# Supplementary material for: Predicting scale-dependent chromatin polymer properties from systematic coarse-graining
Source: Nat Commun. 2023 Jul 11;14:4108. doi: 10.1038/s41467-023-39907-2 (PMC10336007; doi:10.1038/s41467-023-39907-2)
Supplement: Supplementary file 4 — Source Data [file 41467_2023_39907_MOESM4_ESM.zip]

Archive with 503 entries (419 files):
- source_data/
- source_data/source_data_fig_1/
- source_data/source_data_fig_1/source_data_fig_1e.txt
- source_data/source_data_fig_1/source_data_fig_1d.txt
- source_data/source_data_fig_1/source_data_fig_1b.txt
- source_data/source_data_fig_1/source_data_fig_1c.txt
- source_data/source_data_fig_2/
- source_data/source_data_fig_2/source_data_fig_2d/
- source_data/source_data_fig_2/source_data_fig_2d/bond_angle_seg5.txt
- source_data/source_data_fig_2/source_data_fig_2d/bond_length_seg5.txt
- source_data/source_data_fig_2/source_data_fig_2d/rg_avg_seg5.txt
- source_data/source_data_fig_2/source_data_fig_2e/
- source_data/source_data_fig_2/source_data_fig_2e/Alpha_globin_rg_vs_s.txt
- source_data/source_data_fig_2/source_data_fig_2e/Arsg_rg_vs_s.txt
- source_data/source_data_fig_2/source_data_fig_2e/Cbx8_rg_vs_s.txt
- source_data/source_data_fig_2/source_data_fig_2e/Globule_rg_vs_s.txt
- source_data/source_data_fig_2/source_data_fig_2e/Gm29683_rg_vs_s.txt
- source_data/source_data_fig_2/source_data_fig_2e/Hoxa_rg_vs_s.txt
- source_data/source_data_fig_2/source_data_fig_2e/Hoxb_rg_vs_s.txt
- source_data/source_data_fig_2/source_data_fig_2e/Hoxc_rg_vs_s.txt
- source_data/source_data_fig_2/source_data_fig_2e/Nanog_rg_vs_s.txt
- source_data/source_data_fig_2/source_data_fig_2e/Ppm1g_rg_vs_s.txt
- source_data/source_data_fig_2/source_data_fig_2e/SAW_rg_vs_s.txt
- source_data/source_data_fig_2/source_data_fig_2e/Sox2_rg_vs_s.txt
- source_data/source_data_fig_2/source_data_fig_2b/
- source_data/source_data_fig_2/source_data_fig_2b/rg_avg_seg100.txt
- source_data/source_data_fig_2/source_data_fig_2b/rg_avg_seg10.txt
- source_data/source_data_fig_2/source_data_fig_2b/rg_avg_seg5.txt
- source_data/source_data_fig_2/source_data_fig_2b/rg_avg_seg25.txt
- source_data/source_data_fig_2/source_data_fig_2b/rg_avg_seg50.txt
- source_data/source_data_fig_2/source_data_fig_2c/
- source_data/source_data_fig_2/source_data_fig_2c/rg_avg_seg5.txt
- source_data/source_data_fig_2/source_data_fig_2c/bond_length_seg5.txt
- source_data/source_data_fig_2/source_data_fig_2c/bond_angle_seg5.txt
- source_data/source_data_fig_3/
- source_data/source_data_fig_3/source_data_fig_3a/
- source_data/source_data_fig_3/source_data_fig_3a/bond_length_seg5.dat
- source_data/source_data_fig_3/source_data_fig_3a/bond_length_seg25.dat
- source_data/source_data_fig_3/source_data_fig_3a/bond_length_seg50.dat
- source_data/source_data_fig_3/source_data_fig_3a/bond_length_seg10.dat
- source_data/source_data_fig_3/source_data_fig_3b/
- source_data/source_data_fig_3/source_data_fig_3b/bond_length_seg5.dat
- source_data/source_data_fig_3/source_data_fig_3b/bond_length_seg25.dat
- source_data/source_data_fig_3/source_data_fig_3b/bond_length_seg50.dat
- source_data/source_data_fig_3/source_data_fig_3b/bond_length_seg10.dat
- source_data/source_data_fig_3/source_data_fig_3c/
- source_data/source_data_fig_3/source_data_fig_3c/SAW_lcg_vs_s.txt
- source_data/source_data_fig_3/source_data_fig_3c/Arsg_lcg_vs_s.txt
- source_data/source_data_fig_3/source_data_fig_3c/Alpha_globin_lcg_vs_s.txt
- source_data/source_data_fig_3/source_data_fig_3c/Sox2_lcg_vs_s.txt
- source_data/source_data_fig_3/source_data_fig_3c/Ppm1g_lcg_vs_s.txt
- source_data/source_data_fig_3/source_data_fig_3c/Nanog_lcg_vs_s.txt
- source_data/source_data_fig_3/source_data_fig_3c/Cbx8_lcg_vs_s.txt
- source_data/source_data_fig_3/source_data_fig_3c/Gm29683_lcg_vs_s.txt
- source_data/source_data_fig_3/source_data_fig_3c/Hoxa_lcg_vs_s.txt
- source_data/source_data_fig_3/source_data_fig_3c/Hoxb_lcg_vs_s.txt
- source_data/source_data_fig_3/source_data_fig_3c/Hoxc_lcg_vs_s.txt
- source_data/source_data_fig_3/source_data_fig_3c/Globule_lcg_vs_s.txt
- source_data/source_data_fig_3/source_data_fig_3e/
- source_data/source_data_fig_3/source_data_fig_3e/SAW_neigh_overlap.txt
- source_data/source_data_fig_3/source_data_fig_3e/Arsg_neigh_overlap.txt
- source_data/source_data_fig_3/source_data_fig_3e/Alpha_globin_neigh_overlap.txt
- source_data/source_data_fig_3/source_data_fig_3e/Sox2_neigh_overlap.txt
- source_data/source_data_fig_3/source_data_fig_3e/Ppm1g_neigh_overlap.txt
- source_data/source_data_fig_3/source_data_fig_3e/Nanog_neigh_overlap.txt
- source_data/source_data_fig_3/source_data_fig_3e/Cbx8_neigh_overlap.txt
- source_data/source_data_fig_3/source_data_fig_3e/Gm29683_neigh_overlap.txt
- source_data/source_data_fig_3/source_data_fig_3e/Hoxa_neigh_overlap.txt
- source_data/source_data_fig_3/source_data_fig_3e/Hoxb_neigh_overlap.txt
- source_data/source_data_fig_3/source_data_fig_3e/Hoxc_neigh_overlap.txt
- source_data/source_data_fig_3/source_data_fig_3e/Globule_neigh_overlap.txt
- source_data/source_data_fig_3/source_data_fig_3f/
- source_data/source_data_fig_3/source_data_fig_3f/dist_bond_length_seg10.dat
- source_data/source_data_fig_3/source_data_fig_3f/dist_bond_length_seg25.dat
- source_data/source_data_fig_3/source_data_fig_3f/dist_bond_length_seg50.dat
- source_data/source_data_fig_3/source_data_fig_3f/dist_bond_length_seg5.dat
- source_data/source_data_fig_3/source_data_fig_3g/
- source_data/source_data_fig_3/source_data_fig_3g/SAW_spring_const.txt
- source_data/source_data_fig_3/source_data_fig_3g/Arsg_spring_const.txt
- source_data/source_data_fig_3/source_data_fig_3g/Alpha_globin_spring_const.txt
- source_data/source_data_fig_3/source_data_fig_3g/Sox2_spring_const.txt
- source_data/source_data_fig_3/source_data_fig_3g/Ppm1g_spring_const.txt
- source_data/source_data_fig_3/source_data_fig_3g/Nanog_spring_const.txt
- source_data/source_data_fig_3/source_data_fig_3g/Cbx8_spring_const.txt
- source_data/source_data_fig_3/source_data_fig_3g/Gm29683_spring_const.txt
- source_data/source_data_fig_3/source_data_fig_3g/Hoxa_spring_const.txt
- source_data/source_data_fig_3/source_data_fig_3g/Hoxb_spring_const.txt
- source_data/source_data_fig_3/source_data_fig_3g/Hoxc_spring_const.txt
- source_data/source_data_fig_3/source_data_fig_3g/Globule_spring_const.txt
- source_data/source_data_fig_3/source_data_fig_3h/
- source_data/source_data_fig_3/source_data_fig_3h/SAW_spring_const_CG.txt
- source_data/source_data_fig_3/source_data_fig_3h/Arsg_spring_const_CG.txt
- source_data/source_data_fig_3/source_data_fig_3h/Alpha_globin_spring_const_CG.txt
- source_data/source_data_fig_3/source_data_fig_3h/Sox2_spring_const_CG.txt
- source_data/source_data_fig_3/source_data_fig_3h/Ppm1g_spring_const_CG.txt
- source_data/source_data_fig_3/source_data_fig_3h/Nanog_spring_const_CG.txt
- source_data/source_data_fig_3/source_data_fig_3h/Cbx8_spring_const_CG.txt
- source_data/source_data_fig_3/source_data_fig_3h/Gm29683_spring_const_CG.txt
- source_data/source_data_fig_3/source_data_fig_3h/Hoxa_spring_const_CG.txt
- source_data/source_data_fig_3/source_data_fig_3h/Hoxb_spring_const_CG.txt
- source_data/source_data_fig_3/source_data_fig_3h/Hoxc_spring_const_CG.txt
- source_data/source_data_fig_3/source_data_fig_3h/Globule_spring_const_CG.txt
- source_data/source_data_fig_4/
- source_data/source_data_fig_4/source_data_fig_4b_c/
- source_data/source_data_fig_4/source_data_fig_4b_c/SAW_dist_angle_nb1.txt
- source_data/source_data_fig_4/source_data_fig_4b_c/Arsg_dist_angle_nb1.txt
- source_data/source_data_fig_4/source_data_fig_4b_c/Ideal_dist_angle_nb1.txt
- source_data/source_data_fig_4/source_data_fig_4b_c/Alpha_globin_dist_angle_nb1.txt
- source_data/source_data_fig_4/source_data_fig_4b_c/Sox2_dist_angle_nb1.txt
- source_data/source_data_fig_4/source_data_fig_4b_c/Ppm1g_dist_angle_nb1.txt
- source_data/source_data_fig_4/source_data_fig_4b_c/Nanog_dist_angle_nb1.txt
- source_data/source_data_fig_4/source_data_fig_4b_c/Cbx8_dist_angle_nb1.txt
- source_data/source_data_fig_4/source_data_fig_4b_c/Gm29683_dist_angle_nb1.txt
- source_data/source_data_fig_4/source_data_fig_4b_c/Hoxa_dist_angle_nb1.txt
- source_data/source_data_fig_4/source_data_fig_4b_c/Hoxb_dist_angle_nb1.txt
- source_data/source_data_fig_4/source_data_fig_4b_c/Hoxc_dist_angle_nb1.txt
- source_data/source_data_fig_4/source_data_fig_4b_c/Globule_dist_angle_nb1.txt
- source_data/source_data_fig_4/source_data_fig_4d_e/
- source_data/source_data_fig_4/source_data_fig_4d_e/SAW_dist_angle_nb25.txt
- source_data/source_data_fig_4/source_data_fig_4d_e/Ideal_dist_angle_nb25.txt
- source_data/source_data_fig_4/source_data_fig_4d_e/Arsg_dist_angle_nb25.txt
- source_data/source_data_fig_4/source_data_fig_4d_e/Alpha_globin_dist_angle_nb25.txt
- source_data/source_data_fig_4/source_data_fig_4d_e/Sox2_dist_angle_nb25.txt
- source_data/source_data_fig_4/source_data_fig_4d_e/Ppm1g_dist_angle_nb25.txt
- source_data/source_data_fig_4/source_data_fig_4d_e/Nanog_dist_angle_nb25.txt
- source_data/source_data_fig_4/source_data_fig_4d_e/Cbx8_dist_angle_nb25.txt
- source_data/source_data_fig_4/source_data_fig_4d_e/Gm29683_dist_angle_nb25.txt
- source_data/source_data_fig_4/source_data_fig_4d_e/Hoxa_dist_angle_nb25.txt
- source_data/source_data_fig_4/source_data_fig_4d_e/Hoxb_dist_angle_nb25.txt
- source_data/source_data_fig_4/source_data_fig_4d_e/Hoxc_dist_angle_nb25.txt
- source_data/source_data_fig_4/source_data_fig_4d_e/Globule_dist_angle_nb25.txt
- source_data/source_data_fig_4/source_data_fig_4f/
- source_data/source_data_fig_4/source_data_fig_4f/Ideal_dist_phi_nb1.txt
- source_data/source_data_fig_4/source_data_fig_4f/SAW_dist_phi_nb1.txt
- source_data/source_data_fig_4/source_data_fig_4f/Arsg_dist_phi_nb1.txt
- source_data/source_data_fig_4/source_data_fig_4f/Alpha_globin_dist_phi_nb1.txt
- source_data/source_data_fig_4/source_data_fig_4f/Sox2_dist_phi_nb1.txt
- source_data/source_data_fig_4/source_data_fig_4f/Ppm1g_dist_phi_nb1.txt
- source_data/source_data_fig_4/source_data_fig_4f/Nanog_dist_phi_nb1.txt
- source_data/source_data_fig_4/source_data_fig_4f/Cbx8_dist_phi_nb1.txt
- source_data/source_data_fig_4/source_data_fig_4f/Gm29683_dist_phi_nb1.txt
- source_data/source_data_fig_4/source_data_fig_4f/Hoxa_dist_phi_nb1.txt
- source_data/source_data_fig_4/source_data_fig_4f/Hoxb_dist_phi_nb1.txt
- source_data/source_data_fig_4/source_data_fig_4f/Hoxc_dist_phi_nb1.txt
- source_data/source_data_fig_4/source_data_fig_4f/Globule_dist_phi_nb1.txt
- source_data/source_data_fig_4/source_data_fig_4g/
- source_data/source_data_fig_4/source_data_fig_4g/Ideal_dist_phi_nb25.txt
- source_data/source_data_fig_4/source_data_fig_4g/Arsg_dist_phi_nb25.txt
- source_data/source_data_fig_4/source_data_fig_4g/Alpha_globin_dist_phi_nb25.txt
- source_data/source_data_fig_4/source_data_fig_4g/Sox2_dist_phi_nb25.txt
- source_data/source_data_fig_4/source_data_fig_4g/Ppm1g_dist_phi_nb25.txt
- source_data/source_data_fig_4/source_data_fig_4g/Nanog_dist_phi_nb25.txt
- source_data/source_data_fig_4/source_data_fig_4g/Cbx8_dist_phi_nb25.txt
- source_data/source_data_fig_4/source_data_fig_4g/Gm29683_dist_phi_nb25.txt
- source_data/source_data_fig_4/source_data_fig_4g/Hoxa_dist_phi_nb25.txt
- source_data/source_data_fig_4/source_data_fig_4g/Hoxb_dist_phi_nb25.txt
- source_data/source_data_fig_4/source_data_fig_4g/Hoxc_dist_phi_nb25.txt
- source_data/source_data_fig_4/source_data_fig_4g/SAW_dist_phi_nb25.txt
- source_data/source_data_fig_4/source_data_fig_4g/Globule_dist_phi_nb25.txt
- source_data/source_data_fig_4/source_data_fig_4h/
- source_data/source_data_fig_4/source_data_fig_4h/theta_phi_seg1.txt
- source_data/source_data_fig_4/source_data_fig_4i/
- source_data/source_data_fig_4/source_data_fig_4i/theta_phi_seg5.txt
- source_data/source_data_fig_4/source_data_fig_4j/
- source_data/source_data_fig_4/source_data_fig_4j/theta_phi_seg25.txt
- source_data/source_data_fig_5/
- source_data/source_data_fig_5/source_data_fig_5a/
- source_data/source_data_fig_5/source_data_fig_5a/IBI_dist_seg5.txt
- source_data/source_data_fig_5/source_data_fig_5a/IBI_dist_seg10.txt
- source_data/source_data_fig_5/source_data_fig_5a/IBI_dist_seg25.txt
- source_data/source_data_fig_5/source_data_fig_5a/IBI_dist_seg50.txt
- source_data/source_data_fig_5/source_data_fig_5a/target_dist_seg10.txt
- source_data/source_data_fig_5/source_data_fig_5a/target_dist_seg25.txt
- source_data/source_data_fig_5/source_data_fig_5a/target_dist_seg50.txt
- source_data/source_data_fig_5/source_data_fig_5a/target_dist_seg5.txt
- source_data/source_data_fig_5/source_data_fig_5b/
- source_data/source_data_fig_5/source_data_fig_5b/pot_seg5.txt
- source_data/source_data_fig_5/source_data_fig_5b/pot_seg10.txt
- source_data/source_data_fig_5/source_data_fig_5b/pot_seg25.txt
- source_data/source_data_fig_5/source_data_fig_5b/pot_seg50.txt
- source_data/source_data_fig_5/source_data_fig_5c/
- source_data/source_data_fig_5/source_data_fig_5c/force_seg5.txt
- source_data/source_data_fig_5/source_data_fig_5c/force_seg10.txt
- source_data/source_data_fig_5/source_data_fig_5c/force_seg25.txt
- source_data/source_data_fig_5/source_data_fig_5c/force_seg50.txt
- source_data/source_data_fig_5/source_data_fig_5d/
- source_data/source_data_fig_5/source_data_fig_5d/v0_eps.txt
- source_data/source_data_fig_5/source_data_fig_5e/
- source_data/source_data_fig_5/source_data_fig_5e/v0_eps.txt
- source_data/source_data_fig_5/source_data_fig_5f/
- source_data/source_data_fig_5/source_data_fig_5f/Rg_cg_seg10.dat
- source_data/source_data_fig_5/source_data_fig_5f/Rg_cg_seg25.dat
- source_data/source_data_fig_5/source_data_fig_5f/Rg_cg_seg50.dat
- source_data/source_data_fig_5/source_data_fig_5f/Rg_cg_seg5.dat
- source_data/source_data_fig_5/source_data_fig_5f/Rg_fg_seg10.dat
- source_data/source_data_fig_5/source_data_fig_5f/Rg_fg_seg25.dat
- source_data/source_data_fig_5/source_data_fig_5f/Rg_fg_seg50.dat
- source_data/source_data_fig_5/source_data_fig_5f/Rg_fg_seg5.dat
- source_data/source_data_supplementary/
- source_data/source_data_supplementary/source_data_supplementary_fig_1/
- source_data/source_data_supplementary/source_data_supplementary_fig_1/sigma_dist_exp.txt
- source_data/source_data_supplementary/source_data_supplementary_fig_2/
- source_data/source_data_supplementary/source_data_supplementary_fig_2/source_data_supplementary_fig_2c/
- source_data/source_data_supplementary/source_data_supplementary_fig_2/source_data_supplementary_fig_2c/model_I_rg_Ppm1g_1kb.txt
- source_data/source_data_supplementary/source_data_supplementary_fig_2/source_data_supplementary_fig_2c/model_II_rg_angle60.txt
- source_data/source_data_supplementary/source_data_supplementary_fig_2/source_data_supplementary_fig_2c/model_II_rg_angle90.txt
- source_data/source_data_supplementary/source_data_supplementary_fig_2/source_data_supplementary_fig_2d/
- source_data/source_data_supplementary/source_data_supplementary_fig_2/source_data_supplementary_fig_2d/rg_4mu_60deg.txt
- source_data/source_data_supplementary/source_data_supplementary_fig_2/source_data_supplementary_fig_2d/rg_4mu_90deg.txt
- source_data/source_data_supplementary/source_data_supplementary_fig_2/source_data_supplementary_fig_2d/rg_5mu_60deg.txt
- source_data/source_data_supplementary/source_data_supplementary_fig_2/source_data_supplementary_fig_2d/rg_5mu_90deg.txt
- source_data/source_data_supplementary/source_data_supplementary_fig_2/source_data_supplementary_fig_2d/rg_6mu_60deg.txt
- source_data/source_data_supplementary/source_data_supplementary_fig_2/source_data_supplementary_fig_2d/rg_6mu_90deg.txt
- source_data/source_data_supplementary/source_data_supplementary_fig_3/
- source_data/source_data_supplementary/source_data_supplementary_fig_3/Arsg_pc_map.txt
- source_data/source_data_supplementary/source_data_supplementary_fig_3/Arsg_pc_map.txt.gawk.37vPUC
- source_data/source_data_supplementary/source_data_supplementary_fig_3/Nanog_pc_map.txt
- source_data/source_data_supplementary/source_data_supplementary_fig_3/Sox2_pc_map.txt
- source_data/source_data_supplementary/source_data_supplementary_fig_3/Hoxa_pc_map.txt
- source_data/source_data_supplementary/source_data_supplementary_fig_3/Hoxb_pc_map.txt
- source_data/source_data_supplementary/source_data_supplementary_fig_3/Hoxc_pc_map.txt
- source_data/source_data_supplementary/source_data_supplementary_fig_3/alpha_globin_pc_map.txt
- source_data/source_data_supplementary/source_data_supplementary_fig_4/
- source_data/source_data_supplementary/source_data_supplementary_fig_4/source_data_supplementary_fig4e/
- source_data/source_data_supplementary/source_data_supplementary_fig_4/source_data_supplementary_fig4e/Sox2_exp_pc_vs_s.txt
- source_data/source_data_supplementary/source_data_supplementary_fig_4/source_data_supplementary_fig4e/Cbx8_exp_pc_vs_s.txt
- source_data/source_data_supplementary/source_data_supplementary_fig_4/source_data_supplementary_fig4e/Ppm1g_exp_pc_vs_s.txt
- source_data/source_data_supplementary/source_data_supplementary_fig_4/source_data_supplementary_fig4e/Hoxb_exp_pc_vs_s.txt
- source_data/source_data_supplementary/source_data_supplementary_fig_4/source_data_supplementary_fig4e/Hoxc_exp_pc_vs_s.txt
- source_data/source_data_supplementary/source_data_supplementary_fig_4/source_data_supplementary_fig4e/Nanog_exp_pc_vs_s.txt
- source_data/source_data_supplementary/source_data_supplementary_fig_4/source_data_supplementary_fig4e/Gm29683_exp_pc_vs_s.txt
- source_data/source_data_supplementary/source_data_supplementary_fig_4/source_data_supplementary_fig4e/Hoxa_exp_pc_vs_s.txt
- source_data/source_data_supplementary/source_data_supplementary_fig_4/source_data_supplementary_fig4e/Arsg_exp_pc_vs_s.txt
- source_data/source_data_supplementary/source_data_supplementary_fig_4/source_data_supplementary_fig4e/alpha_globin_exp_pc_vs_s.txt
- source_data/source_data_supplementary/source_data_supplementary_fig_4/source_data_supplementary_fig4a/
- source_data/source_data_supplementary/source_data_supplementary_fig_4/source_data_supplementary_fig4a/Ppm1g_sim_pc_vs_s.txt
- source_data/source_data_supplementary/source_data_supplementary_fig_4/source_data_supplementary_fig4a/Ppm1g_exp_pc_vs_s.txt
- source_data/source_data_supplementary/source_data_supplementary_fig_4/source_data_supplementary_fig4b/
- source_data/source_data_supplementary/source_data_supplementary_fig_4/source_data_supplementary_fig4b/Gm29683_exp_pc_vs_s.txt
- source_data/source_data_supplementary/source_data_supplementary_fig_4/source_data_supplementary_fig4b/Gm29683_sim_pc_vs_s.txt
- source_data/source_data_supplementary/source_data_supplementary_fig_4/source_data_supplementary_fig4c/
- source_data/source_data_supplementary/source_data_supplementary_fig_4/source_data_supplementary_fig4c/Arsg_exp_pc_vs_s.txt
- source_data/source_data_supplementary/source_data_supplementary_fig_4/source_data_supplementary_fig4c/Arsg_sim_pc_vs_s.txt
- source_data/source_data_supplementary/source_data_supplementary_fig_4/source_data_supplementary_fig4d/
- source_data/source_data_supplementary/source_data_supplementary_fig_4/source_data_supplementary_fig4d/Cbx8_exp_pc_vs_s.txt
- source_data/source_data_supplementary/source_data_supplementary_fig_4/source_data_supplementary_fig4d/Cbx8_sim_pc_vs_s.txt
- source_data/source_data_supplementary/source_data_supplementary_fig_5/
- source_data/source_data_supplementary/source_data_supplementary_fig_5/source_data_supplementary_fig5a/
- source_data/source_data_supplementary/source_data_supplementary_fig_5/source_data_supplementary_fig5a/rg_nb5.txt
- source_data/source_data_supplementary/source_data_supplementary_fig_5/source_data_supplementary_fig5a/rg_nb10.txt
- source_data/source_data_supplementary/source_data_supplementary_fig_5/source_data_supplementary_fig5a/rg_nb25.txt
- source_data/source_data_supplementary/source_data_supplementary_fig_5/source_data_supplementary_fig5a/rg_nb50.txt
- source_data/source_data_supplementary/source_data_supplementary_fig_5/source_data_supplementary_fig5b/
- source_data/source_data_supplementary/source_data_supplementary_fig_5/source_data_supplementary_fig5b/rg_nb5.txt
- source_data/source_data_supplementary/source_data_supplementary_fig_5/source_data_supplementary_fig5b/rg_nb10.txt
- source_data/source_data_supplementary/source_data_supplementary_fig_5/source_data_supplementary_fig5b/rg_nb25.txt
- source_data/source_data_supplementary/source_data_supplementary_fig_5/source_data_supplementary_fig5b/rg_nb50.txt
- source_data/source_data_supplementary/source_data_supplementary_fig_5/source_data_supplementary_fig5c/
- source_data/source_data_supplementary/source_data_supplementary_fig_5/source_data_supplementary_fig5c/rg_nb5.txt
- source_data/source_data_supplementary/source_data_supplementary_fig_5/source_data_supplementary_fig5c/rg_nb10.txt
- source_data/source_data_supplementary/source_data_supplementary_fig_5/source_data_supplementary_fig5c/rg_nb25.txt
- source_data/source_data_supplementary/source_data_supplementary_fig_5/source_data_supplementary_fig5c/rg_nb50.txt
- source_data/source_data_supplementary/source_data_supplementary_fig_5/source_data_supplementary_fig5d/
- source_data/source_data_supplementary/source_data_supplementary_fig_5/source_data_supplementary_fig5d/rg_dist_nb5.txt
- source_data/source_data_supplementary/source_data_supplementary_fig_5/source_data_supplementary_fig5d/rg_dist_nb10.txt
- source_data/source_data_supplementary/source_data_supplementary_fig_5/source_data_supplementary_fig5d/rg_dist_nb25.txt
- source_data/source_data_supplementary/source_data_supplementary_fig_5/source_data_supplementary_fig5d/rg_dist_nb50.txt
- source_data/source_data_supplementary/source_data_supplementary_fig_5/source_data_supplementary_fig5e/
- source_data/source_data_supplementary/source_data_supplementary_fig_5/source_data_supplementary_fig5e/rg_dist_nb5.txt
- source_data/source_data_supplementary/source_data_supplementary_fig_5/source_data_supplementary_fig5e/rg_dist_nb10.txt
- source_data/source_data_supplementary/source_data_supplementary_fig_5/source_data_supplementary_fig5e/rg_dist_nb25.txt
- source_data/source_data_supplementary/source_data_supplementary_fig_5/source_data_supplementary_fig5e/rg_dist_nb50.txt
- source_data/source_data_supplementary/source_data_supplementary_fig_6/
- source_data/source_data_supplementary/source_data_supplementary_fig_6/rg_nb5.txt
- source_data/source_data_supplementary/source_data_supplementary_fig_6/lcg_nb5.txt
- source_data/source_data_supplementary/source_data_supplementary_fig_6/theta_cg_nb5.txt
- source_data/source_data_supplementary/source_data_supplementary_fig_7/
- source_data/source_data_supplementary/source_data_supplementary_fig_7/source_data_supplementary_fig7d/
- source_data/source_data_supplementary/source_data_supplementary_fig_7/source_data_supplementary_fig7d/dist_bond_length_nb5.txt
- source_data/source_data_supplementary/source_data_supplementary_fig_7/source_data_supplementary_fig7d/dist_bond_length_nb10.txt
- source_data/source_data_supplementary/source_data_supplementary_fig_7/source_data_supplementary_fig7d/dist_bond_length_nb25.txt
- source_data/source_data_supplementary/source_data_supplementary_fig_7/source_data_supplementary_fig7d/dist_bond_length_nb50.txt
- source_data/source_data_supplementary/source_data_supplementary_fig_7/source_data_supplementary_fig7e/
- source_data/source_data_supplementary/source_data_supplementary_fig_7/source_data_supplementary_fig7e/dist_bond_length_nb5.txt
- source_data/source_data_supplementary/source_data_supplementary_fig_7/source_data_supplementary_fig7e/dist_bond_length_nb10.txt
- source_data/source_data_supplementary/source_data_supplementary_fig_7/source_data_supplementary_fig7e/dist_bond_length_nb25.txt
- source_data/source_data_supplementary/source_data_supplementary_fig_7/source_data_supplementary_fig7e/dist_bond_length_nb50.txt
- source_data/source_data_supplementary/source_data_supplementary_fig_7/source_data_supplementary_fig7c/
- source_data/source_data_supplementary/source_data_supplementary_fig_7/source_data_supplementary_fig7c/dist_bond_length_nb5.txt
- source_data/source_data_supplementary/source_data_supplementary_fig_7/source_data_supplementary_fig7c/dist_bond_length_nb10.txt
- source_data/source_data_supplementary/source_data_supplementary_fig_7/source_data_supplementary_fig7c/dist_bond_length_nb25.txt
- source_data/source_data_supplementary/source_data_supplementary_fig_7/source_data_supplementary_fig7c/dist_bond_length_nb50.txt
- source_data/source_data_supplementary/source_data_supplementary_fig_7/source_data_supplementary_fig7a/
- source_data/source_data_supplementary/source_data_supplementary_fig_7/source_data_supplementary_fig7a/bond_length_nb5.txt
- source_data/source_data_supplementary/source_data_supplementary_fig_7/source_data_supplementary_fig7a/bond_length_nb10.txt
- source_data/source_data_supplementary/source_data_supplementary_fig_7/source_data_supplementary_fig7a/bond_length_nb25.txt
- source_data/source_data_supplementary/source_data_supplementary_fig_7/source_data_supplementary_fig7a/bond_length_nb50.txt
- source_data/source_data_supplementary/source_data_supplementary_fig_7/source_data_supplementary_fig7b/
- source_data/source_data_supplementary/source_data_supplementary_fig_7/source_data_supplementary_fig7b/bond_length_nb5.txt
- source_data/source_data_supplementary/source_data_supplementary_fig_7/source_data_supplementary_fig7b/bond_length_nb10.txt
[truncated: 203 more entries]
