# Supplementary material for: Predicting scale-dependent chromatin polymer properties from systematic coarse-graining
Source: Nat Commun. 2023 Jul 11;14:4108. doi: 10.1038/s41467-023-39907-2 (PMC10336007; doi:10.1038/s41467-023-39907-2)
Supplement: Supplementary file 4 — Source Data [file 41467_2023_39907_MOESM4_ESM.zip › source_data/source_data_fig_1/source_data_fig_1e.txt]

# Genomic_sep   3D_dist
10 191.178
10.2 191.713
10.4 192.229
10.6 192.73
10.8 193.216
11 193.686
11.2 194.141
11.4 194.581
11.6 195.009
11.8 195.426
12 195.833
12.2 196.23
12.4 196.618
12.6 196.999
12.8 197.371
13 197.736
13.2 198.095
13.4 198.449
13.6 198.798
13.8 199.143
14 199.48
14.2 199.811
14.4 200.136
14.6 200.454
14.8 200.769
15 201.078
15.2 201.383
15.4 201.683
15.6 201.978
15.8 202.268
16 202.551
16.2 202.829
16.4 203.1
16.6 203.367
16.8 203.633
17 203.897
17.2 204.158
17.4 204.418
17.6 204.676
17.8 204.934
18 205.19
18.2 205.444
18.4 205.696
18.6 205.947
18.8 206.197
19 206.446
19.2 206.694
19.4 206.941
19.6 207.187
19.8 207.432
20 207.676
20.2 207.918
20.4 208.157
20.6 208.393
20.8 208.625
21 208.852
21.2 209.075
21.4 209.294
21.6 209.509
21.8 209.721
22 209.931
22.2 210.137
22.4 210.341
22.6 210.541
22.8 210.74
23 210.936
23.2 211.13
23.4 211.323
23.6 211.512
23.8 211.701
24 211.888
24.2 212.074
24.4 212.26
24.6 212.445
24.8 212.63
25 212.816
25.2 213.003
25.4 213.19
25.6 213.376
25.8 213.562
26 213.748
26.2 213.934
26.4 214.119
26.6 214.304
26.8 214.487
27 214.668
27.2 214.847
27.4 215.023
27.6 215.197
27.8 215.369
28 215.541
28.2 215.714
28.4 215.886
28.6 216.058
28.8 216.23
29 216.401
29.2 216.573
29.4 216.745
29.6 216.918
29.8 217.091
30 217.264
30.2 217.437
30.4 217.609
30.6 217.782
30.8 217.956
31 218.13
31.2 218.304
31.4 218.479
31.6 218.655
31.8 218.832
32 219.008
32.2 219.183
32.4 219.356
32.6 219.525
32.8 219.691
33 219.853
33.2 220.013
33.4 220.17
33.6 220.325
33.8 220.479
34 220.632
34.2 220.784
34.4 220.934
34.6 221.085
34.8 221.234
35 221.383
35.2 221.533
35.4 221.683
35.6 221.833
35.8 221.984
36 222.135
36.2 222.286
36.4 222.438
36.6 222.589
36.8 222.741
37 222.894
37.2 223.048
37.4 223.202
37.6 223.356
37.8 223.508
38 223.658
38.2 223.806
38.4 223.953
38.6 224.098
38.8 224.242
39 224.384
39.2 224.524
39.4 224.662
39.6 224.798
39.8 224.932
40 225.065
40.2 225.197
40.4 225.327
40.6 225.456
40.8 225.584
41 225.711
41.2 225.836
41.4 225.961
41.6 226.085
41.8 226.209
42 226.332
42.2 226.454
42.4 226.576
42.6 226.697
42.8 226.819
43 226.942
43.2 227.064
43.4 227.188
43.6 227.311
43.8 227.435
44 227.559
44.2 227.682
44.4 227.802
44.6 227.92
44.8 228.037
45 228.154
45.2 228.271
45.4 228.39
45.6 228.512
45.8 228.635
46 228.76
46.2 228.888
46.4 229.017
46.6 229.149
46.8 229.283
47 229.418
47.2 229.556
47.4 229.693
47.6 229.832
47.8 229.972
48 230.111
48.2 230.251
48.4 230.39
48.6 230.53
48.8 230.668
49 230.806
49.2 230.945
49.4 231.085
49.6 231.226
49.8 231.369
50 231.512
50.2 231.655
50.4 231.798
50.6 231.941
50.8 232.082
51 232.222
51.2 232.362
51.4 232.503
51.6 232.644
51.8 232.784
52 232.924
52.2 233.062
52.4 233.199
52.6 233.334
52.8 233.467
53 233.599
53.2 233.731
53.4 233.861
53.6 233.991
53.8 234.121
54 234.251
54.2 234.379
54.4 234.505
54.6 234.629
54.8 234.748
55 234.864
55.2 234.979
55.4 235.091
55.6 235.203
55.8 235.314
56 235.425
56.2 235.535
56.4 235.644
56.6 235.754
56.8 235.863
57 235.971
57.2 236.08
57.4 236.189
57.6 236.299
57.8 236.41
58 236.523
58.2 236.638
58.4 236.756
58.6 236.876
58.8 236.997
59 237.12
59.2 237.243
59.4 237.366
59.6 237.49
59.8 237.612
60 237.733
60.2 237.853
60.4 237.972
60.6 238.089
60.8 238.207
61 238.324
61.2 238.439
61.4 238.551
61.6 238.661
61.8 238.768
62 238.873
62.2 238.977
62.4 239.079
62.6 239.181
62.8 239.286
63 239.392
63.2 239.5
63.4 239.608
63.6 239.718
63.8 239.83
64 239.942
64.2 240.054
64.4 240.166
64.6 240.276
64.8 240.386
65 240.494
65.2 240.603
65.4 240.712
65.6 240.823
65.8 240.935
66 241.048
66.2 241.161
66.4 241.274
66.6 241.385
66.8 241.495
67 241.603
67.2 241.709
67.4 241.814
67.6 241.918
67.8 242.022
68 242.125
68.2 242.228
68.4 242.331
68.6 242.433
68.8 242.534
69 242.634
69.2 242.732
69.4 242.83
69.6 242.927
69.8 243.024
70 243.12
70.2 243.216
70.4 243.311
70.6 243.407
70.8 243.503
71 243.599
71.2 243.697
71.4 243.796
71.6 243.897
71.8 243.999
72 244.101
72.2 244.202
72.4 244.303
72.6 244.405
72.8 244.505
73 244.607
73.2 244.708
73.4 244.808
73.6 244.907
73.8 245.005
74 245.102
74.2 245.197
74.4 245.29
74.6 245.382
74.8 245.473
75 245.563
75.2 245.652
75.4 245.739
75.6 245.825
75.8 245.911
76 245.998
76.2 246.084
76.4 246.173
76.6 246.263
76.8 246.356
77 246.45
77.2 246.548
77.4 246.648
77.6 246.748
77.8 246.848
78 246.95
78.2 247.052
78.4 247.154
78.6 247.254
78.8 247.354
79 247.453
79.2 247.551
79.4 247.649
79.6 247.748
79.8 247.846
80 247.943
80.2 248.037
80.4 248.132
80.6 248.225
80.8 248.317
81 248.408
81.2 248.499
81.4 248.59
81.6 248.681
81.8 248.774
82 248.868
82.2 248.964
82.4 249.062
82.6 249.16
82.8 249.259
83 249.361
83.2 249.464
83.4 249.569
83.6 249.676
83.8 249.783
84 249.891
84.2 249.999
84.4 250.108
84.6 250.216
84.8 250.324
85 250.432
85.2 250.541
85.4 250.649
85.6 250.756
85.8 250.862
86 250.966
86.2 251.067
86.4 251.166
86.6 251.263
86.8 251.358
87 251.452
87.2 251.544
87.4 251.636
87.6 251.726
87.8 251.817
88 251.909
88.2 252.001
88.4 252.095
88.6 252.19
88.8 252.287
89 252.386
89.2 252.488
89.4 252.592
89.6 252.697
89.8 252.802
90 252.907
90.2 253.014
90.4 253.123
90.6 253.232
90.8 253.343
91 253.454
91.2 253.565
91.4 253.674
91.6 253.78
91.8 253.883
92 253.985
92.2 254.086
92.4 254.187
92.6 254.286
92.8 254.384
93 254.48
93.2 254.572
93.4 254.661
93.6 254.747
93.8 254.83
94 254.911
94.2 254.991
94.4 255.07
94.6 255.148
94.8 255.226
95 255.304
95.2 255.383
95.4 255.46
95.6 255.535
95.8 255.609
96 255.682
96.2 255.754
96.4 255.826
96.6 255.897
96.8 255.969
97 256.041
97.2 256.111
97.4 256.181
97.6 256.249
97.8 256.318
98 256.387
98.2 256.455
98.4 256.523
98.6 256.59
98.8 256.659
99 256.728
99.2 256.799
99.4 256.873
99.6 256.948
99.8 257.025
100 257.104
100.2 257.185
100.4 257.267
100.6 257.351
100.8 257.437
101 257.524
101.2 257.613
101.4 257.701
101.6 257.788
101.8 257.875
102 257.962
102.2 258.048
102.4 258.134
102.6 258.219
102.8 258.303
103 258.387
103.2 258.471
103.4 258.555
103.6 258.639
103.8 258.723
104 258.806
104.2 258.89
104.4 258.974
104.6 259.06
104.8 259.145
105 259.232
105.2 259.32
105.4 259.409
105.6 259.5
105.8 259.591
106 259.682
106.2 259.775
106.4 259.869
106.6 259.966
106.8 260.063
107 260.163
107.2 260.267
107.4 260.372
107.6 260.478
107.8 260.584
108 260.69
108.2 260.798
108.4 260.905
108.6 261.013
108.8 261.121
109 261.23
109.2 261.338
109.4 261.447
109.6 261.556
109.8 261.665
110 261.774
110.2 261.883
110.4 261.992
110.6 262.102
110.8 262.21
111 262.315
111.2 262.418
111.4 262.518
111.6 262.615
111.8 262.708
112 262.797
112.2 262.885
112.4 262.973
112.6 263.061
112.8 263.148
113 263.234
113.2 263.318
113.4 263.4
113.6 263.482
113.8 263.563
114 263.643
114.2 263.723
114.4 263.8
114.6 263.877
114.8 263.953
115 264.03
115.2 264.106
115.4 264.181
115.6 264.254
115.8 264.326
116 264.398
116.2 264.47
116.4 264.541
116.6 264.612
116.8 264.683
117 264.752
117.2 264.819
117.4 264.885
117.6 264.948
117.8 265.012
118 265.074
118.2 265.138
118.4 265.203
118.6 265.27
118.8 265.339
119 265.411
119.2 265.485
119.4 265.56
119.6 265.636
119.8 265.713
120 265.789
120.2 265.866
120.4 265.942
120.6 266.017
120.8 266.093
121 266.169
121.2 266.244
121.4 266.319
121.6 266.395
121.8 266.471
122 266.549
122.2 266.628
122.4 266.708
122.6 266.788
122.8 266.868
123 266.947
123.2 267.025
123.4 267.1
123.6 267.172
123.8 267.243
124 267.313
124.2 267.381
124.4 267.449
124.6 267.516
124.8 267.582
125 267.648
125.2 267.714
125.4 267.78
125.6 267.847
125.8 267.914
126 267.983
126.2 268.053
126.4 268.124
126.6 268.196
126.8 268.27
127 268.344
127.2 268.421
127.4 268.5
127.6 268.579
127.8 268.66
128 268.741
128.2 268.824
128.4 268.908
128.6 268.991
128.8 269.077
129 269.165
129.2 269.256
129.4 269.347
129.6 269.44
129.8 269.532
130 269.624
130.2 269.715
130.4 269.806
130.6 269.895
130.8 269.983
131 270.071
131.2 270.158
131.4 270.245
131.6 270.332
131.8 270.42
132 270.508
132.2 270.597
132.4 270.687
132.6 270.777
132.8 270.868
133 270.959
133.2 271.05
133.4 271.14
133.6 271.229
133.8 271.317
134 271.403
134.2 271.489
134.4 271.575
134.6 271.66
134.8 271.747
135 271.834
135.2 271.921
135.4 272.007
135.6 272.092
135.8 272.176
136 272.259
136.2 272.341
136.4 272.422
136.6 272.5
136.8 272.578
137 272.652
137.2 272.724
137.4 272.794
137.6 272.864
137.8 272.932
138 273
138.2 273.065
138.4 273.129
138.6 273.192
138.8 273.256
139 273.322
139.2 273.391
139.4 273.464
139.6 273.54
139.8 273.619
140 273.701
140.2 273.786
140.4 273.872
140.6 273.958
140.8 274.044
141 274.13
141.2 274.217
141.4 274.305
141.6 274.393
141.8 274.483
142 274.573
142.2 274.663
142.4 274.753
142.6 274.843
142.8 274.932
143 275.021
143.2 275.11
143.4 275.197
143.6 275.283
143.8 275.366
144 275.448
144.2 275.527
144.4 275.603
144.6 275.678
144.8 275.75
145 275.822
145.2 275.894
145.4 275.966
145.6 276.039
145.8 276.114
146 276.191
146.2 276.268
146.4 276.346
146.6 276.425
146.8 276.505
147 276.585
147.2 276.666
147.4 276.748
147.6 276.829
147.8 276.91
148 276.991
148.2 277.072
148.4 277.153
148.6 277.233
148.8 277.312
149 277.391
149.2 277.469
149.4 277.546
149.6 277.622
149.8 277.695
150 277.766
150.2 277.835
150.4 277.902
150.6 277.969
150.8 278.036
151 278.103
151.2 278.171
151.4 278.239
151.6 278.308
151.8 278.377
152 278.446
152.2 278.517
152.4 278.59
152.6 278.663
152.8 278.737
153 278.811
153.2 278.885
153.4 278.961
153.6 279.039
153.8 279.118
154 279.198
154.2 279.279
154.4 279.359
154.6 279.439
154.8 279.518
155 279.598
155.2 279.678
155.4 279.758
155.6 279.837
155.8 279.915
156 279.991
156.2 280.067
156.4 280.144
156.6 280.219
156.8 280.294
157 280.369
157.2 280.44
157.4 280.509
157.6 280.574
157.8 280.638
158 280.7
158.2 280.763
158.4 280.826
158.6 280.89
158.8 280.954
159 281.019
159.2 281.083
159.4 281.147
159.6 281.211
159.8 281.273
160 281.334
160.2 281.397
160.4 281.461
160.6 281.527
160.8 281.592
161 281.656
161.2 281.718
161.4 281.78
161.6 281.841
161.8 281.901
162 281.961
162.2 282.021
162.4 282.08
162.6 282.139
162.8 282.198
163 282.255
163.2 282.312
163.4 282.367
163.6 282.422
163.8 282.477
164 282.532
164.2 282.589
164.4 282.647
164.6 282.708
164.8 282.771
165 282.836
165.2 282.904
165.4 282.973
165.6 283.042
165.8 283.112
166 283.181
166.2 283.249
166.4 283.316
166.6 283.382
166.8 283.446
167 283.509
167.2 283.571
167.4 283.632
167.6 283.692
167.8 283.752
168 283.811
168.2 283.87
168.4 283.929
168.6 283.987
168.8 284.045
169 284.102
169.2 284.158
169.4 284.215
169.6 284.271
169.8 284.327
170 284.385
170.2 284.446
170.4 284.509
170.6 284.574
170.8 284.64
171 284.709
171.2 284.778
171.4 284.848
171.6 284.918
171.8 284.989
172 285.059
172.2 285.129
172.4 285.198
172.6 285.267
172.8 285.335
173 285.403
173.2 285.471
173.4 285.539
173.6 285.606
173.8 285.672
174 285.737
174.2 285.8
174.4 285.862
174.6 285.923
174.8 285.983
175 286.044
175.2 286.104
175.4 286.165
175.6 286.224
175.8 286.283
176 286.344
176.2 286.405
176.4 286.465
176.6 286.525
176.8 286.584
177 286.642
177.2 286.698
177.4 286.753
177.6 286.807
177.8 286.859
178 286.91
178.2 286.959
178.4 287.008
178.6 287.056
178.8 287.103
179 287.149
179.2 287.195
179.4 287.239
179.6 287.283
179.8 287.325
180 287.366
180.2 287.408
180.4 287.448
180.6 287.486
180.8 287.523
181 287.561
181.2 287.598
181.4 287.636
181.6 287.675
181.8 287.717
182 287.761
182.2 287.808
182.4 287.858
182.6 287.912
182.8 287.968
183 288.027
183.2 288.089
183.4 288.152
183.6 288.218
183.8 288.285
184 288.353
184.2 288.421
184.4 288.488
184.6 288.555
184.8 288.624
185 288.694
185.2 288.766
185.4 288.84
185.6 288.914
185.8 288.989
186 289.064
186.2 289.142
186.4 289.221
186.6 289.303
186.8 289.387
187 289.472
187.2 289.557
187.4 289.642
187.6 289.728
187.8 289.812
188 289.896
188.2 289.98
188.4 290.062
188.6 290.143
188.8 290.223
189 290.301
189.2 290.377
189.4 290.45
189.6 290.521
189.8 290.591
190 290.66
190.2 290.726
190.4 290.791
190.6 290.854
190.8 290.916
191 290.976
191.2 291.036
191.4 291.094
191.6 291.153
191.8 291.211
192 291.27
192.2 291.329
192.4 291.39
192.6 291.452
192.8 291.515
193 291.58
193.2 291.644
193.4 291.709
193.6 291.774
193.8 291.838
194 291.903
194.2 291.968
194.4 292.033
194.6 292.097
194.8 292.16
195 292.221
195.2 292.282
195.4 292.343
195.6 292.405
195.8 292.467
196 292.53
196.2 292.593
196.4 292.655
196.6 292.717
196.8 292.78
197 292.843
197.2 292.907
197.4 292.975
197.6 293.044
197.8 293.114
198 293.186
198.2 293.259
198.4 293.334
198.6 293.413
198.8 293.494
199 293.577
199.2 293.662
199.4 293.749
199.6 293.838
199.8 293.928
200 294.019
200.2 294.111
200.4 294.202
200.6 294.292
200.8 294.38
201 294.466
201.2 294.551
201.4 294.634
201.6 294.716
201.8 294.797
202 294.876
202.2 294.952
202.4 295.024
202.6 295.092
202.8 295.157
203 295.217
203.2 295.276
203.4 295.333
203.6 295.39
203.8 295.449
204 295.509
204.2 295.572
204.4 295.636
204.6 295.7
204.8 295.764
205 295.829
205.2 295.894
205.4 295.959
205.6 296.024
205.8 296.09
206 296.157
206.2 296.225
206.4 296.294
206.6 296.366
206.8 296.437
207 296.509
207.2 296.582
207.4 296.654
207.6 296.724
207.8 296.792
208 296.86
208.2 296.926
208.4 296.991
208.6 297.052
208.8 297.11
209 297.165
209.2 297.219
209.4 297.27
209.6 297.322
209.8 297.374
210 297.427
210.2 297.481
210.4 297.537
210.6 297.595
210.8 297.655
211 297.718
211.2 297.783
211.4 297.85
211.6 297.918
211.8 297.989
212 298.061
212.2 298.133
212.4 298.205
212.6 298.278
212.8 298.352
213 298.428
213.2 298.505
213.4 298.581
213.6 298.658
213.8 298.734
214 298.809
214.2 298.881
214.4 298.951
214.6 299.018
214.8 299.083
215 299.145
215.2 299.204
215.4 299.262
215.6 299.317
215.8 299.371
216 299.421
216.2 299.47
216.4 299.519
216.6 299.57
216.8 299.623
217 299.679
217.2 299.737
217.4 299.796
217.6 299.858
217.8 299.92
218 299.983
218.2 300.046
218.4 300.111
218.6 300.176
218.8 300.24
219 300.305
219.2 300.368
219.4 300.431
219.6 300.492
219.8 300.55
220 300.606
220.2 300.659
220.4 300.709
220.6 300.758
220.8 300.807
221 300.856
221.2 300.906
221.4 300.958
221.6 301.009
221.8 301.06
222 301.109
222.2 301.155
222.4 301.198
222.6 301.239
222.8 301.278
223 301.314
223.2 301.35
223.4 301.386
223.6 301.424
223.8 301.465
224 301.509
224.2 301.557
224.4 301.609
224.6 301.663
224.8 301.72
225 301.778
225.2 301.836
225.4 301.896
225.6 301.956
225.8 302.017
226 302.08
226.2 302.143
226.4 302.208
226.6 302.274
226.8 302.343
227 302.414
227.2 302.487
227.4 302.561
227.6 302.637
227.8 302.713
228 302.791
228.2 302.869
228.4 302.948
228.6 303.029
228.8 303.11
229 303.193
229.2 303.276
229.4 303.36
229.6 303.444
229.8 303.527
230 303.61
230.2 303.691
230.4 303.771
230.6 303.851
230.8 303.93
231 304.008
231.2 304.086
231.4 304.162
231.6 304.239
231.8 304.316
232 304.395
232.2 304.476
232.4 304.559
232.6 304.642
232.8 304.726
233 304.809
233.2 304.89
233.4 304.97
233.6 305.047
233.8 305.123
234 305.199
234.2 305.277
234.4 305.358
234.6 305.441
234.8 305.527
235 305.614
235.2 305.701
235.4 305.787
235.6 305.873
235.8 305.957
236 306.043
236.2 306.128
236.4 306.212
236.6 306.296
236.8 306.38
237 306.463
237.2 306.546
237.4 306.629
237.6 306.713
237.8 306.798
238 306.884
238.2 306.969
238.4 307.052
238.6 307.133
238.8 307.211
239 307.289
239.2 307.365
239.4 307.439
239.6 307.513
239.8 307.585
240 307.655
240.2 307.722
240.4 307.788
240.6 307.853
240.8 307.917
241 307.98
241.2 308.043
241.4 308.107
241.6 308.171
241.8 308.236
242 308.302
242.2 308.37
242.4 308.438
242.6 308.506
242.8 308.574
243 308.641
243.2 308.706
243.4 308.77
243.6 308.834
243.8 308.897
244 308.959
244.2 309.021
244.4 309.083
244.6 309.145
244.8 309.206
245 309.268
245.2 309.329
245.4 309.391
245.6 309.453
245.8 309.514
246 309.573
246.2 309.63
246.4 309.686
246.6 309.74
246.8 309.794
247 309.851
247.2 309.91
247.4 309.971
247.6 310.034
247.8 310.097
248 310.161
248.2 310.225
248.4 310.286
248.6 310.347
248.8 310.407
249 310.466
249.2 310.526
249.4 310.586
249.6 310.645
249.8 310.702
250 310.76
250.2 310.817
250.4 310.873
250.6 310.931
250.8 310.989
251 311.05
251.2 311.112
251.4 311.175
251.6 311.24
251.8 311.307
252 311.375
252.2 311.444
252.4 311.512
252.6 311.58
252.8 311.647
253 311.713
253.2 311.778
253.4 311.84
253.6 311.901
253.8 311.961
254 312.023
254.2 312.084
254.4 312.147
254.6 312.21
254.8 312.274
255 312.339
255.2 312.403
255.4 312.468
255.6 312.533
255.8 312.597
256 312.66
256.2 312.726
256.4 312.79
256.6 312.853
256.8 312.916
257 312.977
257.2 313.035
257.4 313.093
257.6 313.15
257.8 313.206
258 313.261
258.2 313.315
258.4 313.369
258.6 313.422
258.8 313.475
259 313.527
259.2 313.579
259.4 313.63
259.6 313.681
259.8 313.731
260 313.783
260.2 313.837
260.4 313.894
260.6 313.953
260.8 314.014
261 314.077
261.2 314.143
261.4 314.21
261.6 314.279
261.8 314.348
262 314.415
262.2 314.482
262.4 314.548
262.6 314.612
262.8 314.675
263 314.736
263.2 314.794
263.4 314.848
263.6 314.9
263.8 314.949
264 314.995
264.2 315.037
264.4 315.078
264.6 315.118
264.8 315.157
265 315.195
265.2 315.232
265.4 315.27
265.6 315.309
265.8 315.349
266 315.391
266.2 315.433
266.4 315.476
266.6 315.521
266.8 315.566
267 315.613
267.2 315.661
267.4 315.71
267.6 315.759
267.8 315.809
268 315.862
268.2 315.914
268.4 315.967
268.6 316.02
268.8 316.072
269 316.126
269.2 316.18
269.4 316.235
269.6 316.292
269.8 316.35
270 316.41
270.2 316.471
270.4 316.534
270.6 316.601
270.8 316.67
271 316.741
271.2 316.814
271.4 316.888
271.6 316.963
271.8 317.037
272 317.11
272.2 317.183
272.4 317.256
272.6 317.329
272.8 317.403
273 317.476
273.2 317.549
273.4 317.622
273.6 317.696
273.8 317.769
274 317.842
274.2 317.915
274.4 317.988
274.6 318.06
274.8 318.131
275 318.2
275.2 318.269
275.4 318.337
275.6 318.406
275.8 318.477
276 318.549
276.2 318.622
276.4 318.696
276.6 318.772
276.8 318.849
277 318.927
277.2 319.005
277.4 319.083
277.6 319.162
277.8 319.242
278 319.322
278.2 319.4
278.4 319.478
278.6 319.554
278.8 319.63
279 319.705
279.2 319.778
279.4 319.852
279.6 319.925
279.8 319.997
280 320.068
280.2 320.139
280.4 320.209
280.6 320.278
280.8 320.346
281 320.413
281.2 320.479
281.4 320.545
281.6 320.61
281.8 320.675
282 320.74
282.2 320.804
282.4 320.869
282.6 320.935
282.8 321.002
283 321.071
283.2 321.14
283.4 321.206
283.6 321.269
283.8 321.329
284 321.387
284.2 321.443
284.4 321.497
284.6 321.551
284.8 321.605
285 321.658
285.2 321.712
285.4 321.766
285.6 321.822
285.8 321.878
286 321.935
286.2 321.995
286.4 322.056
286.6 322.119
286.8 322.183
287 322.25
287.2 322.32
287.4 322.391
287.6 322.464
287.8 322.538
288 322.614
288.2 322.691
288.4 322.77
288.6 322.851
288.8 322.931
289 323.01
289.2 323.087
289.4 323.165
289.6 323.242
289.8 323.32
290 323.397
290.2 323.472
290.4 323.546
290.6 323.618
290.8 323.689
291 323.759
291.2 323.829
291.4 323.9
291.6 323.97
291.8 324.042
292 324.114
292.2 324.185
292.4 324.254
292.6 324.319
292.8 324.382
293 324.442
293.2 324.5
293.4 324.556
293.6 324.61
293.8 324.663
294 324.713
294.2 324.761
294.4 324.808
294.6 324.853
294.8 324.9
295 324.947
295.2 324.996
295.4 325.043
295.6 325.091
295.8 325.139
296 325.187
296.2 325.235
296.4 325.284
296.6 325.331
296.8 325.379
297 325.426
297.2 325.476
297.4 325.528
297.6 325.581
297.8 325.637
298 325.694
298.2 325.754
298.4 325.815
298.6 325.877
298.8 325.94
299 326.002
299.2 326.065
299.4 326.127
299.6 326.188
299.8 326.249
300 326.31
300.2 326.371
300.4 326.431
300.6 326.491
300.8 326.551
301 326.61
301.2 326.669
301.4 326.728
301.6 326.788
301.8 326.848
302 326.911
302.2 326.974
302.4 327.039
302.6 327.106
302.8 327.174
303 327.242
303.2 327.31
303.4 327.376
303.6 327.44
303.8 327.503
304 327.567
304.2 327.63
304.4 327.693
304.6 327.756
304.8 327.816
305 327.876
305.2 327.935
305.4 327.992
305.6 328.047
305.8 328.101
306 328.153
306.2 328.204
306.4 328.254
306.6 328.305
306.8 328.357
307 328.41
307.2 328.464
307.4 328.521
307.6 328.581
307.8 328.645
308 328.71
308.2 328.779
308.4 328.849
308.6 328.922
308.8 328.997
309 329.075
309.2 329.155
309.4 329.236
309.6 329.321
309.8 329.407
310 329.492
310.2 329.576
310.4 329.657
310.6 329.737
310.8 329.815
311 329.891
311.2 329.966
311.4 330.04
311.6 330.114
311.8 330.188
312 330.262
312.2 330.338
312.4 330.413
312.6 330.487
312.8 330.56
313 330.632
313.2 330.705
313.4 330.776
313.6 330.848
313.8 330.919
314 330.991
314.2 331.065
314.4 331.139
314.6 331.213
314.8 331.289
315 331.365
315.2 331.441
315.4 331.518
315.6 331.594
315.8 331.67
316 331.745
316.2 331.821
316.4 331.898
316.6 331.977
316.8 332.058
317 332.14
317.2 332.223
317.4 332.307
317.6 332.391
317.8 332.473
318 332.554
318.2 332.634
318.4 332.712
318.6 332.789
318.8 332.864
319 332.94
319.2 333.018
319.4 333.095
319.6 333.174
319.8 333.254
320 333.331
320.2 333.403
320.4 333.472
320.6 333.541
320.8 333.61
321 333.679
321.2 333.749
321.4 333.819
321.6 333.89
321.8 333.962
322 334.034
322.2 334.105
322.4 334.175
322.6 334.243
322.8 334.309
323 334.374
323.2 334.439
323.4 334.502
323.6 334.565
323.8 334.628
324 334.69
324.2 334.752
324.4 334.814
324.6 334.876
324.8 334.939
325 335.003
325.2 335.069
325.4 335.135
325.6 335.204
325.8 335.273
326 335.342
326.2 335.411
326.4 335.48
326.6 335.55
326.8 335.621
327 335.692
327.2 335.766
327.4 335.84
327.6 335.917
327.8 335.995
328 336.074
328.2 336.154
328.4 336.236
328.6 336.318
328.8 336.401
329 336.485
329.2 336.569
329.4 336.655
329.6 336.74
329.8 336.828
330 336.917
330.2 337.007
330.4 337.097
330.6 337.189
330.8 337.28
331 337.37
331.2 337.457
331.4 337.541
331.6 337.623
331.8 337.704
332 337.782
332.2 337.861
332.4 337.941
332.6 338.022
332.8 338.105
333 338.19
333.2 338.276
333.4 338.365
333.6 338.453
333.8 338.54
334 338.626
334.2 338.712
334.4 338.796
334.6 338.879
334.8 338.959
335 339.037
335.2 339.115
335.4 339.193
335.6 339.273
335.8 339.351
336 339.429
336.2 339.504
336.4 339.578
336.6 339.651
336.8 339.724
337 339.798
337.2 339.872
337.4 339.947
337.6 340.022
337.8 340.095
338 340.166
338.2 340.236
338.4 340.303
338.6 340.368
338.8 340.428
339 340.485
339.2 340.538
339.4 340.588
339.6 340.638
339.8 340.689
340 340.741
340.2 340.794
340.4 340.849
340.6 340.906
340.8 340.966
341 341.028
341.2 341.096
341.4 341.166
341.6 341.239
341.8 341.312
342 341.384
342.2 341.454
342.4 341.522
342.6 341.59
342.8 341.658
343 341.723
343.2 341.786
343.4 341.849
343.6 341.911
343.8 341.972
344 342.031
344.2 342.088
344.4 342.144
344.6 342.199
344.8 342.253
345 342.308
345.2 342.362
345.4 342.416
345.6 342.471
345.8 342.527
346 342.584
346.2 342.643
346.4 342.702
346.6 342.763
346.8 342.828
347 342.893
347.2 342.959
347.4 343.025
347.6 343.089
347.8 343.152
348 343.216
348.2 343.279
348.4 343.341
348.6 343.403
348.8 343.463
349 343.523
349.2 343.579
349.4 343.633
349.6 343.685
349.8 343.734
350 343.782
350.2 343.827
350.4 343.871
350.6 343.915
350.8 343.958
351 344.002
351.2 344.046
351.4 344.09
351.6 344.134
351.8 344.18
352 344.227
352.2 344.275
352.4 344.322
352.6 344.37
352.8 344.419
353 344.469
353.2 344.522
353.4 344.576
353.6 344.63
353.8 344.683
354 344.734
354.2 344.785
354.4 344.838
354.6 344.891
354.8 344.948
355 345.008
355.2 345.071
355.4 345.137
355.6 345.207
355.8 345.279
356 345.35
356.2 345.419
356.4 345.484
356.6 345.548
356.8 345.61
357 345.67
357.2 345.729
357.4 345.785
357.6 345.841
357.8 345.895
358 345.948
358.2 346.001
358.4 346.054
358.6 346.108
358.8 346.164
359 346.22
359.2 346.273
359.4 346.323
359.6 346.371
359.8 346.418
360 346.462
360.2 346.501
360.4 346.536
360.6 346.57
360.8 346.601
361 346.63
361.2 346.657
361.4 346.684
361.6 346.711
361.8 346.739
362 346.769
362.2 346.801
362.4 346.835
362.6 346.87
362.8 346.906
363 346.939
363.2 346.969
363.4 346.995
363.6 347.015
363.8 347.032
364 347.047
364.2 347.061
364.4 347.076
364.6 347.093
364.8 347.111
365 347.134
365.2 347.162
365.4 347.191
365.6 347.223
365.8 347.257
366 347.294
366.2 347.334
366.4 347.378
366.6 347.424
366.8 347.475
367 347.528
367.2 347.584
367.4 347.642
367.6 347.7
367.8 347.757
368 347.811
368.2 347.864
368.4 347.915
368.6 347.963
368.8 348.01
369 348.057
369.2 348.107
369.4 348.159
369.6 348.213
369.8 348.266
370 348.318
370.2 348.368
370.4 348.415
370.6 348.457
370.8 348.497
371 348.537
371.2 348.576
371.4 348.615
371.6 348.654
371.8 348.693
372 348.731
372.2 348.767
372.4 348.801
372.6 348.831
372.8 348.857
373 348.878
373.2 348.897
373.4 348.914
373.6 348.926
373.8 348.936
374 348.942
374.2 348.946
374.4 348.948
374.6 348.952
374.8 348.958
375 348.966
375.2 348.976
375.4 348.992
375.6 349.01
375.8 349.031
376 349.052
376.2 349.072
376.4 349.093
376.6 349.112
376.8 349.131
377 349.147
377.2 349.163
377.4 349.182
377.6 349.203
377.8 349.228
378 349.254
378.2 349.282
378.4 349.313
378.6 349.346
378.8 349.379
379 349.414
379.2 349.449
379.4 349.483
379.6 349.518
379.8 349.555
380 349.59
380.2 349.625
380.4 349.658
380.6 349.688
380.8 349.716
381 349.742
381.2 349.766
381.4 349.789
381.6 349.808
381.8 349.821
382 349.828
382.2 349.833
382.4 349.835
382.6 349.839
382.8 349.844
383 349.852
383.2 349.861
383.4 349.871
383.6 349.882
383.8 349.897
384 349.915
384.2 349.937
384.4 349.963
384.6 349.992
384.8 350.02
385 350.049
385.2 350.078
385.4 350.107
385.6 350.136
385.8 350.167
386 350.199
386.2 350.235
386.4 350.273
386.6 350.315
386.8 350.363
387 350.412
387.2 350.46
387.4 350.511
387.6 350.565
387.8 350.622
388 350.683
388.2 350.744
388.4 350.803
388.6 350.862
388.8 350.92
389 350.978
389.2 351.033
389.4 351.085
389.6 351.134
389.8 351.18
390 351.222
390.2 351.262
390.4 351.297
390.6 351.325
390.8 351.347
391 351.365
391.2 351.381
391.4 351.397
391.6 351.413
391.8 351.428
392 351.445
392.2 351.465
392.4 351.487
392.6 351.51
392.8 351.534
393 351.558
393.2 351.587
393.4 351.619
393.6 351.655
393.8 351.694
394 351.738
394.2 351.786
394.4 351.838
394.6 351.892
394.8 351.947
395 352.003
395.2 352.06
395.4 352.119
395.6 352.181
395.8 352.244
396 352.309
396.2 352.372
396.4 352.438
396.6 352.506
396.8 352.575
397 352.646
397.2 352.716
397.4 352.784
397.6 352.847
397.8 352.908
398 352.965
398.2 353.02
398.4 353.072
398.6 353.123
398.8 353.172
399 353.22
399.2 353.264
399.4 353.306
399.6 353.347
399.8 353.384
400 353.418
