# Supplementary material for: Predicting scale-dependent chromatin polymer properties from systematic coarse-graining
Source: Nat Commun. 2023 Jul 11;14:4108. doi: 10.1038/s41467-023-39907-2 (PMC10336007; doi:10.1038/s41467-023-39907-2)
Supplement: Supplementary file 4 — Source Data [file 41467_2023_39907_MOESM4_ESM.zip › source_data/source_data_fig_1/source_data_fig_1d.txt]

119 119 0.000000
119 119 0.338639
119 119 0.085953
119 119.001 0.038422
119 119.001 0.022406
119 119.001 0.015799
119 119.001 0.013864
119 119.001 0.008926
119 119.002 0.006957
119 119.002 0.006273
119 119.002 0.006190
119 119.002 0.004788
119 119.002 0.002936
119 119.003 0.003470
119 119.003 0.003003
119 119.003 0.003303
119 119.003 0.003470
119 119.003 0.002870
119 119.004 0.002970
119 119.004 0.004421
119 119.004 0.002603
119 119.004 0.001835
119 119.004 0.002486
119 119.005 0.002336
119 119.005 0.002219
119 119.005 0.001635
119 119.005 0.001752
119 119.005 0.001735
119 119.006 0.002853
119 119.006 0.001818
119 119.006 0.002069
119 119.006 0.002536
119 119.006 0.001768
119 119.007 0.002386
119 119.007 0.001218
119 119.007 0.000868
119 119.007 0.001285
119 119.007 0.001235
119 119.008 0.001385
119 119.008 0.001935
119 119.008 0.001285
119 119.008 0.001652
119 119.008 0.002936
119 119.009 0.001969
119 119.009 0.000784
119 119.009 0.000834
119 119.009 0.000918
119 119.009 0.001351
119 119.01 0.000551
119 119.01 0.000834
119 119.01 0.000434
119 119.01 0.000467
119 119.01 0.000717
119 119.011 0.000734
119 119.011 0.000501
119 119.011 0.000884
119 119.011 0.000601
119 119.011 0.001151
119 119.012 0.001251
119 119.012 0.000567
119 119.012 0.000484
119 119.012 0.001635
119 119.012 0.001468
119 119.013 0.001568
119 119.013 0.002736
119 119.013 0.001001
119 119.013 0.000701
119 119.013 0.000968
119 119.014 0.000601
119 119.014 0.000851
119 119.014 0.000350
119 119.014 0.000767
119 119.014 0.000317
119 119.015 0.000400
119 119.015 0.000801
119 119.015 0.000367
119 119.015 0.000617
119 119.015 0.000334
119 119.016 0.000684
119 119.016 0.000901
119 119.016 0.001084
119 119.016 0.000918
119 119.016 0.000417
119 119.017 0.000868
119 119.017 0.000484
119 119.017 0.000484
119 119.017 0.000751
119 119.017 0.000417
119 119.018 0.000434
119 119.018 0.000300
119 119.018 0.000467
119 119.018 0.000234
119 119.018 0.000133
119 119.019 0.000200
119 119.019 0.000784
119 119.019 0.000434
119 119.019 0.000567
119 119.019 0.000350
119 119.02 0.000584
119 119.02 0.000601
119 119.02 0.000584
119 119.02 0.000300
119 119.02 0.000184
119 119.021 0.000334
119 119.021 0.000434
119 119.021 0.000317
119 119.021 0.000651
119 119.021 0.001185
119 119.022 0.000701
119 119.022 0.000584
119 119.022 0.000501
119 119.022 0.001134
119 119.022 0.000434
119 119.023 0.000367
119 119.023 0.000250
119 119.023 0.000317
119 119.023 0.000684
119 119.023 0.000300
119 119.024 0.000501
119 119.024 0.000517
119 119.024 0.000434
119 119.024 0.000217
119 119.024 0.000133
119 119.025 0.000117
119 119.025 0.000234
119 119.025 0.000250
119 119.025 0.000167
119 119.025 0.000250
119 119.026 0.000217
119 119.026 0.000184
119 119.026 0.000367
119 119.026 0.000551
119 119.026 0.000601
119 119.027 0.000367
119 119.027 0.000234
119 119.027 0.000267
119 119.027 0.000284
119 119.027 0.000334
119 119.028 0.000434
119 119.028 0.000934
119 119.028 0.000567
119 119.028 0.000434
119 119.028 0.000417
119 119.029 0.000417
119 119.029 0.000551
119 119.029 0.000450
119 119.029 0.000501
119 119.029 0.000817
119 119.03 0.000217
119 119.03 0.000117
119 119.03 0.000250
119 119.03 0.000267
119 119.03 0.000300
119 119.031 0.000184
119 119.031 0.000450
119 119.031 0.000517
119 119.031 0.000234
119 119.031 0.000300
119 119.032 0.000284
119 119.032 0.000300
119 119.032 0.000334
119 119.032 0.000184
119 119.032 0.000717
119 119.033 0.000667
119 119.033 0.000284
119 119.033 0.001068
119 119.033 0.000217
119 119.033 0.000484
119 119.034 0.000250
119 119.034 0.000167
119 119.034 0.000784
119 119.034 0.000367
119 119.034 0.000284
119 119.035 0.000117
119 119.035 0.000167
119 119.035 0.000217
119 119.035 0.000234
119 119.035 0.000300
119 119.036 0.000234
119 119.036 0.000617
119 119.036 0.000234
119 119.036 0.000184
119 119.036 0.000184
119 119.037 0.000150
119 119.037 0.000234
119 119.037 0.000133
119 119.037 0.000050
119 119.037 0.000117
119 119.038 0.000250
119 119.038 0.000217
119 119.038 0.000184
119 119.038 0.000234
119 119.038 0.000083
119 119.039 0.000167
119 119.039 0.000117
119 119.039 0.000267
119 119.039 0.000184
119 119.039 0.000150
119 119.04 0.000367
119 119.04 0.000217
119 119.04 0.000367
119 119.04 0.000250
119 119.04 0.000217
119 119.041 0.000050
119 119.041 0.000050
119 119.041 0.000200
119 119.041 0.000067
119 119.041 0.000317
119 119.042 0.000234
119 119.042 0.000217
119 119.042 0.000384
119 119.042 0.000150
119 119.042 0.000250
119 119.043 0.000150
119 119.043 0.000284
119 119.043 0.000817
119 119.043 0.000250
119 119.043 0.000100
119 119.044 0.000184
119 119.044 0.000200
119 119.044 0.000317
119 119.044 0.000117
119 119.044 0.000117
119 119.045 0.000117
119 119.045 0.000150
119 119.045 0.000150
119 119.045 0.000484
119 119.045 0.000117
119 119.046 0.000017
119 119.046 0.000133
119 119.046 0.000184
119 119.046 0.000267
119 119.046 0.000217
119 119.047 0.000050
119 119.047 0.000133
119 119.047 0.000150
119 119.047 0.000350
119 119.047 0.000450
119 119.048 0.000133
119 119.048 0.000100
119 119.048 0.000167
119 119.048 0.000083
119 119.048 0.000167
119 119.049 0.000200
119 119.049 0.000517
119 119.049 0.000083
119 119.049 0.000184
119 119.049 0.000150
119 119.05 0.000434
119 119.05 0.000167
119 119.05 0.000150
119 119.05 0.000100
119 119.05 0.000150
119 119.051 0.000150
119 119.051 0.000184
119 119.051 0.000250
119 119.051 0.000050
119 119.051 0.000167
119 119.052 0.000150
119 119.052 0.000133
119 119.052 0.000167
119 119.052 0.000167
119 119.052 0.000133
119 119.053 0.000184
119 119.053 0.000350
119 119.053 0.000117
119 119.053 0.000300
119 119.053 0.000567
119 119.054 0.000317
119 119.054 0.000067
119 119.054 0.000450
119 119.054 0.000217
119 119.054 0.000150
119 119.055 0.000100
119 119.055 0.000067
119 119.055 0.000551
119 119.055 0.000117
119 119.055 0.000067
119 119.056 0.000167
119 119.056 0.000033
119 119.056 0.000100
119 119.056 0.000167
119 119.056 0.000367
119 119.057 0.000100
119 119.057 0.000067
119 119.057 0.000117
119 119.057 0.000067
119 119.057 0.000100
119 119.058 0.000133
119 119.058 0.000117
119 119.058 0.000450
119 119.058 0.000167
119 119.058 0.000117
119 119.059 0.000300
119 119.059 0.000083
119 119.059 0.000167
119 119.059 0.000150
119 119.059 0.000067
119 119.06 0.000050
119 119.06 0.000017
119 119.06 0.000067
119 119.06 0.000083
119 119.06 0.000033
119 119.061 0.000067
119 119.061 0.000083
119 119.061 0.000067
119 119.061 0.000017
119 119.061 0.000000
119 119.062 0.000050
119 119.062 0.000050
119 119.062 0.000117
119 119.062 0.000200
119 119.062 0.000467
119 119.063 0.000501
119 119.063 0.000100
119 119.063 0.000083
119 119.063 0.000067
119 119.063 0.000067
119 119.064 0.000133
119 119.064 0.000100
119 119.064 0.000250
119 119.064 0.000250
119 119.064 0.000250
119 119.065 0.000217
119 119.065 0.000167
119 119.065 0.000250
119 119.065 0.000284
119 119.065 0.000050
119 119.066 0.000133
119 119.066 0.000083
119 119.066 0.000167
119 119.066 0.000167
119 119.066 0.000317
119 119.067 0.000067
119 119.067 0.000117
119 119.067 0.000017
119 119.067 0.000083
119 119.067 0.000083
119 119.068 0.000067
119 119.068 0.000033
119 119.068 0.000050
119 119.068 0.000033
119 119.068 0.000050
119 119.069 0.000534
119 119.069 0.000067
119 119.069 0.000033
119 119.069 0.000167
119 119.069 0.000150
119 119.07 0.000067
119 119.07 0.000050
119 119.07 0.000117
119 119.07 0.000050
119 119.07 0.000217
119 119.071 0.000250
119 119.071 0.000200
119 119.071 0.000968
119 119.071 0.000267
119 119.071 0.000083
119 119.072 0.000150
119 119.072 0.000067
119 119.072 0.000083
119 119.072 0.000133
119 119.072 0.000150
119 119.073 0.000200
119 119.073 0.000017
119 119.073 0.000067
119 119.073 0.000100
119 119.073 0.000083
119 119.074 0.000083
119 119.074 0.000117
119 119.074 0.000367
119 119.074 0.000117
119 119.074 0.000067
119 119.075 0.000167
119 119.075 0.000200
119 119.075 0.000067
119 119.075 0.000050
119 119.075 0.000033
119 119.076 0.000083
119 119.076 0.000050
119 119.076 0.000200
119 119.076 0.000033
119 119.076 0.000083
119 119.077 0.000450
119 119.077 0.000317
119 119.077 0.000033
119 119.077 0.000100
119 119.077 0.000083
119 119.078 0.000083
119 119.078 0.000150
119 119.078 0.000150
119 119.078 0.000167
119 119.078 0.000200
119 119.079 0.000400
119 119.079 0.000117
119 119.079 0.000150
119 119.079 0.000467
119 119.079 0.000083
119 119.08 0.000100
119 119.08 0.000117
119 119.08 0.000067
119 119.08 0.000000
119 119.08 0.000017
119 119.081 0.000100
119 119.081 0.000050
119 119.081 0.000100
119 119.081 0.000133
119 119.081 0.000167
119 119.082 0.000200
119 119.082 0.000367
119 119.082 0.000150
119 119.082 0.000184
119 119.082 0.000083
119 119.083 0.000033
119 119.083 0.000083
119 119.083 0.000133
119 119.083 0.000167
119 119.083 0.000050
119 119.084 0.000117
119 119.084 0.000050
119 119.084 0.000100
119 119.084 0.000133
119 119.084 0.000083
119 119.085 0.000083
119 119.085 0.000033
119 119.085 0.000067
119 119.085 0.000150
119 119.085 0.000117
119 119.086 0.000050
119 119.086 0.000417
119 119.086 0.000083
119 119.086 0.000067
119 119.086 0.000083
119 119.087 0.000067
119 119.087 0.000083
119 119.087 0.000167
119 119.087 0.000184
119 119.087 0.000083
119 119.088 0.000067
119 119.088 0.000083
119 119.088 0.000017
119 119.088 0.000100
119 119.088 0.000100
119 119.089 0.000017
119 119.089 0.000083
119 119.089 0.000167
119 119.089 0.000117
119 119.089 0.000117
119 119.09 0.000400
119 119.09 0.000100
119 119.09 0.000150
119 119.09 0.000167
119 119.09 0.000267
119 119.091 0.000167
119 119.091 0.000484
119 119.091 0.000150
119 119.091 0.000184
119 119.091 0.000150
119 119.092 0.000100
119 119.092 0.000100
119 119.092 0.000167
119 119.092 0.000167
119 119.092 0.000133
119 119.093 0.000200
119 119.093 0.000417
119 119.093 0.000918
119 119.093 0.000334
119 119.093 0.000167
119 119.094 0.000167
119 119.094 0.000200
119 119.094 0.000083
119 119.094 0.000117
119 119.094 0.000367
119 119.095 0.000284
119 119.095 0.000100
119 119.095 0.000050
119 119.095 0.000033
119 119.095 0.000117
119 119.096 0.000050
119 119.096 0.000601
119 119.096 0.000534
119 119.096 0.000250
119 119.096 0.000384
119 119.097 0.000133
119 119.097 0.000200
119 119.097 0.000200
119 119.097 0.000067
119 119.097 0.000467
119 119.098 0.000133
119 119.098 0.000150
119 119.098 0.000150
119 119.098 0.000133
119 119.098 0.000083
119 119.099 0.000083
119 119.099 0.000217
119 119.099 0.000117
119 119.099 0.000067
119 119.099 0.000033
119 119.1 0.000033
119 119.1 0.000083
119 119 0.338639
119 119 0.000000
119 119 0.331148
119 119.001 0.075876
119 119.001 0.033050
119 119.001 0.019620
119 119.001 0.013263
119 119.001 0.010761
119 119.002 0.007875
119 119.002 0.007257
119 119.002 0.005789
119 119.002 0.005455
119 119.002 0.002886
119 119.003 0.004721
119 119.003 0.002369
119 119.003 0.002853
119 119.003 0.002819
119 119.003 0.002135
119 119.004 0.003487
119 119.004 0.004721
119 119.004 0.002903
119 119.004 0.001418
119 119.004 0.002019
119 119.005 0.001502
119 119.005 0.001602
119 119.005 0.002169
119 119.005 0.002753
119 119.005 0.001935
119 119.006 0.001768
119 119.006 0.000918
119 119.006 0.000918
119 119.006 0.001351
119 119.006 0.001718
119 119.007 0.001735
119 119.007 0.000968
119 119.007 0.000901
119 119.007 0.000817
119 119.007 0.000651
119 119.008 0.001168
119 119.008 0.001568
119 119.008 0.001034
119 119.008 0.000884
119 119.008 0.001235
119 119.009 0.001151
119 119.009 0.002219
119 119.009 0.001752
119 119.009 0.001168
119 119.009 0.000984
119 119.01 0.000367
119 119.01 0.000384
119 119.01 0.000334
119 119.01 0.000701
119 119.01 0.000450
119 119.011 0.000684
119 119.011 0.000517
119 119.011 0.000651
119 119.011 0.000467
119 119.011 0.000717
119 119.012 0.000517
119 119.012 0.000417
119 119.012 0.000367
119 119.012 0.000334
119 119.012 0.000617
119 119.013 0.000551
119 119.013 0.002886
119 119.013 0.001285
119 119.013 0.000717
119 119.013 0.001385
119 119.014 0.000918
119 119.014 0.001985
119 119.014 0.001502
119 119.014 0.001101
119 119.014 0.000617
119 119.015 0.001018
119 119.015 0.000517
119 119.015 0.000434
119 119.015 0.000951
119 119.015 0.000434
119 119.016 0.000417
119 119.016 0.000551
119 119.016 0.000684
119 119.016 0.000450
119 119.016 0.000384
119 119.017 0.000684
119 119.017 0.000334
119 119.017 0.000284
119 119.017 0.000667
119 119.017 0.000534
119 119.018 0.000400
119 119.018 0.000534
119 119.018 0.000250
119 119.018 0.000100
119 119.018 0.000200
119 119.019 0.000184
119 119.019 0.000267
119 119.019 0.000501
119 119.019 0.000734
119 119.019 0.000317
119 119.02 0.000784
119 119.02 0.000450
119 119.02 0.000217
119 119.02 0.000117
119 119.02 0.000100
119 119.021 0.000117
119 119.021 0.000651
119 119.021 0.000217
119 119.021 0.000384
119 119.021 0.001251
119 119.022 0.001168
119 119.022 0.000517
119 119.022 0.000317
119 119.022 0.000634
119 119.022 0.000267
119 119.023 0.000234
119 119.023 0.000167
119 119.023 0.000200
119 119.023 0.000501
119 119.023 0.000284
119 119.024 0.000534
119 119.024 0.000534
119 119.024 0.000150
119 119.024 0.000217
119 119.024 0.000150
119 119.025 0.000117
119 119.025 0.000267
119 119.025 0.000450
119 119.025 0.000200
119 119.025 0.000784
119 119.026 0.000234
119 119.026 0.000200
119 119.026 0.000217
119 119.026 0.000717
119 119.026 0.000367
119 119.027 0.000801
119 119.027 0.000300
119 119.027 0.000517
119 119.027 0.000667
119 119.027 0.000651
119 119.028 0.000334
119 119.028 0.000184
119 119.028 0.000334
119 119.028 0.000601
119 119.028 0.000434
119 119.029 0.000701
119 119.029 0.000617
119 119.029 0.000400
119 119.029 0.000501
119 119.029 0.000284
119 119.03 0.000083
119 119.03 0.000117
119 119.03 0.000050
119 119.03 0.000501
119 119.03 0.000417
119 119.031 0.000534
119 119.031 0.000284
119 119.031 0.000284
119 119.031 0.000100
119 119.031 0.000133
119 119.032 0.000667
119 119.032 0.000167
119 119.032 0.000384
119 119.032 0.000117
119 119.032 0.000267
119 119.033 0.000884
119 119.033 0.000184
119 119.033 0.000150
119 119.033 0.000117
119 119.033 0.000100
119 119.034 0.000133
119 119.034 0.000033
119 119.034 0.000050
119 119.034 0.000117
119 119.034 0.000133
119 119.035 0.000133
119 119.035 0.000150
119 119.035 0.000484
119 119.035 0.000267
119 119.035 0.000767
119 119.036 0.000217
119 119.036 0.000133
119 119.036 0.000083
119 119.036 0.000350
119 119.036 0.000284
119 119.037 0.000117
119 119.037 0.000117
119 119.037 0.000100
119 119.037 0.000117
119 119.037 0.000133
119 119.038 0.000184
119 119.038 0.000050
119 119.038 0.000234
119 119.038 0.000133
119 119.038 0.000083
119 119.039 0.000033
119 119.039 0.000067
119 119.039 0.000284
119 119.039 0.000167
119 119.039 0.000184
119 119.04 0.000584
119 119.04 0.000133
119 119.04 0.000901
119 119.04 0.000817
119 119.04 0.000517
119 119.041 0.000133
119 119.041 0.000050
119 119.041 0.000367
119 119.041 0.000267
119 119.041 0.000434
119 119.042 0.000300
119 119.042 0.000100
119 119.042 0.000083
119 119.042 0.000184
119 119.042 0.000067
119 119.043 0.000100
119 119.043 0.000067
119 119.043 0.000400
119 119.043 0.000083
119 119.043 0.000050
119 119.044 0.000067
119 119.044 0.000184
119 119.044 0.000200
119 119.044 0.000284
119 119.044 0.000167
119 119.045 0.000367
119 119.045 0.000150
119 119.045 0.000017
119 119.045 0.000367
119 119.045 0.000050
119 119.046 0.000050
119 119.046 0.000150
119 119.046 0.000651
119 119.046 0.000717
119 119.046 0.000067
119 119.047 0.000033
119 119.047 0.000117
119 119.047 0.000234
119 119.047 0.000167
119 119.047 0.000384
119 119.048 0.000317
119 119.048 0.000117
119 119.048 0.000250
119 119.048 0.000083
119 119.048 0.000133
119 119.049 0.000417
119 119.049 0.000200
119 119.049 0.000050
119 119.049 0.000234
119 119.049 0.000083
119 119.05 0.000017
119 119.05 0.000100
119 119.05 0.000050
119 119.05 0.000067
119 119.05 0.000367
119 119.051 0.000267
119 119.051 0.000267
119 119.051 0.000367
119 119.051 0.000083
119 119.051 0.000150
119 119.052 0.000067
119 119.052 0.000083
119 119.052 0.000634
119 119.052 0.000200
119 119.052 0.000200
119 119.053 0.000167
119 119.053 0.000083
119 119.053 0.000050
119 119.053 0.000083
119 119.053 0.000100
119 119.054 0.000234
119 119.054 0.000184
119 119.054 0.000551
119 119.054 0.000400
119 119.054 0.000133
119 119.055 0.000050
119 119.055 0.000067
119 119.055 0.000167
119 119.055 0.000117
119 119.055 0.000067
119 119.056 0.000234
119 119.056 0.000033
119 119.056 0.000033
119 119.056 0.000067
119 119.056 0.000100
119 119.057 0.000033
119 119.057 0.000000
119 119.057 0.000267
119 119.057 0.000100
119 119.057 0.000067
119 119.058 0.000100
119 119.058 0.000100
119 119.058 0.000150
119 119.058 0.000133
119 119.058 0.000067
119 119.059 0.000167
119 119.059 0.000133
119 119.059 0.000384
119 119.059 0.000167
119 119.059 0.000100
119 119.06 0.000050
119 119.06 0.000050
119 119.06 0.000067
119 119.06 0.000067
119 119.06 0.000050
119 119.061 0.000083
119 119.061 0.000083
119 119.061 0.000017
119 119.061 0.000017
119 119.061 0.000017
119 119.062 0.000017
119 119.062 0.000033
119 119.062 0.000100
119 119.062 0.000350
119 119.062 0.000150
119 119.063 0.000234
119 119.063 0.000400
119 119.063 0.000033
119 119.063 0.000017
119 119.063 0.000033
119 119.064 0.000000
119 119.064 0.000167
119 119.064 0.000667
119 119.064 0.000284
119 119.064 0.000400
119 119.065 0.000317
119 119.065 0.000133
119 119.065 0.000184
119 119.065 0.000133
119 119.065 0.000133
119 119.066 0.000067
119 119.066 0.000334
119 119.066 0.000567
119 119.066 0.000150
119 119.066 0.000117
119 119.067 0.000050
119 119.067 0.000083
119 119.067 0.000133
119 119.067 0.000050
119 119.067 0.000184
119 119.068 0.000100
119 119.068 0.000067
119 119.068 0.000067
119 119.068 0.000067
119 119.068 0.000050
119 119.069 0.000117
119 119.069 0.000017
119 119.069 0.000050
119 119.069 0.000083
119 119.069 0.000050
119 119.07 0.000033
119 119.07 0.000033
119 119.07 0.000050
119 119.07 0.000117
119 119.07 0.000100
119 119.071 0.000050
119 119.071 0.000117
119 119.071 0.000184
119 119.071 0.000133
119 119.071 0.000067
119 119.072 0.000050
119 119.072 0.000017
119 119.072 0.000033
119 119.072 0.000133
119 119.072 0.000100
119 119.073 0.000083
119 119.073 0.000050
119 119.073 0.000067
119 119.073 0.000033
119 119.073 0.000067
119 119.074 0.000050
119 119.074 0.000133
119 119.074 0.000167
119 119.074 0.000033
119 119.074 0.000067
119 119.075 0.000133
119 119.075 0.000033
119 119.075 0.000083
119 119.075 0.000017
119 119.075 0.000017
119 119.076 0.000000
119 119.076 0.000017
119 119.076 0.000050
119 119.076 0.000050
119 119.076 0.000033
119 119.077 0.000067
119 119.077 0.000050
119 119.077 0.000017
119 119.077 0.000033
119 119.077 0.000100
119 119.078 0.000083
119 119.078 0.000133
119 119.078 0.000150
119 119.078 0.000384
119 119.078 0.000267
119 119.079 0.000400
119 119.079 0.000083
119 119.079 0.000100
119 119.079 0.000050
119 119.079 0.000083
119 119.08 0.000133
119 119.08 0.000267
119 119.08 0.000100
119 119.08 0.000033
119 119.08 0.000033
119 119.081 0.000100
119 119.081 0.000083
119 119.081 0.000033
119 119.081 0.000117
119 119.081 0.000417
119 119.082 0.000067
119 119.082 0.000167
119 119.082 0.000083
119 119.082 0.000167
119 119.082 0.000117
119 119.083 0.000033
119 119.083 0.000050
119 119.083 0.000100
119 119.083 0.000334
119 119.083 0.000167
119 119.084 0.000050
119 119.084 0.000017
119 119.084 0.000100
119 119.084 0.000017
119 119.084 0.000133
119 119.085 0.000083
119 119.085 0.000083
119 119.085 0.000083
119 119.085 0.000050
119 119.085 0.000117
119 119.086 0.000083
119 119.086 0.000083
119 119.086 0.000033
119 119.086 0.000083
119 119.086 0.000133
119 119.087 0.000100
119 119.087 0.000100
119 119.087 0.000384
119 119.087 0.000150
119 119.087 0.000133
119 119.088 0.000417
119 119.088 0.000050
119 119.088 0.000050
119 119.088 0.000017
119 119.088 0.000050
119 119.089 0.000083
119 119.089 0.000367
119 119.089 0.000167
119 119.089 0.000250
119 119.089 0.000133
119 119.09 0.000167
119 119.09 0.000100
119 119.09 0.000067
119 119.09 0.000100
119 119.09 0.000450
119 119.091 0.000167
119 119.091 0.000367
119 119.091 0.000133
119 119.091 0.000150
119 119.091 0.000033
119 119.092 0.000050
119 119.092 0.000083
119 119.092 0.000067
119 119.092 0.000150
119 119.092 0.000067
119 119.093 0.000067
119 119.093 0.000200
119 119.093 0.000617
119 119.093 0.000067
119 119.093 0.000083
119 119.094 0.000167
119 119.094 0.000817
119 119.094 0.000234
119 119.094 0.000067
119 119.094 0.000083
119 119.095 0.000417
119 119.095 0.000184
119 119.095 0.000300
119 119.095 0.000217
119 119.095 0.000067
119 119.096 0.000067
119 119.096 0.000133
119 119.096 0.000217
119 119.096 0.000417
119 119.096 0.000167
119 119.097 0.000133
119 119.097 0.000133
119 119.097 0.000350
119 119.097 0.000133
119 119.097 0.000033
119 119.098 0.000033
119 119.098 0.000050
119 119.098 0.000017
119 119.098 0.000000
119 119.098 0.000083
119 119.099 0.000033
119 119.099 0.000250
119 119.099 0.000133
119 119.099 0.000067
119 119.099 0.000100
119 119.1 0.000067
119 119.1 0.000067
119 119 0.085953
119 119 0.331148
119 119 0.000000
119 119.001 0.331114
119 119.001 0.070854
119 119.001 0.029963
119 119.001 0.013897
119 119.001 0.013530
119 119.002 0.009092
119 119.002 0.009977
119 119.002 0.007608
119 119.002 0.007274
119 119.002 0.005539
119 119.003 0.005072
119 119.003 0.002786
119 119.003 0.003871
119 119.003 0.003353
119 119.003 0.003737
119 119.004 0.004738
119 119.004 0.004521
119 119.004 0.002653
119 119.004 0.001235
119 119.004 0.001368
119 119.005 0.001451
119 119.005 0.001401
119 119.005 0.001051
119 119.005 0.001652
119 119.005 0.002302
119 119.006 0.002686
119 119.006 0.001301
119 119.006 0.001385
119 119.006 0.001218
119 119.006 0.002636
119 119.007 0.002486
119 119.007 0.001001
119 119.007 0.000834
119 119.007 0.000951
119 119.007 0.002019
119 119.008 0.001101
119 119.008 0.001051
119 119.008 0.001084
119 119.008 0.000584
119 119.008 0.000484
119 119.009 0.000617
119 119.009 0.000667
119 119.009 0.001518
119 119.009 0.000784
119 119.009 0.000434
119 119.01 0.000384
119 119.01 0.000350
119 119.01 0.000267
119 119.01 0.000417
119 119.01 0.000918
119 119.011 0.000667
119 119.011 0.000684
119 119.011 0.000551
119 119.011 0.000801
119 119.011 0.000851
119 119.012 0.000567
119 119.012 0.000767
119 119.012 0.001318
119 119.012 0.000651
119 119.012 0.000584
119 119.013 0.000417
119 119.013 0.000751
119 119.013 0.001451
119 119.013 0.001051
119 119.013 0.000667
119 119.014 0.000467
119 119.014 0.001635
119 119.014 0.002269
119 119.014 0.002019
119 119.014 0.000567
119 119.015 0.000284
119 119.015 0.000434
119 119.015 0.000217
119 119.015 0.000400
119 119.015 0.000250
119 119.016 0.000334
119 119.016 0.000267
119 119.016 0.000400
119 119.016 0.000400
119 119.016 0.000350
119 119.017 0.000334
119 119.017 0.000517
119 119.017 0.000300
119 119.017 0.000901
119 119.017 0.000601
119 119.018 0.000284
119 119.018 0.000701
119 119.018 0.000200
119 119.018 0.000150
119 119.018 0.000100
119 119.019 0.000217
119 119.019 0.000284
119 119.019 0.000584
119 119.019 0.000167
119 119.019 0.000184
119 119.02 0.000200
119 119.02 0.000150
119 119.02 0.000117
119 119.02 0.000100
119 119.02 0.000150
119 119.021 0.000167
119 119.021 0.000234
119 119.021 0.000234
119 119.021 0.000167
119 119.021 0.000300
119 119.022 0.000450
119 119.022 0.000784
119 119.022 0.000250
119 119.022 0.000167
119 119.022 0.000167
119 119.023 0.000200
119 119.023 0.000200
119 119.023 0.000467
119 119.023 0.000167
119 119.023 0.000434
119 119.024 0.000534
119 119.024 0.000217
119 119.024 0.000100
119 119.024 0.000033
119 119.024 0.000133
119 119.025 0.000100
119 119.025 0.000150
119 119.025 0.000100
119 119.025 0.000083
119 119.025 0.000184
119 119.026 0.000117
119 119.026 0.000184
119 119.026 0.000250
119 119.026 0.000467
119 119.026 0.000184
119 119.027 0.000217
119 119.027 0.000167
119 119.027 0.000184
119 119.027 0.000901
119 119.027 0.000350
119 119.028 0.000284
119 119.028 0.000250
119 119.028 0.000217
119 119.028 0.000567
119 119.028 0.000417
119 119.029 0.000801
119 119.029 0.000884
119 119.029 0.000534
119 119.029 0.000300
119 119.029 0.000184
119 119.03 0.000067
119 119.03 0.000133
119 119.03 0.000017
119 119.03 0.000250
119 119.03 0.000167
119 119.031 0.000234
119 119.031 0.000901
119 119.031 0.000684
119 119.031 0.000100
119 119.031 0.000200
119 119.032 0.000200
119 119.032 0.000100
119 119.032 0.000184
119 119.032 0.000167
119 119.032 0.000133
119 119.033 0.000350
119 119.033 0.000167
119 119.033 0.000133
119 119.033 0.000117
119 119.033 0.000200
119 119.034 0.000601
119 119.034 0.000217
119 119.034 0.000100
119 119.034 0.000017
119 119.034 0.000150
119 119.035 0.000184
119 119.035 0.000150
119 119.035 0.000167
119 119.035 0.000150
119 119.035 0.000234
119 119.036 0.000217
119 119.036 0.000150
119 119.036 0.000267
119 119.036 0.001251
119 119.036 0.000417
119 119.037 0.000117
119 119.037 0.000100
119 119.037 0.000100
119 119.037 0.000184
119 119.037 0.000184
119 119.038 0.000300
119 119.038 0.000217
119 119.038 0.001235
119 119.038 0.000184
119 119.038 0.000100
119 119.039 0.000000
119 119.039 0.000050
119 119.039 0.000067
119 119.039 0.000167
119 119.039 0.000184
119 119.04 0.000300
119 119.04 0.000200
119 119.04 0.000184
119 119.04 0.000117
119 119.04 0.000501
119 119.041 0.000317
119 119.041 0.000184
119 119.041 0.001285
119 119.041 0.000317
119 119.041 0.000184
119 119.042 0.000050
119 119.042 0.000100
119 119.042 0.000584
119 119.042 0.000150
119 119.042 0.000017
119 119.043 0.000050
119 119.043 0.000083
119 119.043 0.000100
119 119.043 0.000133
119 119.043 0.000050
119 119.044 0.000117
119 119.044 0.000100
119 119.044 0.000150
119 119.044 0.000284
119 119.044 0.000200
119 119.045 0.000083
119 119.045 0.000050
119 119.045 0.000050
119 119.045 0.000067
119 119.045 0.000133
119 119.046 0.000050
119 119.046 0.000150
119 119.046 0.000117
119 119.046 0.000217
119 119.046 0.000100
119 119.047 0.000100
119 119.047 0.000184
119 119.047 0.000184
119 119.047 0.000050
119 119.047 0.000150
119 119.048 0.000100
119 119.048 0.000167
119 119.048 0.000100
119 119.048 0.000117
119 119.048 0.000100
119 119.049 0.000133
119 119.049 0.000067
119 119.049 0.000100
119 119.049 0.000067
119 119.049 0.000067
119 119.05 0.000083
119 119.05 0.000067
119 119.05 0.000067
119 119.05 0.000083
119 119.05 0.000150
119 119.051 0.000100
119 119.051 0.000200
119 119.051 0.000133
119 119.051 0.000067
119 119.051 0.000167
119 119.052 0.000100
119 119.052 0.000200
119 119.052 0.000150
119 119.052 0.000133
119 119.052 0.000300
119 119.053 0.000234
119 119.053 0.000434
119 119.053 0.000050
119 119.053 0.000083
119 119.053 0.000200
119 119.054 0.000551
119 119.054 0.000184
119 119.054 0.000150
119 119.054 0.000200
119 119.054 0.000117
119 119.055 0.000067
119 119.055 0.000117
119 119.055 0.000083
119 119.055 0.000050
119 119.055 0.000050
119 119.056 0.000083
119 119.056 0.000017
119 119.056 0.000033
119 119.056 0.000000
119 119.056 0.000067
119 119.057 0.000017
119 119.057 0.000067
119 119.057 0.000150
119 119.057 0.000167
119 119.057 0.000050
119 119.058 0.000584
119 119.058 0.000317
119 119.058 0.000334
119 119.058 0.000551
119 119.058 0.000484
119 119.059 0.000100
119 119.059 0.000050
119 119.059 0.000033
119 119.059 0.000150
119 119.059 0.000067
119 119.06 0.000017
119 119.06 0.000033
119 119.06 0.000033
119 119.06 0.000033
119 119.06 0.000017
119 119.061 0.000017
119 119.061 0.000017
119 119.061 0.000017
119 119.061 0.000033
119 119.061 0.000033
119 119.062 0.000017
119 119.062 0.000017
119 119.062 0.000000
119 119.062 0.000100
119 119.062 0.000050
119 119.063 0.000334
119 119.063 0.000551
119 119.063 0.000050
119 119.063 0.000000
119 119.063 0.000033
119 119.064 0.000017
119 119.064 0.000100
119 119.064 0.000200
119 119.064 0.000083
119 119.064 0.000150
119 119.065 0.000184
119 119.065 0.000117
119 119.065 0.000934
119 119.065 0.000317
119 119.065 0.000751
119 119.066 0.000184
119 119.066 0.000150
119 119.066 0.000701
119 119.066 0.000250
119 119.066 0.000117
119 119.067 0.000050
119 119.067 0.000133
119 119.067 0.000133
119 119.067 0.000184
119 119.067 0.000450
119 119.068 0.000100
119 119.068 0.000050
119 119.068 0.000050
119 119.068 0.000050
119 119.068 0.000067
119 119.069 0.000067
119 119.069 0.000017
119 119.069 0.000017
119 119.069 0.000050
119 119.069 0.000033
119 119.07 0.000033
119 119.07 0.000050
119 119.07 0.000017
119 119.07 0.000050
119 119.07 0.000050
119 119.071 0.000017
119 119.071 0.000100
119 119.071 0.000050
119 119.071 0.000033
119 119.071 0.000083
119 119.072 0.000017
119 119.072 0.000067
119 119.072 0.000133
119 119.072 0.000551
119 119.072 0.000184
119 119.073 0.000934
119 119.073 0.000217
119 119.073 0.000100
119 119.073 0.000067
119 119.073 0.000100
119 119.074 0.000000
119 119.074 0.000017
119 119.074 0.000100
119 119.074 0.000033
119 119.074 0.000083
119 119.075 0.000717
119 119.075 0.000167
119 119.075 0.000033
119 119.075 0.000000
119 119.075 0.000017
119 119.076 0.000050
119 119.076 0.000067
119 119.076 0.000067
119 119.076 0.000133
119 119.076 0.000067
119 119.077 0.000000
119 119.077 0.000033
119 119.077 0.000017
119 119.077 0.000117
119 119.077 0.000083
119 119.078 0.000100
119 119.078 0.000133
119 119.078 0.000117
119 119.078 0.000133
119 119.078 0.000350
119 119.079 0.000117
119 119.079 0.000100
119 119.079 0.000017
119 119.079 0.000100
119 119.079 0.000050
119 119.08 0.000050
119 119.08 0.000083
119 119.08 0.000017
119 119.08 0.000050
119 119.08 0.000100
119 119.081 0.000117
119 119.081 0.000133
119 119.081 0.000017
119 119.081 0.000117
119 119.081 0.000100
119 119.082 0.000067
119 119.082 0.000100
119 119.082 0.000083
119 119.082 0.000083
119 119.082 0.000083
119 119.083 0.000050
119 119.083 0.000033
119 119.083 0.000083
119 119.083 0.000100
119 119.083 0.000133
119 119.084 0.000067
119 119.084 0.000017
119 119.084 0.000117
119 119.084 0.000083
119 119.084 0.000033
119 119.085 0.000067
119 119.085 0.000083
119 119.085 0.000033
119 119.085 0.000033
119 119.085 0.000083
119 119.086 0.000017
119 119.086 0.000067
119 119.086 0.000033
119 119.086 0.000167
119 119.086 0.000217
119 119.087 0.000250
119 119.087 0.000083
119 119.087 0.000517
119 119.087 0.000167
119 119.087 0.000050
119 119.088 0.000167
119 119.088 0.000067
119 119.088 0.000017
119 119.088 0.000000
119 119.088 0.000000
119 119.089 0.000000
119 119.089 0.000100
119 119.089 0.000184
119 119.089 0.000651
119 119.089 0.000567
119 119.09 0.000317
119 119.09 0.000634
119 119.09 0.000133
119 119.09 0.000150
119 119.09 0.000501
119 119.091 0.000167
119 119.091 0.000200
119 119.091 0.000133
119 119.091 0.000117
119 119.091 0.000067
119 119.092 0.000067
119 119.092 0.000100
119 119.092 0.000484
119 119.092 0.000350
119 119.092 0.000050
119 119.093 0.000050
119 119.093 0.000050
119 119.093 0.000033
119 119.093 0.000033
119 119.093 0.000100
119 119.094 0.000067
119 119.094 0.000167
119 119.094 0.000150
119 119.094 0.000067
119 119.094 0.000017
119 119.095 0.000133
119 119.095 0.000167
119 119.095 0.000083
119 119.095 0.000083
119 119.095 0.000050
119 119.096 0.000050
119 119.096 0.000017
119 119.096 0.000100
119 119.096 0.000217
119 119.096 0.000150
119 119.097 0.000083
119 119.097 0.000033
119 119.097 0.000067
119 119.097 0.000033
119 119.097 0.000033
119 119.098 0.000033
119 119.098 0.000017
119 119.098 0.000033
119 119.098 0.000067
119 119.098 0.000083
119 119.099 0.000017
119 119.099 0.000133
119 119.099 0.000050
119 119.099 0.000050
119 119.099 0.000050
119 119.1 0.000067
119 119.1 0.000100
119.001 119 0.038422
119.001 119 0.075876
119.001 119 0.331114
119.001 119.001 0.000000
119.001 119.001 0.328729
119.001 119.001 0.071989
119.001 119.001 0.030814
119.001 119.001 0.017684
119.001 119.002 0.012563
119.001 119.002 0.011461
119.001 119.002 0.009443
119.001 119.002 0.009193
119.001 119.002 0.005072
119.001 119.003 0.005606
119.001 119.003 0.007508
119.001 119.003 0.002586
119.001 119.003 0.002586
119.001 119.003 0.002686
119.001 119.004 0.004955
119.001 119.004 0.002436
119.001 119.004 0.001685
119.001 119.004 0.002519
119.001 119.004 0.002336
119.001 119.005 0.001935
119.001 119.005 0.000984
119.001 119.005 0.001869
119.001 119.005 0.002302
119.001 119.005 0.002019
119.001 119.006 0.002102
119.001 119.006 0.002769
119.001 119.006 0.001752
119.001 119.006 0.000901
119.001 119.006 0.001301
119.001 119.007 0.002819
119.001 119.007 0.002452
119.001 119.007 0.001635
119.001 119.007 0.002252
119.001 119.007 0.001168
119.001 119.008 0.001585
119.001 119.008 0.001802
119.001 119.008 0.001335
119.001 119.008 0.000501
119.001 119.008 0.000484
119.001 119.009 0.000634
119.001 119.009 0.000601
119.001 119.009 0.000517
119.001 119.009 0.000434
119.001 119.009 0.000350
119.001 119.01 0.000417
119.001 119.01 0.000400
119.001 119.01 0.000484
119.001 119.01 0.000450
119.001 119.01 0.000584
119.001 119.011 0.000801
119.001 119.011 0.002503
119.001 119.011 0.000701
119.001 119.011 0.000751
119.001 119.011 0.001502
119.001 119.012 0.000751
119.001 119.012 0.001318
119.001 119.012 0.000868
119.001 119.012 0.000284
119.001 119.012 0.000501
119.001 119.013 0.000317
119.001 119.013 0.000601
119.001 119.013 0.000868
119.001 119.013 0.002135
119.001 119.013 0.000567
119.001 119.014 0.000334
119.001 119.014 0.000417
119.001 119.014 0.000651
119.001 119.014 0.000601
119.001 119.014 0.000484
119.001 119.015 0.000350
119.001 119.015 0.001151
119.001 119.015 0.000317
119.001 119.015 0.000467
119.001 119.015 0.000284
119.001 119.016 0.000350
119.001 119.016 0.000450
119.001 119.016 0.000350
119.001 119.016 0.001084
119.001 119.016 0.000317
119.001 119.017 0.000734
119.001 119.017 0.002135
119.001 119.017 0.000534
119.001 119.017 0.000517
119.001 119.017 0.000234
119.001 119.018 0.000184
119.001 119.018 0.000350
119.001 119.018 0.000250
119.001 119.018 0.000250
119.001 119.018 0.000267
119.001 119.019 0.000133
119.001 119.019 0.000217
119.001 119.019 0.000334
119.001 119.019 0.000217
119.001 119.019 0.000267
119.001 119.02 0.000217
119.001 119.02 0.000200
119.001 119.02 0.000167
119.001 119.02 0.000200
119.001 119.02 0.000150
119.001 119.021 0.000100
119.001 119.021 0.000217
119.001 119.021 0.000300
119.001 119.021 0.000317
119.001 119.021 0.000367
119.001 119.022 0.000400
119.001 119.022 0.000417
119.001 119.022 0.000317
119.001 119.022 0.000234
119.001 119.022 0.000184
119.001 119.023 0.000184
119.001 119.023 0.000167
119.001 119.023 0.000300
119.001 119.023 0.000551
119.001 119.023 0.000200
119.001 119.024 0.000100
119.001 119.024 0.000067
119.001 119.024 0.000167
119.001 119.024 0.000133
119.001 119.024 0.000083
119.001 119.025 0.000117
119.001 119.025 0.000117
119.001 119.025 0.000067
119.001 119.025 0.000117
119.001 119.025 0.000033
119.001 119.026 0.000100
119.001 119.026 0.000467
119.001 119.026 0.000300
119.001 119.026 0.000184
119.001 119.026 0.000050
119.001 119.027 0.000150
119.001 119.027 0.000701
119.001 119.027 0.000284
119.001 119.027 0.000400
119.001 119.027 0.000234
119.001 119.028 0.000267
119.001 119.028 0.000501
119.001 119.028 0.000367
119.001 119.028 0.000250
119.001 119.028 0.000250
119.001 119.029 0.000384
119.001 119.029 0.000717
119.001 119.029 0.000234
119.001 119.029 0.000167
119.001 119.029 0.000167
119.001 119.03 0.000601
119.001 119.03 0.000250
119.001 119.03 0.000067
119.001 119.03 0.000100
119.001 119.03 0.000117
119.001 119.031 0.000534
119.001 119.031 0.000467
119.001 119.031 0.000350
119.001 119.031 0.000100
119.001 119.031 0.000167
119.001 119.032 0.000050
119.001 119.032 0.000184
119.001 119.032 0.000133
119.001 119.032 0.000150
119.001 119.032 0.000100
119.001 119.033 0.000100
119.001 119.033 0.000184
119.001 119.033 0.000184
119.001 119.033 0.000200
119.001 119.033 0.000367
119.001 119.034 0.000951
119.001 119.034 0.000300
119.001 119.034 0.000133
119.001 119.034 0.000100
119.001 119.034 0.000083
119.001 119.035 0.000217
119.001 119.035 0.000184
119.001 119.035 0.000083
119.001 119.035 0.000217
119.001 119.035 0.000184
119.001 119.036 0.000884
119.001 119.036 0.000784
119.001 119.036 0.000200
119.001 119.036 0.000284
119.001 119.036 0.000234
119.001 119.037 0.000133
119.001 119.037 0.000017
119.001 119.037 0.000083
119.001 119.037 0.000417
119.001 119.037 0.000100
119.001 119.038 0.000100
119.001 119.038 0.000117
119.001 119.038 0.000217
119.001 119.038 0.000050
119.001 119.038 0.000100
119.001 119.039 0.000017
119.001 119.039 0.000033
119.001 119.039 0.000083
119.001 119.039 0.000434
119.001 119.039 0.000234
119.001 119.04 0.000617
119.001 119.04 0.000167
119.001 119.04 0.000100
119.001 119.04 0.000050
119.001 119.04 0.000234
119.001 119.041 0.000601
119.001 119.041 0.000267
119.001 119.041 0.000267
119.001 119.041 0.000117
119.001 119.041 0.000100
119.001 119.042 0.000117
119.001 119.042 0.000100
119.001 119.042 0.000234
119.001 119.042 0.000100
119.001 119.042 0.000150
119.001 119.043 0.000100
119.001 119.043 0.000117
119.001 119.043 0.000133
119.001 119.043 0.000067
119.001 119.043 0.000050
119.001 119.044 0.000017
119.001 119.044 0.000167
119.001 119.044 0.000234
119.001 119.044 0.000701
119.001 119.044 0.000234
119.001 119.045 0.000067
119.001 119.045 0.000033
119.001 119.045 0.000033
119.001 119.045 0.000033
119.001 119.045 0.000033
119.001 119.046 0.000017
119.001 119.046 0.000083
119.001 119.046 0.000200
119.001 119.046 0.000217
119.001 119.046 0.000083
119.001 119.047 0.000033
119.001 119.047 0.000701
119.001 119.047 0.000267
119.001 119.047 0.000017
119.001 119.047 0.000100
119.001 119.048 0.000050
119.001 119.048 0.000050
119.001 119.048 0.000050
119.001 119.048 0.000067
119.001 119.048 0.000300
119.001 119.049 0.000234
119.001 119.049 0.000150
119.001 119.049 0.000083
119.001 119.049 0.000033
119.001 119.049 0.000117
119.001 119.05 0.000033
119.001 119.05 0.000033
119.001 119.05 0.000000
119.001 119.05 0.000067
119.001 119.05 0.000133
119.001 119.051 0.000133
119.001 119.051 0.000083
119.001 119.051 0.000100
119.001 119.051 0.000083
119.001 119.051 0.000267
119.001 119.052 0.000200
119.001 119.052 0.000884
119.001 119.052 0.000300
119.001 119.052 0.000133
119.001 119.052 0.001652
119.001 119.053 0.001585
119.001 119.053 0.000267
119.001 119.053 0.000083
119.001 119.053 0.000117
119.001 119.053 0.000267
119.001 119.054 0.000784
119.001 119.054 0.000067
119.001 119.054 0.000083
119.001 119.054 0.000117
119.001 119.054 0.000100
119.001 119.055 0.000117
119.001 119.055 0.000050
119.001 119.055 0.000117
119.001 119.055 0.000000
119.001 119.055 0.000067
119.001 119.056 0.000083
119.001 119.056 0.000083
119.001 119.056 0.000033
119.001 119.056 0.000033
119.001 119.056 0.000050
119.001 119.057 0.000000
119.001 119.057 0.000067
119.001 119.057 0.000167
119.001 119.057 0.000050
119.001 119.057 0.000050
119.001 119.058 0.000167
119.001 119.058 0.000133
119.001 119.058 0.000667
119.001 119.058 0.000167
119.001 119.058 0.000384
119.001 119.059 0.000067
119.001 119.059 0.000067
119.001 119.059 0.000050
119.001 119.059 0.000017
119.001 119.059 0.000050
119.001 119.06 0.000050
119.001 119.06 0.000017
119.001 119.06 0.000033
119.001 119.06 0.000067
119.001 119.06 0.000033
119.001 119.061 0.000050
119.001 119.061 0.000017
119.001 119.061 0.000000
119.001 119.061 0.000000
119.001 119.061 0.000017
119.001 119.062 0.000017
119.001 119.062 0.000017
119.001 119.062 0.000000
119.001 119.062 0.000033
119.001 119.062 0.000167
119.001 119.063 0.000651
119.001 119.063 0.000250
119.001 119.063 0.000083
119.001 119.063 0.000033
119.001 119.063 0.000050
119.001 119.064 0.000017
119.001 119.064 0.000117
119.001 119.064 0.000083
119.001 119.064 0.000150
119.001 119.064 0.000100
119.001 119.065 0.000067
119.001 119.065 0.000250
119.001 119.065 0.001034
119.001 119.065 0.000317
119.001 119.065 0.000217
119.001 119.066 0.000150
119.001 119.066 0.000167
119.001 119.066 0.000133
119.001 119.066 0.000200
119.001 119.066 0.000033
119.001 119.067 0.000033
119.001 119.067 0.000050
119.001 119.067 0.000100
119.001 119.067 0.000100
119.001 119.067 0.000083
119.001 119.068 0.000017
119.001 119.068 0.000017
119.001 119.068 0.000050
119.001 119.068 0.000067
119.001 119.068 0.000033
119.001 119.069 0.000050
119.001 119.069 0.000033
119.001 119.069 0.000050
119.001 119.069 0.000067
119.001 119.069 0.000083
119.001 119.07 0.000033
119.001 119.07 0.000033
119.001 119.07 0.000050
119.001 119.07 0.000033
119.001 119.07 0.000067
119.001 119.071 0.000067
119.001 119.071 0.000017
119.001 119.071 0.000033
119.001 119.071 0.000067
119.001 119.071 0.000100
119.001 119.072 0.000067
119.001 119.072 0.000067
119.001 119.072 0.000050
119.001 119.072 0.000200
119.001 119.072 0.000067
119.001 119.073 0.000133
119.001 119.073 0.000050
119.001 119.073 0.000050
119.001 119.073 0.000017
119.001 119.073 0.000033
119.001 119.074 0.000000
119.001 119.074 0.000033
119.001 119.074 0.000067
119.001 119.074 0.000017
119.001 119.074 0.000050
119.001 119.075 0.000117
119.001 119.075 0.000050
119.001 119.075 0.000050
119.001 119.075 0.000017
119.001 119.075 0.000017
119.001 119.076 0.000033
119.001 119.076 0.000050
119.001 119.076 0.000017
119.001 119.076 0.000017
119.001 119.076 0.000033
119.001 119.077 0.000017
119.001 119.077 0.000017
119.001 119.077 0.000033
119.001 119.077 0.000217
119.001 119.077 0.000117
119.001 119.078 0.000100
119.001 119.078 0.000083
119.001 119.078 0.000150
119.001 119.078 0.000050
119.001 119.078 0.000100
119.001 119.079 0.000167
119.001 119.079 0.000184
119.001 119.079 0.000067
119.001 119.079 0.000050
119.001 119.079 0.000050
119.001 119.08 0.000067
119.001 119.08 0.000100
119.001 119.08 0.000050
119.001 119.08 0.000017
119.001 119.08 0.000133
119.001 119.081 0.000584
119.001 119.081 0.000150
119.001 119.081 0.000033
119.001 119.081 0.000100
119.001 119.081 0.000033
119.001 119.082 0.000067
119.001 119.082 0.000150
119.001 119.082 0.000167
119.001 119.082 0.000133
119.001 119.082 0.000100
119.001 119.083 0.000117
119.001 119.083 0.000083
119.001 119.083 0.000017
119.001 119.083 0.000017
119.001 119.083 0.000067
119.001 119.084 0.000083
119.001 119.084 0.000017
119.001 119.084 0.000033
119.001 119.084 0.000033
119.001 119.084 0.000167
119.001 119.085 0.000117
119.001 119.085 0.000067
119.001 119.085 0.000083
119.001 119.085 0.000050
119.001 119.085 0.000067
119.001 119.086 0.000050
119.001 119.086 0.000033
119.001 119.086 0.000100
119.001 119.086 0.000851
119.001 119.086 0.000484
119.001 119.087 0.000234
119.001 119.087 0.000033
119.001 119.087 0.000083
119.001 119.087 0.000083
119.001 119.087 0.000050
119.001 119.088 0.000033
119.001 119.088 0.000033
119.001 119.088 0.000050
119.001 119.088 0.000000
119.001 119.088 0.000150
119.001 119.089 0.000133
119.001 119.089 0.000033
119.001 119.089 0.000050
119.001 119.089 0.000083
119.001 119.089 0.000117
119.001 119.09 0.000167
119.001 119.09 0.000050
119.001 119.09 0.000100
119.001 119.09 0.000083
119.001 119.09 0.000117
119.001 119.091 0.000033
119.001 119.091 0.000067
119.001 119.091 0.000100
119.001 119.091 0.000167
119.001 119.091 0.000117
119.001 119.092 0.000117
119.001 119.092 0.000083
119.001 119.092 0.000200
119.001 119.092 0.000200
119.001 119.092 0.000083
119.001 119.093 0.000083
119.001 119.093 0.000033
119.001 119.093 0.000083
119.001 119.093 0.000100
119.001 119.093 0.000100
119.001 119.094 0.000083
119.001 119.094 0.000050
119.001 119.094 0.000033
119.001 119.094 0.000067
119.001 119.094 0.000033
119.001 119.095 0.000133
119.001 119.095 0.000083
119.001 119.095 0.000050
119.001 119.095 0.000083
119.001 119.095 0.000083
119.001 119.096 0.000017
119.001 119.096 0.000133
119.001 119.096 0.000067
119.001 119.096 0.000200
119.001 119.096 0.000184
119.001 119.097 0.000067
119.001 119.097 0.000033
119.001 119.097 0.000033
119.001 119.097 0.000033
119.001 119.097 0.000017
119.001 119.098 0.000033
119.001 119.098 0.000017
119.001 119.098 0.000033
119.001 119.098 0.000033
119.001 119.098 0.000017
119.001 119.099 0.000067
119.001 119.099 0.000033
119.001 119.099 0.000050
119.001 119.099 0.000050
119.001 119.099 0.000117
119.001 119.1 0.000067
119.001 119.1 0.000067
119.001 119 0.022406
119.001 119 0.033050
119.001 119 0.070854
119.001 119.001 0.328729
119.001 119.001 0.000000
119.001 119.001 0.327144
119.001 119.001 0.070437
119.001 119.001 0.032316
119.001 119.002 0.020103
119.001 119.002 0.012029
119.001 119.002 0.011678
119.001 119.002 0.009493
119.001 119.002 0.006590
119.001 119.003 0.006924
119.001 119.003 0.007724
119.001 119.003 0.003437
119.001 119.003 0.004037
119.001 119.003 0.003287
119.001 119.004 0.003237
119.001 119.004 0.003153
119.001 119.004 0.002586
119.001 119.004 0.002469
119.001 119.004 0.002269
119.001 119.005 0.001652
119.001 119.005 0.001585
119.001 119.005 0.001485
119.001 119.005 0.001451
119.001 119.005 0.002603
119.001 119.006 0.001702
119.001 119.006 0.001251
119.001 119.006 0.001435
119.001 119.006 0.002302
119.001 119.006 0.001151
119.001 119.007 0.001451
119.001 119.007 0.001869
119.001 119.007 0.001869
119.001 119.007 0.001418
119.001 119.007 0.000918
119.001 119.008 0.001802
119.001 119.008 0.001618
119.001 119.008 0.000784
119.001 119.008 0.000667
119.001 119.008 0.000601
119.001 119.009 0.001685
119.001 119.009 0.001201
119.001 119.009 0.001502
119.001 119.009 0.000484
119.001 119.009 0.000651
119.001 119.01 0.001185
119.001 119.01 0.001134
119.001 119.01 0.000717
119.001 119.01 0.001251
119.001 119.01 0.000651
119.001 119.011 0.000817
119.001 119.011 0.000817
119.001 119.011 0.000534
119.001 119.011 0.000350
119.001 119.011 0.000784
119.001 119.012 0.001268
119.001 119.012 0.000417
119.001 119.012 0.000450
119.001 119.012 0.000317
119.001 119.012 0.001051
119.001 119.013 0.000517
119.001 119.013 0.002369
119.001 119.013 0.001602
119.001 119.013 0.001151
119.001 119.013 0.000317
119.001 119.014 0.000250
119.001 119.014 0.000217
119.001 119.014 0.000284
119.001 119.014 0.000517
119.001 119.014 0.000801
119.001 119.015 0.000450
119.001 119.015 0.000467
119.001 119.015 0.000267
119.001 119.015 0.001468
119.001 119.015 0.000484
119.001 119.016 0.000534
119.001 119.016 0.000834
119.001 119.016 0.000467
119.001 119.016 0.000484
119.001 119.016 0.000267
119.001 119.017 0.000250
119.001 119.017 0.000617
119.001 119.017 0.000450
119.001 119.017 0.001185
119.001 119.017 0.000434
119.001 119.018 0.000150
119.001 119.018 0.000384
119.001 119.018 0.000200
119.001 119.018 0.000117
119.001 119.018 0.000284
119.001 119.019 0.000634
119.001 119.019 0.000367
119.001 119.019 0.000751
119.001 119.019 0.000284
119.001 119.019 0.000250
119.001 119.02 0.000234
119.001 119.02 0.000184
119.001 119.02 0.000184
119.001 119.02 0.000117
119.001 119.02 0.000167
119.001 119.021 0.000133
119.001 119.021 0.000200
119.001 119.021 0.000868
119.001 119.021 0.000834
119.001 119.021 0.000350
119.001 119.022 0.001034
119.001 119.022 0.000434
119.001 119.022 0.000334
119.001 119.022 0.000434
119.001 119.022 0.000217
119.001 119.023 0.000284
119.001 119.023 0.001018
119.001 119.023 0.000434
119.001 119.023 0.000167
119.001 119.023 0.000150
119.001 119.024 0.000050
119.001 119.024 0.000100
119.001 119.024 0.000050
119.001 119.024 0.000083
119.001 119.024 0.000267
119.001 119.025 0.000384
119.001 119.025 0.000184
119.001 119.025 0.000334
119.001 119.025 0.000067
119.001 119.025 0.000117
119.001 119.026 0.000033
119.001 119.026 0.000184
119.001 119.026 0.000133
119.001 119.026 0.000484
119.001 119.026 0.000067
119.001 119.027 0.000117
119.001 119.027 0.000133
119.001 119.027 0.000267
119.001 119.027 0.000501
119.001 119.027 0.000350
119.001 119.028 0.000534
119.001 119.028 0.000817
119.001 119.028 0.000951
119.001 119.028 0.000601
119.001 119.028 0.000567
119.001 119.029 0.000417
119.001 119.029 0.000334
119.001 119.029 0.000217
119.001 119.029 0.000367
119.001 119.029 0.000501
119.001 119.03 0.000184
119.001 119.03 0.000117
119.001 119.03 0.000100
119.001 119.03 0.000067
119.001 119.03 0.000067
119.001 119.031 0.000100
119.001 119.031 0.000067
119.001 119.031 0.000200
119.001 119.031 0.000150
119.001 119.031 0.000117
119.001 119.032 0.000150
119.001 119.032 0.000150
119.001 119.032 0.000117
119.001 119.032 0.000067
119.001 119.032 0.000184
119.001 119.033 0.000083
119.001 119.033 0.000217
119.001 119.033 0.000100
119.001 119.033 0.000300
119.001 119.033 0.000083
119.001 119.034 0.000100
119.001 119.034 0.000100
119.001 119.034 0.000083
119.001 119.034 0.000100
119.001 119.034 0.000200
119.001 119.035 0.000200
119.001 119.035 0.000250
119.001 119.035 0.000167
119.001 119.035 0.000267
119.001 119.035 0.000300
119.001 119.036 0.000334
119.001 119.036 0.000167
119.001 119.036 0.000734
119.001 119.036 0.000184
119.001 119.036 0.000100
119.001 119.037 0.000083
119.001 119.037 0.000067
119.001 119.037 0.000050
119.001 119.037 0.000150
119.001 119.037 0.000083
119.001 119.038 0.000117
119.001 119.038 0.000033
119.001 119.038 0.000133
119.001 119.038 0.000000
119.001 119.038 0.000067
119.001 119.039 0.000033
119.001 119.039 0.000050
119.001 119.039 0.000100
119.001 119.039 0.000501
119.001 119.039 0.000150
119.001 119.04 0.000117
119.001 119.04 0.000150
119.001 119.04 0.000083
119.001 119.04 0.000150
119.001 119.04 0.000167
119.001 119.041 0.000567
119.001 119.041 0.000450
119.001 119.041 0.000083
119.001 119.041 0.000083
119.001 119.041 0.000100
119.001 119.042 0.000334
119.001 119.042 0.000117
119.001 119.042 0.000100
119.001 119.042 0.000267
119.001 119.042 0.000217
119.001 119.043 0.000367
119.001 119.043 0.000033
119.001 119.043 0.000100
119.001 119.043 0.000150
119.001 119.043 0.000083
119.001 119.044 0.000050
119.001 119.044 0.000050
119.001 119.044 0.000083
119.001 119.044 0.000200
119.001 119.044 0.000083
119.001 119.045 0.000050
119.001 119.045 0.000017
119.001 119.045 0.000033
119.001 119.045 0.000050
119.001 119.045 0.000067
119.001 119.046 0.000100
119.001 119.046 0.000067
119.001 119.046 0.000150
119.001 119.046 0.000000
119.001 119.046 0.000067
119.001 119.047 0.000083
119.001 119.047 0.000150
119.001 119.047 0.000083
119.001 119.047 0.000017
119.001 119.047 0.000117
119.001 119.048 0.000017
119.001 119.048 0.000083
119.001 119.048 0.000083
119.001 119.048 0.000217
119.001 119.048 0.000701
119.001 119.049 0.000367
119.001 119.049 0.000501
119.001 119.049 0.000067
119.001 119.049 0.000083
119.001 119.049 0.000000
119.001 119.05 0.000067
119.001 119.05 0.000067
119.001 119.05 0.000083
119.001 119.05 0.000083
119.001 119.05 0.000367
119.001 119.051 0.000167
119.001 119.051 0.000317
119.001 119.051 0.000083
119.001 119.051 0.000050
119.001 119.051 0.000434
119.001 119.052 0.000350
119.001 119.052 0.000584
119.001 119.052 0.000450
119.001 119.052 0.000200
119.001 119.052 0.000450
119.001 119.053 0.000484
119.001 119.053 0.000551
119.001 119.053 0.000234
119.001 119.053 0.000334
119.001 119.053 0.000150
119.001 119.054 0.000434
119.001 119.054 0.000033
119.001 119.054 0.000050
119.001 119.054 0.000000
119.001 119.054 0.000033
119.001 119.055 0.000083
119.001 119.055 0.000434
119.001 119.055 0.000200
119.001 119.055 0.000083
119.001 119.055 0.000150
119.001 119.056 0.000284
119.001 119.056 0.000234
119.001 119.056 0.000050
119.001 119.056 0.000000
119.001 119.056 0.000017
119.001 119.057 0.000033
119.001 119.057 0.000234
119.001 119.057 0.000050
119.001 119.057 0.000017
119.001 119.057 0.000067
119.001 119.058 0.000050
119.001 119.058 0.000067
119.001 119.058 0.000033
119.001 119.058 0.000067
119.001 119.058 0.000067
119.001 119.059 0.000100
119.001 119.059 0.000133
119.001 119.059 0.000067
119.001 119.059 0.000000
119.001 119.059 0.000000
119.001 119.06 0.000017
119.001 119.06 0.000050
119.001 119.06 0.000067
119.001 119.06 0.000267
119.001 119.06 0.000117
119.001 119.061 0.000050
119.001 119.061 0.000050
119.001 119.061 0.000067
119.001 119.061 0.000050
119.001 119.061 0.000050
119.001 119.062 0.000017
119.001 119.062 0.000100
119.001 119.062 0.000017
119.001 119.062 0.000083
119.001 119.062 0.000033
119.001 119.063 0.000517
119.001 119.063 0.000400
119.001 119.063 0.000033
119.001 119.063 0.000083
119.001 119.063 0.000083
119.001 119.064 0.000334
119.001 119.064 0.000100
119.001 119.064 0.000501
119.001 119.064 0.000033
119.001 119.064 0.000200
119.001 119.065 0.000083
119.001 119.065 0.000083
119.001 119.065 0.000167
119.001 119.065 0.000100
119.001 119.065 0.000150
119.001 119.066 0.000117
119.001 119.066 0.000367
119.001 119.066 0.000150
119.001 119.066 0.000083
119.001 119.066 0.000050
119.001 119.067 0.000117
119.001 119.067 0.000117
119.001 119.067 0.000000
119.001 119.067 0.000133
119.001 119.067 0.000067
119.001 119.068 0.000033
119.001 119.068 0.000033
119.001 119.068 0.000033
119.001 119.068 0.000334
119.001 119.068 0.000050
119.001 119.069 0.000050
119.001 119.069 0.000000
119.001 119.069 0.000033
119.001 119.069 0.000000
119.001 119.069 0.000033
119.001 119.07 0.000067
119.001 119.07 0.000033
119.001 119.07 0.000017
119.001 119.07 0.000083
119.001 119.07 0.000651
119.001 119.071 0.000117
119.001 119.071 0.000050
119.001 119.071 0.000067
119.001 119.071 0.000033
119.001 119.071 0.000050
119.001 119.072 0.000417
119.001 119.072 0.000167
119.001 119.072 0.000200
119.001 119.072 0.000167
119.001 119.072 0.000050
119.001 119.073 0.000067
119.001 119.073 0.000083
119.001 119.073 0.000050
119.001 119.073 0.000017
119.001 119.073 0.000067
119.001 119.074 0.000050
119.001 119.074 0.000033
119.001 119.074 0.000067
119.001 119.074 0.000000
119.001 119.074 0.000050
119.001 119.075 0.000017
119.001 119.075 0.000083
119.001 119.075 0.000050
119.001 119.075 0.000033
119.001 119.075 0.000017
119.001 119.076 0.000083
119.001 119.076 0.000050
119.001 119.076 0.000000
119.001 119.076 0.000083
119.001 119.076 0.000100
119.001 119.077 0.000033
119.001 119.077 0.000050
119.001 119.077 0.000000
119.001 119.077 0.000067
119.001 119.077 0.000083
119.001 119.078 0.000300
119.001 119.078 0.000501
119.001 119.078 0.000117
119.001 119.078 0.000033
119.001 119.078 0.000100
119.001 119.079 0.000067
119.001 119.079 0.000250
119.001 119.079 0.000083
119.001 119.079 0.000050
119.001 119.079 0.000067
119.001 119.08 0.000067
119.001 119.08 0.000083
119.001 119.08 0.000017
119.001 119.08 0.000050
119.001 119.08 0.000083
119.001 119.081 0.000083
119.001 119.081 0.000100
119.001 119.081 0.000167
119.001 119.081 0.000267
119.001 119.081 0.000417
119.001 119.082 0.000100
119.001 119.082 0.000367
119.001 119.082 0.000267
119.001 119.082 0.000167
119.001 119.082 0.000117
119.001 119.083 0.000217
119.001 119.083 0.000300
119.001 119.083 0.000167
119.001 119.083 0.000117
119.001 119.083 0.000067
119.001 119.084 0.000033
119.001 119.084 0.000117
119.001 119.084 0.000050
119.001 119.084 0.000083
119.001 119.084 0.000217
119.001 119.085 0.000450
119.001 119.085 0.000067
119.001 119.085 0.000033
119.001 119.085 0.000083
119.001 119.085 0.000167
119.001 119.086 0.000117
119.001 119.086 0.000067
119.001 119.086 0.000083
119.001 119.086 0.000367
119.001 119.086 0.000317
119.001 119.087 0.000517
119.001 119.087 0.000100
119.001 119.087 0.000450
119.001 119.087 0.000150
119.001 119.087 0.000100
119.001 119.088 0.000067
119.001 119.088 0.000000
119.001 119.088 0.000033
119.001 119.088 0.000000
119.001 119.088 0.000400
119.001 119.089 0.000417
119.001 119.089 0.000033
119.001 119.089 0.000100
119.001 119.089 0.000067
119.001 119.089 0.000117
119.001 119.09 0.000050
119.001 119.09 0.000033
119.001 119.09 0.000050
119.001 119.09 0.000083
119.001 119.09 0.000133
119.001 119.091 0.000100
119.001 119.091 0.000467
119.001 119.091 0.000284
119.001 119.091 0.000300
119.001 119.091 0.000083
119.001 119.092 0.000184
119.001 119.092 0.000200
119.001 119.092 0.000050
119.001 119.092 0.000067
119.001 119.092 0.000083
119.001 119.093 0.000033
119.001 119.093 0.000067
119.001 119.093 0.000100
119.001 119.093 0.000083
119.001 119.093 0.000100
119.001 119.094 0.000050
119.001 119.094 0.000083
119.001 119.094 0.000083
119.001 119.094 0.000033
119.001 119.094 0.000100
119.001 119.095 0.000133
119.001 119.095 0.000184
119.001 119.095 0.000067
119.001 119.095 0.000017
119.001 119.095 0.000017
119.001 119.096 0.000117
119.001 119.096 0.000067
119.001 119.096 0.000167
119.001 119.096 0.000234
119.001 119.096 0.000484
119.001 119.097 0.000334
119.001 119.097 0.000067
119.001 119.097 0.000050
119.001 119.097 0.000050
119.001 119.097 0.000050
119.001 119.098 0.000017
119.001 119.098 0.000033
119.001 119.098 0.000017
119.001 119.098 0.000017
119.001 119.098 0.000033
119.001 119.099 0.000017
119.001 119.099 0.000050
119.001 119.099 0.000067
119.001 119.099 0.000083
119.001 119.099 0.000133
119.001 119.1 0.000133
119.001 119.1 0.000250
119.001 119 0.015799
119.001 119 0.019620
119.001 119 0.029963
119.001 119.001 0.071989
119.001 119.001 0.327144
119.001 119.001 0.000000
119.001 119.001 0.331965
119.001 119.001 0.070437
119.001 119.002 0.035035
119.001 119.002 0.023790
119.001 119.002 0.015749
119.001 119.002 0.012162
119.001 119.002 0.010093
119.001 119.003 0.007474
119.001 119.003 0.007241
119.001 119.003 0.004972
119.001 119.003 0.004655
119.001 119.003 0.002836
119.001 119.004 0.003353
119.001 119.004 0.004104
119.001 119.004 0.004838
119.001 119.004 0.002986
119.001 119.004 0.001702
119.001 119.005 0.002052
119.001 119.005 0.001902
119.001 119.005 0.001885
119.001 119.005 0.001468
119.001 119.005 0.002202
119.001 119.006 0.003237
119.001 119.006 0.002819
119.001 119.006 0.001535
119.001 119.006 0.001735
119.001 119.006 0.001235
119.001 119.007 0.002102
119.001 119.007 0.001535
119.001 119.007 0.001018
119.001 119.007 0.001318
119.001 119.007 0.001618
119.001 119.008 0.000968
119.001 119.008 0.000918
119.001 119.008 0.001251
119.001 119.008 0.000784
119.001 119.008 0.000667
119.001 119.009 0.000934
119.001 119.009 0.000317
119.001 119.009 0.000801
119.001 119.009 0.000751
119.001 119.009 0.000834
119.001 119.01 0.001435
119.001 119.01 0.001618
119.001 119.01 0.001468
119.001 119.01 0.000984
119.001 119.01 0.000851
119.001 119.011 0.001718
119.001 119.011 0.000667
119.001 119.011 0.001251
119.001 119.011 0.000467
119.001 119.011 0.000534
119.001 119.012 0.000517
119.001 119.012 0.000951
119.001 119.012 0.000484
119.001 119.012 0.000434
119.001 119.012 0.000551
119.001 119.013 0.000350
119.001 119.013 0.000767
119.001 119.013 0.000851
119.001 119.013 0.001251
119.001 119.013 0.000417
119.001 119.014 0.000434
119.001 119.014 0.000767
119.001 119.014 0.000534
119.001 119.014 0.001151
119.001 119.014 0.001151
119.001 119.015 0.000501
119.001 119.015 0.001168
119.001 119.015 0.000400
119.001 119.015 0.000601
119.001 119.015 0.001051
119.001 119.016 0.000801
119.001 119.016 0.000484
119.001 119.016 0.000417
119.001 119.016 0.000250
119.001 119.016 0.000350
119.001 119.017 0.000300
119.001 119.017 0.000534
119.001 119.017 0.000267
119.001 119.017 0.000267
119.001 119.017 0.000334
119.001 119.018 0.000667
119.001 119.018 0.001435
119.001 119.018 0.000284
119.001 119.018 0.000150
119.001 119.018 0.000184
119.001 119.019 0.000217
119.001 119.019 0.000133
119.001 119.019 0.000450
119.001 119.019 0.001034
119.001 119.019 0.000450
119.001 119.02 0.000267
119.001 119.02 0.000501
119.001 119.02 0.000150
119.001 119.02 0.000083
119.001 119.02 0.000200
119.001 119.021 0.000317
119.001 119.021 0.000367
119.001 119.021 0.000384
119.001 119.021 0.000250
119.001 119.021 0.000400
119.001 119.022 0.000334
119.001 119.022 0.000417
119.001 119.022 0.000300
119.001 119.022 0.000400
119.001 119.022 0.000367
119.001 119.023 0.000300
119.001 119.023 0.000667
119.001 119.023 0.001018
119.001 119.023 0.000334
119.001 119.023 0.000150
119.001 119.024 0.000217
119.001 119.024 0.000117
119.001 119.024 0.000200
119.001 119.024 0.000484
119.001 119.024 0.000517
119.001 119.025 0.000217
119.001 119.025 0.000050
119.001 119.025 0.000083
119.001 119.025 0.000117
119.001 119.025 0.000100
119.001 119.026 0.000050
119.001 119.026 0.000033
119.001 119.026 0.000067
119.001 119.026 0.000300
119.001 119.026 0.000217
119.001 119.027 0.000150
119.001 119.027 0.000150
119.001 119.027 0.000234
119.001 119.027 0.000601
119.001 119.027 0.000284
119.001 119.028 0.000317
119.001 119.028 0.000784
119.001 119.028 0.001001
119.001 119.028 0.000317
119.001 119.028 0.000484
119.001 119.029 0.000667
119.001 119.029 0.000184
119.001 119.029 0.000651
119.001 119.029 0.000367
119.001 119.029 0.000551
119.001 119.03 0.000267
119.001 119.03 0.000150
119.001 119.03 0.000133
119.001 119.03 0.000100
119.001 119.03 0.000250
119.001 119.031 0.000217
119.001 119.031 0.000367
119.001 119.031 0.000167
119.001 119.031 0.000100
119.001 119.031 0.000167
119.001 119.032 0.000250
119.001 119.032 0.000234
119.001 119.032 0.000083
119.001 119.032 0.000184
119.001 119.032 0.000100
119.001 119.033 0.000100
119.001 119.033 0.000184
119.001 119.033 0.000167
119.001 119.033 0.000834
119.001 119.033 0.000100
119.001 119.034 0.000083
119.001 119.034 0.000133
119.001 119.034 0.000100
119.001 119.034 0.000083
119.001 119.034 0.000417
119.001 119.035 0.000150
119.001 119.035 0.000217
119.001 119.035 0.000367
119.001 119.035 0.000217
119.001 119.035 0.000117
119.001 119.036 0.000150
119.001 119.036 0.000334
119.001 119.036 0.000184
119.001 119.036 0.000234
119.001 119.036 0.000384
119.001 119.037 0.000033
119.001 119.037 0.000050
119.001 119.037 0.000067
119.001 119.037 0.000417
119.001 119.037 0.000117
119.001 119.038 0.000133
119.001 119.038 0.000701
119.001 119.038 0.000117
119.001 119.038 0.000133
119.001 119.038 0.000167
119.001 119.039 0.000050
119.001 119.039 0.000050
119.001 119.039 0.000100
119.001 119.039 0.000133
119.001 119.039 0.000100
119.001 119.04 0.000083
119.001 119.04 0.000117
119.001 119.04 0.000117
119.001 119.04 0.000083
119.001 119.04 0.000234
119.001 119.041 0.000467
119.001 119.041 0.000133
119.001 119.041 0.000083
119.001 119.041 0.000050
119.001 119.041 0.000167
119.001 119.042 0.000184
119.001 119.042 0.000133
119.001 119.042 0.000067
119.001 119.042 0.000417
119.001 119.042 0.000450
119.001 119.043 0.000184
119.001 119.043 0.000083
119.001 119.043 0.000083
119.001 119.043 0.000350
119.001 119.043 0.000050
119.001 119.044 0.000100
119.001 119.044 0.000000
119.001 119.044 0.000067
119.001 119.044 0.000050
119.001 119.044 0.000000
119.001 119.045 0.000100
119.001 119.045 0.000033
119.001 119.045 0.000083
119.001 119.045 0.000217
119.001 119.045 0.000067
119.001 119.046 0.000150
119.001 119.046 0.000017
119.001 119.046 0.000117
119.001 119.046 0.000083
119.001 119.046 0.000017
119.001 119.047 0.000250
119.001 119.047 0.000067
119.001 119.047 0.000017
119.001 119.047 0.000050
119.001 119.047 0.000033
119.001 119.048 0.000050
119.001 119.048 0.000133
119.001 119.048 0.000050
119.001 119.048 0.000167
119.001 119.048 0.000167
119.001 119.049 0.000067
119.001 119.049 0.000100
119.001 119.049 0.000067
119.001 119.049 0.000050
119.001 119.049 0.000017
119.001 119.05 0.000033
119.001 119.05 0.000083
119.001 119.05 0.000000
119.001 119.05 0.000117
119.001 119.05 0.000050
119.001 119.051 0.000117
119.001 119.051 0.000350
119.001 119.051 0.000133
119.001 119.051 0.000117
119.001 119.051 0.000184
119.001 119.052 0.000584
119.001 119.052 0.000067
119.001 119.052 0.000083
119.001 119.052 0.000184
119.001 119.052 0.000067
119.001 119.053 0.000217
119.001 119.053 0.000551
119.001 119.053 0.000150
119.001 119.053 0.000100
119.001 119.053 0.000067
119.001 119.054 0.000050
119.001 119.054 0.000067
119.001 119.054 0.000033
119.001 119.054 0.000033
119.001 119.054 0.000050
119.001 119.055 0.000067
119.001 119.055 0.000083
119.001 119.055 0.000267
119.001 119.055 0.000117
119.001 119.055 0.000083
119.001 119.056 0.000234
119.001 119.056 0.000250
119.001 119.056 0.000050
119.001 119.056 0.000050
119.001 119.056 0.000033
119.001 119.057 0.000350
119.001 119.057 0.000517
119.001 119.057 0.000100
119.001 119.057 0.000067
119.001 119.057 0.000033
119.001 119.058 0.000033
119.001 119.058 0.000033
119.001 119.058 0.000050
119.001 119.058 0.000100
119.001 119.058 0.000017
119.001 119.059 0.000067
119.001 119.059 0.000083
119.001 119.059 0.000050
119.001 119.059 0.000033
119.001 119.059 0.000017
119.001 119.06 0.000117
119.001 119.06 0.000017
119.001 119.06 0.000033
119.001 119.06 0.000200
119.001 119.06 0.000417
119.001 119.061 0.000300
119.001 119.061 0.000133
119.001 119.061 0.000017
119.001 119.061 0.000033
119.001 119.061 0.000000
119.001 119.062 0.000067
119.001 119.062 0.000017
119.001 119.062 0.000050
119.001 119.062 0.000050
119.001 119.062 0.000033
119.001 119.063 0.000133
119.001 119.063 0.000184
119.001 119.063 0.000017
119.001 119.063 0.000067
119.001 119.063 0.000067
119.001 119.064 0.000117
119.001 119.064 0.000067
119.001 119.064 0.000334
119.001 119.064 0.000200
119.001 119.064 0.000400
119.001 119.065 0.000083
119.001 119.065 0.000100
119.001 119.065 0.000033
119.001 119.065 0.000167
119.001 119.065 0.000017
119.001 119.066 0.000017
119.001 119.066 0.000067
119.001 119.066 0.000217
119.001 119.066 0.000100
119.001 119.066 0.000050
119.001 119.067 0.000417
119.001 119.067 0.000234
119.001 119.067 0.000117
119.001 119.067 0.000050
119.001 119.067 0.000050
119.001 119.068 0.000017
119.001 119.068 0.000067
119.001 119.068 0.000083
119.001 119.068 0.000083
119.001 119.068 0.000017
119.001 119.069 0.000000
119.001 119.069 0.000033
119.001 119.069 0.000017
119.001 119.069 0.000017
119.001 119.069 0.000067
119.001 119.07 0.000083
119.001 119.07 0.000017
119.001 119.07 0.000067
119.001 119.07 0.000067
119.001 119.07 0.000184
119.001 119.071 0.000050
119.001 119.071 0.000067
119.001 119.071 0.000000
119.001 119.071 0.000017
119.001 119.071 0.000050
119.001 119.072 0.000117
119.001 119.072 0.000317
119.001 119.072 0.000133
119.001 119.072 0.000133
119.001 119.072 0.000067
119.001 119.073 0.000083
119.001 119.073 0.000083
119.001 119.073 0.000050
119.001 119.073 0.000100
119.001 119.073 0.000033
119.001 119.074 0.000017
119.001 119.074 0.000083
119.001 119.074 0.000067
119.001 119.074 0.000000
119.001 119.074 0.000033
119.001 119.075 0.000050
119.001 119.075 0.000033
119.001 119.075 0.000000
119.001 119.075 0.000033
119.001 119.075 0.000050
119.001 119.076 0.000067
119.001 119.076 0.000033
119.001 119.076 0.000033
119.001 119.076 0.000033
119.001 119.076 0.000033
119.001 119.077 0.000033
119.001 119.077 0.000017
119.001 119.077 0.000033
119.001 119.077 0.000050
119.001 119.077 0.000133
119.001 119.078 0.000667
119.001 119.078 0.000217
119.001 119.078 0.000050
119.001 119.078 0.000017
119.001 119.078 0.000083
119.001 119.079 0.000117
119.001 119.079 0.000083
119.001 119.079 0.000050
119.001 119.079 0.000050
119.001 119.079 0.000033
119.001 119.08 0.000050
119.001 119.08 0.000117
119.001 119.08 0.000033
119.001 119.08 0.000033
119.001 119.08 0.000033
119.001 119.081 0.000050
119.001 119.081 0.000117
119.001 119.081 0.000117
119.001 119.081 0.000100
119.001 119.081 0.000100
119.001 119.082 0.000117
119.001 119.082 0.000400
119.001 119.082 0.000100
119.001 119.082 0.000384
119.001 119.082 0.000067
119.001 119.083 0.000384
119.001 119.083 0.000083
119.001 119.083 0.000133
119.001 119.083 0.000067
119.001 119.083 0.000100
119.001 119.084 0.000150
119.001 119.084 0.000033
119.001 119.084 0.000250
119.001 119.084 0.000267
119.001 119.084 0.000284
119.001 119.085 0.000150
119.001 119.085 0.000050
119.001 119.085 0.000117
119.001 119.085 0.000133
119.001 119.085 0.000350
119.001 119.086 0.000100
119.001 119.086 0.000133
119.001 119.086 0.000434
119.001 119.086 0.000284
119.001 119.086 0.000267
119.001 119.087 0.000300
119.001 119.087 0.000083
119.001 119.087 0.000284
119.001 119.087 0.000150
119.001 119.087 0.000234
119.001 119.088 0.000067
119.001 119.088 0.000083
119.001 119.088 0.000000
119.001 119.088 0.000017
119.001 119.088 0.000083
119.001 119.089 0.000117
119.001 119.089 0.000050
119.001 119.089 0.000350
119.001 119.089 0.000100
119.001 119.089 0.000000
119.001 119.09 0.000033
119.001 119.09 0.000017
119.001 119.09 0.000067
119.001 119.09 0.000083
119.001 119.09 0.000317
119.001 119.091 0.000133
119.001 119.091 0.000067
119.001 119.091 0.000117
119.001 119.091 0.000217
119.001 119.091 0.000083
119.001 119.092 0.000167
119.001 119.092 0.000484
119.001 119.092 0.000083
119.001 119.092 0.000083
119.001 119.092 0.000033
119.001 119.093 0.000083
119.001 119.093 0.000050
119.001 119.093 0.000050
119.001 119.093 0.000050
119.001 119.093 0.000067
119.001 119.094 0.000017
119.001 119.094 0.000050
119.001 119.094 0.000067
119.001 119.094 0.000000
119.001 119.094 0.000133
119.001 119.095 0.000534
119.001 119.095 0.000834
119.001 119.095 0.000234
119.001 119.095 0.000150
119.001 119.095 0.000184
119.001 119.096 0.000651
119.001 119.096 0.000417
119.001 119.096 0.000083
119.001 119.096 0.000150
119.001 119.096 0.000100
119.001 119.097 0.000317
119.001 119.097 0.000083
119.001 119.097 0.000050
119.001 119.097 0.000033
119.001 119.097 0.000067
119.001 119.098 0.000033
119.001 119.098 0.000017
119.001 119.098 0.000017
119.001 119.098 0.000033
119.001 119.098 0.000033
119.001 119.099 0.000050
119.001 119.099 0.000000
119.001 119.099 0.000033
119.001 119.099 0.000017
119.001 119.099 0.000100
119.001 119.1 0.000884
119.001 119.1 0.000267
119.001 119 0.013864
119.001 119 0.013263
119.001 119 0.013897
119.001 119.001 0.030814
119.001 119.001 0.070437
119.001 119.001 0.331965
119.001 119.001 0.000000
119.001 119.001 0.328645
119.001 119.002 0.077077
119.001 119.002 0.032966
119.001 119.002 0.017217
119.001 119.002 0.013130
119.001 119.002 0.011211
119.001 119.003 0.007307
119.001 119.003 0.007407
119.001 119.003 0.005706
119.001 119.003 0.005856
119.001 119.003 0.003220
119.001 119.004 0.004154
119.001 119.004 0.004238
119.001 119.004 0.005455
119.001 119.004 0.005138
119.001 119.004 0.001852
119.001 119.005 0.003187
119.001 119.005 0.002169
119.001 119.005 0.001902
119.001 119.005 0.002753
119.001 119.005 0.003720
119.001 119.006 0.003537
119.001 119.006 0.002686
119.001 119.006 0.002486
119.001 119.006 0.001602
119.001 119.006 0.002486
119.001 119.007 0.002219
119.001 119.007 0.000868
119.001 119.007 0.002052
119.001 119.007 0.000801
119.001 119.007 0.001301
119.001 119.008 0.001702
119.001 119.008 0.000968
119.001 119.008 0.000734
119.001 119.008 0.000934
119.001 119.008 0.001101
119.001 119.009 0.000484
119.001 119.009 0.000234
119.001 119.009 0.000784
119.001 119.009 0.001201
119.001 119.009 0.000901
119.001 119.01 0.001401
119.001 119.01 0.003170
119.001 119.01 0.001285
119.001 119.01 0.001018
119.001 119.01 0.000884
119.001 119.011 0.001268
119.001 119.011 0.000634
119.001 119.011 0.000534
119.001 119.011 0.000400
119.001 119.011 0.000701
119.001 119.012 0.000334
119.001 119.012 0.001101
119.001 119.012 0.000367
119.001 119.012 0.000450
119.001 119.012 0.000450
119.001 119.013 0.000634
119.001 119.013 0.002319
119.001 119.013 0.001185
119.001 119.013 0.000734
119.001 119.013 0.000651
119.001 119.014 0.000601
119.001 119.014 0.000968
119.001 119.014 0.000334
119.001 119.014 0.000434
119.001 119.014 0.001034
119.001 119.015 0.000868
119.001 119.015 0.000617
119.001 119.015 0.000317
119.001 119.015 0.000534
119.001 119.015 0.000701
119.001 119.016 0.000784
119.001 119.016 0.000517
119.001 119.016 0.000300
119.001 119.016 0.000300
119.001 119.016 0.000450
119.001 119.017 0.000567
119.001 119.017 0.001451
119.001 119.017 0.001001
119.001 119.017 0.000467
119.001 119.017 0.000617
119.001 119.018 0.000534
119.001 119.018 0.000417
119.001 119.018 0.000250
119.001 119.018 0.000300
119.001 119.018 0.000484
119.001 119.019 0.000133
119.001 119.019 0.000300
119.001 119.019 0.001084
119.001 119.019 0.001485
119.001 119.019 0.000334
119.001 119.02 0.000217
119.001 119.02 0.000217
119.001 119.02 0.000217
119.001 119.02 0.000217
119.001 119.02 0.000083
119.001 119.021 0.000150
119.001 119.021 0.000417
119.001 119.021 0.000534
119.001 119.021 0.000384
119.001 119.021 0.000984
119.001 119.022 0.000367
119.001 119.022 0.000968
119.001 119.022 0.001018
119.001 119.022 0.001084
119.001 119.022 0.000617
119.001 119.023 0.000450
119.001 119.023 0.000901
119.001 119.023 0.000884
119.001 119.023 0.000667
119.001 119.023 0.000284
119.001 119.024 0.000317
119.001 119.024 0.000350
119.001 119.024 0.000284
119.001 119.024 0.000367
119.001 119.024 0.000167
119.001 119.025 0.000083
119.001 119.025 0.000100
119.001 119.025 0.000083
119.001 119.025 0.000100
119.001 119.025 0.000067
119.001 119.026 0.000133
119.001 119.026 0.000117
119.001 119.026 0.000200
119.001 119.026 0.000367
119.001 119.026 0.000184
119.001 119.027 0.000150
119.001 119.027 0.000100
119.001 119.027 0.000133
119.001 119.027 0.000150
119.001 119.027 0.000267
119.001 119.028 0.000217
119.001 119.028 0.000317
119.001 119.028 0.000717
119.001 119.028 0.000300
119.001 119.028 0.000717
119.001 119.029 0.000400
119.001 119.029 0.000184
119.001 119.029 0.000234
119.001 119.029 0.000334
119.001 119.029 0.000300
119.001 119.03 0.000434
119.001 119.03 0.000117
119.001 119.03 0.000184
119.001 119.03 0.000334
119.001 119.03 0.000717
119.001 119.031 0.000584
119.001 119.031 0.000484
119.001 119.031 0.000417
119.001 119.031 0.000184
119.001 119.031 0.000167
119.001 119.032 0.000651
119.001 119.032 0.000250
119.001 119.032 0.000184
119.001 119.032 0.000217
119.001 119.032 0.000150
119.001 119.033 0.000050
119.001 119.033 0.000067
119.001 119.033 0.000100
119.001 119.033 0.000083
119.001 119.033 0.000067
119.001 119.034 0.000100
119.001 119.034 0.000217
119.001 119.034 0.000501
119.001 119.034 0.000367
119.001 119.034 0.000350
119.001 119.035 0.000184
119.001 119.035 0.000067
119.001 119.035 0.000117
119.001 119.035 0.000200
119.001 119.035 0.000083
119.001 119.036 0.000150
119.001 119.036 0.000184
119.001 119.036 0.000918
119.001 119.036 0.000284
119.001 119.036 0.000167
119.001 119.037 0.000083
119.001 119.037 0.000033
119.001 119.037 0.000067
119.001 119.037 0.000100
119.001 119.037 0.000083
119.001 119.038 0.000150
119.001 119.038 0.000184
119.001 119.038 0.000167
119.001 119.038 0.000184
119.001 119.038 0.001101
119.001 119.039 0.000434
119.001 119.039 0.000200
119.001 119.039 0.000184
119.001 119.039 0.000184
119.001 119.039 0.000634
119.001 119.04 0.000501
119.001 119.04 0.000184
119.001 119.04 0.000133
119.001 119.04 0.000150
119.001 119.04 0.000117
119.001 119.041 0.000100
119.001 119.041 0.000067
119.001 119.041 0.000067
119.001 119.041 0.000083
119.001 119.041 0.000050
119.001 119.042 0.000234
119.001 119.042 0.000150
119.001 119.042 0.000167
119.001 119.042 0.000217
119.001 119.042 0.000117
119.001 119.043 0.000033
119.001 119.043 0.000000
119.001 119.043 0.000067
119.001 119.043 0.000133
119.001 119.043 0.000067
119.001 119.044 0.000033
119.001 119.044 0.000050
119.001 119.044 0.000050
119.001 119.044 0.000100
119.001 119.044 0.000117
119.001 119.045 0.000083
119.001 119.045 0.000000
119.001 119.045 0.000017
119.001 119.045 0.000100
119.001 119.045 0.000050
119.001 119.046 0.000133
119.001 119.046 0.000033
119.001 119.046 0.000017
119.001 119.046 0.000067
119.001 119.046 0.000033
119.001 119.047 0.000083
119.001 119.047 0.000067
119.001 119.047 0.000033
119.001 119.047 0.000050
119.001 119.047 0.000017
119.001 119.048 0.000083
119.001 119.048 0.000150
119.001 119.048 0.000067
119.001 119.048 0.000150
119.001 119.048 0.000150
119.001 119.049 0.000067
119.001 119.049 0.000067
119.001 119.049 0.000067
119.001 119.049 0.000050
119.001 119.049 0.000050
119.001 119.05 0.000100
119.001 119.05 0.000067
119.001 119.05 0.000033
119.001 119.05 0.000033
119.001 119.05 0.000050
119.001 119.051 0.000050
119.001 119.051 0.000100
119.001 119.051 0.000117
119.001 119.051 0.000067
119.001 119.051 0.000133
119.001 119.052 0.000083
119.001 119.052 0.000083
119.001 119.052 0.000033
119.001 119.052 0.000133
119.001 119.052 0.000133
119.001 119.053 0.000117
119.001 119.053 0.000200
119.001 119.053 0.000117
119.001 119.053 0.000400
119.001 119.053 0.000050
119.001 119.054 0.000067
119.001 119.054 0.000083
119.001 119.054 0.000067
119.001 119.054 0.000033
119.001 119.054 0.000100
119.001 119.055 0.000033
119.001 119.055 0.000083
119.001 119.055 0.000067
119.001 119.055 0.000033
119.001 119.055 0.000033
119.001 119.056 0.000033
119.001 119.056 0.000083
119.001 119.056 0.000050
119.001 119.056 0.000033
119.001 119.056 0.000100
119.001 119.057 0.000567
119.001 119.057 0.000601
119.001 119.057 0.000100
119.001 119.057 0.000050
119.001 119.057 0.000050
119.001 119.058 0.000033
119.001 119.058 0.000050
119.001 119.058 0.000050
119.001 119.058 0.000033
119.001 119.058 0.000000
119.001 119.059 0.000083
119.001 119.059 0.000150
119.001 119.059 0.000033
119.001 119.059 0.000033
119.001 119.059 0.000017
119.001 119.06 0.000033
119.001 119.06 0.000000
119.001 119.06 0.000017
119.001 119.06 0.000000
119.001 119.06 0.000133
119.001 119.061 0.000167
119.001 119.061 0.000033
119.001 119.061 0.000033
119.001 119.061 0.000033
119.001 119.061 0.000050
119.001 119.062 0.000017
119.001 119.062 0.000017
119.001 119.062 0.000000
119.001 119.062 0.000017
119.001 119.062 0.000017
119.001 119.063 0.000284
119.001 119.063 0.000050
119.001 119.063 0.000033
119.001 119.063 0.000083
119.001 119.063 0.000033
119.001 119.064 0.000100
119.001 119.064 0.000133
119.001 119.064 0.000100
119.001 119.064 0.000100
119.001 119.064 0.000167
119.001 119.065 0.000150
119.001 119.065 0.000033
119.001 119.065 0.000033
119.001 119.065 0.000067
119.001 119.065 0.000033
119.001 119.066 0.000017
119.001 119.066 0.000083
119.001 119.066 0.000133
119.001 119.066 0.000150
119.001 119.066 0.000017
119.001 119.067 0.000117
119.001 119.067 0.000100
119.001 119.067 0.000117
119.001 119.067 0.000133
119.001 119.067 0.000083
119.001 119.068 0.000017
119.001 119.068 0.000017
119.001 119.068 0.000100
119.001 119.068 0.000050
119.001 119.068 0.000000
119.001 119.069 0.000067
119.001 119.069 0.000083
119.001 119.069 0.000067
119.001 119.069 0.000050
119.001 119.069 0.000117
119.001 119.07 0.000050
119.001 119.07 0.000050
119.001 119.07 0.000017
119.001 119.07 0.000033
119.001 119.07 0.000117
119.001 119.071 0.000067
119.001 119.071 0.000167
119.001 119.071 0.000017
119.001 119.071 0.000017
119.001 119.071 0.000067
119.001 119.072 0.000050
119.001 119.072 0.000200
119.001 119.072 0.000067
119.001 119.072 0.000284
119.001 119.072 0.000067
119.001 119.073 0.000083
119.001 119.073 0.000167
119.001 119.073 0.000200
119.001 119.073 0.000067
119.001 119.073 0.000017
119.001 119.074 0.000000
119.001 119.074 0.000050
119.001 119.074 0.000067
119.001 119.074 0.000017
119.001 119.074 0.000050
119.001 119.075 0.000017
119.001 119.075 0.000000
119.001 119.075 0.000033
119.001 119.075 0.000017
119.001 119.075 0.000067
119.001 119.076 0.000167
119.001 119.076 0.000267
119.001 119.076 0.000234
119.001 119.076 0.000067
119.001 119.076 0.000033
119.001 119.077 0.000033
119.001 119.077 0.000117
119.001 119.077 0.000083
119.001 119.077 0.000050
119.001 119.077 0.000100
119.001 119.078 0.000250
119.001 119.078 0.000050
119.001 119.078 0.000017
119.001 119.078 0.000133
119.001 119.078 0.000100
119.001 119.079 0.000017
119.001 119.079 0.000067
119.001 119.079 0.000000
119.001 119.079 0.000033
119.001 119.079 0.000033
119.001 119.08 0.000050
119.001 119.08 0.000017
119.001 119.08 0.000033
119.001 119.08 0.000000
119.001 119.08 0.000000
119.001 119.081 0.000067
119.001 119.081 0.000434
119.001 119.081 0.000117
119.001 119.081 0.000133
119.001 119.081 0.000133
119.001 119.082 0.000117
119.001 119.082 0.000083
119.001 119.082 0.000100
119.001 119.082 0.000150
119.001 119.082 0.000067
119.001 119.083 0.000167
119.001 119.083 0.000117
119.001 119.083 0.000150
119.001 119.083 0.000083
119.001 119.083 0.000100
119.001 119.084 0.000050
119.001 119.084 0.000033
119.001 119.084 0.000067
119.001 119.084 0.000434
119.001 119.084 0.000450
119.001 119.085 0.000250
119.001 119.085 0.000117
119.001 119.085 0.000117
119.001 119.085 0.000117
119.001 119.085 0.000083
119.001 119.086 0.000117
119.001 119.086 0.000083
119.001 119.086 0.000133
119.001 119.086 0.000117
119.001 119.086 0.000150
119.001 119.087 0.000150
119.001 119.087 0.000584
119.001 119.087 0.001068
119.001 119.087 0.000534
119.001 119.087 0.000334
119.001 119.088 0.000100
119.001 119.088 0.000133
119.001 119.088 0.000033
119.001 119.088 0.000100
119.001 119.088 0.000033
119.001 119.089 0.000017
119.001 119.089 0.000050
119.001 119.089 0.000100
119.001 119.089 0.000100
119.001 119.089 0.000083
119.001 119.09 0.000017
119.001 119.09 0.000067
119.001 119.09 0.000083
119.001 119.09 0.000067
119.001 119.09 0.000133
119.001 119.091 0.000033
119.001 119.091 0.000067
119.001 119.091 0.000184
119.001 119.091 0.000501
119.001 119.091 0.000083
119.001 119.092 0.000067
119.001 119.092 0.000083
119.001 119.092 0.000217
119.001 119.092 0.000083
119.001 119.092 0.000017
119.001 119.093 0.000017
119.001 119.093 0.000050
119.001 119.093 0.000117
119.001 119.093 0.000050
119.001 119.093 0.000033
119.001 119.094 0.000033
119.001 119.094 0.000133
119.001 119.094 0.000050
119.001 119.094 0.000033
119.001 119.094 0.000033
119.001 119.095 0.000567
119.001 119.095 0.000133
119.001 119.095 0.000083
119.001 119.095 0.000067
119.001 119.095 0.000083
119.001 119.096 0.000117
119.001 119.096 0.000100
119.001 119.096 0.000117
119.001 119.096 0.000067
119.001 119.096 0.000100
119.001 119.097 0.000184
119.001 119.097 0.000083
119.001 119.097 0.000033
119.001 119.097 0.000050
119.001 119.097 0.000050
119.001 119.098 0.000017
119.001 119.098 0.000017
119.001 119.098 0.000017
119.001 119.098 0.000067
119.001 119.098 0.000000
119.001 119.099 0.000000
119.001 119.099 0.000083
119.001 119.099 0.000067
119.001 119.099 0.000067
119.001 119.099 0.000017
119.001 119.1 0.000133
119.001 119.1 0.000100
119.001 119 0.008926
119.001 119 0.010761
119.001 119 0.013530
119.001 119.001 0.017684
119.001 119.001 0.032316
119.001 119.001 0.070437
119.001 119.001 0.328645
119.001 119.001 0.000000
119.001 119.002 0.330948
119.001 119.002 0.075158
119.001 119.002 0.031632
119.001 119.002 0.021421
119.001 119.002 0.014932
119.001 119.003 0.010227
119.001 119.003 0.008559
119.001 119.003 0.007491
119.001 119.003 0.006240
119.001 119.003 0.006089
119.001 119.004 0.004738
119.001 119.004 0.004605
119.001 119.004 0.004905
119.001 119.004 0.004655
119.001 119.004 0.002536
119.001 119.005 0.003120
119.001 119.005 0.002352
119.001 119.005 0.002286
119.001 119.005 0.002536
119.001 119.005 0.002903
119.001 119.006 0.002686
119.001 119.006 0.001802
119.001 119.006 0.002836
119.001 119.006 0.002953
119.001 119.006 0.002870
119.001 119.007 0.001401
119.001 119.007 0.000934
119.001 119.007 0.002002
119.001 119.007 0.001235
119.001 119.007 0.001602
119.001 119.008 0.002402
119.001 119.008 0.002736
119.001 119.008 0.001268
119.001 119.008 0.001818
119.001 119.008 0.001001
119.001 119.009 0.000334
119.001 119.009 0.000951
119.001 119.009 0.000734
119.001 119.009 0.001168
119.001 119.009 0.001301
119.001 119.01 0.000951
119.001 119.01 0.001835
119.001 119.01 0.001768
119.001 119.01 0.001568
119.001 119.01 0.001919
119.001 119.011 0.001585
119.001 119.011 0.000667
119.001 119.011 0.000601
119.001 119.011 0.000534
119.001 119.011 0.001852
119.001 119.012 0.000634
119.001 119.012 0.000234
119.001 119.012 0.000234
119.001 119.012 0.000334
119.001 119.012 0.001301
119.001 119.013 0.002102
119.001 119.013 0.000684
119.001 119.013 0.000701
119.001 119.013 0.001101
119.001 119.013 0.001034
119.001 119.014 0.001935
119.001 119.014 0.000784
119.001 119.014 0.000417
119.001 119.014 0.000434
119.001 119.014 0.001235
119.001 119.015 0.000684
119.001 119.015 0.000467
119.001 119.015 0.000400
119.001 119.015 0.001235
119.001 119.015 0.000450
119.001 119.016 0.001385
119.001 119.016 0.001001
119.001 119.016 0.000400
119.001 119.016 0.000317
119.001 119.016 0.000284
119.001 119.017 0.000334
119.001 119.017 0.001318
119.001 119.017 0.000767
119.001 119.017 0.000434
119.001 119.017 0.000834
119.001 119.018 0.000934
119.001 119.018 0.000217
119.001 119.018 0.000334
119.001 119.018 0.000918
119.001 119.018 0.000384
119.001 119.019 0.000651
119.001 119.019 0.000334
119.001 119.019 0.000417
119.001 119.019 0.000834
119.001 119.019 0.000317
119.001 119.02 0.000334
119.001 119.02 0.000217
119.001 119.02 0.000567
119.001 119.02 0.000100
119.001 119.02 0.000217
119.001 119.021 0.000267
119.001 119.021 0.000267
119.001 119.021 0.001635
119.001 119.021 0.000551
119.001 119.021 0.000534
119.001 119.022 0.000801
119.001 119.022 0.000634
119.001 119.022 0.000384
119.001 119.022 0.000417
119.001 119.022 0.000584
119.001 119.023 0.000884
119.001 119.023 0.000601
119.001 119.023 0.000651
119.001 119.023 0.000567
119.001 119.023 0.000484
119.001 119.024 0.000634
119.001 119.024 0.000217
119.001 119.024 0.000250
119.001 119.024 0.000150
119.001 119.024 0.000067
119.001 119.025 0.000083
119.001 119.025 0.000083
119.001 119.025 0.000133
119.001 119.025 0.000267
119.001 119.025 0.000067
119.001 119.026 0.000434
119.001 119.026 0.000501
119.001 119.026 0.000184
119.001 119.026 0.000584
119.001 119.026 0.000200
119.001 119.027 0.000234
119.001 119.027 0.000167
119.001 119.027 0.000083
119.001 119.027 0.000117
119.001 119.027 0.000250
119.001 119.028 0.000184
119.001 119.028 0.000334
119.001 119.028 0.000767
119.001 119.028 0.000300
119.001 119.028 0.000300
119.001 119.029 0.000367
119.001 119.029 0.000467
119.001 119.029 0.000250
119.001 119.029 0.000400
119.001 119.029 0.000133
119.001 119.03 0.000184
119.001 119.03 0.000100
119.001 119.03 0.000167
119.001 119.03 0.000100
119.001 119.03 0.000100
119.001 119.031 0.000300
119.001 119.031 0.000701
119.001 119.031 0.000367
119.001 119.031 0.000184
119.001 119.031 0.000100
119.001 119.032 0.000150
119.001 119.032 0.000100
119.001 119.032 0.000467
119.001 119.032 0.000067
119.001 119.032 0.000100
119.001 119.033 0.000100
119.001 119.033 0.000100
119.001 119.033 0.000100
119.001 119.033 0.000050
119.001 119.033 0.000083
119.001 119.034 0.000117
119.001 119.034 0.000334
119.001 119.034 0.000200
119.001 119.034 0.000350
119.001 119.034 0.000267
119.001 119.035 0.000133
119.001 119.035 0.000200
119.001 119.035 0.000434
119.001 119.035 0.000484
119.001 119.035 0.000083
119.001 119.036 0.000083
119.001 119.036 0.000250
119.001 119.036 0.000767
119.001 119.036 0.000167
119.001 119.036 0.000083
119.001 119.037 0.000050
119.001 119.037 0.000017
119.001 119.037 0.000033
119.001 119.037 0.000000
119.001 119.037 0.000067
119.001 119.038 0.000050
119.001 119.038 0.000067
119.001 119.038 0.000217
119.001 119.038 0.000117
119.001 119.038 0.000234
119.001 119.039 0.000484
119.001 119.039 0.000367
119.001 119.039 0.000501
119.001 119.039 0.000484
119.001 119.039 0.000217
119.001 119.04 0.000267
119.001 119.04 0.000217
119.001 119.04 0.000417
119.001 119.04 0.000184
119.001 119.04 0.000067
119.001 119.041 0.000484
119.001 119.041 0.000133
119.001 119.041 0.000117
119.001 119.041 0.000067
119.001 119.041 0.000067
119.001 119.042 0.000450
119.001 119.042 0.000467
119.001 119.042 0.000150
119.001 119.042 0.000150
119.001 119.042 0.000100
119.001 119.043 0.000100
119.001 119.043 0.000050
119.001 119.043 0.000017
119.001 119.043 0.000050
119.001 119.043 0.000033
119.001 119.044 0.000033
119.001 119.044 0.000050
119.001 119.044 0.000100
119.001 119.044 0.000117
119.001 119.044 0.000868
119.001 119.045 0.000501
119.001 119.045 0.000050
119.001 119.045 0.000033
119.001 119.045 0.000050
119.001 119.045 0.000067
119.001 119.046 0.000050
119.001 119.046 0.000017
119.001 119.046 0.000017
119.001 119.046 0.000050
119.001 119.046 0.000184
119.001 119.047 0.000083
119.001 119.047 0.000050
119.001 119.047 0.000050
119.001 119.047 0.000017
119.001 119.047 0.000050
119.001 119.048 0.000117
119.001 119.048 0.000284
119.001 119.048 0.000167
119.001 119.048 0.000284
119.001 119.048 0.000133
119.001 119.049 0.000050
119.001 119.049 0.000100
119.001 119.049 0.000133
119.001 119.049 0.000083
119.001 119.049 0.000167
119.001 119.05 0.000100
119.001 119.05 0.000083
119.001 119.05 0.000033
119.001 119.05 0.000050
119.001 119.05 0.000050
119.001 119.051 0.000117
119.001 119.051 0.000250
119.001 119.051 0.000501
119.001 119.051 0.000167
119.001 119.051 0.000400
119.001 119.052 0.000100
119.001 119.052 0.000050
119.001 119.052 0.000150
119.001 119.052 0.000400
119.001 119.052 0.000200
119.001 119.053 0.000167
119.001 119.053 0.000317
119.001 119.053 0.000067
119.001 119.053 0.000100
119.001 119.053 0.000050
119.001 119.054 0.000083
119.001 119.054 0.000033
119.001 119.054 0.000050
119.001 119.054 0.000067
119.001 119.054 0.000033
119.001 119.055 0.000033
119.001 119.055 0.000000
119.001 119.055 0.000067
119.001 119.055 0.000050
119.001 119.055 0.000067
119.001 119.056 0.000133
119.001 119.056 0.000117
119.001 119.056 0.000050
119.001 119.056 0.000117
119.001 119.056 0.000234
119.001 119.057 0.000601
119.001 119.057 0.000033
119.001 119.057 0.000033
119.001 119.057 0.000033
119.001 119.057 0.000100
119.001 119.058 0.000050
119.001 119.058 0.000017
119.001 119.058 0.000033
119.001 119.058 0.000050
119.001 119.058 0.000017
119.001 119.059 0.000083
119.001 119.059 0.000117
119.001 119.059 0.000083
119.001 119.059 0.000050
119.001 119.059 0.000050
119.001 119.06 0.000017
119.001 119.06 0.000050
119.001 119.06 0.000050
119.001 119.06 0.000100
119.001 119.06 0.000050
119.001 119.061 0.000133
119.001 119.061 0.000017
119.001 119.061 0.000067
119.001 119.061 0.000017
119.001 119.061 0.000033
119.001 119.062 0.000017
119.001 119.062 0.000017
119.001 119.062 0.000083
119.001 119.062 0.000067
119.001 119.062 0.000067
119.001 119.063 0.000067
119.001 119.063 0.000100
119.001 119.063 0.000000
119.001 119.063 0.000050
119.001 119.063 0.000067
119.001 119.064 0.000050
119.001 119.064 0.000050
119.001 119.064 0.000083
119.001 119.064 0.000167
119.001 119.064 0.000000
119.001 119.065 0.000083
119.001 119.065 0.000033
119.001 119.065 0.000033
119.001 119.065 0.000050
119.001 119.065 0.000033
119.001 119.066 0.000033
119.001 119.066 0.000000
119.001 119.066 0.000150
119.001 119.066 0.000300
119.001 119.066 0.000033
119.001 119.067 0.000150
119.001 119.067 0.000350
119.001 119.067 0.000117
119.001 119.067 0.000217
119.001 119.067 0.000100
119.001 119.068 0.000083
119.001 119.068 0.000017
119.001 119.068 0.000033
119.001 119.068 0.000033
119.001 119.068 0.000050
119.001 119.069 0.000067
119.001 119.069 0.000017
119.001 119.069 0.000083
119.001 119.069 0.000050
119.001 119.069 0.000017
119.001 119.07 0.000050
119.001 119.07 0.000050
119.001 119.07 0.000017
119.001 119.07 0.000067
119.001 119.07 0.000050
119.001 119.071 0.000083
119.001 119.071 0.000684
119.001 119.071 0.000133
119.001 119.071 0.000017
119.001 119.071 0.000000
119.001 119.072 0.000083
119.001 119.072 0.000234
119.001 119.072 0.000400
119.001 119.072 0.000367
119.001 119.072 0.000067
119.001 119.073 0.000067
119.001 119.073 0.000184
119.001 119.073 0.000367
119.001 119.073 0.000033
119.001 119.073 0.000067
119.001 119.074 0.000000
119.001 119.074 0.000033
119.001 119.074 0.000050
119.001 119.074 0.000017
119.001 119.074 0.000067
119.001 119.075 0.000000
119.001 119.075 0.000000
119.001 119.075 0.000017
119.001 119.075 0.000033
119.001 119.075 0.000150
119.001 119.076 0.000367
119.001 119.076 0.000217
119.001 119.076 0.000534
119.001 119.076 0.000250
119.001 119.076 0.000050
119.001 119.077 0.000050
119.001 119.077 0.000033
119.001 119.077 0.000100
119.001 119.077 0.000133
119.001 119.077 0.000100
119.001 119.078 0.000083
119.001 119.078 0.000033
119.001 119.078 0.000234
119.001 119.078 0.000200
119.001 119.078 0.000083
119.001 119.079 0.000117
119.001 119.079 0.000017
119.001 119.079 0.000067
119.001 119.079 0.000117
119.001 119.079 0.000033
119.001 119.08 0.000017
119.001 119.08 0.000000
119.001 119.08 0.000033
119.001 119.08 0.000000
119.001 119.08 0.000017
119.001 119.081 0.000050
119.001 119.081 0.000033
119.001 119.081 0.000033
119.001 119.081 0.000267
119.001 119.081 0.000517
119.001 119.082 0.000083
119.001 119.082 0.000167
119.001 119.082 0.000217
119.001 119.082 0.000100
119.001 119.082 0.000083
119.001 119.083 0.000150
119.001 119.083 0.000100
119.001 119.083 0.000250
119.001 119.083 0.000167
119.001 119.083 0.000083
119.001 119.084 0.000050
119.001 119.084 0.000033
119.001 119.084 0.000100
119.001 119.084 0.000217
119.001 119.084 0.000284
119.001 119.085 0.000617
119.001 119.085 0.000217
119.001 119.085 0.000284
119.001 119.085 0.000083
119.001 119.085 0.000083
119.001 119.086 0.000234
119.001 119.086 0.000367
119.001 119.086 0.000133
119.001 119.086 0.000100
119.001 119.086 0.000184
119.001 119.087 0.000200
119.001 119.087 0.000617
119.001 119.087 0.000200
119.001 119.087 0.000150
119.001 119.087 0.000150
119.001 119.088 0.000083
119.001 119.088 0.000450
119.001 119.088 0.000083
119.001 119.088 0.000067
119.001 119.088 0.000083
119.001 119.089 0.000100
119.001 119.089 0.000017
119.001 119.089 0.000033
119.001 119.089 0.000083
119.001 119.089 0.000284
119.001 119.09 0.000033
119.001 119.09 0.000017
119.001 119.09 0.000050
119.001 119.09 0.000100
119.001 119.09 0.000100
119.001 119.091 0.000033
119.001 119.091 0.000033
119.001 119.091 0.000100
119.001 119.091 0.000100
119.001 119.091 0.000083
119.001 119.092 0.000067
119.001 119.092 0.000167
119.001 119.092 0.000184
119.001 119.092 0.000167
119.001 119.092 0.000067
119.001 119.093 0.000033
119.001 119.093 0.000217
119.001 119.093 0.000584
119.001 119.093 0.000184
119.001 119.093 0.000000
119.001 119.094 0.000100
119.001 119.094 0.000217
119.001 119.094 0.000017
119.001 119.094 0.000067
119.001 119.094 0.000067
119.001 119.095 0.000100
119.001 119.095 0.000050
119.001 119.095 0.000100
119.001 119.095 0.000033
119.001 119.095 0.000050
119.001 119.096 0.000033
119.001 119.096 0.000083
119.001 119.096 0.000083
119.001 119.096 0.000083
119.001 119.096 0.000217
119.001 119.097 0.000067
119.001 119.097 0.000050
119.001 119.097 0.000050
119.001 119.097 0.000100
119.001 119.097 0.000033
119.001 119.098 0.000033
119.001 119.098 0.000033
119.001 119.098 0.000033
119.001 119.098 0.000050
119.001 119.098 0.000033
119.001 119.099 0.000033
119.001 119.099 0.000033
119.001 119.099 0.000100
119.001 119.099 0.000017
119.001 119.099 0.000033
119.001 119.1 0.000033
119.001 119.1 0.000033
119.002 119 0.006957
119.002 119 0.007875
119.002 119 0.009092
119.002 119.001 0.012563
119.002 119.001 0.020103
119.002 119.001 0.035035
119.002 119.001 0.077077
119.002 119.001 0.330948
119.002 119.002 0.000000
119.002 119.002 0.331765
119.002 119.002 0.068285
119.002 119.002 0.032699
119.002 119.002 0.023307
119.002 119.003 0.013981
119.002 119.003 0.010627
119.002 119.003 0.008725
119.002 119.003 0.009910
119.002 119.003 0.007024
119.002 119.004 0.006573
119.002 119.004 0.006573
119.002 119.004 0.004154
119.002 119.004 0.004137
119.002 119.004 0.003103
119.002 119.005 0.003554
119.002 119.005 0.002886
119.002 119.005 0.002603
119.002 119.005 0.002619
119.002 119.005 0.002619
119.002 119.006 0.001685
119.002 119.006 0.002970
119.002 119.006 0.002986
119.002 119.006 0.002686
119.002 119.006 0.003053
119.002 119.007 0.001952
119.002 119.007 0.001785
119.002 119.007 0.001785
119.002 119.007 0.001685
119.002 119.007 0.001635
119.002 119.008 0.002135
119.002 119.008 0.002002
119.002 119.008 0.001969
119.002 119.008 0.001418
119.002 119.008 0.001001
119.002 119.009 0.000501
119.002 119.009 0.000834
119.002 119.009 0.001568
119.002 119.009 0.000734
119.002 119.009 0.000868
119.002 119.01 0.001185
119.002 119.01 0.002219
119.002 119.01 0.001568
119.002 119.01 0.001552
119.002 119.01 0.001602
119.002 119.011 0.001702
119.002 119.011 0.000851
119.002 119.011 0.001235
119.002 119.011 0.000968
119.002 119.011 0.000567
119.002 119.012 0.000400
119.002 119.012 0.000184
119.002 119.012 0.000367
119.002 119.012 0.000517
119.002 119.012 0.001535
119.002 119.013 0.000667
119.002 119.013 0.000634
119.002 119.013 0.001018
119.002 119.013 0.001485
119.002 119.013 0.001935
119.002 119.014 0.000434
119.002 119.014 0.000434
119.002 119.014 0.000434
119.002 119.014 0.000784
119.002 119.014 0.000601
119.002 119.015 0.000884
119.002 119.015 0.000284
119.002 119.015 0.000334
119.002 119.015 0.000317
119.002 119.015 0.000267
119.002 119.016 0.000367
119.002 119.016 0.000450
119.002 119.016 0.000584
119.002 119.016 0.000751
119.002 119.016 0.000200
119.002 119.017 0.000501
119.002 119.017 0.001385
119.002 119.017 0.000767
119.002 119.017 0.000567
119.002 119.017 0.001368
119.002 119.018 0.000984
119.002 119.018 0.000384
119.002 119.018 0.000267
119.002 119.018 0.000267
119.002 119.018 0.000234
119.002 119.019 0.000467
119.002 119.019 0.001001
119.002 119.019 0.000584
119.002 119.019 0.000267
119.002 119.019 0.000150
119.002 119.02 0.000484
119.002 119.02 0.000701
119.002 119.02 0.000851
119.002 119.02 0.000200
119.002 119.02 0.000184
119.002 119.021 0.000684
119.002 119.021 0.000317
119.002 119.021 0.000951
119.002 119.021 0.000667
119.002 119.021 0.000400
119.002 119.022 0.000350
119.002 119.022 0.000484
119.002 119.022 0.000267
119.002 119.022 0.000250
119.002 119.022 0.000267
119.002 119.023 0.000717
119.002 119.023 0.000951
119.002 119.023 0.000601
119.002 119.023 0.000284
119.002 119.023 0.000250
119.002 119.024 0.000300
119.002 119.024 0.000250
119.002 119.024 0.000150
119.002 119.024 0.000217
119.002 119.024 0.000200
119.002 119.025 0.000150
119.002 119.025 0.000200
119.002 119.025 0.000484
119.002 119.025 0.000133
119.002 119.025 0.000334
119.002 119.026 0.000184
119.002 119.026 0.000133
119.002 119.026 0.000184
119.002 119.026 0.000250
119.002 119.026 0.000534
119.002 119.027 0.000450
119.002 119.027 0.000133
119.002 119.027 0.000067
119.002 119.027 0.000033
119.002 119.027 0.000050
119.002 119.028 0.000133
119.002 119.028 0.000200
119.002 119.028 0.000217
119.002 119.028 0.000150
119.002 119.028 0.000567
119.002 119.029 0.000133
119.002 119.029 0.000117
119.002 119.029 0.000083
119.002 119.029 0.000050
119.002 119.029 0.000117
119.002 119.03 0.000150
119.002 119.03 0.000150
119.002 119.03 0.000117
119.002 119.03 0.000100
119.002 119.03 0.000017
119.002 119.031 0.000400
119.002 119.031 0.000167
119.002 119.031 0.000167
119.002 119.031 0.000117
119.002 119.031 0.000100
119.002 119.032 0.000133
119.002 119.032 0.000117
119.002 119.032 0.000200
119.002 119.032 0.000133
119.002 119.032 0.000117
119.002 119.033 0.000184
119.002 119.033 0.000217
119.002 119.033 0.000050
119.002 119.033 0.000083
119.002 119.033 0.000117
119.002 119.034 0.000100
119.002 119.034 0.000050
119.002 119.034 0.000117
119.002 119.034 0.000484
119.002 119.034 0.000467
119.002 119.035 0.000100
119.002 119.035 0.000150
119.002 119.035 0.000450
119.002 119.035 0.000217
119.002 119.035 0.000083
119.002 119.036 0.000083
119.002 119.036 0.000300
119.002 119.036 0.000184
119.002 119.036 0.000100
119.002 119.036 0.000400
119.002 119.037 0.000133
119.002 119.037 0.000100
119.002 119.037 0.000117
119.002 119.037 0.000100
119.002 119.037 0.000117
119.002 119.038 0.000067
119.002 119.038 0.000133
119.002 119.038 0.000667
119.002 119.038 0.000601
119.002 119.038 0.000167
119.002 119.039 0.000117
119.002 119.039 0.000117
119.002 119.039 0.000117
119.002 119.039 0.000217
119.002 119.039 0.000100
119.002 119.04 0.000150
119.002 119.04 0.000083
119.002 119.04 0.000284
119.002 119.04 0.000067
119.002 119.04 0.000150
119.002 119.041 0.000284
119.002 119.041 0.000384
119.002 119.041 0.000117
119.002 119.041 0.000133
119.002 119.041 0.000033
119.002 119.042 0.000067
119.002 119.042 0.000184
119.002 119.042 0.000083
119.002 119.042 0.000033
119.002 119.042 0.000033
119.002 119.043 0.000067
119.002 119.043 0.000000
119.002 119.043 0.000000
119.002 119.043 0.000017
119.002 119.043 0.000050
119.002 119.044 0.000033
119.002 119.044 0.000033
119.002 119.044 0.000067
119.002 119.044 0.000100
119.002 119.044 0.000334
119.002 119.045 0.000267
119.002 119.045 0.000033
119.002 119.045 0.000067
119.002 119.045 0.000017
119.002 119.045 0.000033
119.002 119.046 0.000050
119.002 119.046 0.000050
119.002 119.046 0.000000
119.002 119.046 0.000033
119.002 119.046 0.000317
119.002 119.047 0.000067
119.002 119.047 0.000033
119.002 119.047 0.000050
119.002 119.047 0.000050
119.002 119.047 0.000083
119.002 119.048 0.000217
119.002 119.048 0.000217
119.002 119.048 0.000484
119.002 119.048 0.000884
119.002 119.048 0.000200
119.002 119.049 0.000133
119.002 119.049 0.000284
119.002 119.049 0.000817
119.002 119.049 0.000250
119.002 119.049 0.000133
119.002 119.05 0.000300
119.002 119.05 0.000083
119.002 119.05 0.000067
119.002 119.05 0.000050
119.002 119.05 0.000050
119.002 119.051 0.000150
119.002 119.051 0.000450
119.002 119.051 0.000317
119.002 119.051 0.000117
119.002 119.051 0.000050
119.002 119.052 0.000067
119.002 119.052 0.000083
119.002 119.052 0.000067
119.002 119.052 0.000100
119.002 119.052 0.000150
119.002 119.053 0.000133
119.002 119.053 0.000300
119.002 119.053 0.000050
119.002 119.053 0.000117
119.002 119.053 0.000100
119.002 119.054 0.000083
119.002 119.054 0.000067
119.002 119.054 0.000017
119.002 119.054 0.000117
119.002 119.054 0.000083
119.002 119.055 0.000083
119.002 119.055 0.000017
119.002 119.055 0.000033
119.002 119.055 0.000033
119.002 119.055 0.000133
119.002 119.056 0.000033
119.002 119.056 0.000150
119.002 119.056 0.000067
119.002 119.056 0.000200
119.002 119.056 0.000367
119.002 119.057 0.000133
119.002 119.057 0.000067
119.002 119.057 0.000050
119.002 119.057 0.000083
119.002 119.057 0.000067
119.002 119.058 0.000083
119.002 119.058 0.000067
119.002 119.058 0.000050
119.002 119.058 0.000017
119.002 119.058 0.000067
119.002 119.059 0.000033
119.002 119.059 0.000033
119.002 119.059 0.000083
119.002 119.059 0.000033
119.002 119.059 0.000067
119.002 119.06 0.000067
119.002 119.06 0.000017
119.002 119.06 0.000133
119.002 119.06 0.000350
119.002 119.06 0.000217
119.002 119.061 0.000083
119.002 119.061 0.000033
119.002 119.061 0.000184
119.002 119.061 0.000334
119.002 119.061 0.000217
119.002 119.062 0.000217
119.002 119.062 0.000033
119.002 119.062 0.000017
119.002 119.062 0.000033
119.002 119.062 0.000017
119.002 119.063 0.000067
119.002 119.063 0.000100
119.002 119.063 0.000083
119.002 119.063 0.000000
119.002 119.063 0.000083
119.002 119.064 0.000100
119.002 119.064 0.000067
119.002 119.064 0.000117
119.002 119.064 0.000284
119.002 119.064 0.000033
119.002 119.065 0.000083
119.002 119.065 0.000167
119.002 119.065 0.000050
119.002 119.065 0.000117
119.002 119.065 0.000017
119.002 119.066 0.000133
119.002 119.066 0.000167
119.002 119.066 0.000284
119.002 119.066 0.000184
119.002 119.066 0.000067
119.002 119.067 0.000100
119.002 119.067 0.000100
119.002 119.067 0.000100
119.002 119.067 0.000400
119.002 119.067 0.000017
119.002 119.068 0.000067
119.002 119.068 0.000050
119.002 119.068 0.000017
119.002 119.068 0.000017
119.002 119.068 0.000067
119.002 119.069 0.000317
119.002 119.069 0.000100
119.002 119.069 0.000067
119.002 119.069 0.000050
119.002 119.069 0.000017
119.002 119.07 0.000017
119.002 119.07 0.000083
119.002 119.07 0.000017
119.002 119.07 0.000000
119.002 119.07 0.000067
119.002 119.071 0.000067
119.002 119.071 0.000117
119.002 119.071 0.000017
119.002 119.071 0.000000
119.002 119.071 0.000033
119.002 119.072 0.000050
119.002 119.072 0.000083
119.002 119.072 0.000167
119.002 119.072 0.000000
119.002 119.072 0.000000
119.002 119.073 0.000050
119.002 119.073 0.000150
119.002 119.073 0.000067
119.002 119.073 0.000083
119.002 119.073 0.000050
119.002 119.074 0.000067
119.002 119.074 0.000033
119.002 119.074 0.000083
119.002 119.074 0.000050
119.002 119.074 0.000033
119.002 119.075 0.000083
119.002 119.075 0.000017
119.002 119.075 0.000033
119.002 119.075 0.000000
119.002 119.075 0.000133
119.002 119.076 0.000083
119.002 119.076 0.000033
119.002 119.076 0.000050
119.002 119.076 0.000067
119.002 119.076 0.000033
119.002 119.077 0.000083
119.002 119.077 0.000067
119.002 119.077 0.000067
119.002 119.077 0.000083
119.002 119.077 0.000067
119.002 119.078 0.000050
119.002 119.078 0.000033
119.002 119.078 0.000050
119.002 119.078 0.000083
119.002 119.078 0.000400
119.002 119.079 0.000450
119.002 119.079 0.000067
119.002 119.079 0.000067
119.002 119.079 0.000250
119.002 119.079 0.000067
119.002 119.08 0.000033
119.002 119.08 0.000017
119.002 119.08 0.000133
119.002 119.08 0.000033
119.002 119.08 0.000017
119.002 119.081 0.000017
119.002 119.081 0.000033
119.002 119.081 0.000050
119.002 119.081 0.000100
119.002 119.081 0.000033
119.002 119.082 0.000017
119.002 119.082 0.000100
119.002 119.082 0.000384
119.002 119.082 0.000133
119.002 119.082 0.000117
119.002 119.083 0.000083
119.002 119.083 0.000050
119.002 119.083 0.000117
119.002 119.083 0.000067
119.002 119.083 0.000133
119.002 119.084 0.000050
119.002 119.084 0.000050
119.002 119.084 0.000017
119.002 119.084 0.000184
119.002 119.084 0.000184
119.002 119.085 0.000267
119.002 119.085 0.000167
119.002 119.085 0.000100
119.002 119.085 0.000100
119.002 119.085 0.000067
119.002 119.086 0.000033
119.002 119.086 0.000150
119.002 119.086 0.000050
119.002 119.086 0.000117
119.002 119.086 0.000284
119.002 119.087 0.000250
119.002 119.087 0.000117
119.002 119.087 0.000100
119.002 119.087 0.000150
119.002 119.087 0.000017
119.002 119.088 0.000083
119.002 119.088 0.000067
119.002 119.088 0.000017
119.002 119.088 0.000033
119.002 119.088 0.000050
119.002 119.089 0.000050
119.002 119.089 0.000017
119.002 119.089 0.000017
119.002 119.089 0.000033
119.002 119.089 0.000067
119.002 119.09 0.000050
119.002 119.09 0.000033
119.002 119.09 0.000083
119.002 119.09 0.000450
119.002 119.09 0.000167
119.002 119.091 0.000083
119.002 119.091 0.000117
119.002 119.091 0.000017
119.002 119.091 0.000083
119.002 119.091 0.000100
119.002 119.092 0.000083
119.002 119.092 0.000083
119.002 119.092 0.000350
119.002 119.092 0.000234
119.002 119.092 0.000417
119.002 119.093 0.000000
119.002 119.093 0.000534
119.002 119.093 0.000234
119.002 119.093 0.000083
119.002 119.093 0.000067
119.002 119.094 0.000117
119.002 119.094 0.000517
119.002 119.094 0.000083
119.002 119.094 0.000017
119.002 119.094 0.000133
119.002 119.095 0.000050
119.002 119.095 0.000050
119.002 119.095 0.000100
119.002 119.095 0.000083
119.002 119.095 0.000067
119.002 119.096 0.000000
119.002 119.096 0.000200
119.002 119.096 0.000367
119.002 119.096 0.000050
119.002 119.096 0.000083
119.002 119.097 0.000117
119.002 119.097 0.000017
119.002 119.097 0.000083
119.002 119.097 0.000184
119.002 119.097 0.000100
119.002 119.098 0.000150
119.002 119.098 0.000050
119.002 119.098 0.000033
119.002 119.098 0.000167
119.002 119.098 0.000033
119.002 119.099 0.000050
119.002 119.099 0.000033
119.002 119.099 0.000317
119.002 119.099 0.000083
119.002 119.099 0.000067
119.002 119.1 0.000033
119.002 119.1 0.000067
119.002 119 0.006273
119.002 119 0.007257
119.002 119 0.009977
119.002 119.001 0.011461
119.002 119.001 0.012029
119.002 119.001 0.023790
119.002 119.001 0.032966
119.002 119.001 0.075158
119.002 119.002 0.331765
119.002 119.002 0.000000
119.002 119.002 0.329196
119.002 119.002 0.070254
119.002 119.002 0.028629
119.002 119.003 0.021839
119.002 119.003 0.021355
119.002 119.003 0.011795
119.002 119.003 0.011328
119.002 119.003 0.008675
119.002 119.004 0.005606
119.002 119.004 0.006590
119.002 119.004 0.003837
119.002 119.004 0.002903
119.002 119.004 0.004538
119.002 119.005 0.005255
119.002 119.005 0.004638
119.002 119.005 0.004254
119.002 119.005 0.004605
119.002 119.005 0.003987
119.002 119.006 0.002719
119.002 119.006 0.003253
119.002 119.006 0.001518
119.002 119.006 0.001335
119.002 119.006 0.001535
119.002 119.007 0.001168
119.002 119.007 0.001251
119.002 119.007 0.001084
119.002 119.007 0.000968
119.002 119.007 0.002669
119.002 119.008 0.002035
119.002 119.008 0.001818
119.002 119.008 0.001835
119.002 119.008 0.002536
119.002 119.008 0.001385
119.002 119.009 0.000501
119.002 119.009 0.000651
119.002 119.009 0.001785
119.002 119.009 0.000584
119.002 119.009 0.000434
119.002 119.01 0.000300
119.002 119.01 0.000684
119.002 119.01 0.000667
119.002 119.01 0.002152
119.002 119.01 0.001835
119.002 119.011 0.000934
119.002 119.011 0.000751
119.002 119.011 0.000851
119.002 119.011 0.000551
119.002 119.011 0.000584
119.002 119.012 0.000300
119.002 119.012 0.000350
119.002 119.012 0.000501
119.002 119.012 0.000601
119.002 119.012 0.001451
119.002 119.013 0.000767
119.002 119.013 0.000834
119.002 119.013 0.001652
119.002 119.013 0.001435
119.002 119.013 0.000534
119.002 119.014 0.000350
119.002 119.014 0.000317
119.002 119.014 0.000317
119.002 119.014 0.000434
119.002 119.014 0.000400
119.002 119.015 0.000284
119.002 119.015 0.000317
119.002 119.015 0.000184
119.002 119.015 0.000267
119.002 119.015 0.000367
119.002 119.016 0.000250
119.002 119.016 0.000417
119.002 119.016 0.001084
119.002 119.016 0.000517
119.002 119.016 0.000267
119.002 119.017 0.000400
119.002 119.017 0.000617
119.002 119.017 0.001084
119.002 119.017 0.000317
119.002 119.017 0.000484
119.002 119.018 0.000517
119.002 119.018 0.000517
119.002 119.018 0.001335
119.002 119.018 0.000501
119.002 119.018 0.000501
119.002 119.019 0.001702
119.002 119.019 0.001919
119.002 119.019 0.001351
119.002 119.019 0.000384
119.002 119.019 0.000167
119.002 119.02 0.000200
119.002 119.02 0.000234
119.002 119.02 0.000300
119.002 119.02 0.000250
119.002 119.02 0.000300
119.002 119.021 0.001185
119.002 119.021 0.000501
119.002 119.021 0.000317
119.002 119.021 0.000317
119.002 119.021 0.000434
119.002 119.022 0.000384
119.002 119.022 0.000234
119.002 119.022 0.000150
119.002 119.022 0.000133
119.002 119.022 0.000217
119.002 119.023 0.000417
119.002 119.023 0.001652
119.002 119.023 0.000617
119.002 119.023 0.000367
119.002 119.023 0.000350
119.002 119.024 0.000734
119.002 119.024 0.000634
119.002 119.024 0.000250
119.002 119.024 0.000250
119.002 119.024 0.000150
119.002 119.025 0.000117
119.002 119.025 0.000133
119.002 119.025 0.000918
119.002 119.025 0.000467
119.002 119.025 0.000100
119.002 119.026 0.000050
119.002 119.026 0.000100
119.002 119.026 0.000050
119.002 119.026 0.000050
119.002 119.026 0.000083
119.002 119.027 0.000167
119.002 119.027 0.000117
119.002 119.027 0.000083
119.002 119.027 0.000033
119.002 119.027 0.000017
119.002 119.028 0.000184
119.002 119.028 0.000184
119.002 119.028 0.000100
119.002 119.028 0.000100
119.002 119.028 0.000284
119.002 119.029 0.000334
119.002 119.029 0.000234
119.002 119.029 0.000267
119.002 119.029 0.000284
119.002 119.029 0.000200
119.002 119.03 0.000801
119.002 119.03 0.000234
119.002 119.03 0.000067
119.002 119.03 0.000234
119.002 119.03 0.000200
119.002 119.031 0.000150
119.002 119.031 0.000100
119.002 119.031 0.000067
119.002 119.031 0.000083
119.002 119.031 0.000100
119.002 119.032 0.000083
119.002 119.032 0.000334
119.002 119.032 0.000234
119.002 119.032 0.000184
119.002 119.032 0.000184
119.002 119.033 0.000200
119.002 119.033 0.000083
119.002 119.033 0.000033
119.002 119.033 0.000083
119.002 119.033 0.000067
119.002 119.034 0.000050
119.002 119.034 0.000067
119.002 119.034 0.000083
119.002 119.034 0.000167
119.002 119.034 0.000133
119.002 119.035 0.000083
119.002 119.035 0.000117
119.002 119.035 0.000067
119.002 119.035 0.000100
119.002 119.035 0.000083
119.002 119.036 0.000033
119.002 119.036 0.000167
119.002 119.036 0.000117
119.002 119.036 0.000083
119.002 119.036 0.000133
119.002 119.037 0.000117
119.002 119.037 0.000100
119.002 119.037 0.000167
119.002 119.037 0.000083
119.002 119.037 0.000067
119.002 119.038 0.000083
119.002 119.038 0.000067
119.002 119.038 0.000133
119.002 119.038 0.000167
119.002 119.038 0.000133
119.002 119.039 0.000067
119.002 119.039 0.000067
119.002 119.039 0.000067
119.002 119.039 0.000067
119.002 119.039 0.000100
119.002 119.04 0.000117
119.002 119.04 0.000083
119.002 119.04 0.000167
119.002 119.04 0.000267
119.002 119.04 0.000050
119.002 119.041 0.000083
119.002 119.041 0.000184
119.002 119.041 0.000217
119.002 119.041 0.000400
119.002 119.041 0.000083
119.002 119.042 0.000050
119.002 119.042 0.000200
119.002 119.042 0.000083
119.002 119.042 0.000050
119.002 119.042 0.000100
119.002 119.043 0.000050
119.002 119.043 0.000050
119.002 119.043 0.000017
119.002 119.043 0.000033
119.002 119.043 0.000050
119.002 119.044 0.000050
119.002 119.044 0.000033
119.002 119.044 0.000050
119.002 119.044 0.000117
119.002 119.044 0.000300
119.002 119.045 0.000434
119.002 119.045 0.000067
119.002 119.045 0.000100
119.002 119.045 0.000150
119.002 119.045 0.000033
119.002 119.046 0.000050
119.002 119.046 0.000033
119.002 119.046 0.000083
119.002 119.046 0.000017
119.002 119.046 0.000067
119.002 119.047 0.000033
119.002 119.047 0.000050
119.002 119.047 0.000033
119.002 119.047 0.000050
119.002 119.047 0.000100
119.002 119.048 0.000133
119.002 119.048 0.000184
119.002 119.048 0.000284
119.002 119.048 0.000267
119.002 119.048 0.000117
119.002 119.049 0.000200
119.002 119.049 0.000100
119.002 119.049 0.000234
119.002 119.049 0.000083
119.002 119.049 0.000033
119.002 119.05 0.000117
119.002 119.05 0.000117
119.002 119.05 0.000083
119.002 119.05 0.000017
119.002 119.05 0.000033
119.002 119.051 0.000017
119.002 119.051 0.000117
119.002 119.051 0.000100
119.002 119.051 0.000117
119.002 119.051 0.000050
119.002 119.052 0.000033
119.002 119.052 0.000083
119.002 119.052 0.000200
119.002 119.052 0.000184
119.002 119.052 0.000117
119.002 119.053 0.000067
119.002 119.053 0.000083
119.002 119.053 0.000083
119.002 119.053 0.000117
119.002 119.053 0.000083
119.002 119.054 0.000067
119.002 119.054 0.000017
119.002 119.054 0.000050
119.002 119.054 0.000050
119.002 119.054 0.000067
119.002 119.055 0.000083
119.002 119.055 0.000000
119.002 119.055 0.000083
119.002 119.055 0.000167
119.002 119.055 0.000117
119.002 119.056 0.000033
119.002 119.056 0.000083
119.002 119.056 0.000584
119.002 119.056 0.000267
119.002 119.056 0.000150
119.002 119.057 0.000050
119.002 119.057 0.000050
119.002 119.057 0.000050
119.002 119.057 0.000117
119.002 119.057 0.000567
119.002 119.058 0.000067
119.002 119.058 0.000100
119.002 119.058 0.000033
119.002 119.058 0.000067
119.002 119.058 0.000033
119.002 119.059 0.000083
119.002 119.059 0.000033
119.002 119.059 0.000050
119.002 119.059 0.000017
119.002 119.059 0.000017
119.002 119.06 0.000017
119.002 119.06 0.000067
119.002 119.06 0.000117
119.002 119.06 0.000267
119.002 119.06 0.000851
119.002 119.061 0.000100
119.002 119.061 0.000083
119.002 119.061 0.000050
119.002 119.061 0.000000
119.002 119.061 0.000100
119.002 119.062 0.000584
119.002 119.062 0.000050
119.002 119.062 0.000050
119.002 119.062 0.000050
119.002 119.062 0.000017
119.002 119.063 0.000000
119.002 119.063 0.000100
119.002 119.063 0.000033
119.002 119.063 0.000000
119.002 119.063 0.000050
119.002 119.064 0.000033
119.002 119.064 0.000067
119.002 119.064 0.000100
119.002 119.064 0.000133
119.002 119.064 0.000083
119.002 119.065 0.000167
119.002 119.065 0.000684
119.002 119.065 0.000184
119.002 119.065 0.000184
119.002 119.065 0.000017
119.002 119.066 0.000067
119.002 119.066 0.000951
119.002 119.066 0.000984
119.002 119.066 0.000267
119.002 119.066 0.000117
119.002 119.067 0.000033
119.002 119.067 0.000017
119.002 119.067 0.000083
119.002 119.067 0.000167
119.002 119.067 0.000083
119.002 119.068 0.000083
119.002 119.068 0.000017
119.002 119.068 0.000033
119.002 119.068 0.000017
119.002 119.068 0.000067
119.002 119.069 0.000083
119.002 119.069 0.000033
119.002 119.069 0.000050
119.002 119.069 0.000050
119.002 119.069 0.000083
119.002 119.07 0.000017
119.002 119.07 0.000033
119.002 119.07 0.000067
119.002 119.07 0.000000
119.002 119.07 0.000083
119.002 119.071 0.000067
119.002 119.071 0.000050
119.002 119.071 0.000050
119.002 119.071 0.000067
119.002 119.071 0.000033
119.002 119.072 0.000050
119.002 119.072 0.000050
119.002 119.072 0.000100
119.002 119.072 0.000083
119.002 119.072 0.000100
119.002 119.073 0.000083
119.002 119.073 0.000150
119.002 119.073 0.000534
119.002 119.073 0.000133
119.002 119.073 0.000133
119.002 119.074 0.000050
119.002 119.074 0.000050
119.002 119.074 0.000651
119.002 119.074 0.000133
119.002 119.074 0.000083
119.002 119.075 0.000017
119.002 119.075 0.000033
119.002 119.075 0.000017
119.002 119.075 0.000050
119.002 119.075 0.000050
119.002 119.076 0.000017
119.002 119.076 0.000017
119.002 119.076 0.000083
119.002 119.076 0.000033
119.002 119.076 0.000050
119.002 119.077 0.000033
119.002 119.077 0.000033
119.002 119.077 0.000167
119.002 119.077 0.000033
119.002 119.077 0.000017
119.002 119.078 0.000017
119.002 119.078 0.000050
119.002 119.078 0.000050
119.002 119.078 0.000033
119.002 119.078 0.000017
119.002 119.079 0.000117
119.002 119.079 0.000117
119.002 119.079 0.000167
119.002 119.079 0.000117
119.002 119.079 0.000050
119.002 119.08 0.000117
119.002 119.08 0.000033
119.002 119.08 0.000083
119.002 119.08 0.000000
119.002 119.08 0.000033
119.002 119.081 0.000083
119.002 119.081 0.000000
119.002 119.081 0.000017
119.002 119.081 0.000083
119.002 119.081 0.000033
119.002 119.082 0.000067
119.002 119.082 0.000100
119.002 119.082 0.000067
119.002 119.082 0.000100
119.002 119.082 0.000133
119.002 119.083 0.000033
119.002 119.083 0.000067
119.002 119.083 0.000083
119.002 119.083 0.000100
119.002 119.083 0.000100
119.002 119.084 0.000117
119.002 119.084 0.000150
119.002 119.084 0.000083
119.002 119.084 0.000751
119.002 119.084 0.000184
119.002 119.085 0.000133
119.002 119.085 0.000017
119.002 119.085 0.000050
119.002 119.085 0.000000
119.002 119.085 0.000033
119.002 119.086 0.000000
119.002 119.086 0.000033
119.002 119.086 0.000033
119.002 119.086 0.000083
119.002 119.086 0.000167
119.002 119.087 0.000217
119.002 119.087 0.000551
119.002 119.087 0.000100
119.002 119.087 0.000017
119.002 119.087 0.000017
119.002 119.088 0.000100
119.002 119.088 0.000050
119.002 119.088 0.000050
119.002 119.088 0.000017
119.002 119.088 0.000017
119.002 119.089 0.000017
119.002 119.089 0.000050
119.002 119.089 0.000017
119.002 119.089 0.000083
119.002 119.089 0.000067
119.002 119.09 0.000000
119.002 119.09 0.000033
119.002 119.09 0.000083
119.002 119.09 0.000133
119.002 119.09 0.000100
119.002 119.091 0.000033
119.002 119.091 0.000267
119.002 119.091 0.000033
119.002 119.091 0.000017
119.002 119.091 0.000017
119.002 119.092 0.000033
119.002 119.092 0.000050
119.002 119.092 0.000100
119.002 119.092 0.000117
119.002 119.092 0.000150
119.002 119.093 0.000017
119.002 119.093 0.000184
119.002 119.093 0.000100
119.002 119.093 0.000000
119.002 119.093 0.000000
119.002 119.094 0.000033
119.002 119.094 0.000083
119.002 119.094 0.000067
119.002 119.094 0.000017
119.002 119.094 0.000017
119.002 119.095 0.000050
119.002 119.095 0.000083
119.002 119.095 0.000050
119.002 119.095 0.000100
119.002 119.095 0.000033
119.002 119.096 0.000133
119.002 119.096 0.000767
119.002 119.096 0.000267
119.002 119.096 0.000083
119.002 119.096 0.000050
119.002 119.097 0.000050
119.002 119.097 0.000100
119.002 119.097 0.000184
119.002 119.097 0.000217
119.002 119.097 0.000133
119.002 119.098 0.000501
119.002 119.098 0.000117
119.002 119.098 0.000083
119.002 119.098 0.000067
119.002 119.098 0.000033
119.002 119.099 0.000017
119.002 119.099 0.000067
119.002 119.099 0.000100
119.002 119.099 0.000083
119.002 119.099 0.000067
119.002 119.1 0.000033
119.002 119.1 0.000083
119.002 119 0.006190
119.002 119 0.005789
119.002 119 0.007608
119.002 119.001 0.009443
119.002 119.001 0.011678
119.002 119.001 0.015749
119.002 119.001 0.017217
119.002 119.001 0.031632
119.002 119.002 0.068285
119.002 119.002 0.329196
119.002 119.002 0.000000
119.002 119.002 0.332266
119.002 119.002 0.079446
119.002 119.003 0.035469
119.002 119.003 0.020771
119.002 119.003 0.014882
119.002 119.003 0.014381
119.002 119.003 0.011228
119.002 119.004 0.007007
119.002 119.004 0.007424
119.002 119.004 0.006490
119.002 119.004 0.005572
119.002 119.004 0.005272
119.002 119.005 0.005239
119.002 119.005 0.004021
119.002 119.005 0.004922
119.002 119.005 0.004271
119.002 119.005 0.004054
119.002 119.006 0.004004
119.002 119.006 0.002836
119.002 119.006 0.003187
119.002 119.006 0.002452
119.002 119.006 0.002603
119.002 119.007 0.002886
119.002 119.007 0.001919
119.002 119.007 0.002219
119.002 119.007 0.002135
119.002 119.007 0.002035
119.002 119.008 0.002119
119.002 119.008 0.002903
119.002 119.008 0.001752
119.002 119.008 0.001218
119.002 119.008 0.000634
119.002 119.009 0.000534
119.002 119.009 0.001018
119.002 119.009 0.000801
119.002 119.009 0.000484
119.002 119.009 0.000551
119.002 119.01 0.000284
119.002 119.01 0.000634
119.002 119.01 0.000834
119.002 119.01 0.001168
119.002 119.01 0.001034
119.002 119.011 0.000534
119.002 119.011 0.000617
119.002 119.011 0.000834
119.002 119.011 0.000584
119.002 119.011 0.001952
119.002 119.012 0.000784
119.002 119.012 0.000400
119.002 119.012 0.001368
119.002 119.012 0.000667
119.002 119.012 0.000784
119.002 119.013 0.000951
119.002 119.013 0.002870
119.002 119.013 0.001985
119.002 119.013 0.000984
119.002 119.013 0.000417
119.002 119.014 0.000367
119.002 119.014 0.000484
119.002 119.014 0.000200
119.002 119.014 0.000601
119.002 119.014 0.001118
119.002 119.015 0.001001
119.002 119.015 0.000467
119.002 119.015 0.000367
119.002 119.015 0.000367
119.002 119.015 0.000484
119.002 119.016 0.000300
119.002 119.016 0.000300
119.002 119.016 0.000384
119.002 119.016 0.000250
119.002 119.016 0.000534
119.002 119.017 0.000968
119.002 119.017 0.000551
119.002 119.017 0.000334
119.002 119.017 0.000334
119.002 119.017 0.000350
119.002 119.018 0.000300
119.002 119.018 0.000484
119.002 119.018 0.001418
119.002 119.018 0.000901
119.002 119.018 0.001051
119.002 119.019 0.000584
119.002 119.019 0.000617
119.002 119.019 0.000384
119.002 119.019 0.000184
119.002 119.019 0.000267
119.002 119.02 0.000200
119.002 119.02 0.000284
119.002 119.02 0.000317
119.002 119.02 0.000284
119.002 119.02 0.000501
119.002 119.021 0.000250
119.002 119.021 0.000384
119.002 119.021 0.000367
119.002 119.021 0.000234
119.002 119.021 0.000317
119.002 119.022 0.000117
119.002 119.022 0.000200
119.002 119.022 0.000100
119.002 119.022 0.000317
119.002 119.022 0.000217
119.002 119.023 0.000317
119.002 119.023 0.000651
119.002 119.023 0.000234
119.002 119.023 0.000217
119.002 119.023 0.000250
119.002 119.024 0.000584
119.002 119.024 0.000567
119.002 119.024 0.000284
119.002 119.024 0.000501
119.002 119.024 0.000117
119.002 119.025 0.000050
119.002 119.025 0.000083
119.002 119.025 0.000184
119.002 119.025 0.000067
119.002 119.025 0.000100
119.002 119.026 0.000100
119.002 119.026 0.000017
119.002 119.026 0.000050
119.002 119.026 0.000133
119.002 119.026 0.000167
119.002 119.027 0.000184
119.002 119.027 0.000117
119.002 119.027 0.000133
119.002 119.027 0.000117
119.002 119.027 0.000050
119.002 119.028 0.000133
119.002 119.028 0.000117
119.002 119.028 0.000284
119.002 119.028 0.000117
119.002 119.028 0.000184
119.002 119.029 0.000517
119.002 119.029 0.000100
119.002 119.029 0.000317
119.002 119.029 0.000250
119.002 119.029 0.000234
119.002 119.03 0.000150
119.002 119.03 0.000184
119.002 119.03 0.000184
119.002 119.03 0.000184
119.002 119.03 0.000317
119.002 119.031 0.000234
119.002 119.031 0.000434
119.002 119.031 0.000050
119.002 119.031 0.000100
119.002 119.031 0.000067
119.002 119.032 0.000150
119.002 119.032 0.000817
119.002 119.032 0.000484
119.002 119.032 0.001235
119.002 119.032 0.000701
119.002 119.033 0.000217
119.002 119.033 0.000083
119.002 119.033 0.000100
119.002 119.033 0.000067
119.002 119.033 0.000033
119.002 119.034 0.000083
119.002 119.034 0.000100
119.002 119.034 0.000117
119.002 119.034 0.000100
119.002 119.034 0.000117
119.002 119.035 0.000067
119.002 119.035 0.000067
119.002 119.035 0.000167
119.002 119.035 0.000133
119.002 119.035 0.000100
119.002 119.036 0.000033
119.002 119.036 0.000083
119.002 119.036 0.000050
119.002 119.036 0.000117
119.002 119.036 0.000117
119.002 119.037 0.000133
119.002 119.037 0.000167
119.002 119.037 0.000501
119.002 119.037 0.000133
119.002 119.037 0.000017
119.002 119.038 0.000083
119.002 119.038 0.000083
119.002 119.038 0.000133
119.002 119.038 0.000167
119.002 119.038 0.000100
119.002 119.039 0.000117
119.002 119.039 0.000067
119.002 119.039 0.000150
119.002 119.039 0.000334
119.002 119.039 0.000150
119.002 119.04 0.000017
119.002 119.04 0.000100
119.002 119.04 0.000150
119.002 119.04 0.000617
119.002 119.04 0.000083
119.002 119.041 0.000067
119.002 119.041 0.000150
119.002 119.041 0.000284
119.002 119.041 0.000067
119.002 119.041 0.000050
119.002 119.042 0.000050
119.002 119.042 0.000067
119.002 119.042 0.000050
119.002 119.042 0.000083
119.002 119.042 0.000033
119.002 119.043 0.000000
119.002 119.043 0.000033
119.002 119.043 0.000017
119.002 119.043 0.000100
119.002 119.043 0.000033
119.002 119.044 0.000017
119.002 119.044 0.000033
119.002 119.044 0.000033
119.002 119.044 0.000050
119.002 119.044 0.000067
119.002 119.045 0.000100
119.002 119.045 0.000067
119.002 119.045 0.000150
119.002 119.045 0.000284
119.002 119.045 0.000083
119.002 119.046 0.000067
119.002 119.046 0.000017
119.002 119.046 0.000050
119.002 119.046 0.000000
119.002 119.046 0.000067
119.002 119.047 0.000117
119.002 119.047 0.000033
119.002 119.047 0.000017
119.002 119.047 0.000133
119.002 119.047 0.000150
119.002 119.048 0.000367
119.002 119.048 0.000184
119.002 119.048 0.000133
119.002 119.048 0.000033
119.002 119.048 0.000050
119.002 119.049 0.000067
119.002 119.049 0.000050
119.002 119.049 0.000100
119.002 119.049 0.000100
119.002 119.049 0.000050
119.002 119.05 0.000701
119.002 119.05 0.000250
119.002 119.05 0.000067
119.002 119.05 0.000033
119.002 119.05 0.000083
119.002 119.051 0.000017
119.002 119.051 0.000083
119.002 119.051 0.000184
119.002 119.051 0.000050
119.002 119.051 0.000067
119.002 119.052 0.000067
119.002 119.052 0.000067
119.002 119.052 0.000384
119.002 119.052 0.000150
119.002 119.052 0.000100
119.002 119.053 0.000017
119.002 119.053 0.000100
119.002 119.053 0.000133
119.002 119.053 0.000100
119.002 119.053 0.000067
119.002 119.054 0.000050
119.002 119.054 0.000050
119.002 119.054 0.000000
119.002 119.054 0.000017
119.002 119.054 0.000050
119.002 119.055 0.000083
119.002 119.055 0.000334
119.002 119.055 0.000133
119.002 119.055 0.000117
119.002 119.055 0.000050
119.002 119.056 0.000067
119.002 119.056 0.000350
119.002 119.056 0.000217
119.002 119.056 0.000083
119.002 119.056 0.000100
119.002 119.057 0.000067
119.002 119.057 0.000117
119.002 119.057 0.000067
119.002 119.057 0.000050
119.002 119.057 0.000067
119.002 119.058 0.000083
119.002 119.058 0.000284
119.002 119.058 0.000100
119.002 119.058 0.000033
119.002 119.058 0.000050
119.002 119.059 0.000033
119.002 119.059 0.000083
119.002 119.059 0.000317
119.002 119.059 0.000083
119.002 119.059 0.000083
119.002 119.06 0.000017
119.002 119.06 0.000017
119.002 119.06 0.000067
119.002 119.06 0.000384
119.002 119.06 0.000100
119.002 119.061 0.000017
119.002 119.061 0.000017
119.002 119.061 0.000017
119.002 119.061 0.000017
119.002 119.061 0.000033
119.002 119.062 0.000100
119.002 119.062 0.000067
119.002 119.062 0.000083
119.002 119.062 0.000050
119.002 119.062 0.000100
119.002 119.063 0.000184
119.002 119.063 0.000100
119.002 119.063 0.000067
119.002 119.063 0.000050
119.002 119.063 0.000117
119.002 119.064 0.000033
119.002 119.064 0.000050
119.002 119.064 0.000067
119.002 119.064 0.000450
119.002 119.064 0.000217
119.002 119.065 0.000167
119.002 119.065 0.000317
119.002 119.065 0.000417
119.002 119.065 0.000884
119.002 119.065 0.000150
119.002 119.066 0.000184
119.002 119.066 0.000267
119.002 119.066 0.000217
119.002 119.066 0.000100
119.002 119.066 0.000133
119.002 119.067 0.000133
119.002 119.067 0.000067
119.002 119.067 0.000100
119.002 119.067 0.000050
119.002 119.067 0.000067
119.002 119.068 0.000033
119.002 119.068 0.000067
119.002 119.068 0.000033
119.002 119.068 0.000033
119.002 119.068 0.000050
119.002 119.069 0.000117
119.002 119.069 0.000050
119.002 119.069 0.000050
119.002 119.069 0.000017
119.002 119.069 0.000083
119.002 119.07 0.000050
119.002 119.07 0.000050
119.002 119.07 0.000017
119.002 119.07 0.000083
119.002 119.07 0.000117
119.002 119.071 0.000017
119.002 119.071 0.000033
119.002 119.071 0.000033
119.002 119.071 0.000050
119.002 119.071 0.000050
119.002 119.072 0.000050
119.002 119.072 0.000133
119.002 119.072 0.000334
119.002 119.072 0.000284
119.002 119.072 0.000050
119.002 119.073 0.000067
119.002 119.073 0.000050
119.002 119.073 0.000067
119.002 119.073 0.000133
119.002 119.073 0.000400
119.002 119.074 0.000083
119.002 119.074 0.000050
119.002 119.074 0.000133
119.002 119.074 0.000133
119.002 119.074 0.000117
119.002 119.075 0.000033
119.002 119.075 0.000050
119.002 119.075 0.000033
119.002 119.075 0.000017
119.002 119.075 0.000033
119.002 119.076 0.000017
119.002 119.076 0.000050
119.002 119.076 0.000000
119.002 119.076 0.000083
119.002 119.076 0.000050
119.002 119.077 0.000033
119.002 119.077 0.000184
119.002 119.077 0.000851
119.002 119.077 0.000133
119.002 119.077 0.000017
119.002 119.078 0.000050
119.002 119.078 0.000083
119.002 119.078 0.000334
119.002 119.078 0.000100
119.002 119.078 0.000100
119.002 119.079 0.000000
119.002 119.079 0.000117
119.002 119.079 0.000217
119.002 119.079 0.000133
119.002 119.079 0.000100
119.002 119.08 0.000133
119.002 119.08 0.000083
119.002 119.08 0.000050
119.002 119.08 0.000067
119.002 119.08 0.000267
119.002 119.081 0.000334
119.002 119.081 0.000083
119.002 119.081 0.000083
119.002 119.081 0.000267
119.002 119.081 0.000050
119.002 119.082 0.000050
119.002 119.082 0.000100
119.002 119.082 0.000150
119.002 119.082 0.000117
119.002 119.082 0.000167
119.002 119.083 0.000083
119.002 119.083 0.000067
119.002 119.083 0.000100
119.002 119.083 0.000050
119.002 119.083 0.000067
119.002 119.084 0.000083
119.002 119.084 0.000117
119.002 119.084 0.000050
119.002 119.084 0.000117
119.002 119.084 0.000217
119.002 119.085 0.000217
119.002 119.085 0.000050
119.002 119.085 0.000050
119.002 119.085 0.000067
119.002 119.085 0.000017
119.002 119.086 0.000033
119.002 119.086 0.000033
119.002 119.086 0.000017
119.002 119.086 0.000050
119.002 119.086 0.000400
119.002 119.087 0.000417
119.002 119.087 0.000167
119.002 119.087 0.000100
119.002 119.087 0.000050
119.002 119.087 0.000050
119.002 119.088 0.000050
119.002 119.088 0.000033
119.002 119.088 0.000017
119.002 119.088 0.000067
119.002 119.088 0.000033
119.002 119.089 0.000033
119.002 119.089 0.000033
119.002 119.089 0.000050
119.002 119.089 0.000033
119.002 119.089 0.000083
119.002 119.09 0.000033
119.002 119.09 0.000067
119.002 119.09 0.000017
119.002 119.09 0.000067
119.002 119.09 0.000083
119.002 119.091 0.000150
119.002 119.091 0.000350
119.002 119.091 0.000083
119.002 119.091 0.000050
119.002 119.091 0.000000
119.002 119.092 0.000067
119.002 119.092 0.000033
119.002 119.092 0.000067
119.002 119.092 0.000050
119.002 119.092 0.000083
119.002 119.093 0.000067
119.002 119.093 0.000033
119.002 119.093 0.000117
119.002 119.093 0.000100
119.002 119.093 0.000050
119.002 119.094 0.000050
119.002 119.094 0.000083
119.002 119.094 0.000050
119.002 119.094 0.000083
119.002 119.094 0.000033
119.002 119.095 0.000150
119.002 119.095 0.000267
119.002 119.095 0.000067
119.002 119.095 0.000050
119.002 119.095 0.000133
119.002 119.096 0.000100
119.002 119.096 0.000434
119.002 119.096 0.000167
119.002 119.096 0.000150
119.002 119.096 0.000334
119.002 119.097 0.000150
119.002 119.097 0.000100
119.002 119.097 0.000717
119.002 119.097 0.000284
119.002 119.097 0.000050
119.002 119.098 0.000100
119.002 119.098 0.000083
119.002 119.098 0.000100
119.002 119.098 0.000250
119.002 119.098 0.000033
119.002 119.099 0.000050
119.002 119.099 0.000033
119.002 119.099 0.000033
119.002 119.099 0.000033
119.002 119.099 0.000033
119.002 119.1 0.000067
119.002 119.1 0.000184
119.002 119 0.004788
119.002 119 0.005455
119.002 119 0.007274
119.002 119.001 0.009193
119.002 119.001 0.009493
119.002 119.001 0.012162
119.002 119.001 0.013130
119.002 119.001 0.021421
119.002 119.002 0.032699
119.002 119.002 0.070254
119.002 119.002 0.332266
119.002 119.002 0.000000
119.002 119.002 0.333851
119.002 119.003 0.075025
119.002 119.003 0.036470
119.002 119.003 0.021922
119.002 119.003 0.016266
119.002 119.003 0.012379
119.002 119.004 0.010644
119.002 119.004 0.010577
119.002 119.004 0.006156
119.002 119.004 0.008709
119.002 119.004 0.006757
119.002 119.005 0.005989
119.002 119.005 0.005038
119.002 119.005 0.004321
119.002 119.005 0.003220
119.002 119.005 0.004354
119.002 119.006 0.002870
119.002 119.006 0.002703
119.002 119.006 0.002953
119.002 119.006 0.003820
119.002 119.006 0.002519
119.002 119.007 0.002569
119.002 119.007 0.002870
119.002 119.007 0.002019
119.002 119.007 0.002269
119.002 119.007 0.002069
119.002 119.008 0.002886
119.002 119.008 0.002219
119.002 119.008 0.001218
119.002 119.008 0.001318
119.002 119.008 0.000651
119.002 119.009 0.000484
119.002 119.009 0.001652
119.002 119.009 0.000918
119.002 119.009 0.001218
119.002 119.009 0.001068
119.002 119.01 0.000501
119.002 119.01 0.000751
119.002 119.01 0.001351
119.002 119.01 0.001034
119.002 119.01 0.000601
119.002 119.011 0.000684
119.002 119.011 0.001552
119.002 119.011 0.000734
119.002 119.011 0.000484
119.002 119.011 0.000601
119.002 119.012 0.000384
119.002 119.012 0.000501
119.002 119.012 0.002069
119.002 119.012 0.001168
119.002 119.012 0.001602
119.002 119.013 0.002152
119.002 119.013 0.001235
119.002 119.013 0.000884
119.002 119.013 0.001151
119.002 119.013 0.000934
119.002 119.014 0.000851
119.002 119.014 0.000400
119.002 119.014 0.000584
119.002 119.014 0.000817
119.002 119.014 0.000384
119.002 119.015 0.000501
119.002 119.015 0.000567
119.002 119.015 0.000868
119.002 119.015 0.000417
119.002 119.015 0.001235
119.002 119.016 0.000517
119.002 119.016 0.000901
119.002 119.016 0.000367
119.002 119.016 0.000384
119.002 119.016 0.000484
119.002 119.017 0.000734
119.002 119.017 0.000300
119.002 119.017 0.000501
119.002 119.017 0.000250
119.002 119.017 0.000434
119.002 119.018 0.000567
119.002 119.018 0.000300
119.002 119.018 0.000617
119.002 119.018 0.000417
119.002 119.018 0.000684
119.002 119.019 0.000417
119.002 119.019 0.000284
119.002 119.019 0.000234
119.002 119.019 0.000167
119.002 119.019 0.000434
119.002 119.02 0.000384
119.002 119.02 0.000367
119.002 119.02 0.000267
119.002 119.02 0.000934
119.002 119.02 0.000834
119.002 119.021 0.000200
119.002 119.021 0.000250
119.002 119.021 0.000901
119.002 119.021 0.000267
119.002 119.021 0.000217
119.002 119.022 0.000250
119.002 119.022 0.000167
119.002 119.022 0.000300
119.002 119.022 0.001318
119.002 119.022 0.000701
119.002 119.023 0.000300
119.002 119.023 0.000284
119.002 119.023 0.000417
119.002 119.023 0.000384
119.002 119.023 0.000350
119.002 119.024 0.000534
119.002 119.024 0.000317
119.002 119.024 0.000250
119.002 119.024 0.000667
119.002 119.024 0.000250
119.002 119.025 0.000133
119.002 119.025 0.000434
119.002 119.025 0.000117
119.002 119.025 0.000083
119.002 119.025 0.000150
119.002 119.026 0.000100
119.002 119.026 0.000400
119.002 119.026 0.000117
119.002 119.026 0.000167
119.002 119.026 0.000317
119.002 119.027 0.000167
119.002 119.027 0.000100
119.002 119.027 0.000100
119.002 119.027 0.000100
119.002 119.027 0.000133
119.002 119.028 0.000050
119.002 119.028 0.000484
119.002 119.028 0.000400
119.002 119.028 0.000150
119.002 119.028 0.000167
119.002 119.029 0.000234
119.002 119.029 0.000167
119.002 119.029 0.000033
119.002 119.029 0.000100
119.002 119.029 0.000150
119.002 119.03 0.000150
119.002 119.03 0.000467
119.002 119.03 0.000334
119.002 119.03 0.000384
119.002 119.03 0.000184
119.002 119.031 0.000133
119.002 119.031 0.000100
119.002 119.031 0.000000
119.002 119.031 0.000100
119.002 119.031 0.000384
119.002 119.032 0.000100
119.002 119.032 0.000150
119.002 119.032 0.000184
119.002 119.032 0.000467
119.002 119.032 0.000267
119.002 119.033 0.000117
119.002 119.033 0.000100
119.002 119.033 0.000050
119.002 119.033 0.000017
119.002 119.033 0.000033
119.002 119.034 0.000000
119.002 119.034 0.000133
119.002 119.034 0.000100
119.002 119.034 0.000050
119.002 119.034 0.000050
119.002 119.035 0.000083
119.002 119.035 0.000100
119.002 119.035 0.000117
119.002 119.035 0.000017
119.002 119.035 0.000033
119.002 119.036 0.000017
119.002 119.036 0.000050
119.002 119.036 0.000050
119.002 119.036 0.000117
119.002 119.036 0.000100
119.002 119.037 0.000050
119.002 119.037 0.000083
119.002 119.037 0.000133
119.002 119.037 0.000033
119.002 119.037 0.000067
119.002 119.038 0.000067
119.002 119.038 0.000117
119.002 119.038 0.000200
119.002 119.038 0.000501
119.002 119.038 0.000234
119.002 119.039 0.000234
119.002 119.039 0.000100
119.002 119.039 0.000150
119.002 119.039 0.000133
119.002 119.039 0.000083
119.002 119.04 0.000117
119.002 119.04 0.000317
119.002 119.04 0.000117
119.002 119.04 0.000234
119.002 119.04 0.000184
119.002 119.041 0.000083
119.002 119.041 0.000450
119.002 119.041 0.000784
119.002 119.041 0.000100
119.002 119.041 0.000083
119.002 119.042 0.000083
119.002 119.042 0.000000
119.002 119.042 0.000033
119.002 119.042 0.000017
119.002 119.042 0.000033
119.002 119.043 0.000000
119.002 119.043 0.000017
119.002 119.043 0.000050
119.002 119.043 0.000000
119.002 119.043 0.000000
119.002 119.044 0.000000
119.002 119.044 0.000033
119.002 119.044 0.000017
119.002 119.044 0.000050
119.002 119.044 0.000100
119.002 119.045 0.000083
119.002 119.045 0.000050
119.002 119.045 0.000083
119.002 119.045 0.000200
119.002 119.045 0.000050
119.002 119.046 0.000067
119.002 119.046 0.000033
119.002 119.046 0.000067
119.002 119.046 0.000100
119.002 119.046 0.000033
119.002 119.047 0.000033
119.002 119.047 0.000033
119.002 119.047 0.000033
119.002 119.047 0.000367
119.002 119.047 0.000083
119.002 119.048 0.000067
119.002 119.048 0.000117
119.002 119.048 0.000067
119.002 119.048 0.000300
119.002 119.048 0.000017
119.002 119.049 0.000083
119.002 119.049 0.000083
119.002 119.049 0.000067
119.002 119.049 0.000050
119.002 119.049 0.000033
119.002 119.05 0.000100
119.002 119.05 0.000133
119.002 119.05 0.000033
119.002 119.05 0.000033
119.002 119.05 0.000100
119.002 119.051 0.000117
119.002 119.051 0.000067
119.002 119.051 0.000067
119.002 119.051 0.000067
119.002 119.051 0.000067
119.002 119.052 0.000050
119.002 119.052 0.000100
119.002 119.052 0.000284
119.002 119.052 0.000083
119.002 119.052 0.000150
119.002 119.053 0.000017
119.002 119.053 0.000067
119.002 119.053 0.000217
119.002 119.053 0.000100
119.002 119.053 0.000234
119.002 119.054 0.000050
119.002 119.054 0.000050
119.002 119.054 0.000017
119.002 119.054 0.000017
119.002 119.054 0.000000
119.002 119.055 0.000050
119.002 119.055 0.000250
119.002 119.055 0.000100
119.002 119.055 0.000050
119.002 119.055 0.000050
119.002 119.056 0.000050
119.002 119.056 0.000083
119.002 119.056 0.000100
119.002 119.056 0.000083
119.002 119.056 0.000317
119.002 119.057 0.000133
119.002 119.057 0.000050
119.002 119.057 0.000067
119.002 119.057 0.000083
119.002 119.057 0.000050
119.002 119.058 0.000067
119.002 119.058 0.000117
119.002 119.058 0.000050
119.002 119.058 0.000017
119.002 119.058 0.000033
119.002 119.059 0.000100
119.002 119.059 0.000117
119.002 119.059 0.000384
119.002 119.059 0.000100
119.002 119.059 0.000067
119.002 119.06 0.000050
119.002 119.06 0.000017
119.002 119.06 0.000000
119.002 119.06 0.000033
119.002 119.06 0.000050
119.002 119.061 0.000017
119.002 119.061 0.000050
119.002 119.061 0.000017
119.002 119.061 0.000000
119.002 119.061 0.000050
119.002 119.062 0.000017
119.002 119.062 0.000000
119.002 119.062 0.000033
119.002 119.062 0.000017
119.002 119.062 0.000067
119.002 119.063 0.000050
119.002 119.063 0.000100
119.002 119.063 0.000067
119.002 119.063 0.000000
119.002 119.063 0.000067
119.002 119.064 0.000067
119.002 119.064 0.000033
119.002 119.064 0.000050
119.002 119.064 0.000050
119.002 119.064 0.000117
119.002 119.065 0.000117
119.002 119.065 0.000083
119.002 119.065 0.000067
119.002 119.065 0.000217
119.002 119.065 0.000150
119.002 119.066 0.000150
119.002 119.066 0.000517
119.002 119.066 0.000150
119.002 119.066 0.000033
119.002 119.066 0.000050
119.002 119.067 0.000083
119.002 119.067 0.000033
119.002 119.067 0.000100
119.002 119.067 0.000067
119.002 119.067 0.000083
119.002 119.068 0.000050
119.002 119.068 0.000083
119.002 119.068 0.000100
119.002 119.068 0.000067
119.002 119.068 0.000017
119.002 119.069 0.000050
119.002 119.069 0.000017
119.002 119.069 0.000017
119.002 119.069 0.000067
119.002 119.069 0.000033
119.002 119.07 0.000100
119.002 119.07 0.000050
119.002 119.07 0.000033
119.002 119.07 0.000033
119.002 119.07 0.000117
119.002 119.071 0.000017
119.002 119.071 0.000017
119.002 119.071 0.000100
119.002 119.071 0.000067
119.002 119.071 0.000117
119.002 119.072 0.000083
119.002 119.072 0.000133
119.002 119.072 0.000200
119.002 119.072 0.000367
119.002 119.072 0.000117
119.002 119.073 0.000067
119.002 119.073 0.000367
119.002 119.073 0.000100
119.002 119.073 0.000083
119.002 119.073 0.000083
119.002 119.074 0.000050
119.002 119.074 0.000017
119.002 119.074 0.000017
119.002 119.074 0.000133
119.002 119.074 0.000067
119.002 119.075 0.000050
119.002 119.075 0.000033
119.002 119.075 0.000033
119.002 119.075 0.000117
119.002 119.075 0.000033
119.002 119.076 0.000050
119.002 119.076 0.000050
119.002 119.076 0.000133
119.002 119.076 0.000083
119.002 119.076 0.000067
119.002 119.077 0.000083
119.002 119.077 0.000167
119.002 119.077 0.000717
119.002 119.077 0.000117
119.002 119.077 0.000067
119.002 119.078 0.000033
119.002 119.078 0.000250
119.002 119.078 0.000217
119.002 119.078 0.000184
119.002 119.078 0.000067
119.002 119.079 0.000100
119.002 119.079 0.000217
119.002 119.079 0.000300
119.002 119.079 0.000434
119.002 119.079 0.000050
119.002 119.08 0.000117
119.002 119.08 0.000000
119.002 119.08 0.000067
119.002 119.08 0.000083
119.002 119.08 0.000050
119.002 119.081 0.000033
119.002 119.081 0.000234
119.002 119.081 0.000217
119.002 119.081 0.000117
119.002 119.081 0.000234
119.002 119.082 0.000117
119.002 119.082 0.000067
119.002 119.082 0.000300
119.002 119.082 0.000467
119.002 119.082 0.000484
119.002 119.083 0.000434
119.002 119.083 0.000117
119.002 119.083 0.000050
119.002 119.083 0.000083
119.002 119.083 0.000133
119.002 119.084 0.000050
119.002 119.084 0.000083
119.002 119.084 0.000100
119.002 119.084 0.000083
119.002 119.084 0.000300
119.002 119.085 0.000117
119.002 119.085 0.000133
119.002 119.085 0.000033
119.002 119.085 0.000017
119.002 119.085 0.000067
119.002 119.086 0.000033
119.002 119.086 0.000000
119.002 119.086 0.000083
119.002 119.086 0.000117
119.002 119.086 0.000150
119.002 119.087 0.000350
119.002 119.087 0.000083
119.002 119.087 0.000000
119.002 119.087 0.000017
119.002 119.087 0.000100
119.002 119.088 0.000033
119.002 119.088 0.000017
119.002 119.088 0.000033
119.002 119.088 0.000017
119.002 119.088 0.000000
119.002 119.089 0.000067
119.002 119.089 0.000017
119.002 119.089 0.000050
119.002 119.089 0.000050
119.002 119.089 0.000017
119.002 119.09 0.000017
119.002 119.09 0.000050
119.002 119.09 0.000017
119.002 119.09 0.000017
119.002 119.09 0.000050
119.002 119.091 0.000033
119.002 119.091 0.000117
119.002 119.091 0.000133
119.002 119.091 0.000317
119.002 119.091 0.000033
119.002 119.092 0.000100
119.002 119.092 0.000117
119.002 119.092 0.000067
119.002 119.092 0.000100
119.002 119.092 0.000017
119.002 119.093 0.000067
119.002 119.093 0.000067
119.002 119.093 0.000067
119.002 119.093 0.000117
119.002 119.093 0.000000
119.002 119.094 0.000050
119.002 119.094 0.000067
119.002 119.094 0.000050
119.002 119.094 0.000067
119.002 119.094 0.000117
119.002 119.095 0.001001
119.002 119.095 0.000501
119.002 119.095 0.000100
119.002 119.095 0.000284
119.002 119.095 0.000083
119.002 119.096 0.000050
119.002 119.096 0.000117
119.002 119.096 0.000184
119.002 119.096 0.000133
119.002 119.096 0.000284
119.002 119.097 0.000067
119.002 119.097 0.000100
119.002 119.097 0.000184
119.002 119.097 0.000083
119.002 119.097 0.000083
119.002 119.098 0.000067
119.002 119.098 0.000050
119.002 119.098 0.000133
119.002 119.098 0.000067
119.002 119.098 0.000067
119.002 119.099 0.000050
119.002 119.099 0.000033
119.002 119.099 0.000033
119.002 119.099 0.000067
119.002 119.099 0.000000
119.002 119.1 0.000284
119.002 119.1 0.000651
119.002 119 0.002936
119.002 119 0.002886
119.002 119 0.005539
119.002 119.001 0.005072
119.002 119.001 0.006590
119.002 119.001 0.010093
119.002 119.001 0.011211
119.002 119.001 0.014932
119.002 119.002 0.023307
119.002 119.002 0.028629
119.002 119.002 0.079446
119.002 119.002 0.333851
119.002 119.002 0.000000
119.002 119.003 0.331882
119.002 119.003 0.078929
119.002 119.003 0.031198
119.002 119.003 0.016934
119.002 119.003 0.013280
119.002 119.004 0.014231
119.002 119.004 0.010477
119.002 119.004 0.005973
119.002 119.004 0.006340
119.002 119.004 0.006573
119.002 119.005 0.006540
119.002 119.005 0.006306
119.002 119.005 0.006573
119.002 119.005 0.003287
119.002 119.005 0.004821
119.002 119.006 0.004221
119.002 119.006 0.003604
119.002 119.006 0.003370
119.002 119.006 0.003353
119.002 119.006 0.003387
119.002 119.007 0.002019
119.002 119.007 0.001618
119.002 119.007 0.001418
119.002 119.007 0.003620
119.002 119.007 0.003237
119.002 119.008 0.001351
119.002 119.008 0.001134
119.002 119.008 0.001435
119.002 119.008 0.001802
119.002 119.008 0.001902
119.002 119.009 0.001168
119.002 119.009 0.002920
119.002 119.009 0.001201
119.002 119.009 0.002986
119.002 119.009 0.000734
119.002 119.01 0.000701
119.002 119.01 0.000784
119.002 119.01 0.001952
119.002 119.01 0.000684
119.002 119.01 0.001101
119.002 119.011 0.001285
119.002 119.011 0.000968
119.002 119.011 0.000717
119.002 119.011 0.000584
119.002 119.011 0.000367
119.002 119.012 0.000534
119.002 119.012 0.000567
119.002 119.012 0.001451
119.002 119.012 0.002986
119.002 119.012 0.002035
119.002 119.013 0.001318
119.002 119.013 0.000801
119.002 119.013 0.000584
119.002 119.013 0.001218
119.002 119.013 0.001485
119.002 119.014 0.002386
119.002 119.014 0.000584
119.002 119.014 0.000534
119.002 119.014 0.001151
119.002 119.014 0.000334
119.002 119.015 0.000567
119.002 119.015 0.001185
119.002 119.015 0.000584
119.002 119.015 0.000450
119.002 119.015 0.001735
119.002 119.016 0.000717
119.002 119.016 0.001451
119.002 119.016 0.000367
119.002 119.016 0.000434
119.002 119.016 0.001351
119.002 119.017 0.000567
119.002 119.017 0.000284
119.002 119.017 0.000384
119.002 119.017 0.001084
119.002 119.017 0.000968
119.002 119.018 0.000484
119.002 119.018 0.000501
119.002 119.018 0.001201
119.002 119.018 0.000751
119.002 119.018 0.002369
119.002 119.019 0.000584
119.002 119.019 0.000250
119.002 119.019 0.000150
119.002 119.019 0.000133
119.002 119.019 0.000334
119.002 119.02 0.000567
119.002 119.02 0.000250
119.002 119.02 0.000234
119.002 119.02 0.000417
119.002 119.02 0.000367
119.002 119.021 0.000267
119.002 119.021 0.000284
119.002 119.021 0.000317
119.002 119.021 0.000300
119.002 119.021 0.000434
119.002 119.022 0.000284
119.002 119.022 0.000200
119.002 119.022 0.000317
119.002 119.022 0.001168
119.002 119.022 0.000334
119.002 119.023 0.000234
119.002 119.023 0.000400
119.002 119.023 0.000367
119.002 119.023 0.000417
119.002 119.023 0.000601
119.002 119.024 0.000234
119.002 119.024 0.000217
119.002 119.024 0.000300
119.002 119.024 0.000884
119.002 119.024 0.000200
119.002 119.025 0.000067
119.002 119.025 0.000133
119.002 119.025 0.000083
119.002 119.025 0.000100
119.002 119.025 0.000117
119.002 119.026 0.000050
119.002 119.026 0.000200
119.002 119.026 0.000083
119.002 119.026 0.000050
119.002 119.026 0.000050
119.002 119.027 0.000167
119.002 119.027 0.000100
119.002 119.027 0.000167
119.002 119.027 0.000117
119.002 119.027 0.000083
119.002 119.028 0.000067
119.002 119.028 0.000317
119.002 119.028 0.000667
119.002 119.028 0.000100
119.002 119.028 0.000167
119.002 119.029 0.000651
119.002 119.029 0.000200
119.002 119.029 0.000100
119.002 119.029 0.000117
119.002 119.029 0.000067
119.002 119.03 0.000167
119.002 119.03 0.000417
119.002 119.03 0.001051
119.002 119.03 0.000317
119.002 119.03 0.000184
119.002 119.031 0.000200
119.002 119.031 0.000083
119.002 119.031 0.000017
119.002 119.031 0.000117
119.002 119.031 0.000284
119.002 119.032 0.000167
119.002 119.032 0.000300
119.002 119.032 0.000100
119.002 119.032 0.000200
119.002 119.032 0.000083
119.002 119.033 0.000083
119.002 119.033 0.000100
119.002 119.033 0.000117
119.002 119.033 0.000033
119.002 119.033 0.000050
119.002 119.034 0.000017
119.002 119.034 0.000100
119.002 119.034 0.000667
119.002 119.034 0.000100
119.002 119.034 0.000117
119.002 119.035 0.000100
119.002 119.035 0.000117
119.002 119.035 0.000150
119.002 119.035 0.000050
119.002 119.035 0.000017
119.002 119.036 0.000033
119.002 119.036 0.000050
119.002 119.036 0.000000
119.002 119.036 0.000133
119.002 119.036 0.000601
119.002 119.037 0.000200
119.002 119.037 0.000117
119.002 119.037 0.000133
119.002 119.037 0.000083
119.002 119.037 0.000150
119.002 119.038 0.000017
119.002 119.038 0.000117
119.002 119.038 0.000150
119.002 119.038 0.000834
119.002 119.038 0.000334
119.002 119.039 0.000567
119.002 119.039 0.000200
119.002 119.039 0.000701
119.002 119.039 0.000117
119.002 119.039 0.000100
119.002 119.04 0.000083
119.002 119.04 0.000067
119.002 119.04 0.000100
119.002 119.04 0.000334
119.002 119.04 0.000601
119.002 119.041 0.000184
119.002 119.041 0.000217
119.002 119.041 0.000217
119.002 119.041 0.000234
119.002 119.041 0.000434
119.002 119.042 0.000033
119.002 119.042 0.000033
119.002 119.042 0.000000
119.002 119.042 0.000067
119.002 119.042 0.000017
119.002 119.043 0.000000
119.002 119.043 0.000033
119.002 119.043 0.000067
119.002 119.043 0.000067
119.002 119.043 0.000017
119.002 119.044 0.000017
119.002 119.044 0.000033
119.002 119.044 0.000033
119.002 119.044 0.000050
119.002 119.044 0.000050
119.002 119.045 0.000100
119.002 119.045 0.000033
119.002 119.045 0.000117
119.002 119.045 0.000033
119.002 119.045 0.000133
119.002 119.046 0.000067
119.002 119.046 0.000067
119.002 119.046 0.000167
119.002 119.046 0.000117
119.002 119.046 0.000083
119.002 119.047 0.000033
119.002 119.047 0.000033
119.002 119.047 0.000033
119.002 119.047 0.000167
119.002 119.047 0.000033
119.002 119.048 0.000033
119.002 119.048 0.000050
119.002 119.048 0.000017
119.002 119.048 0.000167
119.002 119.048 0.000033
119.002 119.049 0.000450
119.002 119.049 0.000067
119.002 119.049 0.000017
119.002 119.049 0.000017
119.002 119.049 0.000083
119.002 119.05 0.000067
119.002 119.05 0.000067
119.002 119.05 0.000100
119.002 119.05 0.000067
119.002 119.05 0.000117
119.002 119.051 0.000667
119.002 119.051 0.000067
119.002 119.051 0.000050
119.002 119.051 0.000050
119.002 119.051 0.000067
119.002 119.052 0.000050
119.002 119.052 0.000050
119.002 119.052 0.000083
119.002 119.052 0.000050
119.002 119.052 0.000050
119.002 119.053 0.000117
119.002 119.053 0.000083
119.002 119.053 0.001068
119.002 119.053 0.000567
119.002 119.053 0.000200
119.002 119.054 0.000033
119.002 119.054 0.000017
119.002 119.054 0.000050
119.002 119.054 0.000200
119.002 119.054 0.000501
119.002 119.055 0.000050
119.002 119.055 0.000033
119.002 119.055 0.000067
119.002 119.055 0.000050
119.002 119.055 0.000017
119.002 119.056 0.000000
119.002 119.056 0.000050
119.002 119.056 0.000033
119.002 119.056 0.000050
119.002 119.056 0.000050
119.002 119.057 0.000067
119.002 119.057 0.000150
119.002 119.057 0.000033
119.002 119.057 0.000050
119.002 119.057 0.000083
119.002 119.058 0.000083
119.002 119.058 0.000033
119.002 119.058 0.000017
119.002 119.058 0.000000
119.002 119.058 0.000033
119.002 119.059 0.000050
119.002 119.059 0.000083
119.002 119.059 0.000150
119.002 119.059 0.000033
119.002 119.059 0.000017
119.002 119.06 0.000033
119.002 119.06 0.000067
119.002 119.06 0.000050
119.002 119.06 0.000000
119.002 119.06 0.000000
119.002 119.061 0.000000
119.002 119.061 0.000017
119.002 119.061 0.000000
119.002 119.061 0.000050
119.002 119.061 0.000033
119.002 119.062 0.000017
119.002 119.062 0.000017
119.002 119.062 0.000017
119.002 119.062 0.000050
119.002 119.062 0.000133
119.002 119.063 0.000050
119.002 119.063 0.000083
119.002 119.063 0.000050
119.002 119.063 0.000017
119.002 119.063 0.000067
119.002 119.064 0.000067
119.002 119.064 0.000067
119.002 119.064 0.000133
119.002 119.064 0.000050
119.002 119.064 0.000050
119.002 119.065 0.000067
119.002 119.065 0.000083
119.002 119.065 0.000150
119.002 119.065 0.000050
119.002 119.065 0.000050
119.002 119.066 0.000100
119.002 119.066 0.000534
119.002 119.066 0.000133
119.002 119.066 0.000067
119.002 119.066 0.000033
119.002 119.067 0.000050
119.002 119.067 0.000300
119.002 119.067 0.000617
119.002 119.067 0.000100
119.002 119.067 0.000067
119.002 119.068 0.000067
119.002 119.068 0.000117
119.002 119.068 0.000133
119.002 119.068 0.000067
119.002 119.068 0.000033
119.002 119.069 0.000067
119.002 119.069 0.000050
119.002 119.069 0.000083
119.002 119.069 0.000000
119.002 119.069 0.000000
119.002 119.07 0.000017
119.002 119.07 0.000033
119.002 119.07 0.000050
119.002 119.07 0.000050
119.002 119.07 0.000067
119.002 119.071 0.000017
119.002 119.071 0.000083
119.002 119.071 0.000000
119.002 119.071 0.000033
119.002 119.071 0.000067
119.002 119.072 0.000751
119.002 119.072 0.000801
119.002 119.072 0.000067
119.002 119.072 0.000100
119.002 119.072 0.000083
119.002 119.073 0.000033
119.002 119.073 0.000083
119.002 119.073 0.000083
119.002 119.073 0.000017
119.002 119.073 0.000050
119.002 119.074 0.000050
119.002 119.074 0.000033
119.002 119.074 0.000050
119.002 119.074 0.000033
119.002 119.074 0.000067
119.002 119.075 0.000033
119.002 119.075 0.000050
119.002 119.075 0.000033
119.002 119.075 0.000033
119.002 119.075 0.000050
119.002 119.076 0.000083
119.002 119.076 0.000033
119.002 119.076 0.000150
119.002 119.076 0.000083
119.002 119.076 0.000217
119.002 119.077 0.000100
119.002 119.077 0.000033
119.002 119.077 0.000117
119.002 119.077 0.000050
119.002 119.077 0.000017
119.002 119.078 0.000000
119.002 119.078 0.000083
119.002 119.078 0.000717
119.002 119.078 0.000150
119.002 119.078 0.000100
119.002 119.079 0.000100
119.002 119.079 0.000133
119.002 119.079 0.000217
119.002 119.079 0.000100
119.002 119.079 0.000050
119.002 119.08 0.000033
119.002 119.08 0.000000
119.002 119.08 0.000017
119.002 119.08 0.000067
119.002 119.08 0.000017
119.002 119.081 0.000083
119.002 119.081 0.000234
119.002 119.081 0.000133
119.002 119.081 0.000150
119.002 119.081 0.000417
119.002 119.082 0.000167
119.002 119.082 0.000267
119.002 119.082 0.001134
119.002 119.082 0.000350
119.002 119.082 0.000083
119.002 119.083 0.000167
119.002 119.083 0.000050
119.002 119.083 0.000133
119.002 119.083 0.000067
119.002 119.083 0.000083
119.002 119.084 0.000100
119.002 119.084 0.000017
119.002 119.084 0.000067
119.002 119.084 0.000167
119.002 119.084 0.000684
119.002 119.085 0.000133
119.002 119.085 0.000067
119.002 119.085 0.000033
119.002 119.085 0.000033
119.002 119.085 0.000033
119.002 119.086 0.000017
119.002 119.086 0.000050
119.002 119.086 0.000117
119.002 119.086 0.000033
119.002 119.086 0.000167
119.002 119.087 0.000167
119.002 119.087 0.000100
119.002 119.087 0.000033
119.002 119.087 0.000033
119.002 119.087 0.000150
119.002 119.088 0.000033
119.002 119.088 0.000000
119.002 119.088 0.000067
119.002 119.088 0.000000
119.002 119.088 0.000017
119.002 119.089 0.000017
119.002 119.089 0.000017
119.002 119.089 0.000033
119.002 119.089 0.000067
119.002 119.089 0.000033
119.002 119.09 0.000050
119.002 119.09 0.000017
119.002 119.09 0.000000
119.002 119.09 0.000017
119.002 119.09 0.000050
119.002 119.091 0.000050
119.002 119.091 0.000017
119.002 119.091 0.000067
119.002 119.091 0.000133
119.002 119.091 0.000117
119.002 119.092 0.000067
119.002 119.092 0.000567
119.002 119.092 0.000167
119.002 119.092 0.000000
119.002 119.092 0.000067
119.002 119.093 0.000017
119.002 119.093 0.000033
119.002 119.093 0.000067
119.002 119.093 0.000017
119.002 119.093 0.000033
119.002 119.094 0.000067
119.002 119.094 0.000050
119.002 119.094 0.000167
119.002 119.094 0.000067
119.002 119.094 0.000067
119.002 119.095 0.000117
119.002 119.095 0.000234
119.002 119.095 0.000100
119.002 119.095 0.000117
119.002 119.095 0.000117
119.002 119.096 0.000067
119.002 119.096 0.000100
119.002 119.096 0.000150
119.002 119.096 0.000033
119.002 119.096 0.000050
119.002 119.097 0.000083
119.002 119.097 0.000067
119.002 119.097 0.000033
119.002 119.097 0.000033
119.002 119.097 0.000000
119.002 119.098 0.000033
119.002 119.098 0.000017
119.002 119.098 0.000017
119.002 119.098 0.000017
119.002 119.098 0.000033
119.002 119.099 0.000000
119.002 119.099 0.000067
119.002 119.099 0.000067
119.002 119.099 0.000100
119.002 119.099 0.000067
119.002 119.1 0.000083
119.002 119.1 0.000167
119.003 119 0.003470
119.003 119 0.004721
119.003 119 0.005072
119.003 119.001 0.005606
119.003 119.001 0.006924
119.003 119.001 0.007474
119.003 119.001 0.007307
119.003 119.001 0.010227
119.003 119.002 0.013981
119.003 119.002 0.021839
119.003 119.002 0.035469
119.003 119.002 0.075025
119.003 119.002 0.331882
119.003 119.003 0.000000
119.003 119.003 0.330647
119.003 119.003 0.075542
119.003 119.003 0.032299
119.003 119.003 0.023207
119.003 119.004 0.014765
119.003 119.004 0.016033
119.003 119.004 0.010961
119.003 119.004 0.009810
119.003 119.004 0.005772
119.003 119.005 0.006206
119.003 119.005 0.005689
119.003 119.005 0.005556
119.003 119.005 0.003153
119.003 119.005 0.005172
119.003 119.006 0.004755
119.003 119.006 0.003520
119.003 119.006 0.003003
119.003 119.006 0.002553
119.003 119.006 0.003187
119.003 119.007 0.003704
119.003 119.007 0.002486
119.003 119.007 0.003070
119.003 119.007 0.001752
119.003 119.007 0.001301
119.003 119.008 0.001351
119.003 119.008 0.001401
119.003 119.008 0.001185
119.003 119.008 0.002202
119.003 119.008 0.001518
119.003 119.009 0.001001
119.003 119.009 0.000901
119.003 119.009 0.000734
119.003 119.009 0.000984
119.003 119.009 0.000767
119.003 119.01 0.001401
119.003 119.01 0.000834
119.003 119.01 0.002569
119.003 119.01 0.001034
119.003 119.01 0.001485
119.003 119.011 0.001718
119.003 119.011 0.001685
119.003 119.011 0.001385
119.003 119.011 0.001335
119.003 119.011 0.000517
119.003 119.012 0.000467
119.003 119.012 0.000634
119.003 119.012 0.001985
119.003 119.012 0.001285
119.003 119.012 0.000918
119.003 119.013 0.000751
119.003 119.013 0.002619
119.003 119.013 0.000667
119.003 119.013 0.000384
119.003 119.013 0.000534
119.003 119.014 0.000734
119.003 119.014 0.000467
119.003 119.014 0.000317
119.003 119.014 0.000367
119.003 119.014 0.000284
119.003 119.015 0.000450
119.003 119.015 0.000868
119.003 119.015 0.000367
119.003 119.015 0.000367
119.003 119.015 0.000734
119.003 119.016 0.000484
119.003 119.016 0.000450
119.003 119.016 0.000868
119.003 119.016 0.000934
119.003 119.016 0.000551
119.003 119.017 0.000300
119.003 119.017 0.000167
119.003 119.017 0.000184
119.003 119.017 0.000384
119.003 119.017 0.000300
119.003 119.018 0.000517
119.003 119.018 0.000384
119.003 119.018 0.000601
119.003 119.018 0.000734
119.003 119.018 0.001418
119.003 119.019 0.000501
119.003 119.019 0.000400
119.003 119.019 0.000250
119.003 119.019 0.000267
119.003 119.019 0.000584
119.003 119.02 0.001418
119.003 119.02 0.000317
119.003 119.02 0.000217
119.003 119.02 0.000184
119.003 119.02 0.000250
119.003 119.021 0.000234
119.003 119.021 0.000467
119.003 119.021 0.000317
119.003 119.021 0.000484
119.003 119.021 0.000984
119.003 119.022 0.000300
119.003 119.022 0.000184
119.003 119.022 0.000133
119.003 119.022 0.000384
119.003 119.022 0.000167
119.003 119.023 0.000200
119.003 119.023 0.000584
119.003 119.023 0.000384
119.003 119.023 0.000284
119.003 119.023 0.000317
119.003 119.024 0.000050
119.003 119.024 0.000200
119.003 119.024 0.000501
119.003 119.024 0.000334
119.003 119.024 0.000133
119.003 119.025 0.000067
119.003 119.025 0.000117
119.003 119.025 0.000167
119.003 119.025 0.000300
119.003 119.025 0.000334
119.003 119.026 0.000150
119.003 119.026 0.000300
119.003 119.026 0.000184
119.003 119.026 0.000300
119.003 119.026 0.000317
119.003 119.027 0.000267
119.003 119.027 0.000150
119.003 119.027 0.000150
119.003 119.027 0.000200
119.003 119.027 0.000184
119.003 119.028 0.000117
119.003 119.028 0.000150
119.003 119.028 0.000584
119.003 119.028 0.000050
119.003 119.028 0.000083
119.003 119.029 0.000367
119.003 119.029 0.000133
119.003 119.029 0.000133
119.003 119.029 0.000184
119.003 119.029 0.000200
119.003 119.03 0.000217
119.003 119.03 0.000167
119.003 119.03 0.000167
119.003 119.03 0.000184
119.003 119.03 0.000200
119.003 119.031 0.000484
119.003 119.031 0.000150
119.003 119.031 0.000100
119.003 119.031 0.000167
119.003 119.031 0.000117
119.003 119.032 0.000184
119.003 119.032 0.000651
119.003 119.032 0.000167
119.003 119.032 0.000100
119.003 119.032 0.000067
119.003 119.033 0.000050
119.003 119.033 0.000033
119.003 119.033 0.000033
119.003 119.033 0.000083
119.003 119.033 0.000067
119.003 119.034 0.000133
119.003 119.034 0.000083
119.003 119.034 0.000300
119.003 119.034 0.000150
119.003 119.034 0.000484
119.003 119.035 0.000200
119.003 119.035 0.000133
119.003 119.035 0.000050
119.003 119.035 0.000033
119.003 119.035 0.000050
119.003 119.036 0.000017
119.003 119.036 0.000083
119.003 119.036 0.000017
119.003 119.036 0.000033
119.003 119.036 0.000133
119.003 119.037 0.000050
119.003 119.037 0.000067
119.003 119.037 0.000217
119.003 119.037 0.000367
119.003 119.037 0.000050
119.003 119.038 0.000083
119.003 119.038 0.000083
119.003 119.038 0.000117
119.003 119.038 0.000150
119.003 119.038 0.000100
119.003 119.039 0.000200
119.003 119.039 0.000117
119.003 119.039 0.000117
119.003 119.039 0.000067
119.003 119.039 0.000100
119.003 119.04 0.000017
119.003 119.04 0.000050
119.003 119.04 0.000117
119.003 119.04 0.000200
119.003 119.04 0.000133
119.003 119.041 0.000133
119.003 119.041 0.000384
119.003 119.041 0.000317
119.003 119.041 0.000417
119.003 119.041 0.000317
119.003 119.042 0.000050
119.003 119.042 0.000033
119.003 119.042 0.000067
119.003 119.042 0.000050
119.003 119.042 0.000050
119.003 119.043 0.000050
119.003 119.043 0.000067
119.003 119.043 0.000017
119.003 119.043 0.000050
119.003 119.043 0.000033
119.003 119.044 0.000050
119.003 119.044 0.000017
119.003 119.044 0.000067
119.003 119.044 0.000017
119.003 119.044 0.000017
119.003 119.045 0.000000
119.003 119.045 0.000017
119.003 119.045 0.000017
119.003 119.045 0.000033
119.003 119.045 0.000067
119.003 119.046 0.000100
119.003 119.046 0.000050
119.003 119.046 0.000250
119.003 119.046 0.000200
119.003 119.046 0.000133
119.003 119.047 0.000067
119.003 119.047 0.000000
119.003 119.047 0.000033
119.003 119.047 0.000267
119.003 119.047 0.000050
119.003 119.048 0.000033
119.003 119.048 0.000083
119.003 119.048 0.000033
119.003 119.048 0.000017
119.003 119.048 0.000100
119.003 119.049 0.000083
119.003 119.049 0.000083
119.003 119.049 0.000033
119.003 119.049 0.000067
119.003 119.049 0.000017
119.003 119.05 0.000100
119.003 119.05 0.000067
119.003 119.05 0.000350
119.003 119.05 0.000083
119.003 119.05 0.000100
119.003 119.051 0.000033
119.003 119.051 0.000033
119.003 119.051 0.000100
119.003 119.051 0.000067
119.003 119.051 0.000000
119.003 119.052 0.000033
119.003 119.052 0.000033
119.003 119.052 0.000067
119.003 119.052 0.000117
119.003 119.052 0.000067
119.003 119.053 0.000067
119.003 119.053 0.000083
119.003 119.053 0.000100
119.003 119.053 0.000083
119.003 119.053 0.000100
119.003 119.054 0.000083
119.003 119.054 0.000100
119.003 119.054 0.000067
119.003 119.054 0.000250
119.003 119.054 0.000200
119.003 119.055 0.000033
119.003 119.055 0.000083
119.003 119.055 0.000050
119.003 119.055 0.000067
119.003 119.055 0.000050
119.003 119.056 0.000067
119.003 119.056 0.000067
119.003 119.056 0.000050
119.003 119.056 0.000017
119.003 119.056 0.000033
119.003 119.057 0.000133
119.003 119.057 0.000267
119.003 119.057 0.000050
119.003 119.057 0.000100
119.003 119.057 0.000100
119.003 119.058 0.000067
119.003 119.058 0.000083
119.003 119.058 0.000033
119.003 119.058 0.000017
119.003 119.058 0.000033
119.003 119.059 0.000050
119.003 119.059 0.000083
119.003 119.059 0.000334
119.003 119.059 0.000050
119.003 119.059 0.000050
119.003 119.06 0.000017
119.003 119.06 0.000067
119.003 119.06 0.000000
119.003 119.06 0.000017
119.003 119.06 0.000017
119.003 119.061 0.000033
119.003 119.061 0.000033
119.003 119.061 0.000017
119.003 119.061 0.000017
119.003 119.061 0.000033
119.003 119.062 0.000017
119.003 119.062 0.000017
119.003 119.062 0.000050
119.003 119.062 0.000017
119.003 119.062 0.000450
119.003 119.063 0.000150
119.003 119.063 0.000017
119.003 119.063 0.000067
119.003 119.063 0.000050
119.003 119.063 0.000167
119.003 119.064 0.000050
119.003 119.064 0.000067
119.003 119.064 0.000083
119.003 119.064 0.000067
119.003 119.064 0.000033
119.003 119.065 0.000100
119.003 119.065 0.000317
119.003 119.065 0.000100
119.003 119.065 0.000067
119.003 119.065 0.000000
119.003 119.066 0.000017
119.003 119.066 0.000050
119.003 119.066 0.000117
119.003 119.066 0.000083
119.003 119.066 0.000100
119.003 119.067 0.000133
119.003 119.067 0.000350
119.003 119.067 0.000217
119.003 119.067 0.000100
119.003 119.067 0.000050
119.003 119.068 0.000033
119.003 119.068 0.000067
119.003 119.068 0.000033
119.003 119.068 0.000067
119.003 119.068 0.000017
119.003 119.069 0.000000
119.003 119.069 0.000000
119.003 119.069 0.000033
119.003 119.069 0.000033
119.003 119.069 0.000067
119.003 119.07 0.000050
119.003 119.07 0.000050
119.003 119.07 0.000083
119.003 119.07 0.000050
119.003 119.07 0.000417
119.003 119.071 0.000033
119.003 119.071 0.000033
119.003 119.071 0.000067
119.003 119.071 0.000050
119.003 119.071 0.000067
119.003 119.072 0.000133
119.003 119.072 0.000133
119.003 119.072 0.000067
119.003 119.072 0.000150
119.003 119.072 0.000450
119.003 119.073 0.000017
119.003 119.073 0.000033
119.003 119.073 0.000017
119.003 119.073 0.000083
119.003 119.073 0.000067
119.003 119.074 0.000000
119.003 119.074 0.000017
119.003 119.074 0.000017
119.003 119.074 0.000033
119.003 119.074 0.000050
119.003 119.075 0.000017
119.003 119.075 0.000150
119.003 119.075 0.000133
119.003 119.075 0.000133
119.003 119.075 0.000067
119.003 119.076 0.000083
119.003 119.076 0.000067
119.003 119.076 0.000000
119.003 119.076 0.000100
119.003 119.076 0.000067
119.003 119.077 0.000133
119.003 119.077 0.000050
119.003 119.077 0.000067
119.003 119.077 0.000050
119.003 119.077 0.000033
119.003 119.078 0.000017
119.003 119.078 0.000033
119.003 119.078 0.000083
119.003 119.078 0.000117
119.003 119.078 0.000067
119.003 119.079 0.000067
119.003 119.079 0.000150
119.003 119.079 0.000367
119.003 119.079 0.000083
119.003 119.079 0.000050
119.003 119.08 0.000033
119.003 119.08 0.000017
119.003 119.08 0.000033
119.003 119.08 0.000017
119.003 119.08 0.000083
119.003 119.081 0.000067
119.003 119.081 0.000167
119.003 119.081 0.000133
119.003 119.081 0.000083
119.003 119.081 0.000117
119.003 119.082 0.000133
119.003 119.082 0.000050
119.003 119.082 0.000267
119.003 119.082 0.000200
119.003 119.082 0.000317
119.003 119.083 0.000033
119.003 119.083 0.000133
119.003 119.083 0.000133
119.003 119.083 0.000434
119.003 119.083 0.000150
119.003 119.084 0.000000
119.003 119.084 0.000033
119.003 119.084 0.000033
119.003 119.084 0.000117
119.003 119.084 0.000083
119.003 119.085 0.000050
119.003 119.085 0.000050
119.003 119.085 0.000033
119.003 119.085 0.000050
119.003 119.085 0.000000
119.003 119.086 0.000033
119.003 119.086 0.000017
119.003 119.086 0.000083
119.003 119.086 0.000050
119.003 119.086 0.000250
119.003 119.087 0.000050
119.003 119.087 0.000050
119.003 119.087 0.000083
119.003 119.087 0.000100
119.003 119.087 0.000083
119.003 119.088 0.000100
119.003 119.088 0.000100
119.003 119.088 0.000033
119.003 119.088 0.000067
119.003 119.088 0.000017
119.003 119.089 0.000033
119.003 119.089 0.000050
119.003 119.089 0.000000
119.003 119.089 0.000067
119.003 119.089 0.000017
119.003 119.09 0.000017
119.003 119.09 0.000017
119.003 119.09 0.000017
119.003 119.09 0.000050
119.003 119.09 0.000000
119.003 119.091 0.000050
119.003 119.091 0.000050
119.003 119.091 0.000050
119.003 119.091 0.000150
119.003 119.091 0.000317
119.003 119.092 0.000117
119.003 119.092 0.000117
119.003 119.092 0.000083
119.003 119.092 0.000033
119.003 119.092 0.000017
119.003 119.093 0.000017
119.003 119.093 0.000033
119.003 119.093 0.000050
119.003 119.093 0.000033
119.003 119.093 0.000033
119.003 119.094 0.000033
119.003 119.094 0.000033
119.003 119.094 0.000150
119.003 119.094 0.000450
119.003 119.094 0.000117
119.003 119.095 0.000300
119.003 119.095 0.000784
119.003 119.095 0.000150
119.003 119.095 0.000050
119.003 119.095 0.000050
119.003 119.096 0.000017
119.003 119.096 0.000117
119.003 119.096 0.000284
119.003 119.096 0.000100
119.003 119.096 0.000050
119.003 119.097 0.000133
119.003 119.097 0.000017
119.003 119.097 0.000033
119.003 119.097 0.000100
119.003 119.097 0.000167
119.003 119.098 0.000083
119.003 119.098 0.000100
119.003 119.098 0.000033
119.003 119.098 0.000000
119.003 119.098 0.000067
119.003 119.099 0.000050
119.003 119.099 0.000017
119.003 119.099 0.000033
119.003 119.099 0.000000
119.003 119.099 0.000067
119.003 119.1 0.000033
119.003 119.1 0.000100
119.003 119 0.003003
119.003 119 0.002369
119.003 119 0.002786
119.003 119.001 0.007508
119.003 119.001 0.007724
119.003 119.001 0.007241
119.003 119.001 0.007407
119.003 119.001 0.008559
119.003 119.002 0.010627
119.003 119.002 0.021355
119.003 119.002 0.020771
119.003 119.002 0.036470
119.003 119.002 0.078929
119.003 119.003 0.330647
119.003 119.003 0.000000
119.003 119.003 0.330848
119.003 119.003 0.066283
119.003 119.003 0.035068
119.003 119.004 0.021705
119.003 119.004 0.022022
119.003 119.004 0.012162
119.003 119.004 0.010844
119.003 119.004 0.005556
119.003 119.005 0.008208
119.003 119.005 0.004855
119.003 119.005 0.002803
119.003 119.005 0.003120
119.003 119.005 0.006089
119.003 119.006 0.006657
119.003 119.006 0.004037
119.003 119.006 0.005305
119.003 119.006 0.003053
119.003 119.006 0.005022
119.003 119.007 0.002419
119.003 119.007 0.003770
119.003 119.007 0.003270
119.003 119.007 0.001201
119.003 119.007 0.001235
119.003 119.008 0.000667
119.003 119.008 0.000801
119.003 119.008 0.001118
119.003 119.008 0.000884
119.003 119.008 0.001835
119.003 119.009 0.002052
119.003 119.009 0.002085
119.003 119.009 0.000751
119.003 119.009 0.001034
119.003 119.009 0.001301
119.003 119.01 0.000617
119.003 119.01 0.000501
119.003 119.01 0.000701
119.003 119.01 0.000567
119.003 119.01 0.001535
119.003 119.011 0.000868
119.003 119.011 0.001018
119.003 119.011 0.000934
119.003 119.011 0.001652
119.003 119.011 0.000434
119.003 119.012 0.000367
119.003 119.012 0.000634
119.003 119.012 0.002269
119.003 119.012 0.000784
119.003 119.012 0.000434
119.003 119.013 0.000584
119.003 119.013 0.000934
119.003 119.013 0.000684
119.003 119.013 0.000400
119.003 119.013 0.000417
119.003 119.014 0.000567
119.003 119.014 0.000367
119.003 119.014 0.000617
119.003 119.014 0.000551
119.003 119.014 0.000450
119.003 119.015 0.000517
119.003 119.015 0.000450
119.003 119.015 0.000467
119.003 119.015 0.000400
119.003 119.015 0.000384
119.003 119.016 0.000267
119.003 119.016 0.000267
119.003 119.016 0.000334
119.003 119.016 0.000617
119.003 119.016 0.001235
119.003 119.017 0.000567
119.003 119.017 0.000250
119.003 119.017 0.000184
119.003 119.017 0.000534
119.003 119.017 0.000918
119.003 119.018 0.001585
119.003 119.018 0.001318
119.003 119.018 0.000551
119.003 119.018 0.001535
119.003 119.018 0.000567
119.003 119.019 0.000300
119.003 119.019 0.000284
119.003 119.019 0.000267
119.003 119.019 0.000217
119.003 119.019 0.000400
119.003 119.02 0.001285
119.003 119.02 0.000217
119.003 119.02 0.000117
119.003 119.02 0.000100
119.003 119.02 0.000250
119.003 119.021 0.000167
119.003 119.021 0.000267
119.003 119.021 0.000250
119.003 119.021 0.000284
119.003 119.021 0.000234
119.003 119.022 0.000184
119.003 119.022 0.000167
119.003 119.022 0.000133
119.003 119.022 0.000184
119.003 119.022 0.000434
119.003 119.023 0.000217
119.003 119.023 0.000317
119.003 119.023 0.000234
119.003 119.023 0.000651
119.003 119.023 0.000501
119.003 119.024 0.000234
119.003 119.024 0.000083
119.003 119.024 0.000267
119.003 119.024 0.000200
119.003 119.024 0.000133
119.003 119.025 0.000100
119.003 119.025 0.000100
119.003 119.025 0.000067
119.003 119.025 0.000200
119.003 119.025 0.000150
119.003 119.026 0.000083
119.003 119.026 0.000217
119.003 119.026 0.000200
119.003 119.026 0.000767
119.003 119.026 0.000434
119.003 119.027 0.001034
119.003 119.027 0.000350
119.003 119.027 0.000167
119.003 119.027 0.000884
119.003 119.027 0.000300
119.003 119.028 0.000083
119.003 119.028 0.000150
119.003 119.028 0.000117
119.003 119.028 0.000150
119.003 119.028 0.000117
119.003 119.029 0.000284
119.003 119.029 0.000184
119.003 119.029 0.000100
119.003 119.029 0.000100
119.003 119.029 0.000367
119.003 119.03 0.001134
119.003 119.03 0.000117
119.003 119.03 0.000200
119.003 119.03 0.000133
119.003 119.03 0.000083
119.003 119.031 0.000133
119.003 119.031 0.000100
119.003 119.031 0.000067
119.003 119.031 0.000133
119.003 119.031 0.000083
119.003 119.032 0.000100
119.003 119.032 0.000150
119.003 119.032 0.000050
119.003 119.032 0.000067
119.003 119.032 0.000150
119.003 119.033 0.000133
119.003 119.033 0.000033
119.003 119.033 0.000100
119.003 119.033 0.000083
119.003 119.033 0.000100
119.003 119.034 0.000150
119.003 119.034 0.000133
119.003 119.034 0.000617
119.003 119.034 0.000217
119.003 119.034 0.000117
119.003 119.035 0.000133
119.003 119.035 0.000100
119.003 119.035 0.000067
119.003 119.035 0.000000
119.003 119.035 0.000067
119.003 119.036 0.000017
119.003 119.036 0.000017
119.003 119.036 0.000050
119.003 119.036 0.000033
119.003 119.036 0.000067
119.003 119.037 0.000083
119.003 119.037 0.000050
119.003 119.037 0.000017
119.003 119.037 0.000100
119.003 119.037 0.000067
119.003 119.038 0.000117
119.003 119.038 0.000117
119.003 119.038 0.000100
119.003 119.038 0.000751
119.003 119.038 0.000200
119.003 119.039 0.000200
119.003 119.039 0.000150
119.003 119.039 0.000050
119.003 119.039 0.000083
119.003 119.039 0.000050
119.003 119.04 0.000083
119.003 119.04 0.000017
119.003 119.04 0.000200
119.003 119.04 0.000817
119.003 119.04 0.000300
119.003 119.041 0.000050
119.003 119.041 0.000200
119.003 119.041 0.000133
119.003 119.041 0.000083
119.003 119.041 0.000083
119.003 119.042 0.000100
119.003 119.042 0.000033
119.003 119.042 0.000050
119.003 119.042 0.000067
119.003 119.042 0.000033
119.003 119.043 0.000117
119.003 119.043 0.000067
119.003 119.043 0.000033
119.003 119.043 0.000117
119.003 119.043 0.000050
119.003 119.044 0.000033
119.003 119.044 0.000033
119.003 119.044 0.000067
119.003 119.044 0.000117
119.003 119.044 0.000050
119.003 119.045 0.000033
119.003 119.045 0.000017
119.003 119.045 0.000050
119.003 119.045 0.000017
119.003 119.045 0.000117
119.003 119.046 0.000083
119.003 119.046 0.000367
119.003 119.046 0.001485
119.003 119.046 0.000250
119.003 119.046 0.000150
119.003 119.047 0.000100
119.003 119.047 0.000017
119.003 119.047 0.000033
119.003 119.047 0.000050
119.003 119.047 0.000033
119.003 119.048 0.000017
119.003 119.048 0.000033
119.003 119.048 0.000017
119.003 119.048 0.000033
119.003 119.048 0.000017
119.003 119.049 0.000050
119.003 119.049 0.000017
119.003 119.049 0.000017
119.003 119.049 0.000033
119.003 119.049 0.000083
119.003 119.05 0.000067
119.003 119.05 0.000117
119.003 119.05 0.000167
119.003 119.05 0.000117
119.003 119.05 0.000083
119.003 119.051 0.000033
119.003 119.051 0.000083
119.003 119.051 0.000150
119.003 119.051 0.000117
119.003 119.051 0.000100
119.003 119.052 0.000000
119.003 119.052 0.000033
119.003 119.052 0.000100
119.003 119.052 0.000117
119.003 119.052 0.000184
119.003 119.053 0.000033
119.003 119.053 0.000083
119.003 119.053 0.000067
119.003 119.053 0.000050
119.003 119.053 0.000033
119.003 119.054 0.000067
119.003 119.054 0.000033
119.003 119.054 0.000050
119.003 119.054 0.000083
119.003 119.054 0.000017
119.003 119.055 0.000033
119.003 119.055 0.000083
119.003 119.055 0.000033
119.003 119.055 0.000017
119.003 119.055 0.000067
119.003 119.056 0.000033
119.003 119.056 0.000000
119.003 119.056 0.000017
119.003 119.056 0.000017
119.003 119.056 0.000017
119.003 119.057 0.000067
119.003 119.057 0.000067
119.003 119.057 0.000067
119.003 119.057 0.000033
119.003 119.057 0.001034
119.003 119.058 0.000117
119.003 119.058 0.000033
119.003 119.058 0.000033
119.003 119.058 0.000050
119.003 119.058 0.000033
119.003 119.059 0.000117
119.003 119.059 0.000017
119.003 119.059 0.000050
119.003 119.059 0.000083
119.003 119.059 0.000000
119.003 119.06 0.000033
119.003 119.06 0.000133
119.003 119.06 0.000050
119.003 119.06 0.000050
119.003 119.06 0.000017
119.003 119.061 0.000050
119.003 119.061 0.000067
119.003 119.061 0.000067
119.003 119.061 0.000017
119.003 119.061 0.000033
119.003 119.062 0.000017
119.003 119.062 0.000033
119.003 119.062 0.000017
119.003 119.062 0.000117
119.003 119.062 0.000417
119.003 119.063 0.000067
119.003 119.063 0.000017
119.003 119.063 0.000050
119.003 119.063 0.000100
119.003 119.063 0.000934
119.003 119.064 0.000300
119.003 119.064 0.000050
119.003 119.064 0.000117
119.003 119.064 0.000000
119.003 119.064 0.000033
119.003 119.065 0.000067
119.003 119.065 0.000150
119.003 119.065 0.000067
119.003 119.065 0.000067
119.003 119.065 0.000067
119.003 119.066 0.000100
119.003 119.066 0.000083
119.003 119.066 0.000117
119.003 119.066 0.000067
119.003 119.066 0.000117
119.003 119.067 0.000150
119.003 119.067 0.001185
119.003 119.067 0.000334
119.003 119.067 0.000083
119.003 119.067 0.000100
119.003 119.068 0.000033
119.003 119.068 0.000133
119.003 119.068 0.000067
119.003 119.068 0.000033
119.003 119.068 0.000100
119.003 119.069 0.000033
119.003 119.069 0.000067
119.003 119.069 0.000067
119.003 119.069 0.000033
119.003 119.069 0.000000
119.003 119.07 0.000017
119.003 119.07 0.000067
119.003 119.07 0.000033
119.003 119.07 0.000017
119.003 119.07 0.000017
119.003 119.071 0.000083
119.003 119.071 0.000017
119.003 119.071 0.000017
119.003 119.071 0.000017
119.003 119.071 0.000100
119.003 119.072 0.000167
119.003 119.072 0.000150
119.003 119.072 0.000117
119.003 119.072 0.000100
119.003 119.072 0.000100
119.003 119.073 0.000033
119.003 119.073 0.000100
119.003 119.073 0.000050
119.003 119.073 0.000050
119.003 119.073 0.000050
119.003 119.074 0.000017
119.003 119.074 0.000083
119.003 119.074 0.000133
119.003 119.074 0.000050
119.003 119.074 0.000050
119.003 119.075 0.000117
119.003 119.075 0.000150
119.003 119.075 0.000200
119.003 119.075 0.000083
119.003 119.075 0.000067
119.003 119.076 0.000117
119.003 119.076 0.000050
119.003 119.076 0.000067
119.003 119.076 0.000133
119.003 119.076 0.000100
119.003 119.077 0.000067
119.003 119.077 0.000050
119.003 119.077 0.000067
119.003 119.077 0.000000
119.003 119.077 0.000050
119.003 119.078 0.000033
119.003 119.078 0.000067
119.003 119.078 0.000067
119.003 119.078 0.000100
119.003 119.078 0.000067
119.003 119.079 0.000133
119.003 119.079 0.000117
119.003 119.079 0.000217
119.003 119.079 0.000100
119.003 119.079 0.000050
119.003 119.08 0.000067
119.003 119.08 0.000067
119.003 119.08 0.000067
119.003 119.08 0.000033
119.003 119.08 0.000067
119.003 119.081 0.000083
119.003 119.081 0.000100
119.003 119.081 0.000083
119.003 119.081 0.000100
119.003 119.081 0.000100
119.003 119.082 0.000017
119.003 119.082 0.000133
119.003 119.082 0.000117
119.003 119.082 0.000083
119.003 119.082 0.000050
119.003 119.083 0.000083
119.003 119.083 0.000100
119.003 119.083 0.000067
119.003 119.083 0.000083
119.003 119.083 0.000050
119.003 119.084 0.000000
119.003 119.084 0.000067
119.003 119.084 0.000000
119.003 119.084 0.000100
119.003 119.084 0.000133
119.003 119.085 0.000017
119.003 119.085 0.000067
119.003 119.085 0.000050
119.003 119.085 0.000017
119.003 119.085 0.000017
119.003 119.086 0.000083
119.003 119.086 0.000133
119.003 119.086 0.000050
119.003 119.086 0.000067
119.003 119.086 0.000033
119.003 119.087 0.000083
119.003 119.087 0.000033
119.003 119.087 0.000033
119.003 119.087 0.000050
119.003 119.087 0.000033
119.003 119.088 0.000050
119.003 119.088 0.000033
119.003 119.088 0.000033
119.003 119.088 0.000033
119.003 119.088 0.000017
119.003 119.089 0.000033
119.003 119.089 0.000033
119.003 119.089 0.000017
119.003 119.089 0.000067
119.003 119.089 0.000083
119.003 119.09 0.000100
119.003 119.09 0.000000
119.003 119.09 0.000050
119.003 119.09 0.000017
119.003 119.09 0.000033
119.003 119.091 0.000033
119.003 119.091 0.000067
119.003 119.091 0.000017
119.003 119.091 0.000050
119.003 119.091 0.000050
119.003 119.092 0.000067
119.003 119.092 0.000100
119.003 119.092 0.000083
119.003 119.092 0.000067
119.003 119.092 0.000033
119.003 119.093 0.000017
119.003 119.093 0.000083
119.003 119.093 0.000050
119.003 119.093 0.000017
119.003 119.093 0.000017
119.003 119.094 0.000050
119.003 119.094 0.000083
119.003 119.094 0.000117
119.003 119.094 0.000167
119.003 119.094 0.000083
119.003 119.095 0.000083
119.003 119.095 0.000184
119.003 119.095 0.000017
119.003 119.095 0.000017
119.003 119.095 0.000083
119.003 119.096 0.000150
119.003 119.096 0.000083
119.003 119.096 0.000083
119.003 119.096 0.000100
119.003 119.096 0.000050
119.003 119.097 0.000033
119.003 119.097 0.000033
119.003 119.097 0.000033
119.003 119.097 0.000100
119.003 119.097 0.000067
119.003 119.098 0.000033
119.003 119.098 0.000050
119.003 119.098 0.000050
119.003 119.098 0.000017
119.003 119.098 0.000000
119.003 119.099 0.000117
119.003 119.099 0.000100
119.003 119.099 0.000167
119.003 119.099 0.000050
119.003 119.099 0.000117
119.003 119.1 0.000050
119.003 119.1 0.000133
119.003 119 0.003303
119.003 119 0.002853
119.003 119 0.003871
119.003 119.001 0.002586
119.003 119.001 0.003437
119.003 119.001 0.004972
119.003 119.001 0.005706
119.003 119.001 0.007491
119.003 119.002 0.008725
119.003 119.002 0.011795
119.003 119.002 0.014882
119.003 119.002 0.021922
119.003 119.002 0.031198
119.003 119.003 0.075542
119.003 119.003 0.330848
119.003 119.003 0.000000
119.003 119.003 0.331648
119.003 119.003 0.078412
119.003 119.004 0.034785
119.003 119.004 0.021021
119.003 119.004 0.015883
119.003 119.004 0.014882
119.003 119.004 0.010277
119.003 119.005 0.008542
119.003 119.005 0.008192
119.003 119.005 0.005472
119.003 119.005 0.005539
119.003 119.005 0.004571
119.003 119.006 0.003437
119.003 119.006 0.003237
119.003 119.006 0.002336
119.003 119.006 0.001568
119.003 119.006 0.001919
119.003 119.007 0.002035
119.003 119.007 0.002786
119.003 119.007 0.002703
119.003 119.007 0.001468
119.003 119.007 0.001468
119.003 119.008 0.001585
119.003 119.008 0.002269
119.003 119.008 0.001368
119.003 119.008 0.000817
119.003 119.008 0.001385
119.003 119.009 0.000884
119.003 119.009 0.000651
119.003 119.009 0.001101
119.003 119.009 0.001268
119.003 119.009 0.001785
119.003 119.01 0.000584
119.003 119.01 0.000350
119.003 119.01 0.000601
119.003 119.01 0.000984
119.003 119.01 0.001101
119.003 119.011 0.001351
119.003 119.011 0.002102
119.003 119.011 0.001351
119.003 119.011 0.001535
119.003 119.011 0.000501
119.003 119.012 0.000434
119.003 119.012 0.000534
119.003 119.012 0.000634
119.003 119.012 0.000367
119.003 119.012 0.000200
119.003 119.013 0.000467
119.003 119.013 0.000834
119.003 119.013 0.000684
119.003 119.013 0.000434
119.003 119.013 0.000868
119.003 119.014 0.000651
119.003 119.014 0.000684
119.003 119.014 0.002286
119.003 119.014 0.001151
119.003 119.014 0.000284
119.003 119.015 0.000851
119.003 119.015 0.000317
119.003 119.015 0.000367
119.003 119.015 0.000384
119.003 119.015 0.000334
119.003 119.016 0.000234
119.003 119.016 0.000317
119.003 119.016 0.000367
119.003 119.016 0.001268
119.003 119.016 0.000801
119.003 119.017 0.001134
119.003 119.017 0.000400
119.003 119.017 0.000484
119.003 119.017 0.000834
119.003 119.017 0.000484
119.003 119.018 0.000584
119.003 119.018 0.000551
119.003 119.018 0.000434
119.003 119.018 0.000517
119.003 119.018 0.000501
119.003 119.019 0.000234
119.003 119.019 0.000150
119.003 119.019 0.000184
119.003 119.019 0.000267
119.003 119.019 0.000334
119.003 119.02 0.000701
119.003 119.02 0.000334
119.003 119.02 0.000350
119.003 119.02 0.000317
119.003 119.02 0.000184
119.003 119.021 0.000167
119.003 119.021 0.000184
119.003 119.021 0.000267
119.003 119.021 0.000350
119.003 119.021 0.000133
119.003 119.022 0.000167
119.003 119.022 0.000133
119.003 119.022 0.000200
119.003 119.022 0.000901
119.003 119.022 0.001201
119.003 119.023 0.000167
119.003 119.023 0.000150
119.003 119.023 0.000417
119.003 119.023 0.000884
119.003 119.023 0.000767
119.003 119.024 0.000734
119.003 119.024 0.000701
119.003 119.024 0.000651
119.003 119.024 0.000334
119.003 119.024 0.000167
119.003 119.025 0.000484
119.003 119.025 0.000267
119.003 119.025 0.000133
119.003 119.025 0.000050
119.003 119.025 0.000083
119.003 119.026 0.000050
119.003 119.026 0.000417
119.003 119.026 0.000250
119.003 119.026 0.000217
119.003 119.026 0.000450
119.003 119.027 0.001084
119.003 119.027 0.000584
119.003 119.027 0.000501
119.003 119.027 0.000367
119.003 119.027 0.000100
119.003 119.028 0.000067
119.003 119.028 0.000100
119.003 119.028 0.000184
119.003 119.028 0.000217
119.003 119.028 0.000484
119.003 119.029 0.000484
119.003 119.029 0.000133
119.003 119.029 0.000117
119.003 119.029 0.000250
119.003 119.029 0.000601
119.003 119.03 0.000434
119.003 119.03 0.000117
119.003 119.03 0.000167
119.003 119.03 0.000267
119.003 119.03 0.000067
119.003 119.031 0.000033
119.003 119.031 0.000117
119.003 119.031 0.000067
119.003 119.031 0.000083
119.003 119.031 0.000050
119.003 119.032 0.000117
119.003 119.032 0.000100
119.003 119.032 0.000100
119.003 119.032 0.000033
119.003 119.032 0.000067
119.003 119.033 0.000284
119.003 119.033 0.000033
119.003 119.033 0.000133
119.003 119.033 0.000150
119.003 119.033 0.000167
119.003 119.034 0.000083
119.003 119.034 0.000100
119.003 119.034 0.000317
119.003 119.034 0.000817
119.003 119.034 0.000217
119.003 119.035 0.000033
119.003 119.035 0.000117
119.003 119.035 0.000167
119.003 119.035 0.000100
119.003 119.035 0.000067
119.003 119.036 0.000033
119.003 119.036 0.000117
119.003 119.036 0.000000
119.003 119.036 0.000033
119.003 119.036 0.000050
119.003 119.037 0.000067
119.003 119.037 0.000083
119.003 119.037 0.000050
119.003 119.037 0.000117
119.003 119.037 0.000050
119.003 119.038 0.000083
119.003 119.038 0.000100
119.003 119.038 0.000083
119.003 119.038 0.000234
119.003 119.038 0.000133
119.003 119.039 0.000450
119.003 119.039 0.000067
119.003 119.039 0.000150
119.003 119.039 0.000033
119.003 119.039 0.000133
119.003 119.04 0.000050
119.003 119.04 0.000267
119.003 119.04 0.000234
119.003 119.04 0.000434
119.003 119.04 0.000501
119.003 119.041 0.000067
119.003 119.041 0.000367
119.003 119.041 0.000167
119.003 119.041 0.000150
119.003 119.041 0.000167
119.003 119.042 0.000300
119.003 119.042 0.000050
119.003 119.042 0.000050
119.003 119.042 0.000083
119.003 119.042 0.000117
119.003 119.043 0.000250
119.003 119.043 0.000083
119.003 119.043 0.000050
119.003 119.043 0.000350
119.003 119.043 0.000083
119.003 119.044 0.000017
119.003 119.044 0.000050
119.003 119.044 0.000067
119.003 119.044 0.000584
119.003 119.044 0.000133
119.003 119.045 0.000017
119.003 119.045 0.000017
119.003 119.045 0.000017
119.003 119.045 0.000050
119.003 119.045 0.000167
119.003 119.046 0.000133
119.003 119.046 0.000167
119.003 119.046 0.000384
119.003 119.046 0.000217
119.003 119.046 0.000100
119.003 119.047 0.000050
119.003 119.047 0.000017
119.003 119.047 0.000033
119.003 119.047 0.000050
119.003 119.047 0.000000
119.003 119.048 0.000000
119.003 119.048 0.000017
119.003 119.048 0.000017
119.003 119.048 0.000017
119.003 119.048 0.000033
119.003 119.049 0.000050
119.003 119.049 0.000067
119.003 119.049 0.000033
119.003 119.049 0.000000
119.003 119.049 0.000050
119.003 119.05 0.000100
119.003 119.05 0.000067
119.003 119.05 0.000067
119.003 119.05 0.000100
119.003 119.05 0.000033
119.003 119.051 0.000117
119.003 119.051 0.000384
119.003 119.051 0.000050
119.003 119.051 0.000067
119.003 119.051 0.000017
119.003 119.052 0.000067
119.003 119.052 0.000050
119.003 119.052 0.000083
119.003 119.052 0.000217
119.003 119.052 0.000083
119.003 119.053 0.000017
119.003 119.053 0.000033
119.003 119.053 0.000250
119.003 119.053 0.000133
119.003 119.053 0.000067
119.003 119.054 0.000067
119.003 119.054 0.000050
119.003 119.054 0.000033
119.003 119.054 0.000000
119.003 119.054 0.000033
119.003 119.055 0.000033
119.003 119.055 0.000033
119.003 119.055 0.000000
119.003 119.055 0.000033
119.003 119.055 0.000050
119.003 119.056 0.000067
119.003 119.056 0.000033
119.003 119.056 0.000017
119.003 119.056 0.000017
119.003 119.056 0.000050
119.003 119.057 0.000067
119.003 119.057 0.000033
119.003 119.057 0.000384
119.003 119.057 0.000150
119.003 119.057 0.000250
119.003 119.058 0.000100
119.003 119.058 0.000117
119.003 119.058 0.000017
119.003 119.058 0.000017
119.003 119.058 0.000033
119.003 119.059 0.000067
119.003 119.059 0.000033
119.003 119.059 0.000067
119.003 119.059 0.000083
119.003 119.059 0.000083
119.003 119.06 0.000117
119.003 119.06 0.000100
119.003 119.06 0.000017
119.003 119.06 0.000033
119.003 119.06 0.000067
119.003 119.061 0.000050
119.003 119.061 0.000017
119.003 119.061 0.000050
119.003 119.061 0.000017
119.003 119.061 0.000017
119.003 119.062 0.000000
119.003 119.062 0.000050
119.003 119.062 0.000050
119.003 119.062 0.000050
119.003 119.062 0.000133
119.003 119.063 0.000184
119.003 119.063 0.000033
119.003 119.063 0.000083
119.003 119.063 0.000167
119.003 119.063 0.000234
119.003 119.064 0.000133
119.003 119.064 0.000033
119.003 119.064 0.000067
119.003 119.064 0.000050
119.003 119.064 0.000150
119.003 119.065 0.000083
119.003 119.065 0.000150
119.003 119.065 0.000033
119.003 119.065 0.000083
119.003 119.065 0.000050
119.003 119.066 0.000050
119.003 119.066 0.000083
119.003 119.066 0.000050
119.003 119.066 0.000033
119.003 119.066 0.000117
119.003 119.067 0.000150
119.003 119.067 0.000133
119.003 119.067 0.000117
119.003 119.067 0.000017
119.003 119.067 0.000067
119.003 119.068 0.000067
119.003 119.068 0.000017
119.003 119.068 0.000083
119.003 119.068 0.000117
119.003 119.068 0.000100
119.003 119.069 0.000050
119.003 119.069 0.000033
119.003 119.069 0.000050
119.003 119.069 0.000017
119.003 119.069 0.000017
119.003 119.07 0.000017
119.003 119.07 0.000050
119.003 119.07 0.000050
119.003 119.07 0.000017
119.003 119.07 0.000067
119.003 119.071 0.000050
119.003 119.071 0.000017
119.003 119.071 0.000067
119.003 119.071 0.000033
119.003 119.071 0.000167
119.003 119.072 0.000184
119.003 119.072 0.000184
119.003 119.072 0.000150
119.003 119.072 0.000150
119.003 119.072 0.000284
119.003 119.073 0.000033
119.003 119.073 0.000067
119.003 119.073 0.000033
119.003 119.073 0.000117
119.003 119.073 0.000017
119.003 119.074 0.000083
119.003 119.074 0.000200
119.003 119.074 0.000400
119.003 119.074 0.000117
119.003 119.074 0.000167
119.003 119.075 0.000167
119.003 119.075 0.000551
119.003 119.075 0.000284
119.003 119.075 0.000050
119.003 119.075 0.000067
119.003 119.076 0.000133
119.003 119.076 0.000083
119.003 119.076 0.000117
119.003 119.076 0.000184
119.003 119.076 0.000400
119.003 119.077 0.000067
119.003 119.077 0.000067
119.003 119.077 0.000033
119.003 119.077 0.000000
119.003 119.077 0.000017
119.003 119.078 0.000033
119.003 119.078 0.000017
119.003 119.078 0.000033
119.003 119.078 0.000033
119.003 119.078 0.000067
119.003 119.079 0.000067
119.003 119.079 0.000050
119.003 119.079 0.000067
119.003 119.079 0.000083
119.003 119.079 0.000050
119.003 119.08 0.000083
119.003 119.08 0.000083
119.003 119.08 0.000050
119.003 119.08 0.000067
119.003 119.08 0.000083
119.003 119.081 0.000167
119.003 119.081 0.000117
119.003 119.081 0.000334
119.003 119.081 0.000217
119.003 119.081 0.000167
119.003 119.082 0.000133
119.003 119.082 0.000234
119.003 119.082 0.000217
119.003 119.082 0.000067
119.003 119.082 0.000033
119.003 119.083 0.000117
119.003 119.083 0.000083
119.003 119.083 0.000067
119.003 119.083 0.000033
119.003 119.083 0.000050
119.003 119.084 0.000117
119.003 119.084 0.000100
119.003 119.084 0.000133
119.003 119.084 0.000300
119.003 119.084 0.000100
119.003 119.085 0.000050
119.003 119.085 0.000067
119.003 119.085 0.000083
119.003 119.085 0.000017
119.003 119.085 0.000050
119.003 119.086 0.000100
119.003 119.086 0.000067
119.003 119.086 0.000033
119.003 119.086 0.000017
119.003 119.086 0.000017
119.003 119.087 0.000117
119.003 119.087 0.000017
119.003 119.087 0.000017
119.003 119.087 0.000017
119.003 119.087 0.000033
119.003 119.088 0.000033
119.003 119.088 0.000000
119.003 119.088 0.000050
119.003 119.088 0.000017
119.003 119.088 0.000033
119.003 119.089 0.000067
119.003 119.089 0.000033
119.003 119.089 0.000033
119.003 119.089 0.000067
119.003 119.089 0.000067
119.003 119.09 0.000067
119.003 119.09 0.000000
119.003 119.09 0.000033
119.003 119.09 0.000083
119.003 119.09 0.000017
119.003 119.091 0.000033
119.003 119.091 0.000050
119.003 119.091 0.000100
119.003 119.091 0.000050
119.003 119.091 0.000100
119.003 119.092 0.000017
119.003 119.092 0.000083
119.003 119.092 0.000100
119.003 119.092 0.000050
119.003 119.092 0.000050
119.003 119.093 0.000133
119.003 119.093 0.000067
119.003 119.093 0.000067
119.003 119.093 0.000050
119.003 119.093 0.000000
119.003 119.094 0.000117
119.003 119.094 0.000050
119.003 119.094 0.000067
119.003 119.094 0.000067
119.003 119.094 0.000067
119.003 119.095 0.000050
119.003 119.095 0.000133
119.003 119.095 0.000017
119.003 119.095 0.000050
119.003 119.095 0.000067
119.003 119.096 0.000117
119.003 119.096 0.000100
119.003 119.096 0.000100
119.003 119.096 0.000317
119.003 119.096 0.000033
119.003 119.097 0.000017
119.003 119.097 0.000033
119.003 119.097 0.000067
119.003 119.097 0.000067
119.003 119.097 0.000150
119.003 119.098 0.000017
119.003 119.098 0.000067
119.003 119.098 0.000117
119.003 119.098 0.000033
119.003 119.098 0.000100
119.003 119.099 0.000083
119.003 119.099 0.000200
119.003 119.099 0.000501
119.003 119.099 0.000184
119.003 119.099 0.000033
119.003 119.1 0.000150
119.003 119.1 0.000133
119.003 119 0.003470
119.003 119 0.002819
119.003 119 0.003353
119.003 119.001 0.002586
119.003 119.001 0.004037
119.003 119.001 0.004655
119.003 119.001 0.005856
119.003 119.001 0.006240
119.003 119.002 0.009910
119.003 119.002 0.011328
119.003 119.002 0.014381
119.003 119.002 0.016266
119.003 119.002 0.016934
119.003 119.003 0.032299
119.003 119.003 0.066283
119.003 119.003 0.331648
119.003 119.003 0.000000
119.003 119.003 0.334334
119.003 119.004 0.075058
119.003 119.004 0.032716
119.003 119.004 0.020654
119.003 119.004 0.016149
119.003 119.004 0.013030
119.003 119.005 0.010310
119.003 119.005 0.009543
119.003 119.005 0.005672
119.003 119.005 0.007057
119.003 119.005 0.007241
119.003 119.006 0.004254
119.003 119.006 0.002519
119.003 119.006 0.003904
119.003 119.006 0.003487
119.003 119.006 0.003670
119.003 119.007 0.002269
119.003 119.007 0.002052
119.003 119.007 0.003020
119.003 119.007 0.002002
119.003 119.007 0.001969
119.003 119.008 0.001835
119.003 119.008 0.002970
119.003 119.008 0.001818
119.003 119.008 0.002319
119.003 119.008 0.001518
119.003 119.009 0.000834
119.003 119.009 0.000701
119.003 119.009 0.001318
119.003 119.009 0.001034
119.003 119.009 0.001235
119.003 119.01 0.001201
119.003 119.01 0.000701
119.003 119.01 0.001301
119.003 119.01 0.000784
119.003 119.01 0.001118
119.003 119.011 0.001034
119.003 119.011 0.002636
119.003 119.011 0.002119
119.003 119.011 0.001018
119.003 119.011 0.000634
119.003 119.012 0.001418
119.003 119.012 0.001768
119.003 119.012 0.000567
119.003 119.012 0.000434
119.003 119.012 0.000400
119.003 119.013 0.000617
119.003 119.013 0.002319
119.003 119.013 0.000684
119.003 119.013 0.001084
119.003 119.013 0.000551
119.003 119.014 0.000601
119.003 119.014 0.000667
119.003 119.014 0.001418
119.003 119.014 0.000534
119.003 119.014 0.000417
119.003 119.015 0.000400
119.003 119.015 0.000551
119.003 119.015 0.000567
119.003 119.015 0.000417
119.003 119.015 0.000717
119.003 119.016 0.000300
119.003 119.016 0.000150
119.003 119.016 0.000284
119.003 119.016 0.001385
119.003 119.016 0.000417
119.003 119.017 0.000801
119.003 119.017 0.000434
119.003 119.017 0.000434
119.003 119.017 0.000384
119.003 119.017 0.000284
119.003 119.018 0.000984
119.003 119.018 0.001385
119.003 119.018 0.001768
119.003 119.018 0.000517
119.003 119.018 0.001051
119.003 119.019 0.000817
119.003 119.019 0.000234
119.003 119.019 0.000350
119.003 119.019 0.000317
119.003 119.019 0.000634
119.003 119.02 0.000284
119.003 119.02 0.000651
119.003 119.02 0.000717
119.003 119.02 0.000400
119.003 119.02 0.000167
119.003 119.021 0.000551
119.003 119.021 0.000200
119.003 119.021 0.000284
119.003 119.021 0.000817
119.003 119.021 0.000250
119.003 119.022 0.000284
119.003 119.022 0.000200
119.003 119.022 0.000250
119.003 119.022 0.000217
119.003 119.022 0.000667
119.003 119.023 0.000200
119.003 119.023 0.000300
119.003 119.023 0.000601
119.003 119.023 0.000584
119.003 119.023 0.000350
119.003 119.024 0.000701
119.003 119.024 0.000651
119.003 119.024 0.000667
119.003 119.024 0.000901
119.003 119.024 0.000250
119.003 119.025 0.000751
119.003 119.025 0.000417
119.003 119.025 0.000584
119.003 119.025 0.000117
119.003 119.025 0.000100
119.003 119.026 0.000150
119.003 119.026 0.000133
119.003 119.026 0.000217
119.003 119.026 0.000317
119.003 119.026 0.000350
119.003 119.027 0.000434
119.003 119.027 0.000150
119.003 119.027 0.000150
119.003 119.027 0.000150
119.003 119.027 0.000100
119.003 119.028 0.000100
119.003 119.028 0.000484
119.003 119.028 0.000400
119.003 119.028 0.000217
119.003 119.028 0.000317
119.003 119.029 0.000200
119.003 119.029 0.000284
119.003 119.029 0.000417
119.003 119.029 0.000467
119.003 119.029 0.000200
119.003 119.03 0.000133
119.003 119.03 0.000150
119.003 119.03 0.000267
119.003 119.03 0.000601
119.003 119.03 0.000200
119.003 119.031 0.000067
119.003 119.031 0.000083
119.003 119.031 0.000117
119.003 119.031 0.000150
119.003 119.031 0.000067
119.003 119.032 0.000167
119.003 119.032 0.000167
119.003 119.032 0.000167
119.003 119.032 0.000117
119.003 119.032 0.000184
119.003 119.033 0.000517
119.003 119.033 0.000083
119.003 119.033 0.000200
119.003 119.033 0.000267
119.003 119.033 0.000367
119.003 119.034 0.000234
119.003 119.034 0.000501
119.003 119.034 0.000367
119.003 119.034 0.000184
119.003 119.034 0.000017
119.003 119.035 0.000067
119.003 119.035 0.000050
119.003 119.035 0.000234
119.003 119.035 0.000117
119.003 119.035 0.000067
119.003 119.036 0.000033
119.003 119.036 0.000033
119.003 119.036 0.000067
119.003 119.036 0.000083
119.003 119.036 0.000033
119.003 119.037 0.000100
119.003 119.037 0.000050
119.003 119.037 0.000050
119.003 119.037 0.000150
119.003 119.037 0.000067
119.003 119.038 0.000083
119.003 119.038 0.000150
119.003 119.038 0.000033
119.003 119.038 0.000284
119.003 119.038 0.000117
119.003 119.039 0.000100
119.003 119.039 0.000117
119.003 119.039 0.000117
119.003 119.039 0.000133
119.003 119.039 0.000033
119.003 119.04 0.000067
119.003 119.04 0.000200
119.003 119.04 0.000184
119.003 119.04 0.000184
119.003 119.04 0.000300
119.003 119.041 0.000184
119.003 119.041 0.000450
119.003 119.041 0.000133
119.003 119.041 0.000067
119.003 119.041 0.000067
119.003 119.042 0.000184
119.003 119.042 0.000100
119.003 119.042 0.000083
119.003 119.042 0.000100
119.003 119.042 0.000050
119.003 119.043 0.000083
119.003 119.043 0.000050
119.003 119.043 0.000083
119.003 119.043 0.000133
119.003 119.043 0.000083
119.003 119.044 0.000033
119.003 119.044 0.000000
119.003 119.044 0.000083
119.003 119.044 0.000133
119.003 119.044 0.000067
119.003 119.045 0.000050
119.003 119.045 0.000050
119.003 119.045 0.000083
119.003 119.045 0.000150
119.003 119.045 0.000184
119.003 119.046 0.000083
119.003 119.046 0.000083
119.003 119.046 0.000133
119.003 119.046 0.000117
119.003 119.046 0.000067
119.003 119.047 0.000067
119.003 119.047 0.000033
119.003 119.047 0.000017
119.003 119.047 0.000000
119.003 119.047 0.000033
119.003 119.048 0.000017
119.003 119.048 0.000050
119.003 119.048 0.000033
119.003 119.048 0.000033
119.003 119.048 0.000017
119.003 119.049 0.000017
119.003 119.049 0.000000
119.003 119.049 0.000017
119.003 119.049 0.000033
119.003 119.049 0.000050
119.003 119.05 0.000017
119.003 119.05 0.000033
119.003 119.05 0.000033
119.003 119.05 0.000067
119.003 119.05 0.000050
119.003 119.051 0.000133
119.003 119.051 0.000517
119.003 119.051 0.000083
119.003 119.051 0.000117
119.003 119.051 0.000033
119.003 119.052 0.000033
119.003 119.052 0.000050
119.003 119.052 0.000050
119.003 119.052 0.000033
119.003 119.052 0.000033
119.003 119.053 0.000083
119.003 119.053 0.000067
119.003 119.053 0.000300
119.003 119.053 0.000050
119.003 119.053 0.000033
119.003 119.054 0.000067
119.003 119.054 0.000067
119.003 119.054 0.000033
119.003 119.054 0.000017
119.003 119.054 0.000050
119.003 119.055 0.000033
119.003 119.055 0.000000
119.003 119.055 0.000050
119.003 119.055 0.000067
119.003 119.055 0.000067
119.003 119.056 0.000050
119.003 119.056 0.000050
119.003 119.056 0.000033
119.003 119.056 0.000033
119.003 119.056 0.000017
119.003 119.057 0.000033
119.003 119.057 0.000017
119.003 119.057 0.000050
119.003 119.057 0.000050
119.003 119.057 0.000050
119.003 119.058 0.000083
119.003 119.058 0.000267
119.003 119.058 0.000033
119.003 119.058 0.000067
119.003 119.058 0.000100
119.003 119.059 0.000384
119.003 119.059 0.000050
119.003 119.059 0.000033
119.003 119.059 0.000083
119.003 119.059 0.000067
119.003 119.06 0.000050
119.003 119.06 0.000651
119.003 119.06 0.000200
119.003 119.06 0.000150
119.003 119.06 0.000100
119.003 119.061 0.000050
119.003 119.061 0.000033
119.003 119.061 0.000033
119.003 119.061 0.000067
119.003 119.061 0.000067
119.003 119.062 0.000083
119.003 119.062 0.000100
119.003 119.062 0.000000
119.003 119.062 0.000067
119.003 119.062 0.000017
119.003 119.063 0.000234
119.003 119.063 0.000083
119.003 119.063 0.000184
119.003 119.063 0.000584
119.003 119.063 0.000501
119.003 119.064 0.000067
119.003 119.064 0.000017
119.003 119.064 0.000067
119.003 119.064 0.000100
119.003 119.064 0.000100
119.003 119.065 0.000317
119.003 119.065 0.000167
119.003 119.065 0.000417
119.003 119.065 0.000184
119.003 119.065 0.000050
119.003 119.066 0.000167
119.003 119.066 0.000050
119.003 119.066 0.000033
119.003 119.066 0.000133
119.003 119.066 0.000217
119.003 119.067 0.000918
119.003 119.067 0.000250
119.003 119.067 0.000117
119.003 119.067 0.000083
119.003 119.067 0.000017
119.003 119.068 0.000083
119.003 119.068 0.000033
119.003 119.068 0.000083
119.003 119.068 0.000150
119.003 119.068 0.000250
119.003 119.069 0.000501
119.003 119.069 0.000133
119.003 119.069 0.000117
119.003 119.069 0.000083
119.003 119.069 0.000067
119.003 119.07 0.000050
119.003 119.07 0.000067
119.003 119.07 0.000050
119.003 119.07 0.000067
119.003 119.07 0.000000
119.003 119.071 0.000017
119.003 119.071 0.000050
119.003 119.071 0.000050
119.003 119.071 0.000184
119.003 119.071 0.001418
119.003 119.072 0.000117
119.003 119.072 0.000184
119.003 119.072 0.000083
119.003 119.072 0.000067
119.003 119.072 0.000100
119.003 119.073 0.000184
119.003 119.073 0.000083
119.003 119.073 0.000050
119.003 119.073 0.000083
119.003 119.073 0.000067
119.003 119.074 0.000067
119.003 119.074 0.000300
119.003 119.074 0.000584
119.003 119.074 0.000200
119.003 119.074 0.000150
119.003 119.075 0.000067
119.003 119.075 0.000033
119.003 119.075 0.000067
119.003 119.075 0.000050
119.003 119.075 0.000050
119.003 119.076 0.000150
119.003 119.076 0.000033
119.003 119.076 0.000067
119.003 119.076 0.000083
119.003 119.076 0.000133
119.003 119.077 0.000117
119.003 119.077 0.000033
119.003 119.077 0.000083
119.003 119.077 0.000083
119.003 119.077 0.000067
119.003 119.078 0.000067
119.003 119.078 0.000067
119.003 119.078 0.000067
119.003 119.078 0.000083
119.003 119.078 0.000100
119.003 119.079 0.000017
119.003 119.079 0.000067
119.003 119.079 0.000067
119.003 119.079 0.000050
119.003 119.079 0.000083
119.003 119.08 0.000083
119.003 119.08 0.000067
119.003 119.08 0.000334
119.003 119.08 0.000033
119.003 119.08 0.000083
119.003 119.081 0.000083
119.003 119.081 0.000117
119.003 119.081 0.000167
119.003 119.081 0.000150
119.003 119.081 0.000267
119.003 119.082 0.000150
119.003 119.082 0.000033
119.003 119.082 0.000367
119.003 119.082 0.000033
119.003 119.082 0.000033
119.003 119.083 0.000083
119.003 119.083 0.000067
119.003 119.083 0.000133
119.003 119.083 0.000083
119.003 119.083 0.000033
119.003 119.084 0.000050
119.003 119.084 0.000701
119.003 119.084 0.000150
119.003 119.084 0.000117
119.003 119.084 0.000083
119.003 119.085 0.000083
119.003 119.085 0.000083
119.003 119.085 0.000000
119.003 119.085 0.000033
119.003 119.085 0.000050
119.003 119.086 0.000117
119.003 119.086 0.000050
119.003 119.086 0.000033
119.003 119.086 0.000050
119.003 119.086 0.000033
119.003 119.087 0.000250
119.003 119.087 0.000050
119.003 119.087 0.000000
119.003 119.087 0.000033
119.003 119.087 0.000017
119.003 119.088 0.000033
119.003 119.088 0.000017
119.003 119.088 0.000000
119.003 119.088 0.000067
119.003 119.088 0.000067
119.003 119.089 0.000033
119.003 119.089 0.000050
119.003 119.089 0.000033
119.003 119.089 0.000250
119.003 119.089 0.000133
119.003 119.09 0.000000
119.003 119.09 0.000050
119.003 119.09 0.000083
119.003 119.09 0.000267
119.003 119.09 0.000033
119.003 119.091 0.000017
119.003 119.091 0.000117
119.003 119.091 0.000083
119.003 119.091 0.000284
119.003 119.091 0.000100
119.003 119.092 0.000067
119.003 119.092 0.000200
119.003 119.092 0.000133
119.003 119.092 0.000033
119.003 119.092 0.000000
119.003 119.093 0.000067
119.003 119.093 0.000017
119.003 119.093 0.000067
119.003 119.093 0.000100
119.003 119.093 0.000117
119.003 119.094 0.000334
119.003 119.094 0.000133
119.003 119.094 0.000100
119.003 119.094 0.000050
119.003 119.094 0.000083
119.003 119.095 0.000050
119.003 119.095 0.000117
119.003 119.095 0.000017
119.003 119.095 0.000000
119.003 119.095 0.000067
119.003 119.096 0.000617
119.003 119.096 0.000117
119.003 119.096 0.000033
119.003 119.096 0.000033
119.003 119.096 0.000033
119.003 119.097 0.000050
119.003 119.097 0.000050
119.003 119.097 0.000033
119.003 119.097 0.000100
119.003 119.097 0.000083
119.003 119.098 0.000017
119.003 119.098 0.000033
119.003 119.098 0.000050
119.003 119.098 0.000067
119.003 119.098 0.000083
119.003 119.099 0.000033
119.003 119.099 0.000150
119.003 119.099 0.000067
119.003 119.099 0.000100
119.003 119.099 0.000033
119.003 119.1 0.000083
119.003 119.1 0.000117
119.003 119 0.002870
119.003 119 0.002135
119.003 119 0.003737
119.003 119.001 0.002686
119.003 119.001 0.003287
119.003 119.001 0.002836
119.003 119.001 0.003220
119.003 119.001 0.006089
119.003 119.002 0.007024
119.003 119.002 0.008675
119.003 119.002 0.011228
119.003 119.002 0.012379
119.003 119.002 0.013280
119.003 119.003 0.023207
119.003 119.003 0.035068
119.003 119.003 0.078412
119.003 119.003 0.334334
119.003 119.003 0.000000
119.003 119.004 0.335719
119.003 119.004 0.074091
119.003 119.004 0.038038
119.003 119.004 0.022372
119.003 119.004 0.014281
119.003 119.005 0.011828
119.003 119.005 0.010360
119.003 119.005 0.010894
119.003 119.005 0.006323
119.003 119.005 0.006857
119.003 119.006 0.004304
119.003 119.006 0.003921
119.003 119.006 0.002853
119.003 119.006 0.002152
119.003 119.006 0.002469
119.003 119.007 0.002603
119.003 119.007 0.004054
119.003 119.007 0.003604
119.003 119.007 0.002503
119.003 119.007 0.001952
119.003 119.008 0.002135
119.003 119.008 0.003487
119.003 119.008 0.001752
119.003 119.008 0.002202
119.003 119.008 0.001401
119.003 119.009 0.000934
119.003 119.009 0.000734
119.003 119.009 0.000584
119.003 119.009 0.000651
119.003 119.009 0.001018
119.003 119.01 0.001552
119.003 119.01 0.001618
119.003 119.01 0.000734
119.003 119.01 0.000851
119.003 119.01 0.000617
119.003 119.011 0.001535
119.003 119.011 0.002519
119.003 119.011 0.002119
119.003 119.011 0.001852
119.003 119.011 0.001101
119.003 119.012 0.001368
119.003 119.012 0.000934
119.003 119.012 0.000934
119.003 119.012 0.000467
119.003 119.012 0.000584
119.003 119.013 0.001068
119.003 119.013 0.000884
119.003 119.013 0.000584
119.003 119.013 0.001535
119.003 119.013 0.001568
119.003 119.014 0.001919
119.003 119.014 0.001502
119.003 119.014 0.001051
119.003 119.014 0.001635
119.003 119.014 0.000767
119.003 119.015 0.000501
119.003 119.015 0.001335
119.003 119.015 0.001235
119.003 119.015 0.000817
119.003 119.015 0.001201
119.003 119.016 0.000367
119.003 119.016 0.000284
119.003 119.016 0.000767
119.003 119.016 0.000450
119.003 119.016 0.000834
119.003 119.017 0.001068
119.003 119.017 0.001084
119.003 119.017 0.000400
119.003 119.017 0.000284
119.003 119.017 0.000584
119.003 119.018 0.000334
119.003 119.018 0.000934
119.003 119.018 0.000467
119.003 119.018 0.000300
119.003 119.018 0.000450
119.003 119.019 0.000417
119.003 119.019 0.000200
119.003 119.019 0.000267
119.003 119.019 0.000567
119.003 119.019 0.000234
119.003 119.02 0.000901
119.003 119.02 0.000400
119.003 119.02 0.000417
119.003 119.02 0.000734
119.003 119.02 0.000334
119.003 119.021 0.000217
119.003 119.021 0.000267
119.003 119.021 0.000784
119.003 119.021 0.000801
119.003 119.021 0.000217
119.003 119.022 0.000851
119.003 119.022 0.000601
119.003 119.022 0.000217
119.003 119.022 0.000250
119.003 119.022 0.000284
119.003 119.023 0.000250
119.003 119.023 0.000918
119.003 119.023 0.000317
119.003 119.023 0.000317
119.003 119.023 0.000250
119.003 119.024 0.000601
119.003 119.024 0.000400
119.003 119.024 0.000751
119.003 119.024 0.000601
119.003 119.024 0.000167
119.003 119.025 0.000200
119.003 119.025 0.000350
119.003 119.025 0.000267
119.003 119.025 0.000250
119.003 119.025 0.000050
119.003 119.026 0.000234
119.003 119.026 0.000234
119.003 119.026 0.000200
119.003 119.026 0.000551
119.003 119.026 0.000367
119.003 119.027 0.000434
119.003 119.027 0.000133
119.003 119.027 0.000184
119.003 119.027 0.000100
119.003 119.027 0.000117
119.003 119.028 0.000167
119.003 119.028 0.000150
119.003 119.028 0.000083
119.003 119.028 0.000050
119.003 119.028 0.000200
119.003 119.029 0.000200
119.003 119.029 0.000334
119.003 119.029 0.000284
119.003 119.029 0.000350
119.003 119.029 0.000517
119.003 119.03 0.000133
119.003 119.03 0.000133
119.003 119.03 0.000384
119.003 119.03 0.000817
119.003 119.03 0.000717
119.003 119.031 0.000167
119.003 119.031 0.000133
119.003 119.031 0.000200
119.003 119.031 0.000100
119.003 119.031 0.000200
119.003 119.032 0.000801
119.003 119.032 0.000217
119.003 119.032 0.000250
119.003 119.032 0.000083
119.003 119.032 0.000100
119.003 119.033 0.000234
119.003 119.033 0.000067
119.003 119.033 0.000117
119.003 119.033 0.000450
119.003 119.033 0.000734
119.003 119.034 0.000384
119.003 119.034 0.000200
119.003 119.034 0.000200
119.003 119.034 0.000167
119.003 119.034 0.000067
119.003 119.035 0.000067
119.003 119.035 0.000067
119.003 119.035 0.000050
119.003 119.035 0.000100
119.003 119.035 0.000033
119.003 119.036 0.000067
119.003 119.036 0.000033
119.003 119.036 0.000000
119.003 119.036 0.000017
119.003 119.036 0.000017
119.003 119.037 0.000083
119.003 119.037 0.000050
119.003 119.037 0.000267
119.003 119.037 0.000384
119.003 119.037 0.000083
119.003 119.038 0.000017
119.003 119.038 0.000050
119.003 119.038 0.000050
119.003 119.038 0.000083
119.003 119.038 0.000100
119.003 119.039 0.000017
119.003 119.039 0.000133
119.003 119.039 0.000400
119.003 119.039 0.000167
119.003 119.039 0.000150
119.003 119.04 0.000317
119.003 119.04 0.000167
119.003 119.04 0.000117
119.003 119.04 0.000200
119.003 119.04 0.000250
119.003 119.041 0.000100
119.003 119.041 0.000067
119.003 119.041 0.000100
119.003 119.041 0.000083
119.003 119.041 0.000067
119.003 119.042 0.000050
119.003 119.042 0.000117
119.003 119.042 0.000067
119.003 119.042 0.000017
119.003 119.042 0.000033
119.003 119.043 0.000017
119.003 119.043 0.000117
119.003 119.043 0.000083
119.003 119.043 0.000117
119.003 119.043 0.000083
119.003 119.044 0.000117
119.003 119.044 0.000117
119.003 119.044 0.000083
119.003 119.044 0.000083
119.003 119.044 0.000067
119.003 119.045 0.000017
119.003 119.045 0.000067
119.003 119.045 0.000250
119.003 119.045 0.000267
119.003 119.045 0.000117
119.003 119.046 0.000050
119.003 119.046 0.000067
119.003 119.046 0.000083
119.003 119.046 0.000067
119.003 119.046 0.000033
119.003 119.047 0.000050
119.003 119.047 0.000033
119.003 119.047 0.000050
119.003 119.047 0.000050
119.003 119.047 0.000050
119.003 119.048 0.000083
119.003 119.048 0.000150
119.003 119.048 0.000033
119.003 119.048 0.000017
119.003 119.048 0.000050
119.003 119.049 0.000067
119.003 119.049 0.000100
119.003 119.049 0.000017
119.003 119.049 0.000050
119.003 119.049 0.000000
119.003 119.05 0.000033
119.003 119.05 0.000050
119.003 119.05 0.000033
119.003 119.05 0.000100
119.003 119.05 0.000033
119.003 119.051 0.000300
119.003 119.051 0.000017
119.003 119.051 0.000117
119.003 119.051 0.000017
119.003 119.051 0.000033
119.003 119.052 0.000100
119.003 119.052 0.000250
119.003 119.052 0.000033
119.003 119.052 0.000083
119.003 119.052 0.000117
119.003 119.053 0.000150
119.003 119.053 0.000184
119.003 119.053 0.000050
119.003 119.053 0.000067
119.003 119.053 0.000033
119.003 119.054 0.000083
119.003 119.054 0.000033
119.003 119.054 0.000033
119.003 119.054 0.000017
119.003 119.054 0.000033
119.003 119.055 0.000067
119.003 119.055 0.000067
119.003 119.055 0.000050
119.003 119.055 0.000017
119.003 119.055 0.000017
119.003 119.056 0.000050
119.003 119.056 0.000017
119.003 119.056 0.000000
119.003 119.056 0.000083
119.003 119.056 0.000117
119.003 119.057 0.000350
119.003 119.057 0.000100
119.003 119.057 0.000067
119.003 119.057 0.000000
119.003 119.057 0.000050
119.003 119.058 0.000017
119.003 119.058 0.000100
119.003 119.058 0.000033
119.003 119.058 0.000067
119.003 119.058 0.000083
119.003 119.059 0.000417
119.003 119.059 0.000200
119.003 119.059 0.000100
119.003 119.059 0.000000
119.003 119.059 0.000033
119.003 119.06 0.000050
119.003 119.06 0.000450
119.003 119.06 0.000117
119.003 119.06 0.000150
119.003 119.06 0.000083
119.003 119.061 0.000033
119.003 119.061 0.000050
119.003 119.061 0.000017
119.003 119.061 0.000100
119.003 119.061 0.000100
119.003 119.062 0.000000
119.003 119.062 0.000050
119.003 119.062 0.000017
119.003 119.062 0.000050
119.003 119.062 0.000133
119.003 119.063 0.000050
119.003 119.063 0.000100
119.003 119.063 0.000067
119.003 119.063 0.000167
119.003 119.063 0.000083
119.003 119.064 0.000117
119.003 119.064 0.000100
119.003 119.064 0.000100
119.003 119.064 0.000050
119.003 119.064 0.000067
119.003 119.065 0.000117
119.003 119.065 0.000033
119.003 119.065 0.000133
119.003 119.065 0.000150
119.003 119.065 0.000050
119.003 119.066 0.000050
119.003 119.066 0.000067
119.003 119.066 0.000083
119.003 119.066 0.000050
119.003 119.066 0.000067
119.003 119.067 0.000167
119.003 119.067 0.000100
119.003 119.067 0.000083
119.003 119.067 0.000083
119.003 119.067 0.000067
119.003 119.068 0.000050
119.003 119.068 0.000017
119.003 119.068 0.000033
119.003 119.068 0.000200
119.003 119.068 0.000684
119.003 119.069 0.000250
119.003 119.069 0.000117
119.003 119.069 0.000150
119.003 119.069 0.000117
119.003 119.069 0.000083
119.003 119.07 0.000050
119.003 119.07 0.000000
119.003 119.07 0.000083
119.003 119.07 0.000017
119.003 119.07 0.000017
119.003 119.071 0.000117
119.003 119.071 0.000050
119.003 119.071 0.000033
119.003 119.071 0.000033
119.003 119.071 0.000634
119.003 119.072 0.000167
119.003 119.072 0.000100
119.003 119.072 0.000067
119.003 119.072 0.000067
119.003 119.072 0.000133
119.003 119.073 0.000100
119.003 119.073 0.000133
119.003 119.073 0.000450
119.003 119.073 0.000184
119.003 119.073 0.000067
119.003 119.074 0.000050
119.003 119.074 0.000067
119.003 119.074 0.000150
119.003 119.074 0.000017
119.003 119.074 0.000050
119.003 119.075 0.000083
119.003 119.075 0.000117
119.003 119.075 0.000133
119.003 119.075 0.000100
119.003 119.075 0.000167
119.003 119.076 0.000267
119.003 119.076 0.000050
119.003 119.076 0.000033
119.003 119.076 0.000033
119.003 119.076 0.000067
119.003 119.077 0.000100
119.003 119.077 0.000100
119.003 119.077 0.000050
119.003 119.077 0.000100
119.003 119.077 0.000117
119.003 119.078 0.000100
119.003 119.078 0.000083
119.003 119.078 0.000017
119.003 119.078 0.000150
119.003 119.078 0.000033
119.003 119.079 0.000133
119.003 119.079 0.000267
119.003 119.079 0.000234
119.003 119.079 0.000267
119.003 119.079 0.000133
119.003 119.08 0.000067
119.003 119.08 0.000067
119.003 119.08 0.000067
119.003 119.08 0.000150
119.003 119.08 0.000150
119.003 119.081 0.000067
119.003 119.081 0.000050
119.003 119.081 0.000033
119.003 119.081 0.000217
119.003 119.081 0.000350
119.003 119.082 0.000517
119.003 119.082 0.000234
119.003 119.082 0.000534
119.003 119.082 0.000100
119.003 119.082 0.000050
119.003 119.083 0.000100
119.003 119.083 0.000100
119.003 119.083 0.000083
119.003 119.083 0.000050
119.003 119.083 0.000033
119.003 119.084 0.000083
119.003 119.084 0.000400
119.003 119.084 0.000217
119.003 119.084 0.000100
119.003 119.084 0.000083
119.003 119.085 0.000050
119.003 119.085 0.000067
119.003 119.085 0.000017
119.003 119.085 0.000100
119.003 119.085 0.000067
119.003 119.086 0.000083
119.003 119.086 0.000133
119.003 119.086 0.000050
119.003 119.086 0.000050
119.003 119.086 0.000083
119.003 119.087 0.000083
119.003 119.087 0.000017
119.003 119.087 0.000050
119.003 119.087 0.000050
119.003 119.087 0.000033
119.003 119.088 0.000083
119.003 119.088 0.000033
119.003 119.088 0.000083
119.003 119.088 0.000067
119.003 119.088 0.000050
119.003 119.089 0.000017
119.003 119.089 0.000017
119.003 119.089 0.000017
119.003 119.089 0.000083
119.003 119.089 0.000067
119.003 119.09 0.000100
119.003 119.09 0.000050
119.003 119.09 0.000117
119.003 119.09 0.000083
119.003 119.09 0.000083
119.003 119.091 0.000033
119.003 119.091 0.000100
119.003 119.091 0.000117
119.003 119.091 0.000133
119.003 119.091 0.000050
119.003 119.092 0.000167
119.003 119.092 0.000167
119.003 119.092 0.000117
119.003 119.092 0.000100
119.003 119.092 0.000067
119.003 119.093 0.000017
119.003 119.093 0.000117
119.003 119.093 0.000200
119.003 119.093 0.000234
119.003 119.093 0.000167
119.003 119.094 0.000083
119.003 119.094 0.000050
119.003 119.094 0.000050
119.003 119.094 0.000033
119.003 119.094 0.000033
119.003 119.095 0.000100
119.003 119.095 0.000234
119.003 119.095 0.000067
119.003 119.095 0.000050
119.003 119.095 0.000000
119.003 119.096 0.000050
119.003 119.096 0.000100
119.003 119.096 0.000250
119.003 119.096 0.000033
119.003 119.096 0.000033
119.003 119.097 0.000083
119.003 119.097 0.000050
119.003 119.097 0.000033
119.003 119.097 0.000117
119.003 119.097 0.000133
119.003 119.098 0.000033
119.003 119.098 0.000050
119.003 119.098 0.000167
119.003 119.098 0.000501
119.003 119.098 0.000033
119.003 119.099 0.000133
119.003 119.099 0.000050
119.003 119.099 0.000050
119.003 119.099 0.000067
119.003 119.099 0.000100
119.003 119.1 0.000767
119.003 119.1 0.000200
119.004 119 0.002970
119.004 119 0.003487
119.004 119 0.004738
119.004 119.001 0.004955
119.004 119.001 0.003237
119.004 119.001 0.003353
119.004 119.001 0.004154
119.004 119.001 0.004738
119.004 119.002 0.006573
119.004 119.002 0.005606
119.004 119.002 0.007007
119.004 119.002 0.010644
119.004 119.002 0.014231
119.004 119.003 0.014765
119.004 119.003 0.021705
119.004 119.003 0.034785
119.004 119.003 0.075058
119.004 119.003 0.335719
119.004 119.004 0.000000
119.004 119.004 0.333500
119.004 119.004 0.074091
119.004 119.004 0.037187
119.004 119.004 0.020504
119.004 119.005 0.018468
119.004 119.005 0.015549
119.004 119.005 0.012930
119.004 119.005 0.010644
119.004 119.005 0.008325
119.004 119.006 0.005222
119.004 119.006 0.003537
119.004 119.006 0.004188
119.004 119.006 0.003353
119.004 119.006 0.003620
119.004 119.007 0.003620
119.004 119.007 0.002953
119.004 119.007 0.002986
119.004 119.007 0.002569
119.004 119.007 0.001802
119.004 119.008 0.003654
119.004 119.008 0.003720
119.004 119.008 0.002236
119.004 119.008 0.001151
119.004 119.008 0.001118
119.004 119.009 0.002603
119.004 119.009 0.001635
119.004 119.009 0.001084
119.004 119.009 0.001401
119.004 119.009 0.001635
119.004 119.01 0.001735
119.004 119.01 0.000701
119.004 119.01 0.001168
119.004 119.01 0.000717
119.004 119.01 0.001301
119.004 119.011 0.001168
119.004 119.011 0.001735
119.004 119.011 0.001185
119.004 119.011 0.000484
119.004 119.011 0.000701
119.004 119.012 0.001268
119.004 119.012 0.000767
119.004 119.012 0.000501
119.004 119.012 0.000984
119.004 119.012 0.001835
119.004 119.013 0.000434
119.004 119.013 0.000417
119.004 119.013 0.000567
119.004 119.013 0.000667
119.004 119.013 0.000701
119.004 119.014 0.001101
119.004 119.014 0.000601
119.004 119.014 0.001235
119.004 119.014 0.000934
119.004 119.014 0.000400
119.004 119.015 0.000317
119.004 119.015 0.000350
119.004 119.015 0.000634
119.004 119.015 0.000634
119.004 119.015 0.000534
119.004 119.016 0.000467
119.004 119.016 0.000284
119.004 119.016 0.000267
119.004 119.016 0.000384
119.004 119.016 0.000317
119.004 119.017 0.000868
119.004 119.017 0.001168
119.004 119.017 0.000717
119.004 119.017 0.000284
119.004 119.017 0.000284
119.004 119.018 0.000100
119.004 119.018 0.000150
119.004 119.018 0.000400
119.004 119.018 0.000150
119.004 119.018 0.000334
119.004 119.019 0.000300
119.004 119.019 0.000234
119.004 119.019 0.000317
119.004 119.019 0.000250
119.004 119.019 0.000784
119.004 119.02 0.000517
119.004 119.02 0.000400
119.004 119.02 0.000501
119.004 119.02 0.000384
119.004 119.02 0.000184
119.004 119.021 0.000484
119.004 119.021 0.000150
119.004 119.021 0.000367
119.004 119.021 0.000267
119.004 119.021 0.000250
119.004 119.022 0.000484
119.004 119.022 0.000450
119.004 119.022 0.000267
119.004 119.022 0.000334
119.004 119.022 0.000267
119.004 119.023 0.000634
119.004 119.023 0.000367
119.004 119.023 0.000267
119.004 119.023 0.000651
119.004 119.023 0.000267
119.004 119.024 0.000450
119.004 119.024 0.000417
119.004 119.024 0.000150
119.004 119.024 0.000250
119.004 119.024 0.000234
119.004 119.025 0.000250
119.004 119.025 0.000918
119.004 119.025 0.000617
119.004 119.025 0.000717
119.004 119.025 0.000717
119.004 119.026 0.000367
119.004 119.026 0.000184
119.004 119.026 0.000334
119.004 119.026 0.000367
119.004 119.026 0.000083
119.004 119.027 0.000250
119.004 119.027 0.000350
119.004 119.027 0.000501
119.004 119.027 0.000317
119.004 119.027 0.000067
119.004 119.028 0.000100
119.004 119.028 0.000400
119.004 119.028 0.000133
119.004 119.028 0.000150
119.004 119.028 0.000267
119.004 119.029 0.000417
119.004 119.029 0.000417
119.004 119.029 0.000284
119.004 119.029 0.001068
119.004 119.029 0.000801
119.004 119.03 0.000200
119.004 119.03 0.000117
119.004 119.03 0.000150
119.004 119.03 0.000317
119.004 119.03 0.000300
119.004 119.031 0.000651
119.004 119.031 0.000100
119.004 119.031 0.000184
119.004 119.031 0.000150
119.004 119.031 0.000250
119.004 119.032 0.000734
119.004 119.032 0.000317
119.004 119.032 0.000067
119.004 119.032 0.000033
119.004 119.032 0.000117
119.004 119.033 0.000150
119.004 119.033 0.000083
119.004 119.033 0.000300
119.004 119.033 0.000300
119.004 119.033 0.000200
119.004 119.034 0.000367
119.004 119.034 0.000167
119.004 119.034 0.000234
119.004 119.034 0.000467
119.004 119.034 0.000200
119.004 119.035 0.000150
119.004 119.035 0.000133
119.004 119.035 0.000350
119.004 119.035 0.000117
119.004 119.035 0.000083
119.004 119.036 0.000067
119.004 119.036 0.000033
119.004 119.036 0.000067
119.004 119.036 0.000033
119.004 119.036 0.000150
119.004 119.037 0.000450
119.004 119.037 0.000167
119.004 119.037 0.000050
119.004 119.037 0.000083
119.004 119.037 0.000350
119.004 119.038 0.000167
119.004 119.038 0.000017
119.004 119.038 0.000050
119.004 119.038 0.000083
119.004 119.038 0.000033
119.004 119.039 0.000083
119.004 119.039 0.000150
119.004 119.039 0.000117
119.004 119.039 0.000083
119.004 119.039 0.000200
119.004 119.04 0.000284
119.004 119.04 0.000284
119.004 119.04 0.000167
119.004 119.04 0.000150
119.004 119.04 0.000367
119.004 119.041 0.000133
119.004 119.041 0.000050
119.004 119.041 0.000117
119.004 119.041 0.000384
119.004 119.041 0.000184
119.004 119.042 0.000050
119.004 119.042 0.000117
119.004 119.042 0.000350
119.004 119.042 0.000100
119.004 119.042 0.000050
119.004 119.043 0.000050
119.004 119.043 0.000000
119.004 119.043 0.000067
119.004 119.043 0.000384
119.004 119.043 0.000017
119.004 119.044 0.000133
119.004 119.044 0.000167
119.004 119.044 0.000050
119.004 119.044 0.000100
119.004 119.044 0.000150
119.004 119.045 0.000150
119.004 119.045 0.000317
119.004 119.045 0.000200
119.004 119.045 0.000067
119.004 119.045 0.000067
119.004 119.046 0.000133
119.004 119.046 0.000100
119.004 119.046 0.000083
119.004 119.046 0.000050
119.004 119.046 0.000050
119.004 119.047 0.000133
119.004 119.047 0.000250
119.004 119.047 0.000083
119.004 119.047 0.000100
119.004 119.047 0.000017
119.004 119.048 0.000050
119.004 119.048 0.000100
119.004 119.048 0.000367
119.004 119.048 0.000050
119.004 119.048 0.000100
119.004 119.049 0.000083
119.004 119.049 0.000067
119.004 119.049 0.000083
119.004 119.049 0.000050
119.004 119.049 0.000067
119.004 119.05 0.000350
119.004 119.05 0.000417
119.004 119.05 0.000200
119.004 119.05 0.000133
119.004 119.05 0.000150
119.004 119.051 0.000117
119.004 119.051 0.000033
119.004 119.051 0.000150
119.004 119.051 0.000267
119.004 119.051 0.000067
119.004 119.052 0.000017
119.004 119.052 0.000050
119.004 119.052 0.000000
119.004 119.052 0.000017
119.004 119.052 0.000133
119.004 119.053 0.000100
119.004 119.053 0.000417
119.004 119.053 0.000167
119.004 119.053 0.000184
119.004 119.053 0.000100
119.004 119.054 0.000100
119.004 119.054 0.000100
119.004 119.054 0.000067
119.004 119.054 0.000000
119.004 119.054 0.000017
119.004 119.055 0.000083
119.004 119.055 0.000234
119.004 119.055 0.000017
119.004 119.055 0.000067
119.004 119.055 0.000017
119.004 119.056 0.000017
119.004 119.056 0.000033
119.004 119.056 0.000067
119.004 119.056 0.000050
119.004 119.056 0.000050
119.004 119.057 0.000033
119.004 119.057 0.000100
119.004 119.057 0.000033
119.004 119.057 0.000033
119.004 119.057 0.000083
119.004 119.058 0.000067
119.004 119.058 0.000083
119.004 119.058 0.000317
119.004 119.058 0.000050
119.004 119.058 0.000067
119.004 119.059 0.000184
119.004 119.059 0.000050
119.004 119.059 0.000150
119.004 119.059 0.000334
119.004 119.059 0.000117
119.004 119.06 0.000133
119.004 119.06 0.000133
119.004 119.06 0.000150
119.004 119.06 0.000150
119.004 119.06 0.000050
119.004 119.061 0.000083
119.004 119.061 0.000083
119.004 119.061 0.000067
119.004 119.061 0.000250
119.004 119.061 0.000167
119.004 119.062 0.000067
119.004 119.062 0.000033
119.004 119.062 0.000017
119.004 119.062 0.000000
119.004 119.062 0.000050
119.004 119.063 0.000017
119.004 119.063 0.000083
119.004 119.063 0.000050
119.004 119.063 0.000083
119.004 119.063 0.000050
119.004 119.064 0.000033
119.004 119.064 0.000017
119.004 119.064 0.000117
119.004 119.064 0.000083
119.004 119.064 0.000033
119.004 119.065 0.000117
119.004 119.065 0.000150
119.004 119.065 0.000100
119.004 119.065 0.000100
119.004 119.065 0.000050
119.004 119.066 0.000150
119.004 119.066 0.000083
119.004 119.066 0.000117
119.004 119.066 0.000050
119.004 119.066 0.000000
119.004 119.067 0.000050
119.004 119.067 0.000067
119.004 119.067 0.000050
119.004 119.067 0.000150
119.004 119.067 0.000067
119.004 119.068 0.000100
119.004 119.068 0.000083
119.004 119.068 0.000067
119.004 119.068 0.000184
119.004 119.068 0.000150
119.004 119.069 0.000217
119.004 119.069 0.000200
119.004 119.069 0.000534
119.004 119.069 0.000317
119.004 119.069 0.000167
119.004 119.07 0.000133
119.004 119.07 0.000117
119.004 119.07 0.000133
119.004 119.07 0.000033
119.004 119.07 0.000083
119.004 119.071 0.000017
119.004 119.071 0.000150
119.004 119.071 0.000384
119.004 119.071 0.000367
119.004 119.071 0.000117
119.004 119.072 0.000350
119.004 119.072 0.000150
119.004 119.072 0.000117
119.004 119.072 0.000050
119.004 119.072 0.000184
119.004 119.073 0.000350
119.004 119.073 0.000184
119.004 119.073 0.000267
119.004 119.073 0.000400
119.004 119.073 0.000100
119.004 119.074 0.000000
119.004 119.074 0.000067
119.004 119.074 0.000067
119.004 119.074 0.000050
119.004 119.074 0.000100
119.004 119.075 0.000067
119.004 119.075 0.000250
119.004 119.075 0.000217
119.004 119.075 0.000150
119.004 119.075 0.000133
119.004 119.076 0.000033
119.004 119.076 0.000083
119.004 119.076 0.000067
119.004 119.076 0.000234
119.004 119.076 0.000067
119.004 119.077 0.000067
119.004 119.077 0.000017
119.004 119.077 0.000150
119.004 119.077 0.000133
119.004 119.077 0.000067
119.004 119.078 0.000017
119.004 119.078 0.000017
119.004 119.078 0.000067
119.004 119.078 0.000284
119.004 119.078 0.000067
119.004 119.079 0.000067
119.004 119.079 0.000017
119.004 119.079 0.000117
119.004 119.079 0.000417
119.004 119.079 0.000100
119.004 119.08 0.000200
119.004 119.08 0.000217
119.004 119.08 0.000100
119.004 119.08 0.000100
119.004 119.08 0.000083
119.004 119.081 0.000217
119.004 119.081 0.000400
119.004 119.081 0.000117
119.004 119.081 0.000100
119.004 119.081 0.000100
119.004 119.082 0.000067
119.004 119.082 0.000133
119.004 119.082 0.000317
119.004 119.082 0.000150
119.004 119.082 0.000050
119.004 119.083 0.000067
119.004 119.083 0.000067
119.004 119.083 0.000100
119.004 119.083 0.000050
119.004 119.083 0.000050
119.004 119.084 0.000050
119.004 119.084 0.000067
119.004 119.084 0.000050
119.004 119.084 0.000067
119.004 119.084 0.000067
119.004 119.085 0.000100
119.004 119.085 0.000100
119.004 119.085 0.000133
119.004 119.085 0.000083
119.004 119.085 0.000133
119.004 119.086 0.000200
119.004 119.086 0.000200
119.004 119.086 0.000017
119.004 119.086 0.000083
119.004 119.086 0.000083
119.004 119.087 0.000050
119.004 119.087 0.000067
119.004 119.087 0.000050
119.004 119.087 0.000050
119.004 119.087 0.000017
119.004 119.088 0.000100
119.004 119.088 0.000083
119.004 119.088 0.000083
119.004 119.088 0.000067
119.004 119.088 0.000050
119.004 119.089 0.000017
119.004 119.089 0.000000
119.004 119.089 0.000033
119.004 119.089 0.000017
119.004 119.089 0.000017
119.004 119.09 0.000050
119.004 119.09 0.000033
119.004 119.09 0.000400
119.004 119.09 0.000217
119.004 119.09 0.000117
119.004 119.091 0.000017
119.004 119.091 0.000133
119.004 119.091 0.000133
119.004 119.091 0.000033
119.004 119.091 0.000067
119.004 119.092 0.000133
119.004 119.092 0.000200
119.004 119.092 0.000250
119.004 119.092 0.000200
119.004 119.092 0.000050
119.004 119.093 0.000083
119.004 119.093 0.000150
119.004 119.093 0.000200
119.004 119.093 0.000801
119.004 119.093 0.000217
119.004 119.094 0.000300
119.004 119.094 0.000117
119.004 119.094 0.000033
119.004 119.094 0.000033
119.004 119.094 0.000050
119.004 119.095 0.000067
119.004 119.095 0.000100
119.004 119.095 0.000033
119.004 119.095 0.000050
119.004 119.095 0.000050
119.004 119.096 0.000017
119.004 119.096 0.000050
119.004 119.096 0.000100
119.004 119.096 0.000050
119.004 119.096 0.000083
119.004 119.097 0.000067
119.004 119.097 0.000000
119.004 119.097 0.000050
119.004 119.097 0.000100
119.004 119.097 0.000083
119.004 119.098 0.000033
119.004 119.098 0.000033
119.004 119.098 0.000217
119.004 119.098 0.000417
119.004 119.098 0.000400
119.004 119.099 0.000167
119.004 119.099 0.000350
119.004 119.099 0.000083
119.004 119.099 0.000017
119.004 119.099 0.000050
119.004 119.1 0.000200
119.004 119.1 0.000117
119.004 119 0.004421
119.004 119 0.004721
119.004 119 0.004521
119.004 119.001 0.002436
119.004 119.001 0.003153
119.004 119.001 0.004104
119.004 119.001 0.004238
119.004 119.001 0.004605
119.004 119.002 0.006573
119.004 119.002 0.006590
119.004 119.002 0.007424
119.004 119.002 0.010577
119.004 119.002 0.010477
119.004 119.003 0.016033
119.004 119.003 0.022022
119.004 119.003 0.021021
119.004 119.003 0.032716
119.004 119.003 0.074091
119.004 119.004 0.333500
119.004 119.004 0.000000
119.004 119.004 0.332566
119.004 119.004 0.073657
119.004 119.004 0.031832
119.004 119.005 0.021588
119.004 119.005 0.017384
119.004 119.005 0.013030
119.004 119.005 0.010944
119.004 119.005 0.008742
119.004 119.006 0.005072
119.004 119.006 0.004171
119.004 119.006 0.006640
119.004 119.006 0.006390
119.004 119.006 0.002769
119.004 119.007 0.004104
119.004 119.007 0.002853
119.004 119.007 0.001735
119.004 119.007 0.002369
119.004 119.007 0.002636
119.004 119.008 0.002803
119.004 119.008 0.003687
119.004 119.008 0.001668
119.004 119.008 0.001451
119.004 119.008 0.001502
119.004 119.009 0.000868
119.004 119.009 0.001535
119.004 119.009 0.001552
119.004 119.009 0.001118
119.004 119.009 0.000884
119.004 119.01 0.000634
119.004 119.01 0.000534
119.004 119.01 0.000751
119.004 119.01 0.000717
119.004 119.01 0.001435
119.004 119.011 0.001051
119.004 119.011 0.000501
119.004 119.011 0.001034
119.004 119.011 0.000851
119.004 119.011 0.000634
119.004 119.012 0.000918
119.004 119.012 0.000517
119.004 119.012 0.000350
119.004 119.012 0.000434
119.004 119.012 0.000467
119.004 119.013 0.000501
119.004 119.013 0.000467
119.004 119.013 0.000467
119.004 119.013 0.000434
119.004 119.013 0.000501
119.004 119.014 0.001668
119.004 119.014 0.000634
119.004 119.014 0.001101
119.004 119.014 0.000651
119.004 119.014 0.000317
119.004 119.015 0.000367
119.004 119.015 0.000501
119.004 119.015 0.000467
119.004 119.015 0.001351
119.004 119.015 0.000784
119.004 119.016 0.000701
119.004 119.016 0.000334
119.004 119.016 0.000217
119.004 119.016 0.000450
119.004 119.016 0.000617
119.004 119.017 0.000984
119.004 119.017 0.000367
119.004 119.017 0.000317
119.004 119.017 0.000267
119.004 119.017 0.000083
119.004 119.018 0.000200
119.004 119.018 0.000284
119.004 119.018 0.000751
119.004 119.018 0.000284
119.004 119.018 0.000467
119.004 119.019 0.000734
119.004 119.019 0.000868
119.004 119.019 0.000434
119.004 119.019 0.000234
119.004 119.019 0.001468
119.004 119.02 0.000651
119.004 119.02 0.000901
119.004 119.02 0.000501
119.004 119.02 0.000400
119.004 119.02 0.000317
119.004 119.021 0.000951
119.004 119.021 0.000450
119.004 119.021 0.000467
119.004 119.021 0.000801
119.004 119.021 0.000517
119.004 119.022 0.001218
119.004 119.022 0.001101
119.004 119.022 0.000367
119.004 119.022 0.000851
119.004 119.022 0.000267
119.004 119.023 0.001001
119.004 119.023 0.000817
119.004 119.023 0.000734
119.004 119.023 0.000634
119.004 119.023 0.000634
119.004 119.024 0.000584
119.004 119.024 0.000150
119.004 119.024 0.000133
119.004 119.024 0.000300
119.004 119.024 0.000167
119.004 119.025 0.000300
119.004 119.025 0.000601
119.004 119.025 0.000467
119.004 119.025 0.000334
119.004 119.025 0.000634
119.004 119.026 0.000851
119.004 119.026 0.000200
119.004 119.026 0.000300
119.004 119.026 0.000267
119.004 119.026 0.000200
119.004 119.027 0.000100
119.004 119.027 0.000150
119.004 119.027 0.000117
119.004 119.027 0.000184
119.004 119.027 0.000067
119.004 119.028 0.000117
119.004 119.028 0.000167
119.004 119.028 0.000083
119.004 119.028 0.000067
119.004 119.028 0.000167
119.004 119.029 0.000133
119.004 119.029 0.000184
119.004 119.029 0.000250
119.004 119.029 0.000367
119.004 119.029 0.000234
119.004 119.03 0.000150
119.004 119.03 0.000117
119.004 119.03 0.000250
119.004 119.03 0.000400
119.004 119.03 0.000367
119.004 119.031 0.000400
119.004 119.031 0.000267
119.004 119.031 0.000934
119.004 119.031 0.000450
119.004 119.031 0.000868
119.004 119.032 0.000367
119.004 119.032 0.000734
119.004 119.032 0.000050
119.004 119.032 0.000100
119.004 119.032 0.000067
119.004 119.033 0.000133
119.004 119.033 0.000184
119.004 119.033 0.000801
119.004 119.033 0.000450
119.004 119.033 0.000634
119.004 119.034 0.000834
119.004 119.034 0.000384
119.004 119.034 0.000284
119.004 119.034 0.000117
119.004 119.034 0.000150
119.004 119.035 0.000067
119.004 119.035 0.000100
119.004 119.035 0.000467
119.004 119.035 0.000367
119.004 119.035 0.000184
119.004 119.036 0.000117
119.004 119.036 0.000384
119.004 119.036 0.000117
119.004 119.036 0.000033
119.004 119.036 0.000067
119.004 119.037 0.000167
119.004 119.037 0.000100
119.004 119.037 0.000033
119.004 119.037 0.000017
119.004 119.037 0.000217
119.004 119.038 0.000100
119.004 119.038 0.000033
119.004 119.038 0.000033
119.004 119.038 0.000033
119.004 119.038 0.000067
119.004 119.039 0.000033
119.004 119.039 0.000067
119.004 119.039 0.000100
119.004 119.039 0.000250
119.004 119.039 0.000117
119.004 119.04 0.000167
119.004 119.04 0.000234
119.004 119.04 0.000083
119.004 119.04 0.000100
119.004 119.04 0.000150
119.004 119.041 0.000050
119.004 119.041 0.000083
119.004 119.041 0.000100
119.004 119.041 0.000501
119.004 119.041 0.000384
119.004 119.042 0.000334
119.004 119.042 0.000083
119.004 119.042 0.000100
119.004 119.042 0.000033
119.004 119.042 0.000050
119.004 119.043 0.000100
119.004 119.043 0.000050
119.004 119.043 0.000083
119.004 119.043 0.000100
119.004 119.043 0.000083
119.004 119.044 0.000067
119.004 119.044 0.000200
119.004 119.044 0.000050
119.004 119.044 0.000050
119.004 119.044 0.000083
119.004 119.045 0.000117
119.004 119.045 0.000133
119.004 119.045 0.000200
119.004 119.045 0.000067
119.004 119.045 0.000117
119.004 119.046 0.000033
119.004 119.046 0.000083
119.004 119.046 0.000067
119.004 119.046 0.000000
119.004 119.046 0.000017
119.004 119.047 0.000250
119.004 119.047 0.000000
119.004 119.047 0.000017
119.004 119.047 0.000000
119.004 119.047 0.000050
119.004 119.048 0.000017
119.004 119.048 0.000000
119.004 119.048 0.000117
119.004 119.048 0.000100
119.004 119.048 0.000100
119.004 119.049 0.000417
119.004 119.049 0.000067
119.004 119.049 0.000017
119.004 119.049 0.000033
119.004 119.049 0.000067
119.004 119.05 0.000184
119.004 119.05 0.000150
119.004 119.05 0.000184
119.004 119.05 0.000217
119.004 119.05 0.000050
119.004 119.051 0.000067
119.004 119.051 0.000050
119.004 119.051 0.000033
119.004 119.051 0.000017
119.004 119.051 0.000017
119.004 119.052 0.000033
119.004 119.052 0.000000
119.004 119.052 0.000033
119.004 119.052 0.000017
119.004 119.052 0.000234
119.004 119.053 0.000067
119.004 119.053 0.000150
119.004 119.053 0.000334
119.004 119.053 0.000400
119.004 119.053 0.000551
119.004 119.054 0.000017
119.004 119.054 0.000067
119.004 119.054 0.000033
119.004 119.054 0.000017
119.004 119.054 0.000050
119.004 119.055 0.000083
119.004 119.055 0.000067
119.004 119.055 0.000083
119.004 119.055 0.000083
119.004 119.055 0.000100
119.004 119.056 0.000033
119.004 119.056 0.000384
119.004 119.056 0.000133
119.004 119.056 0.000017
119.004 119.056 0.000017
119.004 119.057 0.000017
119.004 119.057 0.000083
119.004 119.057 0.000000
119.004 119.057 0.000050
119.004 119.057 0.000050
119.004 119.058 0.000017
119.004 119.058 0.000017
119.004 119.058 0.000050
119.004 119.058 0.000050
119.004 119.058 0.000100
119.004 119.059 0.000033
119.004 119.059 0.000100
119.004 119.059 0.000067
119.004 119.059 0.000150
119.004 119.059 0.000083
119.004 119.06 0.000050
119.004 119.06 0.000067
119.004 119.06 0.000133
119.004 119.06 0.000100
119.004 119.06 0.000000
119.004 119.061 0.000050
119.004 119.061 0.000033
119.004 119.061 0.000083
119.004 119.061 0.000100
119.004 119.061 0.000117
119.004 119.062 0.000083
119.004 119.062 0.000050
119.004 119.062 0.000050
119.004 119.062 0.000033
119.004 119.062 0.000033
119.004 119.063 0.000050
119.004 119.063 0.000050
119.004 119.063 0.000017
119.004 119.063 0.000150
119.004 119.063 0.000367
119.004 119.064 0.000017
119.004 119.064 0.000033
119.004 119.064 0.000067
119.004 119.064 0.000033
119.004 119.064 0.000067
119.004 119.065 0.000117
119.004 119.065 0.000100
119.004 119.065 0.000067
119.004 119.065 0.000133
119.004 119.065 0.000133
119.004 119.066 0.000400
119.004 119.066 0.000067
119.004 119.066 0.000017
119.004 119.066 0.000117
119.004 119.066 0.000033
119.004 119.067 0.000083
119.004 119.067 0.000067
119.004 119.067 0.000133
119.004 119.067 0.000400
119.004 119.067 0.000100
119.004 119.068 0.000050
119.004 119.068 0.000050
119.004 119.068 0.000050
119.004 119.068 0.000517
119.004 119.068 0.000300
119.004 119.069 0.000234
119.004 119.069 0.000567
119.004 119.069 0.000734
119.004 119.069 0.000417
119.004 119.069 0.000083
119.004 119.07 0.000217
119.004 119.07 0.000167
119.004 119.07 0.000884
119.004 119.07 0.000150
119.004 119.07 0.000100
119.004 119.071 0.000017
119.004 119.071 0.000100
119.004 119.071 0.000133
119.004 119.071 0.000133
119.004 119.071 0.000050
119.004 119.072 0.000117
119.004 119.072 0.000133
119.004 119.072 0.000083
119.004 119.072 0.000083
119.004 119.072 0.000117
119.004 119.073 0.000133
119.004 119.073 0.000284
119.004 119.073 0.000167
119.004 119.073 0.000050
119.004 119.073 0.000033
119.004 119.074 0.000033
119.004 119.074 0.000067
119.004 119.074 0.000133
119.004 119.074 0.000300
119.004 119.074 0.000100
119.004 119.075 0.000117
119.004 119.075 0.001051
119.004 119.075 0.000617
119.004 119.075 0.000918
119.004 119.075 0.000217
119.004 119.076 0.000117
119.004 119.076 0.000067
119.004 119.076 0.000033
119.004 119.076 0.000050
119.004 119.076 0.000017
119.004 119.077 0.000067
119.004 119.077 0.000017
119.004 119.077 0.000050
119.004 119.077 0.000150
119.004 119.077 0.000100
119.004 119.078 0.000033
119.004 119.078 0.000017
119.004 119.078 0.000067
119.004 119.078 0.000083
119.004 119.078 0.000017
119.004 119.079 0.000234
119.004 119.079 0.000083
119.004 119.079 0.000117
119.004 119.079 0.000267
119.004 119.079 0.000184
119.004 119.08 0.000434
119.004 119.08 0.000250
119.004 119.08 0.000167
119.004 119.08 0.000267
119.004 119.08 0.000250
119.004 119.081 0.000067
119.004 119.081 0.000150
119.004 119.081 0.000050
119.004 119.081 0.000100
119.004 119.081 0.000150
119.004 119.082 0.000083
119.004 119.082 0.000133
119.004 119.082 0.000150
119.004 119.082 0.000184
119.004 119.082 0.000350
119.004 119.083 0.000083
119.004 119.083 0.000067
119.004 119.083 0.000300
119.004 119.083 0.000067
119.004 119.083 0.000100
119.004 119.084 0.000033
119.004 119.084 0.000167
119.004 119.084 0.000184
119.004 119.084 0.000033
119.004 119.084 0.000100
119.004 119.085 0.000067
119.004 119.085 0.000100
119.004 119.085 0.000083
119.004 119.085 0.000083
119.004 119.085 0.000417
119.004 119.086 0.000100
119.004 119.086 0.000083
119.004 119.086 0.000133
119.004 119.086 0.000300
119.004 119.086 0.000250
119.004 119.087 0.000117
119.004 119.087 0.000100
119.004 119.087 0.000017
119.004 119.087 0.000017
119.004 119.087 0.000117
119.004 119.088 0.000083
119.004 119.088 0.000117
119.004 119.088 0.000017
119.004 119.088 0.000100
119.004 119.088 0.000017
119.004 119.089 0.000050
119.004 119.089 0.000083
119.004 119.089 0.000033
119.004 119.089 0.000017
119.004 119.089 0.000033
119.004 119.09 0.000083
119.004 119.09 0.000050
119.004 119.09 0.000167
119.004 119.09 0.000083
119.004 119.09 0.000117
119.004 119.091 0.000117
119.004 119.091 0.000334
119.004 119.091 0.000167
119.004 119.091 0.000050
119.004 119.091 0.000133
119.004 119.092 0.000067
119.004 119.092 0.000017
119.004 119.092 0.000117
119.004 119.092 0.000067
119.004 119.092 0.000117
119.004 119.093 0.000350
119.004 119.093 0.000150
119.004 119.093 0.000083
119.004 119.093 0.000133
119.004 119.093 0.000083
119.004 119.094 0.000133
119.004 119.094 0.000150
119.004 119.094 0.000067
119.004 119.094 0.000067
119.004 119.094 0.000050
119.004 119.095 0.000050
119.004 119.095 0.000083
119.004 119.095 0.000100
119.004 119.095 0.000017
119.004 119.095 0.000050
119.004 119.096 0.000017
119.004 119.096 0.000067
119.004 119.096 0.000017
119.004 119.096 0.000000
119.004 119.096 0.000017
119.004 119.097 0.000100
119.004 119.097 0.000050
119.004 119.097 0.000050
119.004 119.097 0.000000
119.004 119.097 0.000067
119.004 119.098 0.000000
119.004 119.098 0.000133
119.004 119.098 0.000083
119.004 119.098 0.000100
119.004 119.098 0.000017
119.004 119.099 0.000017
119.004 119.099 0.000083
119.004 119.099 0.000033
119.004 119.099 0.000067
119.004 119.099 0.000017
119.004 119.1 0.000100
119.004 119.1 0.000100
119.004 119 0.002603
119.004 119 0.002903
119.004 119 0.002653
119.004 119.001 0.001685
119.004 119.001 0.002586
119.004 119.001 0.004838
119.004 119.001 0.005455
119.004 119.001 0.004905
119.004 119.002 0.004154
119.004 119.002 0.003837
119.004 119.002 0.006490
119.004 119.002 0.006156
119.004 119.002 0.005973
119.004 119.003 0.010961
119.004 119.003 0.012162
119.004 119.003 0.015883
119.004 119.003 0.020654
119.004 119.003 0.038038
119.004 119.004 0.074091
119.004 119.004 0.332566
119.004 119.004 0.000000
119.004 119.004 0.329796
119.004 119.004 0.067251
119.004 119.005 0.033567
119.004 119.005 0.024591
119.004 119.005 0.019369
119.004 119.005 0.011311
119.004 119.005 0.008008
119.004 119.006 0.007641
119.004 119.006 0.005589
119.004 119.006 0.005672
119.004 119.006 0.006290
119.004 119.006 0.004304
119.004 119.007 0.004004
119.004 119.007 0.001702
119.004 119.007 0.002736
119.004 119.007 0.002286
119.004 119.007 0.002302
119.004 119.008 0.002736
119.004 119.008 0.003053
119.004 119.008 0.002402
119.004 119.008 0.002085
119.004 119.008 0.001418
119.004 119.009 0.001902
119.004 119.009 0.000734
119.004 119.009 0.000751
119.004 119.009 0.000751
119.004 119.009 0.001552
119.004 119.01 0.001785
119.004 119.01 0.000851
119.004 119.01 0.001435
119.004 119.01 0.000501
119.004 119.01 0.001084
119.004 119.011 0.000634
119.004 119.011 0.000617
119.004 119.011 0.000851
119.004 119.011 0.002503
119.004 119.011 0.001051
119.004 119.012 0.002002
119.004 119.012 0.001385
119.004 119.012 0.000400
119.004 119.012 0.000450
119.004 119.012 0.000767
119.004 119.013 0.001185
119.004 119.013 0.000801
119.004 119.013 0.001401
119.004 119.013 0.001235
119.004 119.013 0.000551
119.004 119.014 0.000851
119.004 119.014 0.000501
119.004 119.014 0.000384
119.004 119.014 0.000417
119.004 119.014 0.000367
119.004 119.015 0.000450
119.004 119.015 0.000417
119.004 119.015 0.000434
119.004 119.015 0.000434
119.004 119.015 0.000367
119.004 119.016 0.000984
119.004 119.016 0.000367
119.004 119.016 0.000217
119.004 119.016 0.000417
119.004 119.016 0.000884
119.004 119.017 0.000951
119.004 119.017 0.000434
119.004 119.017 0.000901
119.004 119.017 0.000267
119.004 119.017 0.000601
119.004 119.018 0.000284
119.004 119.018 0.000234
119.004 119.018 0.000250
119.004 119.018 0.000184
119.004 119.018 0.000200
119.004 119.019 0.000300
119.004 119.019 0.000250
119.004 119.019 0.000501
119.004 119.019 0.000234
119.004 119.019 0.000851
119.004 119.02 0.000884
119.004 119.02 0.000551
119.004 119.02 0.000717
119.004 119.02 0.000400
119.004 119.02 0.000417
119.004 119.021 0.001768
119.004 119.021 0.000434
119.004 119.021 0.000300
119.004 119.021 0.001084
119.004 119.021 0.000384
119.004 119.022 0.000584
119.004 119.022 0.000984
119.004 119.022 0.000350
119.004 119.022 0.000400
119.004 119.022 0.000234
119.004 119.023 0.000217
119.004 119.023 0.000517
119.004 119.023 0.000434
119.004 119.023 0.000901
119.004 119.023 0.000534
119.004 119.024 0.000350
119.004 119.024 0.000150
119.004 119.024 0.000150
119.004 119.024 0.000133
119.004 119.024 0.000484
119.004 119.025 0.000200
119.004 119.025 0.000200
119.004 119.025 0.000400
119.004 119.025 0.000250
119.004 119.025 0.000968
119.004 119.026 0.001401
119.004 119.026 0.000617
119.004 119.026 0.001235
119.004 119.026 0.000617
119.004 119.026 0.000250
119.004 119.027 0.000083
119.004 119.027 0.000117
119.004 119.027 0.000133
119.004 119.027 0.000067
119.004 119.027 0.000133
119.004 119.028 0.000133
119.004 119.028 0.000100
119.004 119.028 0.000167
119.004 119.028 0.000400
119.004 119.028 0.000350
119.004 119.029 0.000167
119.004 119.029 0.000100
119.004 119.029 0.000100
119.004 119.029 0.000167
119.004 119.029 0.000217
119.004 119.03 0.000067
119.004 119.03 0.000167
119.004 119.03 0.000250
119.004 119.03 0.000167
119.004 119.03 0.000267
119.004 119.031 0.000734
119.004 119.031 0.000217
119.004 119.031 0.000434
119.004 119.031 0.000217
119.004 119.031 0.000367
119.004 119.032 0.000184
119.004 119.032 0.000234
119.004 119.032 0.000067
119.004 119.032 0.000067
119.004 119.032 0.000067
119.004 119.033 0.000100
119.004 119.033 0.000050
119.004 119.033 0.000117
119.004 119.033 0.000167
119.004 119.033 0.000100
119.004 119.034 0.000133
119.004 119.034 0.000150
119.004 119.034 0.000083
119.004 119.034 0.000100
119.004 119.034 0.000133
119.004 119.035 0.000050
119.004 119.035 0.000167
119.004 119.035 0.000117
119.004 119.035 0.000184
119.004 119.035 0.000100
119.004 119.036 0.000067
119.004 119.036 0.000067
119.004 119.036 0.000083
119.004 119.036 0.000050
119.004 119.036 0.000133
119.004 119.037 0.000100
119.004 119.037 0.000050
119.004 119.037 0.000117
119.004 119.037 0.000083
119.004 119.037 0.000133
119.004 119.038 0.000300
119.004 119.038 0.000017
119.004 119.038 0.000050
119.004 119.038 0.000033
119.004 119.038 0.000133
119.004 119.039 0.000083
119.004 119.039 0.000167
119.004 119.039 0.000317
119.004 119.039 0.000234
119.004 119.039 0.000133
119.004 119.04 0.000150
119.004 119.04 0.000200
119.004 119.04 0.000117
119.004 119.04 0.000150
119.004 119.04 0.000300
119.004 119.041 0.000050
119.004 119.041 0.000100
119.004 119.041 0.000033
119.004 119.041 0.000417
119.004 119.041 0.000167
119.004 119.042 0.000017
119.004 119.042 0.000100
119.004 119.042 0.000133
119.004 119.042 0.000083
119.004 119.042 0.000067
119.004 119.043 0.000334
119.004 119.043 0.000067
119.004 119.043 0.000117
119.004 119.043 0.000017
119.004 119.043 0.000050
119.004 119.044 0.000000
119.004 119.044 0.000133
119.004 119.044 0.000083
119.004 119.044 0.000000
119.004 119.044 0.000200
119.004 119.045 0.000117
119.004 119.045 0.000050
119.004 119.045 0.000033
119.004 119.045 0.000067
119.004 119.045 0.000067
119.004 119.046 0.000100
119.004 119.046 0.000033
119.004 119.046 0.000017
119.004 119.046 0.000000
119.004 119.046 0.000017
119.004 119.047 0.000050
119.004 119.047 0.000000
119.004 119.047 0.000033
119.004 119.047 0.000000
119.004 119.047 0.000000
119.004 119.048 0.000000
119.004 119.048 0.000000
119.004 119.048 0.000017
119.004 119.048 0.000000
119.004 119.048 0.000083
119.004 119.049 0.000050
119.004 119.049 0.000000
119.004 119.049 0.000000
119.004 119.049 0.000050
119.004 119.049 0.000067
119.004 119.05 0.000017
119.004 119.05 0.000117
119.004 119.05 0.000150
119.004 119.05 0.000667
119.004 119.05 0.000083
119.004 119.051 0.000083
119.004 119.051 0.000033
119.004 119.051 0.000033
119.004 119.051 0.000100
119.004 119.051 0.000317
119.004 119.052 0.000067
119.004 119.052 0.000017
119.004 119.052 0.000017
119.004 119.052 0.000200
119.004 119.052 0.000017
119.004 119.053 0.000033
119.004 119.053 0.000100
119.004 119.053 0.000184
119.004 119.053 0.000117
119.004 119.053 0.000050
119.004 119.054 0.000033
119.004 119.054 0.000033
119.004 119.054 0.000083
119.004 119.054 0.000033
119.004 119.054 0.000050
119.004 119.055 0.000083
119.004 119.055 0.000050
119.004 119.055 0.000200
119.004 119.055 0.000584
119.004 119.055 0.000067
119.004 119.056 0.000083
119.004 119.056 0.000033
119.004 119.056 0.000067
119.004 119.056 0.000033
119.004 119.056 0.000033
119.004 119.057 0.000067
119.004 119.057 0.000067
119.004 119.057 0.000067
119.004 119.057 0.000050
119.004 119.057 0.000017
119.004 119.058 0.000033
119.004 119.058 0.000050
119.004 119.058 0.000117
119.004 119.058 0.000050
119.004 119.058 0.000033
119.004 119.059 0.000017
119.004 119.059 0.000083
119.004 119.059 0.000100
119.004 119.059 0.000083
119.004 119.059 0.000150
119.004 119.06 0.000601
119.004 119.06 0.000167
119.004 119.06 0.000117
119.004 119.06 0.000017
119.004 119.06 0.000000
119.004 119.061 0.000133
119.004 119.061 0.000150
119.004 119.061 0.000017
119.004 119.061 0.000033
119.004 119.061 0.000017
119.004 119.062 0.000000
119.004 119.062 0.000067
119.004 119.062 0.000067
119.004 119.062 0.000033
119.004 119.062 0.000033
119.004 119.063 0.000000
119.004 119.063 0.000067
119.004 119.063 0.000067
119.004 119.063 0.000083
119.004 119.063 0.000050
119.004 119.064 0.000017
119.004 119.064 0.000067
119.004 119.064 0.000083
119.004 119.064 0.000117
119.004 119.064 0.000067
119.004 119.065 0.000150
119.004 119.065 0.000083
119.004 119.065 0.000050
119.004 119.065 0.000117
119.004 119.065 0.000083
119.004 119.066 0.000050
119.004 119.066 0.000117
119.004 119.066 0.000083
119.004 119.066 0.000117
119.004 119.066 0.000184
119.004 119.067 0.000150
119.004 119.067 0.000033
119.004 119.067 0.000133
119.004 119.067 0.000267
119.004 119.067 0.000651
119.004 119.068 0.000100
119.004 119.068 0.000050
119.004 119.068 0.000117
119.004 119.068 0.000601
119.004 119.068 0.000300
119.004 119.069 0.000200
119.004 119.069 0.000834
119.004 119.069 0.000350
119.004 119.069 0.000250
119.004 119.069 0.000133
119.004 119.07 0.000100
119.004 119.07 0.000083
119.004 119.07 0.000150
119.004 119.07 0.000083
119.004 119.07 0.000100
119.004 119.071 0.000033
119.004 119.071 0.000100
119.004 119.071 0.000050
119.004 119.071 0.000050
119.004 119.071 0.000050
119.004 119.072 0.000033
119.004 119.072 0.000067
119.004 119.072 0.000050
119.004 119.072 0.000050
119.004 119.072 0.000150
119.004 119.073 0.000033
119.004 119.073 0.000150
119.004 119.073 0.000167
119.004 119.073 0.000083
119.004 119.073 0.000033
119.004 119.074 0.000017
119.004 119.074 0.000117
119.004 119.074 0.000300
119.004 119.074 0.000167
119.004 119.074 0.000117
119.004 119.075 0.000200
119.004 119.075 0.000634
119.004 119.075 0.001635
119.004 119.075 0.000317
119.004 119.075 0.000517
119.004 119.076 0.000100
119.004 119.076 0.000067
119.004 119.076 0.000133
119.004 119.076 0.000050
119.004 119.076 0.000117
119.004 119.077 0.000133
119.004 119.077 0.000117
119.004 119.077 0.000784
119.004 119.077 0.000267
119.004 119.077 0.000083
119.004 119.078 0.000100
119.004 119.078 0.000067
119.004 119.078 0.000067
119.004 119.078 0.000033
119.004 119.078 0.000050
119.004 119.079 0.000050
119.004 119.079 0.000117
119.004 119.079 0.000117
119.004 119.079 0.000501
119.004 119.079 0.000184
119.004 119.08 0.000133
119.004 119.08 0.000133
119.004 119.08 0.000184
119.004 119.08 0.000651
119.004 119.08 0.001952
119.004 119.081 0.000184
119.004 119.081 0.000234
119.004 119.081 0.000317
119.004 119.081 0.000467
119.004 119.081 0.000067
119.004 119.082 0.000150
119.004 119.082 0.000334
119.004 119.082 0.000150
119.004 119.082 0.000050
119.004 119.082 0.000100
119.004 119.083 0.000100
119.004 119.083 0.000050
119.004 119.083 0.000050
119.004 119.083 0.000117
119.004 119.083 0.000367
119.004 119.084 0.000267
119.004 119.084 0.000100
119.004 119.084 0.000150
119.004 119.084 0.000117
119.004 119.084 0.000150
119.004 119.085 0.000117
119.004 119.085 0.000317
119.004 119.085 0.000117
119.004 119.085 0.000067
119.004 119.085 0.000100
119.004 119.086 0.000083
119.004 119.086 0.000050
119.004 119.086 0.000150
119.004 119.086 0.000150
119.004 119.086 0.000067
119.004 119.087 0.000100
119.004 119.087 0.000050
119.004 119.087 0.000117
119.004 119.087 0.000334
119.004 119.087 0.000200
119.004 119.088 0.000067
119.004 119.088 0.000083
119.004 119.088 0.000083
119.004 119.088 0.000017
119.004 119.088 0.000033
119.004 119.089 0.000033
119.004 119.089 0.000017
119.004 119.089 0.000017
119.004 119.089 0.000067
119.004 119.089 0.000033
119.004 119.09 0.000067
119.004 119.09 0.000067
119.004 119.09 0.000033
119.004 119.09 0.000050
119.004 119.09 0.000050
119.004 119.091 0.000117
119.004 119.091 0.000150
119.004 119.091 0.000133
119.004 119.091 0.000083
119.004 119.091 0.000117
119.004 119.092 0.000033
119.004 119.092 0.000033
119.004 119.092 0.000167
119.004 119.092 0.000133
119.004 119.092 0.000133
119.004 119.093 0.000100
119.004 119.093 0.000751
119.004 119.093 0.000133
119.004 119.093 0.000100
119.004 119.093 0.000100
119.004 119.094 0.000167
119.004 119.094 0.000100
119.004 119.094 0.000100
119.004 119.094 0.000033
119.004 119.094 0.000083
119.004 119.095 0.000083
119.004 119.095 0.000083
119.004 119.095 0.000050
119.004 119.095 0.000033
119.004 119.095 0.000067
119.004 119.096 0.000100
119.004 119.096 0.000033
119.004 119.096 0.000067
119.004 119.096 0.000133
119.004 119.096 0.000033
119.004 119.097 0.000133
119.004 119.097 0.000033
119.004 119.097 0.000050
119.004 119.097 0.000067
119.004 119.097 0.000100
119.004 119.098 0.000050
119.004 119.098 0.000117
119.004 119.098 0.000050
119.004 119.098 0.000050
119.004 119.098 0.000067
119.004 119.099 0.000083
119.004 119.099 0.000050
119.004 119.099 0.000050
119.004 119.099 0.000033
119.004 119.099 0.000083
119.004 119.1 0.000017
119.004 119.1 0.000117
119.004 119 0.001835
119.004 119 0.001418
119.004 119 0.001235
119.004 119.001 0.002519
119.004 119.001 0.002469
119.004 119.001 0.002986
119.004 119.001 0.005138
119.004 119.001 0.004655
119.004 119.002 0.004137
119.004 119.002 0.002903
119.004 119.002 0.005572
119.004 119.002 0.008709
119.004 119.002 0.006340
119.004 119.003 0.009810
119.004 119.003 0.010844
119.004 119.003 0.014882
119.004 119.003 0.016149
119.004 119.003 0.022372
119.004 119.004 0.037187
119.004 119.004 0.073657
119.004 119.004 0.329796
119.004 119.004 0.000000
119.004 119.004 0.331181
119.004 119.005 0.072806
119.004 119.005 0.030013
119.004 119.005 0.019303
119.004 119.005 0.017234
119.004 119.005 0.014765
119.004 119.006 0.014565
119.004 119.006 0.008759
119.004 119.006 0.007257
119.004 119.006 0.007474
119.004 119.006 0.005222
119.004 119.007 0.002336
119.004 119.007 0.003670
119.004 119.007 0.002486
119.004 119.007 0.001602
119.004 119.007 0.001502
119.004 119.008 0.003303
119.004 119.008 0.003153
119.004 119.008 0.002870
119.004 119.008 0.004538
119.004 119.008 0.002786
119.004 119.009 0.002486
119.004 119.009 0.001201
119.004 119.009 0.000968
119.004 119.009 0.000851
119.004 119.009 0.001318
119.004 119.01 0.000901
119.004 119.01 0.000484
119.004 119.01 0.000384
119.004 119.01 0.000934
119.004 119.01 0.001785
119.004 119.011 0.001084
119.004 119.011 0.000634
119.004 119.011 0.001018
119.004 119.011 0.001218
119.004 119.011 0.000784
119.004 119.012 0.000868
119.004 119.012 0.000534
119.004 119.012 0.000551
119.004 119.012 0.000701
119.004 119.012 0.000584
119.004 119.013 0.001001
119.004 119.013 0.000701
119.004 119.013 0.001385
119.004 119.013 0.000684
119.004 119.013 0.000601
119.004 119.014 0.001702
119.004 119.014 0.001685
119.004 119.014 0.000584
119.004 119.014 0.000384
119.004 119.014 0.000250
119.004 119.015 0.000300
119.004 119.015 0.000467
119.004 119.015 0.000400
119.004 119.015 0.000517
119.004 119.015 0.000501
119.004 119.016 0.001218
119.004 119.016 0.000234
119.004 119.016 0.000250
119.004 119.016 0.000284
119.004 119.016 0.000267
119.004 119.017 0.000317
119.004 119.017 0.000501
119.004 119.017 0.000200
119.004 119.017 0.000267
119.004 119.017 0.000267
119.004 119.018 0.000167
119.004 119.018 0.000200
119.004 119.018 0.000217
119.004 119.018 0.000117
119.004 119.018 0.000133
119.004 119.019 0.000417
119.004 119.019 0.000300
119.004 119.019 0.000751
119.004 119.019 0.000167
119.004 119.019 0.000350
119.004 119.02 0.000250
119.004 119.02 0.000334
119.004 119.02 0.000317
119.004 119.02 0.000601
119.004 119.02 0.002336
119.004 119.021 0.000751
119.004 119.021 0.001018
119.004 119.021 0.000717
119.004 119.021 0.001051
119.004 119.021 0.000367
119.004 119.022 0.000317
119.004 119.022 0.000868
119.004 119.022 0.000350
119.004 119.022 0.000367
119.004 119.022 0.000133
119.004 119.023 0.000234
119.004 119.023 0.000400
119.004 119.023 0.000651
119.004 119.023 0.000551
119.004 119.023 0.000300
119.004 119.024 0.000667
119.004 119.024 0.000200
119.004 119.024 0.000150
119.004 119.024 0.000184
119.004 119.024 0.000467
119.004 119.025 0.000267
119.004 119.025 0.000133
119.004 119.025 0.000567
119.004 119.025 0.000484
119.004 119.025 0.001151
119.004 119.026 0.000350
119.004 119.026 0.000417
119.004 119.026 0.000367
119.004 119.026 0.000334
119.004 119.026 0.000450
119.004 119.027 0.000067
119.004 119.027 0.000033
119.004 119.027 0.000067
119.004 119.027 0.000117
119.004 119.027 0.000050
119.004 119.028 0.000067
119.004 119.028 0.000050
119.004 119.028 0.000167
119.004 119.028 0.000400
119.004 119.028 0.000567
119.004 119.029 0.000150
119.004 119.029 0.000067
119.004 119.029 0.000117
119.004 119.029 0.000184
119.004 119.029 0.000100
119.004 119.03 0.000033
119.004 119.03 0.000234
119.004 119.03 0.000601
119.004 119.03 0.000267
119.004 119.03 0.000167
119.004 119.031 0.000217
119.004 119.031 0.000234
119.004 119.031 0.000734
119.004 119.031 0.000267
119.004 119.031 0.000184
119.004 119.032 0.000184
119.004 119.032 0.000100
119.004 119.032 0.000100
119.004 119.032 0.000050
119.004 119.032 0.000050
119.004 119.033 0.000050
119.004 119.033 0.000100
119.004 119.033 0.000133
119.004 119.033 0.000100
119.004 119.033 0.000067
119.004 119.034 0.000083
119.004 119.034 0.000067
119.004 119.034 0.000133
119.004 119.034 0.000100
119.004 119.034 0.000300
119.004 119.035 0.000133
119.004 119.035 0.000167
119.004 119.035 0.000317
119.004 119.035 0.000200
119.004 119.035 0.000133
119.004 119.036 0.000100
119.004 119.036 0.000067
119.004 119.036 0.000584
119.004 119.036 0.000067
119.004 119.036 0.000284
119.004 119.037 0.000067
119.004 119.037 0.000067
119.004 119.037 0.000117
119.004 119.037 0.000117
119.004 119.037 0.000000
119.004 119.038 0.000117
119.004 119.038 0.000017
119.004 119.038 0.000050
119.004 119.038 0.000000
119.004 119.038 0.000100
119.004 119.039 0.000067
119.004 119.039 0.000100
119.004 119.039 0.000067
119.004 119.039 0.000117
119.004 119.039 0.000117
119.004 119.04 0.000400
119.004 119.04 0.000083
119.004 119.04 0.000050
119.004 119.04 0.000067
119.004 119.04 0.000100
119.004 119.041 0.000050
119.004 119.041 0.000033
119.004 119.041 0.000083
119.004 119.041 0.000250
119.004 119.041 0.000400
119.004 119.042 0.000184
119.004 119.042 0.000050
119.004 119.042 0.000117
119.004 119.042 0.000067
119.004 119.042 0.000050
119.004 119.043 0.000100
119.004 119.043 0.000000
119.004 119.043 0.000033
119.004 119.043 0.000000
119.004 119.043 0.000017
119.004 119.044 0.000033
119.004 119.044 0.000000
119.004 119.044 0.000050
119.004 119.044 0.000267
119.004 119.044 0.000167
119.004 119.045 0.000100
119.004 119.045 0.000067
119.004 119.045 0.000017
119.004 119.045 0.000017
119.004 119.045 0.000000
119.004 119.046 0.000050
119.004 119.046 0.000033
119.004 119.046 0.000017
119.004 119.046 0.000033
119.004 119.046 0.000017
119.004 119.047 0.000050
119.004 119.047 0.000083
119.004 119.047 0.000050
119.004 119.047 0.000050
119.004 119.047 0.000033
119.004 119.048 0.000033
119.004 119.048 0.000133
119.004 119.048 0.000033
119.004 119.048 0.000033
119.004 119.048 0.000050
119.004 119.049 0.000067
119.004 119.049 0.000033
119.004 119.049 0.000033
119.004 119.049 0.000050
119.004 119.049 0.000067
119.004 119.05 0.000017
119.004 119.05 0.000017
119.004 119.05 0.000033
119.004 119.05 0.000167
119.004 119.05 0.000100
119.004 119.051 0.000017
119.004 119.051 0.000050
119.004 119.051 0.000033
119.004 119.051 0.000050
119.004 119.051 0.000100
119.004 119.052 0.000067
119.004 119.052 0.000033
119.004 119.052 0.000083
119.004 119.052 0.000017
119.004 119.052 0.000050
119.004 119.053 0.000017
119.004 119.053 0.000050
119.004 119.053 0.000100
119.004 119.053 0.000083
119.004 119.053 0.000083
119.004 119.054 0.000050
119.004 119.054 0.000067
119.004 119.054 0.000017
119.004 119.054 0.000050
119.004 119.054 0.000100
119.004 119.055 0.000534
119.004 119.055 0.000551
119.004 119.055 0.000200
119.004 119.055 0.000200
119.004 119.055 0.000133
119.004 119.056 0.000067
119.004 119.056 0.000067
119.004 119.056 0.000100
119.004 119.056 0.000067
119.004 119.056 0.000033
119.004 119.057 0.000033
119.004 119.057 0.000000
119.004 119.057 0.000083
119.004 119.057 0.000083
119.004 119.057 0.000067
119.004 119.058 0.000100
119.004 119.058 0.000033
119.004 119.058 0.000067
119.004 119.058 0.000067
119.004 119.058 0.000100
119.004 119.059 0.000067
119.004 119.059 0.000067
119.004 119.059 0.000050
119.004 119.059 0.000050
119.004 119.059 0.000751
119.004 119.06 0.000300
119.004 119.06 0.000167
119.004 119.06 0.000100
119.004 119.06 0.000100
119.004 119.06 0.000100
119.004 119.061 0.000100
119.004 119.061 0.000083
119.004 119.061 0.000017
119.004 119.061 0.000033
119.004 119.061 0.000017
119.004 119.062 0.000033
119.004 119.062 0.000083
119.004 119.062 0.000083
119.004 119.062 0.000033
119.004 119.062 0.000017
119.004 119.063 0.000017
119.004 119.063 0.000400
119.004 119.063 0.000083
119.004 119.063 0.000083
119.004 119.063 0.000117
119.004 119.064 0.000117
119.004 119.064 0.000150
119.004 119.064 0.000150
119.004 119.064 0.000083
119.004 119.064 0.000067
119.004 119.065 0.000717
119.004 119.065 0.000250
119.004 119.065 0.000067
119.004 119.065 0.000033
119.004 119.065 0.000067
119.004 119.066 0.000050
119.004 119.066 0.000067
119.004 119.066 0.000100
119.004 119.066 0.000050
119.004 119.066 0.000184
119.004 119.067 0.000534
119.004 119.067 0.000150
119.004 119.067 0.000150
119.004 119.067 0.000100
119.004 119.067 0.000150
119.004 119.068 0.000033
119.004 119.068 0.000067
119.004 119.068 0.000083
119.004 119.068 0.000267
119.004 119.068 0.000117
119.004 119.069 0.000117
119.004 119.069 0.000167
119.004 119.069 0.000150
119.004 119.069 0.000067
119.004 119.069 0.000133
119.004 119.07 0.000083
119.004 119.07 0.000083
119.004 119.07 0.000117
119.004 119.07 0.000067
119.004 119.07 0.000050
119.004 119.071 0.000000
119.004 119.071 0.000017
119.004 119.071 0.000050
119.004 119.071 0.000117
119.004 119.071 0.000000
119.004 119.072 0.000033
119.004 119.072 0.000117
119.004 119.072 0.000050
119.004 119.072 0.000050
119.004 119.072 0.000083
119.004 119.073 0.000100
119.004 119.073 0.000067
119.004 119.073 0.000133
119.004 119.073 0.000083
119.004 119.073 0.000033
119.004 119.074 0.000050
119.004 119.074 0.000050
119.004 119.074 0.000033
119.004 119.074 0.000017
119.004 119.074 0.000100
119.004 119.075 0.000267
119.004 119.075 0.000851
119.004 119.075 0.000267
119.004 119.075 0.000067
119.004 119.075 0.000167
119.004 119.076 0.000050
119.004 119.076 0.000100
119.004 119.076 0.000033
119.004 119.076 0.000100
119.004 119.076 0.000100
119.004 119.077 0.000017
119.004 119.077 0.000067
119.004 119.077 0.000184
119.004 119.077 0.000100
119.004 119.077 0.000133
119.004 119.078 0.000050
119.004 119.078 0.000150
119.004 119.078 0.000534
119.004 119.078 0.000100
119.004 119.078 0.000050
119.004 119.079 0.000083
119.004 119.079 0.000400
119.004 119.079 0.000200
119.004 119.079 0.000217
119.004 119.079 0.000100
119.004 119.08 0.000150
119.004 119.08 0.000050
119.004 119.08 0.000083
119.004 119.08 0.000217
119.004 119.08 0.000384
119.004 119.081 0.000050
119.004 119.081 0.000117
119.004 119.081 0.000484
119.004 119.081 0.000350
119.004 119.081 0.000100
119.004 119.082 0.000033
119.004 119.082 0.000100
119.004 119.082 0.000133
119.004 119.082 0.000117
119.004 119.082 0.000133
119.004 119.083 0.000450
119.004 119.083 0.000017
119.004 119.083 0.000067
119.004 119.083 0.000167
119.004 119.083 0.000067
119.004 119.084 0.000050
119.004 119.084 0.000117
119.004 119.084 0.000100
119.004 119.084 0.000117
119.004 119.084 0.000100
119.004 119.085 0.000150
119.004 119.085 0.000484
119.004 119.085 0.000133
119.004 119.085 0.000083
119.004 119.085 0.000083
119.004 119.086 0.000017
119.004 119.086 0.000050
119.004 119.086 0.000100
119.004 119.086 0.000117
119.004 119.086 0.000117
119.004 119.087 0.000234
119.004 119.087 0.000117
119.004 119.087 0.000067
119.004 119.087 0.000083
119.004 119.087 0.000050
119.004 119.088 0.000150
119.004 119.088 0.000050
119.004 119.088 0.000033
119.004 119.088 0.000017
119.004 119.088 0.000017
119.004 119.089 0.000033
119.004 119.089 0.000067
119.004 119.089 0.000033
119.004 119.089 0.000083
119.004 119.089 0.000083
119.004 119.09 0.000117
119.004 119.09 0.000117
119.004 119.09 0.000083
119.004 119.09 0.000033
119.004 119.09 0.000050
119.004 119.091 0.000217
119.004 119.091 0.000133
119.004 119.091 0.000150
119.004 119.091 0.000050
119.004 119.091 0.000267
119.004 119.092 0.000067
119.004 119.092 0.000167
119.004 119.092 0.000567
119.004 119.092 0.000133
119.004 119.092 0.000083
119.004 119.093 0.000184
119.004 119.093 0.000350
119.004 119.093 0.000100
119.004 119.093 0.000117
119.004 119.093 0.000167
119.004 119.094 0.000801
119.004 119.094 0.000184
119.004 119.094 0.000083
119.004 119.094 0.000083
119.004 119.094 0.000100
119.004 119.095 0.000100
119.004 119.095 0.000067
119.004 119.095 0.000100
119.004 119.095 0.000050
119.004 119.095 0.000033
119.004 119.096 0.000067
119.004 119.096 0.000050
119.004 119.096 0.000050
119.004 119.096 0.000734
119.004 119.096 0.000133
119.004 119.097 0.000067
119.004 119.097 0.000050
119.004 119.097 0.000017
119.004 119.097 0.000117
119.004 119.097 0.000017
119.004 119.098 0.000117
119.004 119.098 0.000634
119.004 119.098 0.000117
119.004 119.098 0.000017
119.004 119.098 0.000117
119.004 119.099 0.000067
119.004 119.099 0.000117
119.004 119.099 0.000067
119.004 119.099 0.000017
119.004 119.099 0.000050
119.004 119.1 0.000017
119.004 119.1 0.000050
119.004 119 0.002486
119.004 119 0.002019
119.004 119 0.001368
119.004 119.001 0.002336
119.004 119.001 0.002269
119.004 119.001 0.001702
119.004 119.001 0.001852
119.004 119.001 0.002536
119.004 119.002 0.003103
119.004 119.002 0.004538
119.004 119.002 0.005272
119.004 119.002 0.006757
119.004 119.002 0.006573
119.004 119.003 0.005772
119.004 119.003 0.005556
119.004 119.003 0.010277
119.004 119.003 0.013030
119.004 119.003 0.014281
119.004 119.004 0.020504
119.004 119.004 0.031832
119.004 119.004 0.067251
119.004 119.004 0.331181
119.004 119.004 0.000000
119.004 119.005 0.329530
119.004 119.005 0.075692
119.004 119.005 0.031081
119.004 119.005 0.023807
119.004 119.005 0.019303
119.004 119.006 0.015315
119.004 119.006 0.008075
119.004 119.006 0.008308
119.004 119.006 0.008008
119.004 119.006 0.006139
119.004 119.007 0.005522
119.004 119.007 0.006023
119.004 119.007 0.004738
119.004 119.007 0.003504
119.004 119.007 0.001969
119.004 119.008 0.002135
119.004 119.008 0.001919
119.004 119.008 0.002452
119.004 119.008 0.004171
119.004 119.008 0.002636
119.004 119.009 0.002719
119.004 119.009 0.001752
119.004 119.009 0.001435
119.004 119.009 0.000951
119.004 119.009 0.001285
119.004 119.01 0.001335
119.004 119.01 0.000484
119.004 119.01 0.000267
119.004 119.01 0.000651
119.004 119.01 0.001051
119.004 119.011 0.001485
119.004 119.011 0.000634
119.004 119.011 0.001068
119.004 119.011 0.001652
119.004 119.011 0.001969
119.004 119.012 0.001869
119.004 119.012 0.001468
119.004 119.012 0.001034
119.004 119.012 0.001802
119.004 119.012 0.001101
119.004 119.013 0.002486
119.004 119.013 0.002819
119.004 119.013 0.001718
119.004 119.013 0.000801
119.004 119.013 0.000601
119.004 119.014 0.000901
119.004 119.014 0.002319
119.004 119.014 0.000884
119.004 119.014 0.000784
119.004 119.014 0.000534
119.004 119.015 0.001001
119.004 119.015 0.001051
119.004 119.015 0.001068
119.004 119.015 0.001518
119.004 119.015 0.000817
119.004 119.016 0.000684
119.004 119.016 0.000300
119.004 119.016 0.000234
119.004 119.016 0.000434
119.004 119.016 0.000567
119.004 119.017 0.000484
119.004 119.017 0.001702
119.004 119.017 0.000467
119.004 119.017 0.000334
119.004 119.017 0.000934
119.004 119.018 0.000317
119.004 119.018 0.000434
119.004 119.018 0.000284
119.004 119.018 0.000150
119.004 119.018 0.000150
119.004 119.019 0.000767
119.004 119.019 0.000400
119.004 119.019 0.000234
119.004 119.019 0.000367
119.004 119.019 0.000601
119.004 119.02 0.000234
119.004 119.02 0.000467
119.004 119.02 0.000234
119.004 119.02 0.000350
119.004 119.02 0.000617
119.004 119.021 0.000501
119.004 119.021 0.000834
119.004 119.021 0.001068
119.004 119.021 0.001618
119.004 119.021 0.000434
119.004 119.022 0.000217
119.004 119.022 0.000267
119.004 119.022 0.000367
119.004 119.022 0.000367
119.004 119.022 0.000551
119.004 119.023 0.000384
119.004 119.023 0.000534
119.004 119.023 0.000784
119.004 119.023 0.000484
119.004 119.023 0.000117
119.004 119.024 0.000551
119.004 119.024 0.000217
119.004 119.024 0.000417
119.004 119.024 0.000184
119.004 119.024 0.000467
119.004 119.025 0.000200
119.004 119.025 0.000651
119.004 119.025 0.000734
119.004 119.025 0.000367
119.004 119.025 0.000450
119.004 119.026 0.000250
119.004 119.026 0.000384
119.004 119.026 0.000350
119.004 119.026 0.000150
119.004 119.026 0.000083
119.004 119.027 0.000083
119.004 119.027 0.000117
119.004 119.027 0.000067
119.004 119.027 0.000050
119.004 119.027 0.000033
119.004 119.028 0.000083
119.004 119.028 0.000117
119.004 119.028 0.000167
119.004 119.028 0.000234
119.004 119.028 0.000067
119.004 119.029 0.000317
119.004 119.029 0.000167
119.004 119.029 0.000117
119.004 119.029 0.000517
119.004 119.029 0.000184
119.004 119.03 0.000133
119.004 119.03 0.000384
119.004 119.03 0.000317
119.004 119.03 0.000200
119.004 119.03 0.000150
119.004 119.031 0.000651
119.004 119.031 0.000184
119.004 119.031 0.000267
119.004 119.031 0.000400
119.004 119.031 0.000217
119.004 119.032 0.000033
119.004 119.032 0.000100
119.004 119.032 0.000050
119.004 119.032 0.000083
119.004 119.032 0.000050
119.004 119.033 0.000067
119.004 119.033 0.000083
119.004 119.033 0.000150
119.004 119.033 0.000417
119.004 119.033 0.000117
119.004 119.034 0.000133
119.004 119.034 0.000150
119.004 119.034 0.000434
119.004 119.034 0.000284
119.004 119.034 0.000400
119.004 119.035 0.000234
119.004 119.035 0.000634
119.004 119.035 0.000234
119.004 119.035 0.000100
119.004 119.035 0.000083
119.004 119.036 0.000067
119.004 119.036 0.000100
119.004 119.036 0.000184
119.004 119.036 0.000133
119.004 119.036 0.000033
119.004 119.037 0.000017
119.004 119.037 0.000067
119.004 119.037 0.000184
119.004 119.037 0.000450
119.004 119.037 0.000117
119.004 119.038 0.000067
119.004 119.038 0.000067
119.004 119.038 0.000033
119.004 119.038 0.000117
119.004 119.038 0.000150
119.004 119.039 0.000484
119.004 119.039 0.000100
119.004 119.039 0.000083
119.004 119.039 0.000083
119.004 119.039 0.000133
119.004 119.04 0.000167
119.004 119.04 0.000033
119.004 119.04 0.000133
119.004 119.04 0.000501
119.004 119.04 0.000100
119.004 119.041 0.000334
119.004 119.041 0.000100
119.004 119.041 0.000117
119.004 119.041 0.000150
119.004 119.041 0.000434
119.004 119.042 0.000267
119.004 119.042 0.000100
119.004 119.042 0.000033
119.004 119.042 0.000033
119.004 119.042 0.000033
119.004 119.043 0.000017
119.004 119.043 0.000017
119.004 119.043 0.000000
119.004 119.043 0.000083
119.004 119.043 0.000017
119.004 119.044 0.000050
119.004 119.044 0.000033
119.004 119.044 0.000100
119.004 119.044 0.000083
119.004 119.044 0.000117
119.004 119.045 0.000484
119.004 119.045 0.000184
119.004 119.045 0.000017
119.004 119.045 0.000083
119.004 119.045 0.000000
119.004 119.046 0.000033
119.004 119.046 0.000000
119.004 119.046 0.000050
119.004 119.046 0.000017
119.004 119.046 0.000067
119.004 119.047 0.000100
119.004 119.047 0.000450
119.004 119.047 0.000234
119.004 119.047 0.000033
119.004 119.047 0.000033
119.004 119.048 0.000033
119.004 119.048 0.000033
119.004 119.048 0.000050
119.004 119.048 0.000050
119.004 119.048 0.000067
119.004 119.049 0.000017
119.004 119.049 0.000017
119.004 119.049 0.000033
119.004 119.049 0.000100
119.004 119.049 0.000067
119.004 119.05 0.000050
119.004 119.05 0.000200
119.004 119.05 0.000067
119.004 119.05 0.000100
119.004 119.05 0.000117
119.004 119.051 0.000017
119.004 119.051 0.000033
119.004 119.051 0.000050
119.004 119.051 0.000100
119.004 119.051 0.000300
119.004 119.052 0.000100
119.004 119.052 0.000050
119.004 119.052 0.000634
119.004 119.052 0.000100
119.004 119.052 0.000017
119.004 119.053 0.000017
119.004 119.053 0.000067
119.004 119.053 0.000100
119.004 119.053 0.000367
119.004 119.053 0.000133
119.004 119.054 0.000050
119.004 119.054 0.000017
119.004 119.054 0.000000
119.004 119.054 0.000083
119.004 119.054 0.000284
119.004 119.055 0.000184
119.004 119.055 0.000150
119.004 119.055 0.000050
119.004 119.055 0.000117
119.004 119.055 0.000067
119.004 119.056 0.000033
119.004 119.056 0.000067
119.004 119.056 0.000133
119.004 119.056 0.000184
119.004 119.056 0.000033
119.004 119.057 0.000083
119.004 119.057 0.000050
119.004 119.057 0.000033
119.004 119.057 0.000033
119.004 119.057 0.000033
119.004 119.058 0.000083
119.004 119.058 0.000083
119.004 119.058 0.000017
119.004 119.058 0.000067
119.004 119.058 0.000133
119.004 119.059 0.000250
119.004 119.059 0.000300
119.004 119.059 0.000250
119.004 119.059 0.000067
119.004 119.059 0.000150
119.004 119.06 0.000083
119.004 119.06 0.000350
119.004 119.06 0.000150
119.004 119.06 0.000300
119.004 119.06 0.000167
119.004 119.061 0.000133
119.004 119.061 0.000100
119.004 119.061 0.000050
119.004 119.061 0.000033
119.004 119.061 0.000033
119.004 119.062 0.000167
119.004 119.062 0.000367
119.004 119.062 0.000050
119.004 119.062 0.000067
119.004 119.062 0.000067
119.004 119.063 0.000000
119.004 119.063 0.000300
119.004 119.063 0.000117
119.004 119.063 0.000100
119.004 119.063 0.000083
119.004 119.064 0.000117
119.004 119.064 0.000150
119.004 119.064 0.000067
119.004 119.064 0.000067
119.004 119.064 0.000083
119.004 119.065 0.000284
119.004 119.065 0.000250
119.004 119.065 0.000083
119.004 119.065 0.000100
119.004 119.065 0.000184
119.004 119.066 0.000100
119.004 119.066 0.000067
119.004 119.066 0.000067
119.004 119.066 0.000083
119.004 119.066 0.000133
119.004 119.067 0.000100
119.004 119.067 0.000467
119.004 119.067 0.000400
119.004 119.067 0.000017
119.004 119.067 0.000017
119.004 119.068 0.000067
119.004 119.068 0.000033
119.004 119.068 0.000100
119.004 119.068 0.000067
119.004 119.068 0.000100
119.004 119.069 0.000033
119.004 119.069 0.000083
119.004 119.069 0.000050
119.004 119.069 0.000100
119.004 119.069 0.000017
119.004 119.07 0.000017
119.004 119.07 0.000067
119.004 119.07 0.000050
119.004 119.07 0.000067
119.004 119.07 0.000017
119.004 119.071 0.000033
119.004 119.071 0.000000
119.004 119.071 0.000083
119.004 119.071 0.000067
119.004 119.071 0.000033
119.004 119.072 0.000017
119.004 119.072 0.000000
119.004 119.072 0.000050
119.004 119.072 0.000067
119.004 119.072 0.000117
119.004 119.073 0.000100
119.004 119.073 0.000184
119.004 119.073 0.000617
119.004 119.073 0.000133
119.004 119.073 0.000133
119.004 119.074 0.000017
119.004 119.074 0.000050
119.004 119.074 0.000067
119.004 119.074 0.000184
119.004 119.074 0.000334
119.004 119.075 0.000184
119.004 119.075 0.000100
119.004 119.075 0.000167
119.004 119.075 0.000150
119.004 119.075 0.000083
119.004 119.076 0.000150
119.004 119.076 0.000133
119.004 119.076 0.000033
119.004 119.076 0.000017
119.004 119.076 0.000083
119.004 119.077 0.000083
119.004 119.077 0.000033
119.004 119.077 0.000050
119.004 119.077 0.000050
119.004 119.077 0.000017
119.004 119.078 0.000000
119.004 119.078 0.000017
119.004 119.078 0.000033
119.004 119.078 0.000083
119.004 119.078 0.000100
119.004 119.079 0.000033
119.004 119.079 0.000033
119.004 119.079 0.000083
119.004 119.079 0.000100
119.004 119.079 0.000050
119.004 119.08 0.000350
119.004 119.08 0.000167
119.004 119.08 0.000150
119.004 119.08 0.000117
119.004 119.08 0.000133
119.004 119.081 0.000067
119.004 119.081 0.000133
119.004 119.081 0.000400
119.004 119.081 0.000350
119.004 119.081 0.000133
119.004 119.082 0.000083
119.004 119.082 0.000117
119.004 119.082 0.000217
119.004 119.082 0.000200
119.004 119.082 0.000217
119.004 119.083 0.000267
119.004 119.083 0.000050
119.004 119.083 0.000033
119.004 119.083 0.000367
119.004 119.083 0.000217
119.004 119.084 0.000083
119.004 119.084 0.000050
119.004 119.084 0.000117
119.004 119.084 0.000350
119.004 119.084 0.000100
119.004 119.085 0.000050
119.004 119.085 0.000100
119.004 119.085 0.000083
119.004 119.085 0.000083
119.004 119.085 0.000100
119.004 119.086 0.000150
119.004 119.086 0.000133
119.004 119.086 0.000050
119.004 119.086 0.000033
119.004 119.086 0.000000
119.004 119.087 0.000017
119.004 119.087 0.000067
119.004 119.087 0.000083
119.004 119.087 0.000017
119.004 119.087 0.000033
119.004 119.088 0.000050
119.004 119.088 0.000033
119.004 119.088 0.000033
119.004 119.088 0.000033
119.004 119.088 0.000000
119.004 119.089 0.000000
119.004 119.089 0.000133
119.004 119.089 0.000100
119.004 119.089 0.000033
119.004 119.089 0.000050
119.004 119.09 0.000033
119.004 119.09 0.000083
119.004 119.09 0.000050
119.004 119.09 0.000083
119.004 119.09 0.000017
119.004 119.091 0.000100
119.004 119.091 0.000267
119.004 119.091 0.000234
119.004 119.091 0.000133
119.004 119.091 0.000184
119.004 119.092 0.000050
119.004 119.092 0.000117
119.004 119.092 0.000601
119.004 119.092 0.000184
119.004 119.092 0.000100
119.004 119.093 0.000117
119.004 119.093 0.000367
119.004 119.093 0.000067
119.004 119.093 0.000050
119.004 119.093 0.000200
119.004 119.094 0.000217
119.004 119.094 0.000133
119.004 119.094 0.000100
119.004 119.094 0.000033
119.004 119.094 0.000117
119.004 119.095 0.000184
119.004 119.095 0.000067
119.004 119.095 0.000234
119.004 119.095 0.000267
119.004 119.095 0.000050
119.004 119.096 0.000083
119.004 119.096 0.000017
119.004 119.096 0.000033
119.004 119.096 0.000083
119.004 119.096 0.000033
119.004 119.097 0.000033
119.004 119.097 0.000033
119.004 119.097 0.000033
119.004 119.097 0.000050
119.004 119.097 0.000117
119.004 119.098 0.000033
119.004 119.098 0.000050
119.004 119.098 0.000050
119.004 119.098 0.000000
119.004 119.098 0.000033
119.004 119.099 0.000067
119.004 119.099 0.000133
119.004 119.099 0.000100
119.004 119.099 0.000067
119.004 119.099 0.000050
119.004 119.1 0.000067
119.004 119.1 0.000067
119.005 119 0.002336
119.005 119 0.001502
119.005 119 0.001451
119.005 119.001 0.001935
119.005 119.001 0.001652
119.005 119.001 0.002052
119.005 119.001 0.003187
119.005 119.001 0.003120
119.005 119.002 0.003554
119.005 119.002 0.005255
119.005 119.002 0.005239
119.005 119.002 0.005989
119.005 119.002 0.006540
119.005 119.003 0.006206
119.005 119.003 0.008208
119.005 119.003 0.008542
119.005 119.003 0.010310
119.005 119.003 0.011828
119.005 119.004 0.018468
119.005 119.004 0.021588
119.005 119.004 0.033567
119.005 119.004 0.072806
119.005 119.004 0.329530
119.005 119.005 0.000000
119.005 119.005 0.331782
119.005 119.005 0.080097
119.005 119.005 0.035752
119.005 119.005 0.024308
119.005 119.006 0.013730
119.005 119.006 0.010711
119.005 119.006 0.008959
119.005 119.006 0.010711
119.005 119.006 0.008175
119.005 119.007 0.006423
119.005 119.007 0.005339
119.005 119.007 0.005105
119.005 119.007 0.003520
119.005 119.007 0.003837
119.005 119.008 0.003554
119.005 119.008 0.001768
119.005 119.008 0.002569
119.005 119.008 0.002202
119.005 119.008 0.001902
119.005 119.009 0.001235
119.005 119.009 0.001018
119.005 119.009 0.001535
119.005 119.009 0.001585
119.005 119.009 0.000918
119.005 119.01 0.001468
119.005 119.01 0.001201
119.005 119.01 0.000484
119.005 119.01 0.000534
119.005 119.01 0.001168
119.005 119.011 0.000784
119.005 119.011 0.000918
119.005 119.011 0.002786
119.005 119.011 0.001134
119.005 119.011 0.001318
119.005 119.012 0.000901
119.005 119.012 0.001034
119.005 119.012 0.001969
119.005 119.012 0.000984
119.005 119.012 0.001068
119.005 119.013 0.000701
119.005 119.013 0.000918
119.005 119.013 0.000767
119.005 119.013 0.000417
119.005 119.013 0.000384
119.005 119.014 0.000450
119.005 119.014 0.000834
119.005 119.014 0.001401
119.005 119.014 0.000717
119.005 119.014 0.000501
119.005 119.015 0.001068
119.005 119.015 0.000918
119.005 119.015 0.000701
119.005 119.015 0.001351
119.005 119.015 0.000601
119.005 119.016 0.000450
119.005 119.016 0.000184
119.005 119.016 0.000367
119.005 119.016 0.000501
119.005 119.016 0.000784
119.005 119.017 0.000634
119.005 119.017 0.000968
119.005 119.017 0.000484
119.005 119.017 0.000484
119.005 119.017 0.000434
119.005 119.018 0.000167
119.005 119.018 0.000317
119.005 119.018 0.000417
119.005 119.018 0.000184
119.005 119.018 0.000133
119.005 119.019 0.000417
119.005 119.019 0.000267
119.005 119.019 0.000434
119.005 119.019 0.000501
119.005 119.019 0.000350
119.005 119.02 0.000184
119.005 119.02 0.000284
119.005 119.02 0.000250
119.005 119.02 0.000400
119.005 119.02 0.000951
119.005 119.021 0.000250
119.005 119.021 0.000450
119.005 119.021 0.000434
119.005 119.021 0.000918
119.005 119.021 0.000417
119.005 119.022 0.000300
119.005 119.022 0.000567
119.005 119.022 0.000200
119.005 119.022 0.000133
119.005 119.022 0.000984
119.005 119.023 0.000467
119.005 119.023 0.000467
119.005 119.023 0.000184
119.005 119.023 0.000167
119.005 119.023 0.000100
119.005 119.024 0.000367
119.005 119.024 0.000567
119.005 119.024 0.000450
119.005 119.024 0.000284
119.005 119.024 0.000384
119.005 119.025 0.000083
119.005 119.025 0.000484
119.005 119.025 0.000384
119.005 119.025 0.000567
119.005 119.025 0.000701
119.005 119.026 0.000450
119.005 119.026 0.000601
119.005 119.026 0.000667
119.005 119.026 0.000701
119.005 119.026 0.000317
119.005 119.027 0.000050
119.005 119.027 0.000100
119.005 119.027 0.000033
119.005 119.027 0.000083
119.005 119.027 0.000083
119.005 119.028 0.000184
119.005 119.028 0.000100
119.005 119.028 0.000384
119.005 119.028 0.000517
119.005 119.028 0.000083
119.005 119.029 0.000050
119.005 119.029 0.000117
119.005 119.029 0.000417
119.005 119.029 0.000317
119.005 119.029 0.000200
119.005 119.03 0.000334
119.005 119.03 0.000834
119.005 119.03 0.000384
119.005 119.03 0.000184
119.005 119.03 0.000317
119.005 119.031 0.000501
119.005 119.031 0.000133
119.005 119.031 0.000133
119.005 119.031 0.000083
119.005 119.031 0.000067
119.005 119.032 0.000017
119.005 119.032 0.000067
119.005 119.032 0.000150
119.005 119.032 0.000384
119.005 119.032 0.000167
119.005 119.033 0.000083
119.005 119.033 0.000050
119.005 119.033 0.000100
119.005 119.033 0.000200
119.005 119.033 0.000033
119.005 119.034 0.000050
119.005 119.034 0.000017
119.005 119.034 0.000083
119.005 119.034 0.000067
119.005 119.034 0.000167
119.005 119.035 0.000083
119.005 119.035 0.000284
119.005 119.035 0.000067
119.005 119.035 0.000100
119.005 119.035 0.000417
119.005 119.036 0.000417
119.005 119.036 0.000117
119.005 119.036 0.000117
119.005 119.036 0.000150
119.005 119.036 0.000050
119.005 119.037 0.000033
119.005 119.037 0.000033
119.005 119.037 0.000184
119.005 119.037 0.000050
119.005 119.037 0.000117
119.005 119.038 0.000017
119.005 119.038 0.000083
119.005 119.038 0.000167
119.005 119.038 0.000450
119.005 119.038 0.000083
119.005 119.039 0.000234
119.005 119.039 0.000083
119.005 119.039 0.000184
119.005 119.039 0.000267
119.005 119.039 0.000534
119.005 119.04 0.000434
119.005 119.04 0.000083
119.005 119.04 0.000200
119.005 119.04 0.000217
119.005 119.04 0.000100
119.005 119.041 0.000467
119.005 119.041 0.000400
119.005 119.041 0.000050
119.005 119.041 0.000167
119.005 119.041 0.000050
119.005 119.042 0.000083
119.005 119.042 0.000184
119.005 119.042 0.000100
119.005 119.042 0.000067
119.005 119.042 0.000050
119.005 119.043 0.000017
119.005 119.043 0.000017
119.005 119.043 0.000000
119.005 119.043 0.000083
119.005 119.043 0.000467
119.005 119.044 0.000117
119.005 119.044 0.000250
119.005 119.044 0.000133
119.005 119.044 0.000067
119.005 119.044 0.000083
119.005 119.045 0.000400
119.005 119.045 0.000167
119.005 119.045 0.000033
119.005 119.045 0.000050
119.005 119.045 0.000067
119.005 119.046 0.000033
119.005 119.046 0.000050
119.005 119.046 0.000100
119.005 119.046 0.000050
119.005 119.046 0.000083
119.005 119.047 0.000033
119.005 119.047 0.000083
119.005 119.047 0.000284
119.005 119.047 0.000083
119.005 119.047 0.000050
119.005 119.048 0.000050
119.005 119.048 0.000050
119.005 119.048 0.000033
119.005 119.048 0.000050
119.005 119.048 0.000050
119.005 119.049 0.000017
119.005 119.049 0.000033
119.005 119.049 0.000050
119.005 119.049 0.000033
119.005 119.049 0.000050
119.005 119.05 0.000000
119.005 119.05 0.000083
119.005 119.05 0.000100
119.005 119.05 0.000100
119.005 119.05 0.000167
119.005 119.051 0.000067
119.005 119.051 0.000117
119.005 119.051 0.000117
119.005 119.051 0.000100
119.005 119.051 0.000100
119.005 119.052 0.000083
119.005 119.052 0.000067
119.005 119.052 0.000067
119.005 119.052 0.000067
119.005 119.052 0.000033
119.005 119.053 0.000050
119.005 119.053 0.000117
119.005 119.053 0.000083
119.005 119.053 0.000200
119.005 119.053 0.000033
119.005 119.054 0.000033
119.005 119.054 0.000000
119.005 119.054 0.000017
119.005 119.054 0.000067
119.005 119.054 0.000234
119.005 119.055 0.000167
119.005 119.055 0.000083
119.005 119.055 0.000067
119.005 119.055 0.000083
119.005 119.055 0.000050
119.005 119.056 0.000033
119.005 119.056 0.000150
119.005 119.056 0.000117
119.005 119.056 0.000300
119.005 119.056 0.000017
119.005 119.057 0.000033
119.005 119.057 0.000050
119.005 119.057 0.000083
119.005 119.057 0.000067
119.005 119.057 0.000017
119.005 119.058 0.000050
119.005 119.058 0.000033
119.005 119.058 0.000067
119.005 119.058 0.000067
119.005 119.058 0.000083
119.005 119.059 0.000067
119.005 119.059 0.000100
119.005 119.059 0.000033
119.005 119.059 0.000100
119.005 119.059 0.000284
119.005 119.06 0.000150
119.005 119.06 0.000334
119.005 119.06 0.000117
119.005 119.06 0.000083
119.005 119.06 0.000133
119.005 119.061 0.000067
119.005 119.061 0.000167
119.005 119.061 0.000083
119.005 119.061 0.000100
119.005 119.061 0.000050
119.005 119.062 0.000033
119.005 119.062 0.000184
119.005 119.062 0.000083
119.005 119.062 0.000067
119.005 119.062 0.000067
119.005 119.063 0.000100
119.005 119.063 0.000100
119.005 119.063 0.000050
119.005 119.063 0.000067
119.005 119.063 0.000150
119.005 119.064 0.000217
119.005 119.064 0.000334
119.005 119.064 0.000050
119.005 119.064 0.000083
119.005 119.064 0.000150
119.005 119.065 0.000117
119.005 119.065 0.000017
119.005 119.065 0.000083
119.005 119.065 0.000083
119.005 119.065 0.000017
119.005 119.066 0.000033
119.005 119.066 0.000050
119.005 119.066 0.000384
119.005 119.066 0.000167
119.005 119.066 0.000050
119.005 119.067 0.000150
119.005 119.067 0.000150
119.005 119.067 0.000100
119.005 119.067 0.000000
119.005 119.067 0.000017
119.005 119.068 0.000017
119.005 119.068 0.000017
119.005 119.068 0.000033
119.005 119.068 0.000050
119.005 119.068 0.000017
119.005 119.069 0.000067
119.005 119.069 0.000067
119.005 119.069 0.000083
119.005 119.069 0.000067
119.005 119.069 0.000067
119.005 119.07 0.000067
119.005 119.07 0.000050
119.005 119.07 0.000050
119.005 119.07 0.000083
119.005 119.07 0.000083
119.005 119.071 0.000067
119.005 119.071 0.000000
119.005 119.071 0.000083
119.005 119.071 0.000067
119.005 119.071 0.000033
119.005 119.072 0.000117
119.005 119.072 0.000133
119.005 119.072 0.000083
119.005 119.072 0.000250
119.005 119.072 0.000350
119.005 119.073 0.000167
119.005 119.073 0.000167
119.005 119.073 0.000167
119.005 119.073 0.000117
119.005 119.073 0.000133
119.005 119.074 0.000050
119.005 119.074 0.000017
119.005 119.074 0.000117
119.005 119.074 0.000117
119.005 119.074 0.000150
119.005 119.075 0.000067
119.005 119.075 0.000083
119.005 119.075 0.000083
119.005 119.075 0.000350
119.005 119.075 0.000167
119.005 119.076 0.000150
119.005 119.076 0.000317
119.005 119.076 0.000117
119.005 119.076 0.000050
119.005 119.076 0.000133
119.005 119.077 0.000117
119.005 119.077 0.000267
119.005 119.077 0.000033
119.005 119.077 0.000033
119.005 119.077 0.000033
119.005 119.078 0.000017
119.005 119.078 0.000000
119.005 119.078 0.000000
119.005 119.078 0.000000
119.005 119.078 0.000317
119.005 119.079 0.000133
119.005 119.079 0.000050
119.005 119.079 0.000033
119.005 119.079 0.000083
119.005 119.079 0.000150
119.005 119.08 0.000300
119.005 119.08 0.000150
119.005 119.08 0.000100
119.005 119.08 0.000050
119.005 119.08 0.000067
119.005 119.081 0.000100
119.005 119.081 0.000033
119.005 119.081 0.000100
119.005 119.081 0.000083
119.005 119.081 0.000117
119.005 119.082 0.000067
119.005 119.082 0.000117
119.005 119.082 0.000100
119.005 119.082 0.000083
119.005 119.082 0.000434
119.005 119.083 0.000100
119.005 119.083 0.000083
119.005 119.083 0.000067
119.005 119.083 0.000067
119.005 119.083 0.000050
119.005 119.084 0.000100
119.005 119.084 0.000050
119.005 119.084 0.000083
119.005 119.084 0.000067
119.005 119.084 0.000050
119.005 119.085 0.000050
119.005 119.085 0.000100
119.005 119.085 0.000067
119.005 119.085 0.000067
119.005 119.085 0.000150
119.005 119.086 0.000334
119.005 119.086 0.000100
119.005 119.086 0.000067
119.005 119.086 0.000050
119.005 119.086 0.000100
119.005 119.087 0.000033
119.005 119.087 0.000033
119.005 119.087 0.000067
119.005 119.087 0.000017
119.005 119.087 0.000017
119.005 119.088 0.000050
119.005 119.088 0.000050
119.005 119.088 0.000033
119.005 119.088 0.000067
119.005 119.088 0.000050
119.005 119.089 0.000067
119.005 119.089 0.000150
119.005 119.089 0.000133
119.005 119.089 0.000083
119.005 119.089 0.000167
119.005 119.09 0.000117
119.005 119.09 0.000200
119.005 119.09 0.000100
119.005 119.09 0.000117
119.005 119.09 0.000050
119.005 119.091 0.000117
119.005 119.091 0.000117
119.005 119.091 0.000083
119.005 119.091 0.000100
119.005 119.091 0.000150
119.005 119.092 0.000050
119.005 119.092 0.000017
119.005 119.092 0.000167
119.005 119.092 0.000234
119.005 119.092 0.000133
119.005 119.093 0.000017
119.005 119.093 0.000083
119.005 119.093 0.000050
119.005 119.093 0.000050
119.005 119.093 0.000067
119.005 119.094 0.000133
119.005 119.094 0.000050
119.005 119.094 0.000083
119.005 119.094 0.000083
119.005 119.094 0.000067
119.005 119.095 0.000184
119.005 119.095 0.000067
119.005 119.095 0.000334
119.005 119.095 0.000150
119.005 119.095 0.000033
119.005 119.096 0.000083
119.005 119.096 0.000050
119.005 119.096 0.000100
119.005 119.096 0.000067
119.005 119.096 0.000000
119.005 119.097 0.000067
119.005 119.097 0.000000
119.005 119.097 0.000050
119.005 119.097 0.000050
119.005 119.097 0.000050
119.005 119.098 0.000083
119.005 119.098 0.000050
119.005 119.098 0.000033
119.005 119.098 0.000017
119.005 119.098 0.000133
119.005 119.099 0.000100
119.005 119.099 0.000167
119.005 119.099 0.000100
119.005 119.099 0.000067
119.005 119.099 0.000067
119.005 119.1 0.000083
119.005 119.1 0.000133
119.005 119 0.002219
119.005 119 0.001602
119.005 119 0.001401
119.005 119.001 0.000984
119.005 119.001 0.001585
119.005 119.001 0.001902
119.005 119.001 0.002169
119.005 119.001 0.002352
119.005 119.002 0.002886
119.005 119.002 0.004638
119.005 119.002 0.004021
119.005 119.002 0.005038
119.005 119.002 0.006306
119.005 119.003 0.005689
119.005 119.003 0.004855
119.005 119.003 0.008192
119.005 119.003 0.009543
119.005 119.003 0.010360
119.005 119.004 0.015549
119.005 119.004 0.017384
119.005 119.004 0.024591
119.005 119.004 0.030013
119.005 119.004 0.075692
119.005 119.005 0.331782
119.005 119.005 0.000000
119.005 119.005 0.336820
119.005 119.005 0.076226
119.005 119.005 0.030697
119.005 119.006 0.019520
119.005 119.006 0.016700
119.005 119.006 0.011678
119.005 119.006 0.010944
119.005 119.006 0.008492
119.005 119.007 0.006106
119.005 119.007 0.003987
119.005 119.007 0.005873
119.005 119.007 0.003654
119.005 119.007 0.004121
119.005 119.008 0.003820
119.005 119.008 0.002769
119.005 119.008 0.002319
119.005 119.008 0.002019
119.005 119.008 0.001969
119.005 119.009 0.000767
119.005 119.009 0.002236
119.005 119.009 0.002302
119.005 119.009 0.002052
119.005 119.009 0.001835
119.005 119.01 0.001101
119.005 119.01 0.001401
119.005 119.01 0.001185
119.005 119.01 0.001218
119.005 119.01 0.001668
119.005 119.011 0.000834
119.005 119.011 0.001919
119.005 119.011 0.001618
119.005 119.011 0.001151
119.005 119.011 0.001268
119.005 119.012 0.000984
119.005 119.012 0.000584
119.005 119.012 0.001118
119.005 119.012 0.000501
119.005 119.012 0.000450
119.005 119.013 0.000417
119.005 119.013 0.000484
119.005 119.013 0.000934
119.005 119.013 0.000367
119.005 119.013 0.001251
119.005 119.014 0.000567
119.005 119.014 0.001635
119.005 119.014 0.001685
119.005 119.014 0.000767
119.005 119.014 0.000634
119.005 119.015 0.001051
119.005 119.015 0.000734
119.005 119.015 0.000617
119.005 119.015 0.001618
119.005 119.015 0.001385
119.005 119.016 0.000617
119.005 119.016 0.000534
119.005 119.016 0.000517
119.005 119.016 0.001034
119.005 119.016 0.000501
119.005 119.017 0.000651
119.005 119.017 0.000384
119.005 119.017 0.000450
119.005 119.017 0.000567
119.005 119.017 0.000467
119.005 119.018 0.000384
119.005 119.018 0.000184
119.005 119.018 0.000234
119.005 119.018 0.000167
119.005 119.018 0.000300
119.005 119.019 0.000234
119.005 119.019 0.000367
119.005 119.019 0.000784
119.005 119.019 0.000884
119.005 119.019 0.000384
119.005 119.02 0.000968
119.005 119.02 0.000450
119.005 119.02 0.000484
119.005 119.02 0.000334
119.005 119.02 0.000184
119.005 119.021 0.000217
119.005 119.021 0.000267
119.005 119.021 0.000934
119.005 119.021 0.001168
119.005 119.021 0.000467
119.005 119.022 0.000300
119.005 119.022 0.000300
119.005 119.022 0.000334
119.005 119.022 0.000217
119.005 119.022 0.000801
119.005 119.023 0.000584
119.005 119.023 0.000300
119.005 119.023 0.000601
119.005 119.023 0.000234
119.005 119.023 0.000100
119.005 119.024 0.000133
119.005 119.024 0.000317
119.005 119.024 0.000384
119.005 119.024 0.000334
119.005 119.024 0.000200
119.005 119.025 0.000050
119.005 119.025 0.000184
119.005 119.025 0.000150
119.005 119.025 0.000200
119.005 119.025 0.000300
119.005 119.026 0.000884
119.005 119.026 0.000551
119.005 119.026 0.000267
119.005 119.026 0.000551
119.005 119.026 0.000384
119.005 119.027 0.000067
119.005 119.027 0.000050
119.005 119.027 0.000200
119.005 119.027 0.000117
119.005 119.027 0.000033
119.005 119.028 0.000050
119.005 119.028 0.000133
119.005 119.028 0.000083
119.005 119.028 0.000133
119.005 119.028 0.000100
119.005 119.029 0.000117
119.005 119.029 0.000150
119.005 119.029 0.000267
119.005 119.029 0.000417
119.005 119.029 0.000217
119.005 119.03 0.000267
119.005 119.03 0.000300
119.005 119.03 0.000534
119.005 119.03 0.000350
119.005 119.03 0.000617
119.005 119.031 0.000417
119.005 119.031 0.000133
119.005 119.031 0.000100
119.005 119.031 0.000033
119.005 119.031 0.000067
119.005 119.032 0.000100
119.005 119.032 0.000050
119.005 119.032 0.000217
119.005 119.032 0.000501
119.005 119.032 0.000300
119.005 119.033 0.000217
119.005 119.033 0.000067
119.005 119.033 0.000083
119.005 119.033 0.000450
119.005 119.033 0.000184
119.005 119.034 0.000083
119.005 119.034 0.000033
119.005 119.034 0.000117
119.005 119.034 0.000150
119.005 119.034 0.000417
119.005 119.035 0.000117
119.005 119.035 0.000584
119.005 119.035 0.000133
119.005 119.035 0.000167
119.005 119.035 0.000434
119.005 119.036 0.000133
119.005 119.036 0.000117
119.005 119.036 0.000117
119.005 119.036 0.000083
119.005 119.036 0.000050
119.005 119.037 0.000033
119.005 119.037 0.000083
119.005 119.037 0.000317
119.005 119.037 0.000033
119.005 119.037 0.000334
119.005 119.038 0.000100
119.005 119.038 0.000100
119.005 119.038 0.000117
119.005 119.038 0.000384
119.005 119.038 0.000100
119.005 119.039 0.000133
119.005 119.039 0.000033
119.005 119.039 0.000417
119.005 119.039 0.000167
119.005 119.039 0.000184
119.005 119.04 0.000117
119.005 119.04 0.000100
119.005 119.04 0.000150
119.005 119.04 0.000334
119.005 119.04 0.000100
119.005 119.041 0.000150
119.005 119.041 0.000050
119.005 119.041 0.000050
119.005 119.041 0.000100
119.005 119.041 0.000067
119.005 119.042 0.000117
119.005 119.042 0.000250
119.005 119.042 0.000400
119.005 119.042 0.000067
119.005 119.042 0.000117
119.005 119.043 0.000000
119.005 119.043 0.000050
119.005 119.043 0.000067
119.005 119.043 0.000067
119.005 119.043 0.000234
119.005 119.044 0.000334
119.005 119.044 0.000150
119.005 119.044 0.000033
119.005 119.044 0.000067
119.005 119.044 0.000150
119.005 119.045 0.000083
119.005 119.045 0.000701
119.005 119.045 0.000133
119.005 119.045 0.000133
119.005 119.045 0.000133
119.005 119.046 0.000100
119.005 119.046 0.000083
119.005 119.046 0.000067
119.005 119.046 0.000083
119.005 119.046 0.000000
119.005 119.047 0.000033
119.005 119.047 0.000083
119.005 119.047 0.000534
119.005 119.047 0.000267
119.005 119.047 0.000033
119.005 119.048 0.000150
119.005 119.048 0.000033
119.005 119.048 0.000083
119.005 119.048 0.000050
119.005 119.048 0.000050
119.005 119.049 0.000100
119.005 119.049 0.000067
119.005 119.049 0.000083
119.005 119.049 0.000033
119.005 119.049 0.000017
119.005 119.05 0.000033
119.005 119.05 0.000284
119.005 119.05 0.000100
119.005 119.05 0.000083
119.005 119.05 0.000083
119.005 119.051 0.000083
119.005 119.051 0.000050
119.005 119.051 0.000033
119.005 119.051 0.000050
119.005 119.051 0.000067
119.005 119.052 0.000033
119.005 119.052 0.000033
119.005 119.052 0.000067
119.005 119.052 0.000033
119.005 119.052 0.000067
119.005 119.053 0.000067
119.005 119.053 0.000033
119.005 119.053 0.000067
119.005 119.053 0.000284
119.005 119.053 0.000033
119.005 119.054 0.000067
119.005 119.054 0.000017
119.005 119.054 0.000033
119.005 119.054 0.000000
119.005 119.054 0.000100
119.005 119.055 0.000067
119.005 119.055 0.000217
119.005 119.055 0.000050
119.005 119.055 0.000050
119.005 119.055 0.000033
119.005 119.056 0.000100
119.005 119.056 0.000434
119.005 119.056 0.000083
119.005 119.056 0.000067
119.005 119.056 0.000083
119.005 119.057 0.000050
119.005 119.057 0.000133
119.005 119.057 0.000050
119.005 119.057 0.000050
119.005 119.057 0.000050
119.005 119.058 0.000050
119.005 119.058 0.000100
119.005 119.058 0.000200
119.005 119.058 0.000133
119.005 119.058 0.000501
119.005 119.059 0.000200
119.005 119.059 0.000100
119.005 119.059 0.000050
119.005 119.059 0.000050
119.005 119.059 0.000167
119.005 119.06 0.000117
119.005 119.06 0.000067
119.005 119.06 0.000083
119.005 119.06 0.000067
119.005 119.06 0.000033
119.005 119.061 0.000284
119.005 119.061 0.000167
119.005 119.061 0.000217
119.005 119.061 0.000050
119.005 119.061 0.000100
119.005 119.062 0.000033
119.005 119.062 0.000083
119.005 119.062 0.000050
119.005 119.062 0.000000
119.005 119.062 0.000000
119.005 119.063 0.000033
119.005 119.063 0.000200
119.005 119.063 0.000117
119.005 119.063 0.000067
119.005 119.063 0.000117
119.005 119.064 0.000033
119.005 119.064 0.000083
119.005 119.064 0.000200
119.005 119.064 0.000317
119.005 119.064 0.000334
119.005 119.065 0.000250
119.005 119.065 0.000117
119.005 119.065 0.000117
119.005 119.065 0.000033
119.005 119.065 0.000050
119.005 119.066 0.000000
119.005 119.066 0.000100
119.005 119.066 0.000017
119.005 119.066 0.000067
119.005 119.066 0.000017
119.005 119.067 0.000117
119.005 119.067 0.000083
119.005 119.067 0.000067
119.005 119.067 0.000050
119.005 119.067 0.000017
119.005 119.068 0.000017
119.005 119.068 0.000033
119.005 119.068 0.000017
119.005 119.068 0.000067
119.005 119.068 0.000050
119.005 119.069 0.000067
119.005 119.069 0.000133
119.005 119.069 0.000450
119.005 119.069 0.000117
119.005 119.069 0.000050
119.005 119.07 0.000000
119.005 119.07 0.000017
119.005 119.07 0.000150
119.005 119.07 0.000184
119.005 119.07 0.000083
119.005 119.071 0.000017
119.005 119.071 0.000017
119.005 119.071 0.000050
119.005 119.071 0.000133
119.005 119.071 0.000400
119.005 119.072 0.000384
119.005 119.072 0.000150
119.005 119.072 0.000300
119.005 119.072 0.000133
119.005 119.072 0.000117
119.005 119.073 0.000067
119.005 119.073 0.000117
119.005 119.073 0.000133
119.005 119.073 0.000133
119.005 119.073 0.000083
119.005 119.074 0.000100
119.005 119.074 0.000067
119.005 119.074 0.000400
119.005 119.074 0.000167
119.005 119.074 0.000167
119.005 119.075 0.000217
119.005 119.075 0.000117
119.005 119.075 0.000167
119.005 119.075 0.000184
119.005 119.075 0.000083
119.005 119.076 0.000067
119.005 119.076 0.000067
119.005 119.076 0.000083
119.005 119.076 0.000033
119.005 119.076 0.000083
119.005 119.077 0.000217
119.005 119.077 0.000117
119.005 119.077 0.000067
119.005 119.077 0.000017
119.005 119.077 0.000033
119.005 119.078 0.000000
119.005 119.078 0.000000
119.005 119.078 0.000017
119.005 119.078 0.000017
119.005 119.078 0.000100
119.005 119.079 0.000083
119.005 119.079 0.000033
119.005 119.079 0.000100
119.005 119.079 0.000150
119.005 119.079 0.000067
119.005 119.08 0.000167
119.005 119.08 0.000067
119.005 119.08 0.000067
119.005 119.08 0.000133
119.005 119.08 0.000033
119.005 119.081 0.000050
119.005 119.081 0.000033
119.005 119.081 0.000067
119.005 119.081 0.000083
119.005 119.081 0.000133
119.005 119.082 0.000083
119.005 119.082 0.000067
119.005 119.082 0.000017
119.005 119.082 0.000100
119.005 119.082 0.000501
119.005 119.083 0.000100
119.005 119.083 0.000033
119.005 119.083 0.000067
119.005 119.083 0.000067
119.005 119.083 0.000083
119.005 119.084 0.000067
119.005 119.084 0.000267
119.005 119.084 0.000367
119.005 119.084 0.000083
119.005 119.084 0.000083
119.005 119.085 0.000083
119.005 119.085 0.000067
119.005 119.085 0.000050
119.005 119.085 0.000234
119.005 119.085 0.000100
119.005 119.086 0.000050
119.005 119.086 0.000067
119.005 119.086 0.000050
119.005 119.086 0.000033
119.005 119.086 0.000334
119.005 119.087 0.000150
119.005 119.087 0.000033
119.005 119.087 0.000000
119.005 119.087 0.000100
119.005 119.087 0.000417
119.005 119.088 0.000100
119.005 119.088 0.000067
119.005 119.088 0.000083
119.005 119.088 0.000033
119.005 119.088 0.000050
119.005 119.089 0.000133
119.005 119.089 0.000217
119.005 119.089 0.000567
119.005 119.089 0.000217
119.005 119.089 0.000067
119.005 119.09 0.000117
119.005 119.09 0.000133
119.005 119.09 0.000267
119.005 119.09 0.000501
119.005 119.09 0.000167
119.005 119.091 0.000100
119.005 119.091 0.000117
119.005 119.091 0.000100
119.005 119.091 0.000117
119.005 119.091 0.000317
119.005 119.092 0.000117
119.005 119.092 0.000117
119.005 119.092 0.000033
119.005 119.092 0.000050
119.005 119.092 0.000067
119.005 119.093 0.000083
119.005 119.093 0.000100
119.005 119.093 0.000017
119.005 119.093 0.000000
119.005 119.093 0.000000
119.005 119.094 0.000117
119.005 119.094 0.000033
119.005 119.094 0.000117
119.005 119.094 0.000117
119.005 119.094 0.000083
119.005 119.095 0.000184
119.005 119.095 0.000367
119.005 119.095 0.000067
119.005 119.095 0.000083
119.005 119.095 0.000067
119.005 119.096 0.000067
119.005 119.096 0.000133
119.005 119.096 0.000033
119.005 119.096 0.000083
119.005 119.096 0.000033
119.005 119.097 0.000000
119.005 119.097 0.000083
119.005 119.097 0.000100
119.005 119.097 0.000167
119.005 119.097 0.000450
119.005 119.098 0.000000
119.005 119.098 0.000033
119.005 119.098 0.000083
119.005 119.098 0.000067
119.005 119.098 0.000133
119.005 119.099 0.000150
119.005 119.099 0.000284
119.005 119.099 0.000083
119.005 119.099 0.000250
119.005 119.099 0.001201
119.005 119.1 0.000217
119.005 119.1 0.000150
119.005 119 0.001635
119.005 119 0.002169
119.005 119 0.001051
119.005 119.001 0.001869
119.005 119.001 0.001485
119.005 119.001 0.001885
119.005 119.001 0.001902
119.005 119.001 0.002286
119.005 119.002 0.002603
119.005 119.002 0.004254
119.005 119.002 0.004922
119.005 119.002 0.004321
119.005 119.002 0.006573
119.005 119.003 0.005556
119.005 119.003 0.002803
119.005 119.003 0.005472
119.005 119.003 0.005672
119.005 119.003 0.010894
119.005 119.004 0.012930
119.005 119.004 0.013030
119.005 119.004 0.019369
119.005 119.004 0.019303
119.005 119.004 0.031081
119.005 119.005 0.080097
119.005 119.005 0.336820
119.005 119.005 0.000000
119.005 119.005 0.329346
119.005 119.005 0.069970
119.005 119.006 0.028512
119.005 119.006 0.025309
119.005 119.006 0.016717
119.005 119.006 0.013347
119.005 119.006 0.008976
119.005 119.007 0.004688
119.005 119.007 0.006640
119.005 119.007 0.007291
119.005 119.007 0.005072
119.005 119.007 0.004371
119.005 119.008 0.002920
119.005 119.008 0.003954
119.005 119.008 0.002769
119.005 119.008 0.002686
119.005 119.008 0.002085
119.005 119.009 0.001118
119.005 119.009 0.001018
119.005 119.009 0.001118
119.005 119.009 0.001952
119.005 119.009 0.001635
119.005 119.01 0.001768
119.005 119.01 0.001718
119.005 119.01 0.001201
119.005 119.01 0.001068
119.005 119.01 0.000484
119.005 119.011 0.000667
119.005 119.011 0.000984
119.005 119.011 0.001552
119.005 119.011 0.002419
119.005 119.011 0.001168
119.005 119.012 0.000501
119.005 119.012 0.000484
119.005 119.012 0.000467
119.005 119.012 0.000567
119.005 119.012 0.001101
119.005 119.013 0.000450
119.005 119.013 0.000684
119.005 119.013 0.001168
119.005 119.013 0.000567
119.005 119.013 0.001668
119.005 119.014 0.000634
119.005 119.014 0.001285
119.005 119.014 0.000517
119.005 119.014 0.000434
119.005 119.014 0.000384
119.005 119.015 0.000501
119.005 119.015 0.001285
119.005 119.015 0.000584
119.005 119.015 0.000734
119.005 119.015 0.001368
119.005 119.016 0.000450
119.005 119.016 0.000384
119.005 119.016 0.000467
119.005 119.016 0.000551
119.005 119.016 0.001285
119.005 119.017 0.000384
119.005 119.017 0.000450
119.005 119.017 0.001101
119.005 119.017 0.001385
119.005 119.017 0.001818
119.005 119.018 0.000617
119.005 119.018 0.000684
119.005 119.018 0.000284
119.005 119.018 0.000317
119.005 119.018 0.000767
119.005 119.019 0.000267
119.005 119.019 0.000267
119.005 119.019 0.000501
119.005 119.019 0.001552
119.005 119.019 0.000584
119.005 119.02 0.000617
119.005 119.02 0.000267
119.005 119.02 0.000250
119.005 119.02 0.000217
119.005 119.02 0.000200
119.005 119.021 0.000384
119.005 119.021 0.000350
119.005 119.021 0.000634
119.005 119.021 0.000701
119.005 119.021 0.000300
119.005 119.022 0.000334
119.005 119.022 0.000717
119.005 119.022 0.000651
119.005 119.022 0.000934
119.005 119.022 0.000884
119.005 119.023 0.000184
119.005 119.023 0.000200
119.005 119.023 0.000250
119.005 119.023 0.000167
119.005 119.023 0.000200
119.005 119.024 0.000267
119.005 119.024 0.000501
119.005 119.024 0.000484
119.005 119.024 0.000217
119.005 119.024 0.000167
119.005 119.025 0.000200
119.005 119.025 0.000717
119.005 119.025 0.000467
119.005 119.025 0.000184
119.005 119.025 0.000267
119.005 119.026 0.000350
119.005 119.026 0.000634
119.005 119.026 0.000817
119.005 119.026 0.000434
119.005 119.026 0.000617
119.005 119.027 0.000284
119.005 119.027 0.000083
119.005 119.027 0.000234
119.005 119.027 0.000150
119.005 119.027 0.000150
119.005 119.028 0.000067
119.005 119.028 0.000100
119.005 119.028 0.000551
119.005 119.028 0.000334
119.005 119.028 0.000117
119.005 119.029 0.000200
119.005 119.029 0.000634
119.005 119.029 0.000117
119.005 119.029 0.000050
119.005 119.029 0.000150
119.005 119.03 0.000217
119.005 119.03 0.000367
119.005 119.03 0.000701
119.005 119.03 0.000317
119.005 119.03 0.000133
119.005 119.031 0.000184
119.005 119.031 0.000083
119.005 119.031 0.000033
119.005 119.031 0.000133
119.005 119.031 0.000083
119.005 119.032 0.000100
119.005 119.032 0.000167
119.005 119.032 0.000133
119.005 119.032 0.000250
119.005 119.032 0.000717
119.005 119.033 0.000701
119.005 119.033 0.000083
119.005 119.033 0.000150
119.005 119.033 0.000150
119.005 119.033 0.000067
119.005 119.034 0.000133
119.005 119.034 0.000117
119.005 119.034 0.000150
119.005 119.034 0.000100
119.005 119.034 0.000050
119.005 119.035 0.000150
119.005 119.035 0.000167
119.005 119.035 0.000400
119.005 119.035 0.000117
119.005 119.035 0.000167
119.005 119.036 0.000150
119.005 119.036 0.000133
119.005 119.036 0.000050
119.005 119.036 0.000150
119.005 119.036 0.000167
119.005 119.037 0.000050
119.005 119.037 0.000083
119.005 119.037 0.000083
119.005 119.037 0.000083
119.005 119.037 0.000083
119.005 119.038 0.000100
119.005 119.038 0.000067
119.005 119.038 0.000083
119.005 119.038 0.000083
119.005 119.038 0.000133
119.005 119.039 0.000050
119.005 119.039 0.000050
119.005 119.039 0.000200
119.005 119.039 0.000150
119.005 119.039 0.000033
119.005 119.04 0.000033
119.005 119.04 0.000083
119.005 119.04 0.000067
119.005 119.04 0.000083
119.005 119.04 0.000050
119.005 119.041 0.000050
119.005 119.041 0.000067
119.005 119.041 0.000083
119.005 119.041 0.000300
119.005 119.041 0.000100
119.005 119.042 0.000083
119.005 119.042 0.000133
119.005 119.042 0.000083
119.005 119.042 0.000100
119.005 119.042 0.000067
119.005 119.043 0.000033
119.005 119.043 0.000050
119.005 119.043 0.000050
119.005 119.043 0.000033
119.005 119.043 0.000167
119.005 119.044 0.000584
119.005 119.044 0.000384
119.005 119.044 0.000133
119.005 119.044 0.000200
119.005 119.044 0.000601
119.005 119.045 0.000250
119.005 119.045 0.000150
119.005 119.045 0.000050
119.005 119.045 0.000100
119.005 119.045 0.000067
119.005 119.046 0.000150
119.005 119.046 0.000234
119.005 119.046 0.000017
119.005 119.046 0.000050
119.005 119.046 0.000083
119.005 119.047 0.000033
119.005 119.047 0.000017
119.005 119.047 0.000100
119.005 119.047 0.000117
119.005 119.047 0.000200
119.005 119.048 0.000367
119.005 119.048 0.000067
119.005 119.048 0.000067
119.005 119.048 0.000017
119.005 119.048 0.000000
119.005 119.049 0.000250
119.005 119.049 0.000100
119.005 119.049 0.000033
119.005 119.049 0.000017
119.005 119.049 0.000000
119.005 119.05 0.000017
119.005 119.05 0.000050
119.005 119.05 0.000033
119.005 119.05 0.000033
119.005 119.05 0.000083
119.005 119.051 0.000267
119.005 119.051 0.000100
119.005 119.051 0.000050
119.005 119.051 0.000100
119.005 119.051 0.000033
119.005 119.052 0.000050
119.005 119.052 0.000033
119.005 119.052 0.000050
119.005 119.052 0.000033
119.005 119.052 0.000067
119.005 119.053 0.000083
119.005 119.053 0.000067
119.005 119.053 0.000083
119.005 119.053 0.000067
119.005 119.053 0.000067
119.005 119.054 0.000083
119.005 119.054 0.000033
119.005 119.054 0.000033
119.005 119.054 0.000033
119.005 119.054 0.000050
119.005 119.055 0.000033
119.005 119.055 0.000067
119.005 119.055 0.000050
119.005 119.055 0.000000
119.005 119.055 0.000017
119.005 119.056 0.000067
119.005 119.056 0.000417
119.005 119.056 0.000200
119.005 119.056 0.000133
119.005 119.056 0.000067
119.005 119.057 0.000017
119.005 119.057 0.000400
119.005 119.057 0.000167
119.005 119.057 0.000133
119.005 119.057 0.000117
119.005 119.058 0.000367
119.005 119.058 0.000150
119.005 119.058 0.000217
119.005 119.058 0.000267
119.005 119.058 0.000400
119.005 119.059 0.000434
119.005 119.059 0.000200
119.005 119.059 0.000200
119.005 119.059 0.000067
119.005 119.059 0.000334
119.005 119.06 0.000050
119.005 119.06 0.000017
119.005 119.06 0.000050
119.005 119.06 0.000050
119.005 119.06 0.000050
119.005 119.061 0.000117
119.005 119.061 0.000117
119.005 119.061 0.000033
119.005 119.061 0.000000
119.005 119.061 0.000050
119.005 119.062 0.000017
119.005 119.062 0.000033
119.005 119.062 0.000017
119.005 119.062 0.000033
119.005 119.062 0.000050
119.005 119.063 0.000067
119.005 119.063 0.000234
119.005 119.063 0.000767
119.005 119.063 0.000083
119.005 119.063 0.000100
119.005 119.064 0.000017
119.005 119.064 0.000017
119.005 119.064 0.000133
119.005 119.064 0.000150
119.005 119.064 0.000167
119.005 119.065 0.000133
119.005 119.065 0.000017
119.005 119.065 0.000000
119.005 119.065 0.000033
119.005 119.065 0.000000
119.005 119.066 0.000033
119.005 119.066 0.000067
119.005 119.066 0.000050
119.005 119.066 0.000100
119.005 119.066 0.000067
119.005 119.067 0.000184
119.005 119.067 0.000367
119.005 119.067 0.000100
119.005 119.067 0.000083
119.005 119.067 0.000050
119.005 119.068 0.000033
119.005 119.068 0.000033
119.005 119.068 0.000050
119.005 119.068 0.000083
119.005 119.068 0.000033
119.005 119.069 0.000100
119.005 119.069 0.000100
119.005 119.069 0.000050
119.005 119.069 0.000167
119.005 119.069 0.000117
119.005 119.07 0.000050
119.005 119.07 0.000167
119.005 119.07 0.000751
119.005 119.07 0.000217
119.005 119.07 0.000067
119.005 119.071 0.000067
119.005 119.071 0.000100
119.005 119.071 0.000017
119.005 119.071 0.000033
119.005 119.071 0.000167
119.005 119.072 0.000100
119.005 119.072 0.000050
119.005 119.072 0.000067
119.005 119.072 0.000050
119.005 119.072 0.000050
119.005 119.073 0.000067
119.005 119.073 0.000117
119.005 119.073 0.000284
119.005 119.073 0.000050
119.005 119.073 0.000033
119.005 119.074 0.000050
119.005 119.074 0.000017
119.005 119.074 0.000167
119.005 119.074 0.000150
119.005 119.074 0.000067
119.005 119.075 0.000100
119.005 119.075 0.000067
119.005 119.075 0.000033
119.005 119.075 0.000167
119.005 119.075 0.000150
119.005 119.076 0.000067
119.005 119.076 0.000017
119.005 119.076 0.000033
119.005 119.076 0.000017
119.005 119.076 0.000050
119.005 119.077 0.000033
119.005 119.077 0.000100
119.005 119.077 0.000050
119.005 119.077 0.000050
119.005 119.077 0.000017
119.005 119.078 0.000017
119.005 119.078 0.000017
119.005 119.078 0.000050
119.005 119.078 0.000100
119.005 119.078 0.000200
119.005 119.079 0.000083
119.005 119.079 0.000200
119.005 119.079 0.000300
119.005 119.079 0.000200
119.005 119.079 0.000150
119.005 119.08 0.000117
119.005 119.08 0.000083
119.005 119.08 0.000117
119.005 119.08 0.000067
119.005 119.08 0.000083
119.005 119.081 0.000050
119.005 119.081 0.000067
119.005 119.081 0.000150
119.005 119.081 0.000117
119.005 119.081 0.000267
119.005 119.082 0.000184
119.005 119.082 0.000083
119.005 119.082 0.000050
119.005 119.082 0.000050
119.005 119.082 0.000100
119.005 119.083 0.000083
119.005 119.083 0.000050
119.005 119.083 0.000067
119.005 119.083 0.000033
119.005 119.083 0.000033
119.005 119.084 0.000033
119.005 119.084 0.000117
119.005 119.084 0.000200
119.005 119.084 0.000150
119.005 119.084 0.000150
119.005 119.085 0.000067
119.005 119.085 0.000050
119.005 119.085 0.000033
119.005 119.085 0.000167
119.005 119.085 0.000083
119.005 119.086 0.000117
119.005 119.086 0.000067
119.005 119.086 0.000067
119.005 119.086 0.000017
119.005 119.086 0.000083
119.005 119.087 0.000067
119.005 119.087 0.000083
119.005 119.087 0.000100
119.005 119.087 0.000033
119.005 119.087 0.000083
119.005 119.088 0.000083
119.005 119.088 0.000067
119.005 119.088 0.000133
119.005 119.088 0.000067
119.005 119.088 0.000050
119.005 119.089 0.000100
119.005 119.089 0.000117
119.005 119.089 0.000250
119.005 119.089 0.000367
119.005 119.089 0.000067
119.005 119.09 0.000100
119.005 119.09 0.000267
119.005 119.09 0.000367
119.005 119.09 0.000534
119.005 119.09 0.000150
119.005 119.091 0.000117
119.005 119.091 0.000083
119.005 119.091 0.000050
119.005 119.091 0.000017
119.005 119.091 0.000033
119.005 119.092 0.000017
119.005 119.092 0.000067
119.005 119.092 0.000050
119.005 119.092 0.000083
119.005 119.092 0.000000
119.005 119.093 0.000033
119.005 119.093 0.000017
119.005 119.093 0.000067
119.005 119.093 0.000033
119.005 119.093 0.000017
119.005 119.094 0.000100
119.005 119.094 0.000117
119.005 119.094 0.000250
119.005 119.094 0.000834
119.005 119.094 0.000050
119.005 119.095 0.000100
119.005 119.095 0.000083
119.005 119.095 0.000050
119.005 119.095 0.000067
119.005 119.095 0.000050
119.005 119.096 0.000050
119.005 119.096 0.000067
119.005 119.096 0.000033
119.005 119.096 0.000017
119.005 119.096 0.000017
119.005 119.097 0.000017
119.005 119.097 0.000017
119.005 119.097 0.000017
119.005 119.097 0.000083
119.005 119.097 0.000167
119.005 119.098 0.000050
119.005 119.098 0.000033
119.005 119.098 0.000133
119.005 119.098 0.000350
119.005 119.098 0.000334
119.005 119.099 0.000067
119.005 119.099 0.000050
119.005 119.099 0.000050
119.005 119.099 0.000083
119.005 119.099 0.000200
119.005 119.1 0.000184
119.005 119.1 0.000083
119.005 119 0.001752
119.005 119 0.002753
119.005 119 0.001652
119.005 119.001 0.002302
119.005 119.001 0.001451
119.005 119.001 0.001468
119.005 119.001 0.002753
119.005 119.001 0.002536
119.005 119.002 0.002619
119.005 119.002 0.004605
119.005 119.002 0.004271
119.005 119.002 0.003220
119.005 119.002 0.003287
119.005 119.003 0.003153
119.005 119.003 0.003120
119.005 119.003 0.005539
119.005 119.003 0.007057
119.005 119.003 0.006323
119.005 119.004 0.010644
119.005 119.004 0.010944
119.005 119.004 0.011311
119.005 119.004 0.017234
119.005 119.004 0.023807
119.005 119.005 0.035752
119.005 119.005 0.076226
119.005 119.005 0.329346
119.005 119.005 0.000000
119.005 119.005 0.329413
119.005 119.006 0.075209
119.005 119.006 0.037738
119.005 119.006 0.023373
119.005 119.006 0.018919
119.005 119.006 0.017601
119.005 119.007 0.013330
119.005 119.007 0.008809
119.005 119.007 0.006473
119.005 119.007 0.006206
119.005 119.007 0.004721
119.005 119.008 0.004304
119.005 119.008 0.004638
119.005 119.008 0.002236
119.005 119.008 0.002019
119.005 119.008 0.001668
119.005 119.009 0.001034
119.005 119.009 0.001134
119.005 119.009 0.001001
119.005 119.009 0.002686
119.005 119.009 0.001735
119.005 119.01 0.001101
119.005 119.01 0.001602
119.005 119.01 0.000751
119.005 119.01 0.001418
119.005 119.01 0.000868
119.005 119.011 0.000634
119.005 119.011 0.000384
119.005 119.011 0.001385
119.005 119.011 0.001134
119.005 119.011 0.000817
119.005 119.012 0.000467
119.005 119.012 0.000334
119.005 119.012 0.000417
119.005 119.012 0.000567
119.005 119.012 0.001185
119.005 119.013 0.000851
119.005 119.013 0.002135
119.005 119.013 0.000901
119.005 119.013 0.000384
119.005 119.013 0.000551
119.005 119.014 0.000467
119.005 119.014 0.000584
119.005 119.014 0.000417
119.005 119.014 0.000517
119.005 119.014 0.000417
119.005 119.015 0.000717
119.005 119.015 0.000717
119.005 119.015 0.000384
119.005 119.015 0.000417
119.005 119.015 0.000667
119.005 119.016 0.001034
119.005 119.016 0.000534
119.005 119.016 0.000734
119.005 119.016 0.000734
119.005 119.016 0.000951
119.005 119.017 0.000501
119.005 119.017 0.000350
119.005 119.017 0.000751
119.005 119.017 0.000484
119.005 119.017 0.000617
119.005 119.018 0.000767
119.005 119.018 0.000384
119.005 119.018 0.000567
119.005 119.018 0.000300
119.005 119.018 0.000384
119.005 119.019 0.000484
119.005 119.019 0.000801
119.005 119.019 0.000417
119.005 119.019 0.000534
119.005 119.019 0.000467
119.005 119.02 0.000784
119.005 119.02 0.000384
119.005 119.02 0.000551
119.005 119.02 0.000200
119.005 119.02 0.000400
119.005 119.021 0.000284
119.005 119.021 0.000334
119.005 119.021 0.000367
119.005 119.021 0.000918
119.005 119.021 0.000234
119.005 119.022 0.000217
119.005 119.022 0.000400
119.005 119.022 0.000367
119.005 119.022 0.000884
119.005 119.022 0.000851
119.005 119.023 0.000417
119.005 119.023 0.000334
119.005 119.023 0.000200
119.005 119.023 0.000501
119.005 119.023 0.000267
119.005 119.024 0.000267
119.005 119.024 0.000317
119.005 119.024 0.000250
119.005 119.024 0.000450
119.005 119.024 0.000417
119.005 119.025 0.000400
119.005 119.025 0.000517
119.005 119.025 0.000284
119.005 119.025 0.000334
119.005 119.025 0.000234
119.005 119.026 0.000317
119.005 119.026 0.000501
119.005 119.026 0.000300
119.005 119.026 0.000200
119.005 119.026 0.000601
119.005 119.027 0.000167
119.005 119.027 0.000117
119.005 119.027 0.000367
119.005 119.027 0.000150
119.005 119.027 0.000217
119.005 119.028 0.000133
119.005 119.028 0.000117
119.005 119.028 0.000567
119.005 119.028 0.000501
119.005 119.028 0.000334
119.005 119.029 0.000434
119.005 119.029 0.000384
119.005 119.029 0.000050
119.005 119.029 0.000267
119.005 119.029 0.000400
119.005 119.03 0.000117
119.005 119.03 0.000551
119.005 119.03 0.000384
119.005 119.03 0.000184
119.005 119.03 0.000150
119.005 119.031 0.000234
119.005 119.031 0.000200
119.005 119.031 0.000200
119.005 119.031 0.000100
119.005 119.031 0.000117
119.005 119.032 0.000117
119.005 119.032 0.000100
119.005 119.032 0.000100
119.005 119.032 0.000284
119.005 119.032 0.000284
119.005 119.033 0.000334
119.005 119.033 0.000100
119.005 119.033 0.000117
119.005 119.033 0.000117
119.005 119.033 0.000083
119.005 119.034 0.000234
119.005 119.034 0.000417
119.005 119.034 0.000534
119.005 119.034 0.000067
119.005 119.034 0.000133
119.005 119.035 0.000167
119.005 119.035 0.000284
119.005 119.035 0.000184
119.005 119.035 0.000167
119.005 119.035 0.000234
119.005 119.036 0.000100
119.005 119.036 0.000100
119.005 119.036 0.000083
119.005 119.036 0.000117
119.005 119.036 0.000367
119.005 119.037 0.000100
119.005 119.037 0.000133
119.005 119.037 0.000417
119.005 119.037 0.000033
119.005 119.037 0.000083
119.005 119.038 0.000083
119.005 119.038 0.000050
119.005 119.038 0.000033
119.005 119.038 0.000250
119.005 119.038 0.000100
119.005 119.039 0.000033
119.005 119.039 0.000100
119.005 119.039 0.000083
119.005 119.039 0.000033
119.005 119.039 0.000100
119.005 119.04 0.000117
119.005 119.04 0.000067
119.005 119.04 0.000033
119.005 119.04 0.000067
119.005 119.04 0.000100
119.005 119.041 0.000050
119.005 119.041 0.000067
119.005 119.041 0.000067
119.005 119.041 0.000033
119.005 119.041 0.000083
119.005 119.042 0.000100
119.005 119.042 0.000150
119.005 119.042 0.000100
119.005 119.042 0.000334
119.005 119.042 0.000067
119.005 119.043 0.000150
119.005 119.043 0.000100
119.005 119.043 0.000117
119.005 119.043 0.000050
119.005 119.043 0.000067
119.005 119.044 0.000067
119.005 119.044 0.000100
119.005 119.044 0.000033
119.005 119.044 0.000050
119.005 119.044 0.000150
119.005 119.045 0.000100
119.005 119.045 0.000150
119.005 119.045 0.000033
119.005 119.045 0.000150
119.005 119.045 0.000317
119.005 119.046 0.000267
119.005 119.046 0.000050
119.005 119.046 0.000033
119.005 119.046 0.000017
119.005 119.046 0.000017
119.005 119.047 0.000100
119.005 119.047 0.000033
119.005 119.047 0.000217
119.005 119.047 0.000100
119.005 119.047 0.000067
119.005 119.048 0.000083
119.005 119.048 0.000000
119.005 119.048 0.000050
119.005 119.048 0.000017
119.005 119.048 0.000017
119.005 119.049 0.000050
119.005 119.049 0.000083
119.005 119.049 0.000050
119.005 119.049 0.000017
119.005 119.049 0.000017
119.005 119.05 0.000017
119.005 119.05 0.000017
119.005 119.05 0.000000
119.005 119.05 0.000000
119.005 119.05 0.000033
119.005 119.051 0.000100
119.005 119.051 0.000083
119.005 119.051 0.000133
119.005 119.051 0.000067
119.005 119.051 0.000050
119.005 119.052 0.000017
119.005 119.052 0.000067
119.005 119.052 0.000300
119.005 119.052 0.000050
119.005 119.052 0.000033
119.005 119.053 0.000300
119.005 119.053 0.000384
119.005 119.053 0.000150
119.005 119.053 0.000184
119.005 119.053 0.000350
119.005 119.054 0.000117
119.005 119.054 0.000033
119.005 119.054 0.000033
119.005 119.054 0.000033
119.005 119.054 0.000050
119.005 119.055 0.000067
119.005 119.055 0.000117
119.005 119.055 0.000050
119.005 119.055 0.000033
119.005 119.055 0.000067
119.005 119.056 0.000033
119.005 119.056 0.000184
119.005 119.056 0.000484
119.005 119.056 0.000017
119.005 119.056 0.000017
119.005 119.057 0.000033
119.005 119.057 0.000100
119.005 119.057 0.000083
119.005 119.057 0.000350
119.005 119.057 0.000050
119.005 119.058 0.000200
119.005 119.058 0.000100
119.005 119.058 0.000067
119.005 119.058 0.000117
119.005 119.058 0.000067
119.005 119.059 0.000067
119.005 119.059 0.000083
119.005 119.059 0.000033
119.005 119.059 0.000083
119.005 119.059 0.000033
119.005 119.06 0.000033
119.005 119.06 0.000117
119.005 119.06 0.000067
119.005 119.06 0.000100
119.005 119.06 0.000017
119.005 119.061 0.000033
119.005 119.061 0.000017
119.005 119.061 0.000000
119.005 119.061 0.000067
119.005 119.061 0.000017
119.005 119.062 0.000067
119.005 119.062 0.000067
119.005 119.062 0.000000
119.005 119.062 0.000050
119.005 119.062 0.000000
119.005 119.063 0.000250
119.005 119.063 0.000117
119.005 119.063 0.000167
119.005 119.063 0.000450
119.005 119.063 0.000100
119.005 119.064 0.000067
119.005 119.064 0.000133
119.005 119.064 0.000050
119.005 119.064 0.000334
119.005 119.064 0.000133
119.005 119.065 0.000083
119.005 119.065 0.000033
119.005 119.065 0.000017
119.005 119.065 0.000033
119.005 119.065 0.000083
119.005 119.066 0.000067
119.005 119.066 0.000334
119.005 119.066 0.000067
119.005 119.066 0.000100
119.005 119.066 0.000117
119.005 119.067 0.000734
119.005 119.067 0.000200
119.005 119.067 0.000117
119.005 119.067 0.000033
119.005 119.067 0.000133
119.005 119.068 0.000050
119.005 119.068 0.000033
119.005 119.068 0.000033
119.005 119.068 0.000100
119.005 119.068 0.000133
119.005 119.069 0.000367
119.005 119.069 0.000100
119.005 119.069 0.000067
119.005 119.069 0.000133
119.005 119.069 0.000033
119.005 119.07 0.000067
119.005 119.07 0.000067
119.005 119.07 0.000200
119.005 119.07 0.000117
119.005 119.07 0.000050
119.005 119.071 0.000133
119.005 119.071 0.000067
119.005 119.071 0.000133
119.005 119.071 0.000317
119.005 119.071 0.000217
119.005 119.072 0.000284
119.005 119.072 0.000067
119.005 119.072 0.000100
119.005 119.072 0.000033
119.005 119.072 0.000100
119.005 119.073 0.000234
119.005 119.073 0.000100
119.005 119.073 0.000133
119.005 119.073 0.000033
119.005 119.073 0.000050
119.005 119.074 0.000067
119.005 119.074 0.000250
119.005 119.074 0.000601
119.005 119.074 0.000334
119.005 119.074 0.000083
119.005 119.075 0.000050
119.005 119.075 0.000100
119.005 119.075 0.000100
119.005 119.075 0.000067
119.005 119.075 0.000100
119.005 119.076 0.000184
119.005 119.076 0.000184
119.005 119.076 0.000033
119.005 119.076 0.000017
119.005 119.076 0.000017
119.005 119.077 0.000017
119.005 119.077 0.000050
119.005 119.077 0.000017
119.005 119.077 0.000000
119.005 119.077 0.000033
119.005 119.078 0.000033
119.005 119.078 0.000017
119.005 119.078 0.000033
119.005 119.078 0.000067
119.005 119.078 0.000100
119.005 119.079 0.000067
119.005 119.079 0.000417
119.005 119.079 0.000167
119.005 119.079 0.000367
119.005 119.079 0.000117
119.005 119.08 0.000083
119.005 119.08 0.000083
119.005 119.08 0.000083
119.005 119.08 0.000067
119.005 119.08 0.000050
119.005 119.081 0.000367
119.005 119.081 0.000067
119.005 119.081 0.000267
119.005 119.081 0.000100
119.005 119.081 0.000150
119.005 119.082 0.000300
119.005 119.082 0.000200
119.005 119.082 0.000217
119.005 119.082 0.000184
119.005 119.082 0.000050
119.005 119.083 0.000050
119.005 119.083 0.000300
119.005 119.083 0.000267
119.005 119.083 0.000117
119.005 119.083 0.000017
119.005 119.084 0.000067
119.005 119.084 0.000033
119.005 119.084 0.000117
119.005 119.084 0.000384
119.005 119.084 0.000317
119.005 119.085 0.000300
119.005 119.085 0.000067
119.005 119.085 0.000133
119.005 119.085 0.000100
119.005 119.085 0.000317
119.005 119.086 0.000033
119.005 119.086 0.000083
119.005 119.086 0.000033
119.005 119.086 0.000017
119.005 119.086 0.000067
119.005 119.087 0.000117
119.005 119.087 0.000083
119.005 119.087 0.000067
119.005 119.087 0.000033
119.005 119.087 0.000150
119.005 119.088 0.000384
119.005 119.088 0.000083
119.005 119.088 0.000150
119.005 119.088 0.000117
119.005 119.088 0.000117
119.005 119.089 0.000133
119.005 119.089 0.000050
119.005 119.089 0.000100
119.005 119.089 0.000150
119.005 119.089 0.000100
119.005 119.09 0.000067
119.005 119.09 0.000167
119.005 119.09 0.000367
119.005 119.09 0.000167
119.005 119.09 0.000150
119.005 119.091 0.000317
119.005 119.091 0.000083
119.005 119.091 0.000033
119.005 119.091 0.000033
119.005 119.091 0.000184
119.005 119.092 0.000200
119.005 119.092 0.000217
119.005 119.092 0.000000
119.005 119.092 0.000017
119.005 119.092 0.000017
119.005 119.093 0.000033
119.005 119.093 0.000000
119.005 119.093 0.000083
119.005 119.093 0.000067
119.005 119.093 0.000033
119.005 119.094 0.000100
119.005 119.094 0.000367
119.005 119.094 0.000300
119.005 119.094 0.000133
119.005 119.094 0.000050
119.005 119.095 0.000033
119.005 119.095 0.000100
119.005 119.095 0.000017
119.005 119.095 0.000067
119.005 119.095 0.000100
119.005 119.096 0.000133
119.005 119.096 0.000234
119.005 119.096 0.000300
119.005 119.096 0.000117
119.005 119.096 0.000017
119.005 119.097 0.000050
119.005 119.097 0.000017
119.005 119.097 0.000017
119.005 119.097 0.000067
119.005 119.097 0.000033
119.005 119.098 0.000033
119.005 119.098 0.000050
119.005 119.098 0.000000
119.005 119.098 0.000033
119.005 119.098 0.000067
119.005 119.099 0.000017
119.005 119.099 0.000017
119.005 119.099 0.000050
119.005 119.099 0.000083
119.005 119.099 0.000017
119.005 119.1 0.000050
119.005 119.1 0.000100
119.005 119 0.001735
119.005 119 0.001935
119.005 119 0.002302
119.005 119.001 0.002019
119.005 119.001 0.002603
119.005 119.001 0.002202
119.005 119.001 0.003720
119.005 119.001 0.002903
119.005 119.002 0.002619
119.005 119.002 0.003987
119.005 119.002 0.004054
119.005 119.002 0.004354
119.005 119.002 0.004821
119.005 119.003 0.005172
119.005 119.003 0.006089
119.005 119.003 0.004571
119.005 119.003 0.007241
119.005 119.003 0.006857
119.005 119.004 0.008325
119.005 119.004 0.008742
119.005 119.004 0.008008
119.005 119.004 0.014765
119.005 119.004 0.019303
119.005 119.005 0.024308
119.005 119.005 0.030697
119.005 119.005 0.069970
119.005 119.005 0.329413
119.005 119.005 0.000000
119.005 119.006 0.333250
119.005 119.006 0.075792
119.005 119.006 0.032799
119.005 119.006 0.023457
119.005 119.006 0.018769
119.005 119.007 0.017317
119.005 119.007 0.009793
119.005 119.007 0.007824
119.005 119.007 0.006106
119.005 119.007 0.005105
119.005 119.008 0.004805
119.005 119.008 0.003687
119.005 119.008 0.003470
119.005 119.008 0.002603
119.005 119.008 0.002269
119.005 119.009 0.002469
119.005 119.009 0.002452
119.005 119.009 0.001885
119.005 119.009 0.002486
119.005 119.009 0.001752
119.005 119.01 0.002636
119.005 119.01 0.000751
119.005 119.01 0.001001
119.005 119.01 0.000918
119.005 119.01 0.001301
119.005 119.011 0.000767
119.005 119.011 0.000584
119.005 119.011 0.001068
119.005 119.011 0.001518
119.005 119.011 0.001401
119.005 119.012 0.000567
119.005 119.012 0.000367
119.005 119.012 0.000450
119.005 119.012 0.000300
119.005 119.012 0.000651
119.005 119.013 0.001168
119.005 119.013 0.002269
119.005 119.013 0.000817
119.005 119.013 0.000634
119.005 119.013 0.000317
119.005 119.014 0.000501
119.005 119.014 0.000384
119.005 119.014 0.000651
119.005 119.014 0.000968
119.005 119.014 0.001101
119.005 119.015 0.000467
119.005 119.015 0.001118
119.005 119.015 0.000601
119.005 119.015 0.000517
119.005 119.015 0.000517
119.005 119.016 0.000901
119.005 119.016 0.001368
119.005 119.016 0.000834
119.005 119.016 0.000384
119.005 119.016 0.000918
119.005 119.017 0.000317
119.005 119.017 0.000317
119.005 119.017 0.000534
119.005 119.017 0.000417
119.005 119.017 0.000567
119.005 119.018 0.000601
119.005 119.018 0.000567
119.005 119.018 0.000484
119.005 119.018 0.000284
119.005 119.018 0.000651
119.005 119.019 0.000534
119.005 119.019 0.000350
119.005 119.019 0.000651
119.005 119.019 0.000701
119.005 119.019 0.001068
119.005 119.02 0.001018
119.005 119.02 0.000684
119.005 119.02 0.000400
119.005 119.02 0.000467
119.005 119.02 0.001502
119.005 119.021 0.000567
119.005 119.021 0.000651
119.005 119.021 0.000317
119.005 119.021 0.000384
119.005 119.021 0.000250
119.005 119.022 0.000267
119.005 119.022 0.000267
119.005 119.022 0.000350
119.005 119.022 0.000367
119.005 119.022 0.000617
119.005 119.023 0.001001
119.005 119.023 0.000551
119.005 119.023 0.000400
119.005 119.023 0.000250
119.005 119.023 0.000367
119.005 119.024 0.000784
119.005 119.024 0.000434
119.005 119.024 0.000534
119.005 119.024 0.000234
119.005 119.024 0.000501
119.005 119.025 0.000267
119.005 119.025 0.000284
119.005 119.025 0.000400
119.005 119.025 0.000417
119.005 119.025 0.000601
119.005 119.026 0.000851
119.005 119.026 0.000450
119.005 119.026 0.000284
119.005 119.026 0.000284
119.005 119.026 0.000334
119.005 119.027 0.000217
119.005 119.027 0.000167
119.005 119.027 0.000133
119.005 119.027 0.000250
119.005 119.027 0.000484
119.005 119.028 0.000367
119.005 119.028 0.000184
119.005 119.028 0.000434
119.005 119.028 0.000000
119.005 119.028 0.000184
119.005 119.029 0.000300
119.005 119.029 0.000450
119.005 119.029 0.000284
119.005 119.029 0.000567
119.005 119.029 0.000184
119.005 119.03 0.000083
119.005 119.03 0.000584
119.005 119.03 0.000417
119.005 119.03 0.000150
119.005 119.03 0.000234
119.005 119.031 0.000567
119.005 119.031 0.000667
119.005 119.031 0.000184
119.005 119.031 0.000184
119.005 119.031 0.000133
119.005 119.032 0.000117
119.005 119.032 0.000033
119.005 119.032 0.000133
119.005 119.032 0.000133
119.005 119.032 0.000200
119.005 119.033 0.000284
119.005 119.033 0.000083
119.005 119.033 0.000100
119.005 119.033 0.000133
119.005 119.033 0.000200
119.005 119.034 0.000184
119.005 119.034 0.000117
119.005 119.034 0.000167
119.005 119.034 0.000334
119.005 119.034 0.000167
119.005 119.035 0.000234
119.005 119.035 0.000117
119.005 119.035 0.000100
119.005 119.035 0.000117
119.005 119.035 0.000267
119.005 119.036 0.000067
119.005 119.036 0.000100
119.005 119.036 0.000250
119.005 119.036 0.000400
119.005 119.036 0.000133
119.005 119.037 0.000067
119.005 119.037 0.000050
119.005 119.037 0.000334
119.005 119.037 0.000217
119.005 119.037 0.000083
119.005 119.038 0.000017
119.005 119.038 0.000033
119.005 119.038 0.000017
119.005 119.038 0.000100
119.005 119.038 0.000050
119.005 119.039 0.000050
119.005 119.039 0.000050
119.005 119.039 0.000033
119.005 119.039 0.000100
119.005 119.039 0.000083
119.005 119.04 0.000033
119.005 119.04 0.000017
119.005 119.04 0.000033
119.005 119.04 0.000067
119.005 119.04 0.000133
119.005 119.041 0.000300
119.005 119.041 0.000033
119.005 119.041 0.000050
119.005 119.041 0.000083
119.005 119.041 0.000083
119.005 119.042 0.000067
119.005 119.042 0.000200
119.005 119.042 0.000150
119.005 119.042 0.000083
119.005 119.042 0.000133
119.005 119.043 0.000384
119.005 119.043 0.000100
119.005 119.043 0.000100
119.005 119.043 0.000100
119.005 119.043 0.000033
119.005 119.044 0.000033
119.005 119.044 0.000017
119.005 119.044 0.000100
119.005 119.044 0.000033
119.005 119.044 0.000033
119.005 119.045 0.000117
119.005 119.045 0.000133
119.005 119.045 0.000017
119.005 119.045 0.000100
119.005 119.045 0.000217
119.005 119.046 0.000567
119.005 119.046 0.000217
119.005 119.046 0.000050
119.005 119.046 0.000050
119.005 119.046 0.000017
119.005 119.047 0.000133
119.005 119.047 0.000050
119.005 119.047 0.000083
119.005 119.047 0.000100
119.005 119.047 0.000067
119.005 119.048 0.000417
119.005 119.048 0.000033
119.005 119.048 0.000033
119.005 119.048 0.000017
119.005 119.048 0.000017
119.005 119.049 0.000050
119.005 119.049 0.000267
119.005 119.049 0.000117
119.005 119.049 0.000067
119.005 119.049 0.000033
119.005 119.05 0.000033
119.005 119.05 0.000000
119.005 119.05 0.000033
119.005 119.05 0.000050
119.005 119.05 0.000050
119.005 119.051 0.000117
119.005 119.051 0.000217
119.005 119.051 0.000150
119.005 119.051 0.000050
119.005 119.051 0.000017
119.005 119.052 0.000033
119.005 119.052 0.000033
119.005 119.052 0.000167
119.005 119.052 0.000067
119.005 119.052 0.000017
119.005 119.053 0.000100
119.005 119.053 0.000150
119.005 119.053 0.000267
119.005 119.053 0.000384
119.005 119.053 0.000167
119.005 119.054 0.000083
119.005 119.054 0.000050
119.005 119.054 0.000017
119.005 119.054 0.000033
119.005 119.054 0.000017
119.005 119.055 0.000384
119.005 119.055 0.000250
119.005 119.055 0.000017
119.005 119.055 0.000017
119.005 119.055 0.000050
119.005 119.056 0.000050
119.005 119.056 0.000217
119.005 119.056 0.000050
119.005 119.056 0.000017
119.005 119.056 0.000033
119.005 119.057 0.000033
119.005 119.057 0.000050
119.005 119.057 0.000050
119.005 119.057 0.000050
119.005 119.057 0.000067
119.005 119.058 0.000067
119.005 119.058 0.000067
119.005 119.058 0.000067
119.005 119.058 0.000033
119.005 119.058 0.000100
119.005 119.059 0.000117
119.005 119.059 0.000617
119.005 119.059 0.000334
119.005 119.059 0.000033
119.005 119.059 0.000033
119.005 119.06 0.000000
119.005 119.06 0.000000
119.005 119.06 0.000033
119.005 119.06 0.000033
119.005 119.06 0.000033
119.005 119.061 0.000100
119.005 119.061 0.000083
119.005 119.061 0.000100
119.005 119.061 0.000400
119.005 119.061 0.000067
119.005 119.062 0.000100
119.005 119.062 0.000067
119.005 119.062 0.000017
119.005 119.062 0.000033
119.005 119.062 0.000033
119.005 119.063 0.000234
119.005 119.063 0.000050
119.005 119.063 0.000033
119.005 119.063 0.000234
119.005 119.063 0.000267
119.005 119.064 0.000000
119.005 119.064 0.000100
119.005 119.064 0.000117
119.005 119.064 0.000167
119.005 119.064 0.000133
119.005 119.065 0.000284
119.005 119.065 0.000067
119.005 119.065 0.000017
119.005 119.065 0.000050
119.005 119.065 0.000334
119.005 119.066 0.000050
119.005 119.066 0.000017
119.005 119.066 0.000050
119.005 119.066 0.000083
119.005 119.066 0.000150
119.005 119.067 0.000200
119.005 119.067 0.000133
119.005 119.067 0.000100
119.005 119.067 0.000017
119.005 119.067 0.000050
119.005 119.068 0.000017
119.005 119.068 0.000117
119.005 119.068 0.000050
119.005 119.068 0.000017
119.005 119.068 0.000083
119.005 119.069 0.000067
119.005 119.069 0.000400
119.005 119.069 0.000050
119.005 119.069 0.000050
119.005 119.069 0.000133
119.005 119.07 0.000417
119.005 119.07 0.000117
119.005 119.07 0.000100
119.005 119.07 0.000117
119.005 119.07 0.000083
119.005 119.071 0.000150
119.005 119.071 0.000067
119.005 119.071 0.000033
119.005 119.071 0.000167
119.005 119.071 0.000200
119.005 119.072 0.000100
119.005 119.072 0.000050
119.005 119.072 0.000050
119.005 119.072 0.000050
119.005 119.072 0.000133
119.005 119.073 0.000117
119.005 119.073 0.000367
119.005 119.073 0.000083
119.005 119.073 0.000033
119.005 119.073 0.000150
119.005 119.074 0.000017
119.005 119.074 0.000117
119.005 119.074 0.000484
119.005 119.074 0.000284
119.005 119.074 0.000334
119.005 119.075 0.000167
119.005 119.075 0.000150
119.005 119.075 0.000100
119.005 119.075 0.000067
119.005 119.075 0.000083
119.005 119.076 0.000067
119.005 119.076 0.000033
119.005 119.076 0.000017
119.005 119.076 0.000017
119.005 119.076 0.000067
119.005 119.077 0.000184
119.005 119.077 0.000133
119.005 119.077 0.000083
119.005 119.077 0.000033
119.005 119.077 0.000033
119.005 119.078 0.000067
119.005 119.078 0.000117
119.005 119.078 0.000117
119.005 119.078 0.000033
119.005 119.078 0.000033
119.005 119.079 0.000050
119.005 119.079 0.000067
119.005 119.079 0.000083
119.005 119.079 0.000150
119.005 119.079 0.000133
119.005 119.08 0.000067
119.005 119.08 0.000083
119.005 119.08 0.000150
119.005 119.08 0.000033
119.005 119.08 0.000067
119.005 119.081 0.000067
119.005 119.081 0.000083
119.005 119.081 0.000017
119.005 119.081 0.000050
119.005 119.081 0.000050
119.005 119.082 0.000150
119.005 119.082 0.000334
119.005 119.082 0.000484
119.005 119.082 0.000133
119.005 119.082 0.000284
119.005 119.083 0.000250
119.005 119.083 0.000584
119.005 119.083 0.000284
119.005 119.083 0.000350
119.005 119.083 0.000117
119.005 119.084 0.000083
119.005 119.084 0.000067
119.005 119.084 0.000100
119.005 119.084 0.000117
119.005 119.084 0.000200
119.005 119.085 0.000384
119.005 119.085 0.000184
119.005 119.085 0.000117
119.005 119.085 0.000083
119.005 119.085 0.000217
119.005 119.086 0.000117
119.005 119.086 0.000083
119.005 119.086 0.000067
119.005 119.086 0.000017
119.005 119.086 0.000067
119.005 119.087 0.000284
119.005 119.087 0.000100
119.005 119.087 0.000083
119.005 119.087 0.000050
119.005 119.087 0.000267
119.005 119.088 0.000083
119.005 119.088 0.000083
119.005 119.088 0.000184
119.005 119.088 0.000517
119.005 119.088 0.000267
119.005 119.089 0.000100
119.005 119.089 0.000100
119.005 119.089 0.000501
119.005 119.089 0.000083
119.005 119.089 0.000017
119.005 119.09 0.000133
119.005 119.09 0.000367
119.005 119.09 0.000083
119.005 119.09 0.000117
119.005 119.09 0.000067
119.005 119.091 0.000117
119.005 119.091 0.000117
119.005 119.091 0.000017
119.005 119.091 0.000050
119.005 119.091 0.000100
119.005 119.092 0.000334
119.005 119.092 0.000033
119.005 119.092 0.000000
119.005 119.092 0.000033
119.005 119.092 0.000083
119.005 119.093 0.000033
119.005 119.093 0.000033
119.005 119.093 0.000017
119.005 119.093 0.000067
119.005 119.093 0.000033
119.005 119.094 0.000017
119.005 119.094 0.000067
119.005 119.094 0.000033
119.005 119.094 0.000067
119.005 119.094 0.000067
119.005 119.095 0.000050
119.005 119.095 0.000033
119.005 119.095 0.000033
119.005 119.095 0.000067
119.005 119.095 0.000050
119.005 119.096 0.000133
119.005 119.096 0.000050
119.005 119.096 0.000100
119.005 119.096 0.000050
119.005 119.096 0.000033
119.005 119.097 0.000017
119.005 119.097 0.000050
119.005 119.097 0.000083
119.005 119.097 0.000050
119.005 119.097 0.000017
119.005 119.098 0.000000
119.005 119.098 0.000067
119.005 119.098 0.000067
119.005 119.098 0.000067
119.005 119.098 0.000050
119.005 119.099 0.000033
119.005 119.099 0.000050
119.005 119.099 0.000033
119.005 119.099 0.000083
119.005 119.099 0.000100
119.005 119.1 0.000067
119.005 119.1 0.000083
119.006 119 0.002853
119.006 119 0.001768
119.006 119 0.002686
119.006 119.001 0.002102
119.006 119.001 0.001702
119.006 119.001 0.003237
119.006 119.001 0.003537
119.006 119.001 0.002686
119.006 119.002 0.001685
119.006 119.002 0.002719
119.006 119.002 0.004004
119.006 119.002 0.002870
119.006 119.002 0.004221
119.006 119.003 0.004755
119.006 119.003 0.006657
119.006 119.003 0.003437
119.006 119.003 0.004254
119.006 119.003 0.004304
119.006 119.004 0.005222
119.006 119.004 0.005072
119.006 119.004 0.007641
119.006 119.004 0.014565
119.006 119.004 0.015315
119.006 119.005 0.013730
119.006 119.005 0.019520
119.006 119.005 0.028512
119.006 119.005 0.075209
119.006 119.005 0.333250
119.006 119.006 0.000000
119.006 119.006 0.331565
119.006 119.006 0.074374
119.006 119.006 0.034084
119.006 119.006 0.018719
119.006 119.007 0.015666
119.006 119.007 0.009193
119.006 119.007 0.009026
119.006 119.007 0.008992
119.006 119.007 0.007040
119.006 119.008 0.004838
119.006 119.008 0.003670
119.006 119.008 0.003954
119.006 119.008 0.003420
119.006 119.008 0.002669
119.006 119.009 0.003203
119.006 119.009 0.002186
119.006 119.009 0.001602
119.006 119.009 0.002152
119.006 119.009 0.002186
119.006 119.01 0.002653
119.006 119.01 0.001235
119.006 119.01 0.001602
119.006 119.01 0.001318
119.006 119.01 0.001251
119.006 119.011 0.000984
119.006 119.011 0.000634
119.006 119.011 0.000784
119.006 119.011 0.001051
119.006 119.011 0.000717
119.006 119.012 0.001285
119.006 119.012 0.000717
119.006 119.012 0.001318
119.006 119.012 0.000834
119.006 119.012 0.001818
119.006 119.013 0.000934
119.006 119.013 0.002586
119.006 119.013 0.000851
119.006 119.013 0.000634
119.006 119.013 0.000434
119.006 119.014 0.000350
119.006 119.014 0.000367
119.006 119.014 0.000517
119.006 119.014 0.001285
119.006 119.014 0.001618
119.006 119.015 0.000501
119.006 119.015 0.001518
119.006 119.015 0.001518
119.006 119.015 0.001435
119.006 119.015 0.001001
119.006 119.016 0.000951
119.006 119.016 0.001168
119.006 119.016 0.001418
119.006 119.016 0.001451
119.006 119.016 0.000567
119.006 119.017 0.000467
119.006 119.017 0.000334
119.006 119.017 0.000300
119.006 119.017 0.000350
119.006 119.017 0.000984
119.006 119.018 0.000517
119.006 119.018 0.000567
119.006 119.018 0.000634
119.006 119.018 0.000651
119.006 119.018 0.000334
119.006 119.019 0.000884
119.006 119.019 0.000918
119.006 119.019 0.000551
119.006 119.019 0.000701
119.006 119.019 0.001084
119.006 119.02 0.001285
119.006 119.02 0.000400
119.006 119.02 0.000534
119.006 119.02 0.000334
119.006 119.02 0.000601
119.006 119.021 0.000384
119.006 119.021 0.000684
119.006 119.021 0.000617
119.006 119.021 0.000684
119.006 119.021 0.000217
119.006 119.022 0.000300
119.006 119.022 0.000317
119.006 119.022 0.000501
119.006 119.022 0.000384
119.006 119.022 0.000334
119.006 119.023 0.000634
119.006 119.023 0.000284
119.006 119.023 0.000284
119.006 119.023 0.000234
119.006 119.023 0.000200
119.006 119.024 0.000367
119.006 119.024 0.000334
119.006 119.024 0.000350
119.006 119.024 0.000417
119.006 119.024 0.000300
119.006 119.025 0.000501
119.006 119.025 0.000234
119.006 119.025 0.000434
119.006 119.025 0.000300
119.006 119.025 0.000384
119.006 119.026 0.000184
119.006 119.026 0.000467
119.006 119.026 0.000651
119.006 119.026 0.000501
119.006 119.026 0.000317
119.006 119.027 0.000350
119.006 119.027 0.000217
119.006 119.027 0.000184
119.006 119.027 0.000250
119.006 119.027 0.000534
119.006 119.028 0.000267
119.006 119.028 0.000400
119.006 119.028 0.000167
119.006 119.028 0.000234
119.006 119.028 0.000167
119.006 119.029 0.000250
119.006 119.029 0.000434
119.006 119.029 0.000234
119.006 119.029 0.000200
119.006 119.029 0.000184
119.006 119.03 0.000100
119.006 119.03 0.000167
119.006 119.03 0.000450
119.006 119.03 0.000250
119.006 119.03 0.000484
119.006 119.031 0.000317
119.006 119.031 0.000284
119.006 119.031 0.000334
119.006 119.031 0.000250
119.006 119.031 0.000150
119.006 119.032 0.000050
119.006 119.032 0.000117
119.006 119.032 0.000217
119.006 119.032 0.000584
119.006 119.032 0.000217
119.006 119.033 0.000684
119.006 119.033 0.000117
119.006 119.033 0.000167
119.006 119.033 0.000200
119.006 119.033 0.000100
119.006 119.034 0.000067
119.006 119.034 0.000184
119.006 119.034 0.000284
119.006 119.034 0.000184
119.006 119.034 0.000133
119.006 119.035 0.000350
119.006 119.035 0.000617
119.006 119.035 0.000584
119.006 119.035 0.000467
119.006 119.035 0.000300
119.006 119.036 0.000284
119.006 119.036 0.000284
119.006 119.036 0.000284
119.006 119.036 0.000350
119.006 119.036 0.000167
119.006 119.037 0.000050
119.006 119.037 0.000050
119.006 119.037 0.000117
119.006 119.037 0.000367
119.006 119.037 0.000150
119.006 119.038 0.000117
119.006 119.038 0.000067
119.006 119.038 0.000083
119.006 119.038 0.000100
119.006 119.038 0.000050
119.006 119.039 0.000017
119.006 119.039 0.000050
119.006 119.039 0.000050
119.006 119.039 0.000417
119.006 119.039 0.000067
119.006 119.04 0.000284
119.006 119.04 0.000150
119.006 119.04 0.000334
119.006 119.04 0.000217
119.006 119.04 0.000067
119.006 119.041 0.000167
119.006 119.041 0.000100
119.006 119.041 0.000017
119.006 119.041 0.000150
119.006 119.041 0.000384
119.006 119.042 0.000167
119.006 119.042 0.000234
119.006 119.042 0.000033
119.006 119.042 0.000017
119.006 119.042 0.000050
119.006 119.043 0.000100
119.006 119.043 0.000017
119.006 119.043 0.000033
119.006 119.043 0.000083
119.006 119.043 0.000050
119.006 119.044 0.000033
119.006 119.044 0.000083
119.006 119.044 0.000033
119.006 119.044 0.000017
119.006 119.044 0.000100
119.006 119.045 0.000083
119.006 119.045 0.000350
119.006 119.045 0.000100
119.006 119.045 0.000117
119.006 119.045 0.000100
119.006 119.046 0.000200
119.006 119.046 0.000367
119.006 119.046 0.000050
119.006 119.046 0.000083
119.006 119.046 0.000083
119.006 119.047 0.000117
119.006 119.047 0.000100
119.006 119.047 0.000117
119.006 119.047 0.000434
119.006 119.047 0.000017
119.006 119.048 0.000150
119.006 119.048 0.000033
119.006 119.048 0.000000
119.006 119.048 0.000050
119.006 119.048 0.000033
119.006 119.049 0.000000
119.006 119.049 0.000033
119.006 119.049 0.000017
119.006 119.049 0.000050
119.006 119.049 0.000033
119.006 119.05 0.000017
119.006 119.05 0.000017
119.006 119.05 0.000083
119.006 119.05 0.000133
119.006 119.05 0.000350
119.006 119.051 0.000250
119.006 119.051 0.000217
119.006 119.051 0.000117
119.006 119.051 0.000100
119.006 119.051 0.000050
119.006 119.052 0.000100
119.006 119.052 0.000250
119.006 119.052 0.000150
119.006 119.052 0.000017
119.006 119.052 0.000067
119.006 119.053 0.000050
119.006 119.053 0.000067
119.006 119.053 0.000100
119.006 119.053 0.000083
119.006 119.053 0.000017
119.006 119.054 0.000117
119.006 119.054 0.000067
119.006 119.054 0.000017
119.006 119.054 0.000050
119.006 119.054 0.000000
119.006 119.055 0.000050
119.006 119.055 0.000133
119.006 119.055 0.000050
119.006 119.055 0.000033
119.006 119.055 0.000033
119.006 119.056 0.000017
119.006 119.056 0.000017
119.006 119.056 0.000050
119.006 119.056 0.000033
119.006 119.056 0.000000
119.006 119.057 0.000050
119.006 119.057 0.000017
119.006 119.057 0.000100
119.006 119.057 0.000050
119.006 119.057 0.000033
119.006 119.058 0.000067
119.006 119.058 0.000033
119.006 119.058 0.000050
119.006 119.058 0.000000
119.006 119.058 0.000150
119.006 119.059 0.000334
119.006 119.059 0.000083
119.006 119.059 0.000133
119.006 119.059 0.000067
119.006 119.059 0.000017
119.006 119.06 0.000050
119.006 119.06 0.000000
119.006 119.06 0.000017
119.006 119.06 0.000017
119.006 119.06 0.000100
119.006 119.061 0.000417
119.006 119.061 0.000184
119.006 119.061 0.000217
119.006 119.061 0.000184
119.006 119.061 0.000150
119.006 119.062 0.000067
119.006 119.062 0.000083
119.006 119.062 0.000017
119.006 119.062 0.000050
119.006 119.062 0.000017
119.006 119.063 0.000033
119.006 119.063 0.000000
119.006 119.063 0.000017
119.006 119.063 0.000150
119.006 119.063 0.000133
119.006 119.064 0.000117
119.006 119.064 0.000701
119.006 119.064 0.000217
119.006 119.064 0.000100
119.006 119.064 0.000033
119.006 119.065 0.000083
119.006 119.065 0.000050
119.006 119.065 0.000017
119.006 119.065 0.000067
119.006 119.065 0.000100
119.006 119.066 0.000083
119.006 119.066 0.000067
119.006 119.066 0.000017
119.006 119.066 0.000050
119.006 119.066 0.000033
119.006 119.067 0.000150
119.006 119.067 0.000067
119.006 119.067 0.000133
119.006 119.067 0.000133
119.006 119.067 0.000117
119.006 119.068 0.000017
119.006 119.068 0.000067
119.006 119.068 0.000100
119.006 119.068 0.000100
119.006 119.068 0.000133
119.006 119.069 0.000033
119.006 119.069 0.000083
119.006 119.069 0.000083
119.006 119.069 0.000117
119.006 119.069 0.000100
119.006 119.07 0.000167
119.006 119.07 0.000067
119.006 119.07 0.000117
119.006 119.07 0.000150
119.006 119.07 0.000200
119.006 119.071 0.000601
119.006 119.071 0.000150
119.006 119.071 0.000050
119.006 119.071 0.000067
119.006 119.071 0.000117
119.006 119.072 0.000334
119.006 119.072 0.000184
119.006 119.072 0.000033
119.006 119.072 0.000017
119.006 119.072 0.000067
119.006 119.073 0.000067
119.006 119.073 0.000133
119.006 119.073 0.000067
119.006 119.073 0.000117
119.006 119.073 0.000083
119.006 119.074 0.000083
119.006 119.074 0.000033
119.006 119.074 0.000150
119.006 119.074 0.000100
119.006 119.074 0.000117
119.006 119.075 0.000167
119.006 119.075 0.000851
119.006 119.075 0.000133
119.006 119.075 0.000117
119.006 119.075 0.000133
119.006 119.076 0.000117
119.006 119.076 0.000067
119.006 119.076 0.000017
119.006 119.076 0.000017
119.006 119.076 0.000017
119.006 119.077 0.000017
119.006 119.077 0.000100
119.006 119.077 0.000167
119.006 119.077 0.000067
119.006 119.077 0.000067
119.006 119.078 0.000017
119.006 119.078 0.000067
119.006 119.078 0.000067
119.006 119.078 0.000117
119.006 119.078 0.000117
119.006 119.079 0.000067
119.006 119.079 0.000067
119.006 119.079 0.000184
119.006 119.079 0.000467
119.006 119.079 0.000200
119.006 119.08 0.000400
119.006 119.08 0.000100
119.006 119.08 0.000050
119.006 119.08 0.000117
119.006 119.08 0.000117
119.006 119.081 0.000050
119.006 119.081 0.000083
119.006 119.081 0.000017
119.006 119.081 0.000033
119.006 119.081 0.000033
119.006 119.082 0.000033
119.006 119.082 0.000117
119.006 119.082 0.000384
119.006 119.082 0.000217
119.006 119.082 0.000150
119.006 119.083 0.000334
119.006 119.083 0.000133
119.006 119.083 0.000300
119.006 119.083 0.000384
119.006 119.083 0.000167
119.006 119.084 0.000117
119.006 119.084 0.000300
119.006 119.084 0.000083
119.006 119.084 0.000050
119.006 119.084 0.000033
119.006 119.085 0.000133
119.006 119.085 0.000067
119.006 119.085 0.000067
119.006 119.085 0.000167
119.006 119.085 0.000067
119.006 119.086 0.000050
119.006 119.086 0.000317
119.006 119.086 0.000017
119.006 119.086 0.000033
119.006 119.086 0.000050
119.006 119.087 0.000133
119.006 119.087 0.000067
119.006 119.087 0.000100
119.006 119.087 0.000067
119.006 119.087 0.000150
119.006 119.088 0.000117
119.006 119.088 0.000033
119.006 119.088 0.000133
119.006 119.088 0.000250
119.006 119.088 0.000334
119.006 119.089 0.000083
119.006 119.089 0.000200
119.006 119.089 0.000184
119.006 119.089 0.000083
119.006 119.089 0.000067
119.006 119.09 0.000050
119.006 119.09 0.000067
119.006 119.09 0.000033
119.006 119.09 0.000033
119.006 119.09 0.000017
119.006 119.091 0.000100
119.006 119.091 0.000050
119.006 119.091 0.000017
119.006 119.091 0.000017
119.006 119.091 0.000050
119.006 119.092 0.000150
119.006 119.092 0.000033
119.006 119.092 0.000050
119.006 119.092 0.000017
119.006 119.092 0.000033
119.006 119.093 0.000050
119.006 119.093 0.000067
119.006 119.093 0.000033
119.006 119.093 0.000033
119.006 119.093 0.000017
119.006 119.094 0.000017
119.006 119.094 0.000017
119.006 119.094 0.000000
119.006 119.094 0.000017
119.006 119.094 0.000017
119.006 119.095 0.000017
119.006 119.095 0.000000
119.006 119.095 0.000017
119.006 119.095 0.000050
119.006 119.095 0.000033
119.006 119.096 0.000083
119.006 119.096 0.000050
119.006 119.096 0.000000
119.006 119.096 0.000100
119.006 119.096 0.000133
119.006 119.097 0.000100
119.006 119.097 0.000083
119.006 119.097 0.000050
119.006 119.097 0.000033
119.006 119.097 0.000067
119.006 119.098 0.000033
119.006 119.098 0.000033
119.006 119.098 0.000050
119.006 119.098 0.000017
119.006 119.098 0.000000
119.006 119.099 0.000017
119.006 119.099 0.000017
119.006 119.099 0.000033
119.006 119.099 0.000067
119.006 119.099 0.000067
119.006 119.1 0.000117
119.006 119.1 0.000050
119.006 119 0.001818
119.006 119 0.000918
119.006 119 0.001301
119.006 119.001 0.002769
119.006 119.001 0.001251
119.006 119.001 0.002819
119.006 119.001 0.002686
119.006 119.001 0.001802
119.006 119.002 0.002970
119.006 119.002 0.003253
119.006 119.002 0.002836
119.006 119.002 0.002703
119.006 119.002 0.003604
119.006 119.003 0.003520
119.006 119.003 0.004037
119.006 119.003 0.003237
119.006 119.003 0.002519
119.006 119.003 0.003921
119.006 119.004 0.003537
119.006 119.004 0.004171
119.006 119.004 0.005589
119.006 119.004 0.008759
119.006 119.004 0.008075
119.006 119.005 0.010711
119.006 119.005 0.016700
119.006 119.005 0.025309
119.006 119.005 0.037738
119.006 119.005 0.075792
119.006 119.006 0.331565
119.006 119.006 0.000000
119.006 119.006 0.331415
119.006 119.006 0.068919
119.006 119.006 0.028929
119.006 119.007 0.019820
119.006 119.007 0.009343
119.006 119.007 0.010294
119.006 119.007 0.007925
119.006 119.007 0.007407
119.006 119.008 0.005906
119.006 119.008 0.003754
119.006 119.008 0.002769
119.006 119.008 0.003170
119.006 119.008 0.002002
119.006 119.009 0.003620
119.006 119.009 0.001885
119.006 119.009 0.003570
119.006 119.009 0.002152
119.006 119.009 0.002669
119.006 119.01 0.004021
119.006 119.01 0.002903
119.006 119.01 0.002653
119.006 119.01 0.002436
119.006 119.01 0.001652
119.006 119.011 0.000851
119.006 119.011 0.000968
119.006 119.011 0.000584
119.006 119.011 0.000717
119.006 119.011 0.001435
119.006 119.012 0.000651
119.006 119.012 0.001001
119.006 119.012 0.003804
119.006 119.012 0.000751
119.006 119.012 0.001018
119.006 119.013 0.000734
119.006 119.013 0.001418
119.006 119.013 0.001768
119.006 119.013 0.000634
119.006 119.013 0.001034
119.006 119.014 0.000534
119.006 119.014 0.000367
119.006 119.014 0.000567
119.006 119.014 0.000601
119.006 119.014 0.000634
119.006 119.015 0.000450
119.006 119.015 0.001051
119.006 119.015 0.002586
119.006 119.015 0.000934
119.006 119.015 0.001168
119.006 119.016 0.000400
119.006 119.016 0.000551
119.006 119.016 0.001351
119.006 119.016 0.001785
119.006 119.016 0.001335
119.006 119.017 0.000384
119.006 119.017 0.000317
119.006 119.017 0.000250
119.006 119.017 0.000417
119.006 119.017 0.001034
119.006 119.018 0.001101
119.006 119.018 0.000751
119.006 119.018 0.001235
119.006 119.018 0.000384
119.006 119.018 0.000317
119.006 119.019 0.000217
119.006 119.019 0.000350
119.006 119.019 0.000267
119.006 119.019 0.000350
119.006 119.019 0.000784
119.006 119.02 0.000834
119.006 119.02 0.000501
119.006 119.02 0.000184
119.006 119.02 0.000384
119.006 119.02 0.000767
119.006 119.021 0.001201
119.006 119.021 0.001418
119.006 119.021 0.000450
119.006 119.021 0.000317
119.006 119.021 0.000334
119.006 119.022 0.000367
119.006 119.022 0.000300
119.006 119.022 0.000417
119.006 119.022 0.000317
119.006 119.022 0.000267
119.006 119.023 0.000434
119.006 119.023 0.000651
119.006 119.023 0.000284
119.006 119.023 0.000234
119.006 119.023 0.000217
119.006 119.024 0.000434
119.006 119.024 0.000634
119.006 119.024 0.000384
119.006 119.024 0.000334
119.006 119.024 0.000167
119.006 119.025 0.000217
119.006 119.025 0.000234
119.006 119.025 0.000200
119.006 119.025 0.000300
119.006 119.025 0.000234
119.006 119.026 0.000334
119.006 119.026 0.000417
119.006 119.026 0.000234
119.006 119.026 0.000317
119.006 119.026 0.000868
119.006 119.027 0.000417
119.006 119.027 0.000184
119.006 119.027 0.000133
119.006 119.027 0.000300
119.006 119.027 0.001218
119.006 119.028 0.001034
119.006 119.028 0.000317
119.006 119.028 0.000250
119.006 119.028 0.000117
119.006 119.028 0.000083
119.006 119.029 0.000217
119.006 119.029 0.000317
119.006 119.029 0.000184
119.006 119.029 0.000300
119.006 119.029 0.000267
119.006 119.03 0.000117
119.006 119.03 0.000167
119.006 119.03 0.000234
119.006 119.03 0.000217
119.006 119.03 0.000284
119.006 119.031 0.000334
119.006 119.031 0.000701
119.006 119.031 0.000684
119.006 119.031 0.000417
119.006 119.031 0.000267
119.006 119.032 0.000117
119.006 119.032 0.000083
119.006 119.032 0.000117
119.006 119.032 0.000167
119.006 119.032 0.000133
119.006 119.033 0.000100
119.006 119.033 0.000117
119.006 119.033 0.000284
119.006 119.033 0.000133
119.006 119.033 0.000083
119.006 119.034 0.000133
119.006 119.034 0.000200
119.006 119.034 0.000100
119.006 119.034 0.000117
119.006 119.034 0.000100
119.006 119.035 0.000150
119.006 119.035 0.000117
119.006 119.035 0.000234
119.006 119.035 0.000717
119.006 119.035 0.000200
119.006 119.036 0.000250
119.006 119.036 0.000567
119.006 119.036 0.000250
119.006 119.036 0.000200
119.006 119.036 0.000100
119.006 119.037 0.000033
119.006 119.037 0.000050
119.006 119.037 0.000050
119.006 119.037 0.000100
119.006 119.037 0.000133
119.006 119.038 0.000100
119.006 119.038 0.000100
119.006 119.038 0.000384
119.006 119.038 0.000767
119.006 119.038 0.000100
119.006 119.039 0.000150
119.006 119.039 0.000083
119.006 119.039 0.000100
119.006 119.039 0.000100
119.006 119.039 0.000167
119.006 119.04 0.000083
119.006 119.04 0.000150
119.006 119.04 0.000400
119.006 119.04 0.000067
119.006 119.04 0.000200
119.006 119.041 0.000734
119.006 119.041 0.000434
119.006 119.041 0.000050
119.006 119.041 0.000033
119.006 119.041 0.000117
119.006 119.042 0.000033
119.006 119.042 0.000200
119.006 119.042 0.000067
119.006 119.042 0.000033
119.006 119.042 0.000100
119.006 119.043 0.000067
119.006 119.043 0.000050
119.006 119.043 0.000033
119.006 119.043 0.000100
119.006 119.043 0.000050
119.006 119.044 0.000117
119.006 119.044 0.000067
119.006 119.044 0.000033
119.006 119.044 0.000067
119.006 119.044 0.000033
119.006 119.045 0.000133
119.006 119.045 0.000117
119.006 119.045 0.000100
119.006 119.045 0.000117
119.006 119.045 0.000033
119.006 119.046 0.000167
119.006 119.046 0.000968
119.006 119.046 0.000284
119.006 119.046 0.000050
119.006 119.046 0.000033
119.006 119.047 0.000083
119.006 119.047 0.000017
119.006 119.047 0.000150
119.006 119.047 0.000184
119.006 119.047 0.000100
119.006 119.048 0.000100
119.006 119.048 0.000067
119.006 119.048 0.000000
119.006 119.048 0.000033
119.006 119.048 0.000000
119.006 119.049 0.000050
119.006 119.049 0.000050
119.006 119.049 0.000083
119.006 119.049 0.000067
119.006 119.049 0.000050
119.006 119.05 0.000000
119.006 119.05 0.000017
119.006 119.05 0.000150
119.006 119.05 0.000083
119.006 119.05 0.000200
119.006 119.051 0.000334
119.006 119.051 0.000884
119.006 119.051 0.000200
119.006 119.051 0.000083
119.006 119.051 0.000017
119.006 119.052 0.000050
119.006 119.052 0.000100
119.006 119.052 0.000050
119.006 119.052 0.000033
119.006 119.052 0.000050
119.006 119.053 0.000033
119.006 119.053 0.000083
119.006 119.053 0.000234
119.006 119.053 0.000317
119.006 119.053 0.000083
119.006 119.054 0.000100
119.006 119.054 0.000033
119.006 119.054 0.000117
119.006 119.054 0.000067
119.006 119.054 0.000067
119.006 119.055 0.000083
119.006 119.055 0.000033
119.006 119.055 0.000050
119.006 119.055 0.000017
119.006 119.055 0.000017
119.006 119.056 0.000100
119.006 119.056 0.000083
119.006 119.056 0.000017
119.006 119.056 0.000033
119.006 119.056 0.000017
119.006 119.057 0.000033
119.006 119.057 0.000050
119.006 119.057 0.000083
119.006 119.057 0.000100
119.006 119.057 0.000033
119.006 119.058 0.000033
119.006 119.058 0.000067
119.006 119.058 0.000050
119.006 119.058 0.000167
119.006 119.058 0.000083
119.006 119.059 0.000100
119.006 119.059 0.000067
119.006 119.059 0.000067
119.006 119.059 0.000117
119.006 119.059 0.000150
119.006 119.06 0.000100
119.006 119.06 0.000033
119.006 119.06 0.000033
119.006 119.06 0.000000
119.006 119.06 0.000033
119.006 119.061 0.000167
119.006 119.061 0.000200
119.006 119.061 0.000667
119.006 119.061 0.000167
119.006 119.061 0.000083
119.006 119.062 0.000083
119.006 119.062 0.000000
119.006 119.062 0.000017
119.006 119.062 0.000017
119.006 119.062 0.000033
119.006 119.063 0.000050
119.006 119.063 0.000017
119.006 119.063 0.000017
119.006 119.063 0.000133
119.006 119.063 0.000050
119.006 119.064 0.000017
119.006 119.064 0.000050
119.006 119.064 0.000050
119.006 119.064 0.000083
119.006 119.064 0.000017
119.006 119.065 0.000083
119.006 119.065 0.000050
119.006 119.065 0.000000
119.006 119.065 0.000033
119.006 119.065 0.000017
119.006 119.066 0.000083
119.006 119.066 0.000017
119.006 119.066 0.000000
119.006 119.066 0.000067
119.006 119.066 0.000133
119.006 119.067 0.000217
119.006 119.067 0.000083
119.006 119.067 0.000067
119.006 119.067 0.000167
119.006 119.067 0.000534
119.006 119.068 0.000067
119.006 119.068 0.000033
119.006 119.068 0.000100
119.006 119.068 0.000050
119.006 119.068 0.000050
119.006 119.069 0.000133
119.006 119.069 0.000050
119.006 119.069 0.000100
119.006 119.069 0.000033
119.006 119.069 0.000100
119.006 119.07 0.000067
119.006 119.07 0.000184
119.006 119.07 0.000133
119.006 119.07 0.000083
119.006 119.07 0.000067
119.006 119.071 0.000234
119.006 119.071 0.000083
119.006 119.071 0.000050
119.006 119.071 0.000033
119.006 119.071 0.000050
119.006 119.072 0.000117
119.006 119.072 0.000067
119.006 119.072 0.000067
119.006 119.072 0.000133
119.006 119.072 0.000133
119.006 119.073 0.000100
119.006 119.073 0.000267
119.006 119.073 0.000133
119.006 119.073 0.000150
119.006 119.073 0.001134
119.006 119.074 0.000184
119.006 119.074 0.000033
119.006 119.074 0.000067
119.006 119.074 0.000050
119.006 119.074 0.000100
119.006 119.075 0.000150
119.006 119.075 0.000167
119.006 119.075 0.000133
119.006 119.075 0.000167
119.006 119.075 0.000067
119.006 119.076 0.000584
119.006 119.076 0.000250
119.006 119.076 0.000100
119.006 119.076 0.000033
119.006 119.076 0.000050
119.006 119.077 0.000067
119.006 119.077 0.000167
119.006 119.077 0.000067
119.006 119.077 0.000083
119.006 119.077 0.000100
119.006 119.078 0.000067
119.006 119.078 0.000133
119.006 119.078 0.000050
119.006 119.078 0.000067
119.006 119.078 0.000150
119.006 119.079 0.000617
119.006 119.079 0.000133
119.006 119.079 0.000083
119.006 119.079 0.000884
119.006 119.079 0.000834
119.006 119.08 0.000184
119.006 119.08 0.000117
119.006 119.08 0.000100
119.006 119.08 0.000033
119.006 119.08 0.000000
119.006 119.081 0.000033
119.006 119.081 0.000033
119.006 119.081 0.000017
119.006 119.081 0.000017
119.006 119.081 0.000083
119.006 119.082 0.000033
119.006 119.082 0.000017
119.006 119.082 0.000117
119.006 119.082 0.000100
119.006 119.082 0.000100
119.006 119.083 0.000200
119.006 119.083 0.000067
119.006 119.083 0.000184
119.006 119.083 0.000951
119.006 119.083 0.000534
119.006 119.084 0.000150
119.006 119.084 0.000133
119.006 119.084 0.000050
119.006 119.084 0.000033
119.006 119.084 0.000033
119.006 119.085 0.000017
119.006 119.085 0.000050
119.006 119.085 0.000050
119.006 119.085 0.000033
119.006 119.085 0.000133
119.006 119.086 0.000284
119.006 119.086 0.000050
119.006 119.086 0.000033
119.006 119.086 0.000067
119.006 119.086 0.000083
119.006 119.087 0.000033
119.006 119.087 0.000017
119.006 119.087 0.000050
119.006 119.087 0.000133
119.006 119.087 0.000567
119.006 119.088 0.000150
119.006 119.088 0.000100
119.006 119.088 0.000067
119.006 119.088 0.000150
119.006 119.088 0.000117
119.006 119.089 0.000167
119.006 119.089 0.000501
119.006 119.089 0.000701
119.006 119.089 0.000217
119.006 119.089 0.000050
119.006 119.09 0.000067
119.006 119.09 0.000067
119.006 119.09 0.000083
119.006 119.09 0.000083
119.006 119.09 0.000033
119.006 119.091 0.000067
119.006 119.091 0.000050
119.006 119.091 0.000067
119.006 119.091 0.000050
119.006 119.091 0.000100
119.006 119.092 0.000067
119.006 119.092 0.000100
119.006 119.092 0.000083
119.006 119.092 0.000033
119.006 119.092 0.000017
119.006 119.093 0.000050
119.006 119.093 0.000067
119.006 119.093 0.000017
119.006 119.093 0.000033
119.006 119.093 0.000083
119.006 119.094 0.000100
119.006 119.094 0.000133
119.006 119.094 0.000050
119.006 119.094 0.000033
119.006 119.094 0.000100
119.006 119.095 0.000050
119.006 119.095 0.000050
119.006 119.095 0.000100
119.006 119.095 0.000067
119.006 119.095 0.000100
119.006 119.096 0.000150
119.006 119.096 0.000033
119.006 119.096 0.000050
119.006 119.096 0.000033
119.006 119.096 0.000150
119.006 119.097 0.001034
119.006 119.097 0.000100
119.006 119.097 0.000133
119.006 119.097 0.000067
119.006 119.097 0.000067
119.006 119.098 0.000017
119.006 119.098 0.000017
119.006 119.098 0.000017
119.006 119.098 0.000033
119.006 119.098 0.000000
119.006 119.099 0.000033
119.006 119.099 0.000000
119.006 119.099 0.000050
119.006 119.099 0.000050
119.006 119.099 0.000033
119.006 119.1 0.000017
119.006 119.1 0.000100
119.006 119 0.002069
119.006 119 0.000918
119.006 119 0.001385
119.006 119.001 0.001752
119.006 119.001 0.001435
119.006 119.001 0.001535
119.006 119.001 0.002486
119.006 119.001 0.002836
119.006 119.002 0.002986
119.006 119.002 0.001518
119.006 119.002 0.003187
119.006 119.002 0.002953
119.006 119.002 0.003370
119.006 119.003 0.003003
119.006 119.003 0.005305
119.006 119.003 0.002336
119.006 119.003 0.003904
119.006 119.003 0.002853
119.006 119.004 0.004188
119.006 119.004 0.006640
119.006 119.004 0.005672
119.006 119.004 0.007257
119.006 119.004 0.008308
119.006 119.005 0.008959
119.006 119.005 0.011678
119.006 119.005 0.016717
119.006 119.005 0.023373
119.006 119.005 0.032799
119.006 119.006 0.074374
119.006 119.006 0.331415
119.006 119.006 0.000000
119.006 119.006 0.331765
119.006 119.006 0.077611
119.006 119.007 0.033967
119.006 119.007 0.014381
119.006 119.007 0.013163
119.006 119.007 0.009343
119.006 119.007 0.009126
119.006 119.008 0.007991
119.006 119.008 0.004771
119.006 119.008 0.003737
119.006 119.008 0.004454
119.006 119.008 0.002870
119.006 119.009 0.002169
119.006 119.009 0.002236
119.006 119.009 0.001752
119.006 119.009 0.002586
119.006 119.009 0.002603
119.006 119.01 0.002319
119.006 119.01 0.002152
119.006 119.01 0.002236
119.006 119.01 0.001518
119.006 119.01 0.002503
119.006 119.011 0.002503
119.006 119.011 0.000984
119.006 119.011 0.001101
119.006 119.011 0.000901
119.006 119.011 0.000734
119.006 119.012 0.000400
119.006 119.012 0.000934
119.006 119.012 0.001285
119.006 119.012 0.000734
119.006 119.012 0.001418
119.006 119.013 0.000667
119.006 119.013 0.001068
119.006 119.013 0.001385
119.006 119.013 0.000517
119.006 119.013 0.000484
119.006 119.014 0.000501
119.006 119.014 0.000317
119.006 119.014 0.000517
119.006 119.014 0.000417
119.006 119.014 0.000717
119.006 119.015 0.001268
119.006 119.015 0.001668
119.006 119.015 0.000984
119.006 119.015 0.001702
119.006 119.015 0.000601
119.006 119.016 0.000951
119.006 119.016 0.000701
119.006 119.016 0.000484
119.006 119.016 0.000951
119.006 119.016 0.000684
119.006 119.017 0.000250
119.006 119.017 0.000300
119.006 119.017 0.000400
119.006 119.017 0.000367
119.006 119.017 0.001118
119.006 119.018 0.000817
119.006 119.018 0.000467
119.006 119.018 0.001051
119.006 119.018 0.000434
119.006 119.018 0.000801
119.006 119.019 0.000250
119.006 119.019 0.000184
119.006 119.019 0.000350
119.006 119.019 0.000334
119.006 119.019 0.000234
119.006 119.02 0.000384
119.006 119.02 0.000584
119.006 119.02 0.000417
119.006 119.02 0.000817
119.006 119.02 0.000801
119.006 119.021 0.000934
119.006 119.021 0.001101
119.006 119.021 0.000551
119.006 119.021 0.001185
119.006 119.021 0.000634
119.006 119.022 0.000884
119.006 119.022 0.000484
119.006 119.022 0.000851
119.006 119.022 0.000300
119.006 119.022 0.000284
119.006 119.023 0.000517
119.006 119.023 0.000617
119.006 119.023 0.000450
119.006 119.023 0.000467
119.006 119.023 0.000617
119.006 119.024 0.000701
119.006 119.024 0.000551
119.006 119.024 0.000634
119.006 119.024 0.000651
119.006 119.024 0.000234
119.006 119.025 0.000217
119.006 119.025 0.000284
119.006 119.025 0.000200
119.006 119.025 0.000200
119.006 119.025 0.000300
119.006 119.026 0.000267
119.006 119.026 0.001385
119.006 119.026 0.000350
119.006 119.026 0.000284
119.006 119.026 0.000667
119.006 119.027 0.000284
119.006 119.027 0.000350
119.006 119.027 0.000150
119.006 119.027 0.000100
119.006 119.027 0.000267
119.006 119.028 0.000250
119.006 119.028 0.000234
119.006 119.028 0.000384
119.006 119.028 0.000234
119.006 119.028 0.000284
119.006 119.029 0.000501
119.006 119.029 0.000617
119.006 119.029 0.000367
119.006 119.029 0.000617
119.006 119.029 0.000317
119.006 119.03 0.000150
119.006 119.03 0.000100
119.006 119.03 0.000100
119.006 119.03 0.000184
119.006 119.03 0.000484
119.006 119.031 0.000601
119.006 119.031 0.000617
119.006 119.031 0.000300
119.006 119.031 0.000284
119.006 119.031 0.000717
119.006 119.032 0.000284
119.006 119.032 0.000184
119.006 119.032 0.000133
119.006 119.032 0.000184
119.006 119.032 0.000117
119.006 119.033 0.000200
119.006 119.033 0.000083
119.006 119.033 0.000217
119.006 119.033 0.000133
119.006 119.033 0.000217
119.006 119.034 0.000133
119.006 119.034 0.000200
119.006 119.034 0.000200
119.006 119.034 0.000100
119.006 119.034 0.000083
119.006 119.035 0.000184
119.006 119.035 0.000117
119.006 119.035 0.000167
119.006 119.035 0.000350
119.006 119.035 0.000150
119.006 119.036 0.000400
119.006 119.036 0.000150
119.006 119.036 0.000400
119.006 119.036 0.000217
119.006 119.036 0.000100
119.006 119.037 0.000133
119.006 119.037 0.000067
119.006 119.037 0.000100
119.006 119.037 0.000067
119.006 119.037 0.000117
119.006 119.038 0.000067
119.006 119.038 0.000184
119.006 119.038 0.000784
119.006 119.038 0.000450
119.006 119.038 0.000100
119.006 119.039 0.000350
119.006 119.039 0.000083
119.006 119.039 0.000100
119.006 119.039 0.000200
119.006 119.039 0.000100
119.006 119.04 0.000050
119.006 119.04 0.000033
119.006 119.04 0.000300
119.006 119.04 0.000067
119.006 119.04 0.000067
119.006 119.041 0.000133
119.006 119.041 0.000150
119.006 119.041 0.000050
119.006 119.041 0.000150
119.006 119.041 0.000317
119.006 119.042 0.000150
119.006 119.042 0.000067
119.006 119.042 0.000050
119.006 119.042 0.000083
119.006 119.042 0.000050
119.006 119.043 0.000033
119.006 119.043 0.000033
119.006 119.043 0.000017
119.006 119.043 0.000050
119.006 119.043 0.000133
119.006 119.044 0.000117
119.006 119.044 0.000250
119.006 119.044 0.000083
119.006 119.044 0.000050
119.006 119.044 0.000033
119.006 119.045 0.000234
119.006 119.045 0.000517
119.006 119.045 0.000133
119.006 119.045 0.000300
119.006 119.045 0.000167
119.006 119.046 0.000117
119.006 119.046 0.000234
119.006 119.046 0.000133
119.006 119.046 0.000100
119.006 119.046 0.000083
119.006 119.047 0.000434
119.006 119.047 0.000100
119.006 119.047 0.000117
119.006 119.047 0.000100
119.006 119.047 0.000017
119.006 119.048 0.000050
119.006 119.048 0.000050
119.006 119.048 0.000100
119.006 119.048 0.000033
119.006 119.048 0.000067
119.006 119.049 0.000050
119.006 119.049 0.000050
119.006 119.049 0.000133
119.006 119.049 0.000367
119.006 119.049 0.000067
119.006 119.05 0.000033
119.006 119.05 0.000200
119.006 119.05 0.000250
119.006 119.05 0.000133
119.006 119.05 0.000100
119.006 119.051 0.000100
119.006 119.051 0.000300
119.006 119.051 0.000100
119.006 119.051 0.000117
119.006 119.051 0.000000
119.006 119.052 0.000117
119.006 119.052 0.000150
119.006 119.052 0.000117
119.006 119.052 0.000083
119.006 119.052 0.000000
119.006 119.053 0.000167
119.006 119.053 0.000217
119.006 119.053 0.000100
119.006 119.053 0.000067
119.006 119.053 0.000067
119.006 119.054 0.000133
119.006 119.054 0.000033
119.006 119.054 0.000067
119.006 119.054 0.000100
119.006 119.054 0.000067
119.006 119.055 0.000050
119.006 119.055 0.000050
119.006 119.055 0.000033
119.006 119.055 0.000033
119.006 119.055 0.000067
119.006 119.056 0.000033
119.006 119.056 0.000050
119.006 119.056 0.000117
119.006 119.056 0.000017
119.006 119.056 0.000000
119.006 119.057 0.000033
119.006 119.057 0.000067
119.006 119.057 0.000017
119.006 119.057 0.000050
119.006 119.057 0.000083
119.006 119.058 0.000100
119.006 119.058 0.000350
119.006 119.058 0.000150
119.006 119.058 0.000083
119.006 119.058 0.000083
119.006 119.059 0.000050
119.006 119.059 0.000150
119.006 119.059 0.000450
119.006 119.059 0.000384
119.006 119.059 0.000067
119.006 119.06 0.000100
119.006 119.06 0.000083
119.006 119.06 0.000067
119.006 119.06 0.000017
119.006 119.06 0.000033
119.006 119.061 0.000050
119.006 119.061 0.000100
119.006 119.061 0.000217
119.006 119.061 0.000050
119.006 119.061 0.000033
119.006 119.062 0.000017
119.006 119.062 0.000000
119.006 119.062 0.000067
119.006 119.062 0.000100
119.006 119.062 0.000050
119.006 119.063 0.000000
119.006 119.063 0.000017
119.006 119.063 0.000000
119.006 119.063 0.000117
119.006 119.063 0.000083
119.006 119.064 0.000033
119.006 119.064 0.000033
119.006 119.064 0.000067
119.006 119.064 0.000334
119.006 119.064 0.000167
119.006 119.065 0.000150
119.006 119.065 0.000083
119.006 119.065 0.000067
119.006 119.065 0.000000
119.006 119.065 0.000033
119.006 119.066 0.000050
119.006 119.066 0.000000
119.006 119.066 0.000050
119.006 119.066 0.000167
119.006 119.066 0.000033
119.006 119.067 0.000200
119.006 119.067 0.000083
119.006 119.067 0.000117
119.006 119.067 0.000050
119.006 119.067 0.000067
119.006 119.068 0.000050
119.006 119.068 0.000017
119.006 119.068 0.000067
119.006 119.068 0.000033
119.006 119.068 0.000050
119.006 119.069 0.000033
119.006 119.069 0.000017
119.006 119.069 0.000017
119.006 119.069 0.000033
119.006 119.069 0.000067
119.006 119.07 0.000117
119.006 119.07 0.000167
119.006 119.07 0.000551
119.006 119.07 0.000067
119.006 119.07 0.000167
119.006 119.071 0.000150
119.006 119.071 0.000133
119.006 119.071 0.000050
119.006 119.071 0.000017
119.006 119.071 0.000050
119.006 119.072 0.000133
119.006 119.072 0.000300
119.006 119.072 0.000083
119.006 119.072 0.000050
119.006 119.072 0.000150
119.006 119.073 0.000267
119.006 119.073 0.000100
119.006 119.073 0.000117
119.006 119.073 0.000033
119.006 119.073 0.000117
119.006 119.074 0.000117
119.006 119.074 0.000050
119.006 119.074 0.000067
119.006 119.074 0.000050
119.006 119.074 0.000083
119.006 119.075 0.000100
119.006 119.075 0.000317
119.006 119.075 0.000567
119.006 119.075 0.000217
119.006 119.075 0.000017
119.006 119.076 0.000150
119.006 119.076 0.000133
119.006 119.076 0.000050
119.006 119.076 0.000050
119.006 119.076 0.000100
119.006 119.077 0.000050
119.006 119.077 0.000484
119.006 119.077 0.000133
119.006 119.077 0.000117
119.006 119.077 0.000033
119.006 119.078 0.000067
119.006 119.078 0.000017
119.006 119.078 0.000033
119.006 119.078 0.000067
119.006 119.078 0.000217
119.006 119.079 0.000450
119.006 119.079 0.000100
119.006 119.079 0.000167
119.006 119.079 0.000350
119.006 119.079 0.000167
119.006 119.08 0.000117
119.006 119.08 0.000033
119.006 119.08 0.000017
119.006 119.08 0.000033
119.006 119.08 0.000050
119.006 119.081 0.000033
119.006 119.081 0.000000
119.006 119.081 0.000017
119.006 119.081 0.000033
119.006 119.081 0.000000
119.006 119.082 0.000017
119.006 119.082 0.000017
119.006 119.082 0.000133
119.006 119.082 0.000050
119.006 119.082 0.000384
119.006 119.083 0.000284
119.006 119.083 0.000083
119.006 119.083 0.000334
119.006 119.083 0.000250
119.006 119.083 0.000117
119.006 119.084 0.000050
119.006 119.084 0.000083
119.006 119.084 0.000117
119.006 119.084 0.000117
119.006 119.084 0.000033
119.006 119.085 0.000050
119.006 119.085 0.000000
119.006 119.085 0.000017
119.006 119.085 0.000033
119.006 119.085 0.000100
119.006 119.086 0.000083
119.006 119.086 0.000033
119.006 119.086 0.000050
119.006 119.086 0.000117
119.006 119.086 0.000083
119.006 119.087 0.000100
119.006 119.087 0.000067
119.006 119.087 0.000033
119.006 119.087 0.000184
119.006 119.087 0.000117
119.006 119.088 0.000050
119.006 119.088 0.000067
119.006 119.088 0.000133
119.006 119.088 0.000050
119.006 119.088 0.000100
119.006 119.089 0.000083
119.006 119.089 0.000367
119.006 119.089 0.000734
119.006 119.089 0.000517
119.006 119.089 0.000117
119.006 119.09 0.000067
119.006 119.09 0.000017
119.006 119.09 0.000133
119.006 119.09 0.000083
119.006 119.09 0.000083
119.006 119.091 0.000050
119.006 119.091 0.000133
119.006 119.091 0.000067
119.006 119.091 0.000083
119.006 119.091 0.000400
119.006 119.092 0.000067
119.006 119.092 0.000133
119.006 119.092 0.000150
119.006 119.092 0.000050
119.006 119.092 0.000117
119.006 119.093 0.000000
119.006 119.093 0.000083
119.006 119.093 0.000050
119.006 119.093 0.000100
119.006 119.093 0.000100
119.006 119.094 0.000133
119.006 119.094 0.000651
119.006 119.094 0.000133
119.006 119.094 0.000033
119.006 119.094 0.000100
119.006 119.095 0.000083
119.006 119.095 0.000050
119.006 119.095 0.000067
119.006 119.095 0.000117
119.006 119.095 0.000050
119.006 119.096 0.000133
119.006 119.096 0.000350
119.006 119.096 0.000050
119.006 119.096 0.000067
119.006 119.096 0.000334
119.006 119.097 0.000400
119.006 119.097 0.000033
119.006 119.097 0.000100
119.006 119.097 0.000050
119.006 119.097 0.000067
119.006 119.098 0.000033
119.006 119.098 0.000017
119.006 119.098 0.000017
119.006 119.098 0.000033
119.006 119.098 0.000017
119.006 119.099 0.000050
119.006 119.099 0.000033
119.006 119.099 0.000033
119.006 119.099 0.000033
119.006 119.099 0.000167
119.006 119.1 0.000050
119.006 119.1 0.000133
119.006 119 0.002536
119.006 119 0.001351
119.006 119 0.001218
119.006 119.001 0.000901
119.006 119.001 0.002302
119.006 119.001 0.001735
119.006 119.001 0.001602
119.006 119.001 0.002953
119.006 119.002 0.002686
119.006 119.002 0.001335
119.006 119.002 0.002452
119.006 119.002 0.003820
119.006 119.002 0.003353
119.006 119.003 0.002553
119.006 119.003 0.003053
119.006 119.003 0.001568
119.006 119.003 0.003487
119.006 119.003 0.002152
119.006 119.004 0.003353
119.006 119.004 0.006390
119.006 119.004 0.006290
119.006 119.004 0.007474
119.006 119.004 0.008008
119.006 119.005 0.010711
119.006 119.005 0.010944
119.006 119.005 0.013347
119.006 119.005 0.018919
119.006 119.005 0.023457
119.006 119.006 0.034084
119.006 119.006 0.068919
119.006 119.006 0.331765
119.006 119.006 0.000000
119.006 119.006 0.334101
119.006 119.007 0.074608
119.006 119.007 0.024191
119.006 119.007 0.016149
119.006 119.007 0.010861
119.006 119.007 0.009660
119.006 119.008 0.007641
119.006 119.008 0.007541
119.006 119.008 0.004771
119.006 119.008 0.004037
119.006 119.008 0.003720
119.006 119.009 0.003537
119.006 119.009 0.003086
119.006 119.009 0.002486
119.006 119.009 0.001535
119.006 119.009 0.001885
119.006 119.01 0.001335
119.006 119.01 0.003270
119.006 119.01 0.002719
119.006 119.01 0.001685
119.006 119.01 0.001885
119.006 119.011 0.002419
119.006 119.011 0.001318
119.006 119.011 0.001902
119.006 119.011 0.000717
119.006 119.011 0.001101
119.006 119.012 0.000567
119.006 119.012 0.000634
119.006 119.012 0.001802
119.006 119.012 0.000817
119.006 119.012 0.001235
119.006 119.013 0.001201
119.006 119.013 0.003737
119.006 119.013 0.001385
119.006 119.013 0.000918
119.006 119.013 0.000334
119.006 119.014 0.000350
119.006 119.014 0.000450
119.006 119.014 0.001101
119.006 119.014 0.000717
119.006 119.014 0.000984
119.006 119.015 0.001351
119.006 119.015 0.000817
119.006 119.015 0.000901
119.006 119.015 0.001585
119.006 119.015 0.000450
119.006 119.016 0.000617
119.006 119.016 0.001151
119.006 119.016 0.000567
119.006 119.016 0.000450
119.006 119.016 0.000367
119.006 119.017 0.000284
119.006 119.017 0.000384
119.006 119.017 0.000450
119.006 119.017 0.000551
119.006 119.017 0.001418
119.006 119.018 0.001285
119.006 119.018 0.000968
119.006 119.018 0.000801
119.006 119.018 0.000567
119.006 119.018 0.000784
119.006 119.019 0.000701
119.006 119.019 0.000334
119.006 119.019 0.000400
119.006 119.019 0.000450
119.006 119.019 0.000717
119.006 119.02 0.000450
119.006 119.02 0.000250
119.006 119.02 0.000567
119.006 119.02 0.000467
119.006 119.02 0.000450
119.006 119.021 0.000284
119.006 119.021 0.000367
119.006 119.021 0.001185
119.006 119.021 0.001602
119.006 119.021 0.001051
119.006 119.022 0.002202
119.006 119.022 0.000984
119.006 119.022 0.000517
119.006 119.022 0.000717
119.006 119.022 0.000801
119.006 119.023 0.000884
119.006 119.023 0.000467
119.006 119.023 0.000334
119.006 119.023 0.000434
119.006 119.023 0.000617
119.006 119.024 0.000784
119.006 119.024 0.000834
119.006 119.024 0.000701
119.006 119.024 0.000450
119.006 119.024 0.000300
119.006 119.025 0.000300
119.006 119.025 0.000200
119.006 119.025 0.000250
119.006 119.025 0.000117
119.006 119.025 0.000517
119.006 119.026 0.000350
119.006 119.026 0.001034
119.006 119.026 0.000350
119.006 119.026 0.000584
119.006 119.026 0.000751
119.006 119.027 0.000217
119.006 119.027 0.000150
119.006 119.027 0.000117
119.006 119.027 0.000150
119.006 119.027 0.000083
119.006 119.028 0.000350
119.006 119.028 0.000350
119.006 119.028 0.000217
119.006 119.028 0.000083
119.006 119.028 0.000217
119.006 119.029 0.000083
119.006 119.029 0.000267
119.006 119.029 0.000300
119.006 119.029 0.000984
119.006 119.029 0.000167
119.006 119.03 0.000250
119.006 119.03 0.000033
119.006 119.03 0.000133
119.006 119.03 0.000133
119.006 119.03 0.000501
119.006 119.031 0.000667
119.006 119.031 0.000250
119.006 119.031 0.000734
119.006 119.031 0.000184
119.006 119.031 0.000334
119.006 119.032 0.000133
119.006 119.032 0.000217
119.006 119.032 0.000167
119.006 119.032 0.000517
119.006 119.032 0.000851
119.006 119.033 0.000534
119.006 119.033 0.000267
119.006 119.033 0.000501
119.006 119.033 0.000284
119.006 119.033 0.000267
119.006 119.034 0.000133
119.006 119.034 0.000317
119.006 119.034 0.000901
119.006 119.034 0.000117
119.006 119.034 0.000133
119.006 119.035 0.000184
119.006 119.035 0.000434
119.006 119.035 0.000367
119.006 119.035 0.000200
119.006 119.035 0.000067
119.006 119.036 0.000167
119.006 119.036 0.000050
119.006 119.036 0.000100
119.006 119.036 0.000184
119.006 119.036 0.000267
119.006 119.037 0.000267
119.006 119.037 0.000217
119.006 119.037 0.000167
119.006 119.037 0.000133
119.006 119.037 0.000350
119.006 119.038 0.000133
119.006 119.038 0.000200
119.006 119.038 0.000217
119.006 119.038 0.000117
119.006 119.038 0.000133
119.006 119.039 0.000217
119.006 119.039 0.000667
119.006 119.039 0.000100
119.006 119.039 0.000100
119.006 119.039 0.000117
119.006 119.04 0.000033
119.006 119.04 0.000100
119.006 119.04 0.000434
119.006 119.04 0.000067
119.006 119.04 0.000100
119.006 119.041 0.000133
119.006 119.041 0.000083
119.006 119.041 0.000083
119.006 119.041 0.000083
119.006 119.041 0.000050
119.006 119.042 0.000400
119.006 119.042 0.000067
119.006 119.042 0.000200
119.006 119.042 0.000400
119.006 119.042 0.000133
119.006 119.043 0.000067
119.006 119.043 0.000017
119.006 119.043 0.000033
119.006 119.043 0.000167
119.006 119.043 0.000083
119.006 119.044 0.000017
119.006 119.044 0.000050
119.006 119.044 0.000100
119.006 119.044 0.000033
119.006 119.044 0.000067
119.006 119.045 0.000100
119.006 119.045 0.000450
119.006 119.045 0.000167
119.006 119.045 0.000150
119.006 119.045 0.000300
119.006 119.046 0.000217
119.006 119.046 0.000100
119.006 119.046 0.000100
119.006 119.046 0.000050
119.006 119.046 0.000083
119.006 119.047 0.000050
119.006 119.047 0.000117
119.006 119.047 0.000017
119.006 119.047 0.000050
119.006 119.047 0.000083
119.006 119.048 0.000083
119.006 119.048 0.000033
119.006 119.048 0.000050
119.006 119.048 0.000100
119.006 119.048 0.000067
119.006 119.049 0.000033
119.006 119.049 0.000100
119.006 119.049 0.000083
119.006 119.049 0.000083
119.006 119.049 0.000050
119.006 119.05 0.000033
119.006 119.05 0.000083
119.006 119.05 0.000133
119.006 119.05 0.000117
119.006 119.05 0.000117
119.006 119.051 0.000150
119.006 119.051 0.000150
119.006 119.051 0.000133
119.006 119.051 0.000067
119.006 119.051 0.000000
119.006 119.052 0.000100
119.006 119.052 0.000100
119.006 119.052 0.000184
119.006 119.052 0.000050
119.006 119.052 0.000067
119.006 119.053 0.000117
119.006 119.053 0.000133
119.006 119.053 0.000083
119.006 119.053 0.000117
119.006 119.053 0.000184
119.006 119.054 0.000117
119.006 119.054 0.000117
119.006 119.054 0.000117
119.006 119.054 0.000334
119.006 119.054 0.000150
119.006 119.055 0.000050
119.006 119.055 0.000100
119.006 119.055 0.000083
119.006 119.055 0.000050
119.006 119.055 0.000384
119.006 119.056 0.000067
119.006 119.056 0.000050
119.006 119.056 0.000050
119.006 119.056 0.000017
119.006 119.056 0.000000
119.006 119.057 0.000017
119.006 119.057 0.000067
119.006 119.057 0.000300
119.006 119.057 0.000050
119.006 119.057 0.000050
119.006 119.058 0.000083
119.006 119.058 0.000150
119.006 119.058 0.000150
119.006 119.058 0.000367
119.006 119.058 0.000167
119.006 119.059 0.000067
119.006 119.059 0.000250
119.006 119.059 0.000067
119.006 119.059 0.000133
119.006 119.059 0.000033
119.006 119.06 0.000033
119.006 119.06 0.000067
119.006 119.06 0.000050
119.006 119.06 0.000267
119.006 119.06 0.000117
119.006 119.061 0.000250
119.006 119.061 0.000834
119.006 119.061 0.000200
119.006 119.061 0.000050
119.006 119.061 0.000067
119.006 119.062 0.000017
119.006 119.062 0.000050
119.006 119.062 0.000083
119.006 119.062 0.000400
119.006 119.062 0.000050
119.006 119.063 0.000033
119.006 119.063 0.000050
119.006 119.063 0.000050
119.006 119.063 0.000033
119.006 119.063 0.000017
119.006 119.064 0.000017
119.006 119.064 0.000083
119.006 119.064 0.000033
119.006 119.064 0.000133
119.006 119.064 0.000150
119.006 119.065 0.000083
119.006 119.065 0.000417
119.006 119.065 0.000367
119.006 119.065 0.000100
119.006 119.065 0.000050
119.006 119.066 0.000067
119.006 119.066 0.000050
119.006 119.066 0.000033
119.006 119.066 0.000067
119.006 119.066 0.000117
119.006 119.067 0.000450
119.006 119.067 0.000117
119.006 119.067 0.000100
119.006 119.067 0.000133
119.006 119.067 0.000117
119.006 119.068 0.000050
119.006 119.068 0.000033
119.006 119.068 0.000033
119.006 119.068 0.000033
119.006 119.068 0.000033
119.006 119.069 0.000033
119.006 119.069 0.000050
119.006 119.069 0.000050
119.006 119.069 0.000050
119.006 119.069 0.000033
119.006 119.07 0.000133
119.006 119.07 0.000067
119.006 119.07 0.000117
119.006 119.07 0.000117
119.006 119.07 0.000167
119.006 119.071 0.000050
119.006 119.071 0.000067
119.006 119.071 0.000000
119.006 119.071 0.000050
119.006 119.071 0.000067
119.006 119.072 0.000150
119.006 119.072 0.000083
119.006 119.072 0.000033
119.006 119.072 0.000067
119.006 119.072 0.000350
119.006 119.073 0.000133
119.006 119.073 0.000133
119.006 119.073 0.000117
119.006 119.073 0.000067
119.006 119.073 0.000017
119.006 119.074 0.000017
119.006 119.074 0.000100
119.006 119.074 0.000017
119.006 119.074 0.000083
119.006 119.074 0.000067
119.006 119.075 0.000117
119.006 119.075 0.000100
119.006 119.075 0.000267
119.006 119.075 0.000467
119.006 119.075 0.000083
119.006 119.076 0.000017
119.006 119.076 0.000067
119.006 119.076 0.000033
119.006 119.076 0.000017
119.006 119.076 0.000033
119.006 119.077 0.000083
119.006 119.077 0.000083
119.006 119.077 0.000150
119.006 119.077 0.000067
119.006 119.077 0.000100
119.006 119.078 0.000083
119.006 119.078 0.000033
119.006 119.078 0.000050
119.006 119.078 0.000100
119.006 119.078 0.000167
119.006 119.079 0.000150
119.006 119.079 0.000050
119.006 119.079 0.000117
119.006 119.079 0.000100
119.006 119.079 0.000150
119.006 119.08 0.000100
119.006 119.08 0.000033
119.006 119.08 0.000050
119.006 119.08 0.000000
119.006 119.08 0.000050
119.006 119.081 0.000067
119.006 119.081 0.000033
119.006 119.081 0.000033
119.006 119.081 0.000000
119.006 119.081 0.000067
119.006 119.082 0.000033
119.006 119.082 0.000117
119.006 119.082 0.000050
119.006 119.082 0.000017
119.006 119.082 0.000100
119.006 119.083 0.000067
119.006 119.083 0.000200
119.006 119.083 0.000100
119.006 119.083 0.000167
119.006 119.083 0.000100
119.006 119.084 0.000067
119.006 119.084 0.000100
119.006 119.084 0.000100
119.006 119.084 0.000384
119.006 119.084 0.000067
119.006 119.085 0.000067
119.006 119.085 0.000017
119.006 119.085 0.000033
119.006 119.085 0.000050
119.006 119.085 0.000100
119.006 119.086 0.000050
119.006 119.086 0.000050
119.006 119.086 0.000000
119.006 119.086 0.000083
119.006 119.086 0.000017
119.006 119.087 0.000000
119.006 119.087 0.000100
119.006 119.087 0.000167
119.006 119.087 0.000501
119.006 119.087 0.000100
119.006 119.088 0.000117
119.006 119.088 0.000083
119.006 119.088 0.000384
119.006 119.088 0.000117
119.006 119.088 0.000284
119.006 119.089 0.000167
119.006 119.089 0.000150
119.006 119.089 0.000234
119.006 119.089 0.000150
119.006 119.089 0.000033
119.006 119.09 0.000050
119.006 119.09 0.000033
119.006 119.09 0.000067
119.006 119.09 0.000083
119.006 119.09 0.000234
119.006 119.091 0.000083
119.006 119.091 0.000083
119.006 119.091 0.000133
119.006 119.091 0.000050
119.006 119.091 0.000033
119.006 119.092 0.000017
119.006 119.092 0.000117
119.006 119.092 0.000050
119.006 119.092 0.000067
119.006 119.092 0.000117
119.006 119.093 0.000083
119.006 119.093 0.000167
119.006 119.093 0.000217
119.006 119.093 0.000083
119.006 119.093 0.000017
119.006 119.094 0.000033
119.006 119.094 0.000300
119.006 119.094 0.000200
119.006 119.094 0.000050
119.006 119.094 0.000033
119.006 119.095 0.000150
119.006 119.095 0.000017
119.006 119.095 0.000033
119.006 119.095 0.000133
119.006 119.095 0.000133
119.006 119.096 0.000083
119.006 119.096 0.000083
119.006 119.096 0.000033
119.006 119.096 0.000067
119.006 119.096 0.000133
119.006 119.097 0.000501
119.006 119.097 0.000117
119.006 119.097 0.000133
119.006 119.097 0.000083
119.006 119.097 0.000117
119.006 119.098 0.000033
119.006 119.098 0.000067
119.006 119.098 0.000017
119.006 119.098 0.000050
119.006 119.098 0.000033
119.006 119.099 0.000050
119.006 119.099 0.000033
119.006 119.099 0.000067
119.006 119.099 0.000017
119.006 119.099 0.000000
119.006 119.1 0.000017
119.006 119.1 0.000033
119.006 119 0.001768
119.006 119 0.001718
119.006 119 0.002636
119.006 119.001 0.001301
119.006 119.001 0.001151
119.006 119.001 0.001235
119.006 119.001 0.002486
119.006 119.001 0.002870
119.006 119.002 0.003053
119.006 119.002 0.001535
119.006 119.002 0.002603
119.006 119.002 0.002519
119.006 119.002 0.003387
119.006 119.003 0.003187
119.006 119.003 0.005022
119.006 119.003 0.001919
119.006 119.003 0.003670
119.006 119.003 0.002469
119.006 119.004 0.003620
119.006 119.004 0.002769
119.006 119.004 0.004304
119.006 119.004 0.005222
119.006 119.004 0.006139
119.006 119.005 0.008175
119.006 119.005 0.008492
119.006 119.005 0.008976
119.006 119.005 0.017601
119.006 119.005 0.018769
119.006 119.006 0.018719
119.006 119.006 0.028929
119.006 119.006 0.077611
119.006 119.006 0.334101
119.006 119.006 0.000000
119.006 119.007 0.329046
119.006 119.007 0.062179
119.006 119.007 0.026410
119.006 119.007 0.017184
119.006 119.007 0.012996
119.006 119.008 0.011028
119.006 119.008 0.009243
119.006 119.008 0.009743
119.006 119.008 0.005539
119.006 119.008 0.003921
119.006 119.009 0.002836
119.006 119.009 0.002803
119.006 119.009 0.002202
119.006 119.009 0.002135
119.006 119.009 0.002286
119.006 119.01 0.000934
119.006 119.01 0.001535
119.006 119.01 0.002269
119.006 119.01 0.002286
119.006 119.01 0.002819
119.006 119.011 0.001401
119.006 119.011 0.001168
119.006 119.011 0.001852
119.006 119.011 0.001051
119.006 119.011 0.000851
119.006 119.012 0.000467
119.006 119.012 0.000501
119.006 119.012 0.000551
119.006 119.012 0.000934
119.006 119.012 0.000567
119.006 119.013 0.000784
119.006 119.013 0.000817
119.006 119.013 0.001235
119.006 119.013 0.000817
119.006 119.013 0.000400
119.006 119.014 0.000701
119.006 119.014 0.000300
119.006 119.014 0.000734
119.006 119.014 0.001168
119.006 119.014 0.000467
119.006 119.015 0.000551
119.006 119.015 0.000918
119.006 119.015 0.001885
119.006 119.015 0.000801
119.006 119.015 0.000400
119.006 119.016 0.000484
119.006 119.016 0.000584
119.006 119.016 0.000300
119.006 119.016 0.000350
119.006 119.016 0.000484
119.006 119.017 0.000317
119.006 119.017 0.000367
119.006 119.017 0.000350
119.006 119.017 0.001101
119.006 119.017 0.001502
119.006 119.018 0.000734
119.006 119.018 0.000784
119.006 119.018 0.001718
119.006 119.018 0.000868
119.006 119.018 0.000617
119.006 119.019 0.001451
119.006 119.019 0.000484
119.006 119.019 0.001051
119.006 119.019 0.000651
119.006 119.019 0.001151
119.006 119.02 0.001235
119.006 119.02 0.000551
119.006 119.02 0.001068
119.006 119.02 0.000717
119.006 119.02 0.000617
119.006 119.021 0.000250
119.006 119.021 0.000367
119.006 119.021 0.000384
119.006 119.021 0.000701
119.006 119.021 0.001702
119.006 119.022 0.000801
119.006 119.022 0.000767
119.006 119.022 0.000517
119.006 119.022 0.001301
119.006 119.022 0.001418
119.006 119.023 0.001468
119.006 119.023 0.000584
119.006 119.023 0.000367
119.006 119.023 0.000884
119.006 119.023 0.000434
119.006 119.024 0.000384
119.006 119.024 0.000300
119.006 119.024 0.000751
119.006 119.024 0.000300
119.006 119.024 0.000350
119.006 119.025 0.001318
119.006 119.025 0.000334
119.006 119.025 0.000267
119.006 119.025 0.000267
119.006 119.025 0.000717
119.006 119.026 0.000417
119.006 119.026 0.000801
119.006 119.026 0.000267
119.006 119.026 0.000250
119.006 119.026 0.000217
119.006 119.027 0.000100
119.006 119.027 0.000234
119.006 119.027 0.000133
119.006 119.027 0.000267
119.006 119.027 0.000150
119.006 119.028 0.000217
119.006 119.028 0.000200
119.006 119.028 0.000167
119.006 119.028 0.000150
119.006 119.028 0.000184
119.006 119.029 0.000551
119.006 119.029 0.000334
119.006 119.029 0.000133
119.006 119.029 0.000300
119.006 119.029 0.000234
119.006 119.03 0.000017
119.006 119.03 0.000033
119.006 119.03 0.000083
119.006 119.03 0.000150
119.006 119.03 0.000100
119.006 119.031 0.000217
119.006 119.031 0.000217
119.006 119.031 0.000317
119.006 119.031 0.000284
119.006 119.031 0.000834
119.006 119.032 0.000200
119.006 119.032 0.000150
119.006 119.032 0.000217
119.006 119.032 0.000350
119.006 119.032 0.000534
119.006 119.033 0.001401
119.006 119.033 0.000551
119.006 119.033 0.001685
119.006 119.033 0.000434
119.006 119.033 0.000117
119.006 119.034 0.000117
119.006 119.034 0.000067
119.006 119.034 0.000117
119.006 119.034 0.000133
119.006 119.034 0.000100
119.006 119.035 0.000184
119.006 119.035 0.000200
119.006 119.035 0.000100
119.006 119.035 0.000167
119.006 119.035 0.000133
119.006 119.036 0.000167
119.006 119.036 0.000067
119.006 119.036 0.000050
119.006 119.036 0.000067
119.006 119.036 0.000200
119.006 119.037 0.000868
119.006 119.037 0.000250
119.006 119.037 0.000484
119.006 119.037 0.000234
119.006 119.037 0.000200
119.006 119.038 0.000083
119.006 119.038 0.000117
119.006 119.038 0.000117
119.006 119.038 0.000117
119.006 119.038 0.000133
119.006 119.039 0.000067
119.006 119.039 0.000184
119.006 119.039 0.000117
119.006 119.039 0.000100
119.006 119.039 0.000133
119.006 119.04 0.000017
119.006 119.04 0.000067
119.006 119.04 0.000117
119.006 119.04 0.000133
119.006 119.04 0.000033
119.006 119.041 0.000067
119.006 119.041 0.000050
119.006 119.041 0.000067
119.006 119.041 0.000083
119.006 119.041 0.000133
119.006 119.042 0.000334
119.006 119.042 0.000100
119.006 119.042 0.000033
119.006 119.042 0.000050
119.006 119.042 0.000067
119.006 119.043 0.000117
119.006 119.043 0.000083
119.006 119.043 0.000117
119.006 119.043 0.000234
119.006 119.043 0.000067
119.006 119.044 0.000083
119.006 119.044 0.000067
119.006 119.044 0.000017
119.006 119.044 0.000000
119.006 119.044 0.000067
119.006 119.045 0.000150
119.006 119.045 0.000467
119.006 119.045 0.000717
119.006 119.045 0.000117
119.006 119.045 0.000984
119.006 119.046 0.000200
119.006 119.046 0.000117
119.006 119.046 0.000067
119.006 119.046 0.000067
119.006 119.046 0.000050
119.006 119.047 0.000067
119.006 119.047 0.000083
119.006 119.047 0.000033
119.006 119.047 0.000117
119.006 119.047 0.000067
119.006 119.048 0.000083
119.006 119.048 0.000017
119.006 119.048 0.000100
119.006 119.048 0.000033
119.006 119.048 0.000083
119.006 119.049 0.000167
119.006 119.049 0.001151
119.006 119.049 0.000434
119.006 119.049 0.000217
119.006 119.049 0.000167
119.006 119.05 0.000050
119.006 119.05 0.000067
119.006 119.05 0.000100
119.006 119.05 0.000083
119.006 119.05 0.000117
119.006 119.051 0.000117
119.006 119.051 0.000033
119.006 119.051 0.000067
119.006 119.051 0.000117
119.006 119.051 0.000033
119.006 119.052 0.000083
119.006 119.052 0.000100
119.006 119.052 0.000100
119.006 119.052 0.000117
119.006 119.052 0.000083
119.006 119.053 0.000100
119.006 119.053 0.000617
119.006 119.053 0.000150
119.006 119.053 0.000184
119.006 119.053 0.000100
119.006 119.054 0.000083
119.006 119.054 0.000133
119.006 119.054 0.000083
119.006 119.054 0.000150
119.006 119.054 0.000050
119.006 119.055 0.000033
119.006 119.055 0.000117
119.006 119.055 0.000200
119.006 119.055 0.000100
119.006 119.055 0.000167
119.006 119.056 0.000100
119.006 119.056 0.000050
119.006 119.056 0.000117
119.006 119.056 0.000033
119.006 119.056 0.000017
119.006 119.057 0.000033
119.006 119.057 0.000033
119.006 119.057 0.000067
119.006 119.057 0.000033
119.006 119.057 0.000050
119.006 119.058 0.000067
119.006 119.058 0.000117
119.006 119.058 0.000117
119.006 119.058 0.000200
119.006 119.058 0.000050
119.006 119.059 0.000067
119.006 119.059 0.000083
119.006 119.059 0.000100
119.006 119.059 0.000050
119.006 119.059 0.000067
119.006 119.06 0.000050
119.006 119.06 0.000117
119.006 119.06 0.000067
119.006 119.06 0.000083
119.006 119.06 0.000050
119.006 119.061 0.000083
119.006 119.061 0.000234
119.006 119.061 0.000217
119.006 119.061 0.000117
119.006 119.061 0.000050
119.006 119.062 0.000017
119.006 119.062 0.000050
119.006 119.062 0.000083
119.006 119.062 0.000083
119.006 119.062 0.000067
119.006 119.063 0.000050
119.006 119.063 0.000017
119.006 119.063 0.000050
119.006 119.063 0.000033
119.006 119.063 0.000067
119.006 119.064 0.000067
[truncated: 5,789,020 more chars]
