# Supplementary material for: Predicting scale-dependent chromatin polymer properties from systematic coarse-graining
Source: Nat Commun. 2023 Jul 11;14:4108. doi: 10.1038/s41467-023-39907-2 (PMC10336007; doi:10.1038/s41467-023-39907-2)
Supplement: Supplementary file 4 — Source Data [file 41467_2023_39907_MOESM4_ESM.zip › source_data/source_data_fig_1/source_data_fig_1b.txt]

31.17 31.17 0.000000
31.17 31.1702 0.336203
31.17 31.1704 0.076860
31.17 31.1706 0.038689
31.17 31.1708 0.032332
31.17 31.171 0.015749
31.17 31.1712 0.016133
31.17 31.1714 0.008642
31.17 31.1716 0.010777
31.17 31.1718 0.009226
31.17 31.172 0.005255
31.17 31.1722 0.003387
31.17 31.1724 0.004872
31.17 31.1726 0.003937
31.17 31.1728 0.004254
31.17 31.173 0.002753
31.17 31.1732 0.002152
31.17 31.1734 0.001752
31.17 31.1736 0.002236
31.17 31.1738 0.001618
31.17 31.174 0.001418
31.17 31.1742 0.002336
31.17 31.1744 0.002653
31.17 31.1746 0.002386
31.17 31.1748 0.002019
31.17 31.175 0.001818
31.17 31.1752 0.004671
31.17 31.1754 0.003654
31.17 31.1756 0.003103
31.17 31.1758 0.011061
31.17 31.176 0.005055
31.17 31.1762 0.002052
31.17 31.1764 0.002719
31.17 31.1766 0.002970
31.17 31.1768 0.001552
31.17 31.177 0.001969
31.17 31.1772 0.001134
31.17 31.1774 0.000951
31.17 31.1776 0.002202
31.17 31.1778 0.002119
31.17 31.178 0.003587
31.17 31.1782 0.001335
31.17 31.1784 0.000717
31.17 31.1786 0.000617
31.17 31.1788 0.000684
31.17 31.179 0.000951
31.17 31.1792 0.002302
31.17 31.1794 0.000884
31.17 31.1796 0.001451
31.17 31.1798 0.001318
31.17 31.18 0.001318
31.17 31.1802 0.001401
31.17 31.1804 0.000484
31.17 31.1806 0.000434
31.17 31.1808 0.000267
31.17 31.181 0.000300
31.17 31.1812 0.000617
31.17 31.1814 0.001268
31.17 31.1816 0.000834
31.17 31.1818 0.001068
31.17 31.182 0.001552
31.17 31.1822 0.000501
31.17 31.1824 0.000184
31.17 31.1826 0.000284
31.17 31.1828 0.000250
31.17 31.183 0.000317
31.17 31.1832 0.000150
31.17 31.1834 0.000517
31.17 31.1836 0.001485
31.17 31.1838 0.000651
31.17 31.184 0.000267
31.17 31.1842 0.000450
31.17 31.1844 0.000284
31.17 31.1846 0.000167
31.17 31.1848 0.000384
31.17 31.185 0.000300
31.17 31.1852 0.000501
31.17 31.1854 0.001585
31.17 31.1856 0.000400
31.17 31.1858 0.000367
31.17 31.186 0.000267
31.17 31.1862 0.000250
31.17 31.1864 0.000317
31.17 31.1866 0.000734
31.17 31.1868 0.002586
31.17 31.187 0.001451
31.17 31.1872 0.001435
31.17 31.1874 0.000350
31.17 31.1876 0.000334
31.17 31.1878 0.000350
31.17 31.188 0.000384
31.17 31.1882 0.000334
31.17 31.1884 0.000250
31.17 31.1886 0.000217
31.17 31.1888 0.000150
31.17 31.189 0.000300
31.17 31.1892 0.000184
31.17 31.1894 0.000150
31.17 31.1896 0.000300
31.17 31.1898 0.000284
31.17 31.19 0.000801
31.17 31.1902 0.000417
31.17 31.1904 0.000217
31.17 31.1906 0.000284
31.17 31.1908 0.000100
31.17 31.191 0.000150
31.17 31.1912 0.000284
31.17 31.1914 0.000350
31.17 31.1916 0.000317
31.17 31.1918 0.000250
31.17 31.192 0.000651
31.17 31.1922 0.001468
31.17 31.1924 0.001218
31.17 31.1926 0.000434
31.17 31.1928 0.000300
31.17 31.193 0.000167
31.17 31.1932 0.000133
31.17 31.1934 0.000234
31.17 31.1936 0.000200
31.17 31.1938 0.000334
31.17 31.194 0.000951
31.17 31.1942 0.000317
31.17 31.1944 0.000200
31.17 31.1946 0.000250
31.17 31.1948 0.000200
31.17 31.195 0.000150
31.17 31.1952 0.000684
31.17 31.1954 0.000317
31.17 31.1956 0.000284
31.17 31.1958 0.000167
31.17 31.196 0.000167
31.17 31.1962 0.000300
31.17 31.1964 0.000751
31.17 31.1966 0.000384
31.17 31.1968 0.000551
31.17 31.197 0.000367
31.17 31.1972 0.000300
31.17 31.1974 0.000300
31.17 31.1976 0.000384
31.17 31.1978 0.000184
31.17 31.198 0.000317
31.17 31.1982 0.000417
31.17 31.1984 0.000267
31.17 31.1986 0.000317
31.17 31.1988 0.000384
31.17 31.199 0.000334
31.17 31.1992 0.000400
31.17 31.1994 0.000984
31.17 31.1996 0.000467
31.17 31.1998 0.000284
31.17 31.2 0.000184
31.17 31.2002 0.000417
31.17 31.2004 0.000300
31.17 31.2006 0.000434
31.17 31.2008 0.000150
31.17 31.201 0.000334
31.17 31.2012 0.000484
31.17 31.2014 0.000284
31.17 31.2016 0.000234
31.17 31.2018 0.000217
31.17 31.202 0.000184
31.17 31.2022 0.000200
31.17 31.2024 0.000184
31.17 31.2026 0.000300
31.17 31.2028 0.000150
31.17 31.203 0.000167
31.17 31.2032 0.000200
31.17 31.2034 0.000117
31.17 31.2036 0.000684
31.17 31.2038 0.002352
31.17 31.204 0.000517
31.17 31.2042 0.000267
31.17 31.2044 0.000234
31.17 31.2046 0.000217
31.17 31.2048 0.000434
31.17 31.205 0.000767
31.17 31.2052 0.000384
31.17 31.2054 0.000083
31.17 31.2056 0.000367
31.17 31.2058 0.000284
31.17 31.206 0.000767
31.17 31.2062 0.000334
31.17 31.2064 0.000284
31.17 31.2066 0.000234
31.17 31.2068 0.000384
31.17 31.207 0.000200
31.17 31.2072 0.000217
31.17 31.2074 0.000184
31.17 31.2076 0.000083
31.17 31.2078 0.000200
31.17 31.208 0.000334
31.17 31.2082 0.001185
31.17 31.2084 0.000317
31.17 31.2086 0.000300
31.17 31.2088 0.000083
31.17 31.209 0.000184
31.17 31.2092 0.000200
31.17 31.2094 0.000083
31.17 31.2096 0.000100
31.17 31.2098 0.000167
31.17 31.21 0.000083
31.17 31.2102 0.000083
31.17 31.2104 0.000117
31.17 31.2106 0.000184
31.17 31.2108 0.000117
31.17 31.211 0.000033
31.17 31.2112 0.000067
31.17 31.2114 0.000100
31.17 31.2116 0.000133
31.17 31.2118 0.000050
31.17 31.212 0.000067
31.17 31.2122 0.000184
31.17 31.2124 0.000200
31.17 31.2126 0.001068
31.17 31.2128 0.000284
31.17 31.213 0.000334
31.17 31.2132 0.001368
31.17 31.2134 0.000450
31.17 31.2136 0.000250
31.17 31.2138 0.000083
31.17 31.214 0.000133
31.17 31.2142 0.000100
31.17 31.2144 0.000117
31.17 31.2146 0.000100
31.17 31.2148 0.000167
31.17 31.215 0.000133
31.17 31.2152 0.000050
31.17 31.2154 0.000067
31.17 31.2156 0.000050
31.17 31.2158 0.000067
31.17 31.216 0.000050
31.17 31.2162 0.000150
31.17 31.2164 0.000050
31.17 31.2166 0.000050
31.17 31.2168 0.000000
31.17 31.217 0.000050
31.17 31.2172 0.000083
31.17 31.2174 0.000100
31.17 31.2176 0.000133
31.17 31.2178 0.000083
31.17 31.218 0.000050
31.17 31.2182 0.000067
31.17 31.2184 0.000050
31.17 31.2186 0.000083
31.17 31.2188 0.000050
31.17 31.219 0.000017
31.17 31.2192 0.000033
31.17 31.2194 0.000150
31.17 31.2196 0.000117
31.17 31.2198 0.000133
31.17 31.22 0.000033
31.17 31.2202 0.000083
31.17 31.2204 0.000100
31.17 31.2206 0.000133
31.17 31.2208 0.000133
31.17 31.221 0.000167
31.17 31.2212 0.000033
31.17 31.2214 0.000033
31.17 31.2216 0.000050
31.17 31.2218 0.000067
31.17 31.222 0.000050
31.17 31.2222 0.000050
31.17 31.2224 0.000017
31.17 31.2226 0.000017
31.17 31.2228 0.000050
31.17 31.223 0.000083
31.17 31.2232 0.000050
31.17 31.2234 0.000083
31.17 31.2236 0.000083
31.17 31.2238 0.000133
31.17 31.224 0.000133
31.17 31.2242 0.000083
31.17 31.2244 0.000067
31.17 31.2246 0.000083
31.17 31.2248 0.000017
31.17 31.225 0.000050
31.17 31.2252 0.000050
31.17 31.2254 0.000000
31.17 31.2256 0.000067
31.17 31.2258 0.000083
31.17 31.226 0.000050
31.17 31.2262 0.000050
31.17 31.2264 0.000067
31.17 31.2266 0.000017
31.17 31.2268 0.000050
31.17 31.227 0.000083
31.17 31.2272 0.000100
31.17 31.2274 0.000083
31.17 31.2276 0.000150
31.17 31.2278 0.000100
31.17 31.228 0.000450
31.17 31.2282 0.000267
31.17 31.2284 0.000217
31.17 31.2286 0.000250
31.17 31.2288 0.000100
31.17 31.229 0.000083
31.17 31.2292 0.000083
31.17 31.2294 0.000100
31.17 31.2296 0.000100
31.17 31.2298 0.000167
31.17 31.23 0.000184
31.17 31.2302 0.000200
31.17 31.2304 0.000150
31.17 31.2306 0.000200
31.17 31.2308 0.000384
31.17 31.231 0.001919
31.17 31.2312 0.000450
31.17 31.2314 0.000100
31.17 31.2316 0.000167
31.17 31.2318 0.000184
31.17 31.232 0.000617
31.17 31.2322 0.002452
31.17 31.2324 0.000534
31.17 31.2326 0.000200
31.17 31.2328 0.000083
31.17 31.233 0.000150
31.17 31.2332 0.000133
31.17 31.2334 0.000217
31.17 31.2336 0.000100
31.17 31.2338 0.000083
31.17 31.234 0.000117
31.17 31.2342 0.000150
31.17 31.2344 0.000267
31.17 31.2346 0.000117
31.17 31.2348 0.000083
31.17 31.235 0.000117
31.17 31.2352 0.000083
31.17 31.2354 0.000017
31.17 31.2356 0.000050
31.17 31.2358 0.000067
31.17 31.236 0.000017
31.17 31.2362 0.000033
31.17 31.2364 0.000117
31.17 31.2366 0.000017
31.17 31.2368 0.000083
31.17 31.237 0.000117
31.17 31.2372 0.000067
31.17 31.2374 0.000033
31.17 31.2376 0.000050
31.17 31.2378 0.000050
31.17 31.238 0.000033
31.17 31.2382 0.000067
31.17 31.2384 0.000067
31.17 31.2386 0.000033
31.17 31.2388 0.000067
31.17 31.239 0.000117
31.17 31.2392 0.000117
31.17 31.2394 0.000150
31.17 31.2396 0.000117
31.17 31.2398 0.000050
31.17 31.24 0.000234
31.17 31.2402 0.000167
31.17 31.2404 0.000133
31.17 31.2406 0.000067
31.17 31.2408 0.000117
31.17 31.241 0.000234
31.17 31.2412 0.000217
31.17 31.2414 0.000200
31.17 31.2416 0.000184
31.17 31.2418 0.000184
31.17 31.242 0.000033
31.17 31.2422 0.000067
31.17 31.2424 0.000133
31.17 31.2426 0.000050
31.17 31.2428 0.000050
31.17 31.243 0.000033
31.17 31.2432 0.000017
31.17 31.2434 0.000184
31.17 31.2436 0.000200
31.17 31.2438 0.000083
31.17 31.244 0.000083
31.17 31.2442 0.000133
31.17 31.2444 0.000067
31.17 31.2446 0.000083
31.17 31.2448 0.000133
31.17 31.245 0.000050
31.17 31.2452 0.000117
31.17 31.2454 0.000133
31.17 31.2456 0.000117
31.17 31.2458 0.000100
31.17 31.246 0.000100
31.17 31.2462 0.000067
31.17 31.2464 0.000083
31.17 31.2466 0.000017
31.17 31.2468 0.000067
31.17 31.247 0.000100
31.17 31.2472 0.000083
31.17 31.2474 0.000083
31.17 31.2476 0.000083
31.17 31.2478 0.000117
31.17 31.248 0.000083
31.17 31.2482 0.000184
31.17 31.2484 0.000083
31.17 31.2486 0.000033
31.17 31.2488 0.000033
31.17 31.249 0.000033
31.17 31.2492 0.000184
31.17 31.2494 0.000050
31.17 31.2496 0.000150
31.17 31.2498 0.000184
31.1702 31.17 0.336203
31.1702 31.1702 0.000000
31.1702 31.1704 0.330047
31.1702 31.1706 0.075125
31.1702 31.1708 0.051134
31.1702 31.171 0.022406
31.1702 31.1712 0.009760
31.1702 31.1714 0.006123
31.1702 31.1716 0.007641
31.1702 31.1718 0.008559
31.1702 31.172 0.008192
31.1702 31.1722 0.006623
31.1702 31.1724 0.005706
31.1702 31.1726 0.004655
31.1702 31.1728 0.005289
31.1702 31.173 0.003887
31.1702 31.1732 0.003453
31.1702 31.1734 0.003320
31.1702 31.1736 0.001785
31.1702 31.1738 0.001068
31.1702 31.174 0.001618
31.1702 31.1742 0.001685
31.1702 31.1744 0.003437
31.1702 31.1746 0.001718
31.1702 31.1748 0.001351
31.1702 31.175 0.002703
31.1702 31.1752 0.001935
31.1702 31.1754 0.001685
31.1702 31.1756 0.001385
31.1702 31.1758 0.002202
31.1702 31.176 0.001535
31.1702 31.1762 0.001468
31.1702 31.1764 0.003187
31.1702 31.1766 0.002436
31.1702 31.1768 0.001318
31.1702 31.177 0.001935
31.1702 31.1772 0.000884
31.1702 31.1774 0.000717
31.1702 31.1776 0.001068
31.1702 31.1778 0.003070
31.1702 31.178 0.001068
31.1702 31.1782 0.001068
31.1702 31.1784 0.000651
31.1702 31.1786 0.000684
31.1702 31.1788 0.000584
31.1702 31.179 0.000450
31.1702 31.1792 0.000868
31.1702 31.1794 0.001835
31.1702 31.1796 0.000901
31.1702 31.1798 0.000634
31.1702 31.18 0.000384
31.1702 31.1802 0.000467
31.1702 31.1804 0.000367
31.1702 31.1806 0.000150
31.1702 31.1808 0.000250
31.1702 31.181 0.000267
31.1702 31.1812 0.000450
31.1702 31.1814 0.000567
31.1702 31.1816 0.000417
31.1702 31.1818 0.002102
31.1702 31.182 0.000767
31.1702 31.1822 0.000234
31.1702 31.1824 0.000217
31.1702 31.1826 0.000250
31.1702 31.1828 0.000200
31.1702 31.183 0.000217
31.1702 31.1832 0.000250
31.1702 31.1834 0.000200
31.1702 31.1836 0.000634
31.1702 31.1838 0.000751
31.1702 31.184 0.000484
31.1702 31.1842 0.000501
31.1702 31.1844 0.000200
31.1702 31.1846 0.000250
31.1702 31.1848 0.000250
31.1702 31.185 0.000200
31.1702 31.1852 0.000450
31.1702 31.1854 0.000717
31.1702 31.1856 0.000450
31.1702 31.1858 0.000217
31.1702 31.186 0.000150
31.1702 31.1862 0.000184
31.1702 31.1864 0.000217
31.1702 31.1866 0.000334
31.1702 31.1868 0.000584
31.1702 31.187 0.000501
31.1702 31.1872 0.000250
31.1702 31.1874 0.000317
31.1702 31.1876 0.000400
31.1702 31.1878 0.000417
31.1702 31.188 0.000501
31.1702 31.1882 0.000284
31.1702 31.1884 0.000150
31.1702 31.1886 0.000167
31.1702 31.1888 0.000050
31.1702 31.189 0.000133
31.1702 31.1892 0.000033
31.1702 31.1894 0.000167
31.1702 31.1896 0.000150
31.1702 31.1898 0.000167
31.1702 31.19 0.000317
31.1702 31.1902 0.000234
31.1702 31.1904 0.000100
31.1702 31.1906 0.000117
31.1702 31.1908 0.000150
31.1702 31.191 0.000184
31.1702 31.1912 0.000384
31.1702 31.1914 0.000701
31.1702 31.1916 0.000184
31.1702 31.1918 0.000267
31.1702 31.192 0.000300
31.1702 31.1922 0.000467
31.1702 31.1924 0.001235
31.1702 31.1926 0.000484
31.1702 31.1928 0.000133
31.1702 31.193 0.000117
31.1702 31.1932 0.000184
31.1702 31.1934 0.000584
31.1702 31.1936 0.000250
31.1702 31.1938 0.000267
31.1702 31.194 0.000350
31.1702 31.1942 0.000284
31.1702 31.1944 0.000067
31.1702 31.1946 0.000217
31.1702 31.1948 0.000300
31.1702 31.195 0.000133
31.1702 31.1952 0.000334
31.1702 31.1954 0.000200
31.1702 31.1956 0.000217
31.1702 31.1958 0.000133
31.1702 31.196 0.000083
31.1702 31.1962 0.000117
31.1702 31.1964 0.000217
31.1702 31.1966 0.000467
31.1702 31.1968 0.000317
31.1702 31.197 0.000200
31.1702 31.1972 0.000184
31.1702 31.1974 0.000300
31.1702 31.1976 0.000651
31.1702 31.1978 0.000117
31.1702 31.198 0.000217
31.1702 31.1982 0.000334
31.1702 31.1984 0.000150
31.1702 31.1986 0.000184
31.1702 31.1988 0.000217
31.1702 31.199 0.000117
31.1702 31.1992 0.000150
31.1702 31.1994 0.000250
31.1702 31.1996 0.000234
31.1702 31.1998 0.000217
31.1702 31.2 0.000317
31.1702 31.2002 0.000467
31.1702 31.2004 0.000784
31.1702 31.2006 0.000367
31.1702 31.2008 0.000133
31.1702 31.201 0.000367
31.1702 31.2012 0.001768
31.1702 31.2014 0.000450
31.1702 31.2016 0.000067
31.1702 31.2018 0.000067
31.1702 31.202 0.000217
31.1702 31.2022 0.000284
31.1702 31.2024 0.000234
31.1702 31.2026 0.000133
31.1702 31.2028 0.000184
31.1702 31.203 0.000150
31.1702 31.2032 0.000117
31.1702 31.2034 0.000150
31.1702 31.2036 0.000167
31.1702 31.2038 0.000484
31.1702 31.204 0.000167
31.1702 31.2042 0.000117
31.1702 31.2044 0.000150
31.1702 31.2046 0.000067
31.1702 31.2048 0.000334
31.1702 31.205 0.001018
31.1702 31.2052 0.000200
31.1702 31.2054 0.000150
31.1702 31.2056 0.000200
31.1702 31.2058 0.000184
31.1702 31.206 0.000250
31.1702 31.2062 0.000317
31.1702 31.2064 0.000200
31.1702 31.2066 0.000234
31.1702 31.2068 0.000467
31.1702 31.207 0.000150
31.1702 31.2072 0.000100
31.1702 31.2074 0.000117
31.1702 31.2076 0.000067
31.1702 31.2078 0.000117
31.1702 31.208 0.000150
31.1702 31.2082 0.000317
31.1702 31.2084 0.000367
31.1702 31.2086 0.001134
31.1702 31.2088 0.000234
31.1702 31.209 0.000083
31.1702 31.2092 0.000150
31.1702 31.2094 0.000100
31.1702 31.2096 0.000133
31.1702 31.2098 0.000100
31.1702 31.21 0.000133
31.1702 31.2102 0.000083
31.1702 31.2104 0.000067
31.1702 31.2106 0.000083
31.1702 31.2108 0.000167
31.1702 31.211 0.000083
31.1702 31.2112 0.000133
31.1702 31.2114 0.000050
31.1702 31.2116 0.000033
31.1702 31.2118 0.000033
31.1702 31.212 0.000050
31.1702 31.2122 0.000117
31.1702 31.2124 0.000133
31.1702 31.2126 0.000234
31.1702 31.2128 0.000150
31.1702 31.213 0.000117
31.1702 31.2132 0.000234
31.1702 31.2134 0.000100
31.1702 31.2136 0.000033
31.1702 31.2138 0.000000
31.1702 31.214 0.000050
31.1702 31.2142 0.000067
31.1702 31.2144 0.000033
31.1702 31.2146 0.000083
31.1702 31.2148 0.000083
31.1702 31.215 0.000017
31.1702 31.2152 0.000033
31.1702 31.2154 0.000050
31.1702 31.2156 0.000033
31.1702 31.2158 0.000000
31.1702 31.216 0.000067
31.1702 31.2162 0.000067
31.1702 31.2164 0.000017
31.1702 31.2166 0.000050
31.1702 31.2168 0.000033
31.1702 31.217 0.000050
31.1702 31.2172 0.000050
31.1702 31.2174 0.000067
31.1702 31.2176 0.000033
31.1702 31.2178 0.000050
31.1702 31.218 0.000050
31.1702 31.2182 0.000050
31.1702 31.2184 0.000050
31.1702 31.2186 0.000033
31.1702 31.2188 0.000017
31.1702 31.219 0.000067
31.1702 31.2192 0.000050
31.1702 31.2194 0.000033
31.1702 31.2196 0.000017
31.1702 31.2198 0.000017
31.1702 31.22 0.000050
31.1702 31.2202 0.000067
31.1702 31.2204 0.000033
31.1702 31.2206 0.000017
31.1702 31.2208 0.000083
31.1702 31.221 0.000250
31.1702 31.2212 0.000100
31.1702 31.2214 0.000083
31.1702 31.2216 0.000017
31.1702 31.2218 0.000083
31.1702 31.222 0.000033
31.1702 31.2222 0.000050
31.1702 31.2224 0.000033
31.1702 31.2226 0.000067
31.1702 31.2228 0.000033
31.1702 31.223 0.000083
31.1702 31.2232 0.000033
31.1702 31.2234 0.000000
31.1702 31.2236 0.000050
31.1702 31.2238 0.000100
31.1702 31.224 0.000100
31.1702 31.2242 0.000067
31.1702 31.2244 0.000050
31.1702 31.2246 0.000033
31.1702 31.2248 0.000083
31.1702 31.225 0.000000
31.1702 31.2252 0.000017
31.1702 31.2254 0.000033
31.1702 31.2256 0.000000
31.1702 31.2258 0.000067
31.1702 31.226 0.000033
31.1702 31.2262 0.000033
31.1702 31.2264 0.000033
31.1702 31.2266 0.000000
31.1702 31.2268 0.000000
31.1702 31.227 0.000083
31.1702 31.2272 0.000050
31.1702 31.2274 0.000033
31.1702 31.2276 0.000184
31.1702 31.2278 0.000334
31.1702 31.228 0.002769
31.1702 31.2282 0.000484
31.1702 31.2284 0.000250
31.1702 31.2286 0.000350
31.1702 31.2288 0.000117
31.1702 31.229 0.000083
31.1702 31.2292 0.000100
31.1702 31.2294 0.000017
31.1702 31.2296 0.000033
31.1702 31.2298 0.000117
31.1702 31.23 0.000100
31.1702 31.2302 0.000083
31.1702 31.2304 0.000133
31.1702 31.2306 0.000117
31.1702 31.2308 0.000133
31.1702 31.231 0.000300
31.1702 31.2312 0.000067
31.1702 31.2314 0.000067
31.1702 31.2316 0.000150
31.1702 31.2318 0.000117
31.1702 31.232 0.000067
31.1702 31.2322 0.000234
31.1702 31.2324 0.000133
31.1702 31.2326 0.000083
31.1702 31.2328 0.000017
31.1702 31.233 0.000033
31.1702 31.2332 0.000067
31.1702 31.2334 0.000167
31.1702 31.2336 0.000050
31.1702 31.2338 0.000133
31.1702 31.234 0.000100
31.1702 31.2342 0.000117
31.1702 31.2344 0.001218
31.1702 31.2346 0.000167
31.1702 31.2348 0.000067
31.1702 31.235 0.000033
31.1702 31.2352 0.000033
31.1702 31.2354 0.000050
31.1702 31.2356 0.000017
31.1702 31.2358 0.000000
31.1702 31.236 0.000050
31.1702 31.2362 0.000017
31.1702 31.2364 0.000033
31.1702 31.2366 0.000067
31.1702 31.2368 0.000017
31.1702 31.237 0.000033
31.1702 31.2372 0.000033
31.1702 31.2374 0.000033
31.1702 31.2376 0.000050
31.1702 31.2378 0.000050
31.1702 31.238 0.000017
31.1702 31.2382 0.000017
31.1702 31.2384 0.000033
31.1702 31.2386 0.000050
31.1702 31.2388 0.000050
31.1702 31.239 0.000050
31.1702 31.2392 0.000050
31.1702 31.2394 0.000067
31.1702 31.2396 0.000133
31.1702 31.2398 0.000017
31.1702 31.24 0.000033
31.1702 31.2402 0.000017
31.1702 31.2404 0.000067
31.1702 31.2406 0.000067
31.1702 31.2408 0.000117
31.1702 31.241 0.000150
31.1702 31.2412 0.001051
31.1702 31.2414 0.000200
31.1702 31.2416 0.000117
31.1702 31.2418 0.000067
31.1702 31.242 0.000100
31.1702 31.2422 0.000017
31.1702 31.2424 0.000083
31.1702 31.2426 0.000017
31.1702 31.2428 0.000067
31.1702 31.243 0.000100
31.1702 31.2432 0.000033
31.1702 31.2434 0.000050
31.1702 31.2436 0.000150
31.1702 31.2438 0.000100
31.1702 31.244 0.000150
31.1702 31.2442 0.000050
31.1702 31.2444 0.000083
31.1702 31.2446 0.000050
31.1702 31.2448 0.000017
31.1702 31.245 0.000067
31.1702 31.2452 0.000067
31.1702 31.2454 0.000050
31.1702 31.2456 0.000017
31.1702 31.2458 0.000033
31.1702 31.246 0.000100
31.1702 31.2462 0.000100
31.1702 31.2464 0.000067
31.1702 31.2466 0.000067
31.1702 31.2468 0.000083
31.1702 31.247 0.000067
31.1702 31.2472 0.000050
31.1702 31.2474 0.000100
31.1702 31.2476 0.000167
31.1702 31.2478 0.000100
31.1702 31.248 0.000033
31.1702 31.2482 0.000083
31.1702 31.2484 0.000050
31.1702 31.2486 0.000050
31.1702 31.2488 0.000117
31.1702 31.249 0.000150
31.1702 31.2492 0.000334
31.1702 31.2494 0.000133
31.1702 31.2496 0.000067
31.1702 31.2498 0.000117
31.1704 31.17 0.076860
31.1704 31.1702 0.330047
31.1704 31.1704 0.000000
31.1704 31.1706 0.329246
31.1704 31.1708 0.077261
31.1704 31.171 0.042976
31.1704 31.1712 0.022689
31.1704 31.1714 0.014448
31.1704 31.1716 0.011778
31.1704 31.1718 0.010894
31.1704 31.172 0.005422
31.1704 31.1722 0.003437
31.1704 31.1724 0.004905
31.1704 31.1726 0.005138
31.1704 31.1728 0.005706
31.1704 31.173 0.008542
31.1704 31.1732 0.002402
31.1704 31.1734 0.004054
31.1704 31.1736 0.005272
31.1704 31.1738 0.002219
31.1704 31.174 0.002503
31.1704 31.1742 0.004922
31.1704 31.1744 0.002986
31.1704 31.1746 0.005038
31.1704 31.1748 0.003287
31.1704 31.175 0.001668
31.1704 31.1752 0.001385
31.1704 31.1754 0.001802
31.1704 31.1756 0.001051
31.1704 31.1758 0.001235
31.1704 31.176 0.000884
31.1704 31.1762 0.001068
31.1704 31.1764 0.001502
31.1704 31.1766 0.003053
31.1704 31.1768 0.001051
31.1704 31.177 0.001335
31.1704 31.1772 0.001935
31.1704 31.1774 0.000918
31.1704 31.1776 0.000734
31.1704 31.1778 0.001385
31.1704 31.178 0.001785
31.1704 31.1782 0.002553
31.1704 31.1784 0.000968
31.1704 31.1786 0.001185
31.1704 31.1788 0.000584
31.1704 31.179 0.000617
31.1704 31.1792 0.000734
31.1704 31.1794 0.001201
31.1704 31.1796 0.000817
31.1704 31.1798 0.001001
31.1704 31.18 0.000751
31.1704 31.1802 0.000551
31.1704 31.1804 0.000317
31.1704 31.1806 0.000167
31.1704 31.1808 0.000367
31.1704 31.181 0.000317
31.1704 31.1812 0.000334
31.1704 31.1814 0.000567
31.1704 31.1816 0.000400
31.1704 31.1818 0.000651
31.1704 31.182 0.000434
31.1704 31.1822 0.000367
31.1704 31.1824 0.000350
31.1704 31.1826 0.000334
31.1704 31.1828 0.000234
31.1704 31.183 0.000334
31.1704 31.1832 0.000250
31.1704 31.1834 0.000300
31.1704 31.1836 0.000651
31.1704 31.1838 0.001935
31.1704 31.184 0.000651
31.1704 31.1842 0.001618
31.1704 31.1844 0.000334
31.1704 31.1846 0.000234
31.1704 31.1848 0.000250
31.1704 31.185 0.000317
31.1704 31.1852 0.000384
31.1704 31.1854 0.001652
31.1704 31.1856 0.000517
31.1704 31.1858 0.000100
31.1704 31.186 0.000200
31.1704 31.1862 0.000117
31.1704 31.1864 0.000100
31.1704 31.1866 0.000167
31.1704 31.1868 0.000234
31.1704 31.187 0.000234
31.1704 31.1872 0.000334
31.1704 31.1874 0.000317
31.1704 31.1876 0.000567
31.1704 31.1878 0.000684
31.1704 31.188 0.001985
31.1704 31.1882 0.000250
31.1704 31.1884 0.000184
31.1704 31.1886 0.000083
31.1704 31.1888 0.000133
31.1704 31.189 0.000133
31.1704 31.1892 0.000083
31.1704 31.1894 0.000050
31.1704 31.1896 0.000067
31.1704 31.1898 0.000100
31.1704 31.19 0.000217
31.1704 31.1902 0.000167
31.1704 31.1904 0.000100
31.1704 31.1906 0.000067
31.1704 31.1908 0.000167
31.1704 31.191 0.000184
31.1704 31.1912 0.000450
31.1704 31.1914 0.000300
31.1704 31.1916 0.000184
31.1704 31.1918 0.000234
31.1704 31.192 0.000267
31.1704 31.1922 0.000250
31.1704 31.1924 0.000217
31.1704 31.1926 0.000267
31.1704 31.1928 0.000184
31.1704 31.193 0.000250
31.1704 31.1932 0.000067
31.1704 31.1934 0.000234
31.1704 31.1936 0.000317
31.1704 31.1938 0.000250
31.1704 31.194 0.000200
31.1704 31.1942 0.000250
31.1704 31.1944 0.000133
31.1704 31.1946 0.000133
31.1704 31.1948 0.000067
31.1704 31.195 0.000017
31.1704 31.1952 0.000184
31.1704 31.1954 0.000234
31.1704 31.1956 0.001001
31.1704 31.1958 0.000200
31.1704 31.196 0.000117
31.1704 31.1962 0.000250
31.1704 31.1964 0.000450
31.1704 31.1966 0.001251
31.1704 31.1968 0.000300
31.1704 31.197 0.000167
31.1704 31.1972 0.000551
31.1704 31.1974 0.000217
31.1704 31.1976 0.000217
31.1704 31.1978 0.000100
31.1704 31.198 0.000184
31.1704 31.1982 0.000767
31.1704 31.1984 0.000217
31.1704 31.1986 0.000184
31.1704 31.1988 0.000284
31.1704 31.199 0.000133
31.1704 31.1992 0.000150
31.1704 31.1994 0.000300
31.1704 31.1996 0.000167
31.1704 31.1998 0.000150
31.1704 31.2 0.000184
31.1704 31.2002 0.000217
31.1704 31.2004 0.000250
31.1704 31.2006 0.000133
31.1704 31.2008 0.000067
31.1704 31.201 0.000167
31.1704 31.2012 0.000250
31.1704 31.2014 0.000133
31.1704 31.2016 0.000167
31.1704 31.2018 0.000234
31.1704 31.202 0.000250
31.1704 31.2022 0.000284
31.1704 31.2024 0.001818
31.1704 31.2026 0.000667
31.1704 31.2028 0.000234
31.1704 31.203 0.000184
31.1704 31.2032 0.000184
31.1704 31.2034 0.000167
31.1704 31.2036 0.000083
31.1704 31.2038 0.000184
31.1704 31.204 0.000167
31.1704 31.2042 0.000267
31.1704 31.2044 0.000267
31.1704 31.2046 0.000184
31.1704 31.2048 0.000100
31.1704 31.205 0.000250
31.1704 31.2052 0.000184
31.1704 31.2054 0.000133
31.1704 31.2056 0.000601
31.1704 31.2058 0.000434
31.1704 31.206 0.000284
31.1704 31.2062 0.000250
31.1704 31.2064 0.000217
31.1704 31.2066 0.000501
31.1704 31.2068 0.001101
31.1704 31.207 0.000317
31.1704 31.2072 0.000133
31.1704 31.2074 0.000100
31.1704 31.2076 0.000150
31.1704 31.2078 0.000133
31.1704 31.208 0.000083
31.1704 31.2082 0.000083
31.1704 31.2084 0.000200
31.1704 31.2086 0.000400
31.1704 31.2088 0.000184
31.1704 31.209 0.000100
31.1704 31.2092 0.000133
31.1704 31.2094 0.000117
31.1704 31.2096 0.000100
31.1704 31.2098 0.000050
31.1704 31.21 0.000117
31.1704 31.2102 0.000083
31.1704 31.2104 0.000100
31.1704 31.2106 0.000067
31.1704 31.2108 0.000067
31.1704 31.211 0.000100
31.1704 31.2112 0.000067
31.1704 31.2114 0.000017
31.1704 31.2116 0.000033
31.1704 31.2118 0.000100
31.1704 31.212 0.000100
31.1704 31.2122 0.000050
31.1704 31.2124 0.000083
31.1704 31.2126 0.000117
31.1704 31.2128 0.000050
31.1704 31.213 0.000150
31.1704 31.2132 0.000150
31.1704 31.2134 0.000083
31.1704 31.2136 0.000083
31.1704 31.2138 0.000067
31.1704 31.214 0.000050
31.1704 31.2142 0.000083
31.1704 31.2144 0.000050
31.1704 31.2146 0.000033
31.1704 31.2148 0.000083
31.1704 31.215 0.000050
31.1704 31.2152 0.000050
31.1704 31.2154 0.000083
31.1704 31.2156 0.000050
31.1704 31.2158 0.000083
31.1704 31.216 0.000067
31.1704 31.2162 0.000050
31.1704 31.2164 0.000083
31.1704 31.2166 0.000067
31.1704 31.2168 0.000017
31.1704 31.217 0.000067
31.1704 31.2172 0.000050
31.1704 31.2174 0.000100
31.1704 31.2176 0.000033
31.1704 31.2178 0.000050
31.1704 31.218 0.000033
31.1704 31.2182 0.000050
31.1704 31.2184 0.000017
31.1704 31.2186 0.000017
31.1704 31.2188 0.000133
31.1704 31.219 0.000033
31.1704 31.2192 0.000000
31.1704 31.2194 0.000050
31.1704 31.2196 0.000033
31.1704 31.2198 0.000050
31.1704 31.22 0.000067
31.1704 31.2202 0.000017
31.1704 31.2204 0.000050
31.1704 31.2206 0.000050
31.1704 31.2208 0.000117
31.1704 31.221 0.000584
31.1704 31.2212 0.000067
31.1704 31.2214 0.000017
31.1704 31.2216 0.000017
31.1704 31.2218 0.000033
31.1704 31.222 0.000067
31.1704 31.2222 0.000017
31.1704 31.2224 0.000033
31.1704 31.2226 0.000017
31.1704 31.2228 0.000050
31.1704 31.223 0.000050
31.1704 31.2232 0.000017
31.1704 31.2234 0.000067
31.1704 31.2236 0.000067
31.1704 31.2238 0.000050
31.1704 31.224 0.000000
31.1704 31.2242 0.000017
31.1704 31.2244 0.000017
31.1704 31.2246 0.000033
31.1704 31.2248 0.000067
31.1704 31.225 0.000000
31.1704 31.2252 0.000017
31.1704 31.2254 0.000017
31.1704 31.2256 0.000000
31.1704 31.2258 0.000033
31.1704 31.226 0.000000
31.1704 31.2262 0.000050
31.1704 31.2264 0.000033
31.1704 31.2266 0.000083
31.1704 31.2268 0.000067
31.1704 31.227 0.000067
31.1704 31.2272 0.000050
31.1704 31.2274 0.000050
31.1704 31.2276 0.000100
31.1704 31.2278 0.000384
31.1704 31.228 0.002469
31.1704 31.2282 0.000667
31.1704 31.2284 0.000400
31.1704 31.2286 0.001652
31.1704 31.2288 0.000400
31.1704 31.229 0.000217
31.1704 31.2292 0.000167
31.1704 31.2294 0.000033
31.1704 31.2296 0.000050
31.1704 31.2298 0.000133
31.1704 31.23 0.000100
31.1704 31.2302 0.000100
31.1704 31.2304 0.000067
31.1704 31.2306 0.000050
31.1704 31.2308 0.000067
31.1704 31.231 0.000067
31.1704 31.2312 0.000133
31.1704 31.2314 0.000083
31.1704 31.2316 0.000017
31.1704 31.2318 0.000000
31.1704 31.232 0.000117
31.1704 31.2322 0.000117
31.1704 31.2324 0.000067
31.1704 31.2326 0.000000
31.1704 31.2328 0.000050
31.1704 31.233 0.000050
31.1704 31.2332 0.000150
31.1704 31.2334 0.001468
31.1704 31.2336 0.000267
31.1704 31.2338 0.000133
31.1704 31.234 0.000067
31.1704 31.2342 0.000083
31.1704 31.2344 0.000267
31.1704 31.2346 0.000150
31.1704 31.2348 0.000000
31.1704 31.235 0.000017
31.1704 31.2352 0.000017
31.1704 31.2354 0.000050
31.1704 31.2356 0.000033
31.1704 31.2358 0.000017
31.1704 31.236 0.000017
31.1704 31.2362 0.000033
31.1704 31.2364 0.000033
31.1704 31.2366 0.000050
31.1704 31.2368 0.000050
31.1704 31.237 0.000067
31.1704 31.2372 0.000033
31.1704 31.2374 0.000033
31.1704 31.2376 0.000000
31.1704 31.2378 0.000000
31.1704 31.238 0.000050
31.1704 31.2382 0.000033
31.1704 31.2384 0.000067
31.1704 31.2386 0.000000
31.1704 31.2388 0.000017
31.1704 31.239 0.000033
31.1704 31.2392 0.000017
31.1704 31.2394 0.000033
31.1704 31.2396 0.000017
31.1704 31.2398 0.000033
31.1704 31.24 0.000033
31.1704 31.2402 0.000083
31.1704 31.2404 0.000067
31.1704 31.2406 0.000167
31.1704 31.2408 0.000150
31.1704 31.241 0.000117
31.1704 31.2412 0.000784
31.1704 31.2414 0.000083
31.1704 31.2416 0.000117
31.1704 31.2418 0.000083
31.1704 31.242 0.000050
31.1704 31.2422 0.000067
31.1704 31.2424 0.000050
31.1704 31.2426 0.000000
31.1704 31.2428 0.000067
31.1704 31.243 0.000067
31.1704 31.2432 0.000117
31.1704 31.2434 0.000184
31.1704 31.2436 0.000350
31.1704 31.2438 0.000117
31.1704 31.244 0.000100
31.1704 31.2442 0.000033
31.1704 31.2444 0.000000
31.1704 31.2446 0.000050
31.1704 31.2448 0.000017
31.1704 31.245 0.000033
31.1704 31.2452 0.000017
31.1704 31.2454 0.000033
31.1704 31.2456 0.000050
31.1704 31.2458 0.000033
31.1704 31.246 0.000083
31.1704 31.2462 0.000050
31.1704 31.2464 0.000083
31.1704 31.2466 0.000150
31.1704 31.2468 0.000100
31.1704 31.247 0.000100
31.1704 31.2472 0.000050
31.1704 31.2474 0.000100
31.1704 31.2476 0.000984
31.1704 31.2478 0.000184
31.1704 31.248 0.000100
31.1704 31.2482 0.000100
31.1704 31.2484 0.000100
31.1704 31.2486 0.000033
31.1704 31.2488 0.000067
31.1704 31.249 0.000400
31.1704 31.2492 0.001668
31.1704 31.2494 0.000334
31.1704 31.2496 0.000133
31.1704 31.2498 0.000117
31.1706 31.17 0.038689
31.1706 31.1702 0.075125
31.1706 31.1704 0.329246
31.1706 31.1706 0.000000
31.1706 31.1708 0.327961
31.1706 31.171 0.076026
31.1706 31.1712 0.025759
31.1706 31.1714 0.012880
31.1706 31.1716 0.025392
31.1706 31.1718 0.012162
31.1706 31.172 0.010427
31.1706 31.1722 0.005239
31.1706 31.1724 0.009743
31.1706 31.1726 0.011512
31.1706 31.1728 0.007758
31.1706 31.173 0.003086
31.1706 31.1732 0.002169
31.1706 31.1734 0.005506
31.1706 31.1736 0.003320
31.1706 31.1738 0.005572
31.1706 31.174 0.004087
31.1706 31.1742 0.004204
31.1706 31.1744 0.004021
31.1706 31.1746 0.004771
31.1706 31.1748 0.003637
31.1706 31.175 0.002519
31.1706 31.1752 0.001451
31.1706 31.1754 0.000984
31.1706 31.1756 0.001134
31.1706 31.1758 0.001018
31.1706 31.176 0.001435
31.1706 31.1762 0.002069
31.1706 31.1764 0.001285
31.1706 31.1766 0.001335
31.1706 31.1768 0.001485
31.1706 31.177 0.002419
31.1706 31.1772 0.000934
31.1706 31.1774 0.000667
31.1706 31.1776 0.000684
31.1706 31.1778 0.001235
31.1706 31.178 0.004671
31.1706 31.1782 0.001652
31.1706 31.1784 0.001401
31.1706 31.1786 0.005706
31.1706 31.1788 0.001268
31.1706 31.179 0.000817
31.1706 31.1792 0.000784
31.1706 31.1794 0.001885
31.1706 31.1796 0.002252
31.1706 31.1798 0.005189
31.1706 31.18 0.001969
31.1706 31.1802 0.000450
31.1706 31.1804 0.000317
31.1706 31.1806 0.000267
31.1706 31.1808 0.000384
31.1706 31.181 0.000467
31.1706 31.1812 0.000634
31.1706 31.1814 0.001702
31.1706 31.1816 0.000317
31.1706 31.1818 0.000467
31.1706 31.182 0.002169
31.1706 31.1822 0.000551
31.1706 31.1824 0.000267
31.1706 31.1826 0.000234
31.1706 31.1828 0.000217
31.1706 31.183 0.000334
31.1706 31.1832 0.000184
31.1706 31.1834 0.000317
31.1706 31.1836 0.000334
31.1706 31.1838 0.000434
31.1706 31.184 0.000217
31.1706 31.1842 0.000350
31.1706 31.1844 0.000167
31.1706 31.1846 0.000200
31.1706 31.1848 0.000150
31.1706 31.185 0.000117
31.1706 31.1852 0.000167
31.1706 31.1854 0.000601
31.1706 31.1856 0.000350
31.1706 31.1858 0.000133
31.1706 31.186 0.000100
31.1706 31.1862 0.000100
31.1706 31.1864 0.000184
31.1706 31.1866 0.000284
31.1706 31.1868 0.000234
31.1706 31.187 0.000267
31.1706 31.1872 0.000968
31.1706 31.1874 0.000334
31.1706 31.1876 0.001068
31.1706 31.1878 0.000534
31.1706 31.188 0.000350
31.1706 31.1882 0.000167
31.1706 31.1884 0.000133
31.1706 31.1886 0.000234
31.1706 31.1888 0.000200
31.1706 31.189 0.000133
31.1706 31.1892 0.000133
31.1706 31.1894 0.000117
31.1706 31.1896 0.000133
31.1706 31.1898 0.000033
31.1706 31.19 0.000184
31.1706 31.1902 0.000150
31.1706 31.1904 0.000133
31.1706 31.1906 0.000117
31.1706 31.1908 0.000267
31.1706 31.191 0.000534
31.1706 31.1912 0.001401
31.1706 31.1914 0.000334
31.1706 31.1916 0.000184
31.1706 31.1918 0.000334
31.1706 31.192 0.000634
31.1706 31.1922 0.000284
31.1706 31.1924 0.000184
31.1706 31.1926 0.000150
31.1706 31.1928 0.000133
31.1706 31.193 0.000117
31.1706 31.1932 0.000200
31.1706 31.1934 0.000217
31.1706 31.1936 0.001235
31.1706 31.1938 0.000367
31.1706 31.194 0.000200
31.1706 31.1942 0.000117
31.1706 31.1944 0.000100
31.1706 31.1946 0.000167
31.1706 31.1948 0.000150
31.1706 31.195 0.000150
31.1706 31.1952 0.000133
31.1706 31.1954 0.000117
31.1706 31.1956 0.000133
31.1706 31.1958 0.000217
31.1706 31.196 0.000133
31.1706 31.1962 0.000117
31.1706 31.1964 0.000217
31.1706 31.1966 0.000284
31.1706 31.1968 0.000150
31.1706 31.197 0.000167
31.1706 31.1972 0.000317
31.1706 31.1974 0.000167
31.1706 31.1976 0.000317
31.1706 31.1978 0.000117
31.1706 31.198 0.000100
31.1706 31.1982 0.000267
31.1706 31.1984 0.000167
31.1706 31.1986 0.000384
31.1706 31.1988 0.000684
31.1706 31.199 0.000200
31.1706 31.1992 0.000217
31.1706 31.1994 0.000367
31.1706 31.1996 0.000534
31.1706 31.1998 0.000234
31.1706 31.2 0.000133
31.1706 31.2002 0.000133
31.1706 31.2004 0.000250
31.1706 31.2006 0.000584
31.1706 31.2008 0.000267
31.1706 31.201 0.000184
31.1706 31.2012 0.000150
31.1706 31.2014 0.000100
31.1706 31.2016 0.000100
31.1706 31.2018 0.000250
31.1706 31.202 0.000484
31.1706 31.2022 0.000434
31.1706 31.2024 0.000567
31.1706 31.2026 0.000684
31.1706 31.2028 0.000317
31.1706 31.203 0.000133
31.1706 31.2032 0.000100
31.1706 31.2034 0.000167
31.1706 31.2036 0.000100
31.1706 31.2038 0.000067
31.1706 31.204 0.000067
31.1706 31.2042 0.000100
31.1706 31.2044 0.000083
31.1706 31.2046 0.000100
31.1706 31.2048 0.000133
31.1706 31.205 0.000083
31.1706 31.2052 0.000133
31.1706 31.2054 0.000734
31.1706 31.2056 0.003320
31.1706 31.2058 0.000617
31.1706 31.206 0.001201
31.1706 31.2062 0.000501
31.1706 31.2064 0.000334
31.1706 31.2066 0.000984
31.1706 31.2068 0.005439
31.1706 31.207 0.000684
31.1706 31.2072 0.000267
31.1706 31.2074 0.000133
31.1706 31.2076 0.000100
31.1706 31.2078 0.000033
31.1706 31.208 0.000083
31.1706 31.2082 0.000033
31.1706 31.2084 0.000100
31.1706 31.2086 0.000167
31.1706 31.2088 0.000100
31.1706 31.209 0.000133
31.1706 31.2092 0.000083
31.1706 31.2094 0.000100
31.1706 31.2096 0.000150
31.1706 31.2098 0.000050
31.1706 31.21 0.000083
31.1706 31.2102 0.000284
31.1706 31.2104 0.000100
31.1706 31.2106 0.000067
31.1706 31.2108 0.000083
31.1706 31.211 0.000033
31.1706 31.2112 0.000083
31.1706 31.2114 0.000067
31.1706 31.2116 0.000083
31.1706 31.2118 0.000133
31.1706 31.212 0.000033
31.1706 31.2122 0.000100
31.1706 31.2124 0.000050
31.1706 31.2126 0.000067
31.1706 31.2128 0.000033
31.1706 31.213 0.000083
31.1706 31.2132 0.000067
31.1706 31.2134 0.000050
31.1706 31.2136 0.000050
31.1706 31.2138 0.000050
31.1706 31.214 0.000067
31.1706 31.2142 0.000117
31.1706 31.2144 0.000067
31.1706 31.2146 0.000033
31.1706 31.2148 0.000017
31.1706 31.215 0.000067
31.1706 31.2152 0.000017
31.1706 31.2154 0.000050
31.1706 31.2156 0.000017
31.1706 31.2158 0.000100
31.1706 31.216 0.000033
31.1706 31.2162 0.000050
31.1706 31.2164 0.000033
31.1706 31.2166 0.000050
31.1706 31.2168 0.000033
31.1706 31.217 0.000033
31.1706 31.2172 0.000083
31.1706 31.2174 0.000050
31.1706 31.2176 0.000050
31.1706 31.2178 0.000033
31.1706 31.218 0.000033
31.1706 31.2182 0.000083
31.1706 31.2184 0.000050
31.1706 31.2186 0.000017
31.1706 31.2188 0.000017
31.1706 31.219 0.000033
31.1706 31.2192 0.000100
31.1706 31.2194 0.000083
31.1706 31.2196 0.000083
31.1706 31.2198 0.000083
31.1706 31.22 0.000067
31.1706 31.2202 0.000050
31.1706 31.2204 0.000050
31.1706 31.2206 0.000050
31.1706 31.2208 0.000100
31.1706 31.221 0.000100
31.1706 31.2212 0.000067
31.1706 31.2214 0.000033
31.1706 31.2216 0.000017
31.1706 31.2218 0.000033
31.1706 31.222 0.000050
31.1706 31.2222 0.000033
31.1706 31.2224 0.000000
31.1706 31.2226 0.000017
31.1706 31.2228 0.000067
31.1706 31.223 0.000017
31.1706 31.2232 0.000050
31.1706 31.2234 0.000033
31.1706 31.2236 0.000017
31.1706 31.2238 0.000017
31.1706 31.224 0.000000
31.1706 31.2242 0.000033
31.1706 31.2244 0.000017
31.1706 31.2246 0.000033
31.1706 31.2248 0.000050
31.1706 31.225 0.000033
31.1706 31.2252 0.000050
31.1706 31.2254 0.000017
31.1706 31.2256 0.000017
31.1706 31.2258 0.000017
31.1706 31.226 0.000033
31.1706 31.2262 0.000017
31.1706 31.2264 0.000050
31.1706 31.2266 0.000017
31.1706 31.2268 0.000050
31.1706 31.227 0.000117
31.1706 31.2272 0.000067
31.1706 31.2274 0.000117
31.1706 31.2276 0.000067
31.1706 31.2278 0.000100
31.1706 31.228 0.000317
31.1706 31.2282 0.000217
31.1706 31.2284 0.000184
31.1706 31.2286 0.000450
31.1706 31.2288 0.000267
31.1706 31.229 0.000984
31.1706 31.2292 0.000117
31.1706 31.2294 0.000200
31.1706 31.2296 0.000067
31.1706 31.2298 0.000150
31.1706 31.23 0.000234
31.1706 31.2302 0.000167
31.1706 31.2304 0.000100
31.1706 31.2306 0.000017
31.1706 31.2308 0.000033
31.1706 31.231 0.000083
31.1706 31.2312 0.000033
31.1706 31.2314 0.000050
31.1706 31.2316 0.000017
31.1706 31.2318 0.000033
31.1706 31.232 0.000083
31.1706 31.2322 0.000017
31.1706 31.2324 0.000050
31.1706 31.2326 0.000017
31.1706 31.2328 0.000033
31.1706 31.233 0.000017
31.1706 31.2332 0.000133
31.1706 31.2334 0.000334
31.1706 31.2336 0.000083
31.1706 31.2338 0.000067
31.1706 31.234 0.000083
31.1706 31.2342 0.000117
31.1706 31.2344 0.000167
31.1706 31.2346 0.000017
31.1706 31.2348 0.000017
31.1706 31.235 0.000000
31.1706 31.2352 0.000083
31.1706 31.2354 0.000000
31.1706 31.2356 0.000050
31.1706 31.2358 0.000050
31.1706 31.236 0.000017
31.1706 31.2362 0.000050
31.1706 31.2364 0.000017
31.1706 31.2366 0.000033
31.1706 31.2368 0.000050
31.1706 31.237 0.000033
31.1706 31.2372 0.000017
31.1706 31.2374 0.000033
31.1706 31.2376 0.000033
31.1706 31.2378 0.000000
31.1706 31.238 0.000033
31.1706 31.2382 0.000033
31.1706 31.2384 0.000017
31.1706 31.2386 0.000100
31.1706 31.2388 0.000050
31.1706 31.239 0.000017
31.1706 31.2392 0.000017
31.1706 31.2394 0.000050
31.1706 31.2396 0.000017
31.1706 31.2398 0.000017
31.1706 31.24 0.000000
31.1706 31.2402 0.000017
31.1706 31.2404 0.000050
31.1706 31.2406 0.000083
31.1706 31.2408 0.000100
31.1706 31.241 0.000150
31.1706 31.2412 0.000167
31.1706 31.2414 0.000067
31.1706 31.2416 0.000083
31.1706 31.2418 0.000050
31.1706 31.242 0.000050
31.1706 31.2422 0.000083
31.1706 31.2424 0.000033
31.1706 31.2426 0.000017
31.1706 31.2428 0.000033
31.1706 31.243 0.000050
31.1706 31.2432 0.000117
31.1706 31.2434 0.000400
31.1706 31.2436 0.002119
31.1706 31.2438 0.000417
31.1706 31.244 0.000033
31.1706 31.2442 0.000117
31.1706 31.2444 0.000000
31.1706 31.2446 0.000050
31.1706 31.2448 0.000033
31.1706 31.245 0.000067
31.1706 31.2452 0.000083
31.1706 31.2454 0.000050
31.1706 31.2456 0.000050
31.1706 31.2458 0.000117
31.1706 31.246 0.000083
31.1706 31.2462 0.000050
31.1706 31.2464 0.000117
31.1706 31.2466 0.000184
31.1706 31.2468 0.000050
31.1706 31.247 0.000083
31.1706 31.2472 0.000083
31.1706 31.2474 0.000033
31.1706 31.2476 0.000167
31.1706 31.2478 0.000083
31.1706 31.248 0.000133
31.1706 31.2482 0.000117
31.1706 31.2484 0.000017
31.1706 31.2486 0.000033
31.1706 31.2488 0.000083
31.1706 31.249 0.000184
31.1706 31.2492 0.000117
31.1706 31.2494 0.000100
31.1706 31.2496 0.000067
31.1706 31.2498 0.000234
31.1708 31.17 0.032332
31.1708 31.1702 0.051134
31.1708 31.1704 0.077261
31.1708 31.1706 0.327961
31.1708 31.1708 0.000000
31.1708 31.171 0.329663
31.1708 31.1712 0.072623
31.1708 31.1714 0.024741
31.1708 31.1716 0.039389
31.1708 31.1718 0.009493
31.1708 31.172 0.006173
31.1708 31.1722 0.005088
31.1708 31.1724 0.009760
31.1708 31.1726 0.005372
31.1708 31.1728 0.003887
31.1708 31.173 0.007124
31.1708 31.1732 0.002503
31.1708 31.1734 0.002886
31.1708 31.1736 0.004188
31.1708 31.1738 0.004288
31.1708 31.174 0.007291
31.1708 31.1742 0.007574
31.1708 31.1744 0.005772
31.1708 31.1746 0.002019
31.1708 31.1748 0.003036
31.1708 31.175 0.008792
31.1708 31.1752 0.002002
31.1708 31.1754 0.001185
31.1708 31.1756 0.000984
31.1708 31.1758 0.001585
31.1708 31.176 0.002519
31.1708 31.1762 0.010310
31.1708 31.1764 0.002903
31.1708 31.1766 0.001518
31.1708 31.1768 0.005055
31.1708 31.177 0.002152
31.1708 31.1772 0.000968
31.1708 31.1774 0.000684
31.1708 31.1776 0.000734
31.1708 31.1778 0.000951
31.1708 31.178 0.001552
31.1708 31.1782 0.001101
31.1708 31.1784 0.001668
31.1708 31.1786 0.001818
31.1708 31.1788 0.000851
31.1708 31.179 0.001118
31.1708 31.1792 0.000951
31.1708 31.1794 0.001001
31.1708 31.1796 0.000784
31.1708 31.1798 0.001335
31.1708 31.18 0.003387
31.1708 31.1802 0.000484
31.1708 31.1804 0.000384
31.1708 31.1806 0.000400
31.1708 31.1808 0.000250
31.1708 31.181 0.000334
31.1708 31.1812 0.000450
31.1708 31.1814 0.000400
31.1708 31.1816 0.000284
31.1708 31.1818 0.000250
31.1708 31.182 0.000567
31.1708 31.1822 0.000350
31.1708 31.1824 0.000200
31.1708 31.1826 0.000317
31.1708 31.1828 0.000584
31.1708 31.183 0.000384
31.1708 31.1832 0.000284
31.1708 31.1834 0.000284
31.1708 31.1836 0.000350
31.1708 31.1838 0.000250
31.1708 31.184 0.000234
31.1708 31.1842 0.000067
31.1708 31.1844 0.000150
31.1708 31.1846 0.000184
31.1708 31.1848 0.000167
31.1708 31.185 0.000484
31.1708 31.1852 0.000300
31.1708 31.1854 0.000200
31.1708 31.1856 0.000284
31.1708 31.1858 0.000200
31.1708 31.186 0.000150
31.1708 31.1862 0.000267
31.1708 31.1864 0.000150
31.1708 31.1866 0.000200
31.1708 31.1868 0.000217
31.1708 31.187 0.000184
31.1708 31.1872 0.000300
31.1708 31.1874 0.000217
31.1708 31.1876 0.000217
31.1708 31.1878 0.000217
31.1708 31.188 0.000267
31.1708 31.1882 0.000200
31.1708 31.1884 0.000133
31.1708 31.1886 0.000083
31.1708 31.1888 0.000117
31.1708 31.189 0.000184
31.1708 31.1892 0.000083
31.1708 31.1894 0.000067
31.1708 31.1896 0.000167
31.1708 31.1898 0.000117
31.1708 31.19 0.000267
31.1708 31.1902 0.000184
31.1708 31.1904 0.000234
31.1708 31.1906 0.000284
31.1708 31.1908 0.000184
31.1708 31.191 0.000284
31.1708 31.1912 0.000284
31.1708 31.1914 0.000350
31.1708 31.1916 0.000284
31.1708 31.1918 0.000868
31.1708 31.192 0.003036
31.1708 31.1922 0.000567
31.1708 31.1924 0.000234
31.1708 31.1926 0.000117
31.1708 31.1928 0.000234
31.1708 31.193 0.000083
31.1708 31.1932 0.000217
31.1708 31.1934 0.000150
31.1708 31.1936 0.000150
31.1708 31.1938 0.000150
31.1708 31.194 0.000117
31.1708 31.1942 0.000150
31.1708 31.1944 0.000067
31.1708 31.1946 0.000083
31.1708 31.1948 0.000184
31.1708 31.195 0.000200
31.1708 31.1952 0.000133
31.1708 31.1954 0.000184
31.1708 31.1956 0.000117
31.1708 31.1958 0.000067
31.1708 31.196 0.000200
31.1708 31.1962 0.000284
31.1708 31.1964 0.000184
31.1708 31.1966 0.000150
31.1708 31.1968 0.000184
31.1708 31.197 0.000250
31.1708 31.1972 0.000484
31.1708 31.1974 0.000317
31.1708 31.1976 0.000250
31.1708 31.1978 0.000334
31.1708 31.198 0.000067
31.1708 31.1982 0.000150
31.1708 31.1984 0.000133
31.1708 31.1986 0.000250
31.1708 31.1988 0.000217
31.1708 31.199 0.000234
31.1708 31.1992 0.000184
31.1708 31.1994 0.000467
31.1708 31.1996 0.003203
31.1708 31.1998 0.000651
31.1708 31.2 0.000300
31.1708 31.2002 0.000250
31.1708 31.2004 0.000250
31.1708 31.2006 0.000167
31.1708 31.2008 0.000117
31.1708 31.201 0.000083
31.1708 31.2012 0.000083
31.1708 31.2014 0.000100
31.1708 31.2016 0.000167
31.1708 31.2018 0.000367
31.1708 31.202 0.002019
31.1708 31.2022 0.000651
31.1708 31.2024 0.000667
31.1708 31.2026 0.002786
31.1708 31.2028 0.000817
31.1708 31.203 0.000250
31.1708 31.2032 0.000100
31.1708 31.2034 0.000050
31.1708 31.2036 0.000117
31.1708 31.2038 0.000067
31.1708 31.204 0.000083
31.1708 31.2042 0.000100
31.1708 31.2044 0.000050
31.1708 31.2046 0.000050
31.1708 31.2048 0.000083
31.1708 31.205 0.000100
31.1708 31.2052 0.000117
31.1708 31.2054 0.000167
31.1708 31.2056 0.000517
31.1708 31.2058 0.000083
31.1708 31.206 0.000217
31.1708 31.2062 0.000200
31.1708 31.2064 0.000150
31.1708 31.2066 0.000350
31.1708 31.2068 0.000701
31.1708 31.207 0.000167
31.1708 31.2072 0.000184
31.1708 31.2074 0.000100
31.1708 31.2076 0.000067
31.1708 31.2078 0.000067
31.1708 31.208 0.000200
31.1708 31.2082 0.000067
31.1708 31.2084 0.000100
31.1708 31.2086 0.000100
31.1708 31.2088 0.000150
31.1708 31.209 0.000067
31.1708 31.2092 0.000100
31.1708 31.2094 0.000067
31.1708 31.2096 0.000100
31.1708 31.2098 0.000184
31.1708 31.21 0.000117
31.1708 31.2102 0.000150
31.1708 31.2104 0.000200
31.1708 31.2106 0.000133
31.1708 31.2108 0.000067
31.1708 31.211 0.000083
31.1708 31.2112 0.000033
31.1708 31.2114 0.000100
31.1708 31.2116 0.000050
31.1708 31.2118 0.000033
31.1708 31.212 0.000083
31.1708 31.2122 0.000067
31.1708 31.2124 0.000133
31.1708 31.2126 0.000083
31.1708 31.2128 0.000067
31.1708 31.213 0.000050
31.1708 31.2132 0.000017
31.1708 31.2134 0.000033
31.1708 31.2136 0.000050
31.1708 31.2138 0.000083
31.1708 31.214 0.000150
31.1708 31.2142 0.000200
31.1708 31.2144 0.000117
31.1708 31.2146 0.000083
31.1708 31.2148 0.000067
31.1708 31.215 0.000133
31.1708 31.2152 0.000067
31.1708 31.2154 0.000033
31.1708 31.2156 0.000033
31.1708 31.2158 0.000117
31.1708 31.216 0.000017
31.1708 31.2162 0.000017
31.1708 31.2164 0.000033
31.1708 31.2166 0.000050
31.1708 31.2168 0.000017
31.1708 31.217 0.000050
31.1708 31.2172 0.000050
31.1708 31.2174 0.000033
31.1708 31.2176 0.000050
31.1708 31.2178 0.000083
31.1708 31.218 0.000050
31.1708 31.2182 0.000083
31.1708 31.2184 0.000017
31.1708 31.2186 0.000067
31.1708 31.2188 0.000017
31.1708 31.219 0.000050
31.1708 31.2192 0.000067
31.1708 31.2194 0.000033
31.1708 31.2196 0.000017
31.1708 31.2198 0.000117
31.1708 31.22 0.000083
31.1708 31.2202 0.000117
31.1708 31.2204 0.000083
31.1708 31.2206 0.000017
31.1708 31.2208 0.000100
31.1708 31.221 0.000067
31.1708 31.2212 0.000033
31.1708 31.2214 0.000033
31.1708 31.2216 0.000017
31.1708 31.2218 0.000067
31.1708 31.222 0.000050
31.1708 31.2222 0.000000
31.1708 31.2224 0.000033
31.1708 31.2226 0.000033
31.1708 31.2228 0.000017
31.1708 31.223 0.000000
31.1708 31.2232 0.000033
31.1708 31.2234 0.000017
31.1708 31.2236 0.000017
31.1708 31.2238 0.000033
31.1708 31.224 0.000017
31.1708 31.2242 0.000050
31.1708 31.2244 0.000000
31.1708 31.2246 0.000000
31.1708 31.2248 0.000017
31.1708 31.225 0.000017
31.1708 31.2252 0.000017
31.1708 31.2254 0.000000
31.1708 31.2256 0.000000
31.1708 31.2258 0.000017
31.1708 31.226 0.000017
31.1708 31.2262 0.000033
31.1708 31.2264 0.000033
31.1708 31.2266 0.000033
31.1708 31.2268 0.000033
31.1708 31.227 0.000017
31.1708 31.2272 0.000000
31.1708 31.2274 0.000067
31.1708 31.2276 0.000083
31.1708 31.2278 0.000083
31.1708 31.228 0.000050
31.1708 31.2282 0.000150
31.1708 31.2284 0.000067
31.1708 31.2286 0.000050
31.1708 31.2288 0.000083
31.1708 31.229 0.000150
31.1708 31.2292 0.000100
31.1708 31.2294 0.000083
31.1708 31.2296 0.000067
31.1708 31.2298 0.000133
31.1708 31.23 0.000617
31.1708 31.2302 0.000167
31.1708 31.2304 0.000083
31.1708 31.2306 0.000067
31.1708 31.2308 0.000100
31.1708 31.231 0.000033
31.1708 31.2312 0.000117
31.1708 31.2314 0.000033
31.1708 31.2316 0.000017
31.1708 31.2318 0.000000
31.1708 31.232 0.000017
31.1708 31.2322 0.000000
31.1708 31.2324 0.000033
31.1708 31.2326 0.000033
31.1708 31.2328 0.000000
31.1708 31.233 0.000067
31.1708 31.2332 0.000117
31.1708 31.2334 0.000200
31.1708 31.2336 0.000067
31.1708 31.2338 0.000117
31.1708 31.234 0.000083
31.1708 31.2342 0.000200
31.1708 31.2344 0.000367
31.1708 31.2346 0.000133
31.1708 31.2348 0.000033
31.1708 31.235 0.000033
31.1708 31.2352 0.000083
31.1708 31.2354 0.000017
31.1708 31.2356 0.000000
31.1708 31.2358 0.000017
31.1708 31.236 0.000000
31.1708 31.2362 0.000000
31.1708 31.2364 0.000000
31.1708 31.2366 0.000067
31.1708 31.2368 0.000050
31.1708 31.237 0.000033
31.1708 31.2372 0.000000
31.1708 31.2374 0.000017
31.1708 31.2376 0.000067
31.1708 31.2378 0.000033
31.1708 31.238 0.000033
31.1708 31.2382 0.000033
31.1708 31.2384 0.000017
31.1708 31.2386 0.000017
31.1708 31.2388 0.000083
31.1708 31.239 0.000050
31.1708 31.2392 0.000017
31.1708 31.2394 0.000000
31.1708 31.2396 0.000000
31.1708 31.2398 0.000050
31.1708 31.24 0.000067
31.1708 31.2402 0.000017
31.1708 31.2404 0.000033
31.1708 31.2406 0.000150
31.1708 31.2408 0.000033
31.1708 31.241 0.000100
31.1708 31.2412 0.000033
31.1708 31.2414 0.000050
31.1708 31.2416 0.000067
31.1708 31.2418 0.000083
31.1708 31.242 0.000033
31.1708 31.2422 0.000067
31.1708 31.2424 0.000017
31.1708 31.2426 0.000000
31.1708 31.2428 0.000017
31.1708 31.243 0.000067
31.1708 31.2432 0.000067
31.1708 31.2434 0.000250
31.1708 31.2436 0.000434
31.1708 31.2438 0.000100
31.1708 31.244 0.000050
31.1708 31.2442 0.000100
31.1708 31.2444 0.000083
31.1708 31.2446 0.000050
31.1708 31.2448 0.000017
31.1708 31.245 0.000033
31.1708 31.2452 0.000033
31.1708 31.2454 0.000033
31.1708 31.2456 0.000067
31.1708 31.2458 0.000083
31.1708 31.246 0.000100
31.1708 31.2462 0.000234
31.1708 31.2464 0.000367
31.1708 31.2466 0.000100
31.1708 31.2468 0.000033
31.1708 31.247 0.000100
31.1708 31.2472 0.000033
31.1708 31.2474 0.000050
31.1708 31.2476 0.000017
31.1708 31.2478 0.000050
31.1708 31.248 0.000083
31.1708 31.2482 0.000050
31.1708 31.2484 0.000050
31.1708 31.2486 0.000017
31.1708 31.2488 0.000050
31.1708 31.249 0.000050
31.1708 31.2492 0.000050
31.1708 31.2494 0.000117
31.1708 31.2496 0.000150
31.1708 31.2498 0.000184
31.171 31.17 0.015749
31.171 31.1702 0.022406
31.171 31.1704 0.042976
31.171 31.1706 0.076026
31.171 31.1708 0.329663
31.171 31.171 0.000000
31.171 31.1712 0.326059
31.171 31.1714 0.058292
31.171 31.1716 0.029913
31.171 31.1718 0.011411
31.171 31.172 0.014915
31.171 31.1722 0.009760
31.171 31.1724 0.007524
31.171 31.1726 0.007457
31.171 31.1728 0.005889
31.171 31.173 0.007574
31.171 31.1732 0.002569
31.171 31.1734 0.004071
31.171 31.1736 0.004054
31.171 31.1738 0.004955
31.171 31.174 0.004688
31.171 31.1742 0.002336
31.171 31.1744 0.001518
31.171 31.1746 0.002236
31.171 31.1748 0.005372
31.171 31.175 0.008709
31.171 31.1752 0.005239
31.171 31.1754 0.001568
31.171 31.1756 0.001068
31.171 31.1758 0.001218
31.171 31.176 0.001168
31.171 31.1762 0.003136
31.171 31.1764 0.005189
31.171 31.1766 0.001752
31.171 31.1768 0.001885
31.171 31.177 0.003070
31.171 31.1772 0.001451
31.171 31.1774 0.001201
31.171 31.1776 0.000717
31.171 31.1778 0.000667
31.171 31.178 0.000901
31.171 31.1782 0.001969
31.171 31.1784 0.006240
31.171 31.1786 0.001919
31.171 31.1788 0.001552
31.171 31.179 0.004471
31.171 31.1792 0.001051
31.171 31.1794 0.001001
31.171 31.1796 0.001668
31.171 31.1798 0.000701
31.171 31.18 0.000667
31.171 31.1802 0.000601
31.171 31.1804 0.000384
31.171 31.1806 0.000250
31.171 31.1808 0.000250
31.171 31.181 0.000267
31.171 31.1812 0.000400
31.171 31.1814 0.000234
31.171 31.1816 0.000334
31.171 31.1818 0.000250
31.171 31.182 0.000367
31.171 31.1822 0.000334
31.171 31.1824 0.000400
31.171 31.1826 0.000701
31.171 31.1828 0.002486
31.171 31.183 0.000634
31.171 31.1832 0.000350
31.171 31.1834 0.000551
31.171 31.1836 0.000284
31.171 31.1838 0.000234
31.171 31.184 0.000200
31.171 31.1842 0.000133
31.171 31.1844 0.000167
31.171 31.1846 0.000317
31.171 31.1848 0.000267
31.171 31.185 0.002102
31.171 31.1852 0.000400
31.171 31.1854 0.000350
31.171 31.1856 0.000651
31.171 31.1858 0.000384
31.171 31.186 0.000167
31.171 31.1862 0.000217
31.171 31.1864 0.000234
31.171 31.1866 0.000434
31.171 31.1868 0.000234
31.171 31.187 0.000100
31.171 31.1872 0.000217
31.171 31.1874 0.000250
31.171 31.1876 0.000100
31.171 31.1878 0.000184
31.171 31.188 0.000167
31.171 31.1882 0.000133
31.171 31.1884 0.000184
31.171 31.1886 0.000050
31.171 31.1888 0.000083
31.171 31.189 0.000100
31.171 31.1892 0.000067
31.171 31.1894 0.000150
31.171 31.1896 0.000150
31.171 31.1898 0.000317
31.171 31.19 0.000250
31.171 31.1902 0.000050
31.171 31.1904 0.000067
31.171 31.1906 0.000200
31.171 31.1908 0.000167
31.171 31.191 0.000167
31.171 31.1912 0.000250
31.171 31.1914 0.000300
31.171 31.1916 0.000534
31.171 31.1918 0.002302
31.171 31.192 0.000851
31.171 31.1922 0.000501
31.171 31.1924 0.000217
31.171 31.1926 0.000234
31.171 31.1928 0.000117
31.171 31.193 0.000067
31.171 31.1932 0.000317
31.171 31.1934 0.000767
31.171 31.1936 0.000267
31.171 31.1938 0.000267
31.171 31.194 0.000167
31.171 31.1942 0.000067
31.171 31.1944 0.000167
31.171 31.1946 0.000100
31.171 31.1948 0.000117
31.171 31.195 0.000150
31.171 31.1952 0.000200
31.171 31.1954 0.000184
31.171 31.1956 0.000284
31.171 31.1958 0.000133
31.171 31.196 0.000317
31.171 31.1962 0.000367
31.171 31.1964 0.000234
31.171 31.1966 0.000217
31.171 31.1968 0.000234
31.171 31.197 0.000284
31.171 31.1972 0.001235
31.171 31.1974 0.000601
31.171 31.1976 0.000484
31.171 31.1978 0.000234
31.171 31.198 0.000133
31.171 31.1982 0.000150
31.171 31.1984 0.000184
31.171 31.1986 0.000117
31.171 31.1988 0.000100
31.171 31.199 0.000133
31.171 31.1992 0.000167
31.171 31.1994 0.000250
31.171 31.1996 0.000801
31.171 31.1998 0.001134
31.171 31.2 0.001502
31.171 31.2002 0.000317
31.171 31.2004 0.000234
31.171 31.2006 0.000200
31.171 31.2008 0.000117
31.171 31.201 0.000100
31.171 31.2012 0.000083
31.171 31.2014 0.000067
31.171 31.2016 0.000083
31.171 31.2018 0.000167
31.171 31.202 0.000400
31.171 31.2022 0.000450
31.171 31.2024 0.000334
31.171 31.2026 0.000684
31.171 31.2028 0.001335
31.171 31.203 0.000284
31.171 31.2032 0.000050
31.171 31.2034 0.000150
31.171 31.2036 0.000133
31.171 31.2038 0.000083
31.171 31.204 0.000033
31.171 31.2042 0.000083
31.171 31.2044 0.000133
31.171 31.2046 0.000000
31.171 31.2048 0.000067
31.171 31.205 0.000083
31.171 31.2052 0.000033
31.171 31.2054 0.000083
31.171 31.2056 0.000150
31.171 31.2058 0.000133
31.171 31.206 0.000150
31.171 31.2062 0.000150
31.171 31.2064 0.000133
31.171 31.2066 0.000133
31.171 31.2068 0.000284
31.171 31.207 0.000083
31.171 31.2072 0.000067
31.171 31.2074 0.000133
31.171 31.2076 0.000117
31.171 31.2078 0.000050
31.171 31.208 0.000100
31.171 31.2082 0.000117
31.171 31.2084 0.000083
31.171 31.2086 0.000067
31.171 31.2088 0.000200
31.171 31.209 0.000083
31.171 31.2092 0.000167
31.171 31.2094 0.000217
31.171 31.2096 0.000200
31.171 31.2098 0.000184
31.171 31.21 0.000234
31.171 31.2102 0.000234
31.171 31.2104 0.000217
31.171 31.2106 0.000133
31.171 31.2108 0.000067
31.171 31.211 0.000083
31.171 31.2112 0.000083
31.171 31.2114 0.000083
31.171 31.2116 0.000100
31.171 31.2118 0.000050
31.171 31.212 0.000033
31.171 31.2122 0.000117
31.171 31.2124 0.000117
31.171 31.2126 0.000067
31.171 31.2128 0.000100
31.171 31.213 0.000133
31.171 31.2132 0.000083
31.171 31.2134 0.000050
31.171 31.2136 0.000067
31.171 31.2138 0.000284
31.171 31.214 0.000234
31.171 31.2142 0.000467
31.171 31.2144 0.000167
31.171 31.2146 0.000083
31.171 31.2148 0.000083
31.171 31.215 0.000083
31.171 31.2152 0.000000
31.171 31.2154 0.000017
31.171 31.2156 0.000083
31.171 31.2158 0.000050
31.171 31.216 0.000067
31.171 31.2162 0.000050
31.171 31.2164 0.000017
31.171 31.2166 0.000083
31.171 31.2168 0.000000
31.171 31.217 0.000017
31.171 31.2172 0.000050
31.171 31.2174 0.000017
31.171 31.2176 0.000100
31.171 31.2178 0.000133
31.171 31.218 0.000033
31.171 31.2182 0.000033
31.171 31.2184 0.000033
31.171 31.2186 0.000000
31.171 31.2188 0.000017
31.171 31.219 0.000067
31.171 31.2192 0.000000
31.171 31.2194 0.000083
31.171 31.2196 0.000033
31.171 31.2198 0.000033
31.171 31.22 0.000100
31.171 31.2202 0.000184
31.171 31.2204 0.000067
31.171 31.2206 0.000050
31.171 31.2208 0.000067
31.171 31.221 0.000083
31.171 31.2212 0.000083
31.171 31.2214 0.000033
31.171 31.2216 0.000050
31.171 31.2218 0.000050
31.171 31.222 0.000017
31.171 31.2222 0.000033
31.171 31.2224 0.000033
31.171 31.2226 0.000017
31.171 31.2228 0.000017
31.171 31.223 0.000017
31.171 31.2232 0.000000
31.171 31.2234 0.000033
31.171 31.2236 0.000017
31.171 31.2238 0.000017
31.171 31.224 0.000033
31.171 31.2242 0.000033
31.171 31.2244 0.000017
31.171 31.2246 0.000050
31.171 31.2248 0.000000
31.171 31.225 0.000033
31.171 31.2252 0.000017
31.171 31.2254 0.000033
31.171 31.2256 0.000067
31.171 31.2258 0.000000
31.171 31.226 0.000017
31.171 31.2262 0.000000
31.171 31.2264 0.000000
31.171 31.2266 0.000033
31.171 31.2268 0.000033
31.171 31.227 0.000017
31.171 31.2272 0.000000
31.171 31.2274 0.000217
31.171 31.2276 0.000050
31.171 31.2278 0.000083
31.171 31.228 0.000050
31.171 31.2282 0.000117
31.171 31.2284 0.000017
31.171 31.2286 0.000117
31.171 31.2288 0.000033
31.171 31.229 0.000133
31.171 31.2292 0.000184
31.171 31.2294 0.000033
31.171 31.2296 0.000200
31.171 31.2298 0.000801
31.171 31.23 0.004755
31.171 31.2302 0.000767
31.171 31.2304 0.000117
31.171 31.2306 0.000067
31.171 31.2308 0.000067
31.171 31.231 0.000033
31.171 31.2312 0.000033
31.171 31.2314 0.000067
31.171 31.2316 0.000017
31.171 31.2318 0.000067
31.171 31.232 0.000033
31.171 31.2322 0.000017
31.171 31.2324 0.000083
31.171 31.2326 0.000017
31.171 31.2328 0.000033
31.171 31.233 0.000017
31.171 31.2332 0.000067
31.171 31.2334 0.000083
31.171 31.2336 0.000100
31.171 31.2338 0.000100
31.171 31.234 0.000117
31.171 31.2342 0.000300
31.171 31.2344 0.001535
31.171 31.2346 0.000234
31.171 31.2348 0.000100
31.171 31.235 0.000050
31.171 31.2352 0.000083
31.171 31.2354 0.000050
31.171 31.2356 0.000050
31.171 31.2358 0.000050
31.171 31.236 0.000017
31.171 31.2362 0.000067
31.171 31.2364 0.000017
31.171 31.2366 0.000017
31.171 31.2368 0.000033
31.171 31.237 0.000033
31.171 31.2372 0.000100
31.171 31.2374 0.000033
31.171 31.2376 0.000000
31.171 31.2378 0.000017
31.171 31.238 0.000050
31.171 31.2382 0.000083
31.171 31.2384 0.000050
31.171 31.2386 0.000017
31.171 31.2388 0.000050
31.171 31.239 0.000050
31.171 31.2392 0.000050
31.171 31.2394 0.000050
31.171 31.2396 0.000083
31.171 31.2398 0.000050
31.171 31.24 0.000017
31.171 31.2402 0.000033
31.171 31.2404 0.000067
31.171 31.2406 0.000100
31.171 31.2408 0.000167
31.171 31.241 0.000133
31.171 31.2412 0.000050
31.171 31.2414 0.000083
31.171 31.2416 0.000067
31.171 31.2418 0.000050
31.171 31.242 0.000050
31.171 31.2422 0.000017
31.171 31.2424 0.000033
31.171 31.2426 0.000033
31.171 31.2428 0.000033
31.171 31.243 0.000017
31.171 31.2432 0.000017
31.171 31.2434 0.000117
31.171 31.2436 0.000150
31.171 31.2438 0.000083
31.171 31.244 0.000033
31.171 31.2442 0.000067
31.171 31.2444 0.000117
31.171 31.2446 0.000083
31.171 31.2448 0.000117
31.171 31.245 0.000000
31.171 31.2452 0.000050
31.171 31.2454 0.000067
31.171 31.2456 0.000100
31.171 31.2458 0.000200
31.171 31.246 0.000300
31.171 31.2462 0.001468
31.171 31.2464 0.001635
31.171 31.2466 0.000167
31.171 31.2468 0.000017
31.171 31.247 0.000050
31.171 31.2472 0.000050
31.171 31.2474 0.000117
31.171 31.2476 0.000050
31.171 31.2478 0.000033
31.171 31.248 0.000067
31.171 31.2482 0.000067
31.171 31.2484 0.000017
31.171 31.2486 0.000017
31.171 31.2488 0.000050
31.171 31.249 0.000067
31.171 31.2492 0.000067
31.171 31.2494 0.000050
31.171 31.2496 0.000050
31.171 31.2498 0.000050
31.1712 31.17 0.016133
31.1712 31.1702 0.009760
31.1712 31.1704 0.022689
31.1712 31.1706 0.025759
31.1712 31.1708 0.072623
31.1712 31.171 0.326059
31.1712 31.1712 0.000000
31.1712 31.1714 0.329863
31.1712 31.1716 0.081448
31.1712 31.1718 0.030447
31.1712 31.172 0.022589
31.1712 31.1722 0.015449
31.1712 31.1724 0.008275
31.1712 31.1726 0.015032
31.1712 31.1728 0.008775
31.1712 31.173 0.006306
31.1712 31.1732 0.004788
31.1712 31.1734 0.004555
31.1712 31.1736 0.004538
31.1712 31.1738 0.005789
31.1712 31.174 0.006190
31.1712 31.1742 0.003871
31.1712 31.1744 0.002886
31.1712 31.1746 0.003370
31.1712 31.1748 0.005939
31.1712 31.175 0.003253
31.1712 31.1752 0.001785
31.1712 31.1754 0.003020
31.1712 31.1756 0.001518
31.1712 31.1758 0.001034
31.1712 31.176 0.001201
31.1712 31.1762 0.002252
31.1712 31.1764 0.006306
31.1712 31.1766 0.002619
31.1712 31.1768 0.001752
31.1712 31.177 0.001902
31.1712 31.1772 0.002903
31.1712 31.1774 0.004788
31.1712 31.1776 0.001168
31.1712 31.1778 0.001034
31.1712 31.178 0.001001
31.1712 31.1782 0.002202
31.1712 31.1784 0.004555
31.1712 31.1786 0.001134
31.1712 31.1788 0.001185
31.1712 31.179 0.001351
31.1712 31.1792 0.001101
31.1712 31.1794 0.001585
31.1712 31.1796 0.000651
31.1712 31.1798 0.000551
31.1712 31.18 0.000651
31.1712 31.1802 0.001151
31.1712 31.1804 0.000350
31.1712 31.1806 0.000467
31.1712 31.1808 0.000534
31.1712 31.181 0.000817
31.1712 31.1812 0.000651
31.1712 31.1814 0.000400
31.1712 31.1816 0.001401
31.1712 31.1818 0.000350
31.1712 31.182 0.000217
31.1712 31.1822 0.000250
31.1712 31.1824 0.000834
31.1712 31.1826 0.002586
31.1712 31.1828 0.001251
31.1712 31.183 0.000467
31.1712 31.1832 0.000601
31.1712 31.1834 0.001869
31.1712 31.1836 0.000450
31.1712 31.1838 0.000217
31.1712 31.184 0.000167
31.1712 31.1842 0.000184
31.1712 31.1844 0.000117
31.1712 31.1846 0.000200
31.1712 31.1848 0.000467
31.1712 31.185 0.000667
31.1712 31.1852 0.000350
31.1712 31.1854 0.000584
31.1712 31.1856 0.002669
31.1712 31.1858 0.000567
31.1712 31.186 0.000250
31.1712 31.1862 0.000434
31.1712 31.1864 0.000350
31.1712 31.1866 0.000734
31.1712 31.1868 0.000484
31.1712 31.187 0.000300
31.1712 31.1872 0.000217
31.1712 31.1874 0.000100
31.1712 31.1876 0.000150
31.1712 31.1878 0.000217
31.1712 31.188 0.000133
31.1712 31.1882 0.000117
31.1712 31.1884 0.000033
31.1712 31.1886 0.000067
31.1712 31.1888 0.000083
31.1712 31.189 0.000150
31.1712 31.1892 0.000117
31.1712 31.1894 0.000100
31.1712 31.1896 0.000184
31.1712 31.1898 0.000517
31.1712 31.19 0.000200
31.1712 31.1902 0.000217
31.1712 31.1904 0.000250
31.1712 31.1906 0.000117
31.1712 31.1908 0.000100
31.1712 31.191 0.000133
31.1712 31.1912 0.000133
31.1712 31.1914 0.000133
31.1712 31.1916 0.000434
31.1712 31.1918 0.000684
31.1712 31.192 0.001168
31.1712 31.1922 0.000467
31.1712 31.1924 0.000467
31.1712 31.1926 0.000150
31.1712 31.1928 0.000117
31.1712 31.193 0.000117
31.1712 31.1932 0.000250
31.1712 31.1934 0.001151
31.1712 31.1936 0.000901
31.1712 31.1938 0.000200
31.1712 31.194 0.000133
31.1712 31.1942 0.000184
31.1712 31.1944 0.000217
31.1712 31.1946 0.000267
31.1712 31.1948 0.000150
31.1712 31.195 0.000200
31.1712 31.1952 0.000184
31.1712 31.1954 0.000200
31.1712 31.1956 0.001285
31.1712 31.1958 0.000450
31.1712 31.196 0.000501
31.1712 31.1962 0.002319
31.1712 31.1964 0.000467
31.1712 31.1966 0.000184
31.1712 31.1968 0.000184
31.1712 31.197 0.000434
31.1712 31.1972 0.000851
31.1712 31.1974 0.002703
31.1712 31.1976 0.000984
31.1712 31.1978 0.000167
31.1712 31.198 0.000133
31.1712 31.1982 0.000167
31.1712 31.1984 0.000133
31.1712 31.1986 0.000167
31.1712 31.1988 0.000117
31.1712 31.199 0.000100
31.1712 31.1992 0.000133
31.1712 31.1994 0.000167
31.1712 31.1996 0.000184
31.1712 31.1998 0.000334
31.1712 31.2 0.000434
31.1712 31.2002 0.000350
31.1712 31.2004 0.000250
31.1712 31.2006 0.000184
31.1712 31.2008 0.000167
31.1712 31.201 0.000067
31.1712 31.2012 0.000133
31.1712 31.2014 0.000050
31.1712 31.2016 0.000067
31.1712 31.2018 0.000200
31.1712 31.202 0.000367
31.1712 31.2022 0.000367
31.1712 31.2024 0.000133
31.1712 31.2026 0.000234
31.1712 31.2028 0.000434
31.1712 31.203 0.000184
31.1712 31.2032 0.000033
31.1712 31.2034 0.000083
31.1712 31.2036 0.000050
31.1712 31.2038 0.000133
31.1712 31.204 0.000117
31.1712 31.2042 0.000133
31.1712 31.2044 0.000117
31.1712 31.2046 0.000083
31.1712 31.2048 0.000167
31.1712 31.205 0.000083
31.1712 31.2052 0.000067
31.1712 31.2054 0.000083
31.1712 31.2056 0.000133
31.1712 31.2058 0.000100
31.1712 31.206 0.000117
31.1712 31.2062 0.000083
31.1712 31.2064 0.000083
31.1712 31.2066 0.000100
31.1712 31.2068 0.000133
31.1712 31.207 0.000117
31.1712 31.2072 0.000284
31.1712 31.2074 0.000284
31.1712 31.2076 0.000050
31.1712 31.2078 0.000083
31.1712 31.208 0.000117
31.1712 31.2082 0.000067
31.1712 31.2084 0.000067
31.1712 31.2086 0.000050
31.1712 31.2088 0.000083
31.1712 31.209 0.000200
31.1712 31.2092 0.000133
31.1712 31.2094 0.000150
31.1712 31.2096 0.000167
31.1712 31.2098 0.000367
31.1712 31.21 0.001768
31.1712 31.2102 0.001101
31.1712 31.2104 0.000334
31.1712 31.2106 0.000167
31.1712 31.2108 0.000117
31.1712 31.211 0.000050
31.1712 31.2112 0.000100
31.1712 31.2114 0.000133
31.1712 31.2116 0.000033
31.1712 31.2118 0.000100
31.1712 31.212 0.000083
31.1712 31.2122 0.000067
31.1712 31.2124 0.000050
31.1712 31.2126 0.000050
31.1712 31.2128 0.000067
31.1712 31.213 0.000100
31.1712 31.2132 0.000033
31.1712 31.2134 0.000083
31.1712 31.2136 0.000133
31.1712 31.2138 0.000384
31.1712 31.214 0.001535
31.1712 31.2142 0.002836
31.1712 31.2144 0.000517
31.1712 31.2146 0.000267
31.1712 31.2148 0.000100
31.1712 31.215 0.000050
31.1712 31.2152 0.000050
31.1712 31.2154 0.000017
31.1712 31.2156 0.000050
31.1712 31.2158 0.000117
31.1712 31.216 0.000033
31.1712 31.2162 0.000017
31.1712 31.2164 0.000083
31.1712 31.2166 0.000067
31.1712 31.2168 0.000133
31.1712 31.217 0.000117
31.1712 31.2172 0.000017
31.1712 31.2174 0.000050
31.1712 31.2176 0.000050
31.1712 31.2178 0.000017
31.1712 31.218 0.000033
31.1712 31.2182 0.000117
31.1712 31.2184 0.000050
31.1712 31.2186 0.000033
31.1712 31.2188 0.000083
31.1712 31.219 0.000083
31.1712 31.2192 0.000033
31.1712 31.2194 0.000067
31.1712 31.2196 0.000150
31.1712 31.2198 0.000100
31.1712 31.22 0.000133
31.1712 31.2202 0.000133
31.1712 31.2204 0.000067
31.1712 31.2206 0.000033
31.1712 31.2208 0.000050
31.1712 31.221 0.000017
31.1712 31.2212 0.000033
31.1712 31.2214 0.000017
31.1712 31.2216 0.000050
31.1712 31.2218 0.000017
31.1712 31.222 0.000017
31.1712 31.2222 0.000067
31.1712 31.2224 0.000017
31.1712 31.2226 0.000000
31.1712 31.2228 0.000033
31.1712 31.223 0.000017
31.1712 31.2232 0.000050
31.1712 31.2234 0.000017
31.1712 31.2236 0.000017
31.1712 31.2238 0.000000
31.1712 31.224 0.000017
31.1712 31.2242 0.000000
31.1712 31.2244 0.000000
31.1712 31.2246 0.000033
31.1712 31.2248 0.000000
31.1712 31.225 0.000000
31.1712 31.2252 0.000000
31.1712 31.2254 0.000000
31.1712 31.2256 0.000050
31.1712 31.2258 0.000033
31.1712 31.226 0.000033
31.1712 31.2262 0.000017
31.1712 31.2264 0.000033
31.1712 31.2266 0.000050
31.1712 31.2268 0.000033
31.1712 31.227 0.000067
31.1712 31.2272 0.000083
31.1712 31.2274 0.000067
31.1712 31.2276 0.000100
31.1712 31.2278 0.000000
31.1712 31.228 0.000033
31.1712 31.2282 0.000050
31.1712 31.2284 0.000050
31.1712 31.2286 0.000067
31.1712 31.2288 0.000100
31.1712 31.229 0.000133
31.1712 31.2292 0.000100
31.1712 31.2294 0.000050
31.1712 31.2296 0.000150
31.1712 31.2298 0.000400
31.1712 31.23 0.000801
31.1712 31.2302 0.000334
31.1712 31.2304 0.000167
31.1712 31.2306 0.000033
31.1712 31.2308 0.000017
31.1712 31.231 0.000133
31.1712 31.2312 0.000000
31.1712 31.2314 0.000067
31.1712 31.2316 0.000033
31.1712 31.2318 0.000017
31.1712 31.232 0.000000
31.1712 31.2322 0.000017
31.1712 31.2324 0.000000
31.1712 31.2326 0.000033
31.1712 31.2328 0.000017
31.1712 31.233 0.000000
31.1712 31.2332 0.000017
31.1712 31.2334 0.000083
31.1712 31.2336 0.000033
31.1712 31.2338 0.000017
31.1712 31.234 0.000083
31.1712 31.2342 0.000150
31.1712 31.2344 0.000234
31.1712 31.2346 0.000050
31.1712 31.2348 0.000033
31.1712 31.235 0.000000
31.1712 31.2352 0.000100
31.1712 31.2354 0.000017
31.1712 31.2356 0.000033
31.1712 31.2358 0.000050
31.1712 31.236 0.000067
31.1712 31.2362 0.000017
31.1712 31.2364 0.000000
31.1712 31.2366 0.000033
31.1712 31.2368 0.000100
31.1712 31.237 0.000033
31.1712 31.2372 0.000033
31.1712 31.2374 0.000033
31.1712 31.2376 0.000050
31.1712 31.2378 0.000017
31.1712 31.238 0.000050
31.1712 31.2382 0.000033
31.1712 31.2384 0.000050
31.1712 31.2386 0.000017
31.1712 31.2388 0.000067
31.1712 31.239 0.000017
31.1712 31.2392 0.000033
31.1712 31.2394 0.000000
31.1712 31.2396 0.000033
31.1712 31.2398 0.000067
31.1712 31.24 0.000067
31.1712 31.2402 0.000050
31.1712 31.2404 0.000067
31.1712 31.2406 0.000217
31.1712 31.2408 0.000751
31.1712 31.241 0.000150
31.1712 31.2412 0.000150
31.1712 31.2414 0.000050
31.1712 31.2416 0.000083
31.1712 31.2418 0.000050
31.1712 31.242 0.000000
31.1712 31.2422 0.000017
31.1712 31.2424 0.000017
31.1712 31.2426 0.000033
31.1712 31.2428 0.000017
31.1712 31.243 0.000033
31.1712 31.2432 0.000083
31.1712 31.2434 0.000133
31.1712 31.2436 0.000100
31.1712 31.2438 0.000100
31.1712 31.244 0.000100
31.1712 31.2442 0.000083
31.1712 31.2444 0.000133
31.1712 31.2446 0.000117
31.1712 31.2448 0.000133
31.1712 31.245 0.000050
31.1712 31.2452 0.000083
31.1712 31.2454 0.000117
31.1712 31.2456 0.000350
31.1712 31.2458 0.001101
31.1712 31.246 0.000384
31.1712 31.2462 0.000200
31.1712 31.2464 0.000234
31.1712 31.2466 0.000117
31.1712 31.2468 0.000067
31.1712 31.247 0.000050
31.1712 31.2472 0.000067
31.1712 31.2474 0.000033
31.1712 31.2476 0.000083
31.1712 31.2478 0.000033
31.1712 31.248 0.000033
31.1712 31.2482 0.000033
31.1712 31.2484 0.000033
31.1712 31.2486 0.000050
31.1712 31.2488 0.000000
31.1712 31.249 0.000050
31.1712 31.2492 0.000083
31.1712 31.2494 0.000067
31.1712 31.2496 0.000067
31.1712 31.2498 0.000117
31.1714 31.17 0.008642
31.1714 31.1702 0.006123
31.1714 31.1704 0.014448
31.1714 31.1706 0.012880
31.1714 31.1708 0.024741
31.1714 31.171 0.058292
31.1714 31.1712 0.329863
31.1714 31.1714 0.000000
31.1714 31.1716 0.328879
31.1714 31.1718 0.071555
31.1714 31.172 0.042643
31.1714 31.1722 0.030297
31.1714 31.1724 0.010761
31.1714 31.1726 0.023123
31.1714 31.1728 0.011862
31.1714 31.173 0.007624
31.1714 31.1732 0.007090
31.1714 31.1734 0.003720
31.1714 31.1736 0.004872
31.1714 31.1738 0.005556
31.1714 31.174 0.008158
31.1714 31.1742 0.005572
31.1714 31.1744 0.007808
31.1714 31.1746 0.003253
31.1714 31.1748 0.004938
31.1714 31.175 0.001869
31.1714 31.1752 0.001502
31.1714 31.1754 0.004588
31.1714 31.1756 0.001852
31.1714 31.1758 0.001318
31.1714 31.176 0.001418
31.1714 31.1762 0.002002
31.1714 31.1764 0.003036
31.1714 31.1766 0.004137
31.1714 31.1768 0.001235
31.1714 31.177 0.001051
31.1714 31.1772 0.001068
31.1714 31.1774 0.001902
31.1714 31.1776 0.001652
31.1714 31.1778 0.001335
31.1714 31.178 0.002536
31.1714 31.1782 0.005422
31.1714 31.1784 0.001752
31.1714 31.1786 0.001034
31.1714 31.1788 0.000968
31.1714 31.179 0.001118
31.1714 31.1792 0.002903
31.1714 31.1794 0.001218
31.1714 31.1796 0.000717
31.1714 31.1798 0.000701
31.1714 31.18 0.000517
31.1714 31.1802 0.000450
31.1714 31.1804 0.000584
31.1714 31.1806 0.000651
31.1714 31.1808 0.001101
31.1714 31.181 0.004655
31.1714 31.1812 0.001618
31.1714 31.1814 0.000400
31.1714 31.1816 0.000384
31.1714 31.1818 0.000367
31.1714 31.182 0.000317
31.1714 31.1822 0.000300
31.1714 31.1824 0.000317
31.1714 31.1826 0.000634
31.1714 31.1828 0.000551
31.1714 31.183 0.000184
31.1714 31.1832 0.000317
31.1714 31.1834 0.000567
31.1714 31.1836 0.000184
31.1714 31.1838 0.000184
31.1714 31.184 0.000200
31.1714 31.1842 0.000167
31.1714 31.1844 0.000217
31.1714 31.1846 0.000317
31.1714 31.1848 0.000651
31.1714 31.185 0.000484
31.1714 31.1852 0.000384
31.1714 31.1854 0.000467
31.1714 31.1856 0.000667
31.1714 31.1858 0.000267
31.1714 31.186 0.000217
31.1714 31.1862 0.000317
31.1714 31.1864 0.000784
31.1714 31.1866 0.005355
31.1714 31.1868 0.001468
31.1714 31.187 0.000300
31.1714 31.1872 0.000117
31.1714 31.1874 0.000234
31.1714 31.1876 0.000267
31.1714 31.1878 0.000250
31.1714 31.188 0.000267
31.1714 31.1882 0.000217
31.1714 31.1884 0.000100
31.1714 31.1886 0.000100
31.1714 31.1888 0.000083
31.1714 31.189 0.000133
31.1714 31.1892 0.000117
31.1714 31.1894 0.000217
31.1714 31.1896 0.000551
31.1714 31.1898 0.001401
31.1714 31.19 0.000667
31.1714 31.1902 0.000167
31.1714 31.1904 0.000217
31.1714 31.1906 0.000200
31.1714 31.1908 0.000234
31.1714 31.191 0.000184
31.1714 31.1912 0.000067
31.1714 31.1914 0.000133
31.1714 31.1916 0.000167
31.1714 31.1918 0.000367
31.1714 31.192 0.000434
31.1714 31.1922 0.000717
31.1714 31.1924 0.001885
31.1714 31.1926 0.000300
31.1714 31.1928 0.000167
31.1714 31.193 0.000133
31.1714 31.1932 0.000167
31.1714 31.1934 0.000317
31.1714 31.1936 0.000184
31.1714 31.1938 0.000234
31.1714 31.194 0.000117
31.1714 31.1942 0.000217
31.1714 31.1944 0.000267
31.1714 31.1946 0.000284
31.1714 31.1948 0.000367
31.1714 31.195 0.000484
31.1714 31.1952 0.000284
31.1714 31.1954 0.000217
31.1714 31.1956 0.000350
31.1714 31.1958 0.000200
31.1714 31.196 0.000350
31.1714 31.1962 0.000501
31.1714 31.1964 0.000417
31.1714 31.1966 0.000367
31.1714 31.1968 0.000234
31.1714 31.197 0.000350
31.1714 31.1972 0.000484
31.1714 31.1974 0.000884
31.1714 31.1976 0.001568
31.1714 31.1978 0.000384
31.1714 31.198 0.000150
31.1714 31.1982 0.000250
31.1714 31.1984 0.000334
31.1714 31.1986 0.000184
31.1714 31.1988 0.000117
31.1714 31.199 0.000150
31.1714 31.1992 0.000100
31.1714 31.1994 0.000117
31.1714 31.1996 0.000067
31.1714 31.1998 0.000117
31.1714 31.2 0.000150
31.1714 31.2002 0.000133
31.1714 31.2004 0.000184
31.1714 31.2006 0.000100
31.1714 31.2008 0.000167
31.1714 31.201 0.000133
31.1714 31.2012 0.000117
31.1714 31.2014 0.000050
31.1714 31.2016 0.000100
31.1714 31.2018 0.000250
31.1714 31.202 0.001151
31.1714 31.2022 0.000350
31.1714 31.2024 0.000167
31.1714 31.2026 0.000234
31.1714 31.2028 0.000133
31.1714 31.203 0.000067
31.1714 31.2032 0.000083
31.1714 31.2034 0.000100
31.1714 31.2036 0.000067
31.1714 31.2038 0.000067
31.1714 31.204 0.000067
31.1714 31.2042 0.000083
31.1714 31.2044 0.000117
31.1714 31.2046 0.000050
31.1714 31.2048 0.000033
31.1714 31.205 0.000017
31.1714 31.2052 0.000083
31.1714 31.2054 0.000083
31.1714 31.2056 0.000200
31.1714 31.2058 0.000200
31.1714 31.206 0.000083
31.1714 31.2062 0.000150
31.1714 31.2064 0.000117
31.1714 31.2066 0.000033
31.1714 31.2068 0.000100
31.1714 31.207 0.000150
31.1714 31.2072 0.000484
31.1714 31.2074 0.002819
31.1714 31.2076 0.000384
31.1714 31.2078 0.000184
31.1714 31.208 0.000150
31.1714 31.2082 0.000067
31.1714 31.2084 0.000050
31.1714 31.2086 0.000117
31.1714 31.2088 0.000267
31.1714 31.209 0.000117
31.1714 31.2092 0.000117
31.1714 31.2094 0.000083
31.1714 31.2096 0.000284
31.1714 31.2098 0.000217
31.1714 31.21 0.001101
31.1714 31.2102 0.005189
31.1714 31.2104 0.000817
31.1714 31.2106 0.000167
31.1714 31.2108 0.000267
31.1714 31.211 0.000100
31.1714 31.2112 0.000083
31.1714 31.2114 0.000217
31.1714 31.2116 0.000033
31.1714 31.2118 0.000167
31.1714 31.212 0.000083
31.1714 31.2122 0.000050
31.1714 31.2124 0.000150
31.1714 31.2126 0.000117
31.1714 31.2128 0.000017
31.1714 31.213 0.000067
31.1714 31.2132 0.000050
31.1714 31.2134 0.000067
31.1714 31.2136 0.000184
31.1714 31.2138 0.000450
31.1714 31.214 0.003720
31.1714 31.2142 0.001652
31.1714 31.2144 0.000417
31.1714 31.2146 0.000217
31.1714 31.2148 0.000150
31.1714 31.215 0.000100
31.1714 31.2152 0.000100
31.1714 31.2154 0.000017
31.1714 31.2156 0.000100
31.1714 31.2158 0.000050
31.1714 31.216 0.000133
31.1714 31.2162 0.000117
31.1714 31.2164 0.000133
31.1714 31.2166 0.000267
31.1714 31.2168 0.000083
31.1714 31.217 0.000083
31.1714 31.2172 0.000083
31.1714 31.2174 0.000050
31.1714 31.2176 0.000050
31.1714 31.2178 0.000083
31.1714 31.218 0.000167
31.1714 31.2182 0.000167
31.1714 31.2184 0.000067
31.1714 31.2186 0.000100
31.1714 31.2188 0.000100
31.1714 31.219 0.000033
31.1714 31.2192 0.000033
31.1714 31.2194 0.000133
31.1714 31.2196 0.000184
31.1714 31.2198 0.000184
31.1714 31.22 0.000083
31.1714 31.2202 0.000050
31.1714 31.2204 0.000117
31.1714 31.2206 0.000017
31.1714 31.2208 0.000050
31.1714 31.221 0.000050
31.1714 31.2212 0.000033
31.1714 31.2214 0.000033
31.1714 31.2216 0.000033
31.1714 31.2218 0.000017
31.1714 31.222 0.000033
31.1714 31.2222 0.000000
31.1714 31.2224 0.000033
31.1714 31.2226 0.000033
31.1714 31.2228 0.000017
31.1714 31.223 0.000033
31.1714 31.2232 0.000033
31.1714 31.2234 0.000033
31.1714 31.2236 0.000017
31.1714 31.2238 0.000017
31.1714 31.224 0.000033
31.1714 31.2242 0.000017
31.1714 31.2244 0.000000
31.1714 31.2246 0.000050
31.1714 31.2248 0.000000
31.1714 31.225 0.000000
31.1714 31.2252 0.000033
31.1714 31.2254 0.000000
31.1714 31.2256 0.000033
31.1714 31.2258 0.000100
31.1714 31.226 0.000000
31.1714 31.2262 0.000033
31.1714 31.2264 0.000017
31.1714 31.2266 0.000100
31.1714 31.2268 0.000184
31.1714 31.227 0.000067
31.1714 31.2272 0.000133
31.1714 31.2274 0.000050
31.1714 31.2276 0.000050
31.1714 31.2278 0.000083
31.1714 31.228 0.000033
31.1714 31.2282 0.000083
31.1714 31.2284 0.000067
31.1714 31.2286 0.000050
31.1714 31.2288 0.000000
31.1714 31.229 0.000000
31.1714 31.2292 0.000083
31.1714 31.2294 0.000133
31.1714 31.2296 0.000200
31.1714 31.2298 0.000117
31.1714 31.23 0.000150
31.1714 31.2302 0.000150
31.1714 31.2304 0.000067
31.1714 31.2306 0.000050
31.1714 31.2308 0.000033
31.1714 31.231 0.000033
31.1714 31.2312 0.000050
31.1714 31.2314 0.000017
31.1714 31.2316 0.000000
31.1714 31.2318 0.000050
31.1714 31.232 0.000000
31.1714 31.2322 0.000017
31.1714 31.2324 0.000033
31.1714 31.2326 0.000050
31.1714 31.2328 0.000000
31.1714 31.233 0.000033
31.1714 31.2332 0.000033
31.1714 31.2334 0.000000
31.1714 31.2336 0.000033
31.1714 31.2338 0.000000
31.1714 31.234 0.000050
31.1714 31.2342 0.000050
31.1714 31.2344 0.000017
31.1714 31.2346 0.000033
31.1714 31.2348 0.000017
31.1714 31.235 0.000000
31.1714 31.2352 0.000050
31.1714 31.2354 0.000033
31.1714 31.2356 0.000083
31.1714 31.2358 0.000033
31.1714 31.236 0.000067
31.1714 31.2362 0.000033
31.1714 31.2364 0.000083
31.1714 31.2366 0.000100
31.1714 31.2368 0.000033
31.1714 31.237 0.000100
31.1714 31.2372 0.000100
31.1714 31.2374 0.000033
31.1714 31.2376 0.000000
31.1714 31.2378 0.000067
31.1714 31.238 0.000033
31.1714 31.2382 0.000017
31.1714 31.2384 0.000000
31.1714 31.2386 0.000017
31.1714 31.2388 0.000050
31.1714 31.239 0.000067
31.1714 31.2392 0.000033
31.1714 31.2394 0.000017
31.1714 31.2396 0.000000
31.1714 31.2398 0.000000
31.1714 31.24 0.000050
31.1714 31.2402 0.000033
31.1714 31.2404 0.000033
31.1714 31.2406 0.000133
31.1714 31.2408 0.000200
31.1714 31.241 0.000050
31.1714 31.2412 0.000117
31.1714 31.2414 0.000100
31.1714 31.2416 0.000017
31.1714 31.2418 0.000067
31.1714 31.242 0.000017
31.1714 31.2422 0.000050
31.1714 31.2424 0.000017
31.1714 31.2426 0.000067
31.1714 31.2428 0.000017
31.1714 31.243 0.000067
31.1714 31.2432 0.000083
31.1714 31.2434 0.000017
31.1714 31.2436 0.000083
31.1714 31.2438 0.000067
31.1714 31.244 0.000083
31.1714 31.2442 0.000100
31.1714 31.2444 0.000117
31.1714 31.2446 0.000234
31.1714 31.2448 0.000167
31.1714 31.245 0.000100
31.1714 31.2452 0.000067
31.1714 31.2454 0.000117
31.1714 31.2456 0.000234
31.1714 31.2458 0.000217
31.1714 31.246 0.000117
31.1714 31.2462 0.000100
31.1714 31.2464 0.000184
31.1714 31.2466 0.000083
31.1714 31.2468 0.000083
31.1714 31.247 0.000033
31.1714 31.2472 0.000067
31.1714 31.2474 0.000017
31.1714 31.2476 0.000083
31.1714 31.2478 0.000050
31.1714 31.248 0.000017
31.1714 31.2482 0.000083
31.1714 31.2484 0.000067
31.1714 31.2486 0.000017
31.1714 31.2488 0.000017
31.1714 31.249 0.000017
31.1714 31.2492 0.000033
31.1714 31.2494 0.000067
31.1714 31.2496 0.000033
31.1714 31.2498 0.000050
31.1716 31.17 0.010777
31.1716 31.1702 0.007641
31.1716 31.1704 0.011778
31.1716 31.1706 0.025392
31.1716 31.1708 0.039389
31.1716 31.171 0.029913
31.1716 31.1712 0.081448
31.1716 31.1714 0.328879
31.1716 31.1716 0.000000
31.1716 31.1718 0.325475
31.1716 31.172 0.072723
31.1716 31.1722 0.036753
31.1716 31.1724 0.018435
31.1716 31.1726 0.022940
31.1716 31.1728 0.015499
31.1716 31.173 0.010878
31.1716 31.1732 0.004955
31.1716 31.1734 0.007457
31.1716 31.1736 0.005038
31.1716 31.1738 0.004888
31.1716 31.174 0.005205
31.1716 31.1742 0.004171
31.1716 31.1744 0.003570
31.1716 31.1746 0.003820
31.1716 31.1748 0.002169
31.1716 31.175 0.002085
31.1716 31.1752 0.001869
31.1716 31.1754 0.003687
31.1716 31.1756 0.005889
31.1716 31.1758 0.001652
31.1716 31.176 0.002386
31.1716 31.1762 0.003303
31.1716 31.1764 0.004271
31.1716 31.1766 0.003337
31.1716 31.1768 0.001051
31.1716 31.177 0.001068
31.1716 31.1772 0.001251
31.1716 31.1774 0.001401
31.1716 31.1776 0.006507
31.1716 31.1778 0.001852
31.1716 31.178 0.005038
31.1716 31.1782 0.001652
31.1716 31.1784 0.000868
31.1716 31.1786 0.000601
31.1716 31.1788 0.000534
31.1716 31.179 0.000667
31.1716 31.1792 0.001101
31.1716 31.1794 0.001385
31.1716 31.1796 0.000884
31.1716 31.1798 0.001952
31.1716 31.18 0.000817
31.1716 31.1802 0.000317
31.1716 31.1804 0.000567
31.1716 31.1806 0.002636
31.1716 31.1808 0.000667
31.1716 31.181 0.001385
31.1716 31.1812 0.004137
31.1716 31.1814 0.000767
31.1716 31.1816 0.000350
31.1716 31.1818 0.000184
31.1716 31.182 0.000417
31.1716 31.1822 0.000234
31.1716 31.1824 0.000184
31.1716 31.1826 0.000334
31.1716 31.1828 0.000250
31.1716 31.183 0.000100
31.1716 31.1832 0.000234
31.1716 31.1834 0.000200
31.1716 31.1836 0.000250
31.1716 31.1838 0.000267
31.1716 31.184 0.000117
31.1716 31.1842 0.000167
31.1716 31.1844 0.000300
31.1716 31.1846 0.000667
31.1716 31.1848 0.003921
31.1716 31.185 0.000834
31.1716 31.1852 0.000384
31.1716 31.1854 0.000417
31.1716 31.1856 0.000300
31.1716 31.1858 0.000200
31.1716 31.186 0.000117
31.1716 31.1862 0.000200
31.1716 31.1864 0.000467
31.1716 31.1866 0.001718
31.1716 31.1868 0.003720
31.1716 31.187 0.000601
31.1716 31.1872 0.000250
31.1716 31.1874 0.000184
31.1716 31.1876 0.000250
31.1716 31.1878 0.000184
31.1716 31.188 0.000334
31.1716 31.1882 0.000150
31.1716 31.1884 0.000167
31.1716 31.1886 0.000067
31.1716 31.1888 0.000067
31.1716 31.189 0.000100
31.1716 31.1892 0.000133
31.1716 31.1894 0.000167
31.1716 31.1896 0.000250
31.1716 31.1898 0.000501
31.1716 31.19 0.001451
31.1716 31.1902 0.000400
31.1716 31.1904 0.000133
31.1716 31.1906 0.000217
31.1716 31.1908 0.000150
31.1716 31.191 0.000133
31.1716 31.1912 0.000167
31.1716 31.1914 0.000200
31.1716 31.1916 0.000184
31.1716 31.1918 0.000284
31.1716 31.192 0.000250
31.1716 31.1922 0.000434
31.1716 31.1924 0.000551
31.1716 31.1926 0.000200
31.1716 31.1928 0.000133
31.1716 31.193 0.000100
31.1716 31.1932 0.000100
31.1716 31.1934 0.000184
31.1716 31.1936 0.000217
31.1716 31.1938 0.000100
31.1716 31.194 0.000133
31.1716 31.1942 0.000184
31.1716 31.1944 0.000384
31.1716 31.1946 0.000651
31.1716 31.1948 0.000851
31.1716 31.195 0.002503
31.1716 31.1952 0.000517
31.1716 31.1954 0.000217
31.1716 31.1956 0.000167
31.1716 31.1958 0.000184
31.1716 31.196 0.000334
31.1716 31.1962 0.000400
31.1716 31.1964 0.000717
31.1716 31.1966 0.000250
31.1716 31.1968 0.000083
31.1716 31.197 0.000350
31.1716 31.1972 0.000501
31.1716 31.1974 0.000367
31.1716 31.1976 0.000267
31.1716 31.1978 0.000184
31.1716 31.198 0.000200
31.1716 31.1982 0.000384
31.1716 31.1984 0.001034
31.1716 31.1986 0.000184
31.1716 31.1988 0.000200
31.1716 31.199 0.000133
31.1716 31.1992 0.000133
31.1716 31.1994 0.000117
31.1716 31.1996 0.000033
31.1716 31.1998 0.000117
31.1716 31.2 0.000217
31.1716 31.2002 0.000167
31.1716 31.2004 0.000667
31.1716 31.2006 0.000367
31.1716 31.2008 0.000167
31.1716 31.201 0.000083
31.1716 31.2012 0.000117
31.1716 31.2014 0.000083
31.1716 31.2016 0.000117
31.1716 31.2018 0.000150
31.1716 31.202 0.000150
31.1716 31.2022 0.000150
31.1716 31.2024 0.000200
31.1716 31.2026 0.000284
31.1716 31.2028 0.000234
31.1716 31.203 0.000217
31.1716 31.2032 0.000150
31.1716 31.2034 0.000067
31.1716 31.2036 0.000083
31.1716 31.2038 0.000017
31.1716 31.204 0.000117
31.1716 31.2042 0.000050
31.1716 31.2044 0.000067
31.1716 31.2046 0.000217
31.1716 31.2048 0.000117
31.1716 31.205 0.000050
31.1716 31.2052 0.000100
31.1716 31.2054 0.000033
31.1716 31.2056 0.000067
31.1716 31.2058 0.000150
31.1716 31.206 0.000033
31.1716 31.2062 0.000050
31.1716 31.2064 0.000050
31.1716 31.2066 0.000033
31.1716 31.2068 0.000017
31.1716 31.207 0.000100
31.1716 31.2072 0.000200
31.1716 31.2074 0.000400
31.1716 31.2076 0.000167
31.1716 31.2078 0.000217
31.1716 31.208 0.000083
31.1716 31.2082 0.000100
31.1716 31.2084 0.000117
31.1716 31.2086 0.000267
31.1716 31.2088 0.001401
31.1716 31.209 0.000267
31.1716 31.2092 0.000267
31.1716 31.2094 0.000250
31.1716 31.2096 0.000184
31.1716 31.2098 0.000184
31.1716 31.21 0.000250
31.1716 31.2102 0.000717
31.1716 31.2104 0.000450
31.1716 31.2106 0.000167
31.1716 31.2108 0.000017
31.1716 31.211 0.000083
31.1716 31.2112 0.000117
31.1716 31.2114 0.000083
31.1716 31.2116 0.000067
31.1716 31.2118 0.000117
31.1716 31.212 0.000050
31.1716 31.2122 0.000050
31.1716 31.2124 0.000050
31.1716 31.2126 0.000067
31.1716 31.2128 0.000067
31.1716 31.213 0.000033
31.1716 31.2132 0.000067
31.1716 31.2134 0.000067
31.1716 31.2136 0.000150
31.1716 31.2138 0.000117
31.1716 31.214 0.000384
31.1716 31.2142 0.000467
31.1716 31.2144 0.000167
31.1716 31.2146 0.000050
31.1716 31.2148 0.000000
31.1716 31.215 0.000100
31.1716 31.2152 0.000067
31.1716 31.2154 0.000100
31.1716 31.2156 0.000083
31.1716 31.2158 0.000000
31.1716 31.216 0.000017
31.1716 31.2162 0.000067
31.1716 31.2164 0.000033
31.1716 31.2166 0.000067
31.1716 31.2168 0.000117
31.1716 31.217 0.000033
31.1716 31.2172 0.000067
31.1716 31.2174 0.000067
31.1716 31.2176 0.000100
31.1716 31.2178 0.000100
31.1716 31.218 0.000017
31.1716 31.2182 0.000050
31.1716 31.2184 0.000100
31.1716 31.2186 0.000100
31.1716 31.2188 0.000050
31.1716 31.219 0.000067
31.1716 31.2192 0.000083
31.1716 31.2194 0.000133
31.1716 31.2196 0.000083
31.1716 31.2198 0.000050
31.1716 31.22 0.000067
31.1716 31.2202 0.000033
31.1716 31.2204 0.000033
31.1716 31.2206 0.000067
31.1716 31.2208 0.000017
31.1716 31.221 0.000050
31.1716 31.2212 0.000117
31.1716 31.2214 0.000083
31.1716 31.2216 0.000067
31.1716 31.2218 0.000067
31.1716 31.222 0.000050
31.1716 31.2222 0.000050
31.1716 31.2224 0.000050
31.1716 31.2226 0.000017
31.1716 31.2228 0.000067
31.1716 31.223 0.000033
31.1716 31.2232 0.000033
31.1716 31.2234 0.000000
31.1716 31.2236 0.000017
31.1716 31.2238 0.000033
31.1716 31.224 0.000017
31.1716 31.2242 0.000033
31.1716 31.2244 0.000033
31.1716 31.2246 0.000017
31.1716 31.2248 0.000017
31.1716 31.225 0.000000
31.1716 31.2252 0.000017
31.1716 31.2254 0.000050
31.1716 31.2256 0.000033
31.1716 31.2258 0.000000
31.1716 31.226 0.000017
31.1716 31.2262 0.000033
31.1716 31.2264 0.000117
31.1716 31.2266 0.000334
31.1716 31.2268 0.001552
31.1716 31.227 0.000350
31.1716 31.2272 0.000083
31.1716 31.2274 0.000200
31.1716 31.2276 0.000050
31.1716 31.2278 0.000083
31.1716 31.228 0.000033
31.1716 31.2282 0.000083
31.1716 31.2284 0.000100
31.1716 31.2286 0.000067
31.1716 31.2288 0.000100
31.1716 31.229 0.000033
31.1716 31.2292 0.000067
31.1716 31.2294 0.000067
31.1716 31.2296 0.000083
31.1716 31.2298 0.000083
31.1716 31.23 0.000133
31.1716 31.2302 0.000150
31.1716 31.2304 0.000133
31.1716 31.2306 0.000017
31.1716 31.2308 0.000017
31.1716 31.231 0.000033
31.1716 31.2312 0.000017
31.1716 31.2314 0.000017
31.1716 31.2316 0.000050
31.1716 31.2318 0.000000
31.1716 31.232 0.000000
31.1716 31.2322 0.000000
31.1716 31.2324 0.000017
31.1716 31.2326 0.000033
31.1716 31.2328 0.000033
31.1716 31.233 0.000017
31.1716 31.2332 0.000050
31.1716 31.2334 0.000033
31.1716 31.2336 0.000033
31.1716 31.2338 0.000000
31.1716 31.234 0.000000
31.1716 31.2342 0.000033
31.1716 31.2344 0.000017
31.1716 31.2346 0.000033
31.1716 31.2348 0.000033
31.1716 31.235 0.000000
31.1716 31.2352 0.000000
31.1716 31.2354 0.000050
31.1716 31.2356 0.000067
31.1716 31.2358 0.000067
31.1716 31.236 0.000050
31.1716 31.2362 0.000017
31.1716 31.2364 0.000117
31.1716 31.2366 0.000400
31.1716 31.2368 0.000184
31.1716 31.237 0.000067
31.1716 31.2372 0.000033
31.1716 31.2374 0.000017
31.1716 31.2376 0.000017
31.1716 31.2378 0.000033
31.1716 31.238 0.000100
31.1716 31.2382 0.000033
31.1716 31.2384 0.000033
31.1716 31.2386 0.000000
31.1716 31.2388 0.000000
31.1716 31.239 0.000050
31.1716 31.2392 0.000033
31.1716 31.2394 0.000000
31.1716 31.2396 0.000017
31.1716 31.2398 0.000050
31.1716 31.24 0.000033
31.1716 31.2402 0.000017
31.1716 31.2404 0.000033
31.1716 31.2406 0.000067
31.1716 31.2408 0.000234
31.1716 31.241 0.000133
31.1716 31.2412 0.000083
31.1716 31.2414 0.000117
31.1716 31.2416 0.000033
31.1716 31.2418 0.000050
31.1716 31.242 0.000017
31.1716 31.2422 0.000067
31.1716 31.2424 0.000050
31.1716 31.2426 0.000067
31.1716 31.2428 0.000050
31.1716 31.243 0.000033
31.1716 31.2432 0.000033
31.1716 31.2434 0.000067
31.1716 31.2436 0.000067
31.1716 31.2438 0.000050
31.1716 31.244 0.000050
31.1716 31.2442 0.000083
31.1716 31.2444 0.000250
31.1716 31.2446 0.000267
31.1716 31.2448 0.000551
31.1716 31.245 0.000217
31.1716 31.2452 0.000067
31.1716 31.2454 0.000167
31.1716 31.2456 0.001151
31.1716 31.2458 0.000284
31.1716 31.246 0.000133
31.1716 31.2462 0.000050
31.1716 31.2464 0.000167
31.1716 31.2466 0.000050
31.1716 31.2468 0.000067
31.1716 31.247 0.000050
31.1716 31.2472 0.000033
31.1716 31.2474 0.000033
31.1716 31.2476 0.000067
31.1716 31.2478 0.000017
31.1716 31.248 0.000033
31.1716 31.2482 0.000050
31.1716 31.2484 0.000050
31.1716 31.2486 0.000017
31.1716 31.2488 0.000033
31.1716 31.249 0.000033
31.1716 31.2492 0.000000
31.1716 31.2494 0.000067
31.1716 31.2496 0.000050
31.1716 31.2498 0.000000
31.1718 31.17 0.009226
31.1718 31.1702 0.008559
31.1718 31.1704 0.010894
31.1718 31.1706 0.012162
31.1718 31.1708 0.009493
31.1718 31.171 0.011411
31.1718 31.1712 0.030447
31.1718 31.1714 0.071555
31.1718 31.1716 0.325475
31.1718 31.1718 0.000000
31.1718 31.172 0.332900
31.1718 31.1722 0.087721
31.1718 31.1724 0.036854
31.1718 31.1726 0.031348
31.1718 31.1728 0.013730
31.1718 31.173 0.009560
31.1718 31.1732 0.007908
31.1718 31.1734 0.006673
31.1718 31.1736 0.009142
31.1718 31.1738 0.004505
31.1718 31.174 0.005372
31.1718 31.1742 0.003871
31.1718 31.1744 0.006273
31.1718 31.1746 0.005472
31.1718 31.1748 0.002836
31.1718 31.175 0.005372
31.1718 31.1752 0.002202
31.1718 31.1754 0.001785
31.1718 31.1756 0.004671
31.1718 31.1758 0.003287
31.1718 31.176 0.009193
31.1718 31.1762 0.011512
31.1718 31.1764 0.002769
31.1718 31.1766 0.001568
31.1718 31.1768 0.000851
31.1718 31.177 0.000851
31.1718 31.1772 0.001301
31.1718 31.1774 0.001552
31.1718 31.1776 0.005639
31.1718 31.1778 0.001602
31.1718 31.178 0.001351
31.1718 31.1782 0.000817
31.1718 31.1784 0.000534
31.1718 31.1786 0.000517
31.1718 31.1788 0.000667
31.1718 31.179 0.000834
31.1718 31.1792 0.000851
31.1718 31.1794 0.000767
31.1718 31.1796 0.000734
31.1718 31.1798 0.000851
31.1718 31.18 0.000400
31.1718 31.1802 0.000367
31.1718 31.1804 0.000334
31.1718 31.1806 0.001051
31.1718 31.1808 0.000584
31.1718 31.181 0.000501
31.1718 31.1812 0.000617
31.1718 31.1814 0.000384
31.1718 31.1816 0.000317
31.1718 31.1818 0.000184
31.1718 31.182 0.000300
31.1718 31.1822 0.000217
31.1718 31.1824 0.000267
31.1718 31.1826 0.000284
31.1718 31.1828 0.000284
31.1718 31.183 0.000267
31.1718 31.1832 0.000100
31.1718 31.1834 0.000184
31.1718 31.1836 0.000217
31.1718 31.1838 0.000217
31.1718 31.184 0.000167
31.1718 31.1842 0.000250
31.1718 31.1844 0.000317
31.1718 31.1846 0.000317
31.1718 31.1848 0.000851
31.1718 31.185 0.000384
31.1718 31.1852 0.000334
31.1718 31.1854 0.000133
31.1718 31.1856 0.000250
31.1718 31.1858 0.000050
31.1718 31.186 0.000150
31.1718 31.1862 0.000067
31.1718 31.1864 0.000200
31.1718 31.1866 0.000434
31.1718 31.1868 0.000734
31.1718 31.187 0.000267
31.1718 31.1872 0.000234
31.1718 31.1874 0.000267
31.1718 31.1876 0.000267
31.1718 31.1878 0.000334
31.1718 31.188 0.002603
31.1718 31.1882 0.000551
31.1718 31.1884 0.000167
31.1718 31.1886 0.000184
31.1718 31.1888 0.000167
31.1718 31.189 0.000200
31.1718 31.1892 0.000184
31.1718 31.1894 0.000250
31.1718 31.1896 0.000200
31.1718 31.1898 0.000217
31.1718 31.19 0.000467
31.1718 31.1902 0.000200
31.1718 31.1904 0.000184
31.1718 31.1906 0.000167
31.1718 31.1908 0.000100
31.1718 31.191 0.000184
31.1718 31.1912 0.000133
31.1718 31.1914 0.000184
31.1718 31.1916 0.000150
31.1718 31.1918 0.000217
31.1718 31.192 0.000317
31.1718 31.1922 0.000300
31.1718 31.1924 0.000334
31.1718 31.1926 0.000234
31.1718 31.1928 0.000150
31.1718 31.193 0.000167
31.1718 31.1932 0.000067
31.1718 31.1934 0.000150
31.1718 31.1936 0.000100
31.1718 31.1938 0.000100
31.1718 31.194 0.000234
31.1718 31.1942 0.000334
31.1718 31.1944 0.000617
31.1718 31.1946 0.003403
31.1718 31.1948 0.002503
31.1718 31.195 0.000651
31.1718 31.1952 0.000384
31.1718 31.1954 0.000217
31.1718 31.1956 0.000350
31.1718 31.1958 0.000567
31.1718 31.196 0.000267
31.1718 31.1962 0.000551
31.1718 31.1964 0.001935
31.1718 31.1966 0.000334
31.1718 31.1968 0.000334
31.1718 31.197 0.000384
31.1718 31.1972 0.001451
31.1718 31.1974 0.000534
31.1718 31.1976 0.000250
31.1718 31.1978 0.000250
31.1718 31.198 0.000133
31.1718 31.1982 0.000200
31.1718 31.1984 0.000250
31.1718 31.1986 0.000133
31.1718 31.1988 0.000200
31.1718 31.199 0.000184
31.1718 31.1992 0.000167
31.1718 31.1994 0.000083
31.1718 31.1996 0.000117
31.1718 31.1998 0.000167
31.1718 31.2 0.000050
31.1718 31.2002 0.000067
31.1718 31.2004 0.000384
31.1718 31.2006 0.000184
31.1718 31.2008 0.000300
31.1718 31.201 0.000133
31.1718 31.2012 0.000100
31.1718 31.2014 0.000150
31.1718 31.2016 0.000117
31.1718 31.2018 0.000133
31.1718 31.202 0.000067
31.1718 31.2022 0.000050
31.1718 31.2024 0.000250
31.1718 31.2026 0.001568
31.1718 31.2028 0.000300
31.1718 31.203 0.001235
31.1718 31.2032 0.000284
31.1718 31.2034 0.000117
31.1718 31.2036 0.000117
31.1718 31.2038 0.000017
31.1718 31.204 0.000100
31.1718 31.2042 0.000083
31.1718 31.2044 0.000167
31.1718 31.2046 0.001552
31.1718 31.2048 0.000200
31.1718 31.205 0.000167
31.1718 31.2052 0.000133
31.1718 31.2054 0.000067
31.1718 31.2056 0.000100
31.1718 31.2058 0.000083
31.1718 31.206 0.000067
31.1718 31.2062 0.000133
31.1718 31.2064 0.000133
31.1718 31.2066 0.000067
31.1718 31.2068 0.000067
31.1718 31.207 0.000100
31.1718 31.2072 0.000133
31.1718 31.2074 0.000150
31.1718 31.2076 0.000117
31.1718 31.2078 0.000117
31.1718 31.208 0.000033
31.1718 31.2082 0.000083
31.1718 31.2084 0.000083
31.1718 31.2086 0.000150
31.1718 31.2088 0.000117
31.1718 31.209 0.000133
31.1718 31.2092 0.000083
31.1718 31.2094 0.000083
31.1718 31.2096 0.000117
31.1718 31.2098 0.000117
31.1718 31.21 0.000083
31.1718 31.2102 0.000200
31.1718 31.2104 0.000117
31.1718 31.2106 0.000100
31.1718 31.2108 0.000050
31.1718 31.211 0.000067
31.1718 31.2112 0.000067
31.1718 31.2114 0.000133
31.1718 31.2116 0.000117
31.1718 31.2118 0.000100
31.1718 31.212 0.000083
31.1718 31.2122 0.000117
31.1718 31.2124 0.000100
31.1718 31.2126 0.000117
31.1718 31.2128 0.000033
31.1718 31.213 0.000033
31.1718 31.2132 0.000033
31.1718 31.2134 0.000050
31.1718 31.2136 0.000033
31.1718 31.2138 0.000083
31.1718 31.214 0.000083
31.1718 31.2142 0.000100
31.1718 31.2144 0.000033
31.1718 31.2146 0.000067
31.1718 31.2148 0.000000
31.1718 31.215 0.000033
31.1718 31.2152 0.000083
31.1718 31.2154 0.000067
31.1718 31.2156 0.000100
31.1718 31.2158 0.000033
31.1718 31.216 0.000033
31.1718 31.2162 0.000100
31.1718 31.2164 0.000050
31.1718 31.2166 0.000050
31.1718 31.2168 0.000050
31.1718 31.217 0.000000
31.1718 31.2172 0.000100
31.1718 31.2174 0.000033
31.1718 31.2176 0.000117
31.1718 31.2178 0.000033
31.1718 31.218 0.000050
31.1718 31.2182 0.000067
31.1718 31.2184 0.000050
31.1718 31.2186 0.000017
31.1718 31.2188 0.000050
31.1718 31.219 0.000133
31.1718 31.2192 0.000100
31.1718 31.2194 0.000184
31.1718 31.2196 0.000100
31.1718 31.2198 0.000100
31.1718 31.22 0.000033
31.1718 31.2202 0.000033
31.1718 31.2204 0.000100
31.1718 31.2206 0.000050
31.1718 31.2208 0.000067
31.1718 31.221 0.000083
31.1718 31.2212 0.000067
31.1718 31.2214 0.000083
31.1718 31.2216 0.000067
31.1718 31.2218 0.000067
31.1718 31.222 0.000033
31.1718 31.2222 0.000100
31.1718 31.2224 0.000083
31.1718 31.2226 0.000050
31.1718 31.2228 0.000000
31.1718 31.223 0.000050
31.1718 31.2232 0.000017
31.1718 31.2234 0.000017
31.1718 31.2236 0.000067
31.1718 31.2238 0.000033
31.1718 31.224 0.000000
31.1718 31.2242 0.000033
31.1718 31.2244 0.000067
31.1718 31.2246 0.000033
31.1718 31.2248 0.000033
31.1718 31.225 0.000050
31.1718 31.2252 0.000017
31.1718 31.2254 0.000033
31.1718 31.2256 0.000017
31.1718 31.2258 0.000017
31.1718 31.226 0.000033
31.1718 31.2262 0.000017
31.1718 31.2264 0.000067
31.1718 31.2266 0.000133
31.1718 31.2268 0.000133
31.1718 31.227 0.000184
31.1718 31.2272 0.000234
31.1718 31.2274 0.000400
31.1718 31.2276 0.000067
31.1718 31.2278 0.000067
31.1718 31.228 0.000033
31.1718 31.2282 0.000033
31.1718 31.2284 0.000100
31.1718 31.2286 0.000100
31.1718 31.2288 0.000050
31.1718 31.229 0.000100
31.1718 31.2292 0.000050
31.1718 31.2294 0.000050
31.1718 31.2296 0.000067
31.1718 31.2298 0.000067
31.1718 31.23 0.000083
31.1718 31.2302 0.000050
31.1718 31.2304 0.000083
31.1718 31.2306 0.000133
31.1718 31.2308 0.000067
31.1718 31.231 0.000033
31.1718 31.2312 0.000083
31.1718 31.2314 0.000033
31.1718 31.2316 0.000050
31.1718 31.2318 0.000050
31.1718 31.232 0.000017
31.1718 31.2322 0.000000
31.1718 31.2324 0.000033
31.1718 31.2326 0.000033
31.1718 31.2328 0.000017
31.1718 31.233 0.000017
31.1718 31.2332 0.000050
31.1718 31.2334 0.000000
31.1718 31.2336 0.000017
31.1718 31.2338 0.000017
31.1718 31.234 0.000033
31.1718 31.2342 0.000050
31.1718 31.2344 0.000067
31.1718 31.2346 0.000033
31.1718 31.2348 0.000033
31.1718 31.235 0.000033
31.1718 31.2352 0.000033
31.1718 31.2354 0.000067
31.1718 31.2356 0.000133
31.1718 31.2358 0.000050
31.1718 31.236 0.000083
31.1718 31.2362 0.000133
31.1718 31.2364 0.000384
31.1718 31.2366 0.002469
31.1718 31.2368 0.000484
31.1718 31.237 0.000117
31.1718 31.2372 0.000100
31.1718 31.2374 0.000000
31.1718 31.2376 0.000000
31.1718 31.2378 0.000017
31.1718 31.238 0.000033
31.1718 31.2382 0.000033
31.1718 31.2384 0.000050
31.1718 31.2386 0.000033
31.1718 31.2388 0.000050
31.1718 31.239 0.000033
31.1718 31.2392 0.000050
31.1718 31.2394 0.000000
31.1718 31.2396 0.000050
31.1718 31.2398 0.000050
31.1718 31.24 0.000017
31.1718 31.2402 0.000050
31.1718 31.2404 0.000033
31.1718 31.2406 0.000184
31.1718 31.2408 0.001301
31.1718 31.241 0.000184
31.1718 31.2412 0.000184
31.1718 31.2414 0.000100
31.1718 31.2416 0.000083
31.1718 31.2418 0.000017
31.1718 31.242 0.000033
31.1718 31.2422 0.000083
31.1718 31.2424 0.000067
31.1718 31.2426 0.000050
31.1718 31.2428 0.000033
31.1718 31.243 0.000133
31.1718 31.2432 0.000050
31.1718 31.2434 0.000017
31.1718 31.2436 0.000050
31.1718 31.2438 0.000050
31.1718 31.244 0.000083
31.1718 31.2442 0.000100
31.1718 31.2444 0.000234
31.1718 31.2446 0.000951
31.1718 31.2448 0.003820
31.1718 31.245 0.000434
31.1718 31.2452 0.000234
31.1718 31.2454 0.000150
31.1718 31.2456 0.000484
31.1718 31.2458 0.000100
31.1718 31.246 0.000083
31.1718 31.2462 0.000117
31.1718 31.2464 0.000067
31.1718 31.2466 0.000033
31.1718 31.2468 0.000067
31.1718 31.247 0.000017
31.1718 31.2472 0.000050
31.1718 31.2474 0.000033
31.1718 31.2476 0.000067
31.1718 31.2478 0.000083
31.1718 31.248 0.000050
31.1718 31.2482 0.000050
31.1718 31.2484 0.000033
31.1718 31.2486 0.000083
31.1718 31.2488 0.000033
31.1718 31.249 0.000050
31.1718 31.2492 0.000067
31.1718 31.2494 0.000033
31.1718 31.2496 0.000083
31.1718 31.2498 0.000050
31.172 31.17 0.005255
31.172 31.1702 0.008192
31.172 31.1704 0.005422
31.172 31.1706 0.010427
31.172 31.1708 0.006173
31.172 31.171 0.014915
31.172 31.1712 0.022589
31.172 31.1714 0.042643
31.172 31.1716 0.072723
31.172 31.1718 0.332900
31.172 31.172 0.000000
31.172 31.1722 0.338388
31.172 31.1724 0.072122
31.172 31.1726 0.034017
31.172 31.1728 0.021505
31.172 31.173 0.015249
31.172 31.1732 0.018719
31.172 31.1734 0.013764
31.172 31.1736 0.009293
31.172 31.1738 0.008625
31.172 31.174 0.012045
31.172 31.1742 0.009710
31.172 31.1744 0.006823
31.172 31.1746 0.005439
31.172 31.1748 0.007040
31.172 31.175 0.006223
31.172 31.1752 0.002352
31.172 31.1754 0.001902
31.172 31.1756 0.002686
31.172 31.1758 0.002286
31.172 31.176 0.002469
31.172 31.1762 0.002219
31.172 31.1764 0.001301
31.172 31.1766 0.001368
31.172 31.1768 0.001368
31.172 31.177 0.002653
31.172 31.1772 0.001368
31.172 31.1774 0.001168
31.172 31.1776 0.001752
31.172 31.1778 0.001018
31.172 31.178 0.001001
31.172 31.1782 0.000918
31.172 31.1784 0.000701
31.172 31.1786 0.000617
31.172 31.1788 0.000934
31.172 31.179 0.003587
31.172 31.1792 0.001268
31.172 31.1794 0.002135
31.172 31.1796 0.001068
31.172 31.1798 0.001802
31.172 31.18 0.001018
31.172 31.1802 0.000517
31.172 31.1804 0.000534
31.172 31.1806 0.002052
31.172 31.1808 0.000634
31.172 31.181 0.000434
31.172 31.1812 0.000450
31.172 31.1814 0.000434
31.172 31.1816 0.000450
31.172 31.1818 0.000584
31.172 31.182 0.000367
31.172 31.1822 0.000267
31.172 31.1824 0.000284
31.172 31.1826 0.000367
31.172 31.1828 0.000584
31.172 31.183 0.000317
31.172 31.1832 0.000267
31.172 31.1834 0.000284
31.172 31.1836 0.000150
31.172 31.1838 0.000133
31.172 31.184 0.000184
31.172 31.1842 0.000117
31.172 31.1844 0.000083
31.172 31.1846 0.000350
31.172 31.1848 0.000317
31.172 31.185 0.000467
31.172 31.1852 0.000167
31.172 31.1854 0.000200
31.172 31.1856 0.000133
31.172 31.1858 0.000200
31.172 31.186 0.000150
31.172 31.1862 0.000150
31.172 31.1864 0.000184
31.172 31.1866 0.000234
31.172 31.1868 0.000334
31.172 31.187 0.000050
31.172 31.1872 0.000300
31.172 31.1874 0.000167
31.172 31.1876 0.000217
31.172 31.1878 0.000200
31.172 31.188 0.000450
31.172 31.1882 0.000317
31.172 31.1884 0.000117
31.172 31.1886 0.000217
31.172 31.1888 0.000200
31.172 31.189 0.000300
31.172 31.1892 0.000367
31.172 31.1894 0.000200
31.172 31.1896 0.000200
31.172 31.1898 0.000150
31.172 31.19 0.000133
31.172 31.1902 0.000133
31.172 31.1904 0.000200
31.172 31.1906 0.000234
31.172 31.1908 0.000417
31.172 31.191 0.000384
31.172 31.1912 0.000267
31.172 31.1914 0.000067
31.172 31.1916 0.000217
31.172 31.1918 0.000284
31.172 31.192 0.001535
31.172 31.1922 0.000434
31.172 31.1924 0.000217
31.172 31.1926 0.000150
31.172 31.1928 0.000200
31.172 31.193 0.000250
31.172 31.1932 0.000217
31.172 31.1934 0.000300
31.172 31.1936 0.000167
31.172 31.1938 0.000050
31.172 31.194 0.000083
31.172 31.1942 0.000334
31.172 31.1944 0.000267
31.172 31.1946 0.000567
31.172 31.1948 0.000601
31.172 31.195 0.000234
31.172 31.1952 0.000350
31.172 31.1954 0.000417
31.172 31.1956 0.001635
31.172 31.1958 0.001652
31.172 31.196 0.000450
31.172 31.1962 0.000417
31.172 31.1964 0.000551
31.172 31.1966 0.000217
31.172 31.1968 0.000200
31.172 31.197 0.000250
31.172 31.1972 0.000434
31.172 31.1974 0.000334
31.172 31.1976 0.000167
31.172 31.1978 0.000184
31.172 31.198 0.000133
31.172 31.1982 0.001001
31.172 31.1984 0.000284
31.172 31.1986 0.000234
31.172 31.1988 0.000200
31.172 31.199 0.000117
31.172 31.1992 0.000167
31.172 31.1994 0.000117
31.172 31.1996 0.000234
31.172 31.1998 0.000167
31.172 31.2 0.000117
31.172 31.2002 0.000217
31.172 31.2004 0.000234
31.172 31.2006 0.000367
31.172 31.2008 0.001735
31.172 31.201 0.000217
31.172 31.2012 0.000117
31.172 31.2014 0.000067
31.172 31.2016 0.000117
31.172 31.2018 0.000133
31.172 31.202 0.000083
31.172 31.2022 0.000050
31.172 31.2024 0.000234
31.172 31.2026 0.000184
31.172 31.2028 0.000184
31.172 31.203 0.000300
31.172 31.2032 0.000150
31.172 31.2034 0.000050
31.172 31.2036 0.000033
31.172 31.2038 0.000033
31.172 31.204 0.000133
31.172 31.2042 0.000083
31.172 31.2044 0.000100
31.172 31.2046 0.000434
31.172 31.2048 0.000184
31.172 31.205 0.000150
31.172 31.2052 0.000100
31.172 31.2054 0.000100
31.172 31.2056 0.000083
31.172 31.2058 0.000083
31.172 31.206 0.000050
31.172 31.2062 0.000050
31.172 31.2064 0.000033
31.172 31.2066 0.000050
31.172 31.2068 0.000083
31.172 31.207 0.000033
31.172 31.2072 0.000033
31.172 31.2074 0.000100
31.172 31.2076 0.000000
31.172 31.2078 0.000067
31.172 31.208 0.000050
31.172 31.2082 0.000184
31.172 31.2084 0.000033
31.172 31.2086 0.000067
31.172 31.2088 0.000067
31.172 31.209 0.000083
31.172 31.2092 0.000067
31.172 31.2094 0.000050
31.172 31.2096 0.000033
31.172 31.2098 0.000100
31.172 31.21 0.000067
31.172 31.2102 0.000033
31.172 31.2104 0.000117
31.172 31.2106 0.000050
31.172 31.2108 0.000100
31.172 31.211 0.000017
31.172 31.2112 0.000133
31.172 31.2114 0.000417
31.172 31.2116 0.000133
31.172 31.2118 0.000067
31.172 31.212 0.000083
31.172 31.2122 0.000117
31.172 31.2124 0.000117
31.172 31.2126 0.000100
31.172 31.2128 0.000083
31.172 31.213 0.000000
31.172 31.2132 0.000083
31.172 31.2134 0.000100
31.172 31.2136 0.000033
31.172 31.2138 0.000000
31.172 31.214 0.000133
31.172 31.2142 0.000067
31.172 31.2144 0.000100
31.172 31.2146 0.000067
31.172 31.2148 0.000067
31.172 31.215 0.000083
31.172 31.2152 0.000083
31.172 31.2154 0.000117
31.172 31.2156 0.000133
31.172 31.2158 0.000067
31.172 31.216 0.000083
31.172 31.2162 0.000083
31.172 31.2164 0.000100
31.172 31.2166 0.000067
31.172 31.2168 0.000100
31.172 31.217 0.000033
31.172 31.2172 0.000033
31.172 31.2174 0.000067
31.172 31.2176 0.000050
31.172 31.2178 0.000050
31.172 31.218 0.000033
31.172 31.2182 0.000083
31.172 31.2184 0.000083
31.172 31.2186 0.000133
31.172 31.2188 0.000050
31.172 31.219 0.000083
31.172 31.2192 0.000083
31.172 31.2194 0.000050
31.172 31.2196 0.000150
31.172 31.2198 0.000200
31.172 31.22 0.000234
31.172 31.2202 0.000234
31.172 31.2204 0.000751
31.172 31.2206 0.000167
31.172 31.2208 0.000067
31.172 31.221 0.000050
31.172 31.2212 0.000067
31.172 31.2214 0.000050
31.172 31.2216 0.000050
31.172 31.2218 0.000067
31.172 31.222 0.000033
31.172 31.2222 0.000083
31.172 31.2224 0.000067
31.172 31.2226 0.000017
31.172 31.2228 0.000017
31.172 31.223 0.000050
31.172 31.2232 0.000050
31.172 31.2234 0.000033
31.172 31.2236 0.000067
31.172 31.2238 0.000150
31.172 31.224 0.000050
31.172 31.2242 0.000033
31.172 31.2244 0.000033
31.172 31.2246 0.000050
31.172 31.2248 0.000083
31.172 31.225 0.000033
31.172 31.2252 0.000017
31.172 31.2254 0.000067
31.172 31.2256 0.000017
31.172 31.2258 0.000017
31.172 31.226 0.000033
31.172 31.2262 0.000017
31.172 31.2264 0.000017
31.172 31.2266 0.000083
31.172 31.2268 0.000300
31.172 31.227 0.000284
31.172 31.2272 0.000634
31.172 31.2274 0.002119
31.172 31.2276 0.000367
31.172 31.2278 0.000184
31.172 31.228 0.000067
31.172 31.2282 0.000150
31.172 31.2284 0.000100
31.172 31.2286 0.000083
31.172 31.2288 0.000083
31.172 31.229 0.000033
31.172 31.2292 0.000017
31.172 31.2294 0.000050
31.172 31.2296 0.000100
31.172 31.2298 0.000083
31.172 31.23 0.000083
31.172 31.2302 0.000083
31.172 31.2304 0.000067
31.172 31.2306 0.000083
31.172 31.2308 0.000000
31.172 31.231 0.000033
31.172 31.2312 0.000083
31.172 31.2314 0.000050
31.172 31.2316 0.000000
31.172 31.2318 0.000033
31.172 31.232 0.000000
31.172 31.2322 0.000033
31.172 31.2324 0.000017
31.172 31.2326 0.000000
31.172 31.2328 0.000000
31.172 31.233 0.000017
31.172 31.2332 0.000017
31.172 31.2334 0.000033
31.172 31.2336 0.000050
31.172 31.2338 0.000067
31.172 31.234 0.000067
31.172 31.2342 0.000117
31.172 31.2344 0.000100
31.172 31.2346 0.000033
31.172 31.2348 0.000033
31.172 31.235 0.000017
31.172 31.2352 0.000067
31.172 31.2354 0.000067
31.172 31.2356 0.000100
31.172 31.2358 0.000033
31.172 31.236 0.000000
31.172 31.2362 0.000083
31.172 31.2364 0.000167
31.172 31.2366 0.000400
31.172 31.2368 0.000167
31.172 31.237 0.000050
31.172 31.2372 0.000067
31.172 31.2374 0.000050
31.172 31.2376 0.000017
31.172 31.2378 0.000017
31.172 31.238 0.000017
31.172 31.2382 0.000000
31.172 31.2384 0.000033
31.172 31.2386 0.000017
31.172 31.2388 0.000033
31.172 31.239 0.000067
31.172 31.2392 0.000050
31.172 31.2394 0.000050
31.172 31.2396 0.000000
31.172 31.2398 0.000050
31.172 31.24 0.000000
31.172 31.2402 0.000033
31.172 31.2404 0.000033
31.172 31.2406 0.000083
31.172 31.2408 0.000184
31.172 31.241 0.000100
31.172 31.2412 0.000100
31.172 31.2414 0.000083
31.172 31.2416 0.000033
31.172 31.2418 0.000017
31.172 31.242 0.000017
31.172 31.2422 0.000050
31.172 31.2424 0.000067
31.172 31.2426 0.000033
31.172 31.2428 0.000033
31.172 31.243 0.000000
31.172 31.2432 0.000050
31.172 31.2434 0.000050
31.172 31.2436 0.000050
31.172 31.2438 0.000117
31.172 31.244 0.000117
31.172 31.2442 0.000133
31.172 31.2444 0.000117
31.172 31.2446 0.000317
31.172 31.2448 0.000567
31.172 31.245 0.000284
31.172 31.2452 0.000267
31.172 31.2454 0.000083
31.172 31.2456 0.000050
31.172 31.2458 0.000083
31.172 31.246 0.000017
31.172 31.2462 0.000083
31.172 31.2464 0.000117
31.172 31.2466 0.000100
31.172 31.2468 0.000033
31.172 31.247 0.000067
31.172 31.2472 0.000117
31.172 31.2474 0.000017
31.172 31.2476 0.000050
31.172 31.2478 0.000033
31.172 31.248 0.000083
31.172 31.2482 0.000167
31.172 31.2484 0.000133
31.172 31.2486 0.000050
31.172 31.2488 0.000033
31.172 31.249 0.000033
31.172 31.2492 0.000050
31.172 31.2494 0.000000
31.172 31.2496 0.000050
31.172 31.2498 0.000067
31.1722 31.17 0.003387
31.1722 31.1702 0.006623
31.1722 31.1704 0.003437
31.1722 31.1706 0.005239
31.1722 31.1708 0.005088
31.1722 31.171 0.009760
31.1722 31.1712 0.015449
31.1722 31.1714 0.030297
31.1722 31.1716 0.036753
31.1722 31.1718 0.087721
31.1722 31.172 0.338388
31.1722 31.1722 0.000000
31.1722 31.1724 0.332299
31.1722 31.1726 0.079580
31.1722 31.1728 0.039056
31.1722 31.173 0.021338
31.1722 31.1732 0.020454
31.1722 31.1734 0.011178
31.1722 31.1736 0.008859
31.1722 31.1738 0.007174
31.1722 31.174 0.008325
31.1722 31.1742 0.006490
31.1722 31.1744 0.006490
31.1722 31.1746 0.005072
31.1722 31.1748 0.006957
31.1722 31.175 0.008492
31.1722 31.1752 0.003136
31.1722 31.1754 0.003187
31.1722 31.1756 0.004972
31.1722 31.1758 0.003687
31.1722 31.176 0.002169
31.1722 31.1762 0.001902
31.1722 31.1764 0.002135
31.1722 31.1766 0.003804
31.1722 31.1768 0.002769
31.1722 31.177 0.001468
31.1722 31.1772 0.001952
31.1722 31.1774 0.001502
31.1722 31.1776 0.002786
31.1722 31.1778 0.001084
31.1722 31.178 0.001335
31.1722 31.1782 0.002803
31.1722 31.1784 0.001201
31.1722 31.1786 0.000601
31.1722 31.1788 0.000684
31.1722 31.179 0.000984
31.1722 31.1792 0.000567
31.1722 31.1794 0.000851
31.1722 31.1796 0.000834
31.1722 31.1798 0.000751
31.1722 31.18 0.001335
31.1722 31.1802 0.000684
31.1722 31.1804 0.000350
31.1722 31.1806 0.000701
31.1722 31.1808 0.000450
31.1722 31.181 0.000334
31.1722 31.1812 0.000484
31.1722 31.1814 0.000617
31.1722 31.1816 0.000667
31.1722 31.1818 0.002002
31.1722 31.182 0.002019
31.1722 31.1822 0.000551
31.1722 31.1824 0.000334
31.1722 31.1826 0.000284
31.1722 31.1828 0.001502
31.1722 31.183 0.000334
31.1722 31.1832 0.000250
31.1722 31.1834 0.000300
31.1722 31.1836 0.000184
31.1722 31.1838 0.000384
31.1722 31.184 0.000334
31.1722 31.1842 0.000184
31.1722 31.1844 0.000217
31.1722 31.1846 0.000450
31.1722 31.1848 0.000484
31.1722 31.185 0.000501
31.1722 31.1852 0.000400
31.1722 31.1854 0.000417
31.1722 31.1856 0.000250
31.1722 31.1858 0.000300
31.1722 31.186 0.000200
31.1722 31.1862 0.000100
31.1722 31.1864 0.000200
31.1722 31.1866 0.000284
31.1722 31.1868 0.000317
31.1722 31.187 0.000200
31.1722 31.1872 0.000267
31.1722 31.1874 0.000217
31.1722 31.1876 0.000300
31.1722 31.1878 0.000467
31.1722 31.188 0.001568
31.1722 31.1882 0.000317
31.1722 31.1884 0.000217
31.1722 31.1886 0.000267
31.1722 31.1888 0.000150
31.1722 31.189 0.000651
31.1722 31.1892 0.000417
31.1722 31.1894 0.000300
31.1722 31.1896 0.000217
31.1722 31.1898 0.000267
31.1722 31.19 0.000234
31.1722 31.1902 0.000184
31.1722 31.1904 0.000217
31.1722 31.1906 0.000400
31.1722 31.1908 0.001068
31.1722 31.191 0.001468
31.1722 31.1912 0.000284
31.1722 31.1914 0.000150
31.1722 31.1916 0.000083
31.1722 31.1918 0.000117
31.1722 31.192 0.000267
31.1722 31.1922 0.000267
31.1722 31.1924 0.000184
31.1722 31.1926 0.000234
31.1722 31.1928 0.000467
31.1722 31.193 0.001235
31.1722 31.1932 0.000334
31.1722 31.1934 0.000284
31.1722 31.1936 0.000234
31.1722 31.1938 0.000100
31.1722 31.194 0.000184
31.1722 31.1942 0.000300
31.1722 31.1944 0.000167
31.1722 31.1946 0.000317
31.1722 31.1948 0.000250
31.1722 31.195 0.000167
31.1722 31.1952 0.000267
31.1722 31.1954 0.000267
31.1722 31.1956 0.000334
31.1722 31.1958 0.000400
31.1722 31.196 0.000350
31.1722 31.1962 0.001118
31.1722 31.1964 0.000450
31.1722 31.1966 0.000250
31.1722 31.1968 0.000250
31.1722 31.197 0.000350
31.1722 31.1972 0.000167
31.1722 31.1974 0.000234
31.1722 31.1976 0.000217
31.1722 31.1978 0.000184
31.1722 31.198 0.000184
31.1722 31.1982 0.000400
31.1722 31.1984 0.000150
31.1722 31.1986 0.000167
31.1722 31.1988 0.000200
31.1722 31.199 0.000083
31.1722 31.1992 0.000133
31.1722 31.1994 0.000150
31.1722 31.1996 0.000751
31.1722 31.1998 0.000234
31.1722 31.2 0.000133
31.1722 31.2002 0.000133
31.1722 31.2004 0.000200
31.1722 31.2006 0.000184
31.1722 31.2008 0.000367
31.1722 31.201 0.000133
31.1722 31.2012 0.000167
31.1722 31.2014 0.000133
31.1722 31.2016 0.000117
31.1722 31.2018 0.000050
31.1722 31.202 0.000117
31.1722 31.2022 0.000050
31.1722 31.2024 0.000150
31.1722 31.2026 0.000083
31.1722 31.2028 0.000083
31.1722 31.203 0.000184
31.1722 31.2032 0.000167
31.1722 31.2034 0.000067
31.1722 31.2036 0.000083
31.1722 31.2038 0.000150
31.1722 31.204 0.000234
31.1722 31.2042 0.000150
31.1722 31.2044 0.000067
31.1722 31.2046 0.000083
31.1722 31.2048 0.000117
31.1722 31.205 0.000150
31.1722 31.2052 0.000184
31.1722 31.2054 0.000100
31.1722 31.2056 0.000117
31.1722 31.2058 0.000150
31.1722 31.206 0.000133
31.1722 31.2062 0.000033
31.1722 31.2064 0.000117
31.1722 31.2066 0.000050
31.1722 31.2068 0.000050
31.1722 31.207 0.000050
31.1722 31.2072 0.000033
31.1722 31.2074 0.000133
31.1722 31.2076 0.000050
31.1722 31.2078 0.000083
31.1722 31.208 0.000117
31.1722 31.2082 0.000083
31.1722 31.2084 0.000083
31.1722 31.2086 0.000117
31.1722 31.2088 0.000133
31.1722 31.209 0.000067
31.1722 31.2092 0.000017
31.1722 31.2094 0.000050
31.1722 31.2096 0.000067
31.1722 31.2098 0.000067
31.1722 31.21 0.000017
31.1722 31.2102 0.000083
31.1722 31.2104 0.000083
31.1722 31.2106 0.000067
31.1722 31.2108 0.000117
31.1722 31.211 0.000234
31.1722 31.2112 0.000234
31.1722 31.2114 0.001768
31.1722 31.2116 0.000217
31.1722 31.2118 0.000100
31.1722 31.212 0.000033
31.1722 31.2122 0.000067
31.1722 31.2124 0.000067
31.1722 31.2126 0.000100
31.1722 31.2128 0.000017
31.1722 31.213 0.000050
31.1722 31.2132 0.000350
31.1722 31.2134 0.000150
31.1722 31.2136 0.000083
31.1722 31.2138 0.000017
31.1722 31.214 0.000050
31.1722 31.2142 0.000184
31.1722 31.2144 0.000033
31.1722 31.2146 0.000033
31.1722 31.2148 0.000100
31.1722 31.215 0.000217
31.1722 31.2152 0.000150
31.1722 31.2154 0.000100
31.1722 31.2156 0.000050
31.1722 31.2158 0.000067
31.1722 31.216 0.000100
31.1722 31.2162 0.000117
31.1722 31.2164 0.000133
31.1722 31.2166 0.000050
31.1722 31.2168 0.000117
31.1722 31.217 0.000050
31.1722 31.2172 0.000033
31.1722 31.2174 0.000083
31.1722 31.2176 0.000050
31.1722 31.2178 0.000067
31.1722 31.218 0.000100
31.1722 31.2182 0.000167
31.1722 31.2184 0.000234
31.1722 31.2186 0.000083
31.1722 31.2188 0.000117
31.1722 31.219 0.000033
31.1722 31.2192 0.000050
31.1722 31.2194 0.000117
31.1722 31.2196 0.000300
31.1722 31.2198 0.001602
31.1722 31.22 0.000384
31.1722 31.2202 0.000167
31.1722 31.2204 0.000400
31.1722 31.2206 0.000150
31.1722 31.2208 0.000133
31.1722 31.221 0.000200
31.1722 31.2212 0.000150
31.1722 31.2214 0.000067
31.1722 31.2216 0.000217
31.1722 31.2218 0.000050
31.1722 31.222 0.000050
31.1722 31.2222 0.000017
31.1722 31.2224 0.000083
31.1722 31.2226 0.000017
31.1722 31.2228 0.000033
31.1722 31.223 0.000184
31.1722 31.2232 0.000050
31.1722 31.2234 0.000050
31.1722 31.2236 0.000033
31.1722 31.2238 0.000050
31.1722 31.224 0.000067
31.1722 31.2242 0.000050
31.1722 31.2244 0.000050
31.1722 31.2246 0.000083
31.1722 31.2248 0.000083
31.1722 31.225 0.000017
31.1722 31.2252 0.000000
31.1722 31.2254 0.000017
31.1722 31.2256 0.000000
31.1722 31.2258 0.000000
31.1722 31.226 0.000017
31.1722 31.2262 0.000083
31.1722 31.2264 0.000117
31.1722 31.2266 0.000033
31.1722 31.2268 0.000050
31.1722 31.227 0.000100
31.1722 31.2272 0.000384
31.1722 31.2274 0.000517
31.1722 31.2276 0.000184
31.1722 31.2278 0.000067
31.1722 31.228 0.000100
31.1722 31.2282 0.000217
31.1722 31.2284 0.000100
31.1722 31.2286 0.000100
31.1722 31.2288 0.000067
31.1722 31.229 0.000083
31.1722 31.2292 0.000050
31.1722 31.2294 0.000000
31.1722 31.2296 0.000033
31.1722 31.2298 0.000050
31.1722 31.23 0.000050
31.1722 31.2302 0.000050
31.1722 31.2304 0.000083
31.1722 31.2306 0.000033
31.1722 31.2308 0.000033
31.1722 31.231 0.000017
31.1722 31.2312 0.000033
31.1722 31.2314 0.000033
31.1722 31.2316 0.000050
31.1722 31.2318 0.000017
31.1722 31.232 0.000050
31.1722 31.2322 0.000067
31.1722 31.2324 0.000017
31.1722 31.2326 0.000017
31.1722 31.2328 0.000033
31.1722 31.233 0.000017
31.1722 31.2332 0.000017
31.1722 31.2334 0.000017
31.1722 31.2336 0.000100
31.1722 31.2338 0.000033
31.1722 31.234 0.000050
31.1722 31.2342 0.000050
31.1722 31.2344 0.000100
31.1722 31.2346 0.000000
31.1722 31.2348 0.000033
31.1722 31.235 0.000050
31.1722 31.2352 0.000100
31.1722 31.2354 0.000017
31.1722 31.2356 0.000133
31.1722 31.2358 0.000250
31.1722 31.236 0.000100
31.1722 31.2362 0.000117
31.1722 31.2364 0.000150
31.1722 31.2366 0.000400
31.1722 31.2368 0.000067
31.1722 31.237 0.000033
31.1722 31.2372 0.000033
31.1722 31.2374 0.000050
31.1722 31.2376 0.000017
31.1722 31.2378 0.000017
31.1722 31.238 0.000067
31.1722 31.2382 0.000033
31.1722 31.2384 0.000017
31.1722 31.2386 0.000017
31.1722 31.2388 0.000050
31.1722 31.239 0.000067
31.1722 31.2392 0.000033
31.1722 31.2394 0.000000
31.1722 31.2396 0.000050
31.1722 31.2398 0.000017
31.1722 31.24 0.000017
31.1722 31.2402 0.000083
31.1722 31.2404 0.000033
31.1722 31.2406 0.000033
31.1722 31.2408 0.000100
31.1722 31.241 0.000033
31.1722 31.2412 0.000083
31.1722 31.2414 0.000017
31.1722 31.2416 0.000050
31.1722 31.2418 0.000017
31.1722 31.242 0.000017
31.1722 31.2422 0.000017
31.1722 31.2424 0.000017
31.1722 31.2426 0.000017
31.1722 31.2428 0.000017
31.1722 31.243 0.000017
31.1722 31.2432 0.000083
31.1722 31.2434 0.000050
31.1722 31.2436 0.000050
31.1722 31.2438 0.000067
31.1722 31.244 0.000033
31.1722 31.2442 0.000017
31.1722 31.2444 0.000100
31.1722 31.2446 0.000100
31.1722 31.2448 0.000234
31.1722 31.245 0.000167
31.1722 31.2452 0.000133
31.1722 31.2454 0.000083
31.1722 31.2456 0.000117
31.1722 31.2458 0.000117
31.1722 31.246 0.000083
31.1722 31.2462 0.000100
31.1722 31.2464 0.000050
31.1722 31.2466 0.000100
31.1722 31.2468 0.000133
31.1722 31.247 0.000100
31.1722 31.2472 0.000100
31.1722 31.2474 0.000083
31.1722 31.2476 0.000133
31.1722 31.2478 0.000167
31.1722 31.248 0.000501
31.1722 31.2482 0.001952
31.1722 31.2484 0.000501
31.1722 31.2486 0.000133
31.1722 31.2488 0.000050
31.1722 31.249 0.000033
31.1722 31.2492 0.000050
31.1722 31.2494 0.000050
31.1722 31.2496 0.000100
31.1722 31.2498 0.000117
31.1724 31.17 0.004872
31.1724 31.1702 0.005706
31.1724 31.1704 0.004905
31.1724 31.1706 0.009743
31.1724 31.1708 0.009760
31.1724 31.171 0.007524
31.1724 31.1712 0.008275
31.1724 31.1714 0.010761
31.1724 31.1716 0.018435
31.1724 31.1718 0.036854
31.1724 31.172 0.072122
31.1724 31.1722 0.332299
31.1724 31.1724 0.000000
31.1724 31.1726 0.336386
31.1724 31.1728 0.079630
31.1724 31.173 0.034551
31.1724 31.1732 0.028045
31.1724 31.1734 0.018151
31.1724 31.1736 0.011461
31.1724 31.1738 0.009826
31.1724 31.174 0.011261
31.1724 31.1742 0.006840
31.1724 31.1744 0.008926
31.1724 31.1746 0.007741
31.1724 31.1748 0.007157
31.1724 31.175 0.007841
31.1724 31.1752 0.005255
31.1724 31.1754 0.002786
31.1724 31.1756 0.006206
31.1724 31.1758 0.012813
31.1724 31.176 0.005772
31.1724 31.1762 0.004154
31.1724 31.1764 0.001468
31.1724 31.1766 0.002436
31.1724 31.1768 0.001251
31.1724 31.177 0.002786
31.1724 31.1772 0.004955
31.1724 31.1774 0.001602
31.1724 31.1776 0.001752
31.1724 31.1778 0.001118
31.1724 31.178 0.002269
31.1724 31.1782 0.001151
31.1724 31.1784 0.000934
31.1724 31.1786 0.000817
31.1724 31.1788 0.000951
31.1724 31.179 0.000717
31.1724 31.1792 0.000551
31.1724 31.1794 0.001051
31.1724 31.1796 0.000734
31.1724 31.1798 0.000551
31.1724 31.18 0.000551
31.1724 31.1802 0.000450
31.1724 31.1804 0.001185
31.1724 31.1806 0.000400
31.1724 31.1808 0.000284
31.1724 31.181 0.000200
31.1724 31.1812 0.000501
31.1724 31.1814 0.000250
31.1724 31.1816 0.000367
31.1724 31.1818 0.000384
31.1724 31.182 0.000467
31.1724 31.1822 0.000250
31.1724 31.1824 0.000200
31.1724 31.1826 0.000284
31.1724 31.1828 0.000467
31.1724 31.183 0.000234
31.1724 31.1832 0.000334
31.1724 31.1834 0.000567
31.1724 31.1836 0.000384
31.1724 31.1838 0.001518
31.1724 31.184 0.000534
31.1724 31.1842 0.000217
31.1724 31.1844 0.000200
31.1724 31.1846 0.001468
31.1724 31.1848 0.000617
31.1724 31.185 0.001652
31.1724 31.1852 0.000384
31.1724 31.1854 0.000534
31.1724 31.1856 0.000367
31.1724 31.1858 0.000217
31.1724 31.186 0.000200
31.1724 31.1862 0.000133
31.1724 31.1864 0.000133
31.1724 31.1866 0.000150
31.1724 31.1868 0.000167
31.1724 31.187 0.000133
31.1724 31.1872 0.000217
31.1724 31.1874 0.000334
31.1724 31.1876 0.000884
31.1724 31.1878 0.000467
31.1724 31.188 0.001201
31.1724 31.1882 0.000334
31.1724 31.1884 0.000250
31.1724 31.1886 0.000167
31.1724 31.1888 0.000267
31.1724 31.189 0.001568
31.1724 31.1892 0.000534
31.1724 31.1894 0.000200
31.1724 31.1896 0.000517
31.1724 31.1898 0.000717
31.1724 31.19 0.000234
31.1724 31.1902 0.000184
31.1724 31.1904 0.000250
31.1724 31.1906 0.001018
31.1724 31.1908 0.000434
31.1724 31.191 0.000968
31.1724 31.1912 0.000100
31.1724 31.1914 0.000234
31.1724 31.1916 0.000184
31.1724 31.1918 0.000067
31.1724 31.192 0.000234
31.1724 31.1922 0.000200
31.1724 31.1924 0.000534
31.1724 31.1926 0.000234
31.1724 31.1928 0.000300
31.1724 31.193 0.000450
31.1724 31.1932 0.000384
31.1724 31.1934 0.000584
31.1724 31.1936 0.000267
31.1724 31.1938 0.000150
31.1724 31.194 0.000133
31.1724 31.1942 0.000200
31.1724 31.1944 0.000133
31.1724 31.1946 0.000200
31.1724 31.1948 0.000217
31.1724 31.195 0.000133
31.1724 31.1952 0.000167
31.1724 31.1954 0.000150
31.1724 31.1956 0.000150
31.1724 31.1958 0.000200
31.1724 31.196 0.000184
31.1724 31.1962 0.000250
31.1724 31.1964 0.000200
31.1724 31.1966 0.000100
31.1724 31.1968 0.000267
31.1724 31.197 0.000467
31.1724 31.1972 0.000350
31.1724 31.1974 0.000133
31.1724 31.1976 0.000200
31.1724 31.1978 0.000200
31.1724 31.198 0.000167
31.1724 31.1982 0.000117
31.1724 31.1984 0.000184
31.1724 31.1986 0.000184
31.1724 31.1988 0.000067
31.1724 31.199 0.000083
31.1724 31.1992 0.000133
31.1724 31.1994 0.000150
31.1724 31.1996 0.000150
31.1724 31.1998 0.000267
31.1724 31.2 0.000117
31.1724 31.2002 0.000217
31.1724 31.2004 0.000200
31.1724 31.2006 0.000467
31.1724 31.2008 0.000184
31.1724 31.201 0.000184
31.1724 31.2012 0.000133
31.1724 31.2014 0.000133
31.1724 31.2016 0.000050
31.1724 31.2018 0.000067
31.1724 31.202 0.000033
31.1724 31.2022 0.000083
31.1724 31.2024 0.000150
31.1724 31.2026 0.000100
31.1724 31.2028 0.000133
31.1724 31.203 0.000367
31.1724 31.2032 0.000901
31.1724 31.2034 0.000234
31.1724 31.2036 0.000083
31.1724 31.2038 0.000150
31.1724 31.204 0.000968
31.1724 31.2042 0.000150
31.1724 31.2044 0.000133
31.1724 31.2046 0.000150
31.1724 31.2048 0.000117
31.1724 31.205 0.000167
31.1724 31.2052 0.000083
31.1724 31.2054 0.000133
31.1724 31.2056 0.000167
31.1724 31.2058 0.000851
31.1724 31.206 0.000167
31.1724 31.2062 0.000117
31.1724 31.2064 0.000133
31.1724 31.2066 0.000050
31.1724 31.2068 0.000017
31.1724 31.207 0.000083
31.1724 31.2072 0.000067
31.1724 31.2074 0.000133
31.1724 31.2076 0.000033
31.1724 31.2078 0.000067
31.1724 31.208 0.000033
31.1724 31.2082 0.000167
31.1724 31.2084 0.000083
31.1724 31.2086 0.000033
31.1724 31.2088 0.000050
31.1724 31.209 0.000167
31.1724 31.2092 0.000050
31.1724 31.2094 0.000117
31.1724 31.2096 0.000100
31.1724 31.2098 0.000067
31.1724 31.21 0.000117
31.1724 31.2102 0.000083
31.1724 31.2104 0.000133
31.1724 31.2106 0.000200
31.1724 31.2108 0.000083
31.1724 31.211 0.000050
31.1724 31.2112 0.000217
31.1724 31.2114 0.000350
31.1724 31.2116 0.000150
31.1724 31.2118 0.000033
31.1724 31.212 0.000083
31.1724 31.2122 0.000150
31.1724 31.2124 0.000083
31.1724 31.2126 0.000117
31.1724 31.2128 0.000200
31.1724 31.213 0.000317
31.1724 31.2132 0.001502
31.1724 31.2134 0.000217
31.1724 31.2136 0.000083
31.1724 31.2138 0.000067
31.1724 31.214 0.000050
31.1724 31.2142 0.000100
31.1724 31.2144 0.000033
31.1724 31.2146 0.000067
31.1724 31.2148 0.000050
31.1724 31.215 0.000100
31.1724 31.2152 0.000184
31.1724 31.2154 0.000133
31.1724 31.2156 0.000083
31.1724 31.2158 0.000000
31.1724 31.216 0.000050
31.1724 31.2162 0.000050
31.1724 31.2164 0.000050
31.1724 31.2166 0.000050
31.1724 31.2168 0.000100
31.1724 31.217 0.000200
31.1724 31.2172 0.000117
31.1724 31.2174 0.000033
31.1724 31.2176 0.000050
31.1724 31.2178 0.000117
31.1724 31.218 0.000167
31.1724 31.2182 0.000284
31.1724 31.2184 0.000751
31.1724 31.2186 0.000300
31.1724 31.2188 0.000267
31.1724 31.219 0.000167
31.1724 31.2192 0.000184
31.1724 31.2194 0.000033
31.1724 31.2196 0.000117
31.1724 31.2198 0.000334
31.1724 31.22 0.000133
31.1724 31.2202 0.000217
31.1724 31.2204 0.001185
31.1724 31.2206 0.000200
31.1724 31.2208 0.000100
31.1724 31.221 0.000100
31.1724 31.2212 0.000200
31.1724 31.2214 0.000167
31.1724 31.2216 0.000417
31.1724 31.2218 0.000117
31.1724 31.222 0.000083
31.1724 31.2222 0.000067
31.1724 31.2224 0.000133
31.1724 31.2226 0.000067
31.1724 31.2228 0.000167
31.1724 31.223 0.000767
31.1724 31.2232 0.000184
31.1724 31.2234 0.000033
31.1724 31.2236 0.000000
31.1724 31.2238 0.000050
31.1724 31.224 0.000050
31.1724 31.2242 0.000083
31.1724 31.2244 0.000067
31.1724 31.2246 0.000067
31.1724 31.2248 0.000050
31.1724 31.225 0.000017
31.1724 31.2252 0.000017
31.1724 31.2254 0.000050
31.1724 31.2256 0.000017
31.1724 31.2258 0.000050
31.1724 31.226 0.000067
31.1724 31.2262 0.000050
31.1724 31.2264 0.000017
31.1724 31.2266 0.000033
31.1724 31.2268 0.000033
31.1724 31.227 0.000050
31.1724 31.2272 0.000150
31.1724 31.2274 0.001251
31.1724 31.2276 0.000184
31.1724 31.2278 0.000083
31.1724 31.228 0.000217
31.1724 31.2282 0.001451
31.1724 31.2284 0.000267
31.1724 31.2286 0.000100
31.1724 31.2288 0.000117
31.1724 31.229 0.000067
31.1724 31.2292 0.000000
31.1724 31.2294 0.000000
31.1724 31.2296 0.000000
31.1724 31.2298 0.000033
31.1724 31.23 0.000083
31.1724 31.2302 0.000050
31.1724 31.2304 0.000033
31.1724 31.2306 0.000033
31.1724 31.2308 0.000033
31.1724 31.231 0.000017
31.1724 31.2312 0.000033
31.1724 31.2314 0.000033
31.1724 31.2316 0.000067
31.1724 31.2318 0.000050
31.1724 31.232 0.000017
31.1724 31.2322 0.000017
31.1724 31.2324 0.000050
31.1724 31.2326 0.000050
31.1724 31.2328 0.000017
31.1724 31.233 0.000000
31.1724 31.2332 0.000033
31.1724 31.2334 0.000017
31.1724 31.2336 0.000000
31.1724 31.2338 0.000000
31.1724 31.234 0.000017
31.1724 31.2342 0.000017
31.1724 31.2344 0.000050
31.1724 31.2346 0.000033
31.1724 31.2348 0.000050
31.1724 31.235 0.000050
31.1724 31.2352 0.000017
31.1724 31.2354 0.000033
31.1724 31.2356 0.000200
31.1724 31.2358 0.001168
31.1724 31.236 0.000184
31.1724 31.2362 0.000117
31.1724 31.2364 0.000150
31.1724 31.2366 0.001168
31.1724 31.2368 0.000284
31.1724 31.237 0.000017
31.1724 31.2372 0.000050
31.1724 31.2374 0.000050
31.1724 31.2376 0.000033
31.1724 31.2378 0.000050
31.1724 31.238 0.000017
31.1724 31.2382 0.000100
31.1724 31.2384 0.000050
31.1724 31.2386 0.000033
31.1724 31.2388 0.000050
31.1724 31.239 0.000000
31.1724 31.2392 0.000000
31.1724 31.2394 0.000033
31.1724 31.2396 0.000050
31.1724 31.2398 0.000033
31.1724 31.24 0.000033
31.1724 31.2402 0.000017
31.1724 31.2404 0.000067
31.1724 31.2406 0.000050
31.1724 31.2408 0.000033
31.1724 31.241 0.000017
31.1724 31.2412 0.000033
31.1724 31.2414 0.000017
31.1724 31.2416 0.000083
31.1724 31.2418 0.000050
31.1724 31.242 0.000067
31.1724 31.2422 0.000017
31.1724 31.2424 0.000050
31.1724 31.2426 0.000000
31.1724 31.2428 0.000000
31.1724 31.243 0.000033
31.1724 31.2432 0.000067
31.1724 31.2434 0.000033
31.1724 31.2436 0.000000
31.1724 31.2438 0.000050
31.1724 31.244 0.000050
31.1724 31.2442 0.000033
31.1724 31.2444 0.000050
31.1724 31.2446 0.000017
31.1724 31.2448 0.000133
31.1724 31.245 0.000050
31.1724 31.2452 0.000067
31.1724 31.2454 0.000083
31.1724 31.2456 0.000067
31.1724 31.2458 0.000200
31.1724 31.246 0.000133
31.1724 31.2462 0.000083
31.1724 31.2464 0.000150
31.1724 31.2466 0.000200
31.1724 31.2468 0.001034
31.1724 31.247 0.000250
31.1724 31.2472 0.000100
31.1724 31.2474 0.000100
31.1724 31.2476 0.000100
31.1724 31.2478 0.000133
31.1724 31.248 0.000217
31.1724 31.2482 0.000584
31.1724 31.2484 0.000200
31.1724 31.2486 0.000067
31.1724 31.2488 0.000083
31.1724 31.249 0.000067
31.1724 31.2492 0.000067
31.1724 31.2494 0.000083
31.1724 31.2496 0.000033
31.1724 31.2498 0.000100
31.1726 31.17 0.003937
31.1726 31.1702 0.004655
31.1726 31.1704 0.005138
31.1726 31.1706 0.011512
31.1726 31.1708 0.005372
31.1726 31.171 0.007457
31.1726 31.1712 0.015032
31.1726 31.1714 0.023123
31.1726 31.1716 0.022940
31.1726 31.1718 0.031348
31.1726 31.172 0.034017
31.1726 31.1722 0.079580
31.1726 31.1724 0.336386
31.1726 31.1726 0.000000
31.1726 31.1728 0.335419
31.1726 31.173 0.075659
31.1726 31.1732 0.036570
31.1726 31.1734 0.022039
31.1726 31.1736 0.013881
31.1726 31.1738 0.015682
31.1726 31.174 0.018385
31.1726 31.1742 0.009843
31.1726 31.1744 0.010577
31.1726 31.1746 0.010410
31.1726 31.1748 0.007241
31.1726 31.175 0.008792
31.1726 31.1752 0.002786
31.1726 31.1754 0.002870
31.1726 31.1756 0.002603
31.1726 31.1758 0.002853
31.1726 31.176 0.001869
31.1726 31.1762 0.001885
31.1726 31.1764 0.001451
31.1726 31.1766 0.002386
31.1726 31.1768 0.001752
31.1726 31.177 0.002352
31.1726 31.1772 0.001718
31.1726 31.1774 0.001985
31.1726 31.1776 0.005422
31.1726 31.1778 0.001902
31.1726 31.178 0.001134
31.1726 31.1782 0.000734
31.1726 31.1784 0.000968
31.1726 31.1786 0.001351
31.1726 31.1788 0.003520
31.1726 31.179 0.001051
31.1726 31.1792 0.000751
31.1726 31.1794 0.001318
31.1726 31.1796 0.001468
31.1726 31.1798 0.000634
31.1726 31.18 0.000534
31.1726 31.1802 0.000501
31.1726 31.1804 0.001818
31.1726 31.1806 0.000567
31.1726 31.1808 0.000350
31.1726 31.181 0.000317
31.1726 31.1812 0.000200
31.1726 31.1814 0.000334
31.1726 31.1816 0.000367
31.1726 31.1818 0.000334
31.1726 31.182 0.000400
31.1726 31.1822 0.000250
31.1726 31.1824 0.000267
31.1726 31.1826 0.000267
31.1726 31.1828 0.000200
31.1726 31.183 0.000234
31.1726 31.1832 0.000334
31.1726 31.1834 0.001635
31.1726 31.1836 0.000651
31.1726 31.1838 0.000450
31.1726 31.184 0.000317
31.1726 31.1842 0.000367
31.1726 31.1844 0.000350
31.1726 31.1846 0.000484
31.1726 31.1848 0.000567
31.1726 31.185 0.000851
31.1726 31.1852 0.000501
31.1726 31.1854 0.001018
31.1726 31.1856 0.000317
31.1726 31.1858 0.000450
31.1726 31.186 0.000317
31.1726 31.1862 0.000200
31.1726 31.1864 0.000184
31.1726 31.1866 0.000067
31.1726 31.1868 0.000133
31.1726 31.187 0.000250
31.1726 31.1872 0.000184
31.1726 31.1874 0.000367
31.1726 31.1876 0.000834
31.1726 31.1878 0.000234
31.1726 31.188 0.000350
31.1726 31.1882 0.000200
31.1726 31.1884 0.000234
31.1726 31.1886 0.000217
31.1726 31.1888 0.000234
31.1726 31.189 0.000534
31.1726 31.1892 0.000267
31.1726 31.1894 0.000317
31.1726 31.1896 0.001201
31.1726 31.1898 0.001134
31.1726 31.19 0.000250
31.1726 31.1902 0.000133
31.1726 31.1904 0.000133
31.1726 31.1906 0.000300
31.1726 31.1908 0.000250
31.1726 31.191 0.000133
31.1726 31.1912 0.000217
31.1726 31.1914 0.000167
31.1726 31.1916 0.000167
31.1726 31.1918 0.000150
31.1726 31.192 0.000167
31.1726 31.1922 0.000167
31.1726 31.1924 0.000267
31.1726 31.1926 0.000184
31.1726 31.1928 0.000267
31.1726 31.193 0.000234
31.1726 31.1932 0.000200
31.1726 31.1934 0.000751
31.1726 31.1936 0.000284
31.1726 31.1938 0.000100
31.1726 31.194 0.000200
31.1726 31.1942 0.000184
31.1726 31.1944 0.000200
31.1726 31.1946 0.000400
31.1726 31.1948 0.000117
31.1726 31.195 0.000167
31.1726 31.1952 0.000200
31.1726 31.1954 0.000217
31.1726 31.1956 0.000217
31.1726 31.1958 0.000217
31.1726 31.196 0.000150
31.1726 31.1962 0.000167
31.1726 31.1964 0.000250
31.1726 31.1966 0.000150
31.1726 31.1968 0.000300
31.1726 31.197 0.002019
31.1726 31.1972 0.000868
31.1726 31.1974 0.000350
31.1726 31.1976 0.000834
31.1726 31.1978 0.000234
31.1726 31.198 0.000300
31.1726 31.1982 0.000234
31.1726 31.1984 0.000200
31.1726 31.1986 0.000167
31.1726 31.1988 0.000100
31.1726 31.199 0.000100
31.1726 31.1992 0.000083
31.1726 31.1994 0.000100
31.1726 31.1996 0.000083
31.1726 31.1998 0.000100
31.1726 31.2 0.000017
31.1726 31.2002 0.000067
31.1726 31.2004 0.000133
31.1726 31.2006 0.000150
31.1726 31.2008 0.000067
31.1726 31.201 0.000167
31.1726 31.2012 0.000100
31.1726 31.2014 0.000267
31.1726 31.2016 0.000217
31.1726 31.2018 0.000684
31.1726 31.202 0.000267
31.1726 31.2022 0.000100
31.1726 31.2024 0.000133
31.1726 31.2026 0.000033
31.1726 31.2028 0.000150
31.1726 31.203 0.000784
31.1726 31.2032 0.000384
31.1726 31.2034 0.000317
31.1726 31.2036 0.000083
31.1726 31.2038 0.000200
31.1726 31.204 0.000117
31.1726 31.2042 0.000150
31.1726 31.2044 0.000083
31.1726 31.2046 0.000167
31.1726 31.2048 0.000184
31.1726 31.205 0.000150
31.1726 31.2052 0.000083
31.1726 31.2054 0.000100
31.1726 31.2056 0.000067
31.1726 31.2058 0.000267
31.1726 31.206 0.000184
31.1726 31.2062 0.000083
31.1726 31.2064 0.000217
31.1726 31.2066 0.000117
31.1726 31.2068 0.000033
31.1726 31.207 0.000184
31.1726 31.2072 0.000133
31.1726 31.2074 0.000117
31.1726 31.2076 0.000067
31.1726 31.2078 0.000050
31.1726 31.208 0.000083
31.1726 31.2082 0.000200
31.1726 31.2084 0.000133
31.1726 31.2086 0.000050
31.1726 31.2088 0.000133
31.1726 31.209 0.000117
31.1726 31.2092 0.000083
31.1726 31.2094 0.000050
31.1726 31.2096 0.000100
31.1726 31.2098 0.000117
31.1726 31.21 0.000167
31.1726 31.2102 0.000100
31.1726 31.2104 0.000284
31.1726 31.2106 0.001201
31.1726 31.2108 0.000217
31.1726 31.211 0.000167
31.1726 31.2112 0.000133
31.1726 31.2114 0.000133
31.1726 31.2116 0.000184
31.1726 31.2118 0.000067
31.1726 31.212 0.000117
31.1726 31.2122 0.000217
31.1726 31.2124 0.000184
31.1726 31.2126 0.000133
31.1726 31.2128 0.000167
31.1726 31.213 0.000100
31.1726 31.2132 0.000250
31.1726 31.2134 0.000167
31.1726 31.2136 0.000033
31.1726 31.2138 0.000083
31.1726 31.214 0.000033
31.1726 31.2142 0.000017
31.1726 31.2144 0.000083
31.1726 31.2146 0.000033
31.1726 31.2148 0.000100
31.1726 31.215 0.000300
31.1726 31.2152 0.001485
31.1726 31.2154 0.000417
31.1726 31.2156 0.000117
31.1726 31.2158 0.000050
31.1726 31.216 0.000083
31.1726 31.2162 0.000083
31.1726 31.2164 0.000284
31.1726 31.2166 0.000150
31.1726 31.2168 0.000133
31.1726 31.217 0.000083
31.1726 31.2172 0.000100
31.1726 31.2174 0.000050
31.1726 31.2176 0.000100
31.1726 31.2178 0.000200
31.1726 31.218 0.000133
31.1726 31.2182 0.000050
31.1726 31.2184 0.000250
31.1726 31.2186 0.000284
31.1726 31.2188 0.001034
31.1726 31.219 0.000217
31.1726 31.2192 0.000200
31.1726 31.2194 0.000117
31.1726 31.2196 0.000167
31.1726 31.2198 0.000167
31.1726 31.22 0.000184
31.1726 31.2202 0.000083
31.1726 31.2204 0.000234
31.1726 31.2206 0.000133
31.1726 31.2208 0.000117
31.1726 31.221 0.000117
31.1726 31.2212 0.000150
31.1726 31.2214 0.000317
31.1726 31.2216 0.001768
31.1726 31.2218 0.000467
31.1726 31.222 0.000117
31.1726 31.2222 0.000017
31.1726 31.2224 0.000050
31.1726 31.2226 0.000033
31.1726 31.2228 0.000200
31.1726 31.223 0.000250
31.1726 31.2232 0.000083
31.1726 31.2234 0.000100
31.1726 31.2236 0.000017
31.1726 31.2238 0.000000
31.1726 31.224 0.000033
31.1726 31.2242 0.000033
31.1726 31.2244 0.000033
31.1726 31.2246 0.000100
31.1726 31.2248 0.000050
31.1726 31.225 0.000067
31.1726 31.2252 0.000017
31.1726 31.2254 0.000083
31.1726 31.2256 0.000033
31.1726 31.2258 0.000000
31.1726 31.226 0.000033
31.1726 31.2262 0.000050
31.1726 31.2264 0.000017
31.1726 31.2266 0.000067
31.1726 31.2268 0.000033
31.1726 31.227 0.000083
31.1726 31.2272 0.000100
31.1726 31.2274 0.000350
31.1726 31.2276 0.000083
31.1726 31.2278 0.000050
31.1726 31.228 0.000117
31.1726 31.2282 0.000300
31.1726 31.2284 0.000167
31.1726 31.2286 0.000083
31.1726 31.2288 0.000033
31.1726 31.229 0.000050
31.1726 31.2292 0.000083
31.1726 31.2294 0.000033
31.1726 31.2296 0.000050
31.1726 31.2298 0.000017
31.1726 31.23 0.000067
31.1726 31.2302 0.000033
31.1726 31.2304 0.000017
31.1726 31.2306 0.000033
31.1726 31.2308 0.000050
31.1726 31.231 0.000100
31.1726 31.2312 0.000017
31.1726 31.2314 0.000017
31.1726 31.2316 0.000017
31.1726 31.2318 0.000033
31.1726 31.232 0.000000
31.1726 31.2322 0.000033
31.1726 31.2324 0.000000
31.1726 31.2326 0.000000
31.1726 31.2328 0.000017
31.1726 31.233 0.000050
31.1726 31.2332 0.000033
31.1726 31.2334 0.000050
31.1726 31.2336 0.000067
31.1726 31.2338 0.000000
31.1726 31.234 0.000000
31.1726 31.2342 0.000050
31.1726 31.2344 0.000017
31.1726 31.2346 0.000033
31.1726 31.2348 0.000150
31.1726 31.235 0.000150
31.1726 31.2352 0.000033
31.1726 31.2354 0.000067
31.1726 31.2356 0.000067
31.1726 31.2358 0.000284
31.1726 31.236 0.000100
31.1726 31.2362 0.000050
31.1726 31.2364 0.000133
31.1726 31.2366 0.000150
31.1726 31.2368 0.000133
31.1726 31.237 0.000067
31.1726 31.2372 0.000083
31.1726 31.2374 0.000033
31.1726 31.2376 0.000017
31.1726 31.2378 0.000067
31.1726 31.238 0.000017
31.1726 31.2382 0.000017
31.1726 31.2384 0.000017
31.1726 31.2386 0.000067
31.1726 31.2388 0.000033
31.1726 31.239 0.000033
31.1726 31.2392 0.000033
31.1726 31.2394 0.000033
31.1726 31.2396 0.000033
31.1726 31.2398 0.000050
31.1726 31.24 0.000050
31.1726 31.2402 0.000017
31.1726 31.2404 0.000050
31.1726 31.2406 0.000133
31.1726 31.2408 0.000150
31.1726 31.241 0.000033
31.1726 31.2412 0.000017
31.1726 31.2414 0.000017
31.1726 31.2416 0.000017
31.1726 31.2418 0.000050
31.1726 31.242 0.000067
31.1726 31.2422 0.000050
31.1726 31.2424 0.000033
31.1726 31.2426 0.000017
31.1726 31.2428 0.000017
31.1726 31.243 0.000033
31.1726 31.2432 0.000050
31.1726 31.2434 0.000067
31.1726 31.2436 0.000067
31.1726 31.2438 0.000067
31.1726 31.244 0.000033
31.1726 31.2442 0.000067
31.1726 31.2444 0.000017
31.1726 31.2446 0.000067
31.1726 31.2448 0.000083
31.1726 31.245 0.000050
31.1726 31.2452 0.000050
31.1726 31.2454 0.000184
31.1726 31.2456 0.000400
31.1726 31.2458 0.001368
31.1726 31.246 0.000167
31.1726 31.2462 0.000050
31.1726 31.2464 0.000067
31.1726 31.2466 0.000067
31.1726 31.2468 0.000117
31.1726 31.247 0.000133
31.1726 31.2472 0.000200
31.1726 31.2474 0.000117
31.1726 31.2476 0.000217
31.1726 31.2478 0.000133
31.1726 31.248 0.000017
31.1726 31.2482 0.000067
31.1726 31.2484 0.000067
31.1726 31.2486 0.000033
31.1726 31.2488 0.000033
31.1726 31.249 0.000017
31.1726 31.2492 0.000067
31.1726 31.2494 0.000033
31.1726 31.2496 0.000050
31.1726 31.2498 0.000017
31.1728 31.17 0.004254
31.1728 31.1702 0.005289
31.1728 31.1704 0.005706
31.1728 31.1706 0.007758
31.1728 31.1708 0.003887
31.1728 31.171 0.005889
31.1728 31.1712 0.008775
31.1728 31.1714 0.011862
31.1728 31.1716 0.015499
31.1728 31.1718 0.013730
31.1728 31.172 0.021505
31.1728 31.1722 0.039056
31.1728 31.1724 0.079630
31.1728 31.1726 0.335419
31.1728 31.1728 0.000000
31.1728 31.173 0.334101
31.1728 31.1732 0.086119
31.1728 31.1734 0.045012
31.1728 31.1736 0.020120
31.1728 31.1738 0.018085
31.1728 31.174 0.015465
31.1728 31.1742 0.011678
31.1728 31.1744 0.010110
31.1728 31.1746 0.008008
31.1728 31.1748 0.010444
31.1728 31.175 0.008158
31.1728 31.1752 0.004204
31.1728 31.1754 0.003253
31.1728 31.1756 0.004288
31.1728 31.1758 0.003153
31.1728 31.176 0.001735
31.1728 31.1762 0.002452
31.1728 31.1764 0.001568
31.1728 31.1766 0.001902
31.1728 31.1768 0.001685
31.1728 31.177 0.001735
31.1728 31.1772 0.002236
31.1728 31.1774 0.004104
31.1728 31.1776 0.004471
31.1728 31.1778 0.003187
31.1728 31.178 0.001318
31.1728 31.1782 0.000684
31.1728 31.1784 0.002152
31.1728 31.1786 0.001335
31.1728 31.1788 0.001301
31.1728 31.179 0.001902
31.1728 31.1792 0.001301
31.1728 31.1794 0.001568
31.1728 31.1796 0.001835
31.1728 31.1798 0.001485
31.1728 31.18 0.000584
31.1728 31.1802 0.000634
31.1728 31.1804 0.000801
31.1728 31.1806 0.000300
31.1728 31.1808 0.000300
31.1728 31.181 0.000450
31.1728 31.1812 0.000317
31.1728 31.1814 0.000200
31.1728 31.1816 0.000334
31.1728 31.1818 0.000450
31.1728 31.182 0.001351
31.1728 31.1822 0.000450
31.1728 31.1824 0.000484
31.1728 31.1826 0.000918
31.1728 31.1828 0.000250
31.1728 31.183 0.000250
31.1728 31.1832 0.000384
31.1728 31.1834 0.000651
31.1728 31.1836 0.001368
31.1728 31.1838 0.000317
31.1728 31.184 0.000217
31.1728 31.1842 0.000450
31.1728 31.1844 0.000384
31.1728 31.1846 0.000567
31.1728 31.1848 0.001852
31.1728 31.185 0.001885
31.1728 31.1852 0.000450
31.1728 31.1854 0.000651
31.1728 31.1856 0.000400
31.1728 31.1858 0.000200
31.1728 31.186 0.000317
31.1728 31.1862 0.000133
31.1728 31.1864 0.000167
31.1728 31.1866 0.000050
31.1728 31.1868 0.000217
31.1728 31.187 0.000284
31.1728 31.1872 0.000234
31.1728 31.1874 0.000784
31.1728 31.1876 0.000601
31.1728 31.1878 0.000117
31.1728 31.188 0.000184
31.1728 31.1882 0.000300
31.1728 31.1884 0.000834
31.1728 31.1886 0.000217
31.1728 31.1888 0.000300
31.1728 31.189 0.000184
31.1728 31.1892 0.000184
31.1728 31.1894 0.000450
31.1728 31.1896 0.000334
31.1728 31.1898 0.000417
31.1728 31.19 0.000751
31.1728 31.1902 0.000184
31.1728 31.1904 0.000217
31.1728 31.1906 0.000234
31.1728 31.1908 0.000434
31.1728 31.191 0.000284
31.1728 31.1912 0.000184
31.1728 31.1914 0.000217
31.1728 31.1916 0.000234
31.1728 31.1918 0.000567
31.1728 31.192 0.000400
31.1728 31.1922 0.000217
31.1728 31.1924 0.000534
31.1728 31.1926 0.000400
31.1728 31.1928 0.000434
31.1728 31.193 0.000250
31.1728 31.1932 0.000267
31.1728 31.1934 0.000684
31.1728 31.1936 0.000200
31.1728 31.1938 0.000317
31.1728 31.194 0.000184
31.1728 31.1942 0.000334
31.1728 31.1944 0.000384
31.1728 31.1946 0.001084
31.1728 31.1948 0.000317
31.1728 31.195 0.000284
31.1728 31.1952 0.000217
31.1728 31.1954 0.000184
31.1728 31.1956 0.000117
31.1728 31.1958 0.000083
31.1728 31.196 0.000083
31.1728 31.1962 0.000167
31.1728 31.1964 0.000167
31.1728 31.1966 0.000184
31.1728 31.1968 0.000200
31.1728 31.197 0.000834
31.1728 31.1972 0.000534
31.1728 31.1974 0.000200
31.1728 31.1976 0.000250
31.1728 31.1978 0.000184
31.1728 31.198 0.000167
31.1728 31.1982 0.000400
31.1728 31.1984 0.000167
31.1728 31.1986 0.000133
31.1728 31.1988 0.000200
31.1728 31.199 0.000083
31.1728 31.1992 0.000033
31.1728 31.1994 0.000184
31.1728 31.1996 0.000083
31.1728 31.1998 0.000050
31.1728 31.2 0.000133
31.1728 31.2002 0.000167
31.1728 31.2004 0.000167
31.1728 31.2006 0.000200
31.1728 31.2008 0.000117
31.1728 31.201 0.000817
31.1728 31.2012 0.000267
31.1728 31.2014 0.000250
31.1728 31.2016 0.000184
31.1728 31.2018 0.000150
31.1728 31.202 0.000284
31.1728 31.2022 0.000133
31.1728 31.2024 0.000100
31.1728 31.2026 0.000267
31.1728 31.2028 0.000417
31.1728 31.203 0.000167
31.1728 31.2032 0.000083
31.1728 31.2034 0.000133
31.1728 31.2036 0.000050
31.1728 31.2038 0.000133
31.1728 31.204 0.000067
31.1728 31.2042 0.000083
31.1728 31.2044 0.000117
31.1728 31.2046 0.000100
31.1728 31.2048 0.000050
31.1728 31.205 0.000100
31.1728 31.2052 0.000083
31.1728 31.2054 0.000050
31.1728 31.2056 0.000150
31.1728 31.2058 0.000167
31.1728 31.206 0.000100
31.1728 31.2062 0.000300
31.1728 31.2064 0.000350
31.1728 31.2066 0.000200
31.1728 31.2068 0.000317
31.1728 31.207 0.000817
31.1728 31.2072 0.000033
31.1728 31.2074 0.000017
31.1728 31.2076 0.000083
31.1728 31.2078 0.000117
31.1728 31.208 0.000017
31.1728 31.2082 0.000150
31.1728 31.2084 0.000217
31.1728 31.2086 0.000234
31.1728 31.2088 0.000184
31.1728 31.209 0.000133
31.1728 31.2092 0.000050
31.1728 31.2094 0.000017
31.1728 31.2096 0.000050
31.1728 31.2098 0.000117
31.1728 31.21 0.000100
31.1728 31.2102 0.000184
31.1728 31.2104 0.000133
31.1728 31.2106 0.000267
31.1728 31.2108 0.000117
31.1728 31.211 0.000150
31.1728 31.2112 0.000117
31.1728 31.2114 0.000167
31.1728 31.2116 0.000117
31.1728 31.2118 0.000050
31.1728 31.212 0.000083
31.1728 31.2122 0.000067
31.1728 31.2124 0.000117
31.1728 31.2126 0.000400
31.1728 31.2128 0.001134
31.1728 31.213 0.000267
31.1728 31.2132 0.000150
31.1728 31.2134 0.000150
31.1728 31.2136 0.000017
31.1728 31.2138 0.000033
31.1728 31.214 0.000117
31.1728 31.2142 0.000083
31.1728 31.2144 0.000033
31.1728 31.2146 0.000133
31.1728 31.2148 0.000167
31.1728 31.215 0.000133
31.1728 31.2152 0.000317
31.1728 31.2154 0.000234
31.1728 31.2156 0.000133
31.1728 31.2158 0.000117
31.1728 31.216 0.000050
31.1728 31.2162 0.000184
31.1728 31.2164 0.000350
31.1728 31.2166 0.000133
31.1728 31.2168 0.000100
31.1728 31.217 0.000117
31.1728 31.2172 0.000100
31.1728 31.2174 0.000050
31.1728 31.2176 0.000267
31.1728 31.2178 0.000117
31.1728 31.218 0.000050
31.1728 31.2182 0.000133
31.1728 31.2184 0.000133
31.1728 31.2186 0.000100
31.1728 31.2188 0.000184
31.1728 31.219 0.000117
31.1728 31.2192 0.000100
31.1728 31.2194 0.000033
31.1728 31.2196 0.000067
31.1728 31.2198 0.000133
31.1728 31.22 0.000167
31.1728 31.2202 0.000334
31.1728 31.2204 0.000200
31.1728 31.2206 0.000150
31.1728 31.2208 0.000067
31.1728 31.221 0.000083
31.1728 31.2212 0.000067
31.1728 31.2214 0.000184
31.1728 31.2216 0.000434
31.1728 31.2218 0.000334
31.1728 31.222 0.000367
31.1728 31.2222 0.000150
31.1728 31.2224 0.000117
31.1728 31.2226 0.000067
31.1728 31.2228 0.000133
31.1728 31.223 0.000067
31.1728 31.2232 0.000050
31.1728 31.2234 0.000033
31.1728 31.2236 0.000000
31.1728 31.2238 0.000017
31.1728 31.224 0.000050
31.1728 31.2242 0.000067
31.1728 31.2244 0.000033
31.1728 31.2246 0.000033
31.1728 31.2248 0.000067
31.1728 31.225 0.000033
31.1728 31.2252 0.000033
31.1728 31.2254 0.000083
31.1728 31.2256 0.000083
31.1728 31.2258 0.000033
31.1728 31.226 0.000050
31.1728 31.2262 0.000017
31.1728 31.2264 0.000017
31.1728 31.2266 0.000017
31.1728 31.2268 0.000017
31.1728 31.227 0.000033
31.1728 31.2272 0.000050
31.1728 31.2274 0.000100
31.1728 31.2276 0.000050
31.1728 31.2278 0.000017
31.1728 31.228 0.000050
31.1728 31.2282 0.000100
31.1728 31.2284 0.000133
31.1728 31.2286 0.000100
31.1728 31.2288 0.000133
31.1728 31.229 0.000050
31.1728 31.2292 0.000033
31.1728 31.2294 0.000050
31.1728 31.2296 0.000117
31.1728 31.2298 0.000067
31.1728 31.23 0.000100
31.1728 31.2302 0.000083
31.1728 31.2304 0.000050
31.1728 31.2306 0.000000
31.1728 31.2308 0.000017
31.1728 31.231 0.000067
31.1728 31.2312 0.000017
31.1728 31.2314 0.000050
31.1728 31.2316 0.000033
31.1728 31.2318 0.000033
31.1728 31.232 0.000017
31.1728 31.2322 0.000017
31.1728 31.2324 0.000000
31.1728 31.2326 0.000017
31.1728 31.2328 0.000000
31.1728 31.233 0.000050
31.1728 31.2332 0.000083
31.1728 31.2334 0.000033
31.1728 31.2336 0.000017
31.1728 31.2338 0.000000
31.1728 31.234 0.000017
31.1728 31.2342 0.000000
31.1728 31.2344 0.000017
31.1728 31.2346 0.000083
31.1728 31.2348 0.000267
31.1728 31.235 0.000117
31.1728 31.2352 0.000050
31.1728 31.2354 0.000050
31.1728 31.2356 0.000117
31.1728 31.2358 0.000050
31.1728 31.236 0.000083
31.1728 31.2362 0.000017
31.1728 31.2364 0.000100
31.1728 31.2366 0.000133
31.1728 31.2368 0.000117
31.1728 31.237 0.000100
31.1728 31.2372 0.000083
31.1728 31.2374 0.000050
31.1728 31.2376 0.000033
31.1728 31.2378 0.000050
31.1728 31.238 0.000033
31.1728 31.2382 0.000017
31.1728 31.2384 0.000000
31.1728 31.2386 0.000033
31.1728 31.2388 0.000033
31.1728 31.239 0.000033
31.1728 31.2392 0.000000
31.1728 31.2394 0.000067
31.1728 31.2396 0.000017
31.1728 31.2398 0.000100
31.1728 31.24 0.000083
31.1728 31.2402 0.000083
31.1728 31.2404 0.000050
31.1728 31.2406 0.000167
31.1728 31.2408 0.000567
31.1728 31.241 0.000133
31.1728 31.2412 0.000050
31.1728 31.2414 0.000017
31.1728 31.2416 0.000033
31.1728 31.2418 0.000033
31.1728 31.242 0.000033
31.1728 31.2422 0.000000
31.1728 31.2424 0.000033
31.1728 31.2426 0.000033
31.1728 31.2428 0.000000
31.1728 31.243 0.000000
31.1728 31.2432 0.000000
31.1728 31.2434 0.000050
31.1728 31.2436 0.000050
31.1728 31.2438 0.000017
31.1728 31.244 0.000050
31.1728 31.2442 0.000017
31.1728 31.2444 0.000050
31.1728 31.2446 0.000050
31.1728 31.2448 0.000033
31.1728 31.245 0.000050
31.1728 31.2452 0.000050
31.1728 31.2454 0.000417
31.1728 31.2456 0.000350
31.1728 31.2458 0.000250
31.1728 31.246 0.000050
31.1728 31.2462 0.000017
31.1728 31.2464 0.000033
31.1728 31.2466 0.000083
31.1728 31.2468 0.000050
31.1728 31.247 0.000067
31.1728 31.2472 0.000100
31.1728 31.2474 0.000167
31.1728 31.2476 0.000601
31.1728 31.2478 0.000317
31.1728 31.248 0.000117
31.1728 31.2482 0.000000
31.1728 31.2484 0.000083
31.1728 31.2486 0.000033
31.1728 31.2488 0.000017
31.1728 31.249 0.000017
31.1728 31.2492 0.000100
31.1728 31.2494 0.000050
31.1728 31.2496 0.000033
31.1728 31.2498 0.000050
31.173 31.17 0.002753
31.173 31.1702 0.003887
31.173 31.1704 0.008542
31.173 31.1706 0.003086
31.173 31.1708 0.007124
31.173 31.171 0.007574
31.173 31.1712 0.006306
31.173 31.1714 0.007624
31.173 31.1716 0.010878
31.173 31.1718 0.009560
31.173 31.172 0.015249
31.173 31.1722 0.021338
31.173 31.1724 0.034551
31.173 31.1726 0.075659
31.173 31.1728 0.334101
31.173 31.173 0.000000
31.173 31.1732 0.331849
31.173 31.1734 0.076960
31.173 31.1736 0.037721
31.173 31.1738 0.028495
31.173 31.174 0.019269
31.173 31.1742 0.017801
31.173 31.1744 0.012212
31.173 31.1746 0.008125
31.173 31.1748 0.009526
31.173 31.175 0.006290
31.173 31.1752 0.006290
31.173 31.1754 0.004855
31.173 31.1756 0.006924
31.173 31.1758 0.011929
31.173 31.176 0.002653
31.173 31.1762 0.002019
31.173 31.1764 0.001585
31.173 31.1766 0.003120
31.173 31.1768 0.003187
31.173 31.177 0.002152
31.173 31.1772 0.001919
31.173 31.1774 0.002603
31.173 31.1776 0.003470
31.173 31.1778 0.007457
31.173 31.178 0.002870
31.173 31.1782 0.002386
31.173 31.1784 0.000968
31.173 31.1786 0.001235
31.173 31.1788 0.000751
31.173 31.179 0.000984
31.173 31.1792 0.000868
31.173 31.1794 0.000934
31.173 31.1796 0.001552
31.173 31.1798 0.001168
31.173 31.18 0.001101
31.173 31.1802 0.000484
31.173 31.1804 0.000367
31.173 31.1806 0.000634
31.173 31.1808 0.000417
31.173 31.181 0.001385
31.173 31.1812 0.000400
31.173 31.1814 0.000450
31.173 31.1816 0.000467
31.173 31.1818 0.001969
31.173 31.182 0.000767
31.173 31.1822 0.000884
31.173 31.1824 0.000434
31.173 31.1826 0.000551
31.173 31.1828 0.000334
31.173 31.183 0.000317
31.173 31.1832 0.000450
31.173 31.1834 0.000150
31.173 31.1836 0.000417
31.173 31.1838 0.000367
31.173 31.184 0.000417
31.173 31.1842 0.001702
31.173 31.1844 0.000567
31.173 31.1846 0.000384
31.173 31.1848 0.000534
31.173 31.185 0.000501
31.173 31.1852 0.000367
31.173 31.1854 0.000250
31.173 31.1856 0.000167
31.173 31.1858 0.000250
31.173 31.186 0.000150
31.173 31.1862 0.000133
31.173 31.1864 0.000117
31.173 31.1866 0.000117
31.173 31.1868 0.000184
31.173 31.187 0.000317
31.173 31.1872 0.000300
31.173 31.1874 0.000334
31.173 31.1876 0.000834
31.173 31.1878 0.000267
31.173 31.188 0.000250
31.173 31.1882 0.000234
31.173 31.1884 0.000267
31.173 31.1886 0.000100
31.173 31.1888 0.000117
31.173 31.189 0.000217
31.173 31.1892 0.000117
31.173 31.1894 0.000150
31.173 31.1896 0.000267
31.173 31.1898 0.000133
31.173 31.19 0.000300
31.173 31.1902 0.000167
31.173 31.1904 0.000250
31.173 31.1906 0.000184
31.173 31.1908 0.000200
31.173 31.191 0.000150
31.173 31.1912 0.000083
31.173 31.1914 0.000184
31.173 31.1916 0.000117
31.173 31.1918 0.000133
31.173 31.192 0.000167
31.173 31.1922 0.000184
31.173 31.1924 0.000868
31.173 31.1926 0.000300
31.173 31.1928 0.000651
31.173 31.193 0.000184
31.173 31.1932 0.000217
31.173 31.1934 0.000217
31.173 31.1936 0.000267
31.173 31.1938 0.000350
31.173 31.194 0.000350
31.173 31.1942 0.000617
31.173 31.1944 0.001318
31.173 31.1946 0.000350
31.173 31.1948 0.000384
31.173 31.195 0.001335
31.173 31.1952 0.001151
31.173 31.1954 0.000200
31.173 31.1956 0.000167
31.173 31.1958 0.000117
31.173 31.196 0.000117
31.173 31.1962 0.000117
31.173 31.1964 0.000234
31.173 31.1966 0.000200
31.173 31.1968 0.000100
31.173 31.197 0.000150
31.173 31.1972 0.000167
31.173 31.1974 0.000150
31.173 31.1976 0.000200
31.173 31.1978 0.000167
31.173 31.198 0.000117
31.173 31.1982 0.000217
31.173 31.1984 0.000133
31.173 31.1986 0.000267
31.173 31.1988 0.000133
31.173 31.199 0.000050
31.173 31.1992 0.000117
31.173 31.1994 0.000133
31.173 31.1996 0.000083
31.173 31.1998 0.000100
31.173 31.2 0.000184
31.173 31.2002 0.000267
31.173 31.2004 0.000150
31.173 31.2006 0.000384
31.173 31.2008 0.000117
31.173 31.201 0.000200
31.173 31.2012 0.000250
31.173 31.2014 0.000968
31.173 31.2016 0.000934
31.173 31.2018 0.000200
31.173 31.202 0.000267
31.173 31.2022 0.000250
31.173 31.2024 0.000217
31.173 31.2026 0.000617
31.173 31.2028 0.000200
31.173 31.203 0.000450
31.173 31.2032 0.000067
31.173 31.2034 0.000150
31.173 31.2036 0.000083
31.173 31.2038 0.000150
31.173 31.204 0.000133
31.173 31.2042 0.000100
31.173 31.2044 0.000083
31.173 31.2046 0.000067
31.173 31.2048 0.000083
31.173 31.205 0.000200
31.173 31.2052 0.000033
31.173 31.2054 0.000033
31.173 31.2056 0.000117
31.173 31.2058 0.000067
31.173 31.206 0.000184
31.173 31.2062 0.000984
31.173 31.2064 0.001552
31.173 31.2066 0.000267
31.173 31.2068 0.000150
31.173 31.207 0.000200
31.173 31.2072 0.000100
31.173 31.2074 0.000050
31.173 31.2076 0.000117
31.173 31.2078 0.000067
31.173 31.208 0.000083
31.173 31.2082 0.000050
31.173 31.2084 0.000234
31.173 31.2086 0.001068
31.173 31.2088 0.000968
31.173 31.209 0.000567
31.173 31.2092 0.000150
31.173 31.2094 0.000100
31.173 31.2096 0.000083
31.173 31.2098 0.000334
31.173 31.21 0.000901
31.173 31.2102 0.000167
31.173 31.2104 0.000167
31.173 31.2106 0.000167
31.173 31.2108 0.000050
31.173 31.211 0.000083
31.173 31.2112 0.000100
31.173 31.2114 0.000117
31.173 31.2116 0.000050
31.173 31.2118 0.000083
31.173 31.212 0.000050
31.173 31.2122 0.000083
31.173 31.2124 0.000150
31.173 31.2126 0.000334
31.173 31.2128 0.000200
31.173 31.213 0.000133
31.173 31.2132 0.000083
31.173 31.2134 0.000050
31.173 31.2136 0.000050
31.173 31.2138 0.000067
31.173 31.214 0.000067
31.173 31.2142 0.000000
31.173 31.2144 0.000067
31.173 31.2146 0.000083
31.173 31.2148 0.000067
31.173 31.215 0.000083
31.173 31.2152 0.000133
31.173 31.2154 0.000150
31.173 31.2156 0.000050
31.173 31.2158 0.000033
31.173 31.216 0.000067
31.173 31.2162 0.000167
31.173 31.2164 0.000133
31.173 31.2166 0.000484
31.173 31.2168 0.000217
31.173 31.217 0.000133
31.173 31.2172 0.000050
31.173 31.2174 0.000083
31.173 31.2176 0.000100
31.173 31.2178 0.000000
31.173 31.218 0.000017
31.173 31.2182 0.000083
31.173 31.2184 0.000117
31.173 31.2186 0.000117
31.173 31.2188 0.000100
31.173 31.219 0.000117
31.173 31.2192 0.000050
31.173 31.2194 0.000083
31.173 31.2196 0.000117
31.173 31.2198 0.000217
31.173 31.22 0.000100
31.173 31.2202 0.000133
31.173 31.2204 0.000133
31.173 31.2206 0.000067
31.173 31.2208 0.000150
31.173 31.221 0.000050
31.173 31.2212 0.000083
31.173 31.2214 0.000167
31.173 31.2216 0.000334
31.173 31.2218 0.000567
31.173 31.222 0.001101
31.173 31.2222 0.000234
31.173 31.2224 0.000150
31.173 31.2226 0.000234
31.173 31.2228 0.000551
31.173 31.223 0.000200
31.173 31.2232 0.000067
31.173 31.2234 0.000033
31.173 31.2236 0.000033
31.173 31.2238 0.000017
31.173 31.224 0.000067
31.173 31.2242 0.000000
31.173 31.2244 0.000017
31.173 31.2246 0.000067
31.173 31.2248 0.000083
31.173 31.225 0.000017
31.173 31.2252 0.000033
31.173 31.2254 0.000050
31.173 31.2256 0.000017
31.173 31.2258 0.000033
31.173 31.226 0.000067
31.173 31.2262 0.000017
31.173 31.2264 0.000033
31.173 31.2266 0.000050
31.173 31.2268 0.000033
31.173 31.227 0.000067
31.173 31.2272 0.000017
31.173 31.2274 0.000050
31.173 31.2276 0.000033
31.173 31.2278 0.000000
31.173 31.228 0.000033
31.173 31.2282 0.000083
31.173 31.2284 0.000200
31.173 31.2286 0.000901
31.173 31.2288 0.000217
31.173 31.229 0.000083
31.173 31.2292 0.000100
31.173 31.2294 0.000033
31.173 31.2296 0.000167
31.173 31.2298 0.000217
31.173 31.23 0.000117
31.173 31.2302 0.000117
31.173 31.2304 0.000067
31.173 31.2306 0.000050
31.173 31.2308 0.000083
31.173 31.231 0.000050
31.173 31.2312 0.000050
31.173 31.2314 0.000050
31.173 31.2316 0.000067
31.173 31.2318 0.000033
31.173 31.232 0.000000
31.173 31.2322 0.000000
31.173 31.2324 0.000067
31.173 31.2326 0.000050
31.173 31.2328 0.000033
31.173 31.233 0.000050
31.173 31.2332 0.000017
31.173 31.2334 0.000033
31.173 31.2336 0.000000
31.173 31.2338 0.000017
31.173 31.234 0.000033
31.173 31.2342 0.000117
31.173 31.2344 0.000100
31.173 31.2346 0.000234
31.173 31.2348 0.001368
31.173 31.235 0.000167
31.173 31.2352 0.000050
31.173 31.2354 0.000033
31.173 31.2356 0.000033
31.173 31.2358 0.000083
31.173 31.236 0.000117
31.173 31.2362 0.000050
31.173 31.2364 0.000083
31.173 31.2366 0.000033
31.173 31.2368 0.000250
31.173 31.237 0.000150
31.173 31.2372 0.000067
31.173 31.2374 0.000133
31.173 31.2376 0.000033
31.173 31.2378 0.000050
31.173 31.238 0.000050
31.173 31.2382 0.000033
31.173 31.2384 0.000033
31.173 31.2386 0.000000
31.173 31.2388 0.000000
31.173 31.239 0.000017
31.173 31.2392 0.000000
31.173 31.2394 0.000033
31.173 31.2396 0.000000
31.173 31.2398 0.000017
31.173 31.24 0.000067
31.173 31.2402 0.000017
31.173 31.2404 0.000083
31.173 31.2406 0.000133
31.173 31.2408 0.000133
31.173 31.241 0.000050
31.173 31.2412 0.000050
31.173 31.2414 0.000000
31.173 31.2416 0.000050
31.173 31.2418 0.000000
31.173 31.242 0.000000
31.173 31.2422 0.000033
31.173 31.2424 0.000033
31.173 31.2426 0.000033
31.173 31.2428 0.000000
31.173 31.243 0.000017
31.173 31.2432 0.000017
31.173 31.2434 0.000033
31.173 31.2436 0.000050
31.173 31.2438 0.000067
31.173 31.244 0.000100
31.173 31.2442 0.000033
31.173 31.2444 0.000083
31.173 31.2446 0.000217
31.173 31.2448 0.000100
31.173 31.245 0.000067
31.173 31.2452 0.000083
31.173 31.2454 0.000083
31.173 31.2456 0.000067
31.173 31.2458 0.000083
31.173 31.246 0.000033
31.173 31.2462 0.000050
31.173 31.2464 0.000117
31.173 31.2466 0.000033
31.173 31.2468 0.000050
31.173 31.247 0.000017
31.173 31.2472 0.000083
31.173 31.2474 0.000100
31.173 31.2476 0.000250
31.173 31.2478 0.000184
31.173 31.248 0.000067
31.173 31.2482 0.000100
31.173 31.2484 0.000017
31.173 31.2486 0.000000
31.173 31.2488 0.000017
31.173 31.249 0.000000
31.173 31.2492 0.000050
31.173 31.2494 0.000033
31.173 31.2496 0.000017
31.173 31.2498 0.000017
31.1732 31.17 0.002152
31.1732 31.1702 0.003453
31.1732 31.1704 0.002402
31.1732 31.1706 0.002169
31.1732 31.1708 0.002503
31.1732 31.171 0.002569
31.1732 31.1712 0.004788
31.1732 31.1714 0.007090
31.1732 31.1716 0.004955
31.1732 31.1718 0.007908
31.1732 31.172 0.018719
31.1732 31.1722 0.020454
31.1732 31.1724 0.028045
31.1732 31.1726 0.036570
31.1732 31.1728 0.086119
31.1732 31.173 0.331849
31.1732 31.1732 0.000000
31.1732 31.1734 0.330797
31.1732 31.1736 0.075075
31.1732 31.1738 0.040524
31.1732 31.174 0.024174
31.1732 31.1742 0.017267
31.1732 31.1744 0.017334
31.1732 31.1746 0.013614
31.1732 31.1748 0.013013
31.1732 31.175 0.010594
31.1732 31.1752 0.007925
31.1732 31.1754 0.004838
31.1732 31.1756 0.006206
31.1732 31.1758 0.003737
31.1732 31.176 0.002819
31.1732 31.1762 0.002436
31.1732 31.1764 0.003770
31.1732 31.1766 0.006690
31.1732 31.1768 0.001752
31.1732 31.177 0.001735
31.1732 31.1772 0.004471
31.1732 31.1774 0.002186
31.1732 31.1776 0.001869
31.1732 31.1778 0.002219
31.1732 31.178 0.001735
31.1732 31.1782 0.001635
31.1732 31.1784 0.001502
31.1732 31.1786 0.005222
31.1732 31.1788 0.001034
31.1732 31.179 0.001401
31.1732 31.1792 0.002653
31.1732 31.1794 0.001702
31.1732 31.1796 0.001718
31.1732 31.1798 0.001635
31.1732 31.18 0.000984
31.1732 31.1802 0.000434
31.1732 31.1804 0.000417
31.1732 31.1806 0.000534
31.1732 31.1808 0.000551
31.1732 31.181 0.000434
31.1732 31.1812 0.000267
31.1732 31.1814 0.000234
31.1732 31.1816 0.000734
31.1732 31.1818 0.003053
31.1732 31.182 0.001068
31.1732 31.1822 0.001802
31.1732 31.1824 0.000384
31.1732 31.1826 0.000250
31.1732 31.1828 0.000450
31.1732 31.183 0.001468
31.1732 31.1832 0.000484
31.1732 31.1834 0.000334
31.1732 31.1836 0.000150
31.1732 31.1838 0.000300
31.1732 31.184 0.000484
31.1732 31.1842 0.001552
31.1732 31.1844 0.000434
31.1732 31.1846 0.000267
31.1732 31.1848 0.000284
31.1732 31.185 0.000267
31.1732 31.1852 0.000317
31.1732 31.1854 0.000284
31.1732 31.1856 0.000150
31.1732 31.1858 0.000317
31.1732 31.186 0.000133
31.1732 31.1862 0.000167
31.1732 31.1864 0.000150
31.1732 31.1866 0.000167
31.1732 31.1868 0.000300
31.1732 31.187 0.001134
31.1732 31.1872 0.000250
31.1732 31.1874 0.000284
31.1732 31.1876 0.000217
31.1732 31.1878 0.000133
31.1732 31.188 0.000083
31.1732 31.1882 0.000200
31.1732 31.1884 0.000267
31.1732 31.1886 0.000184
31.1732 31.1888 0.000083
31.1732 31.189 0.000200
31.1732 31.1892 0.000317
31.1732 31.1894 0.000217
31.1732 31.1896 0.000200
31.1732 31.1898 0.000200
31.1732 31.19 0.000100
31.1732 31.1902 0.000267
31.1732 31.1904 0.001635
31.1732 31.1906 0.000350
31.1732 31.1908 0.000234
31.1732 31.191 0.000567
31.1732 31.1912 0.000100
31.1732 31.1914 0.000100
31.1732 31.1916 0.000117
31.1732 31.1918 0.000167
31.1732 31.192 0.000133
31.1732 31.1922 0.000133
31.1732 31.1924 0.001068
31.1732 31.1926 0.000300
31.1732 31.1928 0.000384
31.1732 31.193 0.000267
31.1732 31.1932 0.000200
31.1732 31.1934 0.000384
31.1732 31.1936 0.000267
31.1732 31.1938 0.000751
31.1732 31.194 0.000701
31.1732 31.1942 0.001752
31.1732 31.1944 0.000501
31.1732 31.1946 0.000300
31.1732 31.1948 0.000167
31.1732 31.195 0.000250
31.1732 31.1952 0.000200
31.1732 31.1954 0.000133
31.1732 31.1956 0.000267
31.1732 31.1958 0.000250
31.1732 31.196 0.000150
31.1732 31.1962 0.000184
31.1732 31.1964 0.000200
31.1732 31.1966 0.000350
31.1732 31.1968 0.000133
31.1732 31.197 0.000167
31.1732 31.1972 0.000184
31.1732 31.1974 0.000117
31.1732 31.1976 0.000184
31.1732 31.1978 0.000184
31.1732 31.198 0.000100
31.1732 31.1982 0.000384
31.1732 31.1984 0.000834
31.1732 31.1986 0.001051
31.1732 31.1988 0.000100
31.1732 31.199 0.000133
31.1732 31.1992 0.000100
31.1732 31.1994 0.000083
31.1732 31.1996 0.000133
31.1732 31.1998 0.000167
31.1732 31.2 0.000133
31.1732 31.2002 0.000634
31.1732 31.2004 0.000167
31.1732 31.2006 0.001168
31.1732 31.2008 0.000234
31.1732 31.201 0.000083
31.1732 31.2012 0.000117
31.1732 31.2014 0.000234
31.1732 31.2016 0.000350
31.1732 31.2018 0.000267
31.1732 31.202 0.000734
31.1732 31.2022 0.000150
31.1732 31.2024 0.000067
31.1732 31.2026 0.000184
31.1732 31.2028 0.000200
31.1732 31.203 0.000200
31.1732 31.2032 0.000150
31.1732 31.2034 0.000150
31.1732 31.2036 0.000100
31.1732 31.2038 0.000100
31.1732 31.204 0.000133
31.1732 31.2042 0.000033
31.1732 31.2044 0.000050
31.1732 31.2046 0.000050
31.1732 31.2048 0.000083
31.1732 31.205 0.000083
31.1732 31.2052 0.000000
31.1732 31.2054 0.000100
31.1732 31.2056 0.000083
31.1732 31.2058 0.000100
31.1732 31.206 0.000067
31.1732 31.2062 0.000317
31.1732 31.2064 0.000234
31.1732 31.2066 0.000067
31.1732 31.2068 0.000217
31.1732 31.207 0.000050
31.1732 31.2072 0.000100
31.1732 31.2074 0.000067
31.1732 31.2076 0.000050
31.1732 31.2078 0.000067
31.1732 31.208 0.000067
31.1732 31.2082 0.000033
31.1732 31.2084 0.000133
31.1732 31.2086 0.000234
31.1732 31.2088 0.000484
31.1732 31.209 0.001752
31.1732 31.2092 0.000300
31.1732 31.2094 0.000167
31.1732 31.2096 0.000167
31.1732 31.2098 0.000217
31.1732 31.21 0.000267
31.1732 31.2102 0.000150
31.1732 31.2104 0.000117
31.1732 31.2106 0.000133
31.1732 31.2108 0.000100
31.1732 31.211 0.000067
31.1732 31.2112 0.000100
31.1732 31.2114 0.000117
31.1732 31.2116 0.000050
31.1732 31.2118 0.000100
31.1732 31.212 0.000083
31.1732 31.2122 0.000217
31.1732 31.2124 0.000367
31.1732 31.2126 0.001268
31.1732 31.2128 0.000200
31.1732 31.213 0.000133
31.1732 31.2132 0.000117
31.1732 31.2134 0.000067
31.1732 31.2136 0.000000
31.1732 31.2138 0.000050
31.1732 31.214 0.000050
31.1732 31.2142 0.000067
31.1732 31.2144 0.000067
31.1732 31.2146 0.000067
31.1732 31.2148 0.000017
31.1732 31.215 0.000017
31.1732 31.2152 0.000167
31.1732 31.2154 0.000150
31.1732 31.2156 0.000067
31.1732 31.2158 0.000083
31.1732 31.216 0.000067
31.1732 31.2162 0.000250
31.1732 31.2164 0.000417
31.1732 31.2166 0.001768
31.1732 31.2168 0.000300
31.1732 31.217 0.000067
31.1732 31.2172 0.000017
31.1732 31.2174 0.000133
31.1732 31.2176 0.000150
31.1732 31.2178 0.000033
31.1732 31.218 0.000083
31.1732 31.2182 0.000184
31.1732 31.2184 0.000200
31.1732 31.2186 0.000167
31.1732 31.2188 0.000083
31.1732 31.219 0.000100
31.1732 31.2192 0.000067
31.1732 31.2194 0.000083
31.1732 31.2196 0.000117
31.1732 31.2198 0.000100
31.1732 31.22 0.000184
31.1732 31.2202 0.000167
31.1732 31.2204 0.000100
31.1732 31.2206 0.000150
31.1732 31.2208 0.000067
31.1732 31.221 0.000017
31.1732 31.2212 0.000083
31.1732 31.2214 0.000100
31.1732 31.2216 0.000284
31.1732 31.2218 0.001852
31.1732 31.222 0.000434
31.1732 31.2222 0.000133
31.1732 31.2224 0.000083
31.1732 31.2226 0.000100
31.1732 31.2228 0.000167
31.1732 31.223 0.000083
31.1732 31.2232 0.000067
31.1732 31.2234 0.000017
31.1732 31.2236 0.000033
31.1732 31.2238 0.000033
31.1732 31.224 0.000050
31.1732 31.2242 0.000067
31.1732 31.2244 0.000067
31.1732 31.2246 0.000050
31.1732 31.2248 0.000050
31.1732 31.225 0.000033
31.1732 31.2252 0.000050
31.1732 31.2254 0.000067
31.1732 31.2256 0.000033
31.1732 31.2258 0.000000
31.1732 31.226 0.000000
31.1732 31.2262 0.000000
31.1732 31.2264 0.000067
31.1732 31.2266 0.000017
31.1732 31.2268 0.000017
31.1732 31.227 0.000050
31.1732 31.2272 0.000050
31.1732 31.2274 0.000083
31.1732 31.2276 0.000033
31.1732 31.2278 0.000033
31.1732 31.228 0.000017
31.1732 31.2282 0.000033
31.1732 31.2284 0.000083
31.1732 31.2286 0.000217
31.1732 31.2288 0.000067
31.1732 31.229 0.000050
31.1732 31.2292 0.000117
31.1732 31.2294 0.000117
31.1732 31.2296 0.000234
31.1732 31.2298 0.000234
31.1732 31.23 0.000067
31.1732 31.2302 0.000117
31.1732 31.2304 0.000017
31.1732 31.2306 0.000067
31.1732 31.2308 0.000050
31.1732 31.231 0.000117
31.1732 31.2312 0.000184
31.1732 31.2314 0.000117
31.1732 31.2316 0.000067
31.1732 31.2318 0.000017
31.1732 31.232 0.000017
31.1732 31.2322 0.000017
31.1732 31.2324 0.000000
31.1732 31.2326 0.000000
31.1732 31.2328 0.000033
31.1732 31.233 0.000050
31.1732 31.2332 0.000050
31.1732 31.2334 0.000033
31.1732 31.2336 0.000000
31.1732 31.2338 0.000017
31.1732 31.234 0.000017
31.1732 31.2342 0.000033
31.1732 31.2344 0.000000
31.1732 31.2346 0.000067
31.1732 31.2348 0.000250
31.1732 31.235 0.000050
31.1732 31.2352 0.000067
31.1732 31.2354 0.000050
31.1732 31.2356 0.000067
31.1732 31.2358 0.000050
31.1732 31.236 0.000100
31.1732 31.2362 0.000050
31.1732 31.2364 0.000083
31.1732 31.2366 0.000167
31.1732 31.2368 0.001268
31.1732 31.237 0.000300
31.1732 31.2372 0.000184
31.1732 31.2374 0.000184
31.1732 31.2376 0.000083
31.1732 31.2378 0.000083
31.1732 31.238 0.000083
31.1732 31.2382 0.000067
31.1732 31.2384 0.000033
31.1732 31.2386 0.000017
31.1732 31.2388 0.000017
31.1732 31.239 0.000017
31.1732 31.2392 0.000000
31.1732 31.2394 0.000017
31.1732 31.2396 0.000017
31.1732 31.2398 0.000033
31.1732 31.24 0.000083
31.1732 31.2402 0.000033
31.1732 31.2404 0.000050
31.1732 31.2406 0.000133
31.1732 31.2408 0.000150
31.1732 31.241 0.000100
31.1732 31.2412 0.000050
31.1732 31.2414 0.000017
31.1732 31.2416 0.000050
31.1732 31.2418 0.000017
31.1732 31.242 0.000050
31.1732 31.2422 0.000050
31.1732 31.2424 0.000050
31.1732 31.2426 0.000033
31.1732 31.2428 0.000000
31.1732 31.243 0.000050
31.1732 31.2432 0.000033
31.1732 31.2434 0.000033
31.1732 31.2436 0.000000
31.1732 31.2438 0.000067
31.1732 31.244 0.000067
31.1732 31.2442 0.000167
31.1732 31.2444 0.000267
31.1732 31.2446 0.001568
31.1732 31.2448 0.000200
31.1732 31.245 0.000083
31.1732 31.2452 0.000050
31.1732 31.2454 0.000100
31.1732 31.2456 0.000083
31.1732 31.2458 0.000067
31.1732 31.246 0.000067
31.1732 31.2462 0.000033
31.1732 31.2464 0.000017
31.1732 31.2466 0.000033
31.1732 31.2468 0.000033
31.1732 31.247 0.000067
31.1732 31.2472 0.000200
31.1732 31.2474 0.001218
31.1732 31.2476 0.000133
31.1732 31.2478 0.000067
31.1732 31.248 0.000083
31.1732 31.2482 0.000050
31.1732 31.2484 0.000033
31.1732 31.2486 0.000033
31.1732 31.2488 0.000033
31.1732 31.249 0.000033
31.1732 31.2492 0.000017
31.1732 31.2494 0.000083
31.1732 31.2496 0.000017
31.1732 31.2498 0.000033
31.1734 31.17 0.001752
31.1734 31.1702 0.003320
31.1734 31.1704 0.004054
31.1734 31.1706 0.005506
31.1734 31.1708 0.002886
31.1734 31.171 0.004071
31.1734 31.1712 0.004555
31.1734 31.1714 0.003720
31.1734 31.1716 0.007457
31.1734 31.1718 0.006673
31.1734 31.172 0.013764
31.1734 31.1722 0.011178
31.1734 31.1724 0.018151
31.1734 31.1726 0.022039
31.1734 31.1728 0.045012
31.1734 31.173 0.076960
31.1734 31.1732 0.330797
31.1734 31.1734 0.000000
31.1734 31.1736 0.336403
31.1734 31.1738 0.079546
31.1734 31.174 0.037738
31.1734 31.1742 0.022172
31.1734 31.1744 0.019169
31.1734 31.1746 0.014948
31.1734 31.1748 0.012212
31.1734 31.175 0.011395
31.1734 31.1752 0.008525
31.1734 31.1754 0.007307
31.1734 31.1756 0.005022
31.1734 31.1758 0.003420
31.1734 31.176 0.007708
31.1734 31.1762 0.004137
31.1734 31.1764 0.002452
31.1734 31.1766 0.003153
31.1734 31.1768 0.002469
31.1734 31.177 0.002986
31.1734 31.1772 0.002186
31.1734 31.1774 0.002269
31.1734 31.1776 0.003937
31.1734 31.1778 0.001785
31.1734 31.178 0.002102
31.1734 31.1782 0.001585
31.1734 31.1784 0.001652
31.1734 31.1786 0.001468
31.1734 31.1788 0.000968
31.1734 31.179 0.002352
31.1734 31.1792 0.001535
31.1734 31.1794 0.001802
31.1734 31.1796 0.001685
31.1734 31.1798 0.001218
31.1734 31.18 0.001301
31.1734 31.1802 0.000400
31.1734 31.1804 0.000551
31.1734 31.1806 0.001301
31.1734 31.1808 0.000734
31.1734 31.181 0.000200
31.1734 31.1812 0.000384
31.1734 31.1814 0.000350
31.1734 31.1816 0.000651
31.1734 31.1818 0.002236
31.1734 31.182 0.001785
31.1734 31.1822 0.000617
31.1734 31.1824 0.000350
31.1734 31.1826 0.000384
31.1734 31.1828 0.000417
31.1734 31.183 0.000434
31.1734 31.1832 0.000501
31.1734 31.1834 0.000234
31.1734 31.1836 0.000417
31.1734 31.1838 0.000284
31.1734 31.184 0.000417
31.1734 31.1842 0.000317
31.1734 31.1844 0.000250
31.1734 31.1846 0.000150
31.1734 31.1848 0.000384
31.1734 31.185 0.000367
31.1734 31.1852 0.000150
31.1734 31.1854 0.000801
31.1734 31.1856 0.000450
31.1734 31.1858 0.000250
31.1734 31.186 0.000234
31.1734 31.1862 0.000167
31.1734 31.1864 0.000217
31.1734 31.1866 0.000467
31.1734 31.1868 0.001969
31.1734 31.187 0.000734
31.1734 31.1872 0.000234
31.1734 31.1874 0.000217
31.1734 31.1876 0.000250
31.1734 31.1878 0.000150
31.1734 31.188 0.000234
31.1734 31.1882 0.000317
31.1734 31.1884 0.000217
31.1734 31.1886 0.000684
31.1734 31.1888 0.000167
31.1734 31.189 0.000234
31.1734 31.1892 0.000150
31.1734 31.1894 0.000284
31.1734 31.1896 0.000117
31.1734 31.1898 0.000167
31.1734 31.19 0.000200
31.1734 31.1902 0.000300
31.1734 31.1904 0.000484
31.1734 31.1906 0.000284
31.1734 31.1908 0.000184
31.1734 31.191 0.000667
31.1734 31.1912 0.000234
31.1734 31.1914 0.000250
31.1734 31.1916 0.000200
31.1734 31.1918 0.000234
31.1734 31.192 0.000117
31.1734 31.1922 0.000217
31.1734 31.1924 0.000817
31.1734 31.1926 0.000567
31.1734 31.1928 0.001001
31.1734 31.193 0.000434
31.1734 31.1932 0.000267
31.1734 31.1934 0.000634
31.1734 31.1936 0.000250
31.1734 31.1938 0.000417
31.1734 31.194 0.001552
31.1734 31.1942 0.000501
31.1734 31.1944 0.000367
31.1734 31.1946 0.000184
31.1734 31.1948 0.000167
31.1734 31.195 0.000117
31.1734 31.1952 0.000133
31.1734 31.1954 0.000167
31.1734 31.1956 0.000300
31.1734 31.1958 0.000450
31.1734 31.196 0.000334
31.1734 31.1962 0.000133
31.1734 31.1964 0.000334
31.1734 31.1966 0.000651
31.1734 31.1968 0.000234
31.1734 31.197 0.000200
31.1734 31.1972 0.000100
31.1734 31.1974 0.000117
31.1734 31.1976 0.000133
31.1734 31.1978 0.000133
31.1734 31.198 0.000334
31.1734 31.1982 0.001118
31.1734 31.1984 0.000551
31.1734 31.1986 0.000384
31.1734 31.1988 0.000317
31.1734 31.199 0.000083
31.1734 31.1992 0.000067
31.1734 31.1994 0.000100
31.1734 31.1996 0.000100
31.1734 31.1998 0.000167
31.1734 31.2 0.000167
31.1734 31.2002 0.000133
31.1734 31.2004 0.000083
31.1734 31.2006 0.000367
31.1734 31.2008 0.000334
31.1734 31.201 0.000133
31.1734 31.2012 0.000083
31.1734 31.2014 0.000100
31.1734 31.2016 0.000117
31.1734 31.2018 0.000217
31.1734 31.202 0.000250
31.1734 31.2022 0.000184
31.1734 31.2024 0.000217
31.1734 31.2026 0.000467
31.1734 31.2028 0.000167
31.1734 31.203 0.000300
31.1734 31.2032 0.000167
31.1734 31.2034 0.000117
31.1734 31.2036 0.000767
31.1734 31.2038 0.000334
31.1734 31.204 0.000200
31.1734 31.2042 0.000033
31.1734 31.2044 0.000133
31.1734 31.2046 0.000050
31.1734 31.2048 0.000067
31.1734 31.205 0.000067
31.1734 31.2052 0.000050
31.1734 31.2054 0.000050
31.1734 31.2056 0.000050
31.1734 31.2058 0.000100
31.1734 31.206 0.000150
31.1734 31.2062 0.000851
31.1734 31.2064 0.000200
31.1734 31.2066 0.000067
31.1734 31.2068 0.000067
31.1734 31.207 0.000067
31.1734 31.2072 0.000083
31.1734 31.2074 0.000083
31.1734 31.2076 0.000100
31.1734 31.2078 0.000050
31.1734 31.208 0.000033
31.1734 31.2082 0.000117
31.1734 31.2084 0.000067
31.1734 31.2086 0.000100
31.1734 31.2088 0.000117
31.1734 31.209 0.000300
31.1734 31.2092 0.000234
31.1734 31.2094 0.000167
31.1734 31.2096 0.000167
31.1734 31.2098 0.000184
31.1734 31.21 0.000184
31.1734 31.2102 0.000083
31.1734 31.2104 0.000384
31.1734 31.2106 0.000083
31.1734 31.2108 0.000133
31.1734 31.211 0.000033
31.1734 31.2112 0.000117
31.1734 31.2114 0.000167
31.1734 31.2116 0.000200
31.1734 31.2118 0.000117
31.1734 31.212 0.000067
31.1734 31.2122 0.000050
31.1734 31.2124 0.000200
31.1734 31.2126 0.000384
31.1734 31.2128 0.000367
31.1734 31.213 0.000167
31.1734 31.2132 0.000150
31.1734 31.2134 0.000083
31.1734 31.2136 0.000050
31.1734 31.2138 0.000033
31.1734 31.214 0.000033
31.1734 31.2142 0.000067
31.1734 31.2144 0.000033
31.1734 31.2146 0.000100
31.1734 31.2148 0.000067
31.1734 31.215 0.000083
31.1734 31.2152 0.000200
31.1734 31.2154 0.000284
31.1734 31.2156 0.000167
31.1734 31.2158 0.000083
31.1734 31.216 0.000017
31.1734 31.2162 0.000250
31.1734 31.2164 0.000300
31.1734 31.2166 0.000234
31.1734 31.2168 0.000117
31.1734 31.217 0.000100
31.1734 31.2172 0.000067
31.1734 31.2174 0.000250
31.1734 31.2176 0.000951
31.1734 31.2178 0.000250
31.1734 31.218 0.000167
31.1734 31.2182 0.000267
31.1734 31.2184 0.000934
31.1734 31.2186 0.000200
31.1734 31.2188 0.000117
31.1734 31.219 0.000117
31.1734 31.2192 0.000067
31.1734 31.2194 0.000083
31.1734 31.2196 0.000100
31.1734 31.2198 0.000033
31.1734 31.22 0.000083
31.1734 31.2202 0.000217
31.1734 31.2204 0.000033
31.1734 31.2206 0.000133
31.1734 31.2208 0.000184
31.1734 31.221 0.000050
31.1734 31.2212 0.000000
31.1734 31.2214 0.000050
31.1734 31.2216 0.000067
31.1734 31.2218 0.000317
31.1734 31.222 0.000100
31.1734 31.2222 0.000150
31.1734 31.2224 0.000150
31.1734 31.2226 0.000083
31.1734 31.2228 0.000067
31.1734 31.223 0.000017
31.1734 31.2232 0.000067
31.1734 31.2234 0.000050
31.1734 31.2236 0.000067
31.1734 31.2238 0.000067
31.1734 31.224 0.000117
31.1734 31.2242 0.000117
31.1734 31.2244 0.000100
31.1734 31.2246 0.000067
31.1734 31.2248 0.000067
31.1734 31.225 0.000033
31.1734 31.2252 0.000050
31.1734 31.2254 0.000067
31.1734 31.2256 0.000050
31.1734 31.2258 0.000017
31.1734 31.226 0.000033
31.1734 31.2262 0.000000
31.1734 31.2264 0.000017
31.1734 31.2266 0.000000
31.1734 31.2268 0.000033
31.1734 31.227 0.000200
31.1734 31.2272 0.000067
31.1734 31.2274 0.000033
31.1734 31.2276 0.000033
31.1734 31.2278 0.000050
31.1734 31.228 0.000067
31.1734 31.2282 0.000117
31.1734 31.2284 0.000167
31.1734 31.2286 0.000067
31.1734 31.2288 0.000100
31.1734 31.229 0.000083
31.1734 31.2292 0.000033
31.1734 31.2294 0.000117
31.1734 31.2296 0.000100
31.1734 31.2298 0.000100
31.1734 31.23 0.000133
31.1734 31.2302 0.000167
31.1734 31.2304 0.000050
31.1734 31.2306 0.000100
31.1734 31.2308 0.000017
31.1734 31.231 0.000334
31.1734 31.2312 0.001518
31.1734 31.2314 0.000217
31.1734 31.2316 0.000050
31.1734 31.2318 0.000050
31.1734 31.232 0.000017
31.1734 31.2322 0.000017
31.1734 31.2324 0.000033
31.1734 31.2326 0.000033
31.1734 31.2328 0.000017
31.1734 31.233 0.000050
31.1734 31.2332 0.000033
31.1734 31.2334 0.000033
31.1734 31.2336 0.000050
31.1734 31.2338 0.000017
31.1734 31.234 0.000033
31.1734 31.2342 0.000067
31.1734 31.2344 0.000017
31.1734 31.2346 0.000083
31.1734 31.2348 0.000133
31.1734 31.235 0.000150
31.1734 31.2352 0.000067
31.1734 31.2354 0.000033
31.1734 31.2356 0.000100
31.1734 31.2358 0.000050
31.1734 31.236 0.000050
31.1734 31.2362 0.000033
31.1734 31.2364 0.000033
31.1734 31.2366 0.000083
31.1734 31.2368 0.000234
31.1734 31.237 0.000150
31.1734 31.2372 0.000100
31.1734 31.2374 0.000083
31.1734 31.2376 0.000133
31.1734 31.2378 0.000083
31.1734 31.238 0.000067
31.1734 31.2382 0.000100
31.1734 31.2384 0.000000
31.1734 31.2386 0.000017
31.1734 31.2388 0.000000
31.1734 31.239 0.000017
31.1734 31.2392 0.000017
31.1734 31.2394 0.000050
31.1734 31.2396 0.000050
31.1734 31.2398 0.000033
31.1734 31.24 0.000050
31.1734 31.2402 0.000050
31.1734 31.2404 0.000050
31.1734 31.2406 0.000067
31.1734 31.2408 0.000167
31.1734 31.241 0.000083
31.1734 31.2412 0.000083
31.1734 31.2414 0.000033
31.1734 31.2416 0.000050
31.1734 31.2418 0.000000
31.1734 31.242 0.000067
31.1734 31.2422 0.000067
31.1734 31.2424 0.000017
31.1734 31.2426 0.000050
31.1734 31.2428 0.000017
31.1734 31.243 0.000017
31.1734 31.2432 0.000033
31.1734 31.2434 0.000017
31.1734 31.2436 0.000017
31.1734 31.2438 0.000017
31.1734 31.244 0.000033
31.1734 31.2442 0.000083
31.1734 31.2444 0.000100
31.1734 31.2446 0.000267
31.1734 31.2448 0.000033
31.1734 31.245 0.000050
31.1734 31.2452 0.000033
31.1734 31.2454 0.000033
31.1734 31.2456 0.000067
31.1734 31.2458 0.000017
31.1734 31.246 0.000050
31.1734 31.2462 0.000050
31.1734 31.2464 0.000033
31.1734 31.2466 0.000033
31.1734 31.2468 0.000100
31.1734 31.247 0.000050
31.1734 31.2472 0.000117
31.1734 31.2474 0.000167
31.1734 31.2476 0.000167
31.1734 31.2478 0.000100
31.1734 31.248 0.000050
31.1734 31.2482 0.000050
31.1734 31.2484 0.000050
31.1734 31.2486 0.000017
31.1734 31.2488 0.000067
31.1734 31.249 0.000033
31.1734 31.2492 0.000033
31.1734 31.2494 0.000017
31.1734 31.2496 0.000033
31.1734 31.2498 0.000133
31.1736 31.17 0.002236
31.1736 31.1702 0.001785
31.1736 31.1704 0.005272
31.1736 31.1706 0.003320
31.1736 31.1708 0.004188
31.1736 31.171 0.004054
31.1736 31.1712 0.004538
31.1736 31.1714 0.004872
31.1736 31.1716 0.005038
31.1736 31.1718 0.009142
31.1736 31.172 0.009293
31.1736 31.1722 0.008859
31.1736 31.1724 0.011461
31.1736 31.1726 0.013881
31.1736 31.1728 0.020120
31.1736 31.173 0.037721
31.1736 31.1732 0.075075
31.1736 31.1734 0.336403
31.1736 31.1736 0.000000
31.1736 31.1738 0.332115
31.1736 31.174 0.072389
31.1736 31.1742 0.035319
31.1736 31.1744 0.022306
31.1736 31.1746 0.017918
31.1736 31.1748 0.013580
31.1736 31.175 0.012196
31.1736 31.1752 0.007307
31.1736 31.1754 0.007357
31.1736 31.1756 0.007457
31.1736 31.1758 0.004238
31.1736 31.176 0.005906
31.1736 31.1762 0.003654
31.1736 31.1764 0.005556
31.1736 31.1766 0.004321
31.1736 31.1768 0.003370
31.1736 31.177 0.002486
31.1736 31.1772 0.004454
31.1736 31.1774 0.003103
31.1736 31.1776 0.004771
31.1736 31.1778 0.003787
31.1736 31.178 0.002653
31.1736 31.1782 0.004188
31.1736 31.1784 0.002553
31.1736 31.1786 0.001001
31.1736 31.1788 0.001218
31.1736 31.179 0.003053
31.1736 31.1792 0.002486
31.1736 31.1794 0.001735
31.1736 31.1796 0.001251
31.1736 31.1798 0.000884
31.1736 31.18 0.000784
31.1736 31.1802 0.000450
31.1736 31.1804 0.000334
31.1736 31.1806 0.001185
31.1736 31.1808 0.000934
31.1736 31.181 0.000534
31.1736 31.1812 0.000300
31.1736 31.1814 0.001185
31.1736 31.1816 0.001084
31.1736 31.1818 0.000617
31.1736 31.182 0.001201
31.1736 31.1822 0.000501
31.1736 31.1824 0.000450
31.1736 31.1826 0.000567
31.1736 31.1828 0.000801
31.1736 31.183 0.000684
31.1736 31.1832 0.000701
31.1736 31.1834 0.001134
31.1736 31.1836 0.000400
31.1736 31.1838 0.000267
31.1736 31.184 0.000334
31.1736 31.1842 0.000267
31.1736 31.1844 0.000284
31.1736 31.1846 0.000400
31.1736 31.1848 0.001401
31.1736 31.185 0.000367
31.1736 31.1852 0.000217
31.1736 31.1854 0.000284
31.1736 31.1856 0.000217
31.1736 31.1858 0.000250
31.1736 31.186 0.000217
31.1736 31.1862 0.000350
31.1736 31.1864 0.000167
31.1736 31.1866 0.000250
31.1736 31.1868 0.000517
31.1736 31.187 0.000184
31.1736 31.1872 0.000150
31.1736 31.1874 0.000551
31.1736 31.1876 0.000384
31.1736 31.1878 0.000200
31.1736 31.188 0.000250
31.1736 31.1882 0.001685
31.1736 31.1884 0.000584
31.1736 31.1886 0.000751
31.1736 31.1888 0.000217
31.1736 31.189 0.000284
31.1736 31.1892 0.000367
31.1736 31.1894 0.000851
31.1736 31.1896 0.000284
31.1736 31.1898 0.000217
31.1736 31.19 0.000267
31.1736 31.1902 0.000534
31.1736 31.1904 0.000501
31.1736 31.1906 0.000617
31.1736 31.1908 0.000083
31.1736 31.191 0.000350
31.1736 31.1912 0.000234
31.1736 31.1914 0.001168
31.1736 31.1916 0.000467
31.1736 31.1918 0.000734
31.1736 31.192 0.000150
31.1736 31.1922 0.000334
31.1736 31.1924 0.000300
31.1736 31.1926 0.000350
31.1736 31.1928 0.000484
31.1736 31.193 0.000801
31.1736 31.1932 0.000200
31.1736 31.1934 0.000184
31.1736 31.1936 0.000150
31.1736 31.1938 0.000400
31.1736 31.194 0.000267
31.1736 31.1942 0.000417
31.1736 31.1944 0.000617
31.1736 31.1946 0.000267
31.1736 31.1948 0.000200
31.1736 31.195 0.000184
31.1736 31.1952 0.000367
31.1736 31.1954 0.000317
31.1736 31.1956 0.000534
31.1736 31.1958 0.000501
31.1736 31.196 0.000667
31.1736 31.1962 0.000450
31.1736 31.1964 0.000417
31.1736 31.1966 0.000184
31.1736 31.1968 0.000167
31.1736 31.197 0.000167
31.1736 31.1972 0.000217
31.1736 31.1974 0.000250
31.1736 31.1976 0.000601
31.1736 31.1978 0.000584
31.1736 31.198 0.000317
31.1736 31.1982 0.000450
31.1736 31.1984 0.000234
31.1736 31.1986 0.000284
31.1736 31.1988 0.000167
31.1736 31.199 0.000150
31.1736 31.1992 0.000100
31.1736 31.1994 0.000117
31.1736 31.1996 0.000317
31.1736 31.1998 0.000501
31.1736 31.2 0.000217
31.1736 31.2002 0.000150
31.1736 31.2004 0.000133
31.1736 31.2006 0.000267
31.1736 31.2008 0.000317
31.1736 31.201 0.000150
31.1736 31.2012 0.000083
31.1736 31.2014 0.000150
31.1736 31.2016 0.000133
31.1736 31.2018 0.000384
31.1736 31.202 0.000434
31.1736 31.2022 0.000217
31.1736 31.2024 0.000184
31.1736 31.2026 0.000184
31.1736 31.2028 0.000117
31.1736 31.203 0.000734
31.1736 31.2032 0.000317
31.1736 31.2034 0.000250
31.1736 31.2036 0.000634
31.1736 31.2038 0.000117
31.1736 31.204 0.000133
31.1736 31.2042 0.000267
31.1736 31.2044 0.000184
31.1736 31.2046 0.000117
31.1736 31.2048 0.000133
31.1736 31.205 0.000317
31.1736 31.2052 0.000033
31.1736 31.2054 0.000067
31.1736 31.2056 0.000150
31.1736 31.2058 0.000584
31.1736 31.206 0.000200
31.1736 31.2062 0.000200
31.1736 31.2064 0.000434
31.1736 31.2066 0.000117
31.1736 31.2068 0.000083
31.1736 31.207 0.000083
31.1736 31.2072 0.000033
31.1736 31.2074 0.000067
31.1736 31.2076 0.000083
31.1736 31.2078 0.000067
31.1736 31.208 0.000067
31.1736 31.2082 0.000083
31.1736 31.2084 0.000067
31.1736 31.2086 0.000234
31.1736 31.2088 0.000200
31.1736 31.209 0.000150
31.1736 31.2092 0.000083
31.1736 31.2094 0.000167
31.1736 31.2096 0.000150
31.1736 31.2098 0.000067
31.1736 31.21 0.000100
31.1736 31.2102 0.000334
31.1736 31.2104 0.000817
31.1736 31.2106 0.000317
31.1736 31.2108 0.000300
31.1736 31.211 0.000083
31.1736 31.2112 0.000217
31.1736 31.2114 0.000334
31.1736 31.2116 0.001168
31.1736 31.2118 0.000217
31.1736 31.212 0.000100
31.1736 31.2122 0.000317
31.1736 31.2124 0.000834
31.1736 31.2126 0.000484
31.1736 31.2128 0.000584
31.1736 31.213 0.000150
31.1736 31.2132 0.000083
31.1736 31.2134 0.000133
31.1736 31.2136 0.000033
31.1736 31.2138 0.000050
31.1736 31.214 0.000083
31.1736 31.2142 0.000100
31.1736 31.2144 0.000083
31.1736 31.2146 0.000083
31.1736 31.2148 0.000534
31.1736 31.215 0.000100
31.1736 31.2152 0.001068
31.1736 31.2154 0.002102
31.1736 31.2156 0.000367
31.1736 31.2158 0.000100
31.1736 31.216 0.000133
31.1736 31.2162 0.000184
31.1736 31.2164 0.000734
31.1736 31.2166 0.000250
31.1736 31.2168 0.000133
31.1736 31.217 0.000150
31.1736 31.2172 0.000100
31.1736 31.2174 0.000200
31.1736 31.2176 0.000200
31.1736 31.2178 0.000150
31.1736 31.218 0.000100
31.1736 31.2182 0.000200
31.1736 31.2184 0.000367
31.1736 31.2186 0.000184
31.1736 31.2188 0.000067
31.1736 31.219 0.000133
31.1736 31.2192 0.000083
31.1736 31.2194 0.000050
31.1736 31.2196 0.000083
31.1736 31.2198 0.000033
31.1736 31.22 0.000050
31.1736 31.2202 0.000083
31.1736 31.2204 0.000267
31.1736 31.2206 0.000117
31.1736 31.2208 0.000450
31.1736 31.221 0.000100
31.1736 31.2212 0.000050
31.1736 31.2214 0.000083
31.1736 31.2216 0.000083
31.1736 31.2218 0.000200
31.1736 31.222 0.000100
31.1736 31.2222 0.000100
31.1736 31.2224 0.000184
31.1736 31.2226 0.000000
31.1736 31.2228 0.000100
31.1736 31.223 0.000033
31.1736 31.2232 0.000083
31.1736 31.2234 0.000050
31.1736 31.2236 0.000050
31.1736 31.2238 0.000017
31.1736 31.224 0.000000
31.1736 31.2242 0.000067
31.1736 31.2244 0.000033
31.1736 31.2246 0.000017
31.1736 31.2248 0.000050
31.1736 31.225 0.000017
31.1736 31.2252 0.000133
31.1736 31.2254 0.000083
31.1736 31.2256 0.000050
31.1736 31.2258 0.000050
31.1736 31.226 0.000033
31.1736 31.2262 0.000050
31.1736 31.2264 0.000033
31.1736 31.2266 0.000083
31.1736 31.2268 0.000083
31.1736 31.227 0.000651
31.1736 31.2272 0.000067
31.1736 31.2274 0.000050
31.1736 31.2276 0.000100
31.1736 31.2278 0.000067
31.1736 31.228 0.000033
31.1736 31.2282 0.000184
31.1736 31.2284 0.000684
31.1736 31.2286 0.000100
31.1736 31.2288 0.000117
31.1736 31.229 0.000133
31.1736 31.2292 0.000067
31.1736 31.2294 0.000100
31.1736 31.2296 0.000083
31.1736 31.2298 0.000200
31.1736 31.23 0.000284
31.1736 31.2302 0.000317
31.1736 31.2304 0.000234
31.1736 31.2306 0.000167
31.1736 31.2308 0.000117
31.1736 31.231 0.000117
31.1736 31.2312 0.000284
31.1736 31.2314 0.000117
31.1736 31.2316 0.000067
31.1736 31.2318 0.000017
31.1736 31.232 0.000017
31.1736 31.2322 0.000017
31.1736 31.2324 0.000050
31.1736 31.2326 0.000000
31.1736 31.2328 0.000017
31.1736 31.233 0.000017
31.1736 31.2332 0.000083
31.1736 31.2334 0.000033
31.1736 31.2336 0.000033
31.1736 31.2338 0.000033
31.1736 31.234 0.000083
31.1736 31.2342 0.000017
31.1736 31.2344 0.000033
31.1736 31.2346 0.000033
31.1736 31.2348 0.000167
31.1736 31.235 0.000701
31.1736 31.2352 0.000083
31.1736 31.2354 0.000067
31.1736 31.2356 0.000050
31.1736 31.2358 0.000000
31.1736 31.236 0.000033
31.1736 31.2362 0.000017
31.1736 31.2364 0.000033
31.1736 31.2366 0.000083
31.1736 31.2368 0.000100
31.1736 31.237 0.000100
31.1736 31.2372 0.000050
31.1736 31.2374 0.000067
31.1736 31.2376 0.000050
31.1736 31.2378 0.000133
31.1736 31.238 0.000067
31.1736 31.2382 0.000067
31.1736 31.2384 0.000033
31.1736 31.2386 0.000017
31.1736 31.2388 0.000017
31.1736 31.239 0.000083
31.1736 31.2392 0.000050
31.1736 31.2394 0.000000
31.1736 31.2396 0.000067
31.1736 31.2398 0.000033
31.1736 31.24 0.000033
31.1736 31.2402 0.000067
31.1736 31.2404 0.000117
31.1736 31.2406 0.000117
31.1736 31.2408 0.000000
31.1736 31.241 0.000050
31.1736 31.2412 0.000133
31.1736 31.2414 0.000017
31.1736 31.2416 0.000117
31.1736 31.2418 0.000017
31.1736 31.242 0.000033
31.1736 31.2422 0.000033
31.1736 31.2424 0.000033
31.1736 31.2426 0.000000
31.1736 31.2428 0.000017
31.1736 31.243 0.000017
31.1736 31.2432 0.000017
31.1736 31.2434 0.000017
31.1736 31.2436 0.000017
31.1736 31.2438 0.000017
31.1736 31.244 0.000017
31.1736 31.2442 0.000033
31.1736 31.2444 0.000067
31.1736 31.2446 0.000033
31.1736 31.2448 0.000050
31.1736 31.245 0.000017
31.1736 31.2452 0.000067
31.1736 31.2454 0.000050
31.1736 31.2456 0.000033
31.1736 31.2458 0.000033
31.1736 31.246 0.000000
31.1736 31.2462 0.000017
31.1736 31.2464 0.000050
31.1736 31.2466 0.000033
31.1736 31.2468 0.000050
31.1736 31.247 0.000017
31.1736 31.2472 0.000033
31.1736 31.2474 0.000017
31.1736 31.2476 0.000150
31.1736 31.2478 0.000617
31.1736 31.248 0.000284
31.1736 31.2482 0.000017
31.1736 31.2484 0.000017
31.1736 31.2486 0.000050
31.1736 31.2488 0.000050
31.1736 31.249 0.000067
31.1736 31.2492 0.000017
31.1736 31.2494 0.000083
31.1736 31.2496 0.000033
31.1736 31.2498 0.000083
31.1738 31.17 0.001618
31.1738 31.1702 0.001068
31.1738 31.1704 0.002219
31.1738 31.1706 0.005572
31.1738 31.1708 0.004288
31.1738 31.171 0.004955
31.1738 31.1712 0.005789
31.1738 31.1714 0.005556
31.1738 31.1716 0.004888
31.1738 31.1718 0.004505
31.1738 31.172 0.008625
31.1738 31.1722 0.007174
31.1738 31.1724 0.009826
31.1738 31.1726 0.015682
31.1738 31.1728 0.018085
31.1738 31.173 0.028495
31.1738 31.1732 0.040524
31.1738 31.1734 0.079546
31.1738 31.1736 0.332115
31.1738 31.1738 0.000000
31.1738 31.174 0.331798
31.1738 31.1742 0.072840
31.1738 31.1744 0.033133
31.1738 31.1746 0.025592
31.1738 31.1748 0.018285
31.1738 31.175 0.016517
31.1738 31.1752 0.008625
31.1738 31.1754 0.008492
31.1738 31.1756 0.008008
31.1738 31.1758 0.009743
31.1738 31.176 0.004988
31.1738 31.1762 0.004505
31.1738 31.1764 0.004087
31.1738 31.1766 0.004288
31.1738 31.1768 0.003570
31.1738 31.177 0.002553
31.1738 31.1772 0.003704
31.1738 31.1774 0.005222
31.1738 31.1776 0.004805
31.1738 31.1778 0.006273
31.1738 31.178 0.002319
31.1738 31.1782 0.003854
31.1738 31.1784 0.001301
31.1738 31.1786 0.000701
31.1738 31.1788 0.000734
31.1738 31.179 0.001201
31.1738 31.1792 0.003270
31.1738 31.1794 0.002686
31.1738 31.1796 0.001635
31.1738 31.1798 0.001435
31.1738 31.18 0.001068
31.1738 31.1802 0.000617
31.1738 31.1804 0.000801
31.1738 31.1806 0.000934
31.1738 31.1808 0.002903
31.1738 31.181 0.000834
31.1738 31.1812 0.000501
31.1738 31.1814 0.001385
31.1738 31.1816 0.000551
31.1738 31.1818 0.000851
31.1738 31.182 0.002135
31.1738 31.1822 0.000567
31.1738 31.1824 0.000284
31.1738 31.1826 0.000517
31.1738 31.1828 0.000617
31.1738 31.183 0.000784
31.1738 31.1832 0.001068
31.1738 31.1834 0.000684
31.1738 31.1836 0.000501
31.1738 31.1838 0.000350
31.1738 31.184 0.000367
31.1738 31.1842 0.001268
31.1738 31.1844 0.000400
31.1738 31.1846 0.000234
31.1738 31.1848 0.000417
31.1738 31.185 0.000100
31.1738 31.1852 0.000150
31.1738 31.1854 0.000267
31.1738 31.1856 0.000217
31.1738 31.1858 0.000217
31.1738 31.186 0.000467
31.1738 31.1862 0.000601
31.1738 31.1864 0.000234
31.1738 31.1866 0.000217
31.1738 31.1868 0.000434
31.1738 31.187 0.000300
31.1738 31.1872 0.000250
31.1738 31.1874 0.000467
31.1738 31.1876 0.000284
31.1738 31.1878 0.000517
31.1738 31.188 0.000217
31.1738 31.1882 0.000350
31.1738 31.1884 0.000234
31.1738 31.1886 0.000450
31.1738 31.1888 0.000551
31.1738 31.189 0.000334
31.1738 31.1892 0.000250
31.1738 31.1894 0.000634
31.1738 31.1896 0.000300
31.1738 31.1898 0.000284
31.1738 31.19 0.000484
31.1738 31.1902 0.000317
31.1738 31.1904 0.000300
31.1738 31.1906 0.000200
31.1738 31.1908 0.000167
31.1738 31.191 0.000617
31.1738 31.1912 0.000817
31.1738 31.1914 0.000651
31.1738 31.1916 0.000801
31.1738 31.1918 0.000300
31.1738 31.192 0.000217
31.1738 31.1922 0.000250
31.1738 31.1924 0.000150
31.1738 31.1926 0.000250
31.1738 31.1928 0.000284
31.1738 31.193 0.000484
31.1738 31.1932 0.000267
31.1738 31.1934 0.000284
31.1738 31.1936 0.000067
31.1738 31.1938 0.000367
31.1738 31.194 0.000150
31.1738 31.1942 0.000234
31.1738 31.1944 0.000217
31.1738 31.1946 0.000100
31.1738 31.1948 0.000100
31.1738 31.195 0.000083
31.1738 31.1952 0.000050
31.1738 31.1954 0.000100
31.1738 31.1956 0.000334
31.1738 31.1958 0.000350
31.1738 31.196 0.000217
31.1738 31.1962 0.000250
31.1738 31.1964 0.000901
31.1738 31.1966 0.000350
31.1738 31.1968 0.000200
31.1738 31.197 0.000150
31.1738 31.1972 0.000100
31.1738 31.1974 0.000217
31.1738 31.1976 0.000501
31.1738 31.1978 0.000734
31.1738 31.198 0.000300
31.1738 31.1982 0.000317
31.1738 31.1984 0.000717
31.1738 31.1986 0.000250
31.1738 31.1988 0.000117
31.1738 31.199 0.000184
31.1738 31.1992 0.000267
31.1738 31.1994 0.000367
31.1738 31.1996 0.000284
31.1738 31.1998 0.000501
31.1738 31.2 0.000300
31.1738 31.2002 0.000150
31.1738 31.2004 0.000100
31.1738 31.2006 0.000167
31.1738 31.2008 0.000751
31.1738 31.201 0.000234
31.1738 31.2012 0.000117
31.1738 31.2014 0.000150
31.1738 31.2016 0.000250
31.1738 31.2018 0.000217
31.1738 31.202 0.000267
31.1738 31.2022 0.000167
31.1738 31.2024 0.000167
31.1738 31.2026 0.000083
31.1738 31.2028 0.000184
31.1738 31.203 0.000250
31.1738 31.2032 0.000184
31.1738 31.2034 0.000150
31.1738 31.2036 0.000117
31.1738 31.2038 0.000133
31.1738 31.204 0.000317
31.1738 31.2042 0.000200
31.1738 31.2044 0.000567
31.1738 31.2046 0.000217
31.1738 31.2048 0.000117
31.1738 31.205 0.000150
31.1738 31.2052 0.000150
31.1738 31.2054 0.000083
31.1738 31.2056 0.000083
31.1738 31.2058 0.000184
31.1738 31.206 0.000133
31.1738 31.2062 0.000133
31.1738 31.2064 0.000200
31.1738 31.2066 0.000200
31.1738 31.2068 0.000200
31.1738 31.207 0.000150
31.1738 31.2072 0.000100
31.1738 31.2074 0.000083
31.1738 31.2076 0.000067
31.1738 31.2078 0.000033
31.1738 31.208 0.000100
31.1738 31.2082 0.000184
31.1738 31.2084 0.000234
31.1738 31.2086 0.000234
31.1738 31.2088 0.000868
31.1738 31.209 0.000317
31.1738 31.2092 0.000117
31.1738 31.2094 0.000133
31.1738 31.2096 0.000117
31.1738 31.2098 0.000117
31.1738 31.21 0.000217
31.1738 31.2102 0.001084
31.1738 31.2104 0.000350
31.1738 31.2106 0.000200
31.1738 31.2108 0.000684
31.1738 31.211 0.000150
31.1738 31.2112 0.000167
31.1738 31.2114 0.000167
31.1738 31.2116 0.000651
31.1738 31.2118 0.000250
31.1738 31.212 0.000234
31.1738 31.2122 0.000117
31.1738 31.2124 0.000267
31.1738 31.2126 0.000150
31.1738 31.2128 0.000133
31.1738 31.213 0.000083
31.1738 31.2132 0.000150
31.1738 31.2134 0.000050
31.1738 31.2136 0.000050
31.1738 31.2138 0.000050
31.1738 31.214 0.000100
31.1738 31.2142 0.000050
31.1738 31.2144 0.000033
31.1738 31.2146 0.000067
31.1738 31.2148 0.000200
31.1738 31.215 0.000117
31.1738 31.2152 0.000217
31.1738 31.2154 0.000384
31.1738 31.2156 0.000267
31.1738 31.2158 0.000133
31.1738 31.216 0.000083
31.1738 31.2162 0.000133
31.1738 31.2164 0.000184
31.1738 31.2166 0.000167
31.1738 31.2168 0.000100
31.1738 31.217 0.000117
31.1738 31.2172 0.000033
31.1738 31.2174 0.000067
31.1738 31.2176 0.000184
31.1738 31.2178 0.000133
31.1738 31.218 0.000083
31.1738 31.2182 0.000100
31.1738 31.2184 0.000033
31.1738 31.2186 0.000117
31.1738 31.2188 0.000250
31.1738 31.219 0.000117
31.1738 31.2192 0.000083
31.1738 31.2194 0.000083
31.1738 31.2196 0.000133
31.1738 31.2198 0.000033
31.1738 31.22 0.000083
31.1738 31.2202 0.000100
31.1738 31.2204 0.000167
31.1738 31.2206 0.000083
31.1738 31.2208 0.000184
31.1738 31.221 0.000184
31.1738 31.2212 0.000100
31.1738 31.2214 0.000083
31.1738 31.2216 0.000117
31.1738 31.2218 0.000184
31.1738 31.222 0.000234
31.1738 31.2222 0.000200
31.1738 31.2224 0.000701
31.1738 31.2226 0.000150
31.1738 31.2228 0.000067
31.1738 31.223 0.000067
31.1738 31.2232 0.000083
31.1738 31.2234 0.000050
31.1738 31.2236 0.000100
31.1738 31.2238 0.000033
31.1738 31.224 0.000050
31.1738 31.2242 0.000050
31.1738 31.2244 0.000017
31.1738 31.2246 0.000050
31.1738 31.2248 0.000050
31.1738 31.225 0.000033
31.1738 31.2252 0.000100
31.1738 31.2254 0.000083
31.1738 31.2256 0.000017
31.1738 31.2258 0.000050
31.1738 31.226 0.000017
31.1738 31.2262 0.000050
31.1738 31.2264 0.000067
31.1738 31.2266 0.000067
31.1738 31.2268 0.000133
31.1738 31.227 0.000167
31.1738 31.2272 0.000184
31.1738 31.2274 0.000033
31.1738 31.2276 0.000050
31.1738 31.2278 0.000083
31.1738 31.228 0.000033
31.1738 31.2282 0.000083
31.1738 31.2284 0.000150
31.1738 31.2286 0.000050
31.1738 31.2288 0.000100
31.1738 31.229 0.000050
31.1738 31.2292 0.000250
31.1738 31.2294 0.000167
31.1738 31.2296 0.000083
31.1738 31.2298 0.000184
31.1738 31.23 0.000334
31.1738 31.2302 0.001635
31.1738 31.2304 0.000367
31.1738 31.2306 0.000150
31.1738 31.2308 0.000133
31.1738 31.231 0.000067
31.1738 31.2312 0.000050
31.1738 31.2314 0.000033
31.1738 31.2316 0.000067
31.1738 31.2318 0.000050
31.1738 31.232 0.000033
31.1738 31.2322 0.000067
31.1738 31.2324 0.000033
31.1738 31.2326 0.000017
31.1738 31.2328 0.000017
31.1738 31.233 0.000033
31.1738 31.2332 0.000033
31.1738 31.2334 0.000017
31.1738 31.2336 0.000000
31.1738 31.2338 0.000017
31.1738 31.234 0.000000
31.1738 31.2342 0.000017
31.1738 31.2344 0.000000
31.1738 31.2346 0.000050
31.1738 31.2348 0.000217
31.1738 31.235 0.000234
31.1738 31.2352 0.000100
31.1738 31.2354 0.000083
31.1738 31.2356 0.000050
31.1738 31.2358 0.000067
31.1738 31.236 0.000017
31.1738 31.2362 0.000033
31.1738 31.2364 0.000067
31.1738 31.2366 0.000083
31.1738 31.2368 0.000067
31.1738 31.237 0.000033
31.1738 31.2372 0.000067
31.1738 31.2374 0.000150
31.1738 31.2376 0.000267
31.1738 31.2378 0.001101
31.1738 31.238 0.000250
31.1738 31.2382 0.000083
31.1738 31.2384 0.000017
31.1738 31.2386 0.000017
31.1738 31.2388 0.000017
31.1738 31.239 0.000067
31.1738 31.2392 0.000033
31.1738 31.2394 0.000133
31.1738 31.2396 0.000067
31.1738 31.2398 0.000067
31.1738 31.24 0.000067
31.1738 31.2402 0.000067
31.1738 31.2404 0.000150
31.1738 31.2406 0.000067
31.1738 31.2408 0.000017
31.1738 31.241 0.000100
31.1738 31.2412 0.000050
31.1738 31.2414 0.000033
31.1738 31.2416 0.000367
31.1738 31.2418 0.000133
31.1738 31.242 0.000017
31.1738 31.2422 0.000017
31.1738 31.2424 0.000017
31.1738 31.2426 0.000033
31.1738 31.2428 0.000017
31.1738 31.243 0.000017
31.1738 31.2432 0.000017
31.1738 31.2434 0.000017
31.1738 31.2436 0.000017
31.1738 31.2438 0.000033
31.1738 31.244 0.000033
31.1738 31.2442 0.000017
31.1738 31.2444 0.000050
31.1738 31.2446 0.000067
31.1738 31.2448 0.000083
31.1738 31.245 0.000033
31.1738 31.2452 0.000017
31.1738 31.2454 0.000067
31.1738 31.2456 0.000050
31.1738 31.2458 0.000083
31.1738 31.246 0.000000
31.1738 31.2462 0.000083
31.1738 31.2464 0.000067
31.1738 31.2466 0.000000
31.1738 31.2468 0.000033
31.1738 31.247 0.000000
31.1738 31.2472 0.000017
31.1738 31.2474 0.000067
31.1738 31.2476 0.000033
31.1738 31.2478 0.000133
31.1738 31.248 0.000067
31.1738 31.2482 0.000033
31.1738 31.2484 0.000000
31.1738 31.2486 0.000050
31.1738 31.2488 0.000017
31.1738 31.249 0.000050
31.1738 31.2492 0.000050
31.1738 31.2494 0.000067
31.1738 31.2496 0.000050
31.1738 31.2498 0.000067
31.174 31.17 0.001418
31.174 31.1702 0.001618
31.174 31.1704 0.002503
31.174 31.1706 0.004087
31.174 31.1708 0.007291
31.174 31.171 0.004688
31.174 31.1712 0.006190
31.174 31.1714 0.008158
31.174 31.1716 0.005205
31.174 31.1718 0.005372
31.174 31.172 0.012045
31.174 31.1722 0.008325
31.174 31.1724 0.011261
31.174 31.1726 0.018385
31.174 31.1728 0.015465
31.174 31.173 0.019269
31.174 31.1732 0.024174
31.174 31.1734 0.037738
31.174 31.1736 0.072389
31.174 31.1738 0.331798
31.174 31.174 0.000000
31.174 31.1742 0.333016
31.174 31.1744 0.072739
31.174 31.1746 0.033967
31.174 31.1748 0.022956
31.174 31.175 0.014765
31.174 31.1752 0.012746
31.174 31.1754 0.007674
31.174 31.1756 0.007624
31.174 31.1758 0.003804
31.174 31.176 0.003537
31.174 31.1762 0.005672
31.174 31.1764 0.003804
31.174 31.1766 0.004054
31.174 31.1768 0.002035
31.174 31.177 0.002686
31.174 31.1772 0.004087
31.174 31.1774 0.003487
31.174 31.1776 0.003904
31.174 31.1778 0.002686
31.174 31.178 0.004221
31.174 31.1782 0.004371
31.174 31.1784 0.003620
31.174 31.1786 0.000951
31.174 31.1788 0.000767
31.174 31.179 0.000868
31.174 31.1792 0.002002
31.174 31.1794 0.001802
31.174 31.1796 0.001151
31.174 31.1798 0.001635
31.174 31.18 0.002002
31.174 31.1802 0.001068
31.174 31.1804 0.001335
31.174 31.1806 0.000951
31.174 31.1808 0.000784
31.174 31.181 0.000734
31.174 31.1812 0.000417
31.174 31.1814 0.000684
31.174 31.1816 0.000517
31.174 31.1818 0.000734
31.174 31.182 0.000584
31.174 31.1822 0.000584
31.174 31.1824 0.000701
31.174 31.1826 0.001468
31.174 31.1828 0.001034
31.174 31.183 0.001718
31.174 31.1832 0.000801
31.174 31.1834 0.000350
31.174 31.1836 0.000634
31.174 31.1838 0.000434
31.174 31.184 0.000467
31.174 31.1842 0.001535
31.174 31.1844 0.000450
31.174 31.1846 0.000334
31.174 31.1848 0.000217
31.174 31.185 0.000350
31.174 31.1852 0.000267
31.174 31.1854 0.000350
31.174 31.1856 0.000184
31.174 31.1858 0.000334
31.174 31.186 0.000434
31.174 31.1862 0.000300
31.174 31.1864 0.000300
31.174 31.1866 0.000350
31.174 31.1868 0.000400
31.174 31.187 0.000234
31.174 31.1872 0.000150
31.174 31.1874 0.000217
31.174 31.1876 0.000317
31.174 31.1878 0.000200
31.174 31.188 0.000167
31.174 31.1882 0.000267
31.174 31.1884 0.000250
31.174 31.1886 0.000467
31.174 31.1888 0.002953
31.174 31.189 0.001568
31.174 31.1892 0.000567
31.174 31.1894 0.001768
31.174 31.1896 0.000417
31.174 31.1898 0.000317
31.174 31.19 0.000317
31.174 31.1902 0.000100
31.174 31.1904 0.000284
31.174 31.1906 0.000184
31.174 31.1908 0.000300
31.174 31.191 0.000801
31.174 31.1912 0.000751
31.174 31.1914 0.000167
31.174 31.1916 0.000300
31.174 31.1918 0.000317
31.174 31.192 0.000317
31.174 31.1922 0.000234
31.174 31.1924 0.000284
31.174 31.1926 0.000150
31.174 31.1928 0.000584
31.174 31.193 0.000217
31.174 31.1932 0.000400
31.174 31.1934 0.000367
31.174 31.1936 0.000067
31.174 31.1938 0.000133
31.174 31.194 0.000100
31.174 31.1942 0.000083
31.174 31.1944 0.000117
31.174 31.1946 0.000050
31.174 31.1948 0.000150
31.174 31.195 0.000083
31.174 31.1952 0.000117
31.174 31.1954 0.000150
31.174 31.1956 0.001051
31.174 31.1958 0.000617
31.174 31.196 0.000150
31.174 31.1962 0.000300
31.174 31.1964 0.001535
31.174 31.1966 0.000234
31.174 31.1968 0.000801
31.174 31.197 0.000734
31.174 31.1972 0.000234
31.174 31.1974 0.000150
31.174 31.1976 0.000150
31.174 31.1978 0.000250
31.174 31.198 0.000784
31.174 31.1982 0.000317
31.174 31.1984 0.000167
31.174 31.1986 0.000067
31.174 31.1988 0.000150
31.174 31.199 0.000150
31.174 31.1992 0.000350
31.174 31.1994 0.000517
31.174 31.1996 0.000417
31.174 31.1998 0.000684
31.174 31.2 0.000400
31.174 31.2002 0.000217
31.174 31.2004 0.000067
31.174 31.2006 0.000083
31.174 31.2008 0.000234
31.174 31.201 0.000200
31.174 31.2012 0.000100
31.174 31.2014 0.000150
31.174 31.2016 0.000751
31.174 31.2018 0.000467
31.174 31.202 0.000250
31.174 31.2022 0.000167
31.174 31.2024 0.000217
31.174 31.2026 0.000234
31.174 31.2028 0.000384
31.174 31.203 0.000384
31.174 31.2032 0.000334
31.174 31.2034 0.000334
31.174 31.2036 0.000250
31.174 31.2038 0.000267
31.174 31.204 0.000651
31.174 31.2042 0.000284
31.174 31.2044 0.000217
31.174 31.2046 0.000184
31.174 31.2048 0.000184
31.174 31.205 0.000083
31.174 31.2052 0.000100
31.174 31.2054 0.000017
31.174 31.2056 0.000083
31.174 31.2058 0.000033
31.174 31.206 0.000150
31.174 31.2062 0.000133
31.174 31.2064 0.000284
31.174 31.2066 0.000367
31.174 31.2068 0.000484
31.174 31.207 0.000217
31.174 31.2072 0.000184
31.174 31.2074 0.000050
31.174 31.2076 0.000100
31.174 31.2078 0.000067
31.174 31.208 0.000067
31.174 31.2082 0.000984
31.174 31.2084 0.000117
31.174 31.2086 0.000133
31.174 31.2088 0.000184
31.174 31.209 0.000350
31.174 31.2092 0.000367
31.174 31.2094 0.000200
31.174 31.2096 0.000167
31.174 31.2098 0.000184
31.174 31.21 0.000150
31.174 31.2102 0.000184
31.174 31.2104 0.000133
31.174 31.2106 0.000167
31.174 31.2108 0.000184
31.174 31.211 0.000083
31.174 31.2112 0.000184
31.174 31.2114 0.000083
31.174 31.2116 0.000250
31.174 31.2118 0.000400
31.174 31.212 0.000117
31.174 31.2122 0.000050
31.174 31.2124 0.000133
31.174 31.2126 0.000100
31.174 31.2128 0.000117
31.174 31.213 0.000117
31.174 31.2132 0.000033
31.174 31.2134 0.000150
31.174 31.2136 0.000067
31.174 31.2138 0.000067
31.174 31.214 0.000133
31.174 31.2142 0.000217
31.174 31.2144 0.000167
31.174 31.2146 0.000217
31.174 31.2148 0.000868
31.174 31.215 0.000317
31.174 31.2152 0.000117
31.174 31.2154 0.000317
31.174 31.2156 0.000284
31.174 31.2158 0.000250
31.174 31.216 0.000100
31.174 31.2162 0.000133
31.174 31.2164 0.000267
31.174 31.2166 0.000133
31.174 31.2168 0.000217
31.174 31.217 0.000117
31.174 31.2172 0.000083
31.174 31.2174 0.000200
31.174 31.2176 0.000150
31.174 31.2178 0.000150
31.174 31.218 0.000050
31.174 31.2182 0.000100
31.174 31.2184 0.000100
31.174 31.2186 0.000117
31.174 31.2188 0.000300
31.174 31.219 0.001368
31.174 31.2192 0.000167
31.174 31.2194 0.000117
31.174 31.2196 0.000117
31.174 31.2198 0.000133
31.174 31.22 0.000017
31.174 31.2202 0.000017
31.174 31.2204 0.000133
31.174 31.2206 0.000150
31.174 31.2208 0.000217
31.174 31.221 0.000217
31.174 31.2212 0.000100
31.174 31.2214 0.000033
31.174 31.2216 0.000117
31.174 31.2218 0.000100
31.174 31.222 0.000033
31.174 31.2222 0.000067
31.174 31.2224 0.000117
31.174 31.2226 0.000050
31.174 31.2228 0.000017
31.174 31.223 0.000017
31.174 31.2232 0.000017
31.174 31.2234 0.000067
31.174 31.2236 0.000033
31.174 31.2238 0.000017
31.174 31.224 0.000050
31.174 31.2242 0.000017
31.174 31.2244 0.000017
31.174 31.2246 0.000017
31.174 31.2248 0.000033
31.174 31.225 0.000033
31.174 31.2252 0.000033
31.174 31.2254 0.000100
31.174 31.2256 0.000067
31.174 31.2258 0.000083
31.174 31.226 0.000083
31.174 31.2262 0.000067
31.174 31.2264 0.000050
31.174 31.2266 0.000067
31.174 31.2268 0.000050
31.174 31.227 0.000083
31.174 31.2272 0.000300
31.174 31.2274 0.000050
31.174 31.2276 0.000083
31.174 31.2278 0.000033
31.174 31.228 0.000050
31.174 31.2282 0.000033
31.174 31.2284 0.000083
31.174 31.2286 0.000033
31.174 31.2288 0.000067
31.174 31.229 0.000050
31.174 31.2292 0.000117
31.174 31.2294 0.000167
31.174 31.2296 0.000234
31.174 31.2298 0.000467
31.174 31.23 0.000300
31.174 31.2302 0.000467
31.174 31.2304 0.000217
31.174 31.2306 0.000067
31.174 31.2308 0.000150
31.174 31.231 0.000083
31.174 31.2312 0.000050
31.174 31.2314 0.000083
31.174 31.2316 0.000033
31.174 31.2318 0.000083
31.174 31.232 0.000050
31.174 31.2322 0.000017
31.174 31.2324 0.000050
31.174 31.2326 0.000000
31.174 31.2328 0.000050
31.174 31.233 0.000033
31.174 31.2332 0.000083
31.174 31.2334 0.000050
31.174 31.2336 0.000050
31.174 31.2338 0.000000
31.174 31.234 0.000017
31.174 31.2342 0.000017
31.174 31.2344 0.000150
31.174 31.2346 0.000083
31.174 31.2348 0.001301
31.174 31.235 0.000450
31.174 31.2352 0.000050
31.174 31.2354 0.000050
31.174 31.2356 0.000017
31.174 31.2358 0.000033
31.174 31.236 0.000083
31.174 31.2362 0.000033
31.174 31.2364 0.000050
31.174 31.2366 0.000133
31.174 31.2368 0.000067
31.174 31.237 0.000067
31.174 31.2372 0.000083
31.174 31.2374 0.000083
31.174 31.2376 0.000117
31.174 31.2378 0.000334
31.174 31.238 0.000184
31.174 31.2382 0.000083
31.174 31.2384 0.000017
31.174 31.2386 0.000000
31.174 31.2388 0.000083
31.174 31.239 0.000033
31.174 31.2392 0.000017
31.174 31.2394 0.000033
31.174 31.2396 0.000067
31.174 31.2398 0.000067
31.174 31.24 0.000083
31.174 31.2402 0.000234
31.174 31.2404 0.000918
31.174 31.2406 0.000200
31.174 31.2408 0.000651
31.174 31.241 0.000167
31.174 31.2412 0.000050
31.174 31.2414 0.000083
31.174 31.2416 0.000033
31.174 31.2418 0.000033
31.174 31.242 0.000017
31.174 31.2422 0.000000
31.174 31.2424 0.000050
31.174 31.2426 0.000017
31.174 31.2428 0.000050
31.174 31.243 0.000083
31.174 31.2432 0.000033
31.174 31.2434 0.000033
31.174 31.2436 0.000033
31.174 31.2438 0.000067
31.174 31.244 0.000017
31.174 31.2442 0.000000
31.174 31.2444 0.000017
31.174 31.2446 0.000067
31.174 31.2448 0.000033
31.174 31.245 0.000083
31.174 31.2452 0.000000
31.174 31.2454 0.000067
31.174 31.2456 0.000033
31.174 31.2458 0.000083
31.174 31.246 0.000067
31.174 31.2462 0.000100
31.174 31.2464 0.000067
31.174 31.2466 0.000033
31.174 31.2468 0.000100
31.174 31.247 0.000083
31.174 31.2472 0.000033
31.174 31.2474 0.000017
31.174 31.2476 0.000033
31.174 31.2478 0.000017
31.174 31.248 0.000067
31.174 31.2482 0.000000
31.174 31.2484 0.000017
31.174 31.2486 0.000033
31.174 31.2488 0.000067
31.174 31.249 0.000017
31.174 31.2492 0.000050
31.174 31.2494 0.000050
31.174 31.2496 0.000083
31.174 31.2498 0.000117
31.1742 31.17 0.002336
31.1742 31.1702 0.001685
31.1742 31.1704 0.004922
31.1742 31.1706 0.004204
31.1742 31.1708 0.007574
31.1742 31.171 0.002336
31.1742 31.1712 0.003871
31.1742 31.1714 0.005572
31.1742 31.1716 0.004171
31.1742 31.1718 0.003871
31.1742 31.172 0.009710
31.1742 31.1722 0.006490
31.1742 31.1724 0.006840
31.1742 31.1726 0.009843
31.1742 31.1728 0.011678
31.1742 31.173 0.017801
31.1742 31.1732 0.017267
31.1742 31.1734 0.022172
31.1742 31.1736 0.035319
31.1742 31.1738 0.072840
31.1742 31.174 0.333016
31.1742 31.1742 0.000000
31.1742 31.1744 0.330898
31.1742 31.1746 0.071121
31.1742 31.1748 0.034051
31.1742 31.175 0.020287
31.1742 31.1752 0.013013
31.1742 31.1754 0.007491
31.1742 31.1756 0.008091
31.1742 31.1758 0.004872
31.1742 31.176 0.008842
31.1742 31.1762 0.005839
31.1742 31.1764 0.007925
31.1742 31.1766 0.005038
31.1742 31.1768 0.005038
31.1742 31.177 0.004154
31.1742 31.1772 0.003987
31.1742 31.1774 0.005572
31.1742 31.1776 0.002352
31.1742 31.1778 0.003587
31.1742 31.178 0.003086
31.1742 31.1782 0.002819
31.1742 31.1784 0.003203
31.1742 31.1786 0.001051
31.1742 31.1788 0.001051
31.1742 31.179 0.000901
31.1742 31.1792 0.001018
31.1742 31.1794 0.002519
31.1742 31.1796 0.003053
31.1742 31.1798 0.001568
31.1742 31.18 0.002402
31.1742 31.1802 0.001151
31.1742 31.1804 0.000734
31.1742 31.1806 0.000968
31.1742 31.1808 0.001285
31.1742 31.181 0.001652
31.1742 31.1812 0.000567
31.1742 31.1814 0.001568
31.1742 31.1816 0.001768
31.1742 31.1818 0.003570
31.1742 31.182 0.001134
31.1742 31.1822 0.001251
31.1742 31.1824 0.002219
31.1742 31.1826 0.002386
31.1742 31.1828 0.000567
31.1742 31.183 0.000717
31.1742 31.1832 0.000434
31.1742 31.1834 0.000434
31.1742 31.1836 0.001418
31.1742 31.1838 0.000450
31.1742 31.184 0.000501
31.1742 31.1842 0.000567
31.1742 31.1844 0.000300
31.1742 31.1846 0.000284
31.1742 31.1848 0.000217
31.1742 31.185 0.000234
31.1742 31.1852 0.000667
31.1742 31.1854 0.000450
31.1742 31.1856 0.000117
31.1742 31.1858 0.000267
31.1742 31.186 0.000517
31.1742 31.1862 0.000734
31.1742 31.1864 0.002186
31.1742 31.1866 0.000717
31.1742 31.1868 0.000634
31.1742 31.187 0.000617
31.1742 31.1872 0.000217
31.1742 31.1874 0.000317
31.1742 31.1876 0.000684
31.1742 31.1878 0.000217
31.1742 31.188 0.000167
31.1742 31.1882 0.000284
31.1742 31.1884 0.000234
31.1742 31.1886 0.000534
31.1742 31.1888 0.001451
31.1742 31.189 0.000734
31.1742 31.1892 0.000467
31.1742 31.1894 0.000467
31.1742 31.1896 0.000450
31.1742 31.1898 0.000300
31.1742 31.19 0.000150
31.1742 31.1902 0.000184
31.1742 31.1904 0.000200
31.1742 31.1906 0.000100
31.1742 31.1908 0.000250
31.1742 31.191 0.000968
31.1742 31.1912 0.000317
31.1742 31.1914 0.000184
31.1742 31.1916 0.000234
31.1742 31.1918 0.000334
31.1742 31.192 0.001134
31.1742 31.1922 0.001001
31.1742 31.1924 0.000450
31.1742 31.1926 0.000150
31.1742 31.1928 0.000284
31.1742 31.193 0.000217
31.1742 31.1932 0.000184
31.1742 31.1934 0.000117
31.1742 31.1936 0.000184
31.1742 31.1938 0.000150
31.1742 31.194 0.000117
31.1742 31.1942 0.000150
31.1742 31.1944 0.000133
31.1742 31.1946 0.000133
31.1742 31.1948 0.000117
31.1742 31.195 0.000200
31.1742 31.1952 0.000250
31.1742 31.1954 0.000217
31.1742 31.1956 0.000667
31.1742 31.1958 0.000317
31.1742 31.196 0.000284
31.1742 31.1962 0.000234
31.1742 31.1964 0.000167
31.1742 31.1966 0.000300
31.1742 31.1968 0.000501
31.1742 31.197 0.000250
31.1742 31.1972 0.000167
31.1742 31.1974 0.000317
31.1742 31.1976 0.000100
31.1742 31.1978 0.000200
31.1742 31.198 0.000267
31.1742 31.1982 0.000100
31.1742 31.1984 0.000117
31.1742 31.1986 0.000200
31.1742 31.1988 0.000150
31.1742 31.199 0.000150
31.1742 31.1992 0.000667
31.1742 31.1994 0.000784
31.1742 31.1996 0.000751
31.1742 31.1998 0.000417
31.1742 31.2 0.000417
31.1742 31.2002 0.000184
31.1742 31.2004 0.000184
31.1742 31.2006 0.000200
31.1742 31.2008 0.000117
31.1742 31.201 0.000083
31.1742 31.2012 0.000133
31.1742 31.2014 0.000117
31.1742 31.2016 0.000167
31.1742 31.2018 0.000400
31.1742 31.202 0.000167
31.1742 31.2022 0.000117
31.1742 31.2024 0.000167
31.1742 31.2026 0.000184
31.1742 31.2028 0.000400
31.1742 31.203 0.000217
31.1742 31.2032 0.000217
31.1742 31.2034 0.000133
31.1742 31.2036 0.000083
31.1742 31.2038 0.000100
31.1742 31.204 0.000167
31.1742 31.2042 0.000083
31.1742 31.2044 0.000234
31.1742 31.2046 0.000334
31.1742 31.2048 0.000817
31.1742 31.205 0.000200
31.1742 31.2052 0.000150
31.1742 31.2054 0.000067
31.1742 31.2056 0.000100
31.1742 31.2058 0.000050
31.1742 31.206 0.000117
31.1742 31.2062 0.000117
31.1742 31.2064 0.000200
31.1742 31.2066 0.000534
31.1742 31.2068 0.002569
31.1742 31.207 0.000534
31.1742 31.2072 0.000200
31.1742 31.2074 0.000100
31.1742 31.2076 0.000017
31.1742 31.2078 0.000100
31.1742 31.208 0.000067
31.1742 31.2082 0.000217
31.1742 31.2084 0.000234
31.1742 31.2086 0.000167
31.1742 31.2088 0.000250
31.1742 31.209 0.000400
31.1742 31.2092 0.002035
31.1742 31.2094 0.000567
31.1742 31.2096 0.000200
31.1742 31.2098 0.000067
31.1742 31.21 0.000067
31.1742 31.2102 0.000133
31.1742 31.2104 0.000083
31.1742 31.2106 0.000083
31.1742 31.2108 0.000033
31.1742 31.211 0.000083
31.1742 31.2112 0.000083
31.1742 31.2114 0.000167
31.1742 31.2116 0.000317
31.1742 31.2118 0.002436
31.1742 31.212 0.000234
31.1742 31.2122 0.000083
31.1742 31.2124 0.000133
31.1742 31.2126 0.000033
31.1742 31.2128 0.000067
31.1742 31.213 0.000067
31.1742 31.2132 0.000083
31.1742 31.2134 0.000067
31.1742 31.2136 0.000133
31.1742 31.2138 0.000100
31.1742 31.214 0.000083
31.1742 31.2142 0.000117
31.1742 31.2144 0.000150
31.1742 31.2146 0.000117
31.1742 31.2148 0.000167
31.1742 31.215 0.000200
31.1742 31.2152 0.000184
31.1742 31.2154 0.000367
31.1742 31.2156 0.001368
31.1742 31.2158 0.000634
31.1742 31.216 0.000167
31.1742 31.2162 0.000083
31.1742 31.2164 0.000217
31.1742 31.2166 0.001301
31.1742 31.2168 0.000300
31.1742 31.217 0.000150
31.1742 31.2172 0.000150
31.1742 31.2174 0.000150
31.1742 31.2176 0.000133
31.1742 31.2178 0.000250
31.1742 31.218 0.000117
31.1742 31.2182 0.000217
31.1742 31.2184 0.000200
31.1742 31.2186 0.000117
31.1742 31.2188 0.000167
31.1742 31.219 0.000267
31.1742 31.2192 0.000117
31.1742 31.2194 0.000117
31.1742 31.2196 0.000133
31.1742 31.2198 0.000050
31.1742 31.22 0.000017
31.1742 31.2202 0.000033
31.1742 31.2204 0.000067
31.1742 31.2206 0.000217
31.1742 31.2208 0.000150
31.1742 31.221 0.000067
31.1742 31.2212 0.000133
31.1742 31.2214 0.000067
31.1742 31.2216 0.000067
31.1742 31.2218 0.000033
31.1742 31.222 0.000100
31.1742 31.2222 0.000067
31.1742 31.2224 0.000067
31.1742 31.2226 0.000050
31.1742 31.2228 0.000050
31.1742 31.223 0.000000
31.1742 31.2232 0.000000
31.1742 31.2234 0.000050
31.1742 31.2236 0.000033
31.1742 31.2238 0.000067
31.1742 31.224 0.000067
31.1742 31.2242 0.000017
31.1742 31.2244 0.000017
31.1742 31.2246 0.000033
31.1742 31.2248 0.000033
31.1742 31.225 0.000050
31.1742 31.2252 0.000050
31.1742 31.2254 0.000083
31.1742 31.2256 0.000100
31.1742 31.2258 0.000050
31.1742 31.226 0.000000
31.1742 31.2262 0.000050
31.1742 31.2264 0.000033
31.1742 31.2266 0.000050
31.1742 31.2268 0.000083
31.1742 31.227 0.000184
31.1742 31.2272 0.001018
31.1742 31.2274 0.000117
31.1742 31.2276 0.000050
31.1742 31.2278 0.000033
31.1742 31.228 0.000033
31.1742 31.2282 0.000033
31.1742 31.2284 0.000050
31.1742 31.2286 0.000017
31.1742 31.2288 0.000050
31.1742 31.229 0.000100
31.1742 31.2292 0.000100
31.1742 31.2294 0.000234
31.1742 31.2296 0.000234
31.1742 31.2298 0.001802
31.1742 31.23 0.000217
31.1742 31.2302 0.000234
31.1742 31.2304 0.000117
31.1742 31.2306 0.000117
31.1742 31.2308 0.000133
31.1742 31.231 0.000184
31.1742 31.2312 0.000100
31.1742 31.2314 0.000184
31.1742 31.2316 0.000067
31.1742 31.2318 0.000050
31.1742 31.232 0.000067
31.1742 31.2322 0.000100
31.1742 31.2324 0.000234
31.1742 31.2326 0.000100
31.1742 31.2328 0.000017
31.1742 31.233 0.000050
31.1742 31.2332 0.000000
31.1742 31.2334 0.000017
31.1742 31.2336 0.000000
31.1742 31.2338 0.000000
31.1742 31.234 0.000017
31.1742 31.2342 0.000083
31.1742 31.2344 0.000067
31.1742 31.2346 0.000050
31.1742 31.2348 0.000200
31.1742 31.235 0.000167
31.1742 31.2352 0.000083
31.1742 31.2354 0.000150
31.1742 31.2356 0.000083
31.1742 31.2358 0.000050
31.1742 31.236 0.000067
31.1742 31.2362 0.000050
31.1742 31.2364 0.000017
31.1742 31.2366 0.000050
31.1742 31.2368 0.000067
31.1742 31.237 0.000050
31.1742 31.2372 0.000117
31.1742 31.2374 0.000133
31.1742 31.2376 0.000167
31.1742 31.2378 0.000284
31.1742 31.238 0.000217
31.1742 31.2382 0.000117
31.1742 31.2384 0.000050
31.1742 31.2386 0.000017
31.1742 31.2388 0.000133
31.1742 31.239 0.000033
31.1742 31.2392 0.000050
31.1742 31.2394 0.000050
31.1742 31.2396 0.000050
31.1742 31.2398 0.000100
31.1742 31.24 0.000033
31.1742 31.2402 0.000133
31.1742 31.2404 0.000184
31.1742 31.2406 0.000150
31.1742 31.2408 0.000567
31.1742 31.241 0.000117
31.1742 31.2412 0.000050
31.1742 31.2414 0.000067
31.1742 31.2416 0.000017
31.1742 31.2418 0.000017
31.1742 31.242 0.000033
31.1742 31.2422 0.000050
31.1742 31.2424 0.000017
31.1742 31.2426 0.000033
31.1742 31.2428 0.000033
31.1742 31.243 0.000133
31.1742 31.2432 0.000033
31.1742 31.2434 0.000050
31.1742 31.2436 0.000017
31.1742 31.2438 0.000050
31.1742 31.244 0.000017
31.1742 31.2442 0.000050
31.1742 31.2444 0.000033
31.1742 31.2446 0.000000
31.1742 31.2448 0.000017
31.1742 31.245 0.000050
31.1742 31.2452 0.000284
31.1742 31.2454 0.000200
31.1742 31.2456 0.000467
31.1742 31.2458 0.000117
31.1742 31.246 0.000083
31.1742 31.2462 0.000117
31.1742 31.2464 0.000617
31.1742 31.2466 0.000133
31.1742 31.2468 0.000050
31.1742 31.247 0.000017
31.1742 31.2472 0.000033
31.1742 31.2474 0.000033
31.1742 31.2476 0.000017
31.1742 31.2478 0.000050
31.1742 31.248 0.000017
31.1742 31.2482 0.000000
31.1742 31.2484 0.000017
31.1742 31.2486 0.000133
31.1742 31.2488 0.000050
31.1742 31.249 0.000033
31.1742 31.2492 0.000050
31.1742 31.2494 0.000017
31.1742 31.2496 0.000050
31.1742 31.2498 0.000067
31.1744 31.17 0.002653
31.1744 31.1702 0.003437
31.1744 31.1704 0.002986
31.1744 31.1706 0.004021
31.1744 31.1708 0.005772
31.1744 31.171 0.001518
31.1744 31.1712 0.002886
31.1744 31.1714 0.007808
31.1744 31.1716 0.003570
31.1744 31.1718 0.006273
31.1744 31.172 0.006823
31.1744 31.1722 0.006490
31.1744 31.1724 0.008926
31.1744 31.1726 0.010577
31.1744 31.1728 0.010110
31.1744 31.173 0.012212
31.1744 31.1732 0.017334
31.1744 31.1734 0.019169
31.1744 31.1736 0.022306
31.1744 31.1738 0.033133
31.1744 31.174 0.072739
31.1744 31.1742 0.330898
31.1744 31.1744 0.000000
31.1744 31.1746 0.334468
31.1744 31.1748 0.072089
31.1744 31.175 0.031865
31.1744 31.1752 0.022789
31.1744 31.1754 0.016400
31.1744 31.1756 0.014815
31.1744 31.1758 0.013514
31.1744 31.176 0.009209
31.1744 31.1762 0.005005
31.1744 31.1764 0.007040
31.1744 31.1766 0.003954
31.1744 31.1768 0.004071
31.1744 31.177 0.003287
31.1744 31.1772 0.003453
31.1744 31.1774 0.004821
31.1744 31.1776 0.003270
31.1744 31.1778 0.002085
31.1744 31.178 0.002286
31.1744 31.1782 0.005339
31.1744 31.1784 0.002035
31.1744 31.1786 0.001201
31.1744 31.1788 0.002836
31.1744 31.179 0.001235
31.1744 31.1792 0.001268
31.1744 31.1794 0.001885
31.1744 31.1796 0.001318
31.1744 31.1798 0.000951
31.1744 31.18 0.000834
31.1744 31.1802 0.000450
31.1744 31.1804 0.000584
31.1744 31.1806 0.001285
31.1744 31.1808 0.000951
31.1744 31.181 0.000868
31.1744 31.1812 0.000834
31.1744 31.1814 0.001168
31.1744 31.1816 0.001134
31.1744 31.1818 0.000817
31.1744 31.182 0.000734
31.1744 31.1822 0.001218
31.1744 31.1824 0.000834
31.1744 31.1826 0.000801
31.1744 31.1828 0.000334
31.1744 31.183 0.000767
31.1744 31.1832 0.001385
31.1744 31.1834 0.000350
31.1744 31.1836 0.000450
31.1744 31.1838 0.000367
31.1744 31.184 0.000501
31.1744 31.1842 0.000534
31.1744 31.1844 0.000501
31.1744 31.1846 0.000350
31.1744 31.1848 0.000317
31.1744 31.185 0.000284
31.1744 31.1852 0.000801
31.1744 31.1854 0.000350
31.1744 31.1856 0.000167
31.1744 31.1858 0.001585
31.1744 31.186 0.001585
31.1744 31.1862 0.001201
31.1744 31.1864 0.000400
31.1744 31.1866 0.000484
31.1744 31.1868 0.001201
31.1744 31.187 0.001201
31.1744 31.1872 0.000651
31.1744 31.1874 0.000417
31.1744 31.1876 0.000350
31.1744 31.1878 0.000184
31.1744 31.188 0.000217
31.1744 31.1882 0.000217
31.1744 31.1884 0.000317
31.1744 31.1886 0.000467
31.1744 31.1888 0.000617
31.1744 31.189 0.001151
31.1744 31.1892 0.000450
31.1744 31.1894 0.000450
31.1744 31.1896 0.000317
31.1744 31.1898 0.000200
31.1744 31.19 0.000234
31.1744 31.1902 0.000167
31.1744 31.1904 0.000167
31.1744 31.1906 0.000184
31.1744 31.1908 0.000267
31.1744 31.191 0.000784
31.1744 31.1912 0.000267
31.1744 31.1914 0.000083
31.1744 31.1916 0.000284
31.1744 31.1918 0.000250
31.1744 31.192 0.000968
31.1744 31.1922 0.000834
31.1744 31.1924 0.000284
31.1744 31.1926 0.000200
31.1744 31.1928 0.000133
31.1744 31.193 0.000083
31.1744 31.1932 0.000217
31.1744 31.1934 0.000184
31.1744 31.1936 0.000484
31.1744 31.1938 0.000234
31.1744 31.194 0.000217
31.1744 31.1942 0.000067
31.1744 31.1944 0.000033
31.1744 31.1946 0.000117
31.1744 31.1948 0.000050
31.1744 31.195 0.000250
31.1744 31.1952 0.000217
31.1744 31.1954 0.000484
31.1744 31.1956 0.000317
31.1744 31.1958 0.000217
31.1744 31.196 0.000234
31.1744 31.1962 0.000284
31.1744 31.1964 0.000217
31.1744 31.1966 0.000267
31.1744 31.1968 0.000701
31.1744 31.197 0.000400
31.1744 31.1972 0.000617
31.1744 31.1974 0.000250
31.1744 31.1976 0.000300
31.1744 31.1978 0.000184
31.1744 31.198 0.000250
31.1744 31.1982 0.000200
31.1744 31.1984 0.000334
31.1744 31.1986 0.000217
31.1744 31.1988 0.000617
31.1744 31.199 0.000200
31.1744 31.1992 0.000217
31.1744 31.1994 0.000083
31.1744 31.1996 0.000117
31.1744 31.1998 0.000033
31.1744 31.2 0.000284
31.1744 31.2002 0.000150
31.1744 31.2004 0.000184
31.1744 31.2006 0.000267
31.1744 31.2008 0.000133
31.1744 31.201 0.000083
31.1744 31.2012 0.000133
31.1744 31.2014 0.000033
31.1744 31.2016 0.000184
31.1744 31.2018 0.000133
31.1744 31.202 0.000417
31.1744 31.2022 0.000117
31.1744 31.2024 0.000200
31.1744 31.2026 0.000234
31.1744 31.2028 0.000117
31.1744 31.203 0.000317
31.1744 31.2032 0.000067
31.1744 31.2034 0.000067
31.1744 31.2036 0.000100
31.1744 31.2038 0.000167
31.1744 31.204 0.000150
31.1744 31.2042 0.000000
31.1744 31.2044 0.000100
31.1744 31.2046 0.000100
31.1744 31.2048 0.000117
31.1744 31.205 0.000133
31.1744 31.2052 0.000067
31.1744 31.2054 0.000117
31.1744 31.2056 0.000100
31.1744 31.2058 0.000050
31.1744 31.206 0.000150
31.1744 31.2062 0.000300
31.1744 31.2064 0.000200
31.1744 31.2066 0.000234
31.1744 31.2068 0.000417
31.1744 31.207 0.000184
31.1744 31.2072 0.000184
31.1744 31.2074 0.000100
31.1744 31.2076 0.000117
31.1744 31.2078 0.000050
31.1744 31.208 0.000117
31.1744 31.2082 0.000684
31.1744 31.2084 0.000234
31.1744 31.2086 0.000684
31.1744 31.2088 0.000184
31.1744 31.209 0.000250
31.1744 31.2092 0.000484
31.1744 31.2094 0.000200
31.1744 31.2096 0.000100
31.1744 31.2098 0.000133
31.1744 31.21 0.000100
31.1744 31.2102 0.000133
31.1744 31.2104 0.000100
31.1744 31.2106 0.000100
31.1744 31.2108 0.000117
31.1744 31.211 0.000050
31.1744 31.2112 0.000067
31.1744 31.2114 0.000133
31.1744 31.2116 0.000200
31.1744 31.2118 0.000350
31.1744 31.212 0.000117
31.1744 31.2122 0.000100
31.1744 31.2124 0.000083
31.1744 31.2126 0.000017
31.1744 31.2128 0.000033
31.1744 31.213 0.000150
31.1744 31.2132 0.000100
31.1744 31.2134 0.000100
31.1744 31.2136 0.000050
31.1744 31.2138 0.000050
31.1744 31.214 0.000000
31.1744 31.2142 0.000050
31.1744 31.2144 0.000117
31.1744 31.2146 0.000050
31.1744 31.2148 0.000200
31.1744 31.215 0.000184
31.1744 31.2152 0.000217
31.1744 31.2154 0.000184
31.1744 31.2156 0.000250
31.1744 31.2158 0.001034
31.1744 31.216 0.000384
31.1744 31.2162 0.000133
31.1744 31.2164 0.000217
31.1744 31.2166 0.000450
31.1744 31.2168 0.001418
31.1744 31.217 0.000200
31.1744 31.2172 0.000100
31.1744 31.2174 0.000200
31.1744 31.2176 0.000300
31.1744 31.2178 0.001285
31.1744 31.218 0.000234
31.1744 31.2182 0.001051
31.1744 31.2184 0.000384
31.1744 31.2186 0.000133
31.1744 31.2188 0.000551
31.1744 31.219 0.000434
31.1744 31.2192 0.000133
31.1744 31.2194 0.000083
31.1744 31.2196 0.000050
31.1744 31.2198 0.000083
31.1744 31.22 0.000067
31.1744 31.2202 0.000050
31.1744 31.2204 0.000400
31.1744 31.2206 0.000851
31.1744 31.2208 0.000534
31.1744 31.221 0.000217
31.1744 31.2212 0.000033
31.1744 31.2214 0.000017
31.1744 31.2216 0.000050
31.1744 31.2218 0.000100
31.1744 31.222 0.000083
31.1744 31.2222 0.000050
31.1744 31.2224 0.000033
31.1744 31.2226 0.000017
31.1744 31.2228 0.000033
31.1744 31.223 0.000033
31.1744 31.2232 0.000067
31.1744 31.2234 0.000017
31.1744 31.2236 0.000033
31.1744 31.2238 0.000033
31.1744 31.224 0.000050
31.1744 31.2242 0.000017
31.1744 31.2244 0.000033
31.1744 31.2246 0.000050
31.1744 31.2248 0.000067
31.1744 31.225 0.000017
31.1744 31.2252 0.000117
31.1744 31.2254 0.000083
31.1744 31.2256 0.000117
31.1744 31.2258 0.000050
31.1744 31.226 0.000017
31.1744 31.2262 0.000050
31.1744 31.2264 0.000033
31.1744 31.2266 0.000033
31.1744 31.2268 0.000017
31.1744 31.227 0.000167
31.1744 31.2272 0.000434
31.1744 31.2274 0.000117
31.1744 31.2276 0.000050
31.1744 31.2278 0.000000
31.1744 31.228 0.000017
31.1744 31.2282 0.000017
31.1744 31.2284 0.000033
31.1744 31.2286 0.000067
31.1744 31.2288 0.000067
31.1744 31.229 0.000284
31.1744 31.2292 0.000217
31.1744 31.2294 0.000667
31.1744 31.2296 0.000200
31.1744 31.2298 0.000267
31.1744 31.23 0.000217
31.1744 31.2302 0.000167
31.1744 31.2304 0.000117
31.1744 31.2306 0.000300
31.1744 31.2308 0.000284
31.1744 31.231 0.000117
31.1744 31.2312 0.001185
31.1744 31.2314 0.000300
31.1744 31.2316 0.000117
31.1744 31.2318 0.000067
31.1744 31.232 0.000050
31.1744 31.2322 0.000100
31.1744 31.2324 0.000350
31.1744 31.2326 0.000083
31.1744 31.2328 0.000050
31.1744 31.233 0.000067
31.1744 31.2332 0.000050
31.1744 31.2334 0.000050
31.1744 31.2336 0.000033
31.1744 31.2338 0.000050
31.1744 31.234 0.000017
31.1744 31.2342 0.000033
31.1744 31.2344 0.000033
31.1744 31.2346 0.000033
31.1744 31.2348 0.000150
31.1744 31.235 0.000083
31.1744 31.2352 0.000184
31.1744 31.2354 0.000184
31.1744 31.2356 0.000200
31.1744 31.2358 0.000050
31.1744 31.236 0.000100
31.1744 31.2362 0.000033
31.1744 31.2364 0.000033
31.1744 31.2366 0.000100
31.1744 31.2368 0.000083
31.1744 31.237 0.000067
31.1744 31.2372 0.000651
31.1744 31.2374 0.000133
31.1744 31.2376 0.000067
31.1744 31.2378 0.000167
31.1744 31.238 0.000250
31.1744 31.2382 0.000100
31.1744 31.2384 0.000067
31.1744 31.2386 0.000033
31.1744 31.2388 0.000050
31.1744 31.239 0.000050
31.1744 31.2392 0.000033
31.1744 31.2394 0.000150
31.1744 31.2396 0.000617
31.1744 31.2398 0.000167
31.1744 31.24 0.000050
31.1744 31.2402 0.000117
31.1744 31.2404 0.000100
31.1744 31.2406 0.000200
31.1744 31.2408 0.000200
31.1744 31.241 0.000083
31.1744 31.2412 0.000000
31.1744 31.2414 0.000050
31.1744 31.2416 0.000017
31.1744 31.2418 0.000017
31.1744 31.242 0.000017
31.1744 31.2422 0.000000
31.1744 31.2424 0.000033
31.1744 31.2426 0.000017
31.1744 31.2428 0.000033
31.1744 31.243 0.000050
31.1744 31.2432 0.000067
31.1744 31.2434 0.000050
31.1744 31.2436 0.000083
31.1744 31.2438 0.000000
31.1744 31.244 0.000017
31.1744 31.2442 0.000100
31.1744 31.2444 0.000033
31.1744 31.2446 0.000033
31.1744 31.2448 0.000067
31.1744 31.245 0.000117
31.1744 31.2452 0.000667
31.1744 31.2454 0.000267
31.1744 31.2456 0.000384
31.1744 31.2458 0.000067
31.1744 31.246 0.000067
31.1744 31.2462 0.000384
31.1744 31.2464 0.000367
31.1744 31.2466 0.000117
31.1744 31.2468 0.000133
31.1744 31.247 0.000033
31.1744 31.2472 0.000050
31.1744 31.2474 0.000067
31.1744 31.2476 0.000033
31.1744 31.2478 0.000484
31.1744 31.248 0.000067
31.1744 31.2482 0.000033
31.1744 31.2484 0.000050
31.1744 31.2486 0.000751
31.1744 31.2488 0.000100
31.1744 31.249 0.000067
31.1744 31.2492 0.000067
31.1744 31.2494 0.000067
31.1744 31.2496 0.000050
31.1744 31.2498 0.000050
31.1746 31.17 0.002386
31.1746 31.1702 0.001718
31.1746 31.1704 0.005038
31.1746 31.1706 0.004771
31.1746 31.1708 0.002019
31.1746 31.171 0.002236
31.1746 31.1712 0.003370
31.1746 31.1714 0.003253
31.1746 31.1716 0.003820
31.1746 31.1718 0.005472
31.1746 31.172 0.005439
31.1746 31.1722 0.005072
31.1746 31.1724 0.007741
31.1746 31.1726 0.010410
31.1746 31.1728 0.008008
31.1746 31.173 0.008125
31.1746 31.1732 0.013614
31.1746 31.1734 0.014948
31.1746 31.1736 0.017918
31.1746 31.1738 0.025592
31.1746 31.174 0.033967
31.1746 31.1742 0.071121
31.1746 31.1744 0.334468
31.1746 31.1746 0.000000
31.1746 31.1748 0.334201
31.1746 31.175 0.076476
31.1746 31.1752 0.041508
31.1746 31.1754 0.026810
31.1746 31.1756 0.020504
31.1746 31.1758 0.018101
31.1746 31.176 0.010527
31.1746 31.1762 0.006256
31.1746 31.1764 0.008225
31.1746 31.1766 0.008041
31.1746 31.1768 0.006106
31.1746 31.177 0.006223
31.1746 31.1772 0.002436
31.1746 31.1774 0.001752
31.1746 31.1776 0.002002
31.1746 31.1778 0.003637
31.1746 31.178 0.001502
31.1746 31.1782 0.002152
31.1746 31.1784 0.001568
31.1746 31.1786 0.001485
31.1746 31.1788 0.004688
31.1746 31.179 0.001702
31.1746 31.1792 0.003020
31.1746 31.1794 0.003103
31.1746 31.1796 0.003237
31.1746 31.1798 0.002836
31.1746 31.18 0.001051
31.1746 31.1802 0.000801
31.1746 31.1804 0.001468
31.1746 31.1806 0.000851
31.1746 31.1808 0.001084
31.1746 31.181 0.002986
31.1746 31.1812 0.000984
31.1746 31.1814 0.002269
31.1746 31.1816 0.001919
31.1746 31.1818 0.000384
31.1746 31.182 0.000501
31.1746 31.1822 0.001185
31.1746 31.1824 0.000350
31.1746 31.1826 0.000551
31.1746 31.1828 0.000434
31.1746 31.183 0.000384
31.1746 31.1832 0.000334
31.1746 31.1834 0.000284
31.1746 31.1836 0.000184
31.1746 31.1838 0.000434
31.1746 31.184 0.000417
31.1746 31.1842 0.001418
31.1746 31.1844 0.000617
31.1746 31.1846 0.000534
31.1746 31.1848 0.000300
31.1746 31.185 0.000250
31.1746 31.1852 0.000417
31.1746 31.1854 0.000467
31.1746 31.1856 0.000250
31.1746 31.1858 0.000417
31.1746 31.186 0.000317
31.1746 31.1862 0.000300
31.1746 31.1864 0.000250
31.1746 31.1866 0.000300
31.1746 31.1868 0.000834
31.1746 31.187 0.001852
31.1746 31.1872 0.001618
31.1746 31.1874 0.000434
31.1746 31.1876 0.000350
31.1746 31.1878 0.000250
31.1746 31.188 0.000167
31.1746 31.1882 0.000300
31.1746 31.1884 0.000200
31.1746 31.1886 0.000350
31.1746 31.1888 0.000367
31.1746 31.189 0.000751
31.1746 31.1892 0.001168
31.1746 31.1894 0.000517
31.1746 31.1896 0.000267
31.1746 31.1898 0.000501
31.1746 31.19 0.000217
31.1746 31.1902 0.000133
31.1746 31.1904 0.000217
31.1746 31.1906 0.000317
31.1746 31.1908 0.000267
31.1746 31.191 0.000751
31.1746 31.1912 0.000284
31.1746 31.1914 0.000300
31.1746 31.1916 0.000217
31.1746 31.1918 0.000284
31.1746 31.192 0.000467
31.1746 31.1922 0.000450
31.1746 31.1924 0.000350
31.1746 31.1926 0.000250
31.1746 31.1928 0.000284
31.1746 31.193 0.000100
31.1746 31.1932 0.000217
31.1746 31.1934 0.000167
31.1746 31.1936 0.000350
31.1746 31.1938 0.000167
31.1746 31.194 0.000217
31.1746 31.1942 0.000117
31.1746 31.1944 0.000117
31.1746 31.1946 0.000050
31.1746 31.1948 0.000150
31.1746 31.195 0.000100
31.1746 31.1952 0.000117
31.1746 31.1954 0.000133
31.1746 31.1956 0.000284
31.1746 31.1958 0.000100
31.1746 31.196 0.000017
31.1746 31.1962 0.000133
31.1746 31.1964 0.000117
31.1746 31.1966 0.000150
31.1746 31.1968 0.000267
31.1746 31.197 0.000834
31.1746 31.1972 0.000284
31.1746 31.1974 0.000184
31.1746 31.1976 0.000117
31.1746 31.1978 0.000117
31.1746 31.198 0.000150
31.1746 31.1982 0.000517
31.1746 31.1984 0.001084
31.1746 31.1986 0.000501
31.1746 31.1988 0.000184
31.1746 31.199 0.000217
31.1746 31.1992 0.000284
31.1746 31.1994 0.000184
31.1746 31.1996 0.000067
31.1746 31.1998 0.000117
31.1746 31.2 0.000150
31.1746 31.2002 0.000184
31.1746 31.2004 0.000167
31.1746 31.2006 0.000100
31.1746 31.2008 0.000150
31.1746 31.201 0.000184
31.1746 31.2012 0.000250
31.1746 31.2014 0.000067
31.1746 31.2016 0.000067
31.1746 31.2018 0.000017
31.1746 31.202 0.000083
31.1746 31.2022 0.000083
31.1746 31.2024 0.000117
31.1746 31.2026 0.000184
31.1746 31.2028 0.000300
31.1746 31.203 0.000934
31.1746 31.2032 0.000334
31.1746 31.2034 0.000267
31.1746 31.2036 0.000167
31.1746 31.2038 0.000033
31.1746 31.204 0.000100
31.1746 31.2042 0.000067
31.1746 31.2044 0.000017
31.1746 31.2046 0.000083
31.1746 31.2048 0.000067
31.1746 31.205 0.000050
31.1746 31.2052 0.000083
31.1746 31.2054 0.000017
31.1746 31.2056 0.000050
31.1746 31.2058 0.000033
31.1746 31.206 0.001068
31.1746 31.2062 0.001018
31.1746 31.2064 0.000200
31.1746 31.2066 0.000200
31.1746 31.2068 0.000200
31.1746 31.207 0.000133
31.1746 31.2072 0.000267
31.1746 31.2074 0.000284
31.1746 31.2076 0.000167
31.1746 31.2078 0.000100
31.1746 31.208 0.000150
31.1746 31.2082 0.000317
31.1746 31.2084 0.000250
31.1746 31.2086 0.000234
31.1746 31.2088 0.000117
31.1746 31.209 0.000083
31.1746 31.2092 0.000117
31.1746 31.2094 0.000133
31.1746 31.2096 0.000017
31.1746 31.2098 0.000117
31.1746 31.21 0.000033
31.1746 31.2102 0.000067
31.1746 31.2104 0.000117
31.1746 31.2106 0.000083
31.1746 31.2108 0.000083
31.1746 31.211 0.000067
31.1746 31.2112 0.000050
31.1746 31.2114 0.000050
31.1746 31.2116 0.000133
31.1746 31.2118 0.000200
31.1746 31.212 0.000184
31.1746 31.2122 0.000100
31.1746 31.2124 0.000050
31.1746 31.2126 0.000050
31.1746 31.2128 0.000100
31.1746 31.213 0.000117
31.1746 31.2132 0.000150
31.1746 31.2134 0.000083
31.1746 31.2136 0.000083
31.1746 31.2138 0.000067
31.1746 31.214 0.000050
31.1746 31.2142 0.000033
31.1746 31.2144 0.000050
31.1746 31.2146 0.000133
31.1746 31.2148 0.000117
31.1746 31.215 0.000083
31.1746 31.2152 0.000067
31.1746 31.2154 0.000150
31.1746 31.2156 0.000083
31.1746 31.2158 0.000284
31.1746 31.216 0.000868
31.1746 31.2162 0.000250
31.1746 31.2164 0.000133
31.1746 31.2166 0.000234
31.1746 31.2168 0.000234
31.1746 31.217 0.000217
31.1746 31.2172 0.000150
31.1746 31.2174 0.000100
31.1746 31.2176 0.000133
31.1746 31.2178 0.000234
31.1746 31.218 0.000184
31.1746 31.2182 0.000284
31.1746 31.2184 0.000267
31.1746 31.2186 0.000217
31.1746 31.2188 0.000234
31.1746 31.219 0.000217
31.1746 31.2192 0.000150
31.1746 31.2194 0.000067
31.1746 31.2196 0.000117
31.1746 31.2198 0.000200
31.1746 31.22 0.000100
31.1746 31.2202 0.000117
31.1746 31.2204 0.000167
31.1746 31.2206 0.000083
31.1746 31.2208 0.000167
31.1746 31.221 0.000150
31.1746 31.2212 0.000050
31.1746 31.2214 0.000033
31.1746 31.2216 0.000050
31.1746 31.2218 0.000067
31.1746 31.222 0.000083
31.1746 31.2222 0.000067
31.1746 31.2224 0.000050
31.1746 31.2226 0.000017
31.1746 31.2228 0.000117
31.1746 31.223 0.000033
31.1746 31.2232 0.000017
31.1746 31.2234 0.000067
31.1746 31.2236 0.000083
31.1746 31.2238 0.000050
31.1746 31.224 0.000017
31.1746 31.2242 0.000050
31.1746 31.2244 0.000050
31.1746 31.2246 0.000067
31.1746 31.2248 0.000033
31.1746 31.225 0.000033
31.1746 31.2252 0.000083
31.1746 31.2254 0.000200
31.1746 31.2256 0.001435
31.1746 31.2258 0.000200
31.1746 31.226 0.000083
31.1746 31.2262 0.000033
31.1746 31.2264 0.000000
31.1746 31.2266 0.000000
31.1746 31.2268 0.000033
31.1746 31.227 0.000067
31.1746 31.2272 0.000100
31.1746 31.2274 0.000133
31.1746 31.2276 0.000050
31.1746 31.2278 0.000017
31.1746 31.228 0.000033
31.1746 31.2282 0.000117
31.1746 31.2284 0.000000
31.1746 31.2286 0.000017
31.1746 31.2288 0.000067
31.1746 31.229 0.000133
31.1746 31.2292 0.000067
31.1746 31.2294 0.000100
31.1746 31.2296 0.000000
31.1746 31.2298 0.000067
31.1746 31.23 0.000167
31.1746 31.2302 0.000133
31.1746 31.2304 0.000217
31.1746 31.2306 0.001585
31.1746 31.2308 0.000350
31.1746 31.231 0.000117
31.1746 31.2312 0.000400
31.1746 31.2314 0.000484
31.1746 31.2316 0.000167
31.1746 31.2318 0.000083
31.1746 31.232 0.000117
31.1746 31.2322 0.000250
31.1746 31.2324 0.001902
31.1746 31.2326 0.000434
31.1746 31.2328 0.000067
31.1746 31.233 0.000050
31.1746 31.2332 0.000033
31.1746 31.2334 0.000000
31.1746 31.2336 0.000017
31.1746 31.2338 0.000033
31.1746 31.234 0.000033
31.1746 31.2342 0.000117
31.1746 31.2344 0.000050
31.1746 31.2346 0.000083
31.1746 31.2348 0.000150
31.1746 31.235 0.000234
31.1746 31.2352 0.000300
31.1746 31.2354 0.001468
31.1746 31.2356 0.000284
31.1746 31.2358 0.000150
31.1746 31.236 0.000317
31.1746 31.2362 0.000050
31.1746 31.2364 0.000067
31.1746 31.2366 0.000067
31.1746 31.2368 0.000033
31.1746 31.237 0.000067
31.1746 31.2372 0.000217
31.1746 31.2374 0.000133
31.1746 31.2376 0.000050
31.1746 31.2378 0.000083
31.1746 31.238 0.000050
31.1746 31.2382 0.000033
31.1746 31.2384 0.000133
31.1746 31.2386 0.000100
31.1746 31.2388 0.000033
31.1746 31.239 0.000033
31.1746 31.2392 0.000017
31.1746 31.2394 0.000067
31.1746 31.2396 0.000150
31.1746 31.2398 0.000083
31.1746 31.24 0.000033
31.1746 31.2402 0.000217
31.1746 31.2404 0.000083
31.1746 31.2406 0.000100
31.1746 31.2408 0.000000
31.1746 31.241 0.000117
31.1746 31.2412 0.000017
31.1746 31.2414 0.000017
31.1746 31.2416 0.000033
31.1746 31.2418 0.000000
31.1746 31.242 0.000050
31.1746 31.2422 0.000017
31.1746 31.2424 0.000050
31.1746 31.2426 0.000017
31.1746 31.2428 0.000067
31.1746 31.243 0.000067
31.1746 31.2432 0.000050
31.1746 31.2434 0.000050
31.1746 31.2436 0.000017
31.1746 31.2438 0.000050
31.1746 31.244 0.000017
31.1746 31.2442 0.000033
31.1746 31.2444 0.000033
31.1746 31.2446 0.000050
31.1746 31.2448 0.000033
31.1746 31.245 0.000033
31.1746 31.2452 0.000150
31.1746 31.2454 0.000050
31.1746 31.2456 0.000050
31.1746 31.2458 0.000184
31.1746 31.246 0.000067
31.1746 31.2462 0.000100
31.1746 31.2464 0.000067
31.1746 31.2466 0.000050
31.1746 31.2468 0.000033
31.1746 31.247 0.000017
31.1746 31.2472 0.000017
31.1746 31.2474 0.000000
31.1746 31.2476 0.000100
31.1746 31.2478 0.000133
31.1746 31.248 0.000000
31.1746 31.2482 0.000017
31.1746 31.2484 0.000017
31.1746 31.2486 0.000050
31.1746 31.2488 0.000083
31.1746 31.249 0.000017
31.1746 31.2492 0.000067
31.1746 31.2494 0.000050
31.1746 31.2496 0.000017
31.1746 31.2498 0.000050
31.1748 31.17 0.002019
31.1748 31.1702 0.001351
31.1748 31.1704 0.003287
31.1748 31.1706 0.003637
31.1748 31.1708 0.003036
31.1748 31.171 0.005372
31.1748 31.1712 0.005939
31.1748 31.1714 0.004938
31.1748 31.1716 0.002169
31.1748 31.1718 0.002836
31.1748 31.172 0.007040
31.1748 31.1722 0.006957
31.1748 31.1724 0.007157
31.1748 31.1726 0.007241
31.1748 31.1728 0.010444
31.1748 31.173 0.009526
31.1748 31.1732 0.013013
31.1748 31.1734 0.012212
31.1748 31.1736 0.013580
31.1748 31.1738 0.018285
31.1748 31.174 0.022956
31.1748 31.1742 0.034051
31.1748 31.1744 0.072089
31.1748 31.1746 0.334201
31.1748 31.1748 0.000000
31.1748 31.175 0.335752
31.1748 31.1752 0.078045
31.1748 31.1754 0.033884
31.1748 31.1756 0.023607
31.1748 31.1758 0.008976
31.1748 31.176 0.006390
31.1748 31.1762 0.006323
31.1748 31.1764 0.007407
31.1748 31.1766 0.007774
31.1748 31.1768 0.003954
31.1748 31.177 0.005155
31.1748 31.1772 0.004571
31.1748 31.1774 0.002369
31.1748 31.1776 0.005105
31.1748 31.1778 0.004705
31.1748 31.178 0.002669
31.1748 31.1782 0.003604
31.1748 31.1784 0.002035
31.1748 31.1786 0.001885
31.1748 31.1788 0.008325
31.1748 31.179 0.005606
31.1748 31.1792 0.003453
31.1748 31.1794 0.003837
31.1748 31.1796 0.001852
31.1748 31.1798 0.002436
31.1748 31.18 0.001835
31.1748 31.1802 0.000701
31.1748 31.1804 0.000651
31.1748 31.1806 0.000417
31.1748 31.1808 0.000617
31.1748 31.181 0.001051
31.1748 31.1812 0.000968
31.1748 31.1814 0.001702
31.1748 31.1816 0.000701
31.1748 31.1818 0.000367
31.1748 31.182 0.000267
31.1748 31.1822 0.000584
31.1748 31.1824 0.000317
31.1748 31.1826 0.000334
31.1748 31.1828 0.000384
31.1748 31.183 0.000317
31.1748 31.1832 0.000250
31.1748 31.1834 0.000367
31.1748 31.1836 0.000284
31.1748 31.1838 0.000517
31.1748 31.184 0.000350
31.1748 31.1842 0.000384
31.1748 31.1844 0.000467
31.1748 31.1846 0.001602
31.1748 31.1848 0.000300
31.1748 31.185 0.000601
31.1748 31.1852 0.000817
31.1748 31.1854 0.001285
31.1748 31.1856 0.000317
31.1748 31.1858 0.000367
31.1748 31.186 0.000384
31.1748 31.1862 0.000250
31.1748 31.1864 0.000167
31.1748 31.1866 0.000517
31.1748 31.1868 0.000450
31.1748 31.187 0.001101
31.1748 31.1872 0.000684
31.1748 31.1874 0.000501
31.1748 31.1876 0.000450
31.1748 31.1878 0.000901
31.1748 31.188 0.000868
31.1748 31.1882 0.002853
31.1748 31.1884 0.000717
31.1748 31.1886 0.000534
31.1748 31.1888 0.000767
31.1748 31.189 0.001702
31.1748 31.1892 0.006256
31.1748 31.1894 0.001335
31.1748 31.1896 0.001118
31.1748 31.1898 0.001168
31.1748 31.19 0.000350
31.1748 31.1902 0.000200
31.1748 31.1904 0.000234
31.1748 31.1906 0.000317
31.1748 31.1908 0.000167
31.1748 31.191 0.000517
31.1748 31.1912 0.000467
31.1748 31.1914 0.000934
31.1748 31.1916 0.000767
31.1748 31.1918 0.000334
31.1748 31.192 0.000651
31.1748 31.1922 0.000284
31.1748 31.1924 0.000267
31.1748 31.1926 0.000300
31.1748 31.1928 0.000367
31.1748 31.193 0.000234
31.1748 31.1932 0.000200
31.1748 31.1934 0.000234
31.1748 31.1936 0.000284
31.1748 31.1938 0.000217
31.1748 31.194 0.000167
31.1748 31.1942 0.000150
31.1748 31.1944 0.000067
31.1748 31.1946 0.000067
31.1748 31.1948 0.000133
31.1748 31.195 0.000083
31.1748 31.1952 0.000133
31.1748 31.1954 0.000033
31.1748 31.1956 0.000217
31.1748 31.1958 0.000083
31.1748 31.196 0.000184
31.1748 31.1962 0.000067
31.1748 31.1964 0.000217
31.1748 31.1966 0.000117
31.1748 31.1968 0.000133
31.1748 31.197 0.000150
31.1748 31.1972 0.000117
31.1748 31.1974 0.000100
31.1748 31.1976 0.000133
31.1748 31.1978 0.000150
31.1748 31.198 0.000267
31.1748 31.1982 0.000184
31.1748 31.1984 0.000300
31.1748 31.1986 0.000150
31.1748 31.1988 0.000184
31.1748 31.199 0.000133
31.1748 31.1992 0.000634
31.1748 31.1994 0.000250
31.1748 31.1996 0.000067
31.1748 31.1998 0.000083
31.1748 31.2 0.000083
31.1748 31.2002 0.000083
31.1748 31.2004 0.000133
31.1748 31.2006 0.000217
31.1748 31.2008 0.000334
31.1748 31.201 0.000100
31.1748 31.2012 0.000184
31.1748 31.2014 0.000067
31.1748 31.2016 0.000100
31.1748 31.2018 0.000033
31.1748 31.202 0.000083
31.1748 31.2022 0.000150
31.1748 31.2024 0.000117
31.1748 31.2026 0.000117
31.1748 31.2028 0.000217
31.1748 31.203 0.000434
31.1748 31.2032 0.000184
31.1748 31.2034 0.000150
31.1748 31.2036 0.000117
31.1748 31.2038 0.000083
31.1748 31.204 0.000083
31.1748 31.2042 0.000067
31.1748 31.2044 0.000133
31.1748 31.2046 0.000100
31.1748 31.2048 0.000133
31.1748 31.205 0.000117
31.1748 31.2052 0.000083
31.1748 31.2054 0.000067
31.1748 31.2056 0.000083
31.1748 31.2058 0.000150
31.1748 31.206 0.000133
31.1748 31.2062 0.000250
31.1748 31.2064 0.000250
31.1748 31.2066 0.000250
31.1748 31.2068 0.000167
31.1748 31.207 0.000200
31.1748 31.2072 0.000601
31.1748 31.2074 0.000901
31.1748 31.2076 0.000100
31.1748 31.2078 0.000117
31.1748 31.208 0.000184
31.1748 31.2082 0.000300
31.1748 31.2084 0.000250
31.1748 31.2086 0.000200
31.1748 31.2088 0.000150
31.1748 31.209 0.000133
31.1748 31.2092 0.000083
31.1748 31.2094 0.000133
31.1748 31.2096 0.000117
31.1748 31.2098 0.000150
31.1748 31.21 0.000133
31.1748 31.2102 0.000100
31.1748 31.2104 0.000033
31.1748 31.2106 0.000067
31.1748 31.2108 0.000117
31.1748 31.211 0.000050
31.1748 31.2112 0.000133
31.1748 31.2114 0.000117
31.1748 31.2116 0.000234
31.1748 31.2118 0.000184
31.1748 31.212 0.000184
31.1748 31.2122 0.000100
31.1748 31.2124 0.000050
31.1748 31.2126 0.000117
31.1748 31.2128 0.000100
31.1748 31.213 0.000100
31.1748 31.2132 0.000133
31.1748 31.2134 0.000067
31.1748 31.2136 0.000033
31.1748 31.2138 0.000033
31.1748 31.214 0.000083
31.1748 31.2142 0.000033
31.1748 31.2144 0.000050
31.1748 31.2146 0.000067
31.1748 31.2148 0.000000
31.1748 31.215 0.000067
31.1748 31.2152 0.000050
31.1748 31.2154 0.000067
31.1748 31.2156 0.000083
31.1748 31.2158 0.000100
31.1748 31.216 0.000184
31.1748 31.2162 0.000050
31.1748 31.2164 0.000150
31.1748 31.2166 0.000167
31.1748 31.2168 0.000083
31.1748 31.217 0.000067
31.1748 31.2172 0.000117
31.1748 31.2174 0.000050
31.1748 31.2176 0.000067
31.1748 31.2178 0.000150
31.1748 31.218 0.000117
31.1748 31.2182 0.000200
31.1748 31.2184 0.000250
31.1748 31.2186 0.000300
31.1748 31.2188 0.000334
31.1748 31.219 0.000150
31.1748 31.2192 0.000133
31.1748 31.2194 0.000200
31.1748 31.2196 0.000384
31.1748 31.2198 0.000884
31.1748 31.22 0.000184
31.1748 31.2202 0.000100
31.1748 31.2204 0.000184
31.1748 31.2206 0.000217
31.1748 31.2208 0.000217
31.1748 31.221 0.000601
31.1748 31.2212 0.000184
31.1748 31.2214 0.000067
31.1748 31.2216 0.000050
31.1748 31.2218 0.000067
31.1748 31.222 0.000033
31.1748 31.2222 0.000033
31.1748 31.2224 0.000000
31.1748 31.2226 0.000033
31.1748 31.2228 0.000050
31.1748 31.223 0.000017
31.1748 31.2232 0.000083
31.1748 31.2234 0.000033
31.1748 31.2236 0.000117
31.1748 31.2238 0.000167
31.1748 31.224 0.000050
31.1748 31.2242 0.000133
31.1748 31.2244 0.000100
31.1748 31.2246 0.000150
31.1748 31.2248 0.000083
31.1748 31.225 0.000067
31.1748 31.2252 0.000067
31.1748 31.2254 0.000117
31.1748 31.2256 0.000267
31.1748 31.2258 0.000067
31.1748 31.226 0.000067
31.1748 31.2262 0.000033
31.1748 31.2264 0.000017
31.1748 31.2266 0.000017
31.1748 31.2268 0.000000
31.1748 31.227 0.000033
31.1748 31.2272 0.000050
31.1748 31.2274 0.000017
31.1748 31.2276 0.000083
31.1748 31.2278 0.000067
31.1748 31.228 0.000067
31.1748 31.2282 0.000100
31.1748 31.2284 0.000017
31.1748 31.2286 0.000067
31.1748 31.2288 0.000050
31.1748 31.229 0.000100
31.1748 31.2292 0.000017
31.1748 31.2294 0.000067
31.1748 31.2296 0.000033
31.1748 31.2298 0.000083
31.1748 31.23 0.000083
31.1748 31.2302 0.000100
31.1748 31.2304 0.000167
31.1748 31.2306 0.000184
31.1748 31.2308 0.000083
31.1748 31.231 0.000017
31.1748 31.2312 0.000367
31.1748 31.2314 0.001818
31.1748 31.2316 0.000334
31.1748 31.2318 0.000050
31.1748 31.232 0.000033
31.1748 31.2322 0.000133
31.1748 31.2324 0.000417
31.1748 31.2326 0.000234
31.1748 31.2328 0.000150
31.1748 31.233 0.000017
31.1748 31.2332 0.000050
31.1748 31.2334 0.000067
31.1748 31.2336 0.000033
31.1748 31.2338 0.000067
31.1748 31.234 0.000033
31.1748 31.2342 0.000083
31.1748 31.2344 0.000083
31.1748 31.2346 0.000117
31.1748 31.2348 0.000184
31.1748 31.235 0.001518
31.1748 31.2352 0.000450
31.1748 31.2354 0.000267
31.1748 31.2356 0.000150
31.1748 31.2358 0.000167
31.1748 31.236 0.001251
31.1748 31.2362 0.000117
31.1748 31.2364 0.000167
31.1748 31.2366 0.000067
31.1748 31.2368 0.000067
31.1748 31.237 0.000033
31.1748 31.2372 0.000083
31.1748 31.2374 0.000033
31.1748 31.2376 0.000067
31.1748 31.2378 0.000083
31.1748 31.238 0.000017
31.1748 31.2382 0.000033
31.1748 31.2384 0.000117
31.1748 31.2386 0.000033
31.1748 31.2388 0.000067
31.1748 31.239 0.000050
31.1748 31.2392 0.000083
31.1748 31.2394 0.000033
31.1748 31.2396 0.000117
31.1748 31.2398 0.000067
31.1748 31.24 0.000050
31.1748 31.2402 0.000000
31.1748 31.2404 0.000100
31.1748 31.2406 0.000017
31.1748 31.2408 0.000017
31.1748 31.241 0.000200
31.1748 31.2412 0.000050
31.1748 31.2414 0.000117
31.1748 31.2416 0.000050
31.1748 31.2418 0.000017
31.1748 31.242 0.000067
31.1748 31.2422 0.000050
31.1748 31.2424 0.000100
31.1748 31.2426 0.000017
31.1748 31.2428 0.000033
31.1748 31.243 0.000050
31.1748 31.2432 0.000000
31.1748 31.2434 0.000017
31.1748 31.2436 0.000000
31.1748 31.2438 0.000067
31.1748 31.244 0.000033
31.1748 31.2442 0.000017
31.1748 31.2444 0.000017
31.1748 31.2446 0.000067
31.1748 31.2448 0.000050
31.1748 31.245 0.000017
31.1748 31.2452 0.000033
31.1748 31.2454 0.000017
31.1748 31.2456 0.000033
31.1748 31.2458 0.000083
31.1748 31.246 0.000117
31.1748 31.2462 0.000067
31.1748 31.2464 0.000067
31.1748 31.2466 0.000000
31.1748 31.2468 0.000083
31.1748 31.247 0.000017
31.1748 31.2472 0.000067
31.1748 31.2474 0.000117
31.1748 31.2476 0.000250
31.1748 31.2478 0.000184
31.1748 31.248 0.000000
31.1748 31.2482 0.000050
31.1748 31.2484 0.000017
31.1748 31.2486 0.000033
31.1748 31.2488 0.000050
31.1748 31.249 0.000083
31.1748 31.2492 0.000117
31.1748 31.2494 0.000250
31.1748 31.2496 0.000033
31.1748 31.2498 0.000150
31.175 31.17 0.001818
31.175 31.1702 0.002703
31.175 31.1704 0.001668
31.175 31.1706 0.002519
31.175 31.1708 0.008792
31.175 31.171 0.008709
31.175 31.1712 0.003253
31.175 31.1714 0.001869
31.175 31.1716 0.002085
31.175 31.1718 0.005372
31.175 31.172 0.006223
31.175 31.1722 0.008492
31.175 31.1724 0.007841
31.175 31.1726 0.008792
31.175 31.1728 0.008158
31.175 31.173 0.006290
31.175 31.1732 0.010594
31.175 31.1734 0.011395
31.175 31.1736 0.012196
31.175 31.1738 0.016517
31.175 31.174 0.014765
31.175 31.1742 0.020287
31.175 31.1744 0.031865
31.175 31.1746 0.076476
31.175 31.1748 0.335752
31.175 31.175 0.000000
31.175 31.1752 0.328111
31.175 31.1754 0.070988
31.175 31.1756 0.033183
31.175 31.1758 0.012145
31.175 31.176 0.014698
31.175 31.1762 0.013263
31.175 31.1764 0.008342
31.175 31.1766 0.009159
31.175 31.1768 0.005372
31.175 31.177 0.004655
31.175 31.1772 0.002986
31.175 31.1774 0.003737
31.175 31.1776 0.003036
31.175 31.1778 0.003403
31.175 31.178 0.004721
31.175 31.1782 0.002719
31.175 31.1784 0.005622
31.175 31.1786 0.002936
31.175 31.1788 0.006406
31.175 31.179 0.002836
31.175 31.1792 0.003837
31.175 31.1794 0.001752
31.175 31.1796 0.002336
31.175 31.1798 0.002002
31.175 31.18 0.002152
31.175 31.1802 0.000784
31.175 31.1804 0.001001
31.175 31.1806 0.002052
31.175 31.1808 0.000801
31.175 31.181 0.000751
31.175 31.1812 0.000601
31.175 31.1814 0.000868
31.175 31.1816 0.000601
31.175 31.1818 0.000467
31.175 31.182 0.000968
31.175 31.1822 0.000467
31.175 31.1824 0.000517
31.175 31.1826 0.000250
31.175 31.1828 0.000534
31.175 31.183 0.000384
31.175 31.1832 0.000267
31.175 31.1834 0.000300
31.175 31.1836 0.000684
31.175 31.1838 0.001985
31.175 31.184 0.000501
31.175 31.1842 0.000334
31.175 31.1844 0.000250
31.175 31.1846 0.000501
31.175 31.1848 0.000551
31.175 31.185 0.001385
31.175 31.1852 0.001818
31.175 31.1854 0.000617
31.175 31.1856 0.000317
31.175 31.1858 0.000384
31.175 31.186 0.000400
31.175 31.1862 0.000417
31.175 31.1864 0.000717
31.175 31.1866 0.002219
31.175 31.1868 0.000851
31.175 31.187 0.001602
31.175 31.1872 0.000584
31.175 31.1874 0.000367
31.175 31.1876 0.000467
31.175 31.1878 0.000234
31.175 31.188 0.000317
31.175 31.1882 0.000567
31.175 31.1884 0.000450
31.175 31.1886 0.001318
31.175 31.1888 0.000734
31.175 31.189 0.002135
31.175 31.1892 0.001702
31.175 31.1894 0.000784
31.175 31.1896 0.000501
31.175 31.1898 0.000400
31.175 31.19 0.000400
31.175 31.1902 0.000484
31.175 31.1904 0.000450
31.175 31.1906 0.001485
31.175 31.1908 0.000350
31.175 31.191 0.001001
31.175 31.1912 0.000484
31.175 31.1914 0.001201
31.175 31.1916 0.000384
31.175 31.1918 0.000267
31.175 31.192 0.000417
31.175 31.1922 0.000184
31.175 31.1924 0.000400
31.175 31.1926 0.000400
31.175 31.1928 0.000450
31.175 31.193 0.000367
31.175 31.1932 0.000384
31.175 31.1934 0.000384
31.175 31.1936 0.001151
31.175 31.1938 0.000384
31.175 31.194 0.000317
31.175 31.1942 0.000234
31.175 31.1944 0.000150
31.175 31.1946 0.000100
31.175 31.1948 0.000250
31.175 31.195 0.000100
31.175 31.1952 0.000117
31.175 31.1954 0.000033
31.175 31.1956 0.000150
31.175 31.1958 0.000200
31.175 31.196 0.000150
31.175 31.1962 0.000184
31.175 31.1964 0.000083
31.175 31.1966 0.000067
31.175 31.1968 0.000083
31.175 31.197 0.000133
31.175 31.1972 0.000067
31.175 31.1974 0.000167
31.175 31.1976 0.000200
31.175 31.1978 0.000217
31.175 31.198 0.000133
31.175 31.1982 0.000234
31.175 31.1984 0.000234
31.175 31.1986 0.000150
31.175 31.1988 0.000150
31.175 31.199 0.000067
31.175 31.1992 0.000067
31.175 31.1994 0.000133
31.175 31.1996 0.000117
31.175 31.1998 0.000050
31.175 31.2 0.000117
31.175 31.2002 0.000184
31.175 31.2004 0.000117
31.175 31.2006 0.000250
31.175 31.2008 0.000851
31.175 31.201 0.000434
31.175 31.2012 0.000150
31.175 31.2014 0.000100
31.175 31.2016 0.000167
31.175 31.2018 0.000117
31.175 31.202 0.000067
31.175 31.2022 0.000100
31.175 31.2024 0.000050
31.175 31.2026 0.000217
31.175 31.2028 0.000184
31.175 31.203 0.000234
31.175 31.2032 0.000133
31.175 31.2034 0.000133
31.175 31.2036 0.000100
31.175 31.2038 0.000150
31.175 31.204 0.000100
31.175 31.2042 0.000117
31.175 31.2044 0.000083
31.175 31.2046 0.000067
31.175 31.2048 0.000083
31.175 31.205 0.000100
31.175 31.2052 0.000133
31.175 31.2054 0.000100
31.175 31.2056 0.000200
31.175 31.2058 0.000200
31.175 31.206 0.000267
31.175 31.2062 0.000167
31.175 31.2064 0.000267
31.175 31.2066 0.000250
31.175 31.2068 0.000167
31.175 31.207 0.000317
31.175 31.2072 0.001301
31.175 31.2074 0.000484
31.175 31.2076 0.000234
31.175 31.2078 0.000150
31.175 31.208 0.000267
31.175 31.2082 0.001768
31.175 31.2084 0.000534
31.175 31.2086 0.000450
31.175 31.2088 0.001485
31.175 31.209 0.000234
31.175 31.2092 0.000133
31.175 31.2094 0.000133
31.175 31.2096 0.000067
31.175 31.2098 0.000050
31.175 31.21 0.000150
31.175 31.2102 0.000100
31.175 31.2104 0.000167
31.175 31.2106 0.000184
31.175 31.2108 0.000117
31.175 31.211 0.000083
31.175 31.2112 0.000050
31.175 31.2114 0.000350
31.175 31.2116 0.000384
31.175 31.2118 0.000184
31.175 31.212 0.000234
31.175 31.2122 0.000267
31.175 31.2124 0.000067
31.175 31.2126 0.000033
31.175 31.2128 0.000100
31.175 31.213 0.000133
31.175 31.2132 0.000050
31.175 31.2134 0.000050
31.175 31.2136 0.000050
31.175 31.2138 0.000033
31.175 31.214 0.000033
31.175 31.2142 0.000050
31.175 31.2144 0.000100
31.175 31.2146 0.000050
31.175 31.2148 0.000067
31.175 31.215 0.000033
31.175 31.2152 0.000050
31.175 31.2154 0.000017
31.175 31.2156 0.000033
31.175 31.2158 0.000033
31.175 31.216 0.000100
31.175 31.2162 0.000100
31.175 31.2164 0.000067
31.175 31.2166 0.000067
31.175 31.2168 0.000200
31.175 31.217 0.000184
31.175 31.2172 0.000100
31.175 31.2174 0.000033
31.175 31.2176 0.000067
31.175 31.2178 0.000200
31.175 31.218 0.000167
31.175 31.2182 0.000400
31.175 31.2184 0.001802
31.175 31.2186 0.000350
31.175 31.2188 0.000167
31.175 31.219 0.000100
31.175 31.2192 0.000100
31.175 31.2194 0.000133
31.175 31.2196 0.000133
31.175 31.2198 0.000150
31.175 31.22 0.000133
31.175 31.2202 0.000200
31.175 31.2204 0.000117
31.175 31.2206 0.000117
31.175 31.2208 0.000133
31.175 31.221 0.000234
31.175 31.2212 0.000133
31.175 31.2214 0.000067
31.175 31.2216 0.000067
31.175 31.2218 0.000000
31.175 31.222 0.000017
31.175 31.2222 0.000050
31.175 31.2224 0.000017
31.175 31.2226 0.000000
31.175 31.2228 0.000150
31.175 31.223 0.000200
31.175 31.2232 0.000100
31.175 31.2234 0.000050
31.175 31.2236 0.000050
31.175 31.2238 0.000083
31.175 31.224 0.000067
31.175 31.2242 0.000117
31.175 31.2244 0.000167
31.175 31.2246 0.000050
31.175 31.2248 0.000033
31.175 31.225 0.000033
31.175 31.2252 0.000133
31.175 31.2254 0.000067
31.175 31.2256 0.000017
31.175 31.2258 0.000067
31.175 31.226 0.000033
31.175 31.2262 0.000000
31.175 31.2264 0.000000
31.175 31.2266 0.000033
31.175 31.2268 0.000017
31.175 31.227 0.000050
31.175 31.2272 0.000050
31.175 31.2274 0.000017
31.175 31.2276 0.000050
31.175 31.2278 0.000150
31.175 31.228 0.000067
31.175 31.2282 0.000033
31.175 31.2284 0.000050
31.175 31.2286 0.000017
31.175 31.2288 0.000017
31.175 31.229 0.000033
31.175 31.2292 0.000050
31.175 31.2294 0.000033
31.175 31.2296 0.000083
31.175 31.2298 0.000117
31.175 31.23 0.000083
31.175 31.2302 0.000033
31.175 31.2304 0.000133
31.175 31.2306 0.000117
31.175 31.2308 0.000017
31.175 31.231 0.000067
31.175 31.2312 0.000033
31.175 31.2314 0.000167
31.175 31.2316 0.000083
31.175 31.2318 0.000050
31.175 31.232 0.000067
31.175 31.2322 0.000017
31.175 31.2324 0.000117
31.175 31.2326 0.000083
31.175 31.2328 0.000000
31.175 31.233 0.000050
31.175 31.2332 0.000033
31.175 31.2334 0.000067
31.175 31.2336 0.000033
31.175 31.2338 0.000017
31.175 31.234 0.000050
31.175 31.2342 0.000100
31.175 31.2344 0.000133
31.175 31.2346 0.000067
31.175 31.2348 0.000083
31.175 31.235 0.000117
31.175 31.2352 0.000117
31.175 31.2354 0.000300
31.175 31.2356 0.000634
31.175 31.2358 0.000150
31.175 31.236 0.000417
31.175 31.2362 0.000150
31.175 31.2364 0.000184
31.175 31.2366 0.000050
31.175 31.2368 0.000033
31.175 31.237 0.000050
31.175 31.2372 0.000050
31.175 31.2374 0.000083
31.175 31.2376 0.000050
31.175 31.2378 0.000033
31.175 31.238 0.000067
31.175 31.2382 0.000083
31.175 31.2384 0.000050
31.175 31.2386 0.000050
31.175 31.2388 0.000050
31.175 31.239 0.000067
31.175 31.2392 0.000050
31.175 31.2394 0.000017
31.175 31.2396 0.000050
31.175 31.2398 0.000000
31.175 31.24 0.000033
31.175 31.2402 0.000033
31.175 31.2404 0.000050
31.175 31.2406 0.000083
31.175 31.2408 0.000067
31.175 31.241 0.000117
31.175 31.2412 0.000083
31.175 31.2414 0.000167
31.175 31.2416 0.000033
31.175 31.2418 0.000033
31.175 31.242 0.000067
31.175 31.2422 0.000050
31.175 31.2424 0.000100
31.175 31.2426 0.000033
31.175 31.2428 0.000067
31.175 31.243 0.000050
31.175 31.2432 0.000033
31.175 31.2434 0.000000
31.175 31.2436 0.000017
31.175 31.2438 0.000067
31.175 31.244 0.000050
31.175 31.2442 0.000000
31.175 31.2444 0.000033
31.175 31.2446 0.000050
31.175 31.2448 0.000033
31.175 31.245 0.000050
31.175 31.2452 0.000050
31.175 31.2454 0.000050
31.175 31.2456 0.000050
31.175 31.2458 0.000050
31.175 31.246 0.000067
31.175 31.2462 0.000050
31.175 31.2464 0.000050
31.175 31.2466 0.000017
31.175 31.2468 0.000033
31.175 31.247 0.000050
31.175 31.2472 0.000100
31.175 31.2474 0.000250
31.175 31.2476 0.000884
31.175 31.2478 0.000184
31.175 31.248 0.000017
31.175 31.2482 0.000017
31.175 31.2484 0.000067
31.175 31.2486 0.000033
31.175 31.2488 0.000033
31.175 31.249 0.000117
31.175 31.2492 0.000284
31.175 31.2494 0.001451
31.175 31.2496 0.000217
31.175 31.2498 0.000133
31.1752 31.17 0.004671
31.1752 31.1702 0.001935
31.1752 31.1704 0.001385
31.1752 31.1706 0.001451
31.1752 31.1708 0.002002
31.1752 31.171 0.005239
31.1752 31.1712 0.001785
31.1752 31.1714 0.001502
31.1752 31.1716 0.001869
31.1752 31.1718 0.002202
31.1752 31.172 0.002352
31.1752 31.1722 0.003136
31.1752 31.1724 0.005255
31.1752 31.1726 0.002786
31.1752 31.1728 0.004204
31.1752 31.173 0.006290
31.1752 31.1732 0.007925
31.1752 31.1734 0.008525
31.1752 31.1736 0.007307
31.1752 31.1738 0.008625
31.1752 31.174 0.012746
31.1752 31.1742 0.013013
31.1752 31.1744 0.022789
31.1752 31.1746 0.041508
31.1752 31.1748 0.078045
31.1752 31.175 0.328111
31.1752 31.1752 0.000000
31.1752 31.1754 0.331298
31.1752 31.1756 0.079713
31.1752 31.1758 0.040624
31.1752 31.176 0.028128
31.1752 31.1762 0.019002
31.1752 31.1764 0.012546
31.1752 31.1766 0.012963
31.1752 31.1768 0.011712
31.1752 31.177 0.007574
31.1752 31.1772 0.006440
31.1752 31.1774 0.005222
31.1752 31.1776 0.007791
31.1752 31.1778 0.006607
31.1752 31.178 0.009142
31.1752 31.1782 0.005439
31.1752 31.1784 0.012679
31.1752 31.1786 0.003837
31.1752 31.1788 0.006807
31.1752 31.179 0.002469
31.1752 31.1792 0.001518
31.1752 31.1794 0.001351
31.1752 31.1796 0.001668
31.1752 31.1798 0.001969
31.1752 31.18 0.002236
31.1752 31.1802 0.001768
31.1752 31.1804 0.001418
31.1752 31.1806 0.000884
31.1752 31.1808 0.000717
31.1752 31.181 0.000584
31.1752 31.1812 0.000517
31.1752 31.1814 0.002286
31.1752 31.1816 0.001051
31.1752 31.1818 0.000851
31.1752 31.182 0.002369
31.1752 31.1822 0.000767
31.1752 31.1824 0.000617
31.1752 31.1826 0.000534
31.1752 31.1828 0.000417
31.1752 31.183 0.000334
31.1752 31.1832 0.000284
31.1752 31.1834 0.000317
31.1752 31.1836 0.000334
31.1752 31.1838 0.000450
31.1752 31.184 0.000300
31.1752 31.1842 0.000417
31.1752 31.1844 0.000450
31.1752 31.1846 0.000601
31.1752 31.1848 0.000384
31.1752 31.185 0.000484
31.1752 31.1852 0.000484
31.1752 31.1854 0.000384
31.1752 31.1856 0.000300
31.1752 31.1858 0.000367
31.1752 31.186 0.000384
31.1752 31.1862 0.000384
31.1752 31.1864 0.000334
31.1752 31.1866 0.000701
31.1752 31.1868 0.000567
31.1752 31.187 0.000751
31.1752 31.1872 0.000717
31.1752 31.1874 0.001435
31.1752 31.1876 0.000267
31.1752 31.1878 0.000200
31.1752 31.188 0.000184
31.1752 31.1882 0.000250
31.1752 31.1884 0.000350
31.1752 31.1886 0.000400
31.1752 31.1888 0.000350
31.1752 31.189 0.000551
31.1752 31.1892 0.000484
31.1752 31.1894 0.000450
31.1752 31.1896 0.000534
31.1752 31.1898 0.000501
31.1752 31.19 0.000734
31.1752 31.1902 0.001318
31.1752 31.1904 0.000400
31.1752 31.1906 0.000384
31.1752 31.1908 0.000434
31.1752 31.191 0.000267
31.1752 31.1912 0.000317
31.1752 31.1914 0.000467
31.1752 31.1916 0.000284
31.1752 31.1918 0.000400
31.1752 31.192 0.000934
31.1752 31.1922 0.000551
31.1752 31.1924 0.001652
31.1752 31.1926 0.001718
31.1752 31.1928 0.000884
31.1752 31.193 0.000484
31.1752 31.1932 0.000868
31.1752 31.1934 0.000484
31.1752 31.1936 0.000484
31.1752 31.1938 0.000534
31.1752 31.194 0.001451
31.1752 31.1942 0.000450
31.1752 31.1944 0.000217
31.1752 31.1946 0.000167
31.1752 31.1948 0.000067
31.1752 31.195 0.000100
31.1752 31.1952 0.000133
31.1752 31.1954 0.000167
31.1752 31.1956 0.000234
31.1752 31.1958 0.000400
31.1752 31.196 0.000250
31.1752 31.1962 0.000083
31.1752 31.1964 0.000133
31.1752 31.1966 0.000184
31.1752 31.1968 0.000133
31.1752 31.197 0.000133
31.1752 31.1972 0.000150
31.1752 31.1974 0.000117
31.1752 31.1976 0.000300
31.1752 31.1978 0.000150
31.1752 31.198 0.000150
31.1752 31.1982 0.000250
31.1752 31.1984 0.000184
31.1752 31.1986 0.000200
31.1752 31.1988 0.000150
31.1752 31.199 0.000350
31.1752 31.1992 0.000400
31.1752 31.1994 0.000200
31.1752 31.1996 0.000184
31.1752 31.1998 0.000083
31.1752 31.2 0.000117
31.1752 31.2002 0.000450
31.1752 31.2004 0.000083
31.1752 31.2006 0.000267
31.1752 31.2008 0.000200
31.1752 31.201 0.000050
31.1752 31.2012 0.000184
31.1752 31.2014 0.000083
31.1752 31.2016 0.000050
31.1752 31.2018 0.000067
31.1752 31.202 0.000133
31.1752 31.2022 0.000234
31.1752 31.2024 0.000100
31.1752 31.2026 0.000150
31.1752 31.2028 0.000284
31.1752 31.203 0.000217
31.1752 31.2032 0.000267
31.1752 31.2034 0.000267
31.1752 31.2036 0.000083
31.1752 31.2038 0.000067
31.1752 31.204 0.000167
31.1752 31.2042 0.000184
31.1752 31.2044 0.000200
31.1752 31.2046 0.000150
31.1752 31.2048 0.000083
31.1752 31.205 0.000100
31.1752 31.2052 0.000083
31.1752 31.2054 0.000167
31.1752 31.2056 0.000267
31.1752 31.2058 0.001735
31.1752 31.206 0.000534
31.1752 31.2062 0.000133
31.1752 31.2064 0.000184
31.1752 31.2066 0.000200
31.1752 31.2068 0.000133
31.1752 31.207 0.000200
31.1752 31.2072 0.000384
31.1752 31.2074 0.000350
31.1752 31.2076 0.000217
31.1752 31.2078 0.000184
31.1752 31.208 0.000217
31.1752 31.2082 0.000350
31.1752 31.2084 0.000200
31.1752 31.2086 0.000334
31.1752 31.2088 0.000267
31.1752 31.209 0.000083
31.1752 31.2092 0.000067
31.1752 31.2094 0.000117
31.1752 31.2096 0.000184
31.1752 31.2098 0.000167
31.1752 31.21 0.000100
31.1752 31.2102 0.000200
31.1752 31.2104 0.000434
31.1752 31.2106 0.000167
31.1752 31.2108 0.000300
31.1752 31.211 0.000217
31.1752 31.2112 0.000217
31.1752 31.2114 0.001084
31.1752 31.2116 0.002419
31.1752 31.2118 0.000551
31.1752 31.212 0.000450
31.1752 31.2122 0.001652
31.1752 31.2124 0.000234
31.1752 31.2126 0.000083
31.1752 31.2128 0.000083
31.1752 31.213 0.000050
31.1752 31.2132 0.000117
31.1752 31.2134 0.000100
31.1752 31.2136 0.000050
31.1752 31.2138 0.000000
31.1752 31.214 0.000000
31.1752 31.2142 0.000067
31.1752 31.2144 0.000017
31.1752 31.2146 0.000050
31.1752 31.2148 0.000083
31.1752 31.215 0.000033
31.1752 31.2152 0.000067
31.1752 31.2154 0.000067
31.1752 31.2156 0.000067
31.1752 31.2158 0.000067
31.1752 31.216 0.000100
31.1752 31.2162 0.000067
31.1752 31.2164 0.000117
31.1752 31.2166 0.000100
31.1752 31.2168 0.000167
31.1752 31.217 0.000400
31.1752 31.2172 0.000167
31.1752 31.2174 0.000117
31.1752 31.2176 0.000133
31.1752 31.2178 0.000167
31.1752 31.218 0.000417
31.1752 31.2182 0.000334
31.1752 31.2184 0.000284
31.1752 31.2186 0.000167
31.1752 31.2188 0.000217
31.1752 31.219 0.000150
31.1752 31.2192 0.000100
31.1752 31.2194 0.000083
31.1752 31.2196 0.000117
31.1752 31.2198 0.000083
31.1752 31.22 0.000083
31.1752 31.2202 0.000117
31.1752 31.2204 0.000067
31.1752 31.2206 0.000167
31.1752 31.2208 0.000250
31.1752 31.221 0.000100
31.1752 31.2212 0.000083
31.1752 31.2214 0.000000
31.1752 31.2216 0.000033
31.1752 31.2218 0.000033
31.1752 31.222 0.000000
31.1752 31.2222 0.000033
31.1752 31.2224 0.000067
31.1752 31.2226 0.000167
31.1752 31.2228 0.001068
31.1752 31.223 0.000250
31.1752 31.2232 0.000117
31.1752 31.2234 0.000067
31.1752 31.2236 0.000000
31.1752 31.2238 0.000033
31.1752 31.224 0.000133
31.1752 31.2242 0.000083
31.1752 31.2244 0.000250
31.1752 31.2246 0.000100
31.1752 31.2248 0.000067
31.1752 31.225 0.000017
31.1752 31.2252 0.000067
31.1752 31.2254 0.000033
31.1752 31.2256 0.000033
31.1752 31.2258 0.000017
31.1752 31.226 0.000033
31.1752 31.2262 0.000017
31.1752 31.2264 0.000017
31.1752 31.2266 0.000033
31.1752 31.2268 0.000000
31.1752 31.227 0.000017
31.1752 31.2272 0.000000
31.1752 31.2274 0.000050
31.1752 31.2276 0.000067
31.1752 31.2278 0.000234
31.1752 31.228 0.000083
31.1752 31.2282 0.000083
31.1752 31.2284 0.000050
31.1752 31.2286 0.000033
31.1752 31.2288 0.000050
31.1752 31.229 0.000017
31.1752 31.2292 0.000017
31.1752 31.2294 0.000033
31.1752 31.2296 0.000050
31.1752 31.2298 0.000117
31.1752 31.23 0.000083
31.1752 31.2302 0.000033
31.1752 31.2304 0.000133
31.1752 31.2306 0.000017
31.1752 31.2308 0.000050
31.1752 31.231 0.000083
31.1752 31.2312 0.000017
31.1752 31.2314 0.000067
31.1752 31.2316 0.000100
31.1752 31.2318 0.000033
31.1752 31.232 0.000067
31.1752 31.2322 0.000050
31.1752 31.2324 0.000033
31.1752 31.2326 0.000050
31.1752 31.2328 0.000033
31.1752 31.233 0.000067
31.1752 31.2332 0.000017
31.1752 31.2334 0.000000
31.1752 31.2336 0.000117
31.1752 31.2338 0.000017
31.1752 31.234 0.000017
31.1752 31.2342 0.000050
31.1752 31.2344 0.000033
31.1752 31.2346 0.000050
31.1752 31.2348 0.000100
31.1752 31.235 0.000033
31.1752 31.2352 0.000067
31.1752 31.2354 0.000100
31.1752 31.2356 0.000100
31.1752 31.2358 0.000033
31.1752 31.236 0.000083
31.1752 31.2362 0.000033
31.1752 31.2364 0.000050
31.1752 31.2366 0.000083
31.1752 31.2368 0.000050
31.1752 31.237 0.000017
31.1752 31.2372 0.000033
31.1752 31.2374 0.000033
31.1752 31.2376 0.000067
31.1752 31.2378 0.000017
31.1752 31.238 0.000050
31.1752 31.2382 0.000083
31.1752 31.2384 0.000367
31.1752 31.2386 0.000167
31.1752 31.2388 0.000133
31.1752 31.239 0.000050
31.1752 31.2392 0.000083
31.1752 31.2394 0.000033
31.1752 31.2396 0.000067
31.1752 31.2398 0.000083
31.1752 31.24 0.000067
31.1752 31.2402 0.000033
31.1752 31.2404 0.000067
31.1752 31.2406 0.000100
31.1752 31.2408 0.000083
31.1752 31.241 0.000033
31.1752 31.2412 0.000067
31.1752 31.2414 0.000033
31.1752 31.2416 0.000067
31.1752 31.2418 0.000050
31.1752 31.242 0.000067
31.1752 31.2422 0.000017
31.1752 31.2424 0.000033
31.1752 31.2426 0.000100
31.1752 31.2428 0.000033
31.1752 31.243 0.000017
31.1752 31.2432 0.000083
31.1752 31.2434 0.000050
31.1752 31.2436 0.000033
31.1752 31.2438 0.000050
31.1752 31.244 0.000033
31.1752 31.2442 0.000067
31.1752 31.2444 0.000067
31.1752 31.2446 0.000083
31.1752 31.2448 0.000067
31.1752 31.245 0.000000
31.1752 31.2452 0.000033
31.1752 31.2454 0.000050
31.1752 31.2456 0.000150
31.1752 31.2458 0.000083
31.1752 31.246 0.000033
31.1752 31.2462 0.000050
31.1752 31.2464 0.000033
31.1752 31.2466 0.000000
31.1752 31.2468 0.000033
31.1752 31.247 0.000017
31.1752 31.2472 0.000133
31.1752 31.2474 0.000083
31.1752 31.2476 0.000217
31.1752 31.2478 0.000150
31.1752 31.248 0.000083
31.1752 31.2482 0.000033
31.1752 31.2484 0.000050
31.1752 31.2486 0.000100
31.1752 31.2488 0.000100
31.1752 31.249 0.000067
31.1752 31.2492 0.000050
31.1752 31.2494 0.000400
31.1752 31.2496 0.001451
31.1752 31.2498 0.000334
31.1754 31.17 0.003654
31.1754 31.1702 0.001685
31.1754 31.1704 0.001802
31.1754 31.1706 0.000984
31.1754 31.1708 0.001185
31.1754 31.171 0.001568
31.1754 31.1712 0.003020
31.1754 31.1714 0.004588
31.1754 31.1716 0.003687
31.1754 31.1718 0.001785
31.1754 31.172 0.001902
31.1754 31.1722 0.003187
31.1754 31.1724 0.002786
31.1754 31.1726 0.002870
31.1754 31.1728 0.003253
31.1754 31.173 0.004855
31.1754 31.1732 0.004838
31.1754 31.1734 0.007307
31.1754 31.1736 0.007357
31.1754 31.1738 0.008492
31.1754 31.174 0.007674
31.1754 31.1742 0.007491
31.1754 31.1744 0.016400
31.1754 31.1746 0.026810
31.1754 31.1748 0.033884
31.1754 31.175 0.070988
31.1754 31.1752 0.331298
31.1754 31.1754 0.000000
31.1754 31.1756 0.337504
31.1754 31.1758 0.087855
31.1754 31.176 0.041308
31.1754 31.1762 0.019102
31.1754 31.1764 0.012646
31.1754 31.1766 0.010544
31.1754 31.1768 0.012563
31.1754 31.177 0.008192
31.1754 31.1772 0.008942
31.1754 31.1774 0.006823
31.1754 31.1776 0.006356
31.1754 31.1778 0.004371
31.1754 31.178 0.004755
31.1754 31.1782 0.007291
31.1754 31.1784 0.006356
31.1754 31.1786 0.002603
31.1754 31.1788 0.005038
31.1754 31.179 0.004338
31.1754 31.1792 0.002736
31.1754 31.1794 0.002553
31.1754 31.1796 0.002953
31.1754 31.1798 0.001218
31.1754 31.18 0.002769
31.1754 31.1802 0.002419
31.1754 31.1804 0.001301
31.1754 31.1806 0.001168
31.1754 31.1808 0.001034
31.1754 31.181 0.000617
31.1754 31.1812 0.000601
31.1754 31.1814 0.001151
31.1754 31.1816 0.001568
31.1754 31.1818 0.000834
31.1754 31.182 0.002286
31.1754 31.1822 0.001635
31.1754 31.1824 0.000934
31.1754 31.1826 0.000517
31.1754 31.1828 0.000400
31.1754 31.183 0.000467
31.1754 31.1832 0.000767
31.1754 31.1834 0.000184
31.1754 31.1836 0.000350
31.1754 31.1838 0.000584
31.1754 31.184 0.000434
31.1754 31.1842 0.000484
31.1754 31.1844 0.000450
31.1754 31.1846 0.001685
31.1754 31.1848 0.000450
31.1754 31.185 0.000467
31.1754 31.1852 0.000534
31.1754 31.1854 0.000534
31.1754 31.1856 0.002202
31.1754 31.1858 0.000617
31.1754 31.186 0.000551
31.1754 31.1862 0.000717
31.1754 31.1864 0.002119
31.1754 31.1866 0.001201
31.1754 31.1868 0.002553
31.1754 31.187 0.001668
31.1754 31.1872 0.001635
31.1754 31.1874 0.000701
31.1754 31.1876 0.000234
31.1754 31.1878 0.000384
31.1754 31.188 0.000300
31.1754 31.1882 0.000200
31.1754 31.1884 0.000267
31.1754 31.1886 0.000133
31.1754 31.1888 0.000300
31.1754 31.189 0.000234
31.1754 31.1892 0.000133
31.1754 31.1894 0.000300
31.1754 31.1896 0.000284
31.1754 31.1898 0.000267
31.1754 31.19 0.000367
31.1754 31.1902 0.000534
31.1754 31.1904 0.000934
31.1754 31.1906 0.000868
31.1754 31.1908 0.000951
31.1754 31.191 0.000300
31.1754 31.1912 0.000250
31.1754 31.1914 0.001018
31.1754 31.1916 0.000517
31.1754 31.1918 0.000234
31.1754 31.192 0.000400
31.1754 31.1922 0.000517
31.1754 31.1924 0.000534
31.1754 31.1926 0.001201
31.1754 31.1928 0.000350
31.1754 31.193 0.000250
31.1754 31.1932 0.000367
31.1754 31.1934 0.000534
31.1754 31.1936 0.000350
31.1754 31.1938 0.000367
31.1754 31.194 0.000434
31.1754 31.1942 0.000200
31.1754 31.1944 0.000234
31.1754 31.1946 0.000234
31.1754 31.1948 0.000083
31.1754 31.195 0.000150
31.1754 31.1952 0.000167
31.1754 31.1954 0.000184
31.1754 31.1956 0.000334
31.1754 31.1958 0.000367
31.1754 31.196 0.000884
31.1754 31.1962 0.000317
31.1754 31.1964 0.000150
31.1754 31.1966 0.000167
31.1754 31.1968 0.000067
31.1754 31.197 0.000067
31.1754 31.1972 0.000467
31.1754 31.1974 0.000117
31.1754 31.1976 0.000150
31.1754 31.1978 0.000167
31.1754 31.198 0.000801
31.1754 31.1982 0.000501
31.1754 31.1984 0.000284
31.1754 31.1986 0.000317
31.1754 31.1988 0.000317
31.1754 31.199 0.001218
31.1754 31.1992 0.000834
31.1754 31.1994 0.000234
31.1754 31.1996 0.000150
31.1754 31.1998 0.000100
31.1754 31.2 0.000083
31.1754 31.2002 0.000267
31.1754 31.2004 0.000200
31.1754 31.2006 0.000067
31.1754 31.2008 0.000150
31.1754 31.201 0.000117
31.1754 31.2012 0.000117
31.1754 31.2014 0.000083
31.1754 31.2016 0.000100
31.1754 31.2018 0.000217
31.1754 31.202 0.000267
31.1754 31.2022 0.000184
31.1754 31.2024 0.000234
31.1754 31.2026 0.000350
31.1754 31.2028 0.001451
31.1754 31.203 0.000434
31.1754 31.2032 0.000634
31.1754 31.2034 0.001218
31.1754 31.2036 0.000367
31.1754 31.2038 0.000250
31.1754 31.204 0.000200
31.1754 31.2042 0.000751
31.1754 31.2044 0.000217
31.1754 31.2046 0.000200
31.1754 31.2048 0.000184
31.1754 31.205 0.000284
31.1754 31.2052 0.000083
31.1754 31.2054 0.000133
31.1754 31.2056 0.000117
31.1754 31.2058 0.000300
31.1754 31.206 0.000217
31.1754 31.2062 0.000334
31.1754 31.2064 0.000284
31.1754 31.2066 0.000217
31.1754 31.2068 0.000167
31.1754 31.207 0.000067
31.1754 31.2072 0.000300
31.1754 31.2074 0.000918
31.1754 31.2076 0.000417
31.1754 31.2078 0.000250
31.1754 31.208 0.000150
31.1754 31.2082 0.000334
31.1754 31.2084 0.000300
31.1754 31.2086 0.000184
31.1754 31.2088 0.000284
31.1754 31.209 0.000150
31.1754 31.2092 0.000100
31.1754 31.2094 0.000100
31.1754 31.2096 0.000083
31.1754 31.2098 0.000184
31.1754 31.21 0.000133
31.1754 31.2102 0.000434
31.1754 31.2104 0.001285
31.1754 31.2106 0.000450
31.1754 31.2108 0.001185
31.1754 31.211 0.000267
31.1754 31.2112 0.000217
31.1754 31.2114 0.000234
31.1754 31.2116 0.000567
31.1754 31.2118 0.000334
31.1754 31.212 0.000417
31.1754 31.2122 0.000317
31.1754 31.2124 0.000117
31.1754 31.2126 0.000184
31.1754 31.2128 0.000234
31.1754 31.213 0.000083
31.1754 31.2132 0.000067
31.1754 31.2134 0.000033
31.1754 31.2136 0.000050
31.1754 31.2138 0.000083
31.1754 31.214 0.000067
31.1754 31.2142 0.000033
31.1754 31.2144 0.000017
31.1754 31.2146 0.000050
31.1754 31.2148 0.000050
31.1754 31.215 0.000050
31.1754 31.2152 0.000067
31.1754 31.2154 0.000033
31.1754 31.2156 0.000033
31.1754 31.2158 0.000100
31.1754 31.216 0.000133
31.1754 31.2162 0.000117
31.1754 31.2164 0.000384
31.1754 31.2166 0.000267
31.1754 31.2168 0.000584
31.1754 31.217 0.002920
31.1754 31.2172 0.000501
31.1754 31.2174 0.000234
31.1754 31.2176 0.000234
31.1754 31.2178 0.000484
31.1754 31.218 0.002386
31.1754 31.2182 0.000384
31.1754 31.2184 0.000200
31.1754 31.2186 0.000100
31.1754 31.2188 0.000167
31.1754 31.219 0.000100
31.1754 31.2192 0.000100
31.1754 31.2194 0.000117
31.1754 31.2196 0.000217
31.1754 31.2198 0.000117
31.1754 31.22 0.000184
31.1754 31.2202 0.000367
31.1754 31.2204 0.000400
31.1754 31.2206 0.000083
31.1754 31.2208 0.000150
31.1754 31.221 0.000050
31.1754 31.2212 0.000050
31.1754 31.2214 0.000033
31.1754 31.2216 0.000100
31.1754 31.2218 0.000100
31.1754 31.222 0.000100
31.1754 31.2222 0.000017
31.1754 31.2224 0.000033
31.1754 31.2226 0.000133
31.1754 31.2228 0.000184
31.1754 31.223 0.000083
31.1754 31.2232 0.000083
31.1754 31.2234 0.000033
31.1754 31.2236 0.000033
31.1754 31.2238 0.000050
31.1754 31.224 0.000100
31.1754 31.2242 0.000217
31.1754 31.2244 0.001401
31.1754 31.2246 0.000200
31.1754 31.2248 0.000050
31.1754 31.225 0.000050
31.1754 31.2252 0.000033
31.1754 31.2254 0.000017
31.1754 31.2256 0.000017
31.1754 31.2258 0.000033
31.1754 31.226 0.000033
31.1754 31.2262 0.000017
31.1754 31.2264 0.000017
31.1754 31.2266 0.000050
31.1754 31.2268 0.000000
31.1754 31.227 0.000000
31.1754 31.2272 0.000100
31.1754 31.2274 0.000083
31.1754 31.2276 0.000200
31.1754 31.2278 0.001401
31.1754 31.228 0.000200
31.1754 31.2282 0.000050
31.1754 31.2284 0.000000
31.1754 31.2286 0.000067
31.1754 31.2288 0.000000
31.1754 31.229 0.000000
31.1754 31.2292 0.000033
31.1754 31.2294 0.000050
31.1754 31.2296 0.000033
31.1754 31.2298 0.000033
31.1754 31.23 0.000033
31.1754 31.2302 0.000050
31.1754 31.2304 0.000017
31.1754 31.2306 0.000033
31.1754 31.2308 0.000033
31.1754 31.231 0.000017
31.1754 31.2312 0.000000
31.1754 31.2314 0.000017
31.1754 31.2316 0.000000
31.1754 31.2318 0.000000
31.1754 31.232 0.000000
31.1754 31.2322 0.000033
31.1754 31.2324 0.000000
31.1754 31.2326 0.000067
31.1754 31.2328 0.000067
31.1754 31.233 0.000000
31.1754 31.2332 0.000017
31.1754 31.2334 0.000000
31.1754 31.2336 0.000000
31.1754 31.2338 0.000033
31.1754 31.234 0.000000
31.1754 31.2342 0.000033
31.1754 31.2344 0.000017
31.1754 31.2346 0.000017
31.1754 31.2348 0.000000
31.1754 31.235 0.000067
31.1754 31.2352 0.000050
31.1754 31.2354 0.000083
31.1754 31.2356 0.000050
31.1754 31.2358 0.000017
31.1754 31.236 0.000033
31.1754 31.2362 0.000050
31.1754 31.2364 0.000033
31.1754 31.2366 0.000033
31.1754 31.2368 0.000000
31.1754 31.237 0.000000
31.1754 31.2372 0.000067
31.1754 31.2374 0.000033
31.1754 31.2376 0.000083
31.1754 31.2378 0.000033
31.1754 31.238 0.000234
31.1754 31.2382 0.000250
31.1754 31.2384 0.001702
31.1754 31.2386 0.000417
31.1754 31.2388 0.000167
31.1754 31.239 0.000033
31.1754 31.2392 0.000033
31.1754 31.2394 0.000067
31.1754 31.2396 0.000017
31.1754 31.2398 0.000067
31.1754 31.24 0.000083
31.1754 31.2402 0.000067
31.1754 31.2404 0.000083
31.1754 31.2406 0.000117
31.1754 31.2408 0.000083
31.1754 31.241 0.000033
31.1754 31.2412 0.000000
31.1754 31.2414 0.000067
31.1754 31.2416 0.000033
31.1754 31.2418 0.000033
31.1754 31.242 0.000100
31.1754 31.2422 0.000050
31.1754 31.2424 0.000017
31.1754 31.2426 0.000017
31.1754 31.2428 0.000033
31.1754 31.243 0.000000
31.1754 31.2432 0.000017
31.1754 31.2434 0.000017
31.1754 31.2436 0.000033
31.1754 31.2438 0.000050
31.1754 31.244 0.000033
31.1754 31.2442 0.000067
31.1754 31.2444 0.000050
31.1754 31.2446 0.000067
31.1754 31.2448 0.000033
31.1754 31.245 0.000067
31.1754 31.2452 0.000050
31.1754 31.2454 0.000267
31.1754 31.2456 0.000667
31.1754 31.2458 0.000167
31.1754 31.246 0.000167
31.1754 31.2462 0.000067
31.1754 31.2464 0.000117
31.1754 31.2466 0.000050
31.1754 31.2468 0.000017
31.1754 31.247 0.000050
31.1754 31.2472 0.000067
31.1754 31.2474 0.000083
31.1754 31.2476 0.000250
31.1754 31.2478 0.000667
31.1754 31.248 0.000100
31.1754 31.2482 0.000083
31.1754 31.2484 0.000067
31.1754 31.2486 0.000017
31.1754 31.2488 0.000050
31.1754 31.249 0.000083
31.1754 31.2492 0.000067
31.1754 31.2494 0.000100
31.1754 31.2496 0.000334
31.1754 31.2498 0.000067
31.1756 31.17 0.003103
31.1756 31.1702 0.001385
31.1756 31.1704 0.001051
31.1756 31.1706 0.001134
31.1756 31.1708 0.000984
31.1756 31.171 0.001068
31.1756 31.1712 0.001518
31.1756 31.1714 0.001852
31.1756 31.1716 0.005889
31.1756 31.1718 0.004671
31.1756 31.172 0.002686
31.1756 31.1722 0.004972
31.1756 31.1724 0.006206
31.1756 31.1726 0.002603
31.1756 31.1728 0.004288
31.1756 31.173 0.006924
31.1756 31.1732 0.006206
31.1756 31.1734 0.005022
31.1756 31.1736 0.007457
31.1756 31.1738 0.008008
31.1756 31.174 0.007624
31.1756 31.1742 0.008091
31.1756 31.1744 0.014815
31.1756 31.1746 0.020504
31.1756 31.1748 0.023607
31.1756 31.175 0.033183
31.1756 31.1752 0.079713
31.1756 31.1754 0.337504
31.1756 31.1756 0.000000
31.1756 31.1758 0.336036
31.1756 31.176 0.074007
31.1756 31.1762 0.033517
31.1756 31.1764 0.023023
31.1756 31.1766 0.017167
31.1756 31.1768 0.015933
31.1756 31.177 0.008458
31.1756 31.1772 0.007541
31.1756 31.1774 0.010727
31.1756 31.1776 0.009810
31.1756 31.1778 0.007207
31.1756 31.178 0.007875
31.1756 31.1782 0.003820
31.1756 31.1784 0.002152
31.1756 31.1786 0.001902
31.1756 31.1788 0.001885
31.1756 31.179 0.002069
31.1756 31.1792 0.001368
31.1756 31.1794 0.002619
31.1756 31.1796 0.003187
31.1756 31.1798 0.002336
31.1756 31.18 0.001852
31.1756 31.1802 0.002152
31.1756 31.1804 0.001468
31.1756 31.1806 0.001401
31.1756 31.1808 0.002636
31.1756 31.181 0.001101
31.1756 31.1812 0.001084
31.1756 31.1814 0.002152
31.1756 31.1816 0.001101
31.1756 31.1818 0.002619
31.1756 31.182 0.003153
31.1756 31.1822 0.001451
31.1756 31.1824 0.003036
31.1756 31.1826 0.000517
31.1756 31.1828 0.000601
31.1756 31.183 0.000717
31.1756 31.1832 0.003036
31.1756 31.1834 0.000601
31.1756 31.1836 0.000334
31.1756 31.1838 0.000467
31.1756 31.184 0.000300
31.1756 31.1842 0.000317
31.1756 31.1844 0.000400
31.1756 31.1846 0.000300
31.1756 31.1848 0.000267
31.1756 31.185 0.000167
31.1756 31.1852 0.000367
31.1756 31.1854 0.000384
31.1756 31.1856 0.000767
31.1756 31.1858 0.000834
31.1756 31.186 0.002169
31.1756 31.1862 0.000934
31.1756 31.1864 0.000584
31.1756 31.1866 0.000517
31.1756 31.1868 0.001034
31.1756 31.187 0.001502
31.1756 31.1872 0.001652
31.1756 31.1874 0.000334
31.1756 31.1876 0.000334
31.1756 31.1878 0.001218
31.1756 31.188 0.000184
31.1756 31.1882 0.000317
31.1756 31.1884 0.000284
31.1756 31.1886 0.000284
31.1756 31.1888 0.000184
31.1756 31.189 0.000384
31.1756 31.1892 0.000184
31.1756 31.1894 0.000284
31.1756 31.1896 0.000200
31.1756 31.1898 0.000701
31.1756 31.19 0.000350
31.1756 31.1902 0.000484
31.1756 31.1904 0.000367
31.1756 31.1906 0.001618
31.1756 31.1908 0.000484
31.1756 31.191 0.000367
31.1756 31.1912 0.000334
31.1756 31.1914 0.000284
31.1756 31.1916 0.000751
31.1756 31.1918 0.000250
31.1756 31.192 0.000167
31.1756 31.1922 0.000234
31.1756 31.1924 0.000450
31.1756 31.1926 0.001101
31.1756 31.1928 0.001051
31.1756 31.193 0.000384
31.1756 31.1932 0.001068
31.1756 31.1934 0.001802
31.1756 31.1936 0.001118
31.1756 31.1938 0.000434
31.1756 31.194 0.000334
31.1756 31.1942 0.000217
31.1756 31.1944 0.000284
31.1756 31.1946 0.000317
31.1756 31.1948 0.000083
31.1756 31.195 0.000200
31.1756 31.1952 0.000300
31.1756 31.1954 0.000267
31.1756 31.1956 0.001318
31.1756 31.1958 0.000417
31.1756 31.196 0.000317
31.1756 31.1962 0.000167
31.1756 31.1964 0.000100
31.1756 31.1966 0.000117
31.1756 31.1968 0.000133
31.1756 31.197 0.000133
31.1756 31.1972 0.000150
31.1756 31.1974 0.000117
31.1756 31.1976 0.000133
31.1756 31.1978 0.000284
31.1756 31.198 0.000267
31.1756 31.1982 0.001001
31.1756 31.1984 0.001001
31.1756 31.1986 0.000667
31.1756 31.1988 0.001051
31.1756 31.199 0.000384
31.1756 31.1992 0.000317
31.1756 31.1994 0.000317
31.1756 31.1996 0.000300
31.1756 31.1998 0.000117
31.1756 31.2 0.000067
31.1756 31.2002 0.000117
31.1756 31.2004 0.000100
31.1756 31.2006 0.000117
31.1756 31.2008 0.000050
31.1756 31.201 0.000200
31.1756 31.2012 0.000067
31.1756 31.2014 0.000117
31.1756 31.2016 0.000083
31.1756 31.2018 0.000100
31.1756 31.202 0.000217
31.1756 31.2022 0.000117
31.1756 31.2024 0.000284
31.1756 31.2026 0.000450
31.1756 31.2028 0.001618
31.1756 31.203 0.000467
31.1756 31.2032 0.000551
31.1756 31.2034 0.001235
31.1756 31.2036 0.000450
31.1756 31.2038 0.000217
31.1756 31.204 0.000450
31.1756 31.2042 0.001718
31.1756 31.2044 0.000534
31.1756 31.2046 0.000234
31.1756 31.2048 0.000184
31.1756 31.205 0.000834
31.1756 31.2052 0.000300
31.1756 31.2054 0.000133
31.1756 31.2056 0.000067
31.1756 31.2058 0.000234
31.1756 31.206 0.000133
31.1756 31.2062 0.000217
31.1756 31.2064 0.000250
31.1756 31.2066 0.000250
31.1756 31.2068 0.000334
31.1756 31.207 0.000133
31.1756 31.2072 0.000234
31.1756 31.2074 0.000467
31.1756 31.2076 0.000217
31.1756 31.2078 0.000117
31.1756 31.208 0.000133
31.1756 31.2082 0.000317
31.1756 31.2084 0.001752
31.1756 31.2086 0.000501
31.1756 31.2088 0.000150
31.1756 31.209 0.000184
31.1756 31.2092 0.000167
31.1756 31.2094 0.000117
31.1756 31.2096 0.000117
31.1756 31.2098 0.000083
31.1756 31.21 0.000117
31.1756 31.2102 0.000133
31.1756 31.2104 0.000484
31.1756 31.2106 0.000250
31.1756 31.2108 0.000384
31.1756 31.211 0.000133
31.1756 31.2112 0.000117
31.1756 31.2114 0.000167
31.1756 31.2116 0.000167
31.1756 31.2118 0.000200
31.1756 31.212 0.000200
31.1756 31.2122 0.000317
31.1756 31.2124 0.000083
31.1756 31.2126 0.000384
31.1756 31.2128 0.001635
31.1756 31.213 0.000284
31.1756 31.2132 0.000133
31.1756 31.2134 0.000083
31.1756 31.2136 0.000100
31.1756 31.2138 0.000050
31.1756 31.214 0.000033
31.1756 31.2142 0.000050
31.1756 31.2144 0.000100
31.1756 31.2146 0.000000
31.1756 31.2148 0.000050
31.1756 31.215 0.000067
31.1756 31.2152 0.000067
31.1756 31.2154 0.000050
31.1756 31.2156 0.000033
31.1756 31.2158 0.000067
31.1756 31.216 0.000267
31.1756 31.2162 0.000317
31.1756 31.2164 0.001268
31.1756 31.2166 0.000367
31.1756 31.2168 0.000284
31.1756 31.217 0.000434
31.1756 31.2172 0.000250
31.1756 31.2174 0.000117
31.1756 31.2176 0.000217
31.1756 31.2178 0.000167
31.1756 31.218 0.000284
31.1756 31.2182 0.000133
31.1756 31.2184 0.000267
31.1756 31.2186 0.000133
31.1756 31.2188 0.000100
31.1756 31.219 0.000150
31.1756 31.2192 0.000167
31.1756 31.2194 0.000083
31.1756 31.2196 0.000067
31.1756 31.2198 0.000100
31.1756 31.22 0.000284
31.1756 31.2202 0.000901
31.1756 31.2204 0.000150
31.1756 31.2206 0.000167
31.1756 31.2208 0.000083
31.1756 31.221 0.000033
31.1756 31.2212 0.000050
31.1756 31.2214 0.000017
31.1756 31.2216 0.000033
31.1756 31.2218 0.000117
31.1756 31.222 0.000133
31.1756 31.2222 0.000067
31.1756 31.2224 0.000050
31.1756 31.2226 0.000017
31.1756 31.2228 0.000067
31.1756 31.223 0.000033
31.1756 31.2232 0.000017
31.1756 31.2234 0.000017
31.1756 31.2236 0.000017
31.1756 31.2238 0.000117
31.1756 31.224 0.000133
31.1756 31.2242 0.000100
31.1756 31.2244 0.000284
31.1756 31.2246 0.000167
31.1756 31.2248 0.000000
31.1756 31.225 0.000033
31.1756 31.2252 0.000000
31.1756 31.2254 0.000067
31.1756 31.2256 0.000033
31.1756 31.2258 0.000033
31.1756 31.226 0.000033
31.1756 31.2262 0.000017
31.1756 31.2264 0.000000
31.1756 31.2266 0.000017
31.1756 31.2268 0.000000
31.1756 31.227 0.000050
31.1756 31.2272 0.000050
31.1756 31.2274 0.000050
31.1756 31.2276 0.000067
31.1756 31.2278 0.000083
31.1756 31.228 0.000083
31.1756 31.2282 0.000050
31.1756 31.2284 0.000033
31.1756 31.2286 0.000017
31.1756 31.2288 0.000067
31.1756 31.229 0.000033
31.1756 31.2292 0.000050
31.1756 31.2294 0.000050
31.1756 31.2296 0.000133
31.1756 31.2298 0.000050
31.1756 31.23 0.000017
31.1756 31.2302 0.000017
31.1756 31.2304 0.000050
31.1756 31.2306 0.000000
31.1756 31.2308 0.000050
31.1756 31.231 0.000000
31.1756 31.2312 0.000050
31.1756 31.2314 0.000067
31.1756 31.2316 0.000033
31.1756 31.2318 0.000050
31.1756 31.232 0.000017
31.1756 31.2322 0.000000
31.1756 31.2324 0.000033
31.1756 31.2326 0.000050
31.1756 31.2328 0.000033
31.1756 31.233 0.000033
31.1756 31.2332 0.000017
31.1756 31.2334 0.000067
31.1756 31.2336 0.000050
31.1756 31.2338 0.000033
31.1756 31.234 0.000033
31.1756 31.2342 0.000000
31.1756 31.2344 0.000000
31.1756 31.2346 0.000017
31.1756 31.2348 0.000000
31.1756 31.235 0.000000
31.1756 31.2352 0.000000
31.1756 31.2354 0.000017
31.1756 31.2356 0.000017
31.1756 31.2358 0.000000
31.1756 31.236 0.000050
31.1756 31.2362 0.000000
31.1756 31.2364 0.000050
31.1756 31.2366 0.000050
31.1756 31.2368 0.000050
31.1756 31.237 0.000033
31.1756 31.2372 0.000033
31.1756 31.2374 0.000050
31.1756 31.2376 0.000050
31.1756 31.2378 0.000017
31.1756 31.238 0.000033
31.1756 31.2382 0.000067
31.1756 31.2384 0.000167
31.1756 31.2386 0.000150
31.1756 31.2388 0.000083
31.1756 31.239 0.000050
31.1756 31.2392 0.000083
31.1756 31.2394 0.000017
31.1756 31.2396 0.000050
31.1756 31.2398 0.000050
31.1756 31.24 0.000100
31.1756 31.2402 0.000033
31.1756 31.2404 0.000000
31.1756 31.2406 0.000050
31.1756 31.2408 0.000083
31.1756 31.241 0.000100
31.1756 31.2412 0.000067
31.1756 31.2414 0.000117
31.1756 31.2416 0.000050
31.1756 31.2418 0.000017
31.1756 31.242 0.000050
31.1756 31.2422 0.000033
31.1756 31.2424 0.000033
31.1756 31.2426 0.000000
31.1756 31.2428 0.000000
31.1756 31.243 0.000017
31.1756 31.2432 0.000033
31.1756 31.2434 0.000017
31.1756 31.2436 0.000050
31.1756 31.2438 0.000067
31.1756 31.244 0.000067
31.1756 31.2442 0.000100
31.1756 31.2444 0.000067
31.1756 31.2446 0.000100
31.1756 31.2448 0.000083
31.1756 31.245 0.000050
31.1756 31.2452 0.000067
31.1756 31.2454 0.000067
31.1756 31.2456 0.000250
31.1756 31.2458 0.001068
31.1756 31.246 0.000250
31.1756 31.2462 0.000100
31.1756 31.2464 0.000050
31.1756 31.2466 0.000033
31.1756 31.2468 0.000067
31.1756 31.247 0.000133
31.1756 31.2472 0.000117
31.1756 31.2474 0.000050
31.1756 31.2476 0.000067
31.1756 31.2478 0.000234
31.1756 31.248 0.000083
31.1756 31.2482 0.000033
31.1756 31.2484 0.000033
31.1756 31.2486 0.000017
31.1756 31.2488 0.000000
31.1756 31.249 0.000000
31.1756 31.2492 0.000000
31.1756 31.2494 0.000067
31.1756 31.2496 0.000100
31.1756 31.2498 0.000150
31.1758 31.17 0.011061
31.1758 31.1702 0.002202
31.1758 31.1704 0.001235
31.1758 31.1706 0.001018
31.1758 31.1708 0.001585
31.1758 31.171 0.001218
31.1758 31.1712 0.001034
31.1758 31.1714 0.001318
31.1758 31.1716 0.001652
31.1758 31.1718 0.003287
31.1758 31.172 0.002286
31.1758 31.1722 0.003687
31.1758 31.1724 0.012813
31.1758 31.1726 0.002853
31.1758 31.1728 0.003153
31.1758 31.173 0.011929
31.1758 31.1732 0.003737
31.1758 31.1734 0.003420
31.1758 31.1736 0.004238
31.1758 31.1738 0.009743
31.1758 31.174 0.003804
31.1758 31.1742 0.004872
31.1758 31.1744 0.013514
31.1758 31.1746 0.018101
31.1758 31.1748 0.008976
31.1758 31.175 0.012145
31.1758 31.1752 0.040624
31.1758 31.1754 0.087855
31.1758 31.1756 0.336036
31.1758 31.1758 0.000000
31.1758 31.176 0.334902
31.1758 31.1762 0.079913
31.1758 31.1764 0.023490
31.1758 31.1766 0.014231
31.1758 31.1768 0.018735
31.1758 31.177 0.007558
31.1758 31.1772 0.006874
31.1758 31.1774 0.005255
31.1758 31.1776 0.004454
31.1758 31.1778 0.006340
31.1758 31.178 0.017601
31.1758 31.1782 0.005005
31.1758 31.1784 0.002319
31.1758 31.1786 0.001718
31.1758 31.1788 0.001785
31.1758 31.179 0.002286
31.1758 31.1792 0.002636
31.1758 31.1794 0.007841
31.1758 31.1796 0.002219
31.1758 31.1798 0.001835
31.1758 31.18 0.000984
31.1758 31.1802 0.000868
31.1758 31.1804 0.002119
31.1758 31.1806 0.003537
31.1758 31.1808 0.014665
31.1758 31.181 0.001935
31.1758 31.1812 0.001084
31.1758 31.1814 0.000701
31.1758 31.1816 0.000334
31.1758 31.1818 0.001118
31.1758 31.182 0.000684
31.1758 31.1822 0.000901
31.1758 31.1824 0.000684
31.1758 31.1826 0.000484
31.1758 31.1828 0.000267
31.1758 31.183 0.000317
31.1758 31.1832 0.000601
31.1758 31.1834 0.000651
31.1758 31.1836 0.000501
31.1758 31.1838 0.000467
31.1758 31.184 0.000484
31.1758 31.1842 0.000250
31.1758 31.1844 0.000250
31.1758 31.1846 0.000284
31.1758 31.1848 0.000217
31.1758 31.185 0.000267
31.1758 31.1852 0.000250
31.1758 31.1854 0.000284
31.1758 31.1856 0.000934
31.1758 31.1858 0.000817
31.1758 31.186 0.000817
31.1758 31.1862 0.000350
31.1758 31.1864 0.000334
31.1758 31.1866 0.000384
31.1758 31.1868 0.000534
31.1758 31.187 0.000384
31.1758 31.1872 0.000501
31.1758 31.1874 0.000200
31.1758 31.1876 0.000200
31.1758 31.1878 0.000501
31.1758 31.188 0.000200
31.1758 31.1882 0.000184
31.1758 31.1884 0.000050
31.1758 31.1886 0.000167
31.1758 31.1888 0.000234
31.1758 31.189 0.000167
31.1758 31.1892 0.000217
31.1758 31.1894 0.000184
31.1758 31.1896 0.000300
31.1758 31.1898 0.000350
31.1758 31.19 0.000133
31.1758 31.1902 0.000267
31.1758 31.1904 0.000250
31.1758 31.1906 0.000334
31.1758 31.1908 0.000350
31.1758 31.191 0.000184
31.1758 31.1912 0.000284
31.1758 31.1914 0.000384
31.1758 31.1916 0.000250
31.1758 31.1918 0.000234
31.1758 31.192 0.000501
31.1758 31.1922 0.000617
31.1758 31.1924 0.000467
31.1758 31.1926 0.000417
31.1758 31.1928 0.000417
31.1758 31.193 0.000400
31.1758 31.1932 0.001118
31.1758 31.1934 0.005389
31.1758 31.1936 0.001168
31.1758 31.1938 0.000484
31.1758 31.194 0.000367
31.1758 31.1942 0.000467
31.1758 31.1944 0.000350
31.1758 31.1946 0.000484
31.1758 31.1948 0.000417
31.1758 31.195 0.000501
31.1758 31.1952 0.000200
31.1758 31.1954 0.000234
31.1758 31.1956 0.000400
31.1758 31.1958 0.000501
31.1758 31.196 0.000284
31.1758 31.1962 0.000150
31.1758 31.1964 0.000167
31.1758 31.1966 0.000100
31.1758 31.1968 0.000117
31.1758 31.197 0.000234
31.1758 31.1972 0.000417
31.1758 31.1974 0.000234
31.1758 31.1976 0.000083
31.1758 31.1978 0.000184
31.1758 31.198 0.000300
31.1758 31.1982 0.001301
31.1758 31.1984 0.006440
31.1758 31.1986 0.001368
31.1758 31.1988 0.000584
31.1758 31.199 0.000200
31.1758 31.1992 0.000167
31.1758 31.1994 0.000184
31.1758 31.1996 0.000267
31.1758 31.1998 0.000133
31.1758 31.2 0.000117
31.1758 31.2002 0.000083
31.1758 31.2004 0.000133
31.1758 31.2006 0.000050
31.1758 31.2008 0.000017
31.1758 31.201 0.000050
31.1758 31.2012 0.000083
31.1758 31.2014 0.000117
31.1758 31.2016 0.000200
31.1758 31.2018 0.000334
31.1758 31.202 0.000284
31.1758 31.2022 0.000551
31.1758 31.2024 0.000617
31.1758 31.2026 0.001001
31.1758 31.2028 0.004938
31.1758 31.203 0.000817
31.1758 31.2032 0.000367
31.1758 31.2034 0.000234
31.1758 31.2036 0.000334
31.1758 31.2038 0.000300
31.1758 31.204 0.000234
31.1758 31.2042 0.000284
31.1758 31.2044 0.000100
31.1758 31.2046 0.000133
31.1758 31.2048 0.000050
31.1758 31.205 0.000217
31.1758 31.2052 0.000083
31.1758 31.2054 0.000150
31.1758 31.2056 0.000117
31.1758 31.2058 0.000167
31.1758 31.206 0.000184
31.1758 31.2062 0.000200
31.1758 31.2064 0.000200
31.1758 31.2066 0.000217
31.1758 31.2068 0.000250
31.1758 31.207 0.000501
31.1758 31.2072 0.000334
31.1758 31.2074 0.000184
31.1758 31.2076 0.000150
31.1758 31.2078 0.000167
31.1758 31.208 0.000384
31.1758 31.2082 0.000667
31.1758 31.2084 0.000234
31.1758 31.2086 0.000184
31.1758 31.2088 0.000133
31.1758 31.209 0.000167
31.1758 31.2092 0.000083
31.1758 31.2094 0.000100
31.1758 31.2096 0.000117
31.1758 31.2098 0.000083
31.1758 31.21 0.000083
31.1758 31.2102 0.000167
31.1758 31.2104 0.000234
31.1758 31.2106 0.000167
31.1758 31.2108 0.000217
31.1758 31.211 0.000100
31.1758 31.2112 0.000033
31.1758 31.2114 0.000083
31.1758 31.2116 0.000083
31.1758 31.2118 0.000117
31.1758 31.212 0.000200
31.1758 31.2122 0.000200
31.1758 31.2124 0.000184
31.1758 31.2126 0.000133
31.1758 31.2128 0.000350
31.1758 31.213 0.000150
31.1758 31.2132 0.000083
31.1758 31.2134 0.000083
31.1758 31.2136 0.000083
31.1758 31.2138 0.000083
31.1758 31.214 0.000067
31.1758 31.2142 0.000000
31.1758 31.2144 0.000017
31.1758 31.2146 0.000017
31.1758 31.2148 0.000050
31.1758 31.215 0.000083
31.1758 31.2152 0.000050
31.1758 31.2154 0.000083
31.1758 31.2156 0.000117
31.1758 31.2158 0.000150
31.1758 31.216 0.000167
31.1758 31.2162 0.000150
31.1758 31.2164 0.000217
31.1758 31.2166 0.000184
31.1758 31.2168 0.000150
31.1758 31.217 0.000234
31.1758 31.2172 0.000117
31.1758 31.2174 0.000050
31.1758 31.2176 0.000150
31.1758 31.2178 0.000217
31.1758 31.218 0.000217
31.1758 31.2182 0.000200
31.1758 31.2184 0.000167
31.1758 31.2186 0.000100
31.1758 31.2188 0.000100
31.1758 31.219 0.000117
31.1758 31.2192 0.000083
31.1758 31.2194 0.000083
31.1758 31.2196 0.000117
31.1758 31.2198 0.000250
31.1758 31.22 0.000434
31.1758 31.2202 0.000133
31.1758 31.2204 0.000117
31.1758 31.2206 0.000150
31.1758 31.2208 0.000083
31.1758 31.221 0.000117
31.1758 31.2212 0.000083
31.1758 31.2214 0.000067
31.1758 31.2216 0.000033
31.1758 31.2218 0.000167
31.1758 31.222 0.000150
31.1758 31.2222 0.000067
31.1758 31.2224 0.000050
31.1758 31.2226 0.000050
31.1758 31.2228 0.000100
31.1758 31.223 0.000017
31.1758 31.2232 0.000067
31.1758 31.2234 0.000033
31.1758 31.2236 0.000050
31.1758 31.2238 0.000100
31.1758 31.224 0.000150
31.1758 31.2242 0.000150
31.1758 31.2244 0.000067
31.1758 31.2246 0.000083
31.1758 31.2248 0.000067
31.1758 31.225 0.000067
31.1758 31.2252 0.000033
31.1758 31.2254 0.000067
31.1758 31.2256 0.000067
31.1758 31.2258 0.000017
31.1758 31.226 0.000083
31.1758 31.2262 0.000033
31.1758 31.2264 0.000000
31.1758 31.2266 0.000017
31.1758 31.2268 0.000017
31.1758 31.227 0.000067
31.1758 31.2272 0.000067
31.1758 31.2274 0.000050
31.1758 31.2276 0.000033
31.1758 31.2278 0.000083
31.1758 31.228 0.000133
31.1758 31.2282 0.000033
31.1758 31.2284 0.000000
31.1758 31.2286 0.000000
31.1758 31.2288 0.000050
31.1758 31.229 0.000117
31.1758 31.2292 0.000033
31.1758 31.2294 0.000067
31.1758 31.2296 0.000050
31.1758 31.2298 0.000033
31.1758 31.23 0.000000
31.1758 31.2302 0.000017
31.1758 31.2304 0.000017
31.1758 31.2306 0.000050
31.1758 31.2308 0.000017
31.1758 31.231 0.000067
31.1758 31.2312 0.000033
31.1758 31.2314 0.000050
31.1758 31.2316 0.000067
31.1758 31.2318 0.000017
31.1758 31.232 0.000000
31.1758 31.2322 0.000017
31.1758 31.2324 0.000017
31.1758 31.2326 0.000000
31.1758 31.2328 0.000017
31.1758 31.233 0.000033
31.1758 31.2332 0.000000
31.1758 31.2334 0.000033
31.1758 31.2336 0.000067
31.1758 31.2338 0.000033
31.1758 31.234 0.000033
31.1758 31.2342 0.000050
31.1758 31.2344 0.000017
31.1758 31.2346 0.000017
31.1758 31.2348 0.000017
31.1758 31.235 0.000083
31.1758 31.2352 0.000033
31.1758 31.2354 0.000067
31.1758 31.2356 0.000067
31.1758 31.2358 0.000033
31.1758 31.236 0.000067
31.1758 31.2362 0.000033
31.1758 31.2364 0.000017
31.1758 31.2366 0.000117
31.1758 31.2368 0.000083
31.1758 31.237 0.000033
31.1758 31.2372 0.000050
31.1758 31.2374 0.000050
31.1758 31.2376 0.000067
31.1758 31.2378 0.000017
31.1758 31.238 0.000033
31.1758 31.2382 0.000033
31.1758 31.2384 0.000083
31.1758 31.2386 0.000050
31.1758 31.2388 0.000050
31.1758 31.239 0.000050
31.1758 31.2392 0.000033
31.1758 31.2394 0.000050
31.1758 31.2396 0.000067
31.1758 31.2398 0.000083
31.1758 31.24 0.000033
31.1758 31.2402 0.000083
31.1758 31.2404 0.000050
31.1758 31.2406 0.000067
31.1758 31.2408 0.000050
31.1758 31.241 0.000117
31.1758 31.2412 0.000050
31.1758 31.2414 0.000017
31.1758 31.2416 0.000033
31.1758 31.2418 0.000033
31.1758 31.242 0.000033
31.1758 31.2422 0.000033
31.1758 31.2424 0.000017
31.1758 31.2426 0.000017
31.1758 31.2428 0.000050
31.1758 31.243 0.000000
31.1758 31.2432 0.000033
31.1758 31.2434 0.000017
31.1758 31.2436 0.000000
31.1758 31.2438 0.000067
31.1758 31.244 0.000200
31.1758 31.2442 0.000234
31.1758 31.2444 0.000133
31.1758 31.2446 0.000167
31.1758 31.2448 0.000033
31.1758 31.245 0.000050
31.1758 31.2452 0.000000
31.1758 31.2454 0.000117
31.1758 31.2456 0.000117
31.1758 31.2458 0.000284
31.1758 31.246 0.000234
31.1758 31.2462 0.000100
31.1758 31.2464 0.000067
31.1758 31.2466 0.000050
31.1758 31.2468 0.000100
31.1758 31.247 0.000117
31.1758 31.2472 0.000217
31.1758 31.2474 0.000067
31.1758 31.2476 0.000067
31.1758 31.2478 0.000100
31.1758 31.248 0.000033
31.1758 31.2482 0.000083
31.1758 31.2484 0.000000
31.1758 31.2486 0.000033
31.1758 31.2488 0.000050
31.1758 31.249 0.000017
31.1758 31.2492 0.000017
31.1758 31.2494 0.000017
31.1758 31.2496 0.000050
31.1758 31.2498 0.000033
31.176 31.17 0.005055
31.176 31.1702 0.001535
31.176 31.1704 0.000884
31.176 31.1706 0.001435
31.176 31.1708 0.002519
31.176 31.171 0.001168
31.176 31.1712 0.001201
31.176 31.1714 0.001418
31.176 31.1716 0.002386
31.176 31.1718 0.009193
31.176 31.172 0.002469
31.176 31.1722 0.002169
31.176 31.1724 0.005772
31.176 31.1726 0.001869
31.176 31.1728 0.001735
31.176 31.173 0.002653
31.176 31.1732 0.002819
31.176 31.1734 0.007708
31.176 31.1736 0.005906
31.176 31.1738 0.004988
31.176 31.174 0.003537
31.176 31.1742 0.008842
31.176 31.1744 0.009209
31.176 31.1746 0.010527
31.176 31.1748 0.006390
31.176 31.175 0.014698
31.176 31.1752 0.028128
31.176 31.1754 0.041308
31.176 31.1756 0.074007
31.176 31.1758 0.334902
31.176 31.176 0.000000
31.176 31.1762 0.334868
31.176 31.1764 0.079530
31.176 31.1766 0.043594
31.176 31.1768 0.028595
31.176 31.177 0.020621
31.176 31.1772 0.023807
31.176 31.1774 0.008792
31.176 31.1776 0.004404
31.176 31.1778 0.008792
31.176 31.178 0.007374
31.176 31.1782 0.008058
31.176 31.1784 0.002653
31.176 31.1786 0.002352
31.176 31.1788 0.003403
31.176 31.179 0.007074
31.176 31.1792 0.004588
31.176 31.1794 0.003303
31.176 31.1796 0.002886
31.176 31.1798 0.003020
31.176 31.18 0.001218
31.176 31.1802 0.001268
31.176 31.1804 0.003387
31.176 31.1806 0.001985
31.176 31.1808 0.003537
31.176 31.181 0.000968
31.176 31.1812 0.000751
31.176 31.1814 0.000467
31.176 31.1816 0.000450
31.176 31.1818 0.000717
31.176 31.182 0.001134
31.176 31.1822 0.000617
31.176 31.1824 0.000617
31.176 31.1826 0.000317
31.176 31.1828 0.000284
31.176 31.183 0.000501
31.176 31.1832 0.001051
31.176 31.1834 0.002853
31.176 31.1836 0.000684
31.176 31.1838 0.001084
31.176 31.184 0.000601
31.176 31.1842 0.000184
31.176 31.1844 0.000300
31.176 31.1846 0.000467
31.176 31.1848 0.000267
31.176 31.185 0.000200
31.176 31.1852 0.000450
31.176 31.1854 0.001001
31.176 31.1856 0.004087
31.176 31.1858 0.000951
31.176 31.186 0.000634
31.176 31.1862 0.000801
31.176 31.1864 0.000284
31.176 31.1866 0.000317
31.176 31.1868 0.000284
31.176 31.187 0.000350
31.176 31.1872 0.000300
31.176 31.1874 0.000267
31.176 31.1876 0.000400
31.176 31.1878 0.000300
31.176 31.188 0.000234
31.176 31.1882 0.000217
31.176 31.1884 0.000117
31.176 31.1886 0.000184
31.176 31.1888 0.000150
31.176 31.189 0.000284
31.176 31.1892 0.000117
31.176 31.1894 0.000167
31.176 31.1896 0.000167
31.176 31.1898 0.000184
31.176 31.19 0.000250
31.176 31.1902 0.000267
31.176 31.1904 0.000267
31.176 31.1906 0.000250
31.176 31.1908 0.000167
31.176 31.191 0.000384
31.176 31.1912 0.000934
31.176 31.1914 0.001535
31.176 31.1916 0.000250
31.176 31.1918 0.000334
31.176 31.192 0.000501
31.176 31.1922 0.002069
31.176 31.1924 0.000684
31.176 31.1926 0.000467
31.176 31.1928 0.000334
31.176 31.193 0.000467
31.176 31.1932 0.000400
31.176 31.1934 0.001068
31.176 31.1936 0.000634
31.176 31.1938 0.000234
31.176 31.194 0.000634
31.176 31.1942 0.000734
31.176 31.1944 0.000551
31.176 31.1946 0.000801
31.176 31.1948 0.001268
31.176 31.195 0.000400
31.176 31.1952 0.000184
31.176 31.1954 0.000133
31.176 31.1956 0.000551
31.176 31.1958 0.002152
31.176 31.196 0.000284
31.176 31.1962 0.000117
31.176 31.1964 0.000184
31.176 31.1966 0.000133
31.176 31.1968 0.000067
31.176 31.197 0.000250
31.176 31.1972 0.001552
31.176 31.1974 0.000434
31.176 31.1976 0.000417
31.176 31.1978 0.000200
31.176 31.198 0.000167
31.176 31.1982 0.000417
31.176 31.1984 0.001168
31.176 31.1986 0.000617
31.176 31.1988 0.000250
31.176 31.199 0.000133
31.176 31.1992 0.000284
31.176 31.1994 0.000417
31.176 31.1996 0.000400
31.176 31.1998 0.000167
31.176 31.2 0.000100
31.176 31.2002 0.000200
31.176 31.2004 0.000083
31.176 31.2006 0.000117
31.176 31.2008 0.000117
31.176 31.201 0.000033
31.176 31.2012 0.000150
31.176 31.2014 0.000133
31.176 31.2016 0.000334
31.176 31.2018 0.001051
31.176 31.202 0.000684
31.176 31.2022 0.002069
31.176 31.2024 0.000551
31.176 31.2026 0.000617
31.176 31.2028 0.000884
31.176 31.203 0.000267
31.176 31.2032 0.000234
31.176 31.2034 0.000217
31.176 31.2036 0.000417
31.176 31.2038 0.000250
31.176 31.204 0.000200
31.176 31.2042 0.000117
31.176 31.2044 0.000083
31.176 31.2046 0.000067
31.176 31.2048 0.000083
31.176 31.205 0.000184
31.176 31.2052 0.000117
31.176 31.2054 0.000133
31.176 31.2056 0.000167
31.176 31.2058 0.000167
31.176 31.206 0.000133
31.176 31.2062 0.000184
31.176 31.2064 0.000167
31.176 31.2066 0.000267
31.176 31.2068 0.000517
31.176 31.207 0.002102
31.176 31.2072 0.000617
31.176 31.2074 0.000300
31.176 31.2076 0.000250
31.176 31.2078 0.000150
31.176 31.208 0.000567
31.176 31.2082 0.002769
31.176 31.2084 0.000400
31.176 31.2086 0.000200
31.176 31.2088 0.000133
31.176 31.209 0.000267
31.176 31.2092 0.000117
31.176 31.2094 0.000133
31.176 31.2096 0.000067
31.176 31.2098 0.000100
31.176 31.21 0.000083
31.176 31.2102 0.000100
31.176 31.2104 0.000184
31.176 31.2106 0.000117
31.176 31.2108 0.000067
31.176 31.211 0.000133
31.176 31.2112 0.000150
31.176 31.2114 0.000100
31.176 31.2116 0.000117
31.176 31.2118 0.000133
31.176 31.212 0.000083
31.176 31.2122 0.000167
31.176 31.2124 0.000083
31.176 31.2126 0.000100
31.176 31.2128 0.000150
31.176 31.213 0.000117
31.176 31.2132 0.000117
31.176 31.2134 0.000033
31.176 31.2136 0.000067
31.176 31.2138 0.000050
31.176 31.214 0.000067
31.176 31.2142 0.000050
31.176 31.2144 0.000083
31.176 31.2146 0.000000
31.176 31.2148 0.000083
31.176 31.215 0.000083
31.176 31.2152 0.000083
31.176 31.2154 0.000067
31.176 31.2156 0.000133
31.176 31.2158 0.000050
31.176 31.216 0.000133
31.176 31.2162 0.000117
31.176 31.2164 0.000100
31.176 31.2166 0.000083
31.176 31.2168 0.000083
31.176 31.217 0.000067
31.176 31.2172 0.000100
31.176 31.2174 0.000100
31.176 31.2176 0.000150
31.176 31.2178 0.000200
31.176 31.218 0.000400
31.176 31.2182 0.000267
31.176 31.2184 0.000133
31.176 31.2186 0.000167
31.176 31.2188 0.000100
31.176 31.219 0.000083
31.176 31.2192 0.000133
31.176 31.2194 0.000083
31.176 31.2196 0.000217
31.176 31.2198 0.000300
31.176 31.22 0.000851
31.176 31.2202 0.000167
31.176 31.2204 0.000133
31.176 31.2206 0.000117
31.176 31.2208 0.000200
31.176 31.221 0.000100
31.176 31.2212 0.000150
31.176 31.2214 0.000100
31.176 31.2216 0.000050
31.176 31.2218 0.000067
31.176 31.222 0.000117
31.176 31.2222 0.000083
31.176 31.2224 0.000083
31.176 31.2226 0.000017
31.176 31.2228 0.000017
31.176 31.223 0.000033
31.176 31.2232 0.000033
31.176 31.2234 0.000017
31.176 31.2236 0.000067
31.176 31.2238 0.000200
31.176 31.224 0.000400
31.176 31.2242 0.000234
31.176 31.2244 0.000117
31.176 31.2246 0.000067
31.176 31.2248 0.000083
31.176 31.225 0.000100
31.176 31.2252 0.000033
31.176 31.2254 0.000067
31.176 31.2256 0.000017
31.176 31.2258 0.000000
31.176 31.226 0.000017
31.176 31.2262 0.000033
31.176 31.2264 0.000000
31.176 31.2266 0.000000
31.176 31.2268 0.000050
31.176 31.227 0.000000
31.176 31.2272 0.000033
31.176 31.2274 0.000017
31.176 31.2276 0.000033
31.176 31.2278 0.000017
31.176 31.228 0.000033
31.176 31.2282 0.000033
31.176 31.2284 0.000050
31.176 31.2286 0.000083
31.176 31.2288 0.000033
31.176 31.229 0.000133
31.176 31.2292 0.000017
31.176 31.2294 0.000067
31.176 31.2296 0.000083
31.176 31.2298 0.000033
31.176 31.23 0.000000
31.176 31.2302 0.000017
31.176 31.2304 0.000000
31.176 31.2306 0.000050
31.176 31.2308 0.000000
31.176 31.231 0.000017
31.176 31.2312 0.000067
31.176 31.2314 0.000033
31.176 31.2316 0.000100
31.176 31.2318 0.000017
31.176 31.232 0.000033
31.176 31.2322 0.000017
31.176 31.2324 0.000033
31.176 31.2326 0.000000
31.176 31.2328 0.000017
31.176 31.233 0.000033
31.176 31.2332 0.000050
31.176 31.2334 0.000050
31.176 31.2336 0.000017
31.176 31.2338 0.000000
31.176 31.234 0.000050
31.176 31.2342 0.000033
31.176 31.2344 0.000017
31.176 31.2346 0.000083
31.176 31.2348 0.000017
31.176 31.235 0.000050
31.176 31.2352 0.000033
31.176 31.2354 0.000033
31.176 31.2356 0.000083
31.176 31.2358 0.000017
31.176 31.236 0.000017
31.176 31.2362 0.000017
31.176 31.2364 0.000017
31.176 31.2366 0.000067
31.176 31.2368 0.000033
31.176 31.237 0.000017
31.176 31.2372 0.000017
31.176 31.2374 0.000000
31.176 31.2376 0.000033
31.176 31.2378 0.000017
31.176 31.238 0.000033
31.176 31.2382 0.000050
31.176 31.2384 0.000067
31.176 31.2386 0.000067
31.176 31.2388 0.000000
31.176 31.239 0.000083
31.176 31.2392 0.000050
31.176 31.2394 0.000033
31.176 31.2396 0.000150
31.176 31.2398 0.000167
31.176 31.24 0.000167
31.176 31.2402 0.000067
31.176 31.2404 0.000083
31.176 31.2406 0.000200
31.176 31.2408 0.000133
31.176 31.241 0.000133
31.176 31.2412 0.000133
31.176 31.2414 0.000017
31.176 31.2416 0.000000
31.176 31.2418 0.000050
31.176 31.242 0.000000
31.176 31.2422 0.000033
31.176 31.2424 0.000017
31.176 31.2426 0.000033
31.176 31.2428 0.000100
31.176 31.243 0.000033
31.176 31.2432 0.000050
31.176 31.2434 0.000050
31.176 31.2436 0.000117
31.176 31.2438 0.000150
31.176 31.244 0.000350
31.176 31.2442 0.001752
31.176 31.2444 0.000534
31.176 31.2446 0.000117
31.176 31.2448 0.000067
31.176 31.245 0.000050
31.176 31.2452 0.000067
31.176 31.2454 0.000067
31.176 31.2456 0.000050
31.176 31.2458 0.000100
31.176 31.246 0.000050
31.176 31.2462 0.000083
31.176 31.2464 0.000100
31.176 31.2466 0.000050
31.176 31.2468 0.000083
31.176 31.247 0.000167
31.176 31.2472 0.000434
31.176 31.2474 0.000133
31.176 31.2476 0.000083
31.176 31.2478 0.000100
31.176 31.248 0.000033
31.176 31.2482 0.000050
31.176 31.2484 0.000017
31.176 31.2486 0.000033
31.176 31.2488 0.000083
31.176 31.249 0.000000
31.176 31.2492 0.000017
31.176 31.2494 0.000033
31.176 31.2496 0.000000
31.176 31.2498 0.000033
31.1762 31.17 0.002052
31.1762 31.1702 0.001468
31.1762 31.1704 0.001068
31.1762 31.1706 0.002069
31.1762 31.1708 0.010310
31.1762 31.171 0.003136
31.1762 31.1712 0.002252
31.1762 31.1714 0.002002
31.1762 31.1716 0.003303
31.1762 31.1718 0.011512
31.1762 31.172 0.002219
31.1762 31.1722 0.001902
31.1762 31.1724 0.004154
31.1762 31.1726 0.001885
31.1762 31.1728 0.002452
31.1762 31.173 0.002019
31.1762 31.1732 0.002436
31.1762 31.1734 0.004137
31.1762 31.1736 0.003654
31.1762 31.1738 0.004505
31.1762 31.174 0.005672
31.1762 31.1742 0.005839
31.1762 31.1744 0.005005
31.1762 31.1746 0.006256
31.1762 31.1748 0.006323
31.1762 31.175 0.013263
31.1762 31.1752 0.019002
31.1762 31.1754 0.019102
31.1762 31.1756 0.033517
31.1762 31.1758 0.079913
31.1762 31.176 0.334868
31.1762 31.1762 0.000000
31.1762 31.1764 0.333333
31.1762 31.1766 0.073607
31.1762 31.1768 0.032883
31.1762 31.177 0.028946
31.1762 31.1772 0.025459
31.1762 31.1774 0.008442
31.1762 31.1776 0.005822
31.1762 31.1778 0.008976
31.1762 31.178 0.009243
31.1762 31.1782 0.012813
31.1762 31.1784 0.003754
31.1762 31.1786 0.003003
31.1762 31.1788 0.009276
31.1762 31.179 0.010511
31.1762 31.1792 0.004555
31.1762 31.1794 0.004054
31.1762 31.1796 0.001718
31.1762 31.1798 0.001285
31.1762 31.18 0.000868
31.1762 31.1802 0.001018
31.1762 31.1804 0.001552
31.1762 31.1806 0.001335
31.1762 31.1808 0.003504
31.1762 31.181 0.000901
31.1762 31.1812 0.000501
31.1762 31.1814 0.000701
31.1762 31.1816 0.000467
31.1762 31.1818 0.001018
31.1762 31.182 0.002753
31.1762 31.1822 0.001018
31.1762 31.1824 0.000501
31.1762 31.1826 0.000417
31.1762 31.1828 0.000384
31.1762 31.183 0.000417
31.1762 31.1832 0.000567
31.1762 31.1834 0.000767
31.1762 31.1836 0.000901
31.1762 31.1838 0.003537
31.1762 31.184 0.001251
31.1762 31.1842 0.000467
31.1762 31.1844 0.000234
31.1762 31.1846 0.000350
31.1762 31.1848 0.000317
31.1762 31.185 0.000267
31.1762 31.1852 0.000350
31.1762 31.1854 0.000651
31.1762 31.1856 0.000734
31.1762 31.1858 0.000400
31.1762 31.186 0.000617
31.1762 31.1862 0.002252
31.1762 31.1864 0.000601
31.1762 31.1866 0.000250
31.1762 31.1868 0.000367
31.1762 31.187 0.000184
31.1762 31.1872 0.000200
31.1762 31.1874 0.000234
31.1762 31.1876 0.000400
31.1762 31.1878 0.000217
31.1762 31.188 0.000217
31.1762 31.1882 0.000267
31.1762 31.1884 0.000234
31.1762 31.1886 0.000317
31.1762 31.1888 0.000350
31.1762 31.189 0.000234
31.1762 31.1892 0.000234
31.1762 31.1894 0.000184
31.1762 31.1896 0.000167
31.1762 31.1898 0.000467
31.1762 31.19 0.000951
31.1762 31.1902 0.000417
31.1762 31.1904 0.000334
31.1762 31.1906 0.000300
31.1762 31.1908 0.000167
31.1762 31.191 0.000467
31.1762 31.1912 0.001502
31.1762 31.1914 0.000751
31.1762 31.1916 0.000450
31.1762 31.1918 0.000250
31.1762 31.192 0.000100
31.1762 31.1922 0.000634
31.1762 31.1924 0.000501
31.1762 31.1926 0.000334
31.1762 31.1928 0.001134
31.1762 31.193 0.002069
31.1762 31.1932 0.000450
31.1762 31.1934 0.000567
31.1762 31.1936 0.000434
31.1762 31.1938 0.000417
31.1762 31.194 0.000817
31.1762 31.1942 0.002669
31.1762 31.1944 0.000617
31.1762 31.1946 0.000617
31.1762 31.1948 0.000384
31.1762 31.195 0.000484
31.1762 31.1952 0.000217
31.1762 31.1954 0.000100
31.1762 31.1956 0.000551
31.1762 31.1958 0.000350
31.1762 31.196 0.000133
31.1762 31.1962 0.000184
31.1762 31.1964 0.000250
31.1762 31.1966 0.000384
31.1762 31.1968 0.000184
31.1762 31.197 0.000284
31.1762 31.1972 0.000434
31.1762 31.1974 0.000250
31.1762 31.1976 0.000250
31.1762 31.1978 0.000200
31.1762 31.198 0.000184
31.1762 31.1982 0.000367
31.1762 31.1984 0.000184
31.1762 31.1986 0.000217
31.1762 31.1988 0.000117
31.1762 31.199 0.000234
31.1762 31.1992 0.000083
31.1762 31.1994 0.000450
31.1762 31.1996 0.001084
31.1762 31.1998 0.000868
31.1762 31.2 0.000517
31.1762 31.2002 0.000334
31.1762 31.2004 0.000167
31.1762 31.2006 0.000083
31.1762 31.2008 0.000100
31.1762 31.201 0.000167
31.1762 31.2012 0.000184
31.1762 31.2014 0.000167
31.1762 31.2016 0.000167
31.1762 31.2018 0.000300
31.1762 31.202 0.000384
31.1762 31.2022 0.000634
31.1762 31.2024 0.000317
31.1762 31.2026 0.000234
31.1762 31.2028 0.000317
31.1762 31.203 0.000334
31.1762 31.2032 0.000400
31.1762 31.2034 0.000184
31.1762 31.2036 0.000217
31.1762 31.2038 0.000167
31.1762 31.204 0.000117
31.1762 31.2042 0.000067
31.1762 31.2044 0.000133
31.1762 31.2046 0.000133
31.1762 31.2048 0.000167
31.1762 31.205 0.000083
31.1762 31.2052 0.000150
31.1762 31.2054 0.000200
31.1762 31.2056 0.000067
31.1762 31.2058 0.000284
31.1762 31.206 0.000133
31.1762 31.2062 0.000100
31.1762 31.2064 0.000117
31.1762 31.2066 0.000117
31.1762 31.2068 0.000317
31.1762 31.207 0.000634
31.1762 31.2072 0.001652
31.1762 31.2074 0.000601
31.1762 31.2076 0.000200
31.1762 31.2078 0.000150
31.1762 31.208 0.000334
31.1762 31.2082 0.000651
31.1762 31.2084 0.000234
31.1762 31.2086 0.000150
31.1762 31.2088 0.000217
31.1762 31.209 0.000350
31.1762 31.2092 0.000200
31.1762 31.2094 0.000083
31.1762 31.2096 0.000083
31.1762 31.2098 0.000133
31.1762 31.21 0.000083
31.1762 31.2102 0.000250
31.1762 31.2104 0.000250
31.1762 31.2106 0.000367
31.1762 31.2108 0.000117
31.1762 31.211 0.000067
31.1762 31.2112 0.000050
31.1762 31.2114 0.000083
31.1762 31.2116 0.000033
31.1762 31.2118 0.000117
31.1762 31.212 0.000100
31.1762 31.2122 0.000200
31.1762 31.2124 0.000284
31.1762 31.2126 0.000100
31.1762 31.2128 0.000200
31.1762 31.213 0.000083
31.1762 31.2132 0.000100
31.1762 31.2134 0.000117
31.1762 31.2136 0.000100
31.1762 31.2138 0.000200
31.1762 31.214 0.000100
31.1762 31.2142 0.000050
31.1762 31.2144 0.000050
31.1762 31.2146 0.000083
31.1762 31.2148 0.000117
31.1762 31.215 0.000100
31.1762 31.2152 0.000000
31.1762 31.2154 0.000100
31.1762 31.2156 0.000050
31.1762 31.2158 0.000100
31.1762 31.216 0.000100
31.1762 31.2162 0.000200
31.1762 31.2164 0.000217
31.1762 31.2166 0.000184
31.1762 31.2168 0.000117
31.1762 31.217 0.000150
31.1762 31.2172 0.000117
31.1762 31.2174 0.000100
31.1762 31.2176 0.000334
31.1762 31.2178 0.000634
31.1762 31.218 0.003487
31.1762 31.2182 0.000551
31.1762 31.2184 0.000217
31.1762 31.2186 0.000117
31.1762 31.2188 0.000083
31.1762 31.219 0.000150
31.1762 31.2192 0.000083
31.1762 31.2194 0.000067
31.1762 31.2196 0.000184
31.1762 31.2198 0.000200
31.1762 31.22 0.000184
31.1762 31.2202 0.000167
31.1762 31.2204 0.000184
31.1762 31.2206 0.000133
31.1762 31.2208 0.000267
31.1762 31.221 0.000133
31.1762 31.2212 0.000117
31.1762 31.2214 0.000083
31.1762 31.2216 0.000050
31.1762 31.2218 0.000050
31.1762 31.222 0.000050
31.1762 31.2222 0.000067
31.1762 31.2224 0.000050
31.1762 31.2226 0.000033
31.1762 31.2228 0.000017
31.1762 31.223 0.000017
31.1762 31.2232 0.000033
31.1762 31.2234 0.000033
31.1762 31.2236 0.000083
31.1762 31.2238 0.000217
31.1762 31.224 0.001218
31.1762 31.2242 0.000200
31.1762 31.2244 0.000117
31.1762 31.2246 0.000200
31.1762 31.2248 0.000117
31.1762 31.225 0.000117
31.1762 31.2252 0.000067
31.1762 31.2254 0.000050
31.1762 31.2256 0.000033
31.1762 31.2258 0.000000
31.1762 31.226 0.000000
31.1762 31.2262 0.000017
31.1762 31.2264 0.000000
31.1762 31.2266 0.000000
31.1762 31.2268 0.000000
31.1762 31.227 0.000017
31.1762 31.2272 0.000033
31.1762 31.2274 0.000000
31.1762 31.2276 0.000050
31.1762 31.2278 0.000100
31.1762 31.228 0.000033
31.1762 31.2282 0.000033
31.1762 31.2284 0.000017
31.1762 31.2286 0.000017
31.1762 31.2288 0.000017
31.1762 31.229 0.000000
31.1762 31.2292 0.000050
31.1762 31.2294 0.000017
31.1762 31.2296 0.000000
31.1762 31.2298 0.000050
31.1762 31.23 0.000067
31.1762 31.2302 0.000033
31.1762 31.2304 0.000033
31.1762 31.2306 0.000033
31.1762 31.2308 0.000100
31.1762 31.231 0.000067
31.1762 31.2312 0.000017
31.1762 31.2314 0.000000
31.1762 31.2316 0.000033
31.1762 31.2318 0.000050
31.1762 31.232 0.000017
31.1762 31.2322 0.000000
31.1762 31.2324 0.000017
31.1762 31.2326 0.000083
31.1762 31.2328 0.000017
31.1762 31.233 0.000067
31.1762 31.2332 0.000067
31.1762 31.2334 0.000050
31.1762 31.2336 0.000017
31.1762 31.2338 0.000100
31.1762 31.234 0.000133
31.1762 31.2342 0.000050
31.1762 31.2344 0.000033
31.1762 31.2346 0.000033
31.1762 31.2348 0.000033
31.1762 31.235 0.000033
31.1762 31.2352 0.000000
31.1762 31.2354 0.000000
31.1762 31.2356 0.000033
31.1762 31.2358 0.000017
31.1762 31.236 0.000000
31.1762 31.2362 0.000050
31.1762 31.2364 0.000017
31.1762 31.2366 0.000033
31.1762 31.2368 0.000033
31.1762 31.237 0.000100
31.1762 31.2372 0.000000
31.1762 31.2374 0.000033
31.1762 31.2376 0.000067
31.1762 31.2378 0.000017
31.1762 31.238 0.000067
31.1762 31.2382 0.000050
31.1762 31.2384 0.000017
31.1762 31.2386 0.000033
31.1762 31.2388 0.000100
31.1762 31.239 0.000033
31.1762 31.2392 0.000100
31.1762 31.2394 0.000083
31.1762 31.2396 0.000100
31.1762 31.2398 0.000184
31.1762 31.24 0.000651
31.1762 31.2402 0.000250
31.1762 31.2404 0.000150
31.1762 31.2406 0.000167
31.1762 31.2408 0.000150
31.1762 31.241 0.000133
31.1762 31.2412 0.000150
31.1762 31.2414 0.000050
31.1762 31.2416 0.000067
31.1762 31.2418 0.000000
31.1762 31.242 0.000050
31.1762 31.2422 0.000067
31.1762 31.2424 0.000033
31.1762 31.2426 0.000083
31.1762 31.2428 0.000033
31.1762 31.243 0.000017
31.1762 31.2432 0.000067
31.1762 31.2434 0.000117
31.1762 31.2436 0.000017
31.1762 31.2438 0.000083
31.1762 31.244 0.000050
31.1762 31.2442 0.000317
31.1762 31.2444 0.000133
31.1762 31.2446 0.000117
31.1762 31.2448 0.000100
31.1762 31.245 0.000067
31.1762 31.2452 0.000050
31.1762 31.2454 0.000100
31.1762 31.2456 0.000067
31.1762 31.2458 0.000117
31.1762 31.246 0.000067
31.1762 31.2462 0.000067
31.1762 31.2464 0.000017
31.1762 31.2466 0.000067
31.1762 31.2468 0.000150
31.1762 31.247 0.000434
31.1762 31.2472 0.001969
31.1762 31.2474 0.000284
31.1762 31.2476 0.000284
31.1762 31.2478 0.000100
31.1762 31.248 0.000033
31.1762 31.2482 0.000067
31.1762 31.2484 0.000033
31.1762 31.2486 0.000033
31.1762 31.2488 0.000117
31.1762 31.249 0.000050
31.1762 31.2492 0.000050
31.1762 31.2494 0.000033
31.1762 31.2496 0.000050
31.1762 31.2498 0.000050
31.1764 31.17 0.002719
31.1764 31.1702 0.003187
31.1764 31.1704 0.001502
31.1764 31.1706 0.001285
31.1764 31.1708 0.002903
31.1764 31.171 0.005189
31.1764 31.1712 0.006306
31.1764 31.1714 0.003036
31.1764 31.1716 0.004271
31.1764 31.1718 0.002769
31.1764 31.172 0.001301
31.1764 31.1722 0.002135
31.1764 31.1724 0.001468
31.1764 31.1726 0.001451
31.1764 31.1728 0.001568
31.1764 31.173 0.001585
31.1764 31.1732 0.003770
31.1764 31.1734 0.002452
31.1764 31.1736 0.005556
31.1764 31.1738 0.004087
31.1764 31.174 0.003804
31.1764 31.1742 0.007925
31.1764 31.1744 0.007040
31.1764 31.1746 0.008225
31.1764 31.1748 0.007407
31.1764 31.175 0.008342
31.1764 31.1752 0.012546
31.1764 31.1754 0.012646
31.1764 31.1756 0.023023
31.1764 31.1758 0.023490
31.1764 31.176 0.079530
31.1764 31.1762 0.333333
31.1764 31.1764 0.000000
31.1764 31.1766 0.335752
31.1764 31.1768 0.081064
31.1764 31.177 0.039173
31.1764 31.1772 0.024658
31.1764 31.1774 0.024074
31.1764 31.1776 0.012179
31.1764 31.1778 0.007157
31.1764 31.178 0.010878
31.1764 31.1782 0.009593
31.1764 31.1784 0.007925
31.1764 31.1786 0.004638
31.1764 31.1788 0.014047
31.1764 31.179 0.007875
31.1764 31.1792 0.002870
31.1764 31.1794 0.002953
31.1764 31.1796 0.002536
31.1764 31.1798 0.001602
31.1764 31.18 0.001185
31.1764 31.1802 0.002519
31.1764 31.1804 0.001385
31.1764 31.1806 0.001185
31.1764 31.1808 0.001018
31.1764 31.181 0.000801
31.1764 31.1812 0.000384
31.1764 31.1814 0.000884
31.1764 31.1816 0.000651
31.1764 31.1818 0.000901
31.1764 31.182 0.001268
31.1764 31.1822 0.000851
31.1764 31.1824 0.000450
31.1764 31.1826 0.000450
31.1764 31.1828 0.000584
31.1764 31.183 0.000350
31.1764 31.1832 0.000400
31.1764 31.1834 0.000450
31.1764 31.1836 0.000617
31.1764 31.1838 0.001068
31.1764 31.184 0.003053
31.1764 31.1842 0.000717
31.1764 31.1844 0.000300
31.1764 31.1846 0.000250
31.1764 31.1848 0.000250
31.1764 31.185 0.000250
31.1764 31.1852 0.000317
31.1764 31.1854 0.000284
31.1764 31.1856 0.000400
31.1764 31.1858 0.000334
31.1764 31.186 0.000367
31.1764 31.1862 0.000350
31.1764 31.1864 0.000317
31.1764 31.1866 0.000217
31.1764 31.1868 0.000367
31.1764 31.187 0.000267
31.1764 31.1872 0.000250
31.1764 31.1874 0.000317
31.1764 31.1876 0.000467
31.1764 31.1878 0.000300
31.1764 31.188 0.000300
31.1764 31.1882 0.000300
31.1764 31.1884 0.000400
31.1764 31.1886 0.000501
31.1764 31.1888 0.000450
31.1764 31.189 0.000334
31.1764 31.1892 0.000234
31.1764 31.1894 0.000267
31.1764 31.1896 0.000384
31.1764 31.1898 0.000300
31.1764 31.19 0.000250
31.1764 31.1902 0.000217
31.1764 31.1904 0.000367
31.1764 31.1906 0.000384
31.1764 31.1908 0.000300
31.1764 31.191 0.000417
31.1764 31.1912 0.000317
31.1764 31.1914 0.000317
31.1764 31.1916 0.000167
31.1764 31.1918 0.000217
31.1764 31.192 0.000234
31.1764 31.1922 0.000234
31.1764 31.1924 0.000400
31.1764 31.1926 0.000384
31.1764 31.1928 0.000501
31.1764 31.193 0.000767
31.1764 31.1932 0.000551
31.1764 31.1934 0.000334
31.1764 31.1936 0.000334
31.1764 31.1938 0.000484
31.1764 31.194 0.001668
31.1764 31.1942 0.001151
31.1764 31.1944 0.000701
31.1764 31.1946 0.001752
31.1764 31.1948 0.000634
31.1764 31.195 0.000384
31.1764 31.1952 0.000217
31.1764 31.1954 0.000234
31.1764 31.1956 0.001251
31.1764 31.1958 0.000300
31.1764 31.196 0.000133
31.1764 31.1962 0.000284
31.1764 31.1964 0.000317
31.1764 31.1966 0.001752
31.1764 31.1968 0.000300
31.1764 31.197 0.000250
31.1764 31.1972 0.000117
31.1764 31.1974 0.000167
31.1764 31.1976 0.000651
31.1764 31.1978 0.000334
31.1764 31.198 0.000217
31.1764 31.1982 0.000200
31.1764 31.1984 0.000234
31.1764 31.1986 0.000167
31.1764 31.1988 0.000167
31.1764 31.199 0.000150
31.1764 31.1992 0.000234
31.1764 31.1994 0.000417
31.1764 31.1996 0.000367
31.1764 31.1998 0.000350
31.1764 31.2 0.000250
31.1764 31.2002 0.000133
31.1764 31.2004 0.000150
31.1764 31.2006 0.000200
31.1764 31.2008 0.000100
31.1764 31.201 0.000150
31.1764 31.2012 0.000117
31.1764 31.2014 0.000100
31.1764 31.2016 0.000217
31.1764 31.2018 0.000150
31.1764 31.202 0.000234
31.1764 31.2022 0.000450
31.1764 31.2024 0.000317
31.1764 31.2026 0.000284
31.1764 31.2028 0.000501
31.1764 31.203 0.000284
31.1764 31.2032 0.000150
31.1764 31.2034 0.000250
31.1764 31.2036 0.000234
31.1764 31.2038 0.000083
31.1764 31.204 0.000150
31.1764 31.2042 0.000050
31.1764 31.2044 0.000117
31.1764 31.2046 0.000050
31.1764 31.2048 0.000067
31.1764 31.205 0.000133
31.1764 31.2052 0.000184
31.1764 31.2054 0.000200
31.1764 31.2056 0.000184
31.1764 31.2058 0.000167
31.1764 31.206 0.000117
31.1764 31.2062 0.000100
31.1764 31.2064 0.000100
31.1764 31.2066 0.000033
31.1764 31.2068 0.000234
31.1764 31.207 0.000234
31.1764 31.2072 0.000517
31.1764 31.2074 0.000250
31.1764 31.2076 0.000234
31.1764 31.2078 0.000234
31.1764 31.208 0.000250
31.1764 31.2082 0.000267
31.1764 31.2084 0.000250
31.1764 31.2086 0.000384
31.1764 31.2088 0.000584
31.1764 31.209 0.002102
31.1764 31.2092 0.000517
31.1764 31.2094 0.000100
31.1764 31.2096 0.000117
31.1764 31.2098 0.000117
31.1764 31.21 0.000067
31.1764 31.2102 0.000184
31.1764 31.2104 0.000367
31.1764 31.2106 0.001468
31.1764 31.2108 0.000484
31.1764 31.211 0.000117
31.1764 31.2112 0.000067
31.1764 31.2114 0.000067
31.1764 31.2116 0.000117
31.1764 31.2118 0.000117
31.1764 31.212 0.000100
31.1764 31.2122 0.000167
31.1764 31.2124 0.000150
31.1764 31.2126 0.000100
31.1764 31.2128 0.000200
31.1764 31.213 0.000167
31.1764 31.2132 0.000133
31.1764 31.2134 0.000100
31.1764 31.2136 0.000083
31.1764 31.2138 0.000067
31.1764 31.214 0.000100
31.1764 31.2142 0.000117
31.1764 31.2144 0.000067
31.1764 31.2146 0.000117
31.1764 31.2148 0.000133
31.1764 31.215 0.000133
31.1764 31.2152 0.000100
31.1764 31.2154 0.000083
31.1764 31.2156 0.000117
31.1764 31.2158 0.000117
31.1764 31.216 0.000083
31.1764 31.2162 0.000250
31.1764 31.2164 0.001101
31.1764 31.2166 0.000150
31.1764 31.2168 0.000083
31.1764 31.217 0.000117
31.1764 31.2172 0.000067
31.1764 31.2174 0.000083
31.1764 31.2176 0.000150
31.1764 31.2178 0.000234
31.1764 31.218 0.000617
31.1764 31.2182 0.000267
31.1764 31.2184 0.000200
31.1764 31.2186 0.000100
31.1764 31.2188 0.000100
31.1764 31.219 0.000150
31.1764 31.2192 0.000133
31.1764 31.2194 0.000184
31.1764 31.2196 0.000167
31.1764 31.2198 0.000133
31.1764 31.22 0.000150
31.1764 31.2202 0.000117
31.1764 31.2204 0.000300
31.1764 31.2206 0.000384
31.1764 31.2208 0.000901
31.1764 31.221 0.000184
31.1764 31.2212 0.000117
31.1764 31.2214 0.000083
31.1764 31.2216 0.000050
31.1764 31.2218 0.000033
31.1764 31.222 0.000033
31.1764 31.2222 0.000083
31.1764 31.2224 0.000050
31.1764 31.2226 0.000117
31.1764 31.2228 0.000067
31.1764 31.223 0.000100
31.1764 31.2232 0.000033
31.1764 31.2234 0.000083
31.1764 31.2236 0.000067
31.1764 31.2238 0.000117
31.1764 31.224 0.000117
31.1764 31.2242 0.000083
31.1764 31.2244 0.000067
31.1764 31.2246 0.000083
31.1764 31.2248 0.000117
31.1764 31.225 0.000150
31.1764 31.2252 0.000217
31.1764 31.2254 0.000033
31.1764 31.2256 0.000083
31.1764 31.2258 0.000033
31.1764 31.226 0.000000
31.1764 31.2262 0.000033
31.1764 31.2264 0.000017
31.1764 31.2266 0.000000
31.1764 31.2268 0.000000
31.1764 31.227 0.000017
31.1764 31.2272 0.000033
31.1764 31.2274 0.000017
31.1764 31.2276 0.000033
31.1764 31.2278 0.000067
31.1764 31.228 0.000033
31.1764 31.2282 0.000033
31.1764 31.2284 0.000017
31.1764 31.2286 0.000000
31.1764 31.2288 0.000017
31.1764 31.229 0.000050
31.1764 31.2292 0.000000
31.1764 31.2294 0.000050
31.1764 31.2296 0.000000
31.1764 31.2298 0.000067
31.1764 31.23 0.000017
31.1764 31.2302 0.000000
31.1764 31.2304 0.000050
31.1764 31.2306 0.000100
31.1764 31.2308 0.000067
31.1764 31.231 0.000067
31.1764 31.2312 0.000033
31.1764 31.2314 0.000017
31.1764 31.2316 0.000033
31.1764 31.2318 0.000017
31.1764 31.232 0.000017
31.1764 31.2322 0.000000
31.1764 31.2324 0.000000
31.1764 31.2326 0.000033
31.1764 31.2328 0.000050
31.1764 31.233 0.000017
31.1764 31.2332 0.000100
31.1764 31.2334 0.000167
31.1764 31.2336 0.000117
31.1764 31.2338 0.000217
31.1764 31.234 0.000234
31.1764 31.2342 0.000050
31.1764 31.2344 0.000017
31.1764 31.2346 0.000050
31.1764 31.2348 0.000033
31.1764 31.235 0.000000
31.1764 31.2352 0.000083
31.1764 31.2354 0.000083
31.1764 31.2356 0.000033
31.1764 31.2358 0.000017
31.1764 31.236 0.000000
31.1764 31.2362 0.000083
31.1764 31.2364 0.000033
31.1764 31.2366 0.000017
31.1764 31.2368 0.000150
31.1764 31.237 0.000017
31.1764 31.2372 0.000083
31.1764 31.2374 0.000050
31.1764 31.2376 0.000017
31.1764 31.2378 0.000050
31.1764 31.238 0.000133
31.1764 31.2382 0.000083
31.1764 31.2384 0.000033
31.1764 31.2386 0.000083
31.1764 31.2388 0.000117
31.1764 31.239 0.000083
31.1764 31.2392 0.000200
31.1764 31.2394 0.000133
31.1764 31.2396 0.000167
31.1764 31.2398 0.000601
31.1764 31.24 0.003320
31.1764 31.2402 0.000918
31.1764 31.2404 0.000250
31.1764 31.2406 0.000200
31.1764 31.2408 0.000033
31.1764 31.241 0.000184
31.1764 31.2412 0.000651
31.1764 31.2414 0.000067
31.1764 31.2416 0.000033
31.1764 31.2418 0.000033
31.1764 31.242 0.000033
31.1764 31.2422 0.000017
31.1764 31.2424 0.000050
31.1764 31.2426 0.000033
31.1764 31.2428 0.000050
31.1764 31.243 0.000083
31.1764 31.2432 0.000033
31.1764 31.2434 0.000033
31.1764 31.2436 0.000083
31.1764 31.2438 0.000100
31.1764 31.244 0.000083
31.1764 31.2442 0.000184
31.1764 31.2444 0.000217
31.1764 31.2446 0.000083
31.1764 31.2448 0.000083
31.1764 31.245 0.000050
31.1764 31.2452 0.000067
31.1764 31.2454 0.000067
31.1764 31.2456 0.000083
31.1764 31.2458 0.000083
31.1764 31.246 0.000100
31.1764 31.2462 0.000033
31.1764 31.2464 0.000067
31.1764 31.2466 0.000117
31.1764 31.2468 0.000067
31.1764 31.247 0.000100
31.1764 31.2472 0.000300
31.1764 31.2474 0.000033
31.1764 31.2476 0.000050
31.1764 31.2478 0.000083
31.1764 31.248 0.000033
31.1764 31.2482 0.000017
31.1764 31.2484 0.000117
31.1764 31.2486 0.000067
31.1764 31.2488 0.000167
31.1764 31.249 0.000017
31.1764 31.2492 0.000000
31.1764 31.2494 0.000083
31.1764 31.2496 0.000083
31.1764 31.2498 0.000067
31.1766 31.17 0.002970
31.1766 31.1702 0.002436
31.1766 31.1704 0.003053
31.1766 31.1706 0.001335
31.1766 31.1708 0.001518
31.1766 31.171 0.001752
31.1766 31.1712 0.002619
31.1766 31.1714 0.004137
31.1766 31.1716 0.003337
31.1766 31.1718 0.001568
31.1766 31.172 0.001368
31.1766 31.1722 0.003804
31.1766 31.1724 0.002436
31.1766 31.1726 0.002386
31.1766 31.1728 0.001902
31.1766 31.173 0.003120
31.1766 31.1732 0.006690
31.1766 31.1734 0.003153
31.1766 31.1736 0.004321
31.1766 31.1738 0.004288
31.1766 31.174 0.004054
31.1766 31.1742 0.005038
31.1766 31.1744 0.003954
31.1766 31.1746 0.008041
31.1766 31.1748 0.007774
31.1766 31.175 0.009159
31.1766 31.1752 0.012963
31.1766 31.1754 0.010544
31.1766 31.1756 0.017167
31.1766 31.1758 0.014231
31.1766 31.176 0.043594
31.1766 31.1762 0.073607
31.1766 31.1764 0.335752
31.1766 31.1766 0.000000
31.1766 31.1768 0.334117
31.1766 31.177 0.074992
31.1766 31.1772 0.038272
31.1766 31.1774 0.029663
31.1766 31.1776 0.017434
31.1766 31.1778 0.013130
31.1766 31.178 0.010544
31.1766 31.1782 0.009927
31.1766 31.1784 0.006623
31.1766 31.1786 0.008125
31.1766 31.1788 0.010327
31.1766 31.179 0.003670
31.1766 31.1792 0.003704
31.1766 31.1794 0.003504
31.1766 31.1796 0.004087
31.1766 31.1798 0.003487
31.1766 31.18 0.002486
31.1766 31.1802 0.003103
31.1766 31.1804 0.002319
31.1766 31.1806 0.002119
31.1766 31.1808 0.000868
31.1766 31.181 0.000350
31.1766 31.1812 0.000367
31.1766 31.1814 0.000501
31.1766 31.1816 0.001401
31.1766 31.1818 0.000918
31.1766 31.182 0.002252
31.1766 31.1822 0.002536
31.1766 31.1824 0.000684
31.1766 31.1826 0.000551
31.1766 31.1828 0.000851
31.1766 31.183 0.000551
31.1766 31.1832 0.000450
31.1766 31.1834 0.000267
31.1766 31.1836 0.000350
31.1766 31.1838 0.000701
31.1766 31.184 0.000517
31.1766 31.1842 0.000534
31.1766 31.1844 0.000284
31.1766 31.1846 0.000334
31.1766 31.1848 0.000234
31.1766 31.185 0.000117
31.1766 31.1852 0.000400
31.1766 31.1854 0.000300
31.1766 31.1856 0.000350
31.1766 31.1858 0.000217
31.1766 31.186 0.000367
31.1766 31.1862 0.000400
31.1766 31.1864 0.000234
31.1766 31.1866 0.000300
31.1766 31.1868 0.000217
31.1766 31.187 0.000334
31.1766 31.1872 0.000467
31.1766 31.1874 0.001618
31.1766 31.1876 0.000884
31.1766 31.1878 0.000300
31.1766 31.188 0.001251
31.1766 31.1882 0.000534
31.1766 31.1884 0.001451
31.1766 31.1886 0.002386
31.1766 31.1888 0.000868
31.1766 31.189 0.000434
31.1766 31.1892 0.000417
31.1766 31.1894 0.001485
31.1766 31.1896 0.001668
31.1766 31.1898 0.000434
31.1766 31.19 0.000150
31.1766 31.1902 0.000300
31.1766 31.1904 0.000300
31.1766 31.1906 0.001134
31.1766 31.1908 0.000484
31.1766 31.191 0.000400
31.1766 31.1912 0.000250
31.1766 31.1914 0.000334
31.1766 31.1916 0.000984
31.1766 31.1918 0.000467
31.1766 31.192 0.000184
31.1766 31.1922 0.000350
31.1766 31.1924 0.000384
31.1766 31.1926 0.000317
31.1766 31.1928 0.001101
31.1766 31.193 0.000484
31.1766 31.1932 0.000367
31.1766 31.1934 0.000284
31.1766 31.1936 0.000317
31.1766 31.1938 0.000551
31.1766 31.194 0.001468
31.1766 31.1942 0.002519
31.1766 31.1944 0.000784
31.1766 31.1946 0.000584
31.1766 31.1948 0.000417
31.1766 31.195 0.000200
31.1766 31.1952 0.000317
31.1766 31.1954 0.000350
31.1766 31.1956 0.000300
31.1766 31.1958 0.000234
31.1766 31.196 0.000250
31.1766 31.1962 0.000267
31.1766 31.1964 0.000217
31.1766 31.1966 0.000367
31.1766 31.1968 0.000250
31.1766 31.197 0.000350
31.1766 31.1972 0.000200
31.1766 31.1974 0.000117
31.1766 31.1976 0.000267
31.1766 31.1978 0.000150
31.1766 31.198 0.000250
31.1766 31.1982 0.000184
31.1766 31.1984 0.000717
31.1766 31.1986 0.000250
31.1766 31.1988 0.000100
31.1766 31.199 0.000133
31.1766 31.1992 0.000067
31.1766 31.1994 0.000617
31.1766 31.1996 0.000300
31.1766 31.1998 0.000300
31.1766 31.2 0.000250
31.1766 31.2002 0.000150
31.1766 31.2004 0.000217
31.1766 31.2006 0.000217
31.1766 31.2008 0.000300
31.1766 31.201 0.000300
31.1766 31.2012 0.000184
31.1766 31.2014 0.000200
31.1766 31.2016 0.000267
31.1766 31.2018 0.000551
31.1766 31.202 0.000634
31.1766 31.2022 0.001351
31.1766 31.2024 0.000200
31.1766 31.2026 0.000250
31.1766 31.2028 0.000234
31.1766 31.203 0.000284
31.1766 31.2032 0.000567
31.1766 31.2034 0.000350
31.1766 31.2036 0.000851
31.1766 31.2038 0.000133
31.1766 31.204 0.000117
31.1766 31.2042 0.000050
31.1766 31.2044 0.000150
31.1766 31.2046 0.000133
31.1766 31.2048 0.000150
31.1766 31.205 0.000250
31.1766 31.2052 0.000400
31.1766 31.2054 0.001001
31.1766 31.2056 0.000217
31.1766 31.2058 0.000067
31.1766 31.206 0.000100
31.1766 31.2062 0.000133
31.1766 31.2064 0.000083
31.1766 31.2066 0.000050
31.1766 31.2068 0.000184
31.1766 31.207 0.000117
31.1766 31.2072 0.000234
31.1766 31.2074 0.000217
31.1766 31.2076 0.000234
31.1766 31.2078 0.000334
31.1766 31.208 0.000918
31.1766 31.2082 0.000300
31.1766 31.2084 0.000150
31.1766 31.2086 0.000284
31.1766 31.2088 0.000534
31.1766 31.209 0.000534
31.1766 31.2092 0.000200
31.1766 31.2094 0.000150
31.1766 31.2096 0.000133
31.1766 31.2098 0.000083
31.1766 31.21 0.000067
31.1766 31.2102 0.000200
31.1766 31.2104 0.000217
31.1766 31.2106 0.000501
31.1766 31.2108 0.001218
31.1766 31.211 0.000284
31.1766 31.2112 0.000033
31.1766 31.2114 0.000017
31.1766 31.2116 0.000017
31.1766 31.2118 0.000050
31.1766 31.212 0.000234
31.1766 31.2122 0.000300
31.1766 31.2124 0.000184
31.1766 31.2126 0.000067
31.1766 31.2128 0.000150
31.1766 31.213 0.000217
31.1766 31.2132 0.000133
31.1766 31.2134 0.000117
31.1766 31.2136 0.000083
31.1766 31.2138 0.000150
31.1766 31.214 0.000184
31.1766 31.2142 0.000117
31.1766 31.2144 0.000184
31.1766 31.2146 0.000150
31.1766 31.2148 0.000133
31.1766 31.215 0.000434
31.1766 31.2152 0.000167
31.1766 31.2154 0.000184
31.1766 31.2156 0.000133
31.1766 31.2158 0.000067
31.1766 31.216 0.000150
31.1766 31.2162 0.000150
31.1766 31.2164 0.000367
31.1766 31.2166 0.000150
31.1766 31.2168 0.000067
31.1766 31.217 0.000117
31.1766 31.2172 0.000067
31.1766 31.2174 0.000117
31.1766 31.2176 0.000100
31.1766 31.2178 0.000217
31.1766 31.218 0.000150
31.1766 31.2182 0.000083
31.1766 31.2184 0.000184
31.1766 31.2186 0.000117
31.1766 31.2188 0.000117
31.1766 31.219 0.000133
31.1766 31.2192 0.000267
31.1766 31.2194 0.000150
31.1766 31.2196 0.000317
31.1766 31.2198 0.000317
31.1766 31.22 0.000551
31.1766 31.2202 0.000317
31.1766 31.2204 0.000184
31.1766 31.2206 0.000267
31.1766 31.2208 0.000284
31.1766 31.221 0.000150
31.1766 31.2212 0.000067
31.1766 31.2214 0.000050
31.1766 31.2216 0.000050
31.1766 31.2218 0.000033
31.1766 31.222 0.000033
31.1766 31.2222 0.000083
31.1766 31.2224 0.000050
31.1766 31.2226 0.000083
31.1766 31.2228 0.000033
31.1766 31.223 0.000050
31.1766 31.2232 0.000083
31.1766 31.2234 0.000017
31.1766 31.2236 0.000033
31.1766 31.2238 0.000050
31.1766 31.224 0.000017
31.1766 31.2242 0.000117
31.1766 31.2244 0.000083
31.1766 31.2246 0.000167
31.1766 31.2248 0.000267
31.1766 31.225 0.000400
31.1766 31.2252 0.001018
31.1766 31.2254 0.000150
31.1766 31.2256 0.000100
31.1766 31.2258 0.000083
31.1766 31.226 0.000033
31.1766 31.2262 0.000050
31.1766 31.2264 0.000033
31.1766 31.2266 0.000017
31.1766 31.2268 0.000033
31.1766 31.227 0.000000
31.1766 31.2272 0.000017
31.1766 31.2274 0.000017
31.1766 31.2276 0.000050
31.1766 31.2278 0.000033
31.1766 31.228 0.000050
31.1766 31.2282 0.000050
31.1766 31.2284 0.000033
31.1766 31.2286 0.000033
31.1766 31.2288 0.000000
31.1766 31.229 0.000050
31.1766 31.2292 0.000000
31.1766 31.2294 0.000033
31.1766 31.2296 0.000067
31.1766 31.2298 0.000083
31.1766 31.23 0.000067
31.1766 31.2302 0.000033
31.1766 31.2304 0.000083
31.1766 31.2306 0.000067
31.1766 31.2308 0.000100
31.1766 31.231 0.000017
31.1766 31.2312 0.000033
31.1766 31.2314 0.000033
31.1766 31.2316 0.000050
31.1766 31.2318 0.000033
31.1766 31.232 0.000050
31.1766 31.2322 0.000033
31.1766 31.2324 0.000050
31.1766 31.2326 0.000050
31.1766 31.2328 0.000100
31.1766 31.233 0.000100
31.1766 31.2332 0.000100
31.1766 31.2334 0.000184
31.1766 31.2336 0.000334
31.1766 31.2338 0.000651
31.1766 31.234 0.001885
31.1766 31.2342 0.000300
31.1766 31.2344 0.000100
31.1766 31.2346 0.000100
31.1766 31.2348 0.000017
31.1766 31.235 0.000017
31.1766 31.2352 0.000000
31.1766 31.2354 0.000067
31.1766 31.2356 0.000017
31.1766 31.2358 0.000000
31.1766 31.236 0.000000
31.1766 31.2362 0.000017
31.1766 31.2364 0.000083
31.1766 31.2366 0.000117
31.1766 31.2368 0.000083
31.1766 31.237 0.000083
31.1766 31.2372 0.000033
31.1766 31.2374 0.000017
31.1766 31.2376 0.000083
31.1766 31.2378 0.000067
31.1766 31.238 0.000184
31.1766 31.2382 0.000033
31.1766 31.2384 0.000083
31.1766 31.2386 0.000117
31.1766 31.2388 0.000050
31.1766 31.239 0.000050
31.1766 31.2392 0.000150
31.1766 31.2394 0.000083
31.1766 31.2396 0.000200
31.1766 31.2398 0.000234
31.1766 31.24 0.001101
31.1766 31.2402 0.002920
31.1766 31.2404 0.000751
31.1766 31.2406 0.000284
31.1766 31.2408 0.000150
31.1766 31.241 0.000117
31.1766 31.2412 0.000067
31.1766 31.2414 0.000017
31.1766 31.2416 0.000033
31.1766 31.2418 0.000083
31.1766 31.242 0.000267
31.1766 31.2422 0.000100
31.1766 31.2424 0.000167
31.1766 31.2426 0.000133
31.1766 31.2428 0.000033
31.1766 31.243 0.000050
31.1766 31.2432 0.000033
31.1766 31.2434 0.000033
31.1766 31.2436 0.000017
31.1766 31.2438 0.000050
31.1766 31.244 0.000150
31.1766 31.2442 0.000150
31.1766 31.2444 0.000150
31.1766 31.2446 0.000350
31.1766 31.2448 0.000117
31.1766 31.245 0.000100
31.1766 31.2452 0.000083
31.1766 31.2454 0.000017
31.1766 31.2456 0.000017
31.1766 31.2458 0.000033
31.1766 31.246 0.000083
31.1766 31.2462 0.000000
31.1766 31.2464 0.000033
31.1766 31.2466 0.000000
31.1766 31.2468 0.000100
31.1766 31.247 0.000067
31.1766 31.2472 0.000100
31.1766 31.2474 0.000067
31.1766 31.2476 0.000017
31.1766 31.2478 0.000033
31.1766 31.248 0.000000
31.1766 31.2482 0.000033
31.1766 31.2484 0.000050
31.1766 31.2486 0.000033
31.1766 31.2488 0.000017
31.1766 31.249 0.000100
31.1766 31.2492 0.000017
31.1766 31.2494 0.000033
31.1766 31.2496 0.000083
31.1766 31.2498 0.000100
31.1768 31.17 0.001552
31.1768 31.1702 0.001318
31.1768 31.1704 0.001051
31.1768 31.1706 0.001485
31.1768 31.1708 0.005055
31.1768 31.171 0.001885
31.1768 31.1712 0.001752
31.1768 31.1714 0.001235
31.1768 31.1716 0.001051
31.1768 31.1718 0.000851
31.1768 31.172 0.001368
31.1768 31.1722 0.002769
31.1768 31.1724 0.001251
31.1768 31.1726 0.001752
31.1768 31.1728 0.001685
31.1768 31.173 0.003187
31.1768 31.1732 0.001752
31.1768 31.1734 0.002469
31.1768 31.1736 0.003370
31.1768 31.1738 0.003570
31.1768 31.174 0.002035
31.1768 31.1742 0.005038
31.1768 31.1744 0.004071
31.1768 31.1746 0.006106
31.1768 31.1748 0.003954
31.1768 31.175 0.005372
31.1768 31.1752 0.011712
31.1768 31.1754 0.012563
31.1768 31.1756 0.015933
31.1768 31.1758 0.018735
31.1768 31.176 0.028595
31.1768 31.1762 0.032883
31.1768 31.1764 0.081064
31.1768 31.1766 0.334117
31.1768 31.1768 0.000000
31.1768 31.177 0.337487
31.1768 31.1772 0.072155
31.1768 31.1774 0.035636
31.1768 31.1776 0.026510
31.1768 31.1778 0.025475
31.1768 31.178 0.013547
31.1768 31.1782 0.012629
31.1768 31.1784 0.010410
31.1768 31.1786 0.010944
31.1768 31.1788 0.005055
31.1768 31.179 0.003086
31.1768 31.1792 0.004972
31.1768 31.1794 0.003353
31.1768 31.1796 0.005172
31.1768 31.1798 0.005189
31.1768 31.18 0.002352
31.1768 31.1802 0.001118
31.1768 31.1804 0.001368
31.1768 31.1806 0.001852
31.1768 31.1808 0.002186
31.1768 31.181 0.000784
31.1768 31.1812 0.000584
31.1768 31.1814 0.000467
31.1768 31.1816 0.000817
31.1768 31.1818 0.000901
31.1768 31.182 0.000834
31.1768 31.1822 0.001602
31.1768 31.1824 0.000651
31.1768 31.1826 0.000717
31.1768 31.1828 0.001018
31.1768 31.183 0.000384
31.1768 31.1832 0.000517
31.1768 31.1834 0.000534
31.1768 31.1836 0.000918
31.1768 31.1838 0.002119
31.1768 31.184 0.000634
31.1768 31.1842 0.000417
31.1768 31.1844 0.000384
31.1768 31.1846 0.000234
31.1768 31.1848 0.000234
31.1768 31.185 0.000250
31.1768 31.1852 0.000384
31.1768 31.1854 0.000234
31.1768 31.1856 0.000450
31.1768 31.1858 0.000284
31.1768 31.186 0.000234
31.1768 31.1862 0.000367
31.1768 31.1864 0.000317
31.1768 31.1866 0.000284
31.1768 31.1868 0.000601
31.1768 31.187 0.000400
31.1768 31.1872 0.000951
31.1768 31.1874 0.000584
31.1768 31.1876 0.000684
31.1768 31.1878 0.000384
31.1768 31.188 0.000450
31.1768 31.1882 0.000284
31.1768 31.1884 0.000450
31.1768 31.1886 0.001268
31.1768 31.1888 0.000701
31.1768 31.189 0.000918
31.1768 31.1892 0.001502
31.1768 31.1894 0.001351
31.1768 31.1896 0.000584
31.1768 31.1898 0.000501
31.1768 31.19 0.000234
31.1768 31.1902 0.000434
31.1768 31.1904 0.000350
31.1768 31.1906 0.000551
31.1768 31.1908 0.000751
31.1768 31.191 0.000868
31.1768 31.1912 0.000467
31.1768 31.1914 0.000501
31.1768 31.1916 0.000467
31.1768 31.1918 0.001034
31.1768 31.192 0.000434
31.1768 31.1922 0.000801
31.1768 31.1924 0.000551
31.1768 31.1926 0.000284
31.1768 31.1928 0.000851
31.1768 31.193 0.000334
31.1768 31.1932 0.000217
31.1768 31.1934 0.000217
31.1768 31.1936 0.000350
31.1768 31.1938 0.000400
31.1768 31.194 0.000584
31.1768 31.1942 0.000501
31.1768 31.1944 0.000300
31.1768 31.1946 0.000300
31.1768 31.1948 0.000300
31.1768 31.195 0.000384
31.1768 31.1952 0.000651
31.1768 31.1954 0.000334
31.1768 31.1956 0.000267
31.1768 31.1958 0.000217
31.1768 31.196 0.000117
31.1768 31.1962 0.000167
31.1768 31.1964 0.000250
31.1768 31.1966 0.000234
31.1768 31.1968 0.000250
31.1768 31.197 0.000934
31.1768 31.1972 0.000200
31.1768 31.1974 0.000200
31.1768 31.1976 0.000100
31.1768 31.1978 0.000234
31.1768 31.198 0.000534
31.1768 31.1982 0.000284
31.1768 31.1984 0.000701
31.1768 31.1986 0.000834
31.1768 31.1988 0.000250
31.1768 31.199 0.000250
31.1768 31.1992 0.000033
31.1768 31.1994 0.000167
31.1768 31.1996 0.000684
31.1768 31.1998 0.000284
31.1768 31.2 0.000601
31.1768 31.2002 0.000200
31.1768 31.2004 0.000217
31.1768 31.2006 0.000150
31.1768 31.2008 0.000100
31.1768 31.201 0.000184
31.1768 31.2012 0.000250
31.1768 31.2014 0.000901
31.1768 31.2016 0.000217
31.1768 31.2018 0.000317
31.1768 31.202 0.000417
31.1768 31.2022 0.001101
31.1768 31.2024 0.000234
31.1768 31.2026 0.000184
31.1768 31.2028 0.000150
31.1768 31.203 0.000467
31.1768 31.2032 0.000801
31.1768 31.2034 0.001201
31.1768 31.2036 0.000334
31.1768 31.2038 0.000100
31.1768 31.204 0.000117
31.1768 31.2042 0.000083
31.1768 31.2044 0.000100
31.1768 31.2046 0.000184
31.1768 31.2048 0.000217
31.1768 31.205 0.000184
31.1768 31.2052 0.000133
31.1768 31.2054 0.000300
31.1768 31.2056 0.000184
31.1768 31.2058 0.000067
31.1768 31.206 0.000133
31.1768 31.2062 0.000083
31.1768 31.2064 0.000117
31.1768 31.2066 0.000117
31.1768 31.2068 0.000167
31.1768 31.207 0.000217
31.1768 31.2072 0.000384
31.1768 31.2074 0.000484
31.1768 31.2076 0.000284
31.1768 31.2078 0.000300
31.1768 31.208 0.000367
31.1768 31.2082 0.000167
31.1768 31.2084 0.000217
31.1768 31.2086 0.000317
31.1768 31.2088 0.001084
31.1768 31.209 0.000684
31.1768 31.2092 0.000133
31.1768 31.2094 0.000217
31.1768 31.2096 0.000184
31.1768 31.2098 0.000133
31.1768 31.21 0.000284
31.1768 31.2102 0.000250
31.1768 31.2104 0.000167
31.1768 31.2106 0.000100
31.1768 31.2108 0.000350
31.1768 31.211 0.000117
31.1768 31.2112 0.000050
31.1768 31.2114 0.000100
31.1768 31.2116 0.000067
31.1768 31.2118 0.000133
31.1768 31.212 0.000284
31.1768 31.2122 0.000901
31.1768 31.2124 0.000200
31.1768 31.2126 0.000083
31.1768 31.2128 0.000234
31.1768 31.213 0.000868
31.1768 31.2132 0.000184
31.1768 31.2134 0.000150
31.1768 31.2136 0.000100
31.1768 31.2138 0.000100
31.1768 31.214 0.000067
31.1768 31.2142 0.000100
31.1768 31.2144 0.000067
31.1768 31.2146 0.000100
31.1768 31.2148 0.000267
31.1768 31.215 0.002135
31.1768 31.2152 0.000367
31.1768 31.2154 0.000133
31.1768 31.2156 0.000150
31.1768 31.2158 0.000133
31.1768 31.216 0.000117
31.1768 31.2162 0.000050
31.1768 31.2164 0.000184
31.1768 31.2166 0.000083
31.1768 31.2168 0.000083
31.1768 31.217 0.000117
31.1768 31.2172 0.000050
31.1768 31.2174 0.000100
31.1768 31.2176 0.000100
31.1768 31.2178 0.000267
31.1768 31.218 0.000150
31.1768 31.2182 0.000100
31.1768 31.2184 0.000100
31.1768 31.2186 0.000184
31.1768 31.2188 0.000100
31.1768 31.219 0.000167
31.1768 31.2192 0.000317
31.1768 31.2194 0.000250
31.1768 31.2196 0.001852
31.1768 31.2198 0.000400
31.1768 31.22 0.000551
31.1768 31.2202 0.000634
31.1768 31.2204 0.000334
31.1768 31.2206 0.001034
31.1768 31.2208 0.000717
31.1768 31.221 0.000167
31.1768 31.2212 0.000150
31.1768 31.2214 0.000184
31.1768 31.2216 0.000100
31.1768 31.2218 0.000050
31.1768 31.222 0.000133
31.1768 31.2222 0.000100
31.1768 31.2224 0.000133
31.1768 31.2226 0.000117
31.1768 31.2228 0.000000
31.1768 31.223 0.000033
31.1768 31.2232 0.000067
31.1768 31.2234 0.000133
31.1768 31.2236 0.000083
31.1768 31.2238 0.000067
31.1768 31.224 0.000067
31.1768 31.2242 0.000033
31.1768 31.2244 0.000033
31.1768 31.2246 0.000050
31.1768 31.2248 0.000400
31.1768 31.225 0.000250
31.1768 31.2252 0.000217
31.1768 31.2254 0.000200
31.1768 31.2256 0.000083
31.1768 31.2258 0.000050
31.1768 31.226 0.000050
31.1768 31.2262 0.000050
31.1768 31.2264 0.000050
31.1768 31.2266 0.000100
31.1768 31.2268 0.000033
31.1768 31.227 0.000050
31.1768 31.2272 0.000017
31.1768 31.2274 0.000067
31.1768 31.2276 0.000050
31.1768 31.2278 0.000033
31.1768 31.228 0.000033
31.1768 31.2282 0.000083
31.1768 31.2284 0.000050
31.1768 31.2286 0.000050
31.1768 31.2288 0.000050
31.1768 31.229 0.000067
31.1768 31.2292 0.000050
31.1768 31.2294 0.000000
31.1768 31.2296 0.000117
31.1768 31.2298 0.000150
31.1768 31.23 0.000050
31.1768 31.2302 0.000067
31.1768 31.2304 0.000083
31.1768 31.2306 0.000050
31.1768 31.2308 0.000000
31.1768 31.231 0.000067
31.1768 31.2312 0.000017
31.1768 31.2314 0.000033
31.1768 31.2316 0.000017
31.1768 31.2318 0.000067
31.1768 31.232 0.000050
31.1768 31.2322 0.000033
31.1768 31.2324 0.000033
31.1768 31.2326 0.000033
31.1768 31.2328 0.000017
31.1768 31.233 0.000067
31.1768 31.2332 0.000083
31.1768 31.2334 0.000017
31.1768 31.2336 0.000067
31.1768 31.2338 0.000200
31.1768 31.234 0.000350
31.1768 31.2342 0.000133
31.1768 31.2344 0.000067
31.1768 31.2346 0.000083
31.1768 31.2348 0.000083
31.1768 31.235 0.000050
31.1768 31.2352 0.000050
31.1768 31.2354 0.000017
31.1768 31.2356 0.000033
31.1768 31.2358 0.000017
31.1768 31.236 0.000083
31.1768 31.2362 0.000100
31.1768 31.2364 0.000067
31.1768 31.2366 0.000067
31.1768 31.2368 0.000100
31.1768 31.237 0.000017
31.1768 31.2372 0.000033
31.1768 31.2374 0.000033
31.1768 31.2376 0.000133
31.1768 31.2378 0.000200
31.1768 31.238 0.002019
31.1768 31.2382 0.000284
31.1768 31.2384 0.000083
31.1768 31.2386 0.000150
31.1768 31.2388 0.000017
31.1768 31.239 0.000050
31.1768 31.2392 0.000067
31.1768 31.2394 0.000167
31.1768 31.2396 0.000133
31.1768 31.2398 0.000267
31.1768 31.24 0.000601
31.1768 31.2402 0.000667
31.1768 31.2404 0.000350
31.1768 31.2406 0.000234
31.1768 31.2408 0.000184
31.1768 31.241 0.000050
31.1768 31.2412 0.000050
31.1768 31.2414 0.000067
31.1768 31.2416 0.000067
31.1768 31.2418 0.000117
31.1768 31.242 0.000851
31.1768 31.2422 0.000167
31.1768 31.2424 0.000033
31.1768 31.2426 0.000033
31.1768 31.2428 0.000017
31.1768 31.243 0.000050
31.1768 31.2432 0.000050
31.1768 31.2434 0.000017
31.1768 31.2436 0.000033
31.1768 31.2438 0.000033
31.1768 31.244 0.000083
31.1768 31.2442 0.000083
31.1768 31.2444 0.000350
31.1768 31.2446 0.001418
31.1768 31.2448 0.000250
31.1768 31.245 0.000133
31.1768 31.2452 0.000050
31.1768 31.2454 0.000050
31.1768 31.2456 0.000033
31.1768 31.2458 0.000083
31.1768 31.246 0.000133
31.1768 31.2462 0.000017
31.1768 31.2464 0.000033
31.1768 31.2466 0.000050
31.1768 31.2468 0.000083
31.1768 31.247 0.000033
31.1768 31.2472 0.000017
31.1768 31.2474 0.000100
31.1768 31.2476 0.000017
31.1768 31.2478 0.000050
31.1768 31.248 0.000067
31.1768 31.2482 0.000033
31.1768 31.2484 0.000067
31.1768 31.2486 0.000000
31.1768 31.2488 0.000083
31.1768 31.249 0.000100
31.1768 31.2492 0.000067
31.1768 31.2494 0.000050
31.1768 31.2496 0.000067
31.1768 31.2498 0.000117
31.177 31.17 0.001969
31.177 31.1702 0.001935
31.177 31.1704 0.001335
31.177 31.1706 0.002419
31.177 31.1708 0.002152
31.177 31.171 0.003070
31.177 31.1712 0.001902
31.177 31.1714 0.001051
31.177 31.1716 0.001068
31.177 31.1718 0.000851
31.177 31.172 0.002653
31.177 31.1722 0.001468
31.177 31.1724 0.002786
31.177 31.1726 0.002352
31.177 31.1728 0.001735
31.177 31.173 0.002152
31.177 31.1732 0.001735
31.177 31.1734 0.002986
31.177 31.1736 0.002486
31.177 31.1738 0.002553
31.177 31.174 0.002686
31.177 31.1742 0.004154
31.177 31.1744 0.003287
31.177 31.1746 0.006223
31.177 31.1748 0.005155
31.177 31.175 0.004655
31.177 31.1752 0.007574
31.177 31.1754 0.008192
31.177 31.1756 0.008458
31.177 31.1758 0.007558
31.177 31.176 0.020621
31.177 31.1762 0.028946
31.177 31.1764 0.039173
31.177 31.1766 0.074992
31.177 31.1768 0.337487
31.177 31.177 0.000000
31.177 31.1772 0.335602
31.177 31.1774 0.073323
31.177 31.1776 0.032332
31.177 31.1778 0.019419
31.177 31.178 0.015449
31.177 31.1782 0.016667
31.177 31.1784 0.012412
31.177 31.1786 0.005989
31.177 31.1788 0.007875
31.177 31.179 0.007174
31.177 31.1792 0.008876
31.177 31.1794 0.006006
31.177 31.1796 0.005689
31.177 31.1798 0.003003
31.177 31.18 0.001451
31.177 31.1802 0.002352
31.177 31.1804 0.002085
31.177 31.1806 0.001802
31.177 31.1808 0.003604
31.177 31.181 0.001201
31.177 31.1812 0.000684
31.177 31.1814 0.000767
31.177 31.1816 0.001351
31.177 31.1818 0.002085
31.177 31.182 0.001134
31.177 31.1822 0.000767
31.177 31.1824 0.000501
31.177 31.1826 0.000284
31.177 31.1828 0.000551
31.177 31.183 0.001318
31.177 31.1832 0.000684
31.177 31.1834 0.000817
31.177 31.1836 0.001902
31.177 31.1838 0.000984
31.177 31.184 0.000651
31.177 31.1842 0.000317
31.177 31.1844 0.000467
31.177 31.1846 0.000384
31.177 31.1848 0.000317
31.177 31.185 0.000217
31.177 31.1852 0.000200
31.177 31.1854 0.000184
31.177 31.1856 0.000584
31.177 31.1858 0.000384
31.177 31.186 0.000450
31.177 31.1862 0.001618
31.177 31.1864 0.000684
31.177 31.1866 0.000834
31.177 31.1868 0.003053
31.177 31.187 0.000968
31.177 31.1872 0.001134
31.177 31.1874 0.000817
31.177 31.1876 0.001802
31.177 31.1878 0.000434
31.177 31.188 0.000417
31.177 31.1882 0.000250
31.177 31.1884 0.000551
31.177 31.1886 0.000651
31.177 31.1888 0.001018
31.177 31.189 0.002619
31.177 31.1892 0.005572
31.177 31.1894 0.001235
31.177 31.1896 0.001335
31.177 31.1898 0.001051
31.177 31.19 0.000334
31.177 31.1902 0.000334
31.177 31.1904 0.000217
31.177 31.1906 0.000267
31.177 31.1908 0.000434
31.177 31.191 0.000701
31.177 31.1912 0.001118
31.177 31.1914 0.000284
31.177 31.1916 0.000484
31.177 31.1918 0.000367
31.177 31.192 0.000517
31.177 31.1922 0.001218
31.177 31.1924 0.000317
31.177 31.1926 0.000567
31.177 31.1928 0.001718
31.177 31.193 0.000484
31.177 31.1932 0.000267
31.177 31.1934 0.000384
31.177 31.1936 0.000901
31.177 31.1938 0.000267
31.177 31.194 0.000300
31.177 31.1942 0.001268
31.177 31.1944 0.000367
31.177 31.1946 0.000184
31.177 31.1948 0.000350
31.177 31.195 0.000150
31.177 31.1952 0.000267
31.177 31.1954 0.000300
31.177 31.1956 0.001134
31.177 31.1958 0.000417
31.177 31.196 0.000250
31.177 31.1962 0.000801
31.177 31.1964 0.000200
31.177 31.1966 0.000250
31.177 31.1968 0.000117
31.177 31.197 0.000317
31.177 31.1972 0.000234
31.177 31.1974 0.000250
31.177 31.1976 0.000150
31.177 31.1978 0.000250
31.177 31.198 0.000184
31.177 31.1982 0.000200
31.177 31.1984 0.000300
31.177 31.1986 0.000934
31.177 31.1988 0.000184
31.177 31.199 0.000133
31.177 31.1992 0.000133
31.177 31.1994 0.000067
31.177 31.1996 0.000267
31.177 31.1998 0.000400
31.177 31.2 0.000133
31.177 31.2002 0.000200
31.177 31.2004 0.000250
31.177 31.2006 0.000767
31.177 31.2008 0.000367
31.177 31.201 0.000167
31.177 31.2012 0.000167
31.177 31.2014 0.000300
31.177 31.2016 0.000300
31.177 31.2018 0.000767
31.177 31.202 0.000400
31.177 31.2022 0.000217
31.177 31.2024 0.000167
31.177 31.2026 0.000284
31.177 31.2028 0.000234
31.177 31.203 0.000167
31.177 31.2032 0.000250
31.177 31.2034 0.000400
31.177 31.2036 0.000200
31.177 31.2038 0.000150
31.177 31.204 0.000184
31.177 31.2042 0.000150
31.177 31.2044 0.000234
31.177 31.2046 0.000250
31.177 31.2048 0.000250
31.177 31.205 0.000334
31.177 31.2052 0.000250
31.177 31.2054 0.000317
31.177 31.2056 0.000200
31.177 31.2058 0.000100
31.177 31.206 0.000184
31.177 31.2062 0.000083
31.177 31.2064 0.000150
31.177 31.2066 0.000133
31.177 31.2068 0.000133
31.177 31.207 0.000217
31.177 31.2072 0.000284
31.177 31.2074 0.000834
31.177 31.2076 0.000334
31.177 31.2078 0.000284
31.177 31.208 0.000150
31.177 31.2082 0.000150
31.177 31.2084 0.000450
31.177 31.2086 0.000350
31.177 31.2088 0.001635
31.177 31.209 0.000450
31.177 31.2092 0.000133
31.177 31.2094 0.000133
31.177 31.2096 0.000150
31.177 31.2098 0.000384
31.177 31.21 0.001285
31.177 31.2102 0.000350
31.177 31.2104 0.000200
31.177 31.2106 0.000117
31.177 31.2108 0.000133
31.177 31.211 0.000167
31.177 31.2112 0.000017
31.177 31.2114 0.000067
31.177 31.2116 0.000100
31.177 31.2118 0.000033
31.177 31.212 0.000100
31.177 31.2122 0.000234
31.177 31.2124 0.000200
31.177 31.2126 0.000117
31.177 31.2128 0.000501
31.177 31.213 0.000400
31.177 31.2132 0.000167
31.177 31.2134 0.000067
31.177 31.2136 0.000133
31.177 31.2138 0.000067
31.177 31.214 0.000167
31.177 31.2142 0.000100
31.177 31.2144 0.000267
31.177 31.2146 0.000100
31.177 31.2148 0.000100
31.177 31.215 0.000501
31.177 31.2152 0.000217
31.177 31.2154 0.000117
31.177 31.2156 0.000117
31.177 31.2158 0.000133
31.177 31.216 0.000167
31.177 31.2162 0.000184
31.177 31.2164 0.000100
31.177 31.2166 0.000083
31.177 31.2168 0.000067
31.177 31.217 0.000083
31.177 31.2172 0.000184
31.177 31.2174 0.000150
31.177 31.2176 0.000167
31.177 31.2178 0.000167
31.177 31.218 0.000300
31.177 31.2182 0.000100
31.177 31.2184 0.000167
31.177 31.2186 0.000117
31.177 31.2188 0.000117
31.177 31.219 0.000184
31.177 31.2192 0.000317
31.177 31.2194 0.000167
31.177 31.2196 0.000250
31.177 31.2198 0.000284
31.177 31.22 0.000968
31.177 31.2202 0.001118
31.177 31.2204 0.000200
31.177 31.2206 0.000284
31.177 31.2208 0.000300
31.177 31.221 0.000234
31.177 31.2212 0.000133
31.177 31.2214 0.000050
31.177 31.2216 0.000083
31.177 31.2218 0.000067
31.177 31.222 0.000033
31.177 31.2222 0.000100
31.177 31.2224 0.000067
31.177 31.2226 0.000117
31.177 31.2228 0.000050
31.177 31.223 0.000067
31.177 31.2232 0.000033
31.177 31.2234 0.000100
31.177 31.2236 0.000000
31.177 31.2238 0.000050
31.177 31.224 0.000100
31.177 31.2242 0.000017
31.177 31.2244 0.000067
31.177 31.2246 0.000217
31.177 31.2248 0.001368
31.177 31.225 0.000300
31.177 31.2252 0.000184
31.177 31.2254 0.000150
31.177 31.2256 0.000184
31.177 31.2258 0.000083
31.177 31.226 0.000017
31.177 31.2262 0.000033
31.177 31.2264 0.000050
31.177 31.2266 0.000017
31.177 31.2268 0.000017
31.177 31.227 0.000017
31.177 31.2272 0.000033
31.177 31.2274 0.000033
31.177 31.2276 0.000100
31.177 31.2278 0.000067
31.177 31.228 0.000050
31.177 31.2282 0.000050
31.177 31.2284 0.000050
31.177 31.2286 0.000117
31.177 31.2288 0.000050
31.177 31.229 0.000017
31.177 31.2292 0.000017
31.177 31.2294 0.000017
31.177 31.2296 0.000017
31.177 31.2298 0.000017
31.177 31.23 0.000050
31.177 31.2302 0.000017
31.177 31.2304 0.000033
31.177 31.2306 0.000017
31.177 31.2308 0.000050
31.177 31.231 0.000050
31.177 31.2312 0.000050
31.177 31.2314 0.000067
31.177 31.2316 0.000083
31.177 31.2318 0.000033
31.177 31.232 0.000000
31.177 31.2322 0.000000
31.177 31.2324 0.000000
31.177 31.2326 0.000017
31.177 31.2328 0.000017
31.177 31.233 0.000017
31.177 31.2332 0.000067
31.177 31.2334 0.000100
31.177 31.2336 0.000083
31.177 31.2338 0.000050
31.177 31.234 0.000083
31.177 31.2342 0.000067
31.177 31.2344 0.000033
31.177 31.2346 0.000067
31.177 31.2348 0.000184
31.177 31.235 0.000100
31.177 31.2352 0.000083
31.177 31.2354 0.000067
31.177 31.2356 0.000033
31.177 31.2358 0.000050
31.177 31.236 0.000050
31.177 31.2362 0.000033
31.177 31.2364 0.000083
31.177 31.2366 0.000033
31.177 31.2368 0.000033
31.177 31.237 0.000000
31.177 31.2372 0.000067
31.177 31.2374 0.000000
31.177 31.2376 0.000050
31.177 31.2378 0.000167
31.177 31.238 0.000300
31.177 31.2382 0.000050
31.177 31.2384 0.000083
31.177 31.2386 0.000033
31.177 31.2388 0.000100
31.177 31.239 0.000033
31.177 31.2392 0.000067
31.177 31.2394 0.000083
31.177 31.2396 0.000384
31.177 31.2398 0.001285
31.177 31.24 0.000267
31.177 31.2402 0.000234
31.177 31.2404 0.000434
31.177 31.2406 0.001084
31.177 31.2408 0.000484
31.177 31.241 0.000117
31.177 31.2412 0.000083
31.177 31.2414 0.000100
31.177 31.2416 0.000133
31.177 31.2418 0.000133
31.177 31.242 0.000200
31.177 31.2422 0.000100
31.177 31.2424 0.000033
31.177 31.2426 0.000017
31.177 31.2428 0.000033
31.177 31.243 0.000017
31.177 31.2432 0.000033
31.177 31.2434 0.000000
31.177 31.2436 0.000017
31.177 31.2438 0.000033
31.177 31.244 0.000150
31.177 31.2442 0.000167
31.177 31.2444 0.000133
31.177 31.2446 0.000367
31.177 31.2448 0.000133
31.177 31.245 0.000117
31.177 31.2452 0.000133
31.177 31.2454 0.000083
31.177 31.2456 0.000050
31.177 31.2458 0.000033
31.177 31.246 0.000083
31.177 31.2462 0.000033
31.177 31.2464 0.000050
31.177 31.2466 0.000050
31.177 31.2468 0.000033
31.177 31.247 0.000017
31.177 31.2472 0.000067
31.177 31.2474 0.000067
31.177 31.2476 0.000033
31.177 31.2478 0.000017
31.177 31.248 0.000067
31.177 31.2482 0.000000
31.177 31.2484 0.000033
31.177 31.2486 0.000050
31.177 31.2488 0.000017
31.177 31.249 0.000000
31.177 31.2492 0.000067
31.177 31.2494 0.000033
31.177 31.2496 0.000050
31.177 31.2498 0.000083
31.1772 31.17 0.001134
31.1772 31.1702 0.000884
31.1772 31.1704 0.001935
31.1772 31.1706 0.000934
31.1772 31.1708 0.000968
31.1772 31.171 0.001451
31.1772 31.1712 0.002903
31.1772 31.1714 0.001068
31.1772 31.1716 0.001251
31.1772 31.1718 0.001301
31.1772 31.172 0.001368
31.1772 31.1722 0.001952
31.1772 31.1724 0.004955
31.1772 31.1726 0.001718
31.1772 31.1728 0.002236
31.1772 31.173 0.001919
31.1772 31.1732 0.004471
31.1772 31.1734 0.002186
31.1772 31.1736 0.004454
31.1772 31.1738 0.003704
31.1772 31.174 0.004087
31.1772 31.1742 0.003987
31.1772 31.1744 0.003453
31.1772 31.1746 0.002436
31.1772 31.1748 0.004571
31.1772 31.175 0.002986
31.1772 31.1752 0.006440
31.1772 31.1754 0.008942
31.1772 31.1756 0.007541
31.1772 31.1758 0.006874
31.1772 31.176 0.023807
31.1772 31.1762 0.025459
31.1772 31.1764 0.024658
31.1772 31.1766 0.038272
31.1772 31.1768 0.072155
31.1772 31.177 0.335602
31.1772 31.1772 0.000000
31.1772 31.1774 0.333283
31.1772 31.1776 0.079696
31.1772 31.1778 0.034585
31.1772 31.178 0.024174
31.1772 31.1782 0.016283
31.1772 31.1784 0.013363
31.1772 31.1786 0.013463
31.1772 31.1788 0.016033
31.1772 31.179 0.012412
31.1772 31.1792 0.009526
31.1772 31.1794 0.007774
31.1772 31.1796 0.003537
31.1772 31.1798 0.003036
31.1772 31.18 0.001451
31.1772 31.1802 0.002753
31.1772 31.1804 0.002369
31.1772 31.1806 0.002653
31.1772 31.1808 0.001552
31.1772 31.181 0.001251
31.1772 31.1812 0.001084
31.1772 31.1814 0.000751
31.1772 31.1816 0.001401
31.1772 31.1818 0.002736
31.1772 31.182 0.002386
31.1772 31.1822 0.001969
31.1772 31.1824 0.000534
31.1772 31.1826 0.000350
31.1772 31.1828 0.000617
31.1772 31.183 0.000634
31.1772 31.1832 0.000400
31.1772 31.1834 0.000834
31.1772 31.1836 0.000767
31.1772 31.1838 0.000467
31.1772 31.184 0.000400
31.1772 31.1842 0.000317
31.1772 31.1844 0.000584
31.1772 31.1846 0.001368
31.1772 31.1848 0.000334
31.1772 31.185 0.000300
31.1772 31.1852 0.000300
31.1772 31.1854 0.000517
31.1772 31.1856 0.000517
31.1772 31.1858 0.000501
31.1772 31.186 0.000400
31.1772 31.1862 0.000567
31.1772 31.1864 0.000434
31.1772 31.1866 0.000467
31.1772 31.1868 0.000617
31.1772 31.187 0.000467
31.1772 31.1872 0.000450
31.1772 31.1874 0.000667
31.1772 31.1876 0.001668
31.1772 31.1878 0.000584
31.1772 31.188 0.000984
31.1772 31.1882 0.000434
31.1772 31.1884 0.001368
31.1772 31.1886 0.000968
31.1772 31.1888 0.000617
31.1772 31.189 0.000450
31.1772 31.1892 0.001051
31.1772 31.1894 0.000384
31.1772 31.1896 0.000667
31.1772 31.1898 0.001001
31.1772 31.19 0.000400
31.1772 31.1902 0.000234
31.1772 31.1904 0.000217
31.1772 31.1906 0.000100
31.1772 31.1908 0.000250
31.1772 31.191 0.000300
31.1772 31.1912 0.000334
31.1772 31.1914 0.000217
31.1772 31.1916 0.000384
31.1772 31.1918 0.000400
31.1772 31.192 0.000384
31.1772 31.1922 0.000350
31.1772 31.1924 0.000267
31.1772 31.1926 0.000734
31.1772 31.1928 0.000534
31.1772 31.193 0.000400
31.1772 31.1932 0.000367
31.1772 31.1934 0.000217
31.1772 31.1936 0.000250
31.1772 31.1938 0.000184
31.1772 31.194 0.000284
31.1772 31.1942 0.000334
31.1772 31.1944 0.000217
31.1772 31.1946 0.000117
31.1772 31.1948 0.000200
31.1772 31.195 0.000133
31.1772 31.1952 0.000167
31.1772 31.1954 0.000284
31.1772 31.1956 0.000200
31.1772 31.1958 0.000200
31.1772 31.196 0.000217
31.1772 31.1962 0.000384
31.1772 31.1964 0.000300
31.1772 31.1966 0.000284
31.1772 31.1968 0.000450
31.1772 31.197 0.000217
31.1772 31.1972 0.000250
31.1772 31.1974 0.000717
31.1772 31.1976 0.000284
31.1772 31.1978 0.000217
31.1772 31.198 0.000217
31.1772 31.1982 0.000184
31.1772 31.1984 0.000133
31.1772 31.1986 0.000300
31.1772 31.1988 0.000217
31.1772 31.199 0.000217
31.1772 31.1992 0.000184
31.1772 31.1994 0.000184
31.1772 31.1996 0.000250
31.1772 31.1998 0.000317
31.1772 31.2 0.000167
31.1772 31.2002 0.000234
31.1772 31.2004 0.000200
31.1772 31.2006 0.000450
31.1772 31.2008 0.000684
31.1772 31.201 0.000250
31.1772 31.2012 0.000317
31.1772 31.2014 0.000384
31.1772 31.2016 0.000417
31.1772 31.2018 0.000334
31.1772 31.202 0.000300
31.1772 31.2022 0.000350
31.1772 31.2024 0.000200
31.1772 31.2026 0.000400
31.1772 31.2028 0.000601
31.1772 31.203 0.000200
31.1772 31.2032 0.000284
31.1772 31.2034 0.000133
31.1772 31.2036 0.000167
31.1772 31.2038 0.000117
31.1772 31.204 0.000267
31.1772 31.2042 0.000184
31.1772 31.2044 0.000234
31.1772 31.2046 0.000317
31.1772 31.2048 0.000951
31.1772 31.205 0.000484
31.1772 31.2052 0.000384
31.1772 31.2054 0.000167
31.1772 31.2056 0.000117
31.1772 31.2058 0.000083
31.1772 31.206 0.000517
31.1772 31.2062 0.000100
31.1772 31.2064 0.000217
31.1772 31.2066 0.000250
31.1772 31.2068 0.000100
31.1772 31.207 0.000184
31.1772 31.2072 0.000117
31.1772 31.2074 0.000234
31.1772 31.2076 0.000133
31.1772 31.2078 0.000150
31.1772 31.208 0.000117
31.1772 31.2082 0.000300
31.1772 31.2084 0.000350
31.1772 31.2086 0.000150
31.1772 31.2088 0.000250
31.1772 31.209 0.000267
31.1772 31.2092 0.000234
31.1772 31.2094 0.000167
31.1772 31.2096 0.000117
31.1772 31.2098 0.000234
31.1772 31.21 0.000250
31.1772 31.2102 0.000234
31.1772 31.2104 0.000133
31.1772 31.2106 0.000067
31.1772 31.2108 0.000083
31.1772 31.211 0.000050
31.1772 31.2112 0.000050
31.1772 31.2114 0.000083
31.1772 31.2116 0.000033
31.1772 31.2118 0.000050
31.1772 31.212 0.000150
31.1772 31.2122 0.000217
31.1772 31.2124 0.000200
31.1772 31.2126 0.000400
31.1772 31.2128 0.000384
31.1772 31.213 0.000234
31.1772 31.2132 0.000083
31.1772 31.2134 0.000067
31.1772 31.2136 0.000000
31.1772 31.2138 0.000133
31.1772 31.214 0.000033
31.1772 31.2142 0.000150
31.1772 31.2144 0.000083
31.1772 31.2146 0.000167
31.1772 31.2148 0.000150
31.1772 31.215 0.000167
31.1772 31.2152 0.000150
31.1772 31.2154 0.000083
31.1772 31.2156 0.000067
31.1772 31.2158 0.000317
31.1772 31.216 0.000968
31.1772 31.2162 0.000150
31.1772 31.2164 0.000083
31.1772 31.2166 0.000050
31.1772 31.2168 0.000117
31.1772 31.217 0.000117
31.1772 31.2172 0.000083
31.1772 31.2174 0.000150
31.1772 31.2176 0.000200
31.1772 31.2178 0.000484
31.1772 31.218 0.001718
31.1772 31.2182 0.000450
31.1772 31.2184 0.000267
31.1772 31.2186 0.000100
31.1772 31.2188 0.000150
31.1772 31.219 0.000234
31.1772 31.2192 0.000250
31.1772 31.2194 0.000234
31.1772 31.2196 0.000150
31.1772 31.2198 0.000083
31.1772 31.22 0.000200
31.1772 31.2202 0.000584
31.1772 31.2204 0.000184
31.1772 31.2206 0.000234
31.1772 31.2208 0.000133
31.1772 31.221 0.000083
31.1772 31.2212 0.000150
31.1772 31.2214 0.000100
31.1772 31.2216 0.000067
31.1772 31.2218 0.000067
31.1772 31.222 0.000033
31.1772 31.2222 0.000100
31.1772 31.2224 0.000117
31.1772 31.2226 0.000117
31.1772 31.2228 0.000133
31.1772 31.223 0.000150
31.1772 31.2232 0.000083
31.1772 31.2234 0.000067
31.1772 31.2236 0.000067
31.1772 31.2238 0.000033
31.1772 31.224 0.000083
31.1772 31.2242 0.000117
31.1772 31.2244 0.000117
31.1772 31.2246 0.000133
31.1772 31.2248 0.000133
31.1772 31.225 0.000083
31.1772 31.2252 0.000133
31.1772 31.2254 0.000150
31.1772 31.2256 0.000167
31.1772 31.2258 0.000083
31.1772 31.226 0.000083
31.1772 31.2262 0.000033
31.1772 31.2264 0.000017
31.1772 31.2266 0.000033
31.1772 31.2268 0.000017
31.1772 31.227 0.000033
31.1772 31.2272 0.000000
31.1772 31.2274 0.000050
31.1772 31.2276 0.000067
31.1772 31.2278 0.000033
31.1772 31.228 0.000000
31.1772 31.2282 0.000067
31.1772 31.2284 0.000033
31.1772 31.2286 0.000050
31.1772 31.2288 0.000050
31.1772 31.229 0.000050
31.1772 31.2292 0.000017
31.1772 31.2294 0.000000
31.1772 31.2296 0.000000
31.1772 31.2298 0.000017
31.1772 31.23 0.000033
31.1772 31.2302 0.000050
31.1772 31.2304 0.000033
31.1772 31.2306 0.000050
31.1772 31.2308 0.000050
31.1772 31.231 0.000000
31.1772 31.2312 0.000067
31.1772 31.2314 0.000117
31.1772 31.2316 0.000100
31.1772 31.2318 0.000050
31.1772 31.232 0.000000
31.1772 31.2322 0.000017
31.1772 31.2324 0.000017
31.1772 31.2326 0.000083
31.1772 31.2328 0.000067
31.1772 31.233 0.000033
31.1772 31.2332 0.000067
31.1772 31.2334 0.000017
31.1772 31.2336 0.000017
31.1772 31.2338 0.000050
31.1772 31.234 0.000050
31.1772 31.2342 0.000033
31.1772 31.2344 0.000017
31.1772 31.2346 0.000000
31.1772 31.2348 0.000033
31.1772 31.235 0.000067
31.1772 31.2352 0.000100
31.1772 31.2354 0.000017
31.1772 31.2356 0.000067
31.1772 31.2358 0.000050
31.1772 31.236 0.000083
31.1772 31.2362 0.000067
31.1772 31.2364 0.000100
31.1772 31.2366 0.000083
31.1772 31.2368 0.000050
31.1772 31.237 0.000000
31.1772 31.2372 0.000017
31.1772 31.2374 0.000017
31.1772 31.2376 0.000033
31.1772 31.2378 0.000100
31.1772 31.238 0.000100
31.1772 31.2382 0.000067
31.1772 31.2384 0.000067
31.1772 31.2386 0.000050
31.1772 31.2388 0.000000
31.1772 31.239 0.000100
31.1772 31.2392 0.000117
31.1772 31.2394 0.000117
31.1772 31.2396 0.000267
31.1772 31.2398 0.001502
31.1772 31.24 0.000317
31.1772 31.2402 0.000150
31.1772 31.2404 0.000284
31.1772 31.2406 0.000334
31.1772 31.2408 0.000801
31.1772 31.241 0.000150
31.1772 31.2412 0.000083
31.1772 31.2414 0.000067
31.1772 31.2416 0.000083
31.1772 31.2418 0.000050
31.1772 31.242 0.000067
31.1772 31.2422 0.000000
31.1772 31.2424 0.000033
31.1772 31.2426 0.000067
31.1772 31.2428 0.000050
31.1772 31.243 0.000033
31.1772 31.2432 0.000100
31.1772 31.2434 0.000033
31.1772 31.2436 0.000033
31.1772 31.2438 0.000100
31.1772 31.244 0.000133
31.1772 31.2442 0.000317
31.1772 31.2444 0.000133
31.1772 31.2446 0.000284
31.1772 31.2448 0.000100
31.1772 31.245 0.000100
31.1772 31.2452 0.000017
31.1772 31.2454 0.000100
31.1772 31.2456 0.000117
31.1772 31.2458 0.000083
31.1772 31.246 0.000117
31.1772 31.2462 0.000117
31.1772 31.2464 0.000017
31.1772 31.2466 0.000033
31.1772 31.2468 0.000050
31.1772 31.247 0.000067
31.1772 31.2472 0.000133
31.1772 31.2474 0.000017
31.1772 31.2476 0.000017
31.1772 31.2478 0.000083
31.1772 31.248 0.000067
31.1772 31.2482 0.000050
31.1772 31.2484 0.000067
31.1772 31.2486 0.000033
31.1772 31.2488 0.000017
31.1772 31.249 0.000033
31.1772 31.2492 0.000033
31.1772 31.2494 0.000083
31.1772 31.2496 0.000050
31.1772 31.2498 0.000083
31.1774 31.17 0.000951
31.1774 31.1702 0.000717
31.1774 31.1704 0.000918
31.1774 31.1706 0.000667
31.1774 31.1708 0.000684
31.1774 31.171 0.001201
31.1774 31.1712 0.004788
31.1774 31.1714 0.001902
31.1774 31.1716 0.001401
31.1774 31.1718 0.001552
31.1774 31.172 0.001168
31.1774 31.1722 0.001502
31.1774 31.1724 0.001602
31.1774 31.1726 0.001985
31.1774 31.1728 0.004104
31.1774 31.173 0.002603
31.1774 31.1732 0.002186
31.1774 31.1734 0.002269
31.1774 31.1736 0.003103
31.1774 31.1738 0.005222
31.1774 31.174 0.003487
31.1774 31.1742 0.005572
31.1774 31.1744 0.004821
31.1774 31.1746 0.001752
31.1774 31.1748 0.002369
31.1774 31.175 0.003737
31.1774 31.1752 0.005222
31.1774 31.1754 0.006823
31.1774 31.1756 0.010727
31.1774 31.1758 0.005255
31.1774 31.176 0.008792
31.1774 31.1762 0.008442
31.1774 31.1764 0.024074
31.1774 31.1766 0.029663
31.1774 31.1768 0.035636
31.1774 31.177 0.073323
31.1774 31.1772 0.333283
31.1774 31.1774 0.000000
31.1774 31.1776 0.334801
31.1774 31.1778 0.078862
31.1774 31.178 0.036854
31.1774 31.1782 0.025809
31.1774 31.1784 0.019219
31.1774 31.1786 0.010477
31.1774 31.1788 0.016950
31.1774 31.179 0.007708
31.1774 31.1792 0.007174
31.1774 31.1794 0.006623
31.1774 31.1796 0.003654
31.1774 31.1798 0.004188
31.1774 31.18 0.002769
31.1774 31.1802 0.002686
31.1774 31.1804 0.001919
31.1774 31.1806 0.003537
31.1774 31.1808 0.001969
31.1774 31.181 0.003220
31.1774 31.1812 0.004004
31.1774 31.1814 0.003637
31.1774 31.1816 0.000918
31.1774 31.1818 0.001702
31.1774 31.182 0.004137
31.1774 31.1822 0.001635
31.1774 31.1824 0.000684
31.1774 31.1826 0.000417
31.1774 31.1828 0.001802
31.1774 31.183 0.000817
31.1774 31.1832 0.000901
31.1774 31.1834 0.002169
31.1774 31.1836 0.000851
31.1774 31.1838 0.000501
31.1774 31.184 0.000384
31.1774 31.1842 0.000551
31.1774 31.1844 0.000484
31.1774 31.1846 0.000267
31.1774 31.1848 0.000334
31.1774 31.185 0.000367
31.1774 31.1852 0.000467
31.1774 31.1854 0.001118
31.1774 31.1856 0.002469
31.1774 31.1858 0.001051
31.1774 31.186 0.000551
31.1774 31.1862 0.001418
31.1774 31.1864 0.000717
31.1774 31.1866 0.000501
31.1774 31.1868 0.000751
31.1774 31.187 0.000400
31.1774 31.1872 0.000467
31.1774 31.1874 0.000584
31.1774 31.1876 0.000584
31.1774 31.1878 0.000367
31.1774 31.188 0.000651
31.1774 31.1882 0.000584
31.1774 31.1884 0.000350
31.1774 31.1886 0.000300
31.1774 31.1888 0.000150
31.1774 31.189 0.000350
31.1774 31.1892 0.000300
31.1774 31.1894 0.000384
31.1774 31.1896 0.000150
31.1774 31.1898 0.000367
31.1774 31.19 0.000317
31.1774 31.1902 0.000217
31.1774 31.1904 0.000167
31.1774 31.1906 0.000217
31.1774 31.1908 0.000317
31.1774 31.191 0.000617
31.1774 31.1912 0.000484
31.1774 31.1914 0.000467
31.1774 31.1916 0.000350
31.1774 31.1918 0.000284
31.1774 31.192 0.000450
31.1774 31.1922 0.000484
31.1774 31.1924 0.000317
31.1774 31.1926 0.000367
31.1774 31.1928 0.000801
31.1774 31.193 0.000367
31.1774 31.1932 0.000267
31.1774 31.1934 0.000250
31.1774 31.1936 0.000200
31.1774 31.1938 0.000083
31.1774 31.194 0.000167
31.1774 31.1942 0.000367
31.1774 31.1944 0.000184
31.1774 31.1946 0.000100
31.1774 31.1948 0.000184
31.1774 31.195 0.000184
31.1774 31.1952 0.000184
31.1774 31.1954 0.000167
31.1774 31.1956 0.000250
31.1774 31.1958 0.000150
31.1774 31.196 0.000250
31.1774 31.1962 0.000133
31.1774 31.1964 0.000400
31.1774 31.1966 0.000284
31.1774 31.1968 0.000968
31.1774 31.197 0.000300
31.1774 31.1972 0.000217
31.1774 31.1974 0.000350
31.1774 31.1976 0.000250
31.1774 31.1978 0.000300
31.1774 31.198 0.000133
31.1774 31.1982 0.000217
31.1774 31.1984 0.000217
31.1774 31.1986 0.000133
31.1774 31.1988 0.000117
31.1774 31.199 0.000217
31.1774 31.1992 0.000184
31.1774 31.1994 0.000184
31.1774 31.1996 0.000834
31.1774 31.1998 0.000217
31.1774 31.2 0.000267
31.1774 31.2002 0.000434
31.1774 31.2004 0.000534
31.1774 31.2006 0.000584
31.1774 31.2008 0.001151
31.1774 31.201 0.000450
31.1774 31.2012 0.000417
31.1774 31.2014 0.000968
31.1774 31.2016 0.000751
31.1774 31.2018 0.000384
31.1774 31.202 0.001185
31.1774 31.2022 0.000434
31.1774 31.2024 0.000250
31.1774 31.2026 0.001602
31.1774 31.2028 0.000400
31.1774 31.203 0.000317
31.1774 31.2032 0.000317
31.1774 31.2034 0.000167
31.1774 31.2036 0.000133
31.1774 31.2038 0.000234
31.1774 31.204 0.000868
31.1774 31.2042 0.000200
31.1774 31.2044 0.000384
31.1774 31.2046 0.000501
31.1774 31.2048 0.000984
31.1774 31.205 0.000567
31.1774 31.2052 0.000484
31.1774 31.2054 0.000267
31.1774 31.2056 0.000100
31.1774 31.2058 0.000184
31.1774 31.206 0.000250
31.1774 31.2062 0.000200
31.1774 31.2064 0.000100
31.1774 31.2066 0.000133
31.1774 31.2068 0.000133
31.1774 31.207 0.000117
31.1774 31.2072 0.000100
31.1774 31.2074 0.000100
31.1774 31.2076 0.000083
31.1774 31.2078 0.000100
31.1774 31.208 0.000200
31.1774 31.2082 0.000567
31.1774 31.2084 0.001368
31.1774 31.2086 0.000217
31.1774 31.2088 0.000367
31.1774 31.209 0.001485
31.1774 31.2092 0.000434
31.1774 31.2094 0.000167
31.1774 31.2096 0.000184
31.1774 31.2098 0.000117
31.1774 31.21 0.000083
31.1774 31.2102 0.000067
31.1774 31.2104 0.000150
31.1774 31.2106 0.000117
31.1774 31.2108 0.000133
31.1774 31.211 0.000083
31.1774 31.2112 0.000117
31.1774 31.2114 0.000033
31.1774 31.2116 0.000117
31.1774 31.2118 0.000133
31.1774 31.212 0.000133
31.1774 31.2122 0.000200
31.1774 31.2124 0.000284
31.1774 31.2126 0.001118
31.1774 31.2128 0.001235
31.1774 31.213 0.000400
31.1774 31.2132 0.000133
31.1774 31.2134 0.000083
31.1774 31.2136 0.000133
31.1774 31.2138 0.000133
31.1774 31.214 0.000133
31.1774 31.2142 0.000033
31.1774 31.2144 0.000117
31.1774 31.2146 0.000200
31.1774 31.2148 0.000100
31.1774 31.215 0.000117
31.1774 31.2152 0.000067
31.1774 31.2154 0.000117
31.1774 31.2156 0.000050
31.1774 31.2158 0.000133
31.1774 31.216 0.000133
31.1774 31.2162 0.000200
31.1774 31.2164 0.000083
31.1774 31.2166 0.000067
31.1774 31.2168 0.000083
31.1774 31.217 0.000050
31.1774 31.2172 0.000133
31.1774 31.2174 0.000117
31.1774 31.2176 0.000083
31.1774 31.2178 0.000250
31.1774 31.218 0.000267
31.1774 31.2182 0.000184
31.1774 31.2184 0.000267
31.1774 31.2186 0.000250
31.1774 31.2188 0.000217
31.1774 31.219 0.000601
31.1774 31.2192 0.000367
31.1774 31.2194 0.000284
31.1774 31.2196 0.000217
31.1774 31.2198 0.000150
31.1774 31.22 0.000400
31.1774 31.2202 0.000651
31.1774 31.2204 0.000133
31.1774 31.2206 0.000150
31.1774 31.2208 0.000150
31.1774 31.221 0.000050
31.1774 31.2212 0.000117
31.1774 31.2214 0.000133
31.1774 31.2216 0.000033
31.1774 31.2218 0.000117
31.1774 31.222 0.000117
31.1774 31.2222 0.000117
31.1774 31.2224 0.000117
31.1774 31.2226 0.000083
31.1774 31.2228 0.000284
31.1774 31.223 0.001018
31.1774 31.2232 0.000167
31.1774 31.2234 0.000117
31.1774 31.2236 0.000050
31.1774 31.2238 0.000083
31.1774 31.224 0.000184
31.1774 31.2242 0.000167
31.1774 31.2244 0.000200
31.1774 31.2246 0.000217
31.1774 31.2248 0.000167
31.1774 31.225 0.000133
31.1774 31.2252 0.000150
31.1774 31.2254 0.000300
31.1774 31.2256 0.001585
31.1774 31.2258 0.000133
31.1774 31.226 0.000100
31.1774 31.2262 0.000067
31.1774 31.2264 0.000067
31.1774 31.2266 0.000033
31.1774 31.2268 0.000067
31.1774 31.227 0.000000
31.1774 31.2272 0.000000
31.1774 31.2274 0.000017
31.1774 31.2276 0.000017
31.1774 31.2278 0.000000
31.1774 31.228 0.000050
31.1774 31.2282 0.000000
31.1774 31.2284 0.000033
31.1774 31.2286 0.000067
31.1774 31.2288 0.000067
31.1774 31.229 0.000067
31.1774 31.2292 0.000050
31.1774 31.2294 0.000050
31.1774 31.2296 0.000000
31.1774 31.2298 0.000017
31.1774 31.23 0.000050
31.1774 31.2302 0.000000
31.1774 31.2304 0.000033
31.1774 31.2306 0.000033
31.1774 31.2308 0.000017
31.1774 31.231 0.000017
31.1774 31.2312 0.000050
31.1774 31.2314 0.000133
31.1774 31.2316 0.000117
31.1774 31.2318 0.000050
31.1774 31.232 0.000067
31.1774 31.2322 0.000067
31.1774 31.2324 0.000083
31.1774 31.2326 0.000234
31.1774 31.2328 0.000117
31.1774 31.233 0.000117
31.1774 31.2332 0.000033
31.1774 31.2334 0.000067
31.1774 31.2336 0.000083
31.1774 31.2338 0.000033
31.1774 31.234 0.000050
31.1774 31.2342 0.000017
31.1774 31.2344 0.000050
31.1774 31.2346 0.000050
31.1774 31.2348 0.000083
31.1774 31.235 0.000050
31.1774 31.2352 0.000150
31.1774 31.2354 0.000083
31.1774 31.2356 0.000117
31.1774 31.2358 0.000017
31.1774 31.236 0.000033
31.1774 31.2362 0.000200
31.1774 31.2364 0.000050
31.1774 31.2366 0.000000
31.1774 31.2368 0.000033
31.1774 31.237 0.000050
31.1774 31.2372 0.000050
31.1774 31.2374 0.000017
31.1774 31.2376 0.000033
31.1774 31.2378 0.000033
31.1774 31.238 0.000033
31.1774 31.2382 0.000033
31.1774 31.2384 0.000017
31.1774 31.2386 0.000000
31.1774 31.2388 0.000167
31.1774 31.239 0.000067
31.1774 31.2392 0.000150
31.1774 31.2394 0.000067
31.1774 31.2396 0.000100
31.1774 31.2398 0.000384
31.1774 31.24 0.000150
31.1774 31.2402 0.000117
31.1774 31.2404 0.000033
31.1774 31.2406 0.000117
31.1774 31.2408 0.000067
31.1774 31.241 0.000017
31.1774 31.2412 0.000067
31.1774 31.2414 0.000100
31.1774 31.2416 0.000017
31.1774 31.2418 0.000050
31.1774 31.242 0.000067
31.1774 31.2422 0.000050
31.1774 31.2424 0.000017
31.1774 31.2426 0.000017
31.1774 31.2428 0.000017
31.1774 31.243 0.000133
31.1774 31.2432 0.000133
31.1774 31.2434 0.000067
31.1774 31.2436 0.000033
31.1774 31.2438 0.000100
31.1774 31.244 0.000117
31.1774 31.2442 0.000334
31.1774 31.2444 0.000300
31.1774 31.2446 0.000150
31.1774 31.2448 0.000217
31.1774 31.245 0.000067
31.1774 31.2452 0.000050
31.1774 31.2454 0.000150
31.1774 31.2456 0.000117
31.1774 31.2458 0.000117
31.1774 31.246 0.000133
31.1774 31.2462 0.000667
31.1774 31.2464 0.000167
31.1774 31.2466 0.000067
31.1774 31.2468 0.000067
31.1774 31.247 0.000067
31.1774 31.2472 0.000050
31.1774 31.2474 0.000000
31.1774 31.2476 0.000050
31.1774 31.2478 0.000017
31.1774 31.248 0.000017
31.1774 31.2482 0.000050
31.1774 31.2484 0.000050
31.1774 31.2486 0.000033
31.1774 31.2488 0.000017
31.1774 31.249 0.000050
31.1774 31.2492 0.000017
31.1774 31.2494 0.000033
31.1774 31.2496 0.000017
31.1774 31.2498 0.000050
31.1776 31.17 0.002202
31.1776 31.1702 0.001068
31.1776 31.1704 0.000734
31.1776 31.1706 0.000684
31.1776 31.1708 0.000734
31.1776 31.171 0.000717
31.1776 31.1712 0.001168
31.1776 31.1714 0.001652
31.1776 31.1716 0.006507
31.1776 31.1718 0.005639
31.1776 31.172 0.001752
31.1776 31.1722 0.002786
31.1776 31.1724 0.001752
31.1776 31.1726 0.005422
31.1776 31.1728 0.004471
31.1776 31.173 0.003470
31.1776 31.1732 0.001869
31.1776 31.1734 0.003937
31.1776 31.1736 0.004771
31.1776 31.1738 0.004805
31.1776 31.174 0.003904
31.1776 31.1742 0.002352
31.1776 31.1744 0.003270
31.1776 31.1746 0.002002
31.1776 31.1748 0.005105
31.1776 31.175 0.003036
31.1776 31.1752 0.007791
31.1776 31.1754 0.006356
31.1776 31.1756 0.009810
31.1776 31.1758 0.004454
31.1776 31.176 0.004404
31.1776 31.1762 0.005822
31.1776 31.1764 0.012179
31.1776 31.1766 0.017434
31.1776 31.1768 0.026510
31.1776 31.177 0.032332
31.1776 31.1772 0.079696
31.1776 31.1774 0.334801
31.1776 31.1776 0.000000
31.1776 31.1778 0.336386
31.1776 31.178 0.071455
31.1776 31.1782 0.026476
31.1776 31.1784 0.020237
31.1776 31.1786 0.014698
31.1776 31.1788 0.013497
31.1776 31.179 0.011745
31.1776 31.1792 0.011745
31.1776 31.1794 0.007174
31.1776 31.1796 0.008275
31.1776 31.1798 0.004521
31.1776 31.18 0.003954
31.1776 31.1802 0.003954
31.1776 31.1804 0.002386
31.1776 31.1806 0.001969
31.1776 31.1808 0.001351
31.1776 31.181 0.001268
31.1776 31.1812 0.001268
31.1776 31.1814 0.001618
31.1776 31.1816 0.001068
31.1776 31.1818 0.001001
31.1776 31.182 0.002202
31.1776 31.1822 0.004421
31.1776 31.1824 0.001118
31.1776 31.1826 0.000817
31.1776 31.1828 0.000717
31.1776 31.183 0.000634
31.1776 31.1832 0.000651
31.1776 31.1834 0.001535
31.1776 31.1836 0.000450
31.1776 31.1838 0.000367
31.1776 31.184 0.000567
31.1776 31.1842 0.001752
31.1776 31.1844 0.000484
31.1776 31.1846 0.000167
31.1776 31.1848 0.000267
31.1776 31.185 0.000317
31.1776 31.1852 0.000450
31.1776 31.1854 0.000651
31.1776 31.1856 0.001185
31.1776 31.1858 0.002936
31.1776 31.186 0.000868
31.1776 31.1862 0.000651
31.1776 31.1864 0.000767
31.1776 31.1866 0.000884
31.1776 31.1868 0.003704
31.1776 31.187 0.001268
31.1776 31.1872 0.000918
31.1776 31.1874 0.000784
31.1776 31.1876 0.000517
31.1776 31.1878 0.000784
31.1776 31.188 0.001785
31.1776 31.1882 0.000484
31.1776 31.1884 0.000334
31.1776 31.1886 0.000234
31.1776 31.1888 0.000150
31.1776 31.189 0.000167
31.1776 31.1892 0.000217
31.1776 31.1894 0.000217
31.1776 31.1896 0.000150
31.1776 31.1898 0.000267
31.1776 31.19 0.000534
31.1776 31.1902 0.000884
31.1776 31.1904 0.000234
31.1776 31.1906 0.000217
31.1776 31.1908 0.000284
31.1776 31.191 0.000467
31.1776 31.1912 0.000701
31.1776 31.1914 0.001185
31.1776 31.1916 0.000400
31.1776 31.1918 0.000517
31.1776 31.192 0.000667
31.1776 31.1922 0.001585
31.1776 31.1924 0.000484
31.1776 31.1926 0.000217
31.1776 31.1928 0.000350
31.1776 31.193 0.000417
31.1776 31.1932 0.001001
31.1776 31.1934 0.000250
31.1776 31.1936 0.000133
31.1776 31.1938 0.000234
31.1776 31.194 0.000334
31.1776 31.1942 0.000501
31.1776 31.1944 0.000317
31.1776 31.1946 0.000167
31.1776 31.1948 0.000250
31.1776 31.195 0.000150
31.1776 31.1952 0.000117
31.1776 31.1954 0.000067
31.1776 31.1956 0.000067
31.1776 31.1958 0.000167
31.1776 31.196 0.000234
31.1776 31.1962 0.000250
31.1776 31.1964 0.001268
31.1776 31.1966 0.000250
31.1776 31.1968 0.000300
31.1776 31.197 0.000284
31.1776 31.1972 0.000684
31.1776 31.1974 0.000350
31.1776 31.1976 0.000634
31.1776 31.1978 0.001185
31.1776 31.198 0.000250
31.1776 31.1982 0.000067
31.1776 31.1984 0.000184
31.1776 31.1986 0.000167
31.1776 31.1988 0.000133
31.1776 31.199 0.000200
31.1776 31.1992 0.000167
31.1776 31.1994 0.000200
31.1776 31.1996 0.000267
31.1776 31.1998 0.000184
31.1776 31.2 0.000284
31.1776 31.2002 0.000901
31.1776 31.2004 0.000317
31.1776 31.2006 0.000400
31.1776 31.2008 0.000417
31.1776 31.201 0.000317
31.1776 31.2012 0.000167
31.1776 31.2014 0.000184
31.1776 31.2016 0.000334
31.1776 31.2018 0.000817
31.1776 31.202 0.000617
31.1776 31.2022 0.000200
31.1776 31.2024 0.000200
31.1776 31.2026 0.000567
31.1776 31.2028 0.000434
31.1776 31.203 0.000918
31.1776 31.2032 0.001468
31.1776 31.2034 0.000367
31.1776 31.2036 0.000217
31.1776 31.2038 0.000334
31.1776 31.204 0.000200
31.1776 31.2042 0.000367
31.1776 31.2044 0.001351
31.1776 31.2046 0.000567
31.1776 31.2048 0.001985
31.1776 31.205 0.000701
31.1776 31.2052 0.001535
31.1776 31.2054 0.000884
31.1776 31.2056 0.000133
31.1776 31.2058 0.000200
31.1776 31.206 0.000200
31.1776 31.2062 0.000100
31.1776 31.2064 0.000083
31.1776 31.2066 0.000217
31.1776 31.2068 0.000133
31.1776 31.207 0.000067
31.1776 31.2072 0.000083
31.1776 31.2074 0.000133
31.1776 31.2076 0.000250
31.1776 31.2078 0.000083
31.1776 31.208 0.000217
31.1776 31.2082 0.000434
31.1776 31.2084 0.000434
31.1776 31.2086 0.000167
31.1776 31.2088 0.000200
31.1776 31.209 0.000284
31.1776 31.2092 0.000250
31.1776 31.2094 0.000100
31.1776 31.2096 0.000200
31.1776 31.2098 0.000150
31.1776 31.21 0.000117
31.1776 31.2102 0.000083
31.1776 31.2104 0.000133
31.1776 31.2106 0.000217
31.1776 31.2108 0.000067
31.1776 31.211 0.000150
31.1776 31.2112 0.000050
31.1776 31.2114 0.000000
31.1776 31.2116 0.000167
31.1776 31.2118 0.000033
31.1776 31.212 0.000117
31.1776 31.2122 0.000167
31.1776 31.2124 0.000133
31.1776 31.2126 0.000350
31.1776 31.2128 0.000467
31.1776 31.213 0.000200
31.1776 31.2132 0.000150
31.1776 31.2134 0.000067
31.1776 31.2136 0.000033
31.1776 31.2138 0.000050
31.1776 31.214 0.000167
31.1776 31.2142 0.000083
31.1776 31.2144 0.000017
31.1776 31.2146 0.000100
31.1776 31.2148 0.000067
31.1776 31.215 0.000033
31.1776 31.2152 0.000033
31.1776 31.2154 0.000050
31.1776 31.2156 0.000067
31.1776 31.2158 0.000100
31.1776 31.216 0.000200
31.1776 31.2162 0.000150
31.1776 31.2164 0.000133
31.1776 31.2166 0.000083
31.1776 31.2168 0.000083
31.1776 31.217 0.000050
31.1776 31.2172 0.000050
31.1776 31.2174 0.000083
31.1776 31.2176 0.000150
31.1776 31.2178 0.000133
31.1776 31.218 0.000167
31.1776 31.2182 0.000083
31.1776 31.2184 0.000217
31.1776 31.2186 0.000250
31.1776 31.2188 0.001869
31.1776 31.219 0.002886
31.1776 31.2192 0.000450
31.1776 31.2194 0.000200
31.1776 31.2196 0.000167
31.1776 31.2198 0.000133
31.1776 31.22 0.000184
31.1776 31.2202 0.000300
31.1776 31.2204 0.000367
31.1776 31.2206 0.000184
31.1776 31.2208 0.000083
31.1776 31.221 0.000067
31.1776 31.2212 0.000067
31.1776 31.2214 0.000033
31.1776 31.2216 0.000050
31.1776 31.2218 0.000117
31.1776 31.222 0.000133
31.1776 31.2222 0.000117
31.1776 31.2224 0.000217
31.1776 31.2226 0.000200
31.1776 31.2228 0.000200
31.1776 31.223 0.000200
31.1776 31.2232 0.000117
31.1776 31.2234 0.000167
31.1776 31.2236 0.000117
31.1776 31.2238 0.000133
31.1776 31.224 0.001301
31.1776 31.2242 0.000350
31.1776 31.2244 0.000284
31.1776 31.2246 0.000434
31.1776 31.2248 0.000317
31.1776 31.225 0.000200
31.1776 31.2252 0.000117
31.1776 31.2254 0.000167
31.1776 31.2256 0.000284
31.1776 31.2258 0.000033
31.1776 31.226 0.000050
31.1776 31.2262 0.000017
31.1776 31.2264 0.000050
31.1776 31.2266 0.000033
31.1776 31.2268 0.000033
31.1776 31.227 0.000033
31.1776 31.2272 0.000050
31.1776 31.2274 0.000050
31.1776 31.2276 0.000033
31.1776 31.2278 0.000067
31.1776 31.228 0.000017
31.1776 31.2282 0.000117
31.1776 31.2284 0.000100
31.1776 31.2286 0.000067
31.1776 31.2288 0.000150
31.1776 31.229 0.000083
31.1776 31.2292 0.000017
31.1776 31.2294 0.000050
31.1776 31.2296 0.000067
31.1776 31.2298 0.000067
31.1776 31.23 0.000033
31.1776 31.2302 0.000017
31.1776 31.2304 0.000017
31.1776 31.2306 0.000033
31.1776 31.2308 0.000033
31.1776 31.231 0.000033
31.1776 31.2312 0.000117
31.1776 31.2314 0.000234
31.1776 31.2316 0.000167
31.1776 31.2318 0.000234
31.1776 31.232 0.000117
31.1776 31.2322 0.000100
31.1776 31.2324 0.000350
31.1776 31.2326 0.002119
31.1776 31.2328 0.000467
31.1776 31.233 0.000100
31.1776 31.2332 0.000050
31.1776 31.2334 0.000067
31.1776 31.2336 0.000117
31.1776 31.2338 0.000167
31.1776 31.234 0.000033
31.1776 31.2342 0.000017
31.1776 31.2344 0.000067
31.1776 31.2346 0.000050
31.1776 31.2348 0.000083
31.1776 31.235 0.000033
31.1776 31.2352 0.000050
31.1776 31.2354 0.000067
31.1776 31.2356 0.000050
31.1776 31.2358 0.000050
31.1776 31.236 0.000234
31.1776 31.2362 0.001084
31.1776 31.2364 0.000200
31.1776 31.2366 0.000017
31.1776 31.2368 0.000033
31.1776 31.237 0.000050
31.1776 31.2372 0.000017
31.1776 31.2374 0.000000
31.1776 31.2376 0.000100
31.1776 31.2378 0.000083
31.1776 31.238 0.000050
31.1776 31.2382 0.000000
31.1776 31.2384 0.000033
31.1776 31.2386 0.000033
31.1776 31.2388 0.000033
31.1776 31.239 0.000000
31.1776 31.2392 0.000267
31.1776 31.2394 0.000100
31.1776 31.2396 0.000067
31.1776 31.2398 0.000200
31.1776 31.24 0.000267
31.1776 31.2402 0.000267
31.1776 31.2404 0.000083
31.1776 31.2406 0.000133
31.1776 31.2408 0.000067
31.1776 31.241 0.000017
31.1776 31.2412 0.000017
31.1776 31.2414 0.000067
31.1776 31.2416 0.000067
31.1776 31.2418 0.000067
31.1776 31.242 0.000050
31.1776 31.2422 0.000050
31.1776 31.2424 0.000050
31.1776 31.2426 0.000067
31.1776 31.2428 0.000150
31.1776 31.243 0.000217
31.1776 31.2432 0.000117
31.1776 31.2434 0.000033
31.1776 31.2436 0.000050
31.1776 31.2438 0.000100
31.1776 31.244 0.000150
31.1776 31.2442 0.000884
31.1776 31.2444 0.000417
31.1776 31.2446 0.000300
31.1776 31.2448 0.000133
31.1776 31.245 0.000167
31.1776 31.2452 0.000367
31.1776 31.2454 0.001335
31.1776 31.2456 0.000267
31.1776 31.2458 0.000167
31.1776 31.246 0.000117
31.1776 31.2462 0.000184
31.1776 31.2464 0.000050
31.1776 31.2466 0.000067
31.1776 31.2468 0.000050
31.1776 31.247 0.000033
31.1776 31.2472 0.000067
31.1776 31.2474 0.000033
31.1776 31.2476 0.000017
31.1776 31.2478 0.000067
31.1776 31.248 0.000050
31.1776 31.2482 0.000050
31.1776 31.2484 0.000067
31.1776 31.2486 0.000200
31.1776 31.2488 0.000167
31.1776 31.249 0.000050
31.1776 31.2492 0.000050
31.1776 31.2494 0.000017
31.1776 31.2496 0.000033
31.1776 31.2498 0.000017
31.1778 31.17 0.002119
31.1778 31.1702 0.003070
31.1778 31.1704 0.001385
31.1778 31.1706 0.001235
31.1778 31.1708 0.000951
31.1778 31.171 0.000667
31.1778 31.1712 0.001034
31.1778 31.1714 0.001335
31.1778 31.1716 0.001852
31.1778 31.1718 0.001602
31.1778 31.172 0.001018
31.1778 31.1722 0.001084
31.1778 31.1724 0.001118
31.1778 31.1726 0.001902
31.1778 31.1728 0.003187
31.1778 31.173 0.007457
31.1778 31.1732 0.002219
31.1778 31.1734 0.001785
31.1778 31.1736 0.003787
31.1778 31.1738 0.006273
31.1778 31.174 0.002686
31.1778 31.1742 0.003587
31.1778 31.1744 0.002085
31.1778 31.1746 0.003637
31.1778 31.1748 0.004705
31.1778 31.175 0.003403
31.1778 31.1752 0.006607
31.1778 31.1754 0.004371
31.1778 31.1756 0.007207
31.1778 31.1758 0.006340
31.1778 31.176 0.008792
31.1778 31.1762 0.008976
31.1778 31.1764 0.007157
31.1778 31.1766 0.013130
31.1778 31.1768 0.025475
31.1778 31.177 0.019419
31.1778 31.1772 0.034585
31.1778 31.1774 0.078862
31.1778 31.1776 0.336386
31.1778 31.1778 0.000000
31.1778 31.178 0.334768
31.1778 31.1782 0.082983
31.1778 31.1784 0.037671
31.1778 31.1786 0.014298
31.1778 31.1788 0.020437
31.1778 31.179 0.012346
31.1778 31.1792 0.011728
31.1778 31.1794 0.007341
31.1778 31.1796 0.009042
31.1778 31.1798 0.006974
31.1778 31.18 0.004037
31.1778 31.1802 0.002736
31.1778 31.1804 0.005923
31.1778 31.1806 0.004021
31.1778 31.1808 0.001668
31.1778 31.181 0.001535
31.1778 31.1812 0.001451
31.1778 31.1814 0.003070
31.1778 31.1816 0.001435
31.1778 31.1818 0.001385
31.1778 31.182 0.003820
31.1778 31.1822 0.002319
31.1778 31.1824 0.000751
31.1778 31.1826 0.000617
31.1778 31.1828 0.000767
31.1778 31.183 0.000834
31.1778 31.1832 0.001151
31.1778 31.1834 0.005639
31.1778 31.1836 0.001118
31.1778 31.1838 0.000467
31.1778 31.184 0.000350
31.1778 31.1842 0.000701
31.1778 31.1844 0.000384
31.1778 31.1846 0.000234
31.1778 31.1848 0.000133
31.1778 31.185 0.000300
31.1778 31.1852 0.000467
31.1778 31.1854 0.000501
31.1778 31.1856 0.000701
31.1778 31.1858 0.000784
31.1778 31.186 0.000434
31.1778 31.1862 0.000334
31.1778 31.1864 0.000434
31.1778 31.1866 0.000717
31.1778 31.1868 0.001535
31.1778 31.187 0.003086
31.1778 31.1872 0.003237
31.1778 31.1874 0.000734
31.1778 31.1876 0.000551
31.1778 31.1878 0.000751
31.1778 31.188 0.000717
31.1778 31.1882 0.000350
31.1778 31.1884 0.000350
31.1778 31.1886 0.000367
31.1778 31.1888 0.000284
31.1778 31.189 0.000434
31.1778 31.1892 0.000217
31.1778 31.1894 0.000284
31.1778 31.1896 0.000234
31.1778 31.1898 0.000284
31.1778 31.19 0.000184
31.1778 31.1902 0.000484
31.1778 31.1904 0.000167
31.1778 31.1906 0.000184
31.1778 31.1908 0.000417
31.1778 31.191 0.000467
31.1778 31.1912 0.001802
31.1778 31.1914 0.000701
31.1778 31.1916 0.000300
31.1778 31.1918 0.000517
31.1778 31.192 0.001468
31.1778 31.1922 0.000684
31.1778 31.1924 0.000551
31.1778 31.1926 0.000350
31.1778 31.1928 0.000267
31.1778 31.193 0.000317
31.1778 31.1932 0.000300
31.1778 31.1934 0.000184
31.1778 31.1936 0.000250
31.1778 31.1938 0.000350
31.1778 31.194 0.000484
31.1778 31.1942 0.002603
31.1778 31.1944 0.000400
31.1778 31.1946 0.000250
31.1778 31.1948 0.000167
31.1778 31.195 0.000117
31.1778 31.1952 0.000133
31.1778 31.1954 0.000200
31.1778 31.1956 0.000234
31.1778 31.1958 0.000200
31.1778 31.196 0.000167
31.1778 31.1962 0.000150
31.1778 31.1964 0.000400
31.1778 31.1966 0.000250
31.1778 31.1968 0.000317
31.1778 31.197 0.000784
31.1778 31.1972 0.002202
31.1778 31.1974 0.000617
31.1778 31.1976 0.000350
31.1778 31.1978 0.000417
31.1778 31.198 0.000234
31.1778 31.1982 0.000150
31.1778 31.1984 0.000117
31.1778 31.1986 0.000150
31.1778 31.1988 0.000184
31.1778 31.199 0.000217
31.1778 31.1992 0.000350
31.1778 31.1994 0.000217
31.1778 31.1996 0.000184
31.1778 31.1998 0.000167
31.1778 31.2 0.000317
31.1778 31.2002 0.001185
31.1778 31.2004 0.000467
31.1778 31.2006 0.000334
31.1778 31.2008 0.000684
31.1778 31.201 0.000284
31.1778 31.2012 0.000350
31.1778 31.2014 0.000200
31.1778 31.2016 0.000167
31.1778 31.2018 0.000317
31.1778 31.202 0.000868
31.1778 31.2022 0.000350
31.1778 31.2024 0.000184
31.1778 31.2026 0.000384
31.1778 31.2028 0.000501
31.1778 31.203 0.000601
31.1778 31.2032 0.000634
31.1778 31.2034 0.000350
31.1778 31.2036 0.000167
31.1778 31.2038 0.000167
31.1778 31.204 0.000150
31.1778 31.2042 0.000234
31.1778 31.2044 0.000534
31.1778 31.2046 0.000567
31.1778 31.2048 0.002402
31.1778 31.205 0.000767
31.1778 31.2052 0.000567
31.1778 31.2054 0.001585
31.1778 31.2056 0.000117
31.1778 31.2058 0.000117
31.1778 31.206 0.000284
31.1778 31.2062 0.000133
31.1778 31.2064 0.000184
31.1778 31.2066 0.000083
31.1778 31.2068 0.000117
31.1778 31.207 0.000167
31.1778 31.2072 0.000184
31.1778 31.2074 0.000083
31.1778 31.2076 0.000300
31.1778 31.2078 0.000234
31.1778 31.208 0.000083
31.1778 31.2082 0.000167
31.1778 31.2084 0.000234
31.1778 31.2086 0.000250
31.1778 31.2088 0.000234
31.1778 31.209 0.000217
31.1778 31.2092 0.000184
31.1778 31.2094 0.000083
31.1778 31.2096 0.000167
31.1778 31.2098 0.000184
31.1778 31.21 0.000083
31.1778 31.2102 0.000100
31.1778 31.2104 0.000117
31.1778 31.2106 0.000150
31.1778 31.2108 0.000100
31.1778 31.211 0.000100
31.1778 31.2112 0.000133
31.1778 31.2114 0.000083
31.1778 31.2116 0.000050
31.1778 31.2118 0.000067
31.1778 31.212 0.000167
31.1778 31.2122 0.000067
31.1778 31.2124 0.000117
31.1778 31.2126 0.000167
31.1778 31.2128 0.000300
31.1778 31.213 0.000200
31.1778 31.2132 0.000100
31.1778 31.2134 0.000150
31.1778 31.2136 0.000150
31.1778 31.2138 0.000100
31.1778 31.214 0.000117
31.1778 31.2142 0.000133
31.1778 31.2144 0.000100
31.1778 31.2146 0.000100
31.1778 31.2148 0.000000
31.1778 31.215 0.000000
31.1778 31.2152 0.000033
31.1778 31.2154 0.000033
31.1778 31.2156 0.000100
31.1778 31.2158 0.000067
31.1778 31.216 0.000067
31.1778 31.2162 0.000083
31.1778 31.2164 0.000067
31.1778 31.2166 0.000100
31.1778 31.2168 0.000067
31.1778 31.217 0.000017
31.1778 31.2172 0.000067
31.1778 31.2174 0.000117
31.1778 31.2176 0.000067
31.1778 31.2178 0.000083
31.1778 31.218 0.000150
31.1778 31.2182 0.000083
31.1778 31.2184 0.000100
31.1778 31.2186 0.000100
31.1778 31.2188 0.000367
31.1778 31.219 0.000400
31.1778 31.2192 0.000184
31.1778 31.2194 0.000133
31.1778 31.2196 0.000167
31.1778 31.2198 0.000100
31.1778 31.22 0.000184
31.1778 31.2202 0.000450
31.1778 31.2204 0.000851
31.1778 31.2206 0.000250
31.1778 31.2208 0.000184
31.1778 31.221 0.000083
31.1778 31.2212 0.000067
31.1778 31.2214 0.000067
31.1778 31.2216 0.000050
31.1778 31.2218 0.000083
31.1778 31.222 0.000133
31.1778 31.2222 0.000100
31.1778 31.2224 0.000117
31.1778 31.2226 0.000167
31.1778 31.2228 0.000117
31.1778 31.223 0.000117
31.1778 31.2232 0.000100
31.1778 31.2234 0.000050
31.1778 31.2236 0.000133
31.1778 31.2238 0.000100
31.1778 31.224 0.000133
31.1778 31.2242 0.000117
31.1778 31.2244 0.000350
31.1778 31.2246 0.001902
31.1778 31.2248 0.000334
31.1778 31.225 0.000184
31.1778 31.2252 0.000050
31.1778 31.2254 0.000050
31.1778 31.2256 0.000150
31.1778 31.2258 0.000083
31.1778 31.226 0.000033
31.1778 31.2262 0.000033
31.1778 31.2264 0.000050
31.1778 31.2266 0.000050
31.1778 31.2268 0.000083
31.1778 31.227 0.000100
31.1778 31.2272 0.000050
31.1778 31.2274 0.000017
31.1778 31.2276 0.000133
31.1778 31.2278 0.000067
31.1778 31.228 0.000033
31.1778 31.2282 0.000083
31.1778 31.2284 0.000033
31.1778 31.2286 0.000017
31.1778 31.2288 0.000050
31.1778 31.229 0.000050
31.1778 31.2292 0.000017
31.1778 31.2294 0.000033
31.1778 31.2296 0.000083
31.1778 31.2298 0.000083
31.1778 31.23 0.000067
31.1778 31.2302 0.000117
31.1778 31.2304 0.000100
31.1778 31.2306 0.000050
31.1778 31.2308 0.000083
31.1778 31.231 0.000100
31.1778 31.2312 0.000083
31.1778 31.2314 0.000200
31.1778 31.2316 0.000417
31.1778 31.2318 0.000133
31.1778 31.232 0.000083
31.1778 31.2322 0.000033
31.1778 31.2324 0.000067
31.1778 31.2326 0.000717
31.1778 31.2328 0.000133
31.1778 31.233 0.000083
31.1778 31.2332 0.000083
31.1778 31.2334 0.000017
31.1778 31.2336 0.000050
31.1778 31.2338 0.000117
31.1778 31.234 0.000083
31.1778 31.2342 0.000117
31.1778 31.2344 0.000150
31.1778 31.2346 0.000100
31.1778 31.2348 0.000117
31.1778 31.235 0.000150
31.1778 31.2352 0.000033
31.1778 31.2354 0.000050
31.1778 31.2356 0.000050
31.1778 31.2358 0.000033
31.1778 31.236 0.000100
31.1778 31.2362 0.000317
31.1778 31.2364 0.000083
31.1778 31.2366 0.000017
31.1778 31.2368 0.000067
31.1778 31.237 0.000017
31.1778 31.2372 0.000000
31.1778 31.2374 0.000017
31.1778 31.2376 0.000050
31.1778 31.2378 0.000067
31.1778 31.238 0.000017
31.1778 31.2382 0.000067
31.1778 31.2384 0.000067
31.1778 31.2386 0.000083
31.1778 31.2388 0.000100
31.1778 31.239 0.000150
31.1778 31.2392 0.000217
31.1778 31.2394 0.000184
31.1778 31.2396 0.000100
31.1778 31.2398 0.000067
31.1778 31.24 0.000083
31.1778 31.2402 0.000117
31.1778 31.2404 0.000234
31.1778 31.2406 0.000200
31.1778 31.2408 0.000100
31.1778 31.241 0.000617
31.1778 31.2412 0.000100
31.1778 31.2414 0.000083
31.1778 31.2416 0.000050
31.1778 31.2418 0.000033
31.1778 31.242 0.000050
31.1778 31.2422 0.000083
31.1778 31.2424 0.000017
31.1778 31.2426 0.000100
31.1778 31.2428 0.000350
31.1778 31.243 0.001935
31.1778 31.2432 0.000367
31.1778 31.2434 0.000117
31.1778 31.2436 0.000067
31.1778 31.2438 0.000067
31.1778 31.244 0.000217
31.1778 31.2442 0.000284
31.1778 31.2444 0.000250
31.1778 31.2446 0.000350
31.1778 31.2448 0.000050
31.1778 31.245 0.000167
31.1778 31.2452 0.000317
31.1778 31.2454 0.000267
31.1778 31.2456 0.000184
31.1778 31.2458 0.000033
31.1778 31.246 0.000083
31.1778 31.2462 0.000067
31.1778 31.2464 0.000033
31.1778 31.2466 0.000033
31.1778 31.2468 0.000067
31.1778 31.247 0.000017
31.1778 31.2472 0.000000
31.1778 31.2474 0.000033
31.1778 31.2476 0.000017
31.1778 31.2478 0.000033
31.1778 31.248 0.000067
31.1778 31.2482 0.000100
31.1778 31.2484 0.000083
31.1778 31.2486 0.000133
31.1778 31.2488 0.000100
31.1778 31.249 0.000100
31.1778 31.2492 0.000000
31.1778 31.2494 0.000067
31.1778 31.2496 0.000033
31.1778 31.2498 0.000067
31.178 31.17 0.003587
31.178 31.1702 0.001068
31.178 31.1704 0.001785
31.178 31.1706 0.004671
31.178 31.1708 0.001552
31.178 31.171 0.000901
31.178 31.1712 0.001001
31.178 31.1714 0.002536
31.178 31.1716 0.005038
31.178 31.1718 0.001351
31.178 31.172 0.001001
31.178 31.1722 0.001335
31.178 31.1724 0.002269
31.178 31.1726 0.001134
31.178 31.1728 0.001318
31.178 31.173 0.002870
31.178 31.1732 0.001735
31.178 31.1734 0.002102
31.178 31.1736 0.002653
31.178 31.1738 0.002319
31.178 31.174 0.004221
31.178 31.1742 0.003086
31.178 31.1744 0.002286
31.178 31.1746 0.001502
31.178 31.1748 0.002669
31.178 31.175 0.004721
31.178 31.1752 0.009142
31.178 31.1754 0.004755
31.178 31.1756 0.007875
31.178 31.1758 0.017601
31.178 31.176 0.007374
31.178 31.1762 0.009243
31.178 31.1764 0.010878
31.178 31.1766 0.010544
31.178 31.1768 0.013547
31.178 31.177 0.015449
31.178 31.1772 0.024174
31.178 31.1774 0.036854
31.178 31.1776 0.071455
31.178 31.1778 0.334768
31.178 31.178 0.000000
31.178 31.1782 0.333567
31.178 31.1784 0.066700
31.178 31.1786 0.031999
31.178 31.1788 0.023457
31.178 31.179 0.019203
31.178 31.1792 0.018852
31.178 31.1794 0.014648
31.178 31.1796 0.011728
31.178 31.1798 0.012429
31.178 31.18 0.003053
31.178 31.1802 0.002019
31.178 31.1804 0.004688
31.178 31.1806 0.004238
31.178 31.1808 0.004171
31.178 31.181 0.003804
31.178 31.1812 0.001552
31.178 31.1814 0.002769
31.178 31.1816 0.001351
31.178 31.1818 0.001068
31.178 31.182 0.001285
31.178 31.1822 0.003487
31.178 31.1824 0.000751
31.178 31.1826 0.000501
31.178 31.1828 0.002302
31.178 31.183 0.000767
31.178 31.1832 0.001785
31.178 31.1834 0.001568
31.178 31.1836 0.001084
31.178 31.1838 0.001301
31.178 31.184 0.001235
31.178 31.1842 0.000667
31.178 31.1844 0.000250
31.178 31.1846 0.000334
31.178 31.1848 0.000200
31.178 31.185 0.000400
31.178 31.1852 0.001318
31.178 31.1854 0.000551
31.178 31.1856 0.000517
31.178 31.1858 0.000317
31.178 31.186 0.000300
31.178 31.1862 0.000367
31.178 31.1864 0.000417
31.178 31.1866 0.000717
31.178 31.1868 0.003637
31.178 31.187 0.001268
31.178 31.1872 0.000868
31.178 31.1874 0.000534
31.178 31.1876 0.000601
31.178 31.1878 0.002186
31.178 31.188 0.000551
31.178 31.1882 0.000534
31.178 31.1884 0.000384
31.178 31.1886 0.001151
31.178 31.1888 0.000467
31.178 31.189 0.000517
31.178 31.1892 0.000267
31.178 31.1894 0.000250
31.178 31.1896 0.001285
31.178 31.1898 0.000334
31.178 31.19 0.000300
31.178 31.1902 0.000417
31.178 31.1904 0.000300
31.178 31.1906 0.000234
31.178 31.1908 0.000267
31.178 31.191 0.000317
31.178 31.1912 0.000417
31.178 31.1914 0.000501
31.178 31.1916 0.000350
31.178 31.1918 0.000501
31.178 31.192 0.000784
31.178 31.1922 0.000484
31.178 31.1924 0.001335
31.178 31.1926 0.000517
31.178 31.1928 0.000484
31.178 31.193 0.000567
31.178 31.1932 0.000300
31.178 31.1934 0.000667
31.178 31.1936 0.000884
31.178 31.1938 0.001285
31.178 31.194 0.000467
31.178 31.1942 0.000517
31.178 31.1944 0.000267
31.178 31.1946 0.000300
31.178 31.1948 0.000167
31.178 31.195 0.000317
31.178 31.1952 0.000234
31.178 31.1954 0.000184
31.178 31.1956 0.000284
31.178 31.1958 0.000968
31.178 31.196 0.000200
31.178 31.1962 0.000267
31.178 31.1964 0.000217
31.178 31.1966 0.000434
31.178 31.1968 0.001235
31.178 31.197 0.000517
31.178 31.1972 0.000717
31.178 31.1974 0.001268
31.178 31.1976 0.000267
31.178 31.1978 0.000367
31.178 31.198 0.000167
31.178 31.1982 0.000167
31.178 31.1984 0.000300
31.178 31.1986 0.000133
31.178 31.1988 0.000167
31.178 31.199 0.000184
31.178 31.1992 0.000767
31.178 31.1994 0.000350
31.178 31.1996 0.000250
31.178 31.1998 0.000284
31.178 31.2 0.000467
31.178 31.2002 0.000250
31.178 31.2004 0.000267
31.178 31.2006 0.000501
31.178 31.2008 0.001235
31.178 31.201 0.000284
31.178 31.2012 0.000217
31.178 31.2014 0.000167
31.178 31.2016 0.000067
31.178 31.2018 0.000217
31.178 31.202 0.000284
31.178 31.2022 0.000217
31.178 31.2024 0.000133
31.178 31.2026 0.000350
31.178 31.2028 0.000734
31.178 31.203 0.000417
31.178 31.2032 0.000400
31.178 31.2034 0.000384
31.178 31.2036 0.000434
31.178 31.2038 0.000400
31.178 31.204 0.000100
31.178 31.2042 0.000167
31.178 31.2044 0.000234
31.178 31.2046 0.000317
31.178 31.2048 0.000300
31.178 31.205 0.000334
31.178 31.2052 0.000150
31.178 31.2054 0.000234
31.178 31.2056 0.000133
31.178 31.2058 0.000083
31.178 31.206 0.000050
31.178 31.2062 0.000100
31.178 31.2064 0.000150
31.178 31.2066 0.000117
31.178 31.2068 0.000200
31.178 31.207 0.000100
31.178 31.2072 0.000133
31.178 31.2074 0.000133
31.178 31.2076 0.000217
31.178 31.2078 0.000334
31.178 31.208 0.000133
31.178 31.2082 0.000167
31.178 31.2084 0.000367
31.178 31.2086 0.000417
31.178 31.2088 0.000317
31.178 31.209 0.000250
31.178 31.2092 0.000234
31.178 31.2094 0.000167
31.178 31.2096 0.000350
31.178 31.2098 0.000133
31.178 31.21 0.000100
31.178 31.2102 0.000100
31.178 31.2104 0.000083
31.178 31.2106 0.000100
31.178 31.2108 0.000033
31.178 31.211 0.000167
31.178 31.2112 0.000083
31.178 31.2114 0.000150
31.178 31.2116 0.000083
31.178 31.2118 0.000067
31.178 31.212 0.000250
31.178 31.2122 0.000100
31.178 31.2124 0.000100
31.178 31.2126 0.000267
31.178 31.2128 0.000334
31.178 31.213 0.000184
31.178 31.2132 0.000150
31.178 31.2134 0.000133
31.178 31.2136 0.000200
31.178 31.2138 0.000184
31.178 31.214 0.000117
31.178 31.2142 0.000184
31.178 31.2144 0.000133
31.178 31.2146 0.000067
31.178 31.2148 0.000100
31.178 31.215 0.000117
31.178 31.2152 0.000067
31.178 31.2154 0.000067
31.178 31.2156 0.000150
31.178 31.2158 0.000033
31.178 31.216 0.000017
31.178 31.2162 0.000117
31.178 31.2164 0.000100
31.178 31.2166 0.000117
31.178 31.2168 0.000083
31.178 31.217 0.000067
31.178 31.2172 0.000050
31.178 31.2174 0.000150
31.178 31.2176 0.000083
31.178 31.2178 0.000150
31.178 31.218 0.000267
31.178 31.2182 0.000217
31.178 31.2184 0.000150
31.178 31.2186 0.000167
31.178 31.2188 0.000300
31.178 31.219 0.000083
31.178 31.2192 0.000117
31.178 31.2194 0.000133
31.178 31.2196 0.000100
31.178 31.2198 0.000083
31.178 31.22 0.000167
31.178 31.2202 0.000350
31.178 31.2204 0.000133
31.178 31.2206 0.000083
31.178 31.2208 0.000234
31.178 31.221 0.000200
31.178 31.2212 0.000083
31.178 31.2214 0.000033
31.178 31.2216 0.000033
31.178 31.2218 0.000067
31.178 31.222 0.000050
31.178 31.2222 0.000067
31.178 31.2224 0.000067
31.178 31.2226 0.000050
31.178 31.2228 0.000167
31.178 31.223 0.000133
31.178 31.2232 0.000083
31.178 31.2234 0.000067
31.178 31.2236 0.000083
31.178 31.2238 0.000083
31.178 31.224 0.000117
31.178 31.2242 0.000184
31.178 31.2244 0.000083
31.178 31.2246 0.000501
31.178 31.2248 0.000033
31.178 31.225 0.000067
31.178 31.2252 0.000083
31.178 31.2254 0.000033
31.178 31.2256 0.000100
31.178 31.2258 0.000067
31.178 31.226 0.000017
31.178 31.2262 0.000050
31.178 31.2264 0.000017
31.178 31.2266 0.000033
31.178 31.2268 0.000050
31.178 31.227 0.000033
31.178 31.2272 0.000067
31.178 31.2274 0.000117
31.178 31.2276 0.000050
31.178 31.2278 0.000067
31.178 31.228 0.000067
31.178 31.2282 0.000050
31.178 31.2284 0.000033
31.178 31.2286 0.000017
31.178 31.2288 0.000033
31.178 31.229 0.000033
31.178 31.2292 0.000050
31.178 31.2294 0.000017
31.178 31.2296 0.000050
31.178 31.2298 0.000083
31.178 31.23 0.000067
[truncated: 3,528,806 more chars]
