# Supplementary material for: Predicting scale-dependent chromatin polymer properties from systematic coarse-graining
Source: Nat Commun. 2023 Jul 11;14:4108. doi: 10.1038/s41467-023-39907-2 (PMC10336007; doi:10.1038/s41467-023-39907-2)
Supplement: Supplementary file 4 — Source Data [file 41467_2023_39907_MOESM4_ESM.zip › source_data/source_data_fig_1/source_data_fig_1c.txt]

70.24 70.24 0.000000
70.24 70.2402 0.332517
70.24 70.2404 0.064700
70.24 70.2406 0.021500
70.24 70.2408 0.009717
70.24 70.241 0.005967
70.24 70.2412 0.004033
70.24 70.2414 0.003617
70.24 70.2416 0.003333
70.24 70.2418 0.005917
70.24 70.242 0.012567
70.24 70.2422 0.007700
70.24 70.2424 0.010983
70.24 70.2426 0.004983
70.24 70.2428 0.002033
70.24 70.243 0.001833
70.24 70.2432 0.003133
70.24 70.2434 0.002183
70.24 70.2436 0.001500
70.24 70.2438 0.002183
70.24 70.244 0.004867
70.24 70.2442 0.015817
70.24 70.2444 0.003250
70.24 70.2446 0.001417
70.24 70.2448 0.001000
70.24 70.245 0.000800
70.24 70.2452 0.000383
70.24 70.2454 0.000667
70.24 70.2456 0.000550
70.24 70.2458 0.001417
70.24 70.246 0.001683
70.24 70.2462 0.003883
70.24 70.2464 0.000933
70.24 70.2466 0.000667
70.24 70.2468 0.000817
70.24 70.247 0.000950
70.24 70.2472 0.002750
70.24 70.2474 0.000750
70.24 70.2476 0.000433
70.24 70.2478 0.000333
70.24 70.248 0.000450
70.24 70.2482 0.000983
70.24 70.2484 0.002750
70.24 70.2486 0.000367
70.24 70.2488 0.000483
70.24 70.249 0.000567
70.24 70.2492 0.000433
70.24 70.2494 0.000600
70.24 70.2496 0.002267
70.24 70.2498 0.000983
70.24 70.25 0.000967
70.24 70.2502 0.000983
70.24 70.2504 0.000483
70.24 70.2506 0.000733
70.24 70.2508 0.001133
70.24 70.251 0.000600
70.24 70.2512 0.000883
70.24 70.2514 0.000617
70.24 70.2516 0.000483
70.24 70.2518 0.000417
70.24 70.252 0.000650
70.24 70.2522 0.000417
70.24 70.2524 0.000267
70.24 70.2526 0.000267
70.24 70.2528 0.000250
70.24 70.253 0.000483
70.24 70.2532 0.001917
70.24 70.2534 0.002350
70.24 70.2536 0.000883
70.24 70.2538 0.000267
70.24 70.254 0.000333
70.24 70.2542 0.000267
70.24 70.2544 0.000350
70.24 70.2546 0.001417
70.24 70.2548 0.000350
70.24 70.255 0.000283
70.24 70.2552 0.000167
70.24 70.2554 0.000200
70.24 70.2556 0.000167
70.24 70.2558 0.000183
70.24 70.256 0.000183
70.24 70.2562 0.000133
70.24 70.2564 0.000183
70.24 70.2566 0.000217
70.24 70.2568 0.000250
70.24 70.257 0.000350
70.24 70.2572 0.000100
70.24 70.2574 0.000083
70.24 70.2576 0.000117
70.24 70.2578 0.000200
70.24 70.258 0.000417
70.24 70.2582 0.001683
70.24 70.2584 0.000500
70.24 70.2586 0.000200
70.24 70.2588 0.000183
70.24 70.259 0.000100
70.24 70.2592 0.000167
70.24 70.2594 0.000150
70.24 70.2596 0.000117
70.24 70.2598 0.000067
70.24 70.26 0.000183
70.24 70.2602 0.000183
70.24 70.2604 0.000150
70.24 70.2606 0.000500
70.24 70.2608 0.000133
70.24 70.261 0.000050
70.24 70.2612 0.000133
70.24 70.2614 0.000067
70.24 70.2616 0.000167
70.24 70.2618 0.000100
70.24 70.262 0.000117
70.24 70.2622 0.000183
70.24 70.2624 0.000133
70.24 70.2626 0.000333
70.24 70.2628 0.000350
70.24 70.263 0.001733
70.24 70.2632 0.000217
70.24 70.2634 0.000200
70.24 70.2636 0.000033
70.24 70.2638 0.000050
70.24 70.264 0.000050
70.24 70.2642 0.000083
70.24 70.2644 0.000083
70.24 70.2646 0.000083
70.24 70.2648 0.000100
70.24 70.265 0.000050
70.24 70.2652 0.000100
70.24 70.2654 0.000100
70.24 70.2656 0.000050
70.24 70.2658 0.000117
70.24 70.266 0.000033
70.24 70.2662 0.000067
70.24 70.2664 0.000000
70.24 70.2666 0.000083
70.24 70.2668 0.000167
70.24 70.267 0.000150
70.24 70.2672 0.000067
70.24 70.2674 0.000050
70.24 70.2676 0.000100
70.24 70.2678 0.000083
70.24 70.268 0.000067
70.24 70.2682 0.000050
70.24 70.2684 0.000017
70.24 70.2686 0.000017
70.24 70.2688 0.000050
70.24 70.269 0.000033
70.24 70.2692 0.000017
70.24 70.2694 0.000033
70.24 70.2696 0.000067
70.24 70.2698 0.000083
70.24 70.27 0.000050
70.24 70.2702 0.000033
70.24 70.2704 0.000067
70.24 70.2706 0.000050
70.24 70.2708 0.000000
70.24 70.271 0.000000
70.24 70.2712 0.000050
70.24 70.2714 0.000000
70.24 70.2716 0.000067
70.24 70.2718 0.000100
70.24 70.272 0.000233
70.24 70.2722 0.000450
70.24 70.2724 0.000217
70.24 70.2726 0.000083
70.24 70.2728 0.000050
70.24 70.273 0.000050
70.24 70.2732 0.000100
70.24 70.2734 0.000117
70.24 70.2736 0.000050
70.24 70.2738 0.000067
70.24 70.274 0.000100
70.24 70.2742 0.000117
70.24 70.2744 0.000183
70.24 70.2746 0.000167
70.24 70.2748 0.000067
70.24 70.275 0.000033
70.24 70.2752 0.000017
70.24 70.2754 0.000000
70.24 70.2756 0.000050
70.24 70.2758 0.000050
70.24 70.276 0.000017
70.24 70.2762 0.000033
70.24 70.2764 0.000017
70.24 70.2766 0.000000
70.24 70.2768 0.000033
70.24 70.277 0.000067
70.24 70.2772 0.000017
70.24 70.2774 0.000067
70.24 70.2776 0.000017
70.24 70.2778 0.000050
70.24 70.278 0.000033
70.24 70.2782 0.000117
70.24 70.2784 0.000000
70.24 70.2786 0.000050
70.24 70.2788 0.000033
70.24 70.279 0.000017
70.24 70.2792 0.000017
70.24 70.2794 0.000000
70.24 70.2796 0.000033
70.24 70.2798 0.000033
70.24 70.28 0.000050
70.24 70.2802 0.000017
70.24 70.2804 0.000017
70.24 70.2806 0.000017
70.24 70.2808 0.000067
70.24 70.281 0.000050
70.24 70.2812 0.000033
70.24 70.2814 0.000017
70.24 70.2816 0.000017
70.24 70.2818 0.000017
70.24 70.282 0.000067
70.24 70.2822 0.000017
70.24 70.2824 0.000033
70.24 70.2826 0.000067
70.24 70.2828 0.000117
70.24 70.283 0.000083
70.24 70.2832 0.000067
70.24 70.2834 0.000067
70.24 70.2836 0.000033
70.24 70.2838 0.000033
70.24 70.284 0.000033
70.24 70.2842 0.000067
70.24 70.2844 0.000133
70.24 70.2846 0.000117
70.24 70.2848 0.000133
70.24 70.285 0.000133
70.24 70.2852 0.000083
70.24 70.2854 0.000050
70.24 70.2856 0.000050
70.24 70.2858 0.000117
70.24 70.286 0.000033
70.24 70.2862 0.000050
70.24 70.2864 0.000000
70.24 70.2866 0.000050
70.24 70.2868 0.000117
70.24 70.287 0.000300
70.24 70.2872 0.000883
70.24 70.2874 0.000200
70.24 70.2876 0.000117
70.24 70.2878 0.000233
70.24 70.288 0.000233
70.24 70.2882 0.000183
70.24 70.2884 0.000050
70.24 70.2886 0.000017
70.24 70.2888 0.000033
70.24 70.289 0.000083
70.24 70.2892 0.000050
70.24 70.2894 0.000067
70.24 70.2896 0.000083
70.24 70.2898 0.000083
70.24 70.29 0.000100
70.24 70.2902 0.000117
70.24 70.2904 0.000017
70.24 70.2906 0.000117
70.24 70.2908 0.000350
70.24 70.291 0.001317
70.24 70.2912 0.000333
70.24 70.2914 0.000200
70.24 70.2916 0.000150
70.24 70.2918 0.000267
70.24 70.292 0.000567
70.24 70.2922 0.000300
70.24 70.2924 0.000133
70.24 70.2926 0.000050
70.24 70.2928 0.000033
70.24 70.293 0.000100
70.24 70.2932 0.000067
70.24 70.2934 0.000017
70.24 70.2936 0.000033
70.24 70.2938 0.000217
70.24 70.294 0.000100
70.24 70.2942 0.000083
70.24 70.2944 0.000067
70.24 70.2946 0.000033
70.24 70.2948 0.000050
70.24 70.295 0.000133
70.24 70.2952 0.000350
70.24 70.2954 0.000133
70.24 70.2956 0.000067
70.24 70.2958 0.000017
70.24 70.296 0.000033
70.24 70.2962 0.000067
70.24 70.2964 0.000017
70.24 70.2966 0.000017
70.24 70.2968 0.000050
70.24 70.297 0.000033
70.24 70.2972 0.000017
70.24 70.2974 0.000000
70.24 70.2976 0.000033
70.24 70.2978 0.000033
70.24 70.298 0.000017
70.24 70.2982 0.000017
70.24 70.2984 0.000100
70.24 70.2986 0.000067
70.24 70.2988 0.000067
70.24 70.299 0.000050
70.24 70.2992 0.000133
70.24 70.2994 0.000050
70.24 70.2996 0.000050
70.24 70.2998 0.000067
70.24 70.3 0.000067
70.24 70.3002 0.000067
70.24 70.3004 0.000033
70.24 70.3006 0.000050
70.24 70.3008 0.000017
70.24 70.301 0.000017
70.24 70.3012 0.000017
70.24 70.3014 0.000000
70.24 70.3016 0.000000
70.24 70.3018 0.000050
70.24 70.302 0.000067
70.24 70.3022 0.000033
70.24 70.3024 0.000000
70.24 70.3026 0.000033
70.24 70.3028 0.000050
70.24 70.303 0.000017
70.24 70.3032 0.000050
70.24 70.3034 0.000033
70.24 70.3036 0.000033
70.24 70.3038 0.000017
70.24 70.304 0.000100
70.24 70.3042 0.000200
70.24 70.3044 0.000333
70.24 70.3046 0.000117
70.24 70.3048 0.000067
70.24 70.305 0.000050
70.24 70.3052 0.000033
70.24 70.3054 0.000000
70.24 70.3056 0.000017
70.24 70.3058 0.000017
70.24 70.306 0.000033
70.24 70.3062 0.000000
70.24 70.3064 0.000033
70.24 70.3066 0.000000
70.24 70.3068 0.000017
70.24 70.307 0.000033
70.24 70.3072 0.000033
70.24 70.3074 0.000017
70.24 70.3076 0.000000
70.24 70.3078 0.000033
70.24 70.308 0.000000
70.24 70.3082 0.000000
70.24 70.3084 0.000000
70.24 70.3086 0.000017
70.24 70.3088 0.000017
70.24 70.309 0.000000
70.24 70.3092 0.000033
70.24 70.3094 0.000017
70.24 70.3096 0.000017
70.24 70.3098 0.000033
70.24 70.31 0.000033
70.24 70.3102 0.000017
70.24 70.3104 0.000050
70.24 70.3106 0.000000
70.24 70.3108 0.000017
70.24 70.311 0.000000
70.24 70.3112 0.000000
70.24 70.3114 0.000000
70.24 70.3116 0.000067
70.24 70.3118 0.000067
70.24 70.312 0.000067
70.24 70.3122 0.000050
70.24 70.3124 0.000033
70.24 70.3126 0.000067
70.24 70.3128 0.000000
70.24 70.313 0.000050
70.24 70.3132 0.000017
70.24 70.3134 0.000000
70.24 70.3136 0.000000
70.24 70.3138 0.000017
70.24 70.314 0.000000
70.24 70.3142 0.000000
70.24 70.3144 0.000017
70.24 70.3146 0.000067
70.24 70.3148 0.000017
70.24 70.315 0.000033
70.24 70.3152 0.000033
70.24 70.3154 0.000033
70.24 70.3156 0.000033
70.24 70.3158 0.000000
70.24 70.316 0.000050
70.24 70.3162 0.000017
70.24 70.3164 0.000033
70.24 70.3166 0.000067
70.24 70.3168 0.000100
70.24 70.317 0.000083
70.24 70.3172 0.000050
70.24 70.3174 0.000033
70.24 70.3176 0.000167
70.24 70.3178 0.000033
70.24 70.318 0.000067
70.24 70.3182 0.000017
70.24 70.3184 0.000033
70.24 70.3186 0.000033
70.24 70.3188 0.000017
70.24 70.319 0.000050
70.24 70.3192 0.000033
70.24 70.3194 0.000017
70.24 70.3196 0.000017
70.24 70.3198 0.000017
70.24 70.32 0.000083
70.24 70.3202 0.000067
70.24 70.3204 0.000050
70.24 70.3206 0.000033
70.24 70.3208 0.000000
70.24 70.321 0.000017
70.24 70.3212 0.000000
70.24 70.3214 0.000033
70.24 70.3216 0.000033
70.24 70.3218 0.000000
70.24 70.322 0.000167
70.24 70.3222 0.000017
70.24 70.3224 0.000017
70.24 70.3226 0.000167
70.24 70.3228 0.001433
70.24 70.323 0.000400
70.24 70.3232 0.000167
70.24 70.3234 0.000117
70.24 70.3236 0.000083
70.24 70.3238 0.000033
70.24 70.324 0.000100
70.24 70.3242 0.000117
70.24 70.3244 0.000100
70.24 70.3246 0.000067
70.24 70.3248 0.000050
70.24 70.325 0.000050
70.24 70.3252 0.000033
70.24 70.3254 0.000017
70.24 70.3256 0.000017
70.24 70.3258 0.000000
70.24 70.326 0.000000
70.24 70.3262 0.000017
70.24 70.3264 0.000000
70.24 70.3266 0.000017
70.24 70.3268 0.000000
70.24 70.327 0.000000
70.24 70.3272 0.000017
70.24 70.3274 0.000050
70.24 70.3276 0.000033
70.24 70.3278 0.000033
70.24 70.328 0.000000
70.24 70.3282 0.000033
70.24 70.3284 0.000083
70.24 70.3286 0.000050
70.24 70.3288 0.000050
70.24 70.329 0.000000
70.24 70.3292 0.000000
70.24 70.3294 0.000050
70.24 70.3296 0.000067
70.24 70.3298 0.000050
70.24 70.33 0.000033
70.24 70.3302 0.000017
70.24 70.3304 0.000017
70.24 70.3306 0.000050
70.24 70.3308 0.000017
70.24 70.331 0.000000
70.24 70.3312 0.000067
70.24 70.3314 0.000033
70.24 70.3316 0.000017
70.24 70.3318 0.000000
70.24 70.332 0.000017
70.24 70.3322 0.000000
70.24 70.3324 0.000000
70.24 70.3326 0.000000
70.24 70.3328 0.000017
70.24 70.333 0.000017
70.24 70.3332 0.000050
70.24 70.3334 0.000017
70.24 70.3336 0.000000
70.24 70.3338 0.000000
70.24 70.334 0.000000
70.24 70.3342 0.000017
70.24 70.3344 0.000000
70.24 70.3346 0.000050
70.24 70.3348 0.000050
70.24 70.335 0.000033
70.24 70.3352 0.000017
70.24 70.3354 0.000050
70.24 70.3356 0.000000
70.24 70.3358 0.000017
70.24 70.336 0.000017
70.24 70.3362 0.000033
70.24 70.3364 0.000033
70.24 70.3366 0.000067
70.24 70.3368 0.000017
70.24 70.337 0.000033
70.24 70.3372 0.000033
70.24 70.3374 0.000017
70.24 70.3376 0.000033
70.24 70.3378 0.000017
70.24 70.338 0.000033
70.24 70.3382 0.000000
70.24 70.3384 0.000017
70.24 70.3386 0.000017
70.24 70.3388 0.000133
70.24 70.339 0.000067
70.24 70.3392 0.000067
70.24 70.3394 0.000250
70.24 70.3396 0.001333
70.24 70.3398 0.000250
70.24 70.34 0.000150
70.24 70.3402 0.000067
70.24 70.3404 0.000017
70.24 70.3406 0.000033
70.24 70.3408 0.000067
70.24 70.341 0.000017
70.24 70.3412 0.000117
70.24 70.3414 0.000033
70.24 70.3416 0.000000
70.24 70.3418 0.000017
70.24 70.342 0.000000
70.24 70.3422 0.000017
70.24 70.3424 0.000033
70.24 70.3426 0.000033
70.24 70.3428 0.000033
70.24 70.343 0.000000
70.24 70.3432 0.000017
70.24 70.3434 0.000033
70.24 70.3436 0.000000
70.24 70.3438 0.000000
70.24 70.344 0.000000
70.24 70.3442 0.000000
70.24 70.3444 0.000000
70.24 70.3446 0.000017
70.24 70.3448 0.000017
70.24 70.345 0.000033
70.24 70.3452 0.000000
70.24 70.3454 0.000017
70.24 70.3456 0.000017
70.24 70.3458 0.000000
70.24 70.346 0.000017
70.24 70.3462 0.000000
70.24 70.3464 0.000017
70.24 70.3466 0.000000
70.24 70.3468 0.000000
70.24 70.347 0.000000
70.24 70.3472 0.000017
70.24 70.3474 0.000000
70.24 70.3476 0.000033
70.24 70.3478 0.000000
70.24 70.348 0.000033
70.24 70.3482 0.000017
70.24 70.3484 0.000017
70.24 70.3486 0.000017
70.24 70.3488 0.000033
70.24 70.349 0.000000
70.24 70.3492 0.000017
70.24 70.3494 0.000033
70.24 70.3496 0.000033
70.24 70.3498 0.000050
70.24 70.35 0.000133
70.24 70.3502 0.000033
70.24 70.3504 0.000100
70.24 70.3506 0.000250
70.24 70.3508 0.000050
70.24 70.351 0.000017
70.24 70.3512 0.000083
70.24 70.3514 0.000067
70.24 70.3516 0.000000
70.24 70.3518 0.000017
70.24 70.352 0.000017
70.24 70.3522 0.000000
70.24 70.3524 0.000033
70.24 70.3526 0.000033
70.24 70.3528 0.000000
70.24 70.353 0.000033
70.24 70.3532 0.000000
70.24 70.3534 0.000000
70.24 70.3536 0.000017
70.24 70.3538 0.000033
70.24 70.354 0.000000
70.24 70.3542 0.000017
70.24 70.3544 0.000017
70.24 70.3546 0.000017
70.24 70.3548 0.000017
70.24 70.355 0.000033
70.24 70.3552 0.000000
70.24 70.3554 0.000000
70.24 70.3556 0.000000
70.24 70.3558 0.000000
70.24 70.356 0.000000
70.24 70.3562 0.000000
70.24 70.3564 0.000050
70.24 70.3566 0.000000
70.24 70.3568 0.000000
70.24 70.357 0.000033
70.24 70.3572 0.000000
70.24 70.3574 0.000000
70.24 70.3576 0.000017
70.24 70.3578 0.000000
70.24 70.358 0.000000
70.24 70.3582 0.000000
70.24 70.3584 0.000033
70.24 70.3586 0.000017
70.24 70.3588 0.000050
70.24 70.359 0.000033
70.24 70.3592 0.000033
70.24 70.3594 0.000017
70.24 70.3596 0.000017
70.24 70.3598 0.000033
70.24 70.36 0.000167
70.24 70.3602 0.000017
70.24 70.3604 0.000033
70.24 70.3606 0.000033
70.24 70.3608 0.000017
70.24 70.361 0.000050
70.24 70.3612 0.000033
70.24 70.3614 0.000017
70.24 70.3616 0.000000
70.24 70.3618 0.000000
70.24 70.362 0.000017
70.24 70.3622 0.000017
70.24 70.3624 0.000050
70.24 70.3626 0.000150
70.24 70.3628 0.000083
70.24 70.363 0.000050
70.24 70.3632 0.000000
70.24 70.3634 0.000000
70.24 70.3636 0.000067
70.24 70.3638 0.000017
70.24 70.364 0.000017
70.24 70.3642 0.000017
70.24 70.3644 0.000000
70.24 70.3646 0.000000
70.24 70.3648 0.000017
70.24 70.365 0.000000
70.24 70.3652 0.000017
70.24 70.3654 0.000000
70.24 70.3656 0.000000
70.24 70.3658 0.000000
70.24 70.366 0.000033
70.24 70.3662 0.000000
70.24 70.3664 0.000017
70.24 70.3666 0.000000
70.24 70.3668 0.000017
70.24 70.367 0.000033
70.24 70.3672 0.000000
70.24 70.3674 0.000000
70.24 70.3676 0.000017
70.24 70.3678 0.000000
70.24 70.368 0.000000
70.24 70.3682 0.000000
70.24 70.3684 0.000033
70.24 70.3686 0.000000
70.24 70.3688 0.000000
70.24 70.369 0.000033
70.24 70.3692 0.000000
70.24 70.3694 0.000017
70.24 70.3696 0.000033
70.24 70.3698 0.000000
70.24 70.37 0.000000
70.24 70.3702 0.000033
70.24 70.3704 0.000000
70.24 70.3706 0.000050
70.24 70.3708 0.000000
70.24 70.371 0.000017
70.24 70.3712 0.000000
70.24 70.3714 0.000000
70.24 70.3716 0.000033
70.24 70.3718 0.000033
70.24 70.372 0.000167
70.24 70.3722 0.000050
70.24 70.3724 0.000000
70.24 70.3726 0.000033
70.24 70.3728 0.000033
70.24 70.373 0.000000
70.24 70.3732 0.000000
70.24 70.3734 0.000033
70.24 70.3736 0.000000
70.24 70.3738 0.000033
70.24 70.374 0.000033
70.24 70.3742 0.000017
70.24 70.3744 0.000017
70.24 70.3746 0.000017
70.24 70.3748 0.000033
70.24 70.375 0.000033
70.24 70.3752 0.000017
70.24 70.3754 0.000033
70.24 70.3756 0.000050
70.24 70.3758 0.000067
70.24 70.376 0.000033
70.24 70.3762 0.000067
70.24 70.3764 0.000067
70.24 70.3766 0.000017
70.24 70.3768 0.000000
70.24 70.377 0.000017
70.24 70.3772 0.000067
70.24 70.3774 0.000067
70.24 70.3776 0.000117
70.24 70.3778 0.000683
70.24 70.378 0.000133
70.24 70.3782 0.000117
70.24 70.3784 0.000100
70.24 70.3786 0.000033
70.24 70.3788 0.000017
70.24 70.379 0.000133
70.24 70.3792 0.000050
70.24 70.3794 0.000000
70.24 70.3796 0.000017
70.24 70.3798 0.000017
70.24 70.38 0.000050
70.24 70.3802 0.000033
70.24 70.3804 0.000050
70.24 70.3806 0.000033
70.24 70.3808 0.000017
70.24 70.381 0.000067
70.24 70.3812 0.000050
70.24 70.3814 0.000050
70.24 70.3816 0.000033
70.24 70.3818 0.000050
70.24 70.382 0.000083
70.24 70.3822 0.000200
70.24 70.3824 0.000250
70.24 70.3826 0.000833
70.24 70.3828 0.000350
70.24 70.383 0.000200
70.24 70.3832 0.000100
70.24 70.3834 0.000100
70.24 70.3836 0.000100
70.24 70.3838 0.000050
70.24 70.384 0.000017
70.24 70.3842 0.000050
70.24 70.3844 0.000017
70.24 70.3846 0.000000
70.24 70.3848 0.000050
70.24 70.385 0.000050
70.24 70.3852 0.000033
70.24 70.3854 0.000000
70.24 70.3856 0.000033
70.24 70.3858 0.000033
70.24 70.386 0.000017
70.24 70.3862 0.000000
70.24 70.3864 0.000033
70.24 70.3866 0.000017
70.24 70.3868 0.000033
70.24 70.387 0.000017
70.24 70.3872 0.000033
70.24 70.3874 0.000033
70.24 70.3876 0.000050
70.24 70.3878 0.000033
70.24 70.388 0.000033
70.24 70.3882 0.000050
70.24 70.3884 0.000017
70.24 70.3886 0.000033
70.24 70.3888 0.000017
70.24 70.389 0.000017
70.24 70.3892 0.000017
70.24 70.3894 0.000017
70.24 70.3896 0.000017
70.24 70.3898 0.000033
70.24 70.39 0.000017
70.24 70.3902 0.000000
70.24 70.3904 0.000033
70.24 70.3906 0.000050
70.24 70.3908 0.000033
70.24 70.391 0.000017
70.24 70.3912 0.000033
70.24 70.3914 0.000033
70.24 70.3916 0.000017
70.24 70.3918 0.000033
70.24 70.392 0.000033
70.24 70.3922 0.000050
70.24 70.3924 0.000017
70.24 70.3926 0.000000
70.24 70.3928 0.000067
70.24 70.393 0.000050
70.24 70.3932 0.000033
70.24 70.3934 0.000033
70.24 70.3936 0.000050
70.24 70.3938 0.000050
70.24 70.394 0.000017
70.24 70.3942 0.000017
70.24 70.3944 0.000033
70.24 70.3946 0.000067
70.24 70.3948 0.000083
70.24 70.395 0.000017
70.24 70.3952 0.000017
70.24 70.3954 0.000017
70.24 70.3956 0.000000
70.24 70.3958 0.000017
70.24 70.396 0.000017
70.24 70.3962 0.000033
70.24 70.3964 0.000050
70.24 70.3966 0.000033
70.24 70.3968 0.000117
70.24 70.397 0.000150
70.24 70.3972 0.000567
70.24 70.3974 0.000200
70.24 70.3976 0.000150
70.24 70.3978 0.000067
70.24 70.398 0.000033
70.24 70.3982 0.000033
70.24 70.3984 0.000050
70.24 70.3986 0.000017
70.24 70.3988 0.000017
70.24 70.399 0.000083
70.24 70.3992 0.000050
70.24 70.3994 0.000033
70.24 70.3996 0.000083
70.24 70.3998 0.000167
70.2402 70.24 0.332517
70.2402 70.2402 0.000000
70.2402 70.2404 0.316217
70.2402 70.2406 0.051883
70.2402 70.2408 0.015467
70.2402 70.241 0.007333
70.2402 70.2412 0.004300
70.2402 70.2414 0.003167
70.2402 70.2416 0.003867
70.2402 70.2418 0.009200
70.2402 70.242 0.004133
70.2402 70.2422 0.005150
70.2402 70.2424 0.005483
70.2402 70.2426 0.001983
70.2402 70.2428 0.001217
70.2402 70.243 0.002733
70.2402 70.2432 0.003250
70.2402 70.2434 0.004167
70.2402 70.2436 0.001317
70.2402 70.2438 0.001700
70.2402 70.244 0.006067
70.2402 70.2442 0.006250
70.2402 70.2444 0.002900
70.2402 70.2446 0.001083
70.2402 70.2448 0.002550
70.2402 70.245 0.000650
70.2402 70.2452 0.000483
70.2402 70.2454 0.000417
70.2402 70.2456 0.001033
70.2402 70.2458 0.004967
70.2402 70.246 0.005400
70.2402 70.2462 0.001350
70.2402 70.2464 0.000433
70.2402 70.2466 0.000217
70.2402 70.2468 0.000383
70.2402 70.247 0.000400
70.2402 70.2472 0.000517
70.2402 70.2474 0.000233
70.2402 70.2476 0.000100
70.2402 70.2478 0.000283
70.2402 70.248 0.000367
70.2402 70.2482 0.001667
70.2402 70.2484 0.000717
70.2402 70.2486 0.000167
70.2402 70.2488 0.000267
70.2402 70.249 0.000267
70.2402 70.2492 0.000300
70.2402 70.2494 0.000317
70.2402 70.2496 0.000533
70.2402 70.2498 0.000400
70.2402 70.25 0.000617
70.2402 70.2502 0.003050
70.2402 70.2504 0.000633
70.2402 70.2506 0.000767
70.2402 70.2508 0.003367
70.2402 70.251 0.001567
70.2402 70.2512 0.004133
70.2402 70.2514 0.000833
70.2402 70.2516 0.000333
70.2402 70.2518 0.000467
70.2402 70.252 0.002067
70.2402 70.2522 0.000300
70.2402 70.2524 0.000100
70.2402 70.2526 0.000133
70.2402 70.2528 0.000117
70.2402 70.253 0.000233
70.2402 70.2532 0.000267
70.2402 70.2534 0.000600
70.2402 70.2536 0.001267
70.2402 70.2538 0.000417
70.2402 70.254 0.000233
70.2402 70.2542 0.000100
70.2402 70.2544 0.000150
70.2402 70.2546 0.000267
70.2402 70.2548 0.000217
70.2402 70.255 0.000117
70.2402 70.2552 0.000067
70.2402 70.2554 0.000033
70.2402 70.2556 0.000067
70.2402 70.2558 0.000083
70.2402 70.256 0.000100
70.2402 70.2562 0.000083
70.2402 70.2564 0.000100
70.2402 70.2566 0.000167
70.2402 70.2568 0.000333
70.2402 70.257 0.001183
70.2402 70.2572 0.000267
70.2402 70.2574 0.000100
70.2402 70.2576 0.000117
70.2402 70.2578 0.000083
70.2402 70.258 0.000200
70.2402 70.2582 0.000250
70.2402 70.2584 0.000283
70.2402 70.2586 0.000083
70.2402 70.2588 0.000133
70.2402 70.259 0.000100
70.2402 70.2592 0.000067
70.2402 70.2594 0.000117
70.2402 70.2596 0.000050
70.2402 70.2598 0.000050
70.2402 70.26 0.000017
70.2402 70.2602 0.000083
70.2402 70.2604 0.000150
70.2402 70.2606 0.001350
70.2402 70.2608 0.000267
70.2402 70.261 0.000083
70.2402 70.2612 0.000067
70.2402 70.2614 0.000050
70.2402 70.2616 0.000083
70.2402 70.2618 0.000067
70.2402 70.262 0.000050
70.2402 70.2622 0.000067
70.2402 70.2624 0.000083
70.2402 70.2626 0.000133
70.2402 70.2628 0.000167
70.2402 70.263 0.000200
70.2402 70.2632 0.000050
70.2402 70.2634 0.000050
70.2402 70.2636 0.000033
70.2402 70.2638 0.000017
70.2402 70.264 0.000050
70.2402 70.2642 0.000033
70.2402 70.2644 0.000050
70.2402 70.2646 0.000117
70.2402 70.2648 0.000017
70.2402 70.265 0.000033
70.2402 70.2652 0.000017
70.2402 70.2654 0.000033
70.2402 70.2656 0.000017
70.2402 70.2658 0.000017
70.2402 70.266 0.000050
70.2402 70.2662 0.000033
70.2402 70.2664 0.000050
70.2402 70.2666 0.000017
70.2402 70.2668 0.000200
70.2402 70.267 0.000067
70.2402 70.2672 0.000117
70.2402 70.2674 0.000083
70.2402 70.2676 0.000033
70.2402 70.2678 0.000033
70.2402 70.268 0.000033
70.2402 70.2682 0.000000
70.2402 70.2684 0.000033
70.2402 70.2686 0.000017
70.2402 70.2688 0.000033
70.2402 70.269 0.000000
70.2402 70.2692 0.000017
70.2402 70.2694 0.000050
70.2402 70.2696 0.000000
70.2402 70.2698 0.000067
70.2402 70.27 0.000050
70.2402 70.2702 0.000017
70.2402 70.2704 0.000017
70.2402 70.2706 0.000017
70.2402 70.2708 0.000000
70.2402 70.271 0.000067
70.2402 70.2712 0.000067
70.2402 70.2714 0.000033
70.2402 70.2716 0.000017
70.2402 70.2718 0.000100
70.2402 70.272 0.000200
70.2402 70.2722 0.001767
70.2402 70.2724 0.000250
70.2402 70.2726 0.000050
70.2402 70.2728 0.000050
70.2402 70.273 0.000017
70.2402 70.2732 0.000050
70.2402 70.2734 0.000067
70.2402 70.2736 0.000033
70.2402 70.2738 0.000083
70.2402 70.274 0.000100
70.2402 70.2742 0.000050
70.2402 70.2744 0.000067
70.2402 70.2746 0.000117
70.2402 70.2748 0.000033
70.2402 70.275 0.000017
70.2402 70.2752 0.000017
70.2402 70.2754 0.000000
70.2402 70.2756 0.000000
70.2402 70.2758 0.000033
70.2402 70.276 0.000033
70.2402 70.2762 0.000017
70.2402 70.2764 0.000033
70.2402 70.2766 0.000050
70.2402 70.2768 0.000067
70.2402 70.277 0.000050
70.2402 70.2772 0.000017
70.2402 70.2774 0.000017
70.2402 70.2776 0.000033
70.2402 70.2778 0.000017
70.2402 70.278 0.000017
70.2402 70.2782 0.000000
70.2402 70.2784 0.000017
70.2402 70.2786 0.000000
70.2402 70.2788 0.000017
70.2402 70.279 0.000017
70.2402 70.2792 0.000067
70.2402 70.2794 0.000017
70.2402 70.2796 0.000033
70.2402 70.2798 0.000017
70.2402 70.28 0.000033
70.2402 70.2802 0.000017
70.2402 70.2804 0.000033
70.2402 70.2806 0.000033
70.2402 70.2808 0.000067
70.2402 70.281 0.000017
70.2402 70.2812 0.000017
70.2402 70.2814 0.000017
70.2402 70.2816 0.000017
70.2402 70.2818 0.000050
70.2402 70.282 0.000000
70.2402 70.2822 0.000017
70.2402 70.2824 0.000033
70.2402 70.2826 0.000033
70.2402 70.2828 0.000017
70.2402 70.283 0.000033
70.2402 70.2832 0.000000
70.2402 70.2834 0.000017
70.2402 70.2836 0.000000
70.2402 70.2838 0.000000
70.2402 70.284 0.000033
70.2402 70.2842 0.000067
70.2402 70.2844 0.000017
70.2402 70.2846 0.000050
70.2402 70.2848 0.000183
70.2402 70.285 0.000017
70.2402 70.2852 0.000000
70.2402 70.2854 0.000000
70.2402 70.2856 0.000017
70.2402 70.2858 0.000050
70.2402 70.286 0.000017
70.2402 70.2862 0.000033
70.2402 70.2864 0.000083
70.2402 70.2866 0.000067
70.2402 70.2868 0.000033
70.2402 70.287 0.000033
70.2402 70.2872 0.000083
70.2402 70.2874 0.000117
70.2402 70.2876 0.000083
70.2402 70.2878 0.000233
70.2402 70.288 0.000183
70.2402 70.2882 0.000650
70.2402 70.2884 0.000100
70.2402 70.2886 0.000050
70.2402 70.2888 0.000033
70.2402 70.289 0.000100
70.2402 70.2892 0.000000
70.2402 70.2894 0.000017
70.2402 70.2896 0.000033
70.2402 70.2898 0.000033
70.2402 70.29 0.000050
70.2402 70.2902 0.000017
70.2402 70.2904 0.000050
70.2402 70.2906 0.000067
70.2402 70.2908 0.000083
70.2402 70.291 0.000133
70.2402 70.2912 0.000083
70.2402 70.2914 0.000117
70.2402 70.2916 0.000167
70.2402 70.2918 0.000300
70.2402 70.292 0.002383
70.2402 70.2922 0.000500
70.2402 70.2924 0.000117
70.2402 70.2926 0.000050
70.2402 70.2928 0.000033
70.2402 70.293 0.000083
70.2402 70.2932 0.000050
70.2402 70.2934 0.000000
70.2402 70.2936 0.000033
70.2402 70.2938 0.000017
70.2402 70.294 0.000067
70.2402 70.2942 0.000100
70.2402 70.2944 0.000033
70.2402 70.2946 0.000033
70.2402 70.2948 0.000133
70.2402 70.295 0.000183
70.2402 70.2952 0.000950
70.2402 70.2954 0.000150
70.2402 70.2956 0.000050
70.2402 70.2958 0.000017
70.2402 70.296 0.000017
70.2402 70.2962 0.000067
70.2402 70.2964 0.000100
70.2402 70.2966 0.000017
70.2402 70.2968 0.000033
70.2402 70.297 0.000000
70.2402 70.2972 0.000017
70.2402 70.2974 0.000000
70.2402 70.2976 0.000050
70.2402 70.2978 0.000017
70.2402 70.298 0.000000
70.2402 70.2982 0.000017
70.2402 70.2984 0.000050
70.2402 70.2986 0.000033
70.2402 70.2988 0.000017
70.2402 70.299 0.000050
70.2402 70.2992 0.000083
70.2402 70.2994 0.000033
70.2402 70.2996 0.000050
70.2402 70.2998 0.000017
70.2402 70.3 0.000017
70.2402 70.3002 0.000000
70.2402 70.3004 0.000033
70.2402 70.3006 0.000017
70.2402 70.3008 0.000050
70.2402 70.301 0.000017
70.2402 70.3012 0.000017
70.2402 70.3014 0.000033
70.2402 70.3016 0.000017
70.2402 70.3018 0.000033
70.2402 70.302 0.000017
70.2402 70.3022 0.000000
70.2402 70.3024 0.000017
70.2402 70.3026 0.000033
70.2402 70.3028 0.000050
70.2402 70.303 0.000017
70.2402 70.3032 0.000067
70.2402 70.3034 0.000017
70.2402 70.3036 0.000000
70.2402 70.3038 0.000000
70.2402 70.304 0.000083
70.2402 70.3042 0.000267
70.2402 70.3044 0.001317
70.2402 70.3046 0.000217
70.2402 70.3048 0.000083
70.2402 70.305 0.000050
70.2402 70.3052 0.000000
70.2402 70.3054 0.000017
70.2402 70.3056 0.000017
70.2402 70.3058 0.000017
70.2402 70.306 0.000017
70.2402 70.3062 0.000033
70.2402 70.3064 0.000000
70.2402 70.3066 0.000000
70.2402 70.3068 0.000000
70.2402 70.307 0.000017
70.2402 70.3072 0.000033
70.2402 70.3074 0.000017
70.2402 70.3076 0.000033
70.2402 70.3078 0.000017
70.2402 70.308 0.000017
70.2402 70.3082 0.000000
70.2402 70.3084 0.000017
70.2402 70.3086 0.000000
70.2402 70.3088 0.000000
70.2402 70.309 0.000017
70.2402 70.3092 0.000017
70.2402 70.3094 0.000000
70.2402 70.3096 0.000000
70.2402 70.3098 0.000033
70.2402 70.31 0.000033
70.2402 70.3102 0.000000
70.2402 70.3104 0.000000
70.2402 70.3106 0.000000
70.2402 70.3108 0.000017
70.2402 70.311 0.000050
70.2402 70.3112 0.000033
70.2402 70.3114 0.000017
70.2402 70.3116 0.000067
70.2402 70.3118 0.000033
70.2402 70.312 0.000067
70.2402 70.3122 0.000067
70.2402 70.3124 0.000000
70.2402 70.3126 0.000017
70.2402 70.3128 0.000017
70.2402 70.313 0.000000
70.2402 70.3132 0.000017
70.2402 70.3134 0.000017
70.2402 70.3136 0.000033
70.2402 70.3138 0.000000
70.2402 70.314 0.000017
70.2402 70.3142 0.000017
70.2402 70.3144 0.000000
70.2402 70.3146 0.000017
70.2402 70.3148 0.000000
70.2402 70.315 0.000000
70.2402 70.3152 0.000000
70.2402 70.3154 0.000017
70.2402 70.3156 0.000033
70.2402 70.3158 0.000067
70.2402 70.316 0.000050
70.2402 70.3162 0.000067
70.2402 70.3164 0.000033
70.2402 70.3166 0.000033
70.2402 70.3168 0.000000
70.2402 70.317 0.000033
70.2402 70.3172 0.000067
70.2402 70.3174 0.000050
70.2402 70.3176 0.000033
70.2402 70.3178 0.000033
70.2402 70.318 0.000017
70.2402 70.3182 0.000017
70.2402 70.3184 0.000000
70.2402 70.3186 0.000033
70.2402 70.3188 0.000067
70.2402 70.319 0.000000
70.2402 70.3192 0.000000
70.2402 70.3194 0.000033
70.2402 70.3196 0.000000
70.2402 70.3198 0.000017
70.2402 70.32 0.000000
70.2402 70.3202 0.000000
70.2402 70.3204 0.000000
70.2402 70.3206 0.000000
70.2402 70.3208 0.000000
70.2402 70.321 0.000000
70.2402 70.3212 0.000017
70.2402 70.3214 0.000017
70.2402 70.3216 0.000000
70.2402 70.3218 0.000033
70.2402 70.322 0.000017
70.2402 70.3222 0.000033
70.2402 70.3224 0.000017
70.2402 70.3226 0.000100
70.2402 70.3228 0.000883
70.2402 70.323 0.000167
70.2402 70.3232 0.000083
70.2402 70.3234 0.000000
70.2402 70.3236 0.000050
70.2402 70.3238 0.000050
70.2402 70.324 0.000050
70.2402 70.3242 0.000083
70.2402 70.3244 0.000033
70.2402 70.3246 0.000017
70.2402 70.3248 0.000000
70.2402 70.325 0.000033
70.2402 70.3252 0.000017
70.2402 70.3254 0.000033
70.2402 70.3256 0.000033
70.2402 70.3258 0.000000
70.2402 70.326 0.000017
70.2402 70.3262 0.000017
70.2402 70.3264 0.000000
70.2402 70.3266 0.000000
70.2402 70.3268 0.000000
70.2402 70.327 0.000000
70.2402 70.3272 0.000000
70.2402 70.3274 0.000017
70.2402 70.3276 0.000000
70.2402 70.3278 0.000017
70.2402 70.328 0.000000
70.2402 70.3282 0.000017
70.2402 70.3284 0.000000
70.2402 70.3286 0.000067
70.2402 70.3288 0.000033
70.2402 70.329 0.000017
70.2402 70.3292 0.000000
70.2402 70.3294 0.000000
70.2402 70.3296 0.000033
70.2402 70.3298 0.000017
70.2402 70.33 0.000017
70.2402 70.3302 0.000017
70.2402 70.3304 0.000017
70.2402 70.3306 0.000033
70.2402 70.3308 0.000017
70.2402 70.331 0.000050
70.2402 70.3312 0.000017
70.2402 70.3314 0.000033
70.2402 70.3316 0.000000
70.2402 70.3318 0.000017
70.2402 70.332 0.000000
70.2402 70.3322 0.000000
70.2402 70.3324 0.000017
70.2402 70.3326 0.000000
70.2402 70.3328 0.000017
70.2402 70.333 0.000000
70.2402 70.3332 0.000033
70.2402 70.3334 0.000017
70.2402 70.3336 0.000000
70.2402 70.3338 0.000000
70.2402 70.334 0.000000
70.2402 70.3342 0.000017
70.2402 70.3344 0.000017
70.2402 70.3346 0.000017
70.2402 70.3348 0.000000
70.2402 70.335 0.000000
70.2402 70.3352 0.000017
70.2402 70.3354 0.000000
70.2402 70.3356 0.000017
70.2402 70.3358 0.000000
70.2402 70.336 0.000000
70.2402 70.3362 0.000000
70.2402 70.3364 0.000000
70.2402 70.3366 0.000050
70.2402 70.3368 0.000000
70.2402 70.337 0.000017
70.2402 70.3372 0.000017
70.2402 70.3374 0.000017
70.2402 70.3376 0.000050
70.2402 70.3378 0.000033
70.2402 70.338 0.000000
70.2402 70.3382 0.000000
70.2402 70.3384 0.000017
70.2402 70.3386 0.000000
70.2402 70.3388 0.000050
70.2402 70.339 0.000017
70.2402 70.3392 0.000017
70.2402 70.3394 0.000017
70.2402 70.3396 0.000233
70.2402 70.3398 0.000133
70.2402 70.34 0.000050
70.2402 70.3402 0.000000
70.2402 70.3404 0.000017
70.2402 70.3406 0.000033
70.2402 70.3408 0.000050
70.2402 70.341 0.000017
70.2402 70.3412 0.000050
70.2402 70.3414 0.000000
70.2402 70.3416 0.000000
70.2402 70.3418 0.000000
70.2402 70.342 0.000000
70.2402 70.3422 0.000033
70.2402 70.3424 0.000017
70.2402 70.3426 0.000033
70.2402 70.3428 0.000017
70.2402 70.343 0.000000
70.2402 70.3432 0.000000
70.2402 70.3434 0.000017
70.2402 70.3436 0.000017
70.2402 70.3438 0.000000
70.2402 70.344 0.000017
70.2402 70.3442 0.000000
70.2402 70.3444 0.000000
70.2402 70.3446 0.000000
70.2402 70.3448 0.000000
70.2402 70.345 0.000000
70.2402 70.3452 0.000017
70.2402 70.3454 0.000000
70.2402 70.3456 0.000000
70.2402 70.3458 0.000000
70.2402 70.346 0.000000
70.2402 70.3462 0.000000
70.2402 70.3464 0.000000
70.2402 70.3466 0.000000
70.2402 70.3468 0.000000
70.2402 70.347 0.000000
70.2402 70.3472 0.000000
70.2402 70.3474 0.000033
70.2402 70.3476 0.000000
70.2402 70.3478 0.000000
70.2402 70.348 0.000000
70.2402 70.3482 0.000000
70.2402 70.3484 0.000017
70.2402 70.3486 0.000017
70.2402 70.3488 0.000033
70.2402 70.349 0.000050
70.2402 70.3492 0.000033
70.2402 70.3494 0.000083
70.2402 70.3496 0.000050
70.2402 70.3498 0.000017
70.2402 70.35 0.000067
70.2402 70.3502 0.000067
70.2402 70.3504 0.000167
70.2402 70.3506 0.000967
70.2402 70.3508 0.000233
70.2402 70.351 0.000050
70.2402 70.3512 0.000017
70.2402 70.3514 0.000000
70.2402 70.3516 0.000017
70.2402 70.3518 0.000000
70.2402 70.352 0.000017
70.2402 70.3522 0.000033
70.2402 70.3524 0.000017
70.2402 70.3526 0.000017
70.2402 70.3528 0.000000
70.2402 70.353 0.000017
70.2402 70.3532 0.000000
70.2402 70.3534 0.000000
70.2402 70.3536 0.000000
70.2402 70.3538 0.000017
70.2402 70.354 0.000017
70.2402 70.3542 0.000017
70.2402 70.3544 0.000033
70.2402 70.3546 0.000000
70.2402 70.3548 0.000017
70.2402 70.355 0.000000
70.2402 70.3552 0.000017
70.2402 70.3554 0.000017
70.2402 70.3556 0.000000
70.2402 70.3558 0.000000
70.2402 70.356 0.000000
70.2402 70.3562 0.000017
70.2402 70.3564 0.000000
70.2402 70.3566 0.000000
70.2402 70.3568 0.000033
70.2402 70.357 0.000033
70.2402 70.3572 0.000000
70.2402 70.3574 0.000000
70.2402 70.3576 0.000000
70.2402 70.3578 0.000017
70.2402 70.358 0.000000
70.2402 70.3582 0.000000
70.2402 70.3584 0.000017
70.2402 70.3586 0.000033
70.2402 70.3588 0.000000
70.2402 70.359 0.000017
70.2402 70.3592 0.000033
70.2402 70.3594 0.000000
70.2402 70.3596 0.000033
70.2402 70.3598 0.000000
70.2402 70.36 0.000033
70.2402 70.3602 0.000083
70.2402 70.3604 0.000000
70.2402 70.3606 0.000000
70.2402 70.3608 0.000000
70.2402 70.361 0.000017
70.2402 70.3612 0.000000
70.2402 70.3614 0.000017
70.2402 70.3616 0.000017
70.2402 70.3618 0.000000
70.2402 70.362 0.000000
70.2402 70.3622 0.000017
70.2402 70.3624 0.000050
70.2402 70.3626 0.000033
70.2402 70.3628 0.000067
70.2402 70.363 0.000017
70.2402 70.3632 0.000000
70.2402 70.3634 0.000017
70.2402 70.3636 0.000050
70.2402 70.3638 0.000017
70.2402 70.364 0.000000
70.2402 70.3642 0.000000
70.2402 70.3644 0.000000
70.2402 70.3646 0.000000
70.2402 70.3648 0.000000
70.2402 70.365 0.000000
70.2402 70.3652 0.000000
70.2402 70.3654 0.000017
70.2402 70.3656 0.000000
70.2402 70.3658 0.000000
70.2402 70.366 0.000000
70.2402 70.3662 0.000000
70.2402 70.3664 0.000000
70.2402 70.3666 0.000000
70.2402 70.3668 0.000000
70.2402 70.367 0.000017
70.2402 70.3672 0.000017
70.2402 70.3674 0.000000
70.2402 70.3676 0.000000
70.2402 70.3678 0.000000
70.2402 70.368 0.000000
70.2402 70.3682 0.000000
70.2402 70.3684 0.000017
70.2402 70.3686 0.000017
70.2402 70.3688 0.000033
70.2402 70.369 0.000017
70.2402 70.3692 0.000017
70.2402 70.3694 0.000017
70.2402 70.3696 0.000000
70.2402 70.3698 0.000000
70.2402 70.37 0.000050
70.2402 70.3702 0.000017
70.2402 70.3704 0.000017
70.2402 70.3706 0.000033
70.2402 70.3708 0.000017
70.2402 70.371 0.000000
70.2402 70.3712 0.000017
70.2402 70.3714 0.000017
70.2402 70.3716 0.000033
70.2402 70.3718 0.000017
70.2402 70.372 0.000000
70.2402 70.3722 0.000017
70.2402 70.3724 0.000017
70.2402 70.3726 0.000017
70.2402 70.3728 0.000000
70.2402 70.373 0.000017
70.2402 70.3732 0.000000
70.2402 70.3734 0.000033
70.2402 70.3736 0.000000
70.2402 70.3738 0.000017
70.2402 70.374 0.000000
70.2402 70.3742 0.000000
70.2402 70.3744 0.000033
70.2402 70.3746 0.000017
70.2402 70.3748 0.000017
70.2402 70.375 0.000033
70.2402 70.3752 0.000017
70.2402 70.3754 0.000050
70.2402 70.3756 0.000050
70.2402 70.3758 0.000017
70.2402 70.376 0.000050
70.2402 70.3762 0.000050
70.2402 70.3764 0.000000
70.2402 70.3766 0.000017
70.2402 70.3768 0.000000
70.2402 70.377 0.000017
70.2402 70.3772 0.000033
70.2402 70.3774 0.000033
70.2402 70.3776 0.000333
70.2402 70.3778 0.002600
70.2402 70.378 0.000383
70.2402 70.3782 0.000050
70.2402 70.3784 0.000117
70.2402 70.3786 0.000067
70.2402 70.3788 0.000033
70.2402 70.379 0.000050
70.2402 70.3792 0.000000
70.2402 70.3794 0.000000
70.2402 70.3796 0.000000
70.2402 70.3798 0.000000
70.2402 70.38 0.000017
70.2402 70.3802 0.000000
70.2402 70.3804 0.000017
70.2402 70.3806 0.000017
70.2402 70.3808 0.000000
70.2402 70.381 0.000017
70.2402 70.3812 0.000050
70.2402 70.3814 0.000033
70.2402 70.3816 0.000000
70.2402 70.3818 0.000017
70.2402 70.382 0.000067
70.2402 70.3822 0.000217
70.2402 70.3824 0.000600
70.2402 70.3826 0.003417
70.2402 70.3828 0.000533
70.2402 70.383 0.000083
70.2402 70.3832 0.000100
70.2402 70.3834 0.000067
70.2402 70.3836 0.000017
70.2402 70.3838 0.000000
70.2402 70.384 0.000000
70.2402 70.3842 0.000017
70.2402 70.3844 0.000017
70.2402 70.3846 0.000017
70.2402 70.3848 0.000017
70.2402 70.385 0.000017
70.2402 70.3852 0.000033
70.2402 70.3854 0.000017
70.2402 70.3856 0.000017
70.2402 70.3858 0.000000
70.2402 70.386 0.000033
70.2402 70.3862 0.000067
70.2402 70.3864 0.000017
70.2402 70.3866 0.000000
70.2402 70.3868 0.000033
70.2402 70.387 0.000000
70.2402 70.3872 0.000000
70.2402 70.3874 0.000000
70.2402 70.3876 0.000000
70.2402 70.3878 0.000017
70.2402 70.388 0.000000
70.2402 70.3882 0.000033
70.2402 70.3884 0.000000
70.2402 70.3886 0.000000
70.2402 70.3888 0.000033
70.2402 70.389 0.000017
70.2402 70.3892 0.000017
70.2402 70.3894 0.000000
70.2402 70.3896 0.000017
70.2402 70.3898 0.000033
70.2402 70.39 0.000033
70.2402 70.3902 0.000017
70.2402 70.3904 0.000033
70.2402 70.3906 0.000033
70.2402 70.3908 0.000017
70.2402 70.391 0.000017
70.2402 70.3912 0.000033
70.2402 70.3914 0.000000
70.2402 70.3916 0.000017
70.2402 70.3918 0.000050
70.2402 70.392 0.000033
70.2402 70.3922 0.000000
70.2402 70.3924 0.000050
70.2402 70.3926 0.000033
70.2402 70.3928 0.000067
70.2402 70.393 0.000017
70.2402 70.3932 0.000017
70.2402 70.3934 0.000000
70.2402 70.3936 0.000017
70.2402 70.3938 0.000000
70.2402 70.394 0.000017
70.2402 70.3942 0.000000
70.2402 70.3944 0.000017
70.2402 70.3946 0.000067
70.2402 70.3948 0.000000
70.2402 70.395 0.000000
70.2402 70.3952 0.000017
70.2402 70.3954 0.000017
70.2402 70.3956 0.000000
70.2402 70.3958 0.000050
70.2402 70.396 0.000050
70.2402 70.3962 0.000050
70.2402 70.3964 0.000050
70.2402 70.3966 0.000117
70.2402 70.3968 0.000133
70.2402 70.397 0.000467
70.2402 70.3972 0.002550
70.2402 70.3974 0.000333
70.2402 70.3976 0.000050
70.2402 70.3978 0.000017
70.2402 70.398 0.000033
70.2402 70.3982 0.000017
70.2402 70.3984 0.000067
70.2402 70.3986 0.000017
70.2402 70.3988 0.000000
70.2402 70.399 0.000017
70.2402 70.3992 0.000017
70.2402 70.3994 0.000100
70.2402 70.3996 0.000067
70.2402 70.3998 0.000117
70.2404 70.24 0.064700
70.2404 70.2402 0.316217
70.2404 70.2404 0.000000
70.2404 70.2406 0.320433
70.2404 70.2408 0.053067
70.2404 70.241 0.016517
70.2404 70.2412 0.007550
70.2404 70.2414 0.004283
70.2404 70.2416 0.003583
70.2404 70.2418 0.003150
70.2404 70.242 0.001967
70.2404 70.2422 0.001683
70.2404 70.2424 0.001617
70.2404 70.2426 0.001200
70.2404 70.2428 0.000900
70.2404 70.243 0.000933
70.2404 70.2432 0.001150
70.2404 70.2434 0.001050
70.2404 70.2436 0.000667
70.2404 70.2438 0.000883
70.2404 70.244 0.001817
70.2404 70.2442 0.001350
70.2404 70.2444 0.000883
70.2404 70.2446 0.000550
70.2404 70.2448 0.000633
70.2404 70.245 0.000417
70.2404 70.2452 0.000233
70.2404 70.2454 0.000250
70.2404 70.2456 0.000333
70.2404 70.2458 0.000600
70.2404 70.246 0.000883
70.2404 70.2462 0.000400
70.2404 70.2464 0.000267
70.2404 70.2466 0.000367
70.2404 70.2468 0.000217
70.2404 70.247 0.000217
70.2404 70.2472 0.000217
70.2404 70.2474 0.000150
70.2404 70.2476 0.000150
70.2404 70.2478 0.000233
70.2404 70.248 0.000267
70.2404 70.2482 0.000483
70.2404 70.2484 0.000333
70.2404 70.2486 0.000150
70.2404 70.2488 0.000350
70.2404 70.249 0.000167
70.2404 70.2492 0.000167
70.2404 70.2494 0.000200
70.2404 70.2496 0.000200
70.2404 70.2498 0.000217
70.2404 70.25 0.000350
70.2404 70.2502 0.000633
70.2404 70.2504 0.000450
70.2404 70.2506 0.000317
70.2404 70.2508 0.000650
70.2404 70.251 0.000550
70.2404 70.2512 0.000883
70.2404 70.2514 0.000367
70.2404 70.2516 0.000383
70.2404 70.2518 0.000267
70.2404 70.252 0.000483
70.2404 70.2522 0.000167
70.2404 70.2524 0.000133
70.2404 70.2526 0.000167
70.2404 70.2528 0.000200
70.2404 70.253 0.000267
70.2404 70.2532 0.000300
70.2404 70.2534 0.000400
70.2404 70.2536 0.000500
70.2404 70.2538 0.000133
70.2404 70.254 0.000133
70.2404 70.2542 0.000150
70.2404 70.2544 0.000133
70.2404 70.2546 0.000233
70.2404 70.2548 0.000167
70.2404 70.255 0.000117
70.2404 70.2552 0.000067
70.2404 70.2554 0.000083
70.2404 70.2556 0.000100
70.2404 70.2558 0.000067
70.2404 70.256 0.000050
70.2404 70.2562 0.000167
70.2404 70.2564 0.000183
70.2404 70.2566 0.000217
70.2404 70.2568 0.000233
70.2404 70.257 0.000267
70.2404 70.2572 0.000150
70.2404 70.2574 0.000033
70.2404 70.2576 0.000017
70.2404 70.2578 0.000167
70.2404 70.258 0.000100
70.2404 70.2582 0.000083
70.2404 70.2584 0.000117
70.2404 70.2586 0.000050
70.2404 70.2588 0.000067
70.2404 70.259 0.000050
70.2404 70.2592 0.000083
70.2404 70.2594 0.000083
70.2404 70.2596 0.000067
70.2404 70.2598 0.000117
70.2404 70.26 0.000100
70.2404 70.2602 0.000133
70.2404 70.2604 0.000150
70.2404 70.2606 0.000300
70.2404 70.2608 0.000083
70.2404 70.261 0.000033
70.2404 70.2612 0.000000
70.2404 70.2614 0.000100
70.2404 70.2616 0.000083
70.2404 70.2618 0.000033
70.2404 70.262 0.000067
70.2404 70.2622 0.000050
70.2404 70.2624 0.000250
70.2404 70.2626 0.000033
70.2404 70.2628 0.000083
70.2404 70.263 0.000067
70.2404 70.2632 0.000083
70.2404 70.2634 0.000050
70.2404 70.2636 0.000017
70.2404 70.2638 0.000017
70.2404 70.264 0.000050
70.2404 70.2642 0.000050
70.2404 70.2644 0.000017
70.2404 70.2646 0.000083
70.2404 70.2648 0.000000
70.2404 70.265 0.000017
70.2404 70.2652 0.000117
70.2404 70.2654 0.000033
70.2404 70.2656 0.000017
70.2404 70.2658 0.000017
70.2404 70.266 0.000067
70.2404 70.2662 0.000050
70.2404 70.2664 0.000033
70.2404 70.2666 0.000033
70.2404 70.2668 0.000050
70.2404 70.267 0.000067
70.2404 70.2672 0.000050
70.2404 70.2674 0.000000
70.2404 70.2676 0.000017
70.2404 70.2678 0.000050
70.2404 70.268 0.000050
70.2404 70.2682 0.000017
70.2404 70.2684 0.000033
70.2404 70.2686 0.000017
70.2404 70.2688 0.000050
70.2404 70.269 0.000000
70.2404 70.2692 0.000017
70.2404 70.2694 0.000033
70.2404 70.2696 0.000033
70.2404 70.2698 0.000033
70.2404 70.27 0.000017
70.2404 70.2702 0.000033
70.2404 70.2704 0.000033
70.2404 70.2706 0.000033
70.2404 70.2708 0.000017
70.2404 70.271 0.000100
70.2404 70.2712 0.000017
70.2404 70.2714 0.000050
70.2404 70.2716 0.000033
70.2404 70.2718 0.000017
70.2404 70.272 0.000150
70.2404 70.2722 0.000283
70.2404 70.2724 0.000050
70.2404 70.2726 0.000000
70.2404 70.2728 0.000050
70.2404 70.273 0.000050
70.2404 70.2732 0.000067
70.2404 70.2734 0.000033
70.2404 70.2736 0.000033
70.2404 70.2738 0.000200
70.2404 70.274 0.000050
70.2404 70.2742 0.000083
70.2404 70.2744 0.000050
70.2404 70.2746 0.000017
70.2404 70.2748 0.000033
70.2404 70.275 0.000033
70.2404 70.2752 0.000017
70.2404 70.2754 0.000017
70.2404 70.2756 0.000000
70.2404 70.2758 0.000000
70.2404 70.276 0.000000
70.2404 70.2762 0.000017
70.2404 70.2764 0.000033
70.2404 70.2766 0.000017
70.2404 70.2768 0.000017
70.2404 70.277 0.000050
70.2404 70.2772 0.000050
70.2404 70.2774 0.000083
70.2404 70.2776 0.000033
70.2404 70.2778 0.000000
70.2404 70.278 0.000017
70.2404 70.2782 0.000017
70.2404 70.2784 0.000067
70.2404 70.2786 0.000000
70.2404 70.2788 0.000000
70.2404 70.279 0.000033
70.2404 70.2792 0.000050
70.2404 70.2794 0.000000
70.2404 70.2796 0.000017
70.2404 70.2798 0.000017
70.2404 70.28 0.000017
70.2404 70.2802 0.000050
70.2404 70.2804 0.000067
70.2404 70.2806 0.000050
70.2404 70.2808 0.000050
70.2404 70.281 0.000033
70.2404 70.2812 0.000017
70.2404 70.2814 0.000000
70.2404 70.2816 0.000017
70.2404 70.2818 0.000017
70.2404 70.282 0.000033
70.2404 70.2822 0.000050
70.2404 70.2824 0.000017
70.2404 70.2826 0.000050
70.2404 70.2828 0.000050
70.2404 70.283 0.000033
70.2404 70.2832 0.000017
70.2404 70.2834 0.000050
70.2404 70.2836 0.000000
70.2404 70.2838 0.000017
70.2404 70.284 0.000033
70.2404 70.2842 0.000033
70.2404 70.2844 0.000067
70.2404 70.2846 0.000033
70.2404 70.2848 0.000033
70.2404 70.285 0.000033
70.2404 70.2852 0.000033
70.2404 70.2854 0.000050
70.2404 70.2856 0.000000
70.2404 70.2858 0.000050
70.2404 70.286 0.000000
70.2404 70.2862 0.000000
70.2404 70.2864 0.000017
70.2404 70.2866 0.000017
70.2404 70.2868 0.000000
70.2404 70.287 0.000017
70.2404 70.2872 0.000067
70.2404 70.2874 0.000100
70.2404 70.2876 0.000083
70.2404 70.2878 0.000050
70.2404 70.288 0.000100
70.2404 70.2882 0.000150
70.2404 70.2884 0.000083
70.2404 70.2886 0.000067
70.2404 70.2888 0.000067
70.2404 70.289 0.000050
70.2404 70.2892 0.000033
70.2404 70.2894 0.000050
70.2404 70.2896 0.000100
70.2404 70.2898 0.000067
70.2404 70.29 0.000050
70.2404 70.2902 0.000033
70.2404 70.2904 0.000033
70.2404 70.2906 0.000050
70.2404 70.2908 0.000067
70.2404 70.291 0.000067
70.2404 70.2912 0.000067
70.2404 70.2914 0.000100
70.2404 70.2916 0.000117
70.2404 70.2918 0.000200
70.2404 70.292 0.000233
70.2404 70.2922 0.000233
70.2404 70.2924 0.000083
70.2404 70.2926 0.000033
70.2404 70.2928 0.000050
70.2404 70.293 0.000050
70.2404 70.2932 0.000050
70.2404 70.2934 0.000033
70.2404 70.2936 0.000017
70.2404 70.2938 0.000017
70.2404 70.294 0.000017
70.2404 70.2942 0.000050
70.2404 70.2944 0.000083
70.2404 70.2946 0.000017
70.2404 70.2948 0.000050
70.2404 70.295 0.000033
70.2404 70.2952 0.000250
70.2404 70.2954 0.000067
70.2404 70.2956 0.000067
70.2404 70.2958 0.000050
70.2404 70.296 0.000050
70.2404 70.2962 0.000017
70.2404 70.2964 0.000033
70.2404 70.2966 0.000000
70.2404 70.2968 0.000017
70.2404 70.297 0.000017
70.2404 70.2972 0.000000
70.2404 70.2974 0.000000
70.2404 70.2976 0.000050
70.2404 70.2978 0.000017
70.2404 70.298 0.000000
70.2404 70.2982 0.000033
70.2404 70.2984 0.000000
70.2404 70.2986 0.000033
70.2404 70.2988 0.000033
70.2404 70.299 0.000067
70.2404 70.2992 0.000050
70.2404 70.2994 0.000017
70.2404 70.2996 0.000067
70.2404 70.2998 0.000033
70.2404 70.3 0.000067
70.2404 70.3002 0.000017
70.2404 70.3004 0.000017
70.2404 70.3006 0.000017
70.2404 70.3008 0.000017
70.2404 70.301 0.000000
70.2404 70.3012 0.000017
70.2404 70.3014 0.000067
70.2404 70.3016 0.000017
70.2404 70.3018 0.000000
70.2404 70.302 0.000017
70.2404 70.3022 0.000000
70.2404 70.3024 0.000017
70.2404 70.3026 0.000033
70.2404 70.3028 0.000017
70.2404 70.303 0.000000
70.2404 70.3032 0.000000
70.2404 70.3034 0.000033
70.2404 70.3036 0.000017
70.2404 70.3038 0.000033
70.2404 70.304 0.000033
70.2404 70.3042 0.000067
70.2404 70.3044 0.000333
70.2404 70.3046 0.000083
70.2404 70.3048 0.000100
70.2404 70.305 0.000033
70.2404 70.3052 0.000017
70.2404 70.3054 0.000000
70.2404 70.3056 0.000000
70.2404 70.3058 0.000017
70.2404 70.306 0.000067
70.2404 70.3062 0.000067
70.2404 70.3064 0.000017
70.2404 70.3066 0.000000
70.2404 70.3068 0.000017
70.2404 70.307 0.000017
70.2404 70.3072 0.000017
70.2404 70.3074 0.000033
70.2404 70.3076 0.000050
70.2404 70.3078 0.000050
70.2404 70.308 0.000017
70.2404 70.3082 0.000017
70.2404 70.3084 0.000017
70.2404 70.3086 0.000017
70.2404 70.3088 0.000017
70.2404 70.309 0.000000
70.2404 70.3092 0.000000
70.2404 70.3094 0.000000
70.2404 70.3096 0.000017
70.2404 70.3098 0.000033
70.2404 70.31 0.000017
70.2404 70.3102 0.000017
70.2404 70.3104 0.000000
70.2404 70.3106 0.000000
70.2404 70.3108 0.000050
70.2404 70.311 0.000017
70.2404 70.3112 0.000017
70.2404 70.3114 0.000017
70.2404 70.3116 0.000017
70.2404 70.3118 0.000033
70.2404 70.312 0.000033
70.2404 70.3122 0.000050
70.2404 70.3124 0.000050
70.2404 70.3126 0.000000
70.2404 70.3128 0.000017
70.2404 70.313 0.000000
70.2404 70.3132 0.000000
70.2404 70.3134 0.000033
70.2404 70.3136 0.000017
70.2404 70.3138 0.000000
70.2404 70.314 0.000017
70.2404 70.3142 0.000017
70.2404 70.3144 0.000017
70.2404 70.3146 0.000050
70.2404 70.3148 0.000033
70.2404 70.315 0.000017
70.2404 70.3152 0.000017
70.2404 70.3154 0.000000
70.2404 70.3156 0.000000
70.2404 70.3158 0.000067
70.2404 70.316 0.000000
70.2404 70.3162 0.000033
70.2404 70.3164 0.000033
70.2404 70.3166 0.000050
70.2404 70.3168 0.000033
70.2404 70.317 0.000033
70.2404 70.3172 0.000033
70.2404 70.3174 0.000033
70.2404 70.3176 0.000033
70.2404 70.3178 0.000067
70.2404 70.318 0.000017
70.2404 70.3182 0.000000
70.2404 70.3184 0.000050
70.2404 70.3186 0.000067
70.2404 70.3188 0.000033
70.2404 70.319 0.000000
70.2404 70.3192 0.000017
70.2404 70.3194 0.000000
70.2404 70.3196 0.000000
70.2404 70.3198 0.000017
70.2404 70.32 0.000000
70.2404 70.3202 0.000033
70.2404 70.3204 0.000000
70.2404 70.3206 0.000017
70.2404 70.3208 0.000000
70.2404 70.321 0.000000
70.2404 70.3212 0.000017
70.2404 70.3214 0.000000
70.2404 70.3216 0.000050
70.2404 70.3218 0.000017
70.2404 70.322 0.000033
70.2404 70.3222 0.000067
70.2404 70.3224 0.000083
70.2404 70.3226 0.000083
70.2404 70.3228 0.000200
70.2404 70.323 0.000067
70.2404 70.3232 0.000067
70.2404 70.3234 0.000017
70.2404 70.3236 0.000033
70.2404 70.3238 0.000017
70.2404 70.324 0.000033
70.2404 70.3242 0.000067
70.2404 70.3244 0.000033
70.2404 70.3246 0.000050
70.2404 70.3248 0.000033
70.2404 70.325 0.000017
70.2404 70.3252 0.000000
70.2404 70.3254 0.000033
70.2404 70.3256 0.000000
70.2404 70.3258 0.000017
70.2404 70.326 0.000000
70.2404 70.3262 0.000000
70.2404 70.3264 0.000017
70.2404 70.3266 0.000033
70.2404 70.3268 0.000000
70.2404 70.327 0.000000
70.2404 70.3272 0.000000
70.2404 70.3274 0.000033
70.2404 70.3276 0.000033
70.2404 70.3278 0.000017
70.2404 70.328 0.000017
70.2404 70.3282 0.000017
70.2404 70.3284 0.000000
70.2404 70.3286 0.000000
70.2404 70.3288 0.000017
70.2404 70.329 0.000000
70.2404 70.3292 0.000017
70.2404 70.3294 0.000000
70.2404 70.3296 0.000017
70.2404 70.3298 0.000017
70.2404 70.33 0.000017
70.2404 70.3302 0.000017
70.2404 70.3304 0.000033
70.2404 70.3306 0.000017
70.2404 70.3308 0.000033
70.2404 70.331 0.000000
70.2404 70.3312 0.000033
70.2404 70.3314 0.000017
70.2404 70.3316 0.000017
70.2404 70.3318 0.000000
70.2404 70.332 0.000000
70.2404 70.3322 0.000000
70.2404 70.3324 0.000017
70.2404 70.3326 0.000017
70.2404 70.3328 0.000000
70.2404 70.333 0.000000
70.2404 70.3332 0.000017
70.2404 70.3334 0.000000
70.2404 70.3336 0.000017
70.2404 70.3338 0.000000
70.2404 70.334 0.000000
70.2404 70.3342 0.000000
70.2404 70.3344 0.000033
70.2404 70.3346 0.000017
70.2404 70.3348 0.000000
70.2404 70.335 0.000017
70.2404 70.3352 0.000000
70.2404 70.3354 0.000033
70.2404 70.3356 0.000000
70.2404 70.3358 0.000000
70.2404 70.336 0.000033
70.2404 70.3362 0.000000
70.2404 70.3364 0.000017
70.2404 70.3366 0.000033
70.2404 70.3368 0.000000
70.2404 70.337 0.000017
70.2404 70.3372 0.000017
70.2404 70.3374 0.000000
70.2404 70.3376 0.000050
70.2404 70.3378 0.000017
70.2404 70.338 0.000000
70.2404 70.3382 0.000000
70.2404 70.3384 0.000017
70.2404 70.3386 0.000000
70.2404 70.3388 0.000000
70.2404 70.339 0.000000
70.2404 70.3392 0.000000
70.2404 70.3394 0.000033
70.2404 70.3396 0.000000
70.2404 70.3398 0.000050
70.2404 70.34 0.000067
70.2404 70.3402 0.000000
70.2404 70.3404 0.000017
70.2404 70.3406 0.000017
70.2404 70.3408 0.000000
70.2404 70.341 0.000000
70.2404 70.3412 0.000017
70.2404 70.3414 0.000000
70.2404 70.3416 0.000000
70.2404 70.3418 0.000017
70.2404 70.342 0.000017
70.2404 70.3422 0.000033
70.2404 70.3424 0.000000
70.2404 70.3426 0.000033
70.2404 70.3428 0.000067
70.2404 70.343 0.000000
70.2404 70.3432 0.000017
70.2404 70.3434 0.000017
70.2404 70.3436 0.000017
70.2404 70.3438 0.000017
70.2404 70.344 0.000017
70.2404 70.3442 0.000017
70.2404 70.3444 0.000017
70.2404 70.3446 0.000017
70.2404 70.3448 0.000000
70.2404 70.345 0.000000
70.2404 70.3452 0.000000
70.2404 70.3454 0.000017
70.2404 70.3456 0.000000
70.2404 70.3458 0.000000
70.2404 70.346 0.000000
70.2404 70.3462 0.000033
70.2404 70.3464 0.000017
70.2404 70.3466 0.000000
70.2404 70.3468 0.000000
70.2404 70.347 0.000000
70.2404 70.3472 0.000017
70.2404 70.3474 0.000000
70.2404 70.3476 0.000017
70.2404 70.3478 0.000000
70.2404 70.348 0.000000
70.2404 70.3482 0.000000
70.2404 70.3484 0.000000
70.2404 70.3486 0.000000
70.2404 70.3488 0.000000
70.2404 70.349 0.000000
70.2404 70.3492 0.000000
70.2404 70.3494 0.000050
70.2404 70.3496 0.000033
70.2404 70.3498 0.000000
70.2404 70.35 0.000000
70.2404 70.3502 0.000033
70.2404 70.3504 0.000067
70.2404 70.3506 0.000183
70.2404 70.3508 0.000133
70.2404 70.351 0.000083
70.2404 70.3512 0.000000
70.2404 70.3514 0.000000
70.2404 70.3516 0.000000
70.2404 70.3518 0.000000
70.2404 70.352 0.000017
70.2404 70.3522 0.000017
70.2404 70.3524 0.000033
70.2404 70.3526 0.000000
70.2404 70.3528 0.000033
70.2404 70.353 0.000017
70.2404 70.3532 0.000033
70.2404 70.3534 0.000017
70.2404 70.3536 0.000000
70.2404 70.3538 0.000000
70.2404 70.354 0.000017
70.2404 70.3542 0.000017
70.2404 70.3544 0.000033
70.2404 70.3546 0.000000
70.2404 70.3548 0.000000
70.2404 70.355 0.000000
70.2404 70.3552 0.000000
70.2404 70.3554 0.000000
70.2404 70.3556 0.000000
70.2404 70.3558 0.000033
70.2404 70.356 0.000000
70.2404 70.3562 0.000017
70.2404 70.3564 0.000000
70.2404 70.3566 0.000017
70.2404 70.3568 0.000017
70.2404 70.357 0.000000
70.2404 70.3572 0.000000
70.2404 70.3574 0.000033
70.2404 70.3576 0.000017
70.2404 70.3578 0.000017
70.2404 70.358 0.000000
70.2404 70.3582 0.000000
70.2404 70.3584 0.000033
70.2404 70.3586 0.000000
70.2404 70.3588 0.000000
70.2404 70.359 0.000000
70.2404 70.3592 0.000000
70.2404 70.3594 0.000017
70.2404 70.3596 0.000017
70.2404 70.3598 0.000033
70.2404 70.36 0.000017
70.2404 70.3602 0.000033
70.2404 70.3604 0.000017
70.2404 70.3606 0.000000
70.2404 70.3608 0.000017
70.2404 70.361 0.000000
70.2404 70.3612 0.000000
70.2404 70.3614 0.000017
70.2404 70.3616 0.000017
70.2404 70.3618 0.000000
70.2404 70.362 0.000000
70.2404 70.3622 0.000017
70.2404 70.3624 0.000017
70.2404 70.3626 0.000000
70.2404 70.3628 0.000017
70.2404 70.363 0.000000
70.2404 70.3632 0.000017
70.2404 70.3634 0.000017
70.2404 70.3636 0.000000
70.2404 70.3638 0.000033
70.2404 70.364 0.000033
70.2404 70.3642 0.000000
70.2404 70.3644 0.000000
70.2404 70.3646 0.000000
70.2404 70.3648 0.000000
70.2404 70.365 0.000017
70.2404 70.3652 0.000000
70.2404 70.3654 0.000000
70.2404 70.3656 0.000000
70.2404 70.3658 0.000000
70.2404 70.366 0.000083
70.2404 70.3662 0.000050
70.2404 70.3664 0.000000
70.2404 70.3666 0.000017
70.2404 70.3668 0.000017
70.2404 70.367 0.000000
70.2404 70.3672 0.000000
70.2404 70.3674 0.000017
70.2404 70.3676 0.000000
70.2404 70.3678 0.000000
70.2404 70.368 0.000000
70.2404 70.3682 0.000017
70.2404 70.3684 0.000017
70.2404 70.3686 0.000017
70.2404 70.3688 0.000000
70.2404 70.369 0.000033
70.2404 70.3692 0.000000
70.2404 70.3694 0.000017
70.2404 70.3696 0.000000
70.2404 70.3698 0.000000
70.2404 70.37 0.000050
70.2404 70.3702 0.000000
70.2404 70.3704 0.000033
70.2404 70.3706 0.000083
70.2404 70.3708 0.000050
70.2404 70.371 0.000017
70.2404 70.3712 0.000033
70.2404 70.3714 0.000000
70.2404 70.3716 0.000033
70.2404 70.3718 0.000033
70.2404 70.372 0.000017
70.2404 70.3722 0.000033
70.2404 70.3724 0.000017
70.2404 70.3726 0.000000
70.2404 70.3728 0.000017
70.2404 70.373 0.000000
70.2404 70.3732 0.000000
70.2404 70.3734 0.000017
70.2404 70.3736 0.000000
70.2404 70.3738 0.000017
70.2404 70.374 0.000000
70.2404 70.3742 0.000000
70.2404 70.3744 0.000000
70.2404 70.3746 0.000017
70.2404 70.3748 0.000000
70.2404 70.375 0.000000
70.2404 70.3752 0.000017
70.2404 70.3754 0.000033
70.2404 70.3756 0.000017
70.2404 70.3758 0.000050
70.2404 70.376 0.000050
70.2404 70.3762 0.000017
70.2404 70.3764 0.000000
70.2404 70.3766 0.000000
70.2404 70.3768 0.000067
70.2404 70.377 0.000000
70.2404 70.3772 0.000033
70.2404 70.3774 0.000067
70.2404 70.3776 0.000150
70.2404 70.3778 0.000250
70.2404 70.378 0.000117
70.2404 70.3782 0.000083
70.2404 70.3784 0.000033
70.2404 70.3786 0.000017
70.2404 70.3788 0.000017
70.2404 70.379 0.000000
70.2404 70.3792 0.000050
70.2404 70.3794 0.000050
70.2404 70.3796 0.000017
70.2404 70.3798 0.000000
70.2404 70.38 0.000033
70.2404 70.3802 0.000050
70.2404 70.3804 0.000017
70.2404 70.3806 0.000017
70.2404 70.3808 0.000000
70.2404 70.381 0.000017
70.2404 70.3812 0.000033
70.2404 70.3814 0.000017
70.2404 70.3816 0.000017
70.2404 70.3818 0.000117
70.2404 70.382 0.000067
70.2404 70.3822 0.000083
70.2404 70.3824 0.000267
70.2404 70.3826 0.000467
70.2404 70.3828 0.000217
70.2404 70.383 0.000033
70.2404 70.3832 0.000000
70.2404 70.3834 0.000050
70.2404 70.3836 0.000017
70.2404 70.3838 0.000067
70.2404 70.384 0.000033
70.2404 70.3842 0.000017
70.2404 70.3844 0.000017
70.2404 70.3846 0.000017
70.2404 70.3848 0.000033
70.2404 70.385 0.000033
70.2404 70.3852 0.000050
70.2404 70.3854 0.000100
70.2404 70.3856 0.000033
70.2404 70.3858 0.000017
70.2404 70.386 0.000033
70.2404 70.3862 0.000067
70.2404 70.3864 0.000000
70.2404 70.3866 0.000000
70.2404 70.3868 0.000017
70.2404 70.387 0.000050
70.2404 70.3872 0.000033
70.2404 70.3874 0.000000
70.2404 70.3876 0.000017
70.2404 70.3878 0.000000
70.2404 70.388 0.000000
70.2404 70.3882 0.000000
70.2404 70.3884 0.000000
70.2404 70.3886 0.000033
70.2404 70.3888 0.000000
70.2404 70.389 0.000033
70.2404 70.3892 0.000017
70.2404 70.3894 0.000000
70.2404 70.3896 0.000017
70.2404 70.3898 0.000017
70.2404 70.39 0.000033
70.2404 70.3902 0.000017
70.2404 70.3904 0.000017
70.2404 70.3906 0.000017
70.2404 70.3908 0.000033
70.2404 70.391 0.000033
70.2404 70.3912 0.000033
70.2404 70.3914 0.000000
70.2404 70.3916 0.000000
70.2404 70.3918 0.000017
70.2404 70.392 0.000017
70.2404 70.3922 0.000017
70.2404 70.3924 0.000050
70.2404 70.3926 0.000017
70.2404 70.3928 0.000033
70.2404 70.393 0.000050
70.2404 70.3932 0.000017
70.2404 70.3934 0.000067
70.2404 70.3936 0.000050
70.2404 70.3938 0.000017
70.2404 70.394 0.000017
70.2404 70.3942 0.000067
70.2404 70.3944 0.000033
70.2404 70.3946 0.000017
70.2404 70.3948 0.000000
70.2404 70.395 0.000000
70.2404 70.3952 0.000000
70.2404 70.3954 0.000000
70.2404 70.3956 0.000000
70.2404 70.3958 0.000000
70.2404 70.396 0.000033
70.2404 70.3962 0.000017
70.2404 70.3964 0.000000
70.2404 70.3966 0.000017
70.2404 70.3968 0.000033
70.2404 70.397 0.000067
70.2404 70.3972 0.000333
70.2404 70.3974 0.000100
70.2404 70.3976 0.000083
70.2404 70.3978 0.000017
70.2404 70.398 0.000017
70.2404 70.3982 0.000033
70.2404 70.3984 0.000033
70.2404 70.3986 0.000000
70.2404 70.3988 0.000000
70.2404 70.399 0.000050
70.2404 70.3992 0.000033
70.2404 70.3994 0.000033
70.2404 70.3996 0.000033
70.2404 70.3998 0.000083
70.2406 70.24 0.021500
70.2406 70.2402 0.051883
70.2406 70.2404 0.320433
70.2406 70.2406 0.000000
70.2406 70.2408 0.319083
70.2406 70.241 0.053267
70.2406 70.2412 0.017117
70.2406 70.2414 0.007383
70.2406 70.2416 0.004100
70.2406 70.2418 0.002067
70.2406 70.242 0.001717
70.2406 70.2422 0.001167
70.2406 70.2424 0.001150
70.2406 70.2426 0.000717
70.2406 70.2428 0.000583
70.2406 70.243 0.000633
70.2406 70.2432 0.000800
70.2406 70.2434 0.000667
70.2406 70.2436 0.000550
70.2406 70.2438 0.000617
70.2406 70.244 0.000583
70.2406 70.2442 0.000617
70.2406 70.2444 0.000650
70.2406 70.2446 0.000417
70.2406 70.2448 0.000233
70.2406 70.245 0.000200
70.2406 70.2452 0.000350
70.2406 70.2454 0.000267
70.2406 70.2456 0.000383
70.2406 70.2458 0.000333
70.2406 70.246 0.000317
70.2406 70.2462 0.000350
70.2406 70.2464 0.000200
70.2406 70.2466 0.000183
70.2406 70.2468 0.000217
70.2406 70.247 0.000183
70.2406 70.2472 0.000183
70.2406 70.2474 0.000150
70.2406 70.2476 0.000183
70.2406 70.2478 0.000117
70.2406 70.248 0.000200
70.2406 70.2482 0.000333
70.2406 70.2484 0.000233
70.2406 70.2486 0.000067
70.2406 70.2488 0.000150
70.2406 70.249 0.000100
70.2406 70.2492 0.000083
70.2406 70.2494 0.000233
70.2406 70.2496 0.000200
70.2406 70.2498 0.000200
70.2406 70.25 0.000200
70.2406 70.2502 0.000217
70.2406 70.2504 0.000250
70.2406 70.2506 0.000217
70.2406 70.2508 0.000217
70.2406 70.251 0.000283
70.2406 70.2512 0.000367
70.2406 70.2514 0.000250
70.2406 70.2516 0.000167
70.2406 70.2518 0.000233
70.2406 70.252 0.000150
70.2406 70.2522 0.000117
70.2406 70.2524 0.000233
70.2406 70.2526 0.000150
70.2406 70.2528 0.000050
70.2406 70.253 0.000083
70.2406 70.2532 0.000117
70.2406 70.2534 0.000133
70.2406 70.2536 0.000167
70.2406 70.2538 0.000117
70.2406 70.254 0.000117
70.2406 70.2542 0.000083
70.2406 70.2544 0.000100
70.2406 70.2546 0.000100
70.2406 70.2548 0.000083
70.2406 70.255 0.000083
70.2406 70.2552 0.000067
70.2406 70.2554 0.000067
70.2406 70.2556 0.000167
70.2406 70.2558 0.000083
70.2406 70.256 0.000083
70.2406 70.2562 0.000067
70.2406 70.2564 0.000083
70.2406 70.2566 0.000167
70.2406 70.2568 0.000150
70.2406 70.257 0.000083
70.2406 70.2572 0.000067
70.2406 70.2574 0.000050
70.2406 70.2576 0.000083
70.2406 70.2578 0.000067
70.2406 70.258 0.000017
70.2406 70.2582 0.000067
70.2406 70.2584 0.000083
70.2406 70.2586 0.000033
70.2406 70.2588 0.000033
70.2406 70.259 0.000033
70.2406 70.2592 0.000050
70.2406 70.2594 0.000083
70.2406 70.2596 0.000050
70.2406 70.2598 0.000017
70.2406 70.26 0.000067
70.2406 70.2602 0.000100
70.2406 70.2604 0.000133
70.2406 70.2606 0.000200
70.2406 70.2608 0.000100
70.2406 70.261 0.000067
70.2406 70.2612 0.000033
70.2406 70.2614 0.000133
70.2406 70.2616 0.000067
70.2406 70.2618 0.000117
70.2406 70.262 0.000100
70.2406 70.2622 0.000100
70.2406 70.2624 0.000100
70.2406 70.2626 0.000100
70.2406 70.2628 0.000100
70.2406 70.263 0.000050
70.2406 70.2632 0.000017
70.2406 70.2634 0.000017
70.2406 70.2636 0.000000
70.2406 70.2638 0.000017
70.2406 70.264 0.000000
70.2406 70.2642 0.000017
70.2406 70.2644 0.000000
70.2406 70.2646 0.000100
70.2406 70.2648 0.000050
70.2406 70.265 0.000017
70.2406 70.2652 0.000000
70.2406 70.2654 0.000000
70.2406 70.2656 0.000050
70.2406 70.2658 0.000033
70.2406 70.266 0.000017
70.2406 70.2662 0.000017
70.2406 70.2664 0.000067
70.2406 70.2666 0.000050
70.2406 70.2668 0.000067
70.2406 70.267 0.000083
70.2406 70.2672 0.000100
70.2406 70.2674 0.000083
70.2406 70.2676 0.000050
70.2406 70.2678 0.000083
70.2406 70.268 0.000067
70.2406 70.2682 0.000033
70.2406 70.2684 0.000017
70.2406 70.2686 0.000050
70.2406 70.2688 0.000017
70.2406 70.269 0.000017
70.2406 70.2692 0.000000
70.2406 70.2694 0.000017
70.2406 70.2696 0.000017
70.2406 70.2698 0.000033
70.2406 70.27 0.000050
70.2406 70.2702 0.000000
70.2406 70.2704 0.000000
70.2406 70.2706 0.000000
70.2406 70.2708 0.000000
70.2406 70.271 0.000050
70.2406 70.2712 0.000050
70.2406 70.2714 0.000033
70.2406 70.2716 0.000050
70.2406 70.2718 0.000067
70.2406 70.272 0.000083
70.2406 70.2722 0.000117
70.2406 70.2724 0.000117
70.2406 70.2726 0.000167
70.2406 70.2728 0.000033
70.2406 70.273 0.000033
70.2406 70.2732 0.000067
70.2406 70.2734 0.000083
70.2406 70.2736 0.000067
70.2406 70.2738 0.000150
70.2406 70.274 0.000067
70.2406 70.2742 0.000133
70.2406 70.2744 0.000050
70.2406 70.2746 0.000067
70.2406 70.2748 0.000017
70.2406 70.275 0.000033
70.2406 70.2752 0.000000
70.2406 70.2754 0.000033
70.2406 70.2756 0.000000
70.2406 70.2758 0.000017
70.2406 70.276 0.000017
70.2406 70.2762 0.000017
70.2406 70.2764 0.000000
70.2406 70.2766 0.000000
70.2406 70.2768 0.000033
70.2406 70.277 0.000033
70.2406 70.2772 0.000033
70.2406 70.2774 0.000050
70.2406 70.2776 0.000017
70.2406 70.2778 0.000017
70.2406 70.278 0.000017
70.2406 70.2782 0.000017
70.2406 70.2784 0.000067
70.2406 70.2786 0.000000
70.2406 70.2788 0.000017
70.2406 70.279 0.000017
70.2406 70.2792 0.000050
70.2406 70.2794 0.000000
70.2406 70.2796 0.000000
70.2406 70.2798 0.000000
70.2406 70.28 0.000000
70.2406 70.2802 0.000017
70.2406 70.2804 0.000050
70.2406 70.2806 0.000017
70.2406 70.2808 0.000050
70.2406 70.281 0.000017
70.2406 70.2812 0.000017
70.2406 70.2814 0.000000
70.2406 70.2816 0.000017
70.2406 70.2818 0.000000
70.2406 70.282 0.000000
70.2406 70.2822 0.000050
70.2406 70.2824 0.000017
70.2406 70.2826 0.000050
70.2406 70.2828 0.000017
70.2406 70.283 0.000000
70.2406 70.2832 0.000000
70.2406 70.2834 0.000000
70.2406 70.2836 0.000017
70.2406 70.2838 0.000033
70.2406 70.284 0.000033
70.2406 70.2842 0.000017
70.2406 70.2844 0.000050
70.2406 70.2846 0.000000
70.2406 70.2848 0.000000
70.2406 70.285 0.000000
70.2406 70.2852 0.000000
70.2406 70.2854 0.000017
70.2406 70.2856 0.000000
70.2406 70.2858 0.000017
70.2406 70.286 0.000000
70.2406 70.2862 0.000067
70.2406 70.2864 0.000033
70.2406 70.2866 0.000000
70.2406 70.2868 0.000000
70.2406 70.287 0.000000
70.2406 70.2872 0.000017
70.2406 70.2874 0.000033
70.2406 70.2876 0.000017
70.2406 70.2878 0.000000
70.2406 70.288 0.000033
70.2406 70.2882 0.000067
70.2406 70.2884 0.000050
70.2406 70.2886 0.000067
70.2406 70.2888 0.000000
70.2406 70.289 0.000017
70.2406 70.2892 0.000033
70.2406 70.2894 0.000000
70.2406 70.2896 0.000033
70.2406 70.2898 0.000000
70.2406 70.29 0.000067
70.2406 70.2902 0.000000
70.2406 70.2904 0.000033
70.2406 70.2906 0.000050
70.2406 70.2908 0.000000
70.2406 70.291 0.000083
70.2406 70.2912 0.000050
70.2406 70.2914 0.000033
70.2406 70.2916 0.000100
70.2406 70.2918 0.000083
70.2406 70.292 0.000133
70.2406 70.2922 0.000033
70.2406 70.2924 0.000033
70.2406 70.2926 0.000033
70.2406 70.2928 0.000000
70.2406 70.293 0.000067
70.2406 70.2932 0.000067
70.2406 70.2934 0.000017
70.2406 70.2936 0.000067
70.2406 70.2938 0.000033
70.2406 70.294 0.000000
70.2406 70.2942 0.000033
70.2406 70.2944 0.000033
70.2406 70.2946 0.000033
70.2406 70.2948 0.000083
70.2406 70.295 0.000050
70.2406 70.2952 0.000100
70.2406 70.2954 0.000017
70.2406 70.2956 0.000033
70.2406 70.2958 0.000000
70.2406 70.296 0.000050
70.2406 70.2962 0.000000
70.2406 70.2964 0.000050
70.2406 70.2966 0.000067
70.2406 70.2968 0.000033
70.2406 70.297 0.000017
70.2406 70.2972 0.000000
70.2406 70.2974 0.000017
70.2406 70.2976 0.000000
70.2406 70.2978 0.000033
70.2406 70.298 0.000033
70.2406 70.2982 0.000017
70.2406 70.2984 0.000050
70.2406 70.2986 0.000083
70.2406 70.2988 0.000017
70.2406 70.299 0.000050
70.2406 70.2992 0.000033
70.2406 70.2994 0.000067
70.2406 70.2996 0.000033
70.2406 70.2998 0.000033
70.2406 70.3 0.000000
70.2406 70.3002 0.000033
70.2406 70.3004 0.000000
70.2406 70.3006 0.000033
70.2406 70.3008 0.000033
70.2406 70.301 0.000033
70.2406 70.3012 0.000050
70.2406 70.3014 0.000033
70.2406 70.3016 0.000050
70.2406 70.3018 0.000000
70.2406 70.302 0.000000
70.2406 70.3022 0.000033
70.2406 70.3024 0.000000
70.2406 70.3026 0.000017
70.2406 70.3028 0.000017
70.2406 70.303 0.000050
70.2406 70.3032 0.000017
70.2406 70.3034 0.000000
70.2406 70.3036 0.000050
70.2406 70.3038 0.000033
70.2406 70.304 0.000000
70.2406 70.3042 0.000067
70.2406 70.3044 0.000033
70.2406 70.3046 0.000033
70.2406 70.3048 0.000083
70.2406 70.305 0.000017
70.2406 70.3052 0.000067
70.2406 70.3054 0.000000
70.2406 70.3056 0.000050
70.2406 70.3058 0.000000
70.2406 70.306 0.000050
70.2406 70.3062 0.000017
70.2406 70.3064 0.000017
70.2406 70.3066 0.000017
70.2406 70.3068 0.000000
70.2406 70.307 0.000033
70.2406 70.3072 0.000033
70.2406 70.3074 0.000000
70.2406 70.3076 0.000000
70.2406 70.3078 0.000000
70.2406 70.308 0.000000
70.2406 70.3082 0.000000
70.2406 70.3084 0.000000
70.2406 70.3086 0.000017
70.2406 70.3088 0.000017
70.2406 70.309 0.000033
70.2406 70.3092 0.000033
70.2406 70.3094 0.000000
70.2406 70.3096 0.000017
70.2406 70.3098 0.000000
70.2406 70.31 0.000067
70.2406 70.3102 0.000017
70.2406 70.3104 0.000017
70.2406 70.3106 0.000000
70.2406 70.3108 0.000033
70.2406 70.311 0.000000
70.2406 70.3112 0.000017
70.2406 70.3114 0.000000
70.2406 70.3116 0.000033
70.2406 70.3118 0.000033
70.2406 70.312 0.000083
70.2406 70.3122 0.000033
70.2406 70.3124 0.000017
70.2406 70.3126 0.000017
70.2406 70.3128 0.000017
70.2406 70.313 0.000017
70.2406 70.3132 0.000000
70.2406 70.3134 0.000017
70.2406 70.3136 0.000000
70.2406 70.3138 0.000017
70.2406 70.314 0.000017
70.2406 70.3142 0.000017
70.2406 70.3144 0.000017
70.2406 70.3146 0.000000
70.2406 70.3148 0.000017
70.2406 70.315 0.000017
70.2406 70.3152 0.000017
70.2406 70.3154 0.000033
70.2406 70.3156 0.000050
70.2406 70.3158 0.000050
70.2406 70.316 0.000033
70.2406 70.3162 0.000000
70.2406 70.3164 0.000033
70.2406 70.3166 0.000000
70.2406 70.3168 0.000083
70.2406 70.317 0.000033
70.2406 70.3172 0.000017
70.2406 70.3174 0.000017
70.2406 70.3176 0.000000
70.2406 70.3178 0.000017
70.2406 70.318 0.000000
70.2406 70.3182 0.000033
70.2406 70.3184 0.000017
70.2406 70.3186 0.000017
70.2406 70.3188 0.000000
70.2406 70.319 0.000033
70.2406 70.3192 0.000017
70.2406 70.3194 0.000017
70.2406 70.3196 0.000017
70.2406 70.3198 0.000000
70.2406 70.32 0.000000
70.2406 70.3202 0.000000
70.2406 70.3204 0.000000
70.2406 70.3206 0.000033
70.2406 70.3208 0.000000
70.2406 70.321 0.000017
70.2406 70.3212 0.000033
70.2406 70.3214 0.000000
70.2406 70.3216 0.000017
70.2406 70.3218 0.000033
70.2406 70.322 0.000033
70.2406 70.3222 0.000017
70.2406 70.3224 0.000033
70.2406 70.3226 0.000050
70.2406 70.3228 0.000017
70.2406 70.323 0.000000
70.2406 70.3232 0.000017
70.2406 70.3234 0.000017
70.2406 70.3236 0.000033
70.2406 70.3238 0.000050
70.2406 70.324 0.000033
70.2406 70.3242 0.000050
70.2406 70.3244 0.000050
70.2406 70.3246 0.000050
70.2406 70.3248 0.000083
70.2406 70.325 0.000017
70.2406 70.3252 0.000017
70.2406 70.3254 0.000000
70.2406 70.3256 0.000000
70.2406 70.3258 0.000000
70.2406 70.326 0.000017
70.2406 70.3262 0.000000
70.2406 70.3264 0.000000
70.2406 70.3266 0.000017
70.2406 70.3268 0.000017
70.2406 70.327 0.000017
70.2406 70.3272 0.000000
70.2406 70.3274 0.000017
70.2406 70.3276 0.000000
70.2406 70.3278 0.000017
70.2406 70.328 0.000033
70.2406 70.3282 0.000050
70.2406 70.3284 0.000033
70.2406 70.3286 0.000033
70.2406 70.3288 0.000000
70.2406 70.329 0.000000
70.2406 70.3292 0.000000
70.2406 70.3294 0.000000
70.2406 70.3296 0.000000
70.2406 70.3298 0.000033
70.2406 70.33 0.000000
70.2406 70.3302 0.000017
70.2406 70.3304 0.000017
70.2406 70.3306 0.000000
70.2406 70.3308 0.000000
70.2406 70.331 0.000017
70.2406 70.3312 0.000067
70.2406 70.3314 0.000017
70.2406 70.3316 0.000000
70.2406 70.3318 0.000000
70.2406 70.332 0.000000
70.2406 70.3322 0.000000
70.2406 70.3324 0.000000
70.2406 70.3326 0.000000
70.2406 70.3328 0.000000
70.2406 70.333 0.000000
70.2406 70.3332 0.000050
70.2406 70.3334 0.000033
70.2406 70.3336 0.000000
70.2406 70.3338 0.000033
70.2406 70.334 0.000000
70.2406 70.3342 0.000000
70.2406 70.3344 0.000017
70.2406 70.3346 0.000000
70.2406 70.3348 0.000017
70.2406 70.335 0.000000
70.2406 70.3352 0.000000
70.2406 70.3354 0.000000
70.2406 70.3356 0.000000
70.2406 70.3358 0.000017
70.2406 70.336 0.000000
70.2406 70.3362 0.000000
70.2406 70.3364 0.000000
70.2406 70.3366 0.000017
70.2406 70.3368 0.000033
70.2406 70.337 0.000017
70.2406 70.3372 0.000033
70.2406 70.3374 0.000000
70.2406 70.3376 0.000017
70.2406 70.3378 0.000000
70.2406 70.338 0.000017
70.2406 70.3382 0.000000
70.2406 70.3384 0.000017
70.2406 70.3386 0.000000
70.2406 70.3388 0.000017
70.2406 70.339 0.000017
70.2406 70.3392 0.000017
70.2406 70.3394 0.000017
70.2406 70.3396 0.000017
70.2406 70.3398 0.000017
70.2406 70.34 0.000000
70.2406 70.3402 0.000033
70.2406 70.3404 0.000000
70.2406 70.3406 0.000000
70.2406 70.3408 0.000000
70.2406 70.341 0.000000
70.2406 70.3412 0.000000
70.2406 70.3414 0.000000
70.2406 70.3416 0.000000
70.2406 70.3418 0.000000
70.2406 70.342 0.000000
70.2406 70.3422 0.000000
70.2406 70.3424 0.000000
70.2406 70.3426 0.000000
70.2406 70.3428 0.000000
70.2406 70.343 0.000050
70.2406 70.3432 0.000000
70.2406 70.3434 0.000017
70.2406 70.3436 0.000000
70.2406 70.3438 0.000017
70.2406 70.344 0.000017
70.2406 70.3442 0.000017
70.2406 70.3444 0.000000
70.2406 70.3446 0.000000
70.2406 70.3448 0.000000
70.2406 70.345 0.000000
70.2406 70.3452 0.000017
70.2406 70.3454 0.000000
70.2406 70.3456 0.000033
70.2406 70.3458 0.000000
70.2406 70.346 0.000000
70.2406 70.3462 0.000000
70.2406 70.3464 0.000033
70.2406 70.3466 0.000000
70.2406 70.3468 0.000017
70.2406 70.347 0.000000
70.2406 70.3472 0.000000
70.2406 70.3474 0.000017
70.2406 70.3476 0.000017
70.2406 70.3478 0.000000
70.2406 70.348 0.000017
70.2406 70.3482 0.000000
70.2406 70.3484 0.000000
70.2406 70.3486 0.000000
70.2406 70.3488 0.000017
70.2406 70.349 0.000000
70.2406 70.3492 0.000000
70.2406 70.3494 0.000017
70.2406 70.3496 0.000017
70.2406 70.3498 0.000017
70.2406 70.35 0.000000
70.2406 70.3502 0.000033
70.2406 70.3504 0.000000
70.2406 70.3506 0.000050
70.2406 70.3508 0.000083
70.2406 70.351 0.000033
70.2406 70.3512 0.000017
70.2406 70.3514 0.000017
70.2406 70.3516 0.000000
70.2406 70.3518 0.000017
70.2406 70.352 0.000017
70.2406 70.3522 0.000017
70.2406 70.3524 0.000017
70.2406 70.3526 0.000017
70.2406 70.3528 0.000000
70.2406 70.353 0.000000
70.2406 70.3532 0.000017
70.2406 70.3534 0.000000
70.2406 70.3536 0.000033
70.2406 70.3538 0.000017
70.2406 70.354 0.000033
70.2406 70.3542 0.000017
70.2406 70.3544 0.000000
70.2406 70.3546 0.000017
70.2406 70.3548 0.000033
70.2406 70.355 0.000017
70.2406 70.3552 0.000017
70.2406 70.3554 0.000000
70.2406 70.3556 0.000017
70.2406 70.3558 0.000000
70.2406 70.356 0.000000
70.2406 70.3562 0.000000
70.2406 70.3564 0.000000
70.2406 70.3566 0.000000
70.2406 70.3568 0.000000
70.2406 70.357 0.000000
70.2406 70.3572 0.000000
70.2406 70.3574 0.000000
70.2406 70.3576 0.000033
70.2406 70.3578 0.000000
70.2406 70.358 0.000000
70.2406 70.3582 0.000000
70.2406 70.3584 0.000000
70.2406 70.3586 0.000000
70.2406 70.3588 0.000017
70.2406 70.359 0.000017
70.2406 70.3592 0.000000
70.2406 70.3594 0.000017
70.2406 70.3596 0.000000
70.2406 70.3598 0.000017
70.2406 70.36 0.000000
70.2406 70.3602 0.000017
70.2406 70.3604 0.000017
70.2406 70.3606 0.000017
70.2406 70.3608 0.000000
70.2406 70.361 0.000017
70.2406 70.3612 0.000000
70.2406 70.3614 0.000000
70.2406 70.3616 0.000000
70.2406 70.3618 0.000000
70.2406 70.362 0.000000
70.2406 70.3622 0.000000
70.2406 70.3624 0.000000
70.2406 70.3626 0.000017
70.2406 70.3628 0.000017
70.2406 70.363 0.000000
70.2406 70.3632 0.000000
70.2406 70.3634 0.000000
70.2406 70.3636 0.000033
70.2406 70.3638 0.000000
70.2406 70.364 0.000000
70.2406 70.3642 0.000000
70.2406 70.3644 0.000017
70.2406 70.3646 0.000000
70.2406 70.3648 0.000000
70.2406 70.365 0.000017
70.2406 70.3652 0.000017
70.2406 70.3654 0.000000
70.2406 70.3656 0.000000
70.2406 70.3658 0.000000
70.2406 70.366 0.000000
70.2406 70.3662 0.000000
70.2406 70.3664 0.000017
70.2406 70.3666 0.000033
70.2406 70.3668 0.000017
70.2406 70.367 0.000033
70.2406 70.3672 0.000000
70.2406 70.3674 0.000017
70.2406 70.3676 0.000017
70.2406 70.3678 0.000017
70.2406 70.368 0.000000
70.2406 70.3682 0.000000
70.2406 70.3684 0.000017
70.2406 70.3686 0.000033
70.2406 70.3688 0.000000
70.2406 70.369 0.000000
70.2406 70.3692 0.000033
70.2406 70.3694 0.000017
70.2406 70.3696 0.000017
70.2406 70.3698 0.000000
70.2406 70.37 0.000000
70.2406 70.3702 0.000033
70.2406 70.3704 0.000017
70.2406 70.3706 0.000017
70.2406 70.3708 0.000033
70.2406 70.371 0.000000
70.2406 70.3712 0.000033
70.2406 70.3714 0.000000
70.2406 70.3716 0.000000
70.2406 70.3718 0.000017
70.2406 70.372 0.000033
70.2406 70.3722 0.000000
70.2406 70.3724 0.000000
70.2406 70.3726 0.000000
70.2406 70.3728 0.000033
70.2406 70.373 0.000017
70.2406 70.3732 0.000017
70.2406 70.3734 0.000017
70.2406 70.3736 0.000017
70.2406 70.3738 0.000000
70.2406 70.374 0.000000
70.2406 70.3742 0.000000
70.2406 70.3744 0.000000
70.2406 70.3746 0.000000
70.2406 70.3748 0.000017
70.2406 70.375 0.000050
70.2406 70.3752 0.000083
70.2406 70.3754 0.000050
70.2406 70.3756 0.000017
70.2406 70.3758 0.000017
70.2406 70.376 0.000017
70.2406 70.3762 0.000067
70.2406 70.3764 0.000000
70.2406 70.3766 0.000000
70.2406 70.3768 0.000067
70.2406 70.377 0.000000
70.2406 70.3772 0.000033
70.2406 70.3774 0.000033
70.2406 70.3776 0.000100
70.2406 70.3778 0.000117
70.2406 70.378 0.000150
70.2406 70.3782 0.000000
70.2406 70.3784 0.000033
70.2406 70.3786 0.000033
70.2406 70.3788 0.000000
70.2406 70.379 0.000033
70.2406 70.3792 0.000017
70.2406 70.3794 0.000067
70.2406 70.3796 0.000017
70.2406 70.3798 0.000033
70.2406 70.38 0.000067
70.2406 70.3802 0.000050
70.2406 70.3804 0.000033
70.2406 70.3806 0.000000
70.2406 70.3808 0.000000
70.2406 70.381 0.000033
70.2406 70.3812 0.000000
70.2406 70.3814 0.000000
70.2406 70.3816 0.000033
70.2406 70.3818 0.000017
70.2406 70.382 0.000017
70.2406 70.3822 0.000083
70.2406 70.3824 0.000100
70.2406 70.3826 0.000133
70.2406 70.3828 0.000033
70.2406 70.383 0.000067
70.2406 70.3832 0.000017
70.2406 70.3834 0.000033
70.2406 70.3836 0.000050
70.2406 70.3838 0.000017
70.2406 70.384 0.000000
70.2406 70.3842 0.000000
70.2406 70.3844 0.000000
70.2406 70.3846 0.000033
70.2406 70.3848 0.000017
70.2406 70.385 0.000067
70.2406 70.3852 0.000033
70.2406 70.3854 0.000050
70.2406 70.3856 0.000067
70.2406 70.3858 0.000017
70.2406 70.386 0.000033
70.2406 70.3862 0.000017
70.2406 70.3864 0.000000
70.2406 70.3866 0.000000
70.2406 70.3868 0.000017
70.2406 70.387 0.000033
70.2406 70.3872 0.000017
70.2406 70.3874 0.000017
70.2406 70.3876 0.000000
70.2406 70.3878 0.000033
70.2406 70.388 0.000017
70.2406 70.3882 0.000033
70.2406 70.3884 0.000017
70.2406 70.3886 0.000017
70.2406 70.3888 0.000000
70.2406 70.389 0.000033
70.2406 70.3892 0.000000
70.2406 70.3894 0.000017
70.2406 70.3896 0.000033
70.2406 70.3898 0.000000
70.2406 70.39 0.000000
70.2406 70.3902 0.000017
70.2406 70.3904 0.000017
70.2406 70.3906 0.000000
70.2406 70.3908 0.000033
70.2406 70.391 0.000017
70.2406 70.3912 0.000017
70.2406 70.3914 0.000000
70.2406 70.3916 0.000033
70.2406 70.3918 0.000000
70.2406 70.392 0.000000
70.2406 70.3922 0.000000
70.2406 70.3924 0.000017
70.2406 70.3926 0.000033
70.2406 70.3928 0.000067
70.2406 70.393 0.000017
70.2406 70.3932 0.000017
70.2406 70.3934 0.000017
70.2406 70.3936 0.000000
70.2406 70.3938 0.000033
70.2406 70.394 0.000050
70.2406 70.3942 0.000017
70.2406 70.3944 0.000050
70.2406 70.3946 0.000017
70.2406 70.3948 0.000000
70.2406 70.395 0.000033
70.2406 70.3952 0.000017
70.2406 70.3954 0.000000
70.2406 70.3956 0.000000
70.2406 70.3958 0.000000
70.2406 70.396 0.000050
70.2406 70.3962 0.000033
70.2406 70.3964 0.000017
70.2406 70.3966 0.000017
70.2406 70.3968 0.000017
70.2406 70.397 0.000033
70.2406 70.3972 0.000100
70.2406 70.3974 0.000067
70.2406 70.3976 0.000033
70.2406 70.3978 0.000050
70.2406 70.398 0.000033
70.2406 70.3982 0.000033
70.2406 70.3984 0.000050
70.2406 70.3986 0.000000
70.2406 70.3988 0.000000
70.2406 70.399 0.000017
70.2406 70.3992 0.000033
70.2406 70.3994 0.000000
70.2406 70.3996 0.000100
70.2406 70.3998 0.000067
70.2408 70.24 0.009717
70.2408 70.2402 0.015467
70.2408 70.2404 0.053067
70.2408 70.2406 0.319083
70.2408 70.2408 0.000000
70.2408 70.241 0.319433
70.2408 70.2412 0.052417
70.2408 70.2414 0.014783
70.2408 70.2416 0.007150
70.2408 70.2418 0.003517
70.2408 70.242 0.001717
70.2408 70.2422 0.001217
70.2408 70.2424 0.000983
70.2408 70.2426 0.000783
70.2408 70.2428 0.000633
70.2408 70.243 0.000600
70.2408 70.2432 0.000717
70.2408 70.2434 0.000417
70.2408 70.2436 0.000517
70.2408 70.2438 0.000633
70.2408 70.244 0.000550
70.2408 70.2442 0.000467
70.2408 70.2444 0.000433
70.2408 70.2446 0.000200
70.2408 70.2448 0.000150
70.2408 70.245 0.000317
70.2408 70.2452 0.000217
70.2408 70.2454 0.000233
70.2408 70.2456 0.000283
70.2408 70.2458 0.000300
70.2408 70.246 0.000267
70.2408 70.2462 0.000283
70.2408 70.2464 0.000250
70.2408 70.2466 0.000233
70.2408 70.2468 0.000133
70.2408 70.247 0.000150
70.2408 70.2472 0.000200
70.2408 70.2474 0.000150
70.2408 70.2476 0.000133
70.2408 70.2478 0.000083
70.2408 70.248 0.000167
70.2408 70.2482 0.000117
70.2408 70.2484 0.000083
70.2408 70.2486 0.000150
70.2408 70.2488 0.000150
70.2408 70.249 0.000133
70.2408 70.2492 0.000150
70.2408 70.2494 0.000100
70.2408 70.2496 0.000150
70.2408 70.2498 0.000150
70.2408 70.25 0.000150
70.2408 70.2502 0.000083
70.2408 70.2504 0.000133
70.2408 70.2506 0.000150
70.2408 70.2508 0.000217
70.2408 70.251 0.000217
70.2408 70.2512 0.000250
70.2408 70.2514 0.000250
70.2408 70.2516 0.000150
70.2408 70.2518 0.000183
70.2408 70.252 0.000100
70.2408 70.2522 0.000100
70.2408 70.2524 0.000117
70.2408 70.2526 0.000050
70.2408 70.2528 0.000117
70.2408 70.253 0.000200
70.2408 70.2532 0.000083
70.2408 70.2534 0.000167
70.2408 70.2536 0.000117
70.2408 70.2538 0.000117
70.2408 70.254 0.000100
70.2408 70.2542 0.000167
70.2408 70.2544 0.000083
70.2408 70.2546 0.000067
70.2408 70.2548 0.000167
70.2408 70.255 0.000217
70.2408 70.2552 0.000100
70.2408 70.2554 0.000083
70.2408 70.2556 0.000000
70.2408 70.2558 0.000067
70.2408 70.256 0.000050
70.2408 70.2562 0.000133
70.2408 70.2564 0.000083
70.2408 70.2566 0.000100
70.2408 70.2568 0.000033
70.2408 70.257 0.000050
70.2408 70.2572 0.000067
70.2408 70.2574 0.000050
70.2408 70.2576 0.000017
70.2408 70.2578 0.000100
70.2408 70.258 0.000083
70.2408 70.2582 0.000050
70.2408 70.2584 0.000017
70.2408 70.2586 0.000100
70.2408 70.2588 0.000033
70.2408 70.259 0.000083
70.2408 70.2592 0.000033
70.2408 70.2594 0.000083
70.2408 70.2596 0.000050
70.2408 70.2598 0.000000
70.2408 70.26 0.000033
70.2408 70.2602 0.000000
70.2408 70.2604 0.000117
70.2408 70.2606 0.000050
70.2408 70.2608 0.000050
70.2408 70.261 0.000017
70.2408 70.2612 0.000033
70.2408 70.2614 0.000067
70.2408 70.2616 0.000033
70.2408 70.2618 0.000050
70.2408 70.262 0.000050
70.2408 70.2622 0.000083
70.2408 70.2624 0.000050
70.2408 70.2626 0.000050
70.2408 70.2628 0.000067
70.2408 70.263 0.000083
70.2408 70.2632 0.000050
70.2408 70.2634 0.000017
70.2408 70.2636 0.000050
70.2408 70.2638 0.000050
70.2408 70.264 0.000033
70.2408 70.2642 0.000017
70.2408 70.2644 0.000033
70.2408 70.2646 0.000083
70.2408 70.2648 0.000050
70.2408 70.265 0.000033
70.2408 70.2652 0.000067
70.2408 70.2654 0.000017
70.2408 70.2656 0.000050
70.2408 70.2658 0.000000
70.2408 70.266 0.000050
70.2408 70.2662 0.000050
70.2408 70.2664 0.000017
70.2408 70.2666 0.000100
70.2408 70.2668 0.000083
70.2408 70.267 0.000100
70.2408 70.2672 0.000050
70.2408 70.2674 0.000050
70.2408 70.2676 0.000017
70.2408 70.2678 0.000050
70.2408 70.268 0.000033
70.2408 70.2682 0.000033
70.2408 70.2684 0.000050
70.2408 70.2686 0.000000
70.2408 70.2688 0.000033
70.2408 70.269 0.000050
70.2408 70.2692 0.000000
70.2408 70.2694 0.000017
70.2408 70.2696 0.000033
70.2408 70.2698 0.000050
70.2408 70.27 0.000017
70.2408 70.2702 0.000033
70.2408 70.2704 0.000067
70.2408 70.2706 0.000017
70.2408 70.2708 0.000017
70.2408 70.271 0.000000
70.2408 70.2712 0.000050
70.2408 70.2714 0.000017
70.2408 70.2716 0.000083
70.2408 70.2718 0.000050
70.2408 70.272 0.000083
70.2408 70.2722 0.000083
70.2408 70.2724 0.000017
70.2408 70.2726 0.000033
70.2408 70.2728 0.000067
70.2408 70.273 0.000050
70.2408 70.2732 0.000033
70.2408 70.2734 0.000033
70.2408 70.2736 0.000067
70.2408 70.2738 0.000050
70.2408 70.274 0.000067
70.2408 70.2742 0.000033
70.2408 70.2744 0.000033
70.2408 70.2746 0.000000
70.2408 70.2748 0.000033
70.2408 70.275 0.000000
70.2408 70.2752 0.000033
70.2408 70.2754 0.000017
70.2408 70.2756 0.000033
70.2408 70.2758 0.000033
70.2408 70.276 0.000000
70.2408 70.2762 0.000033
70.2408 70.2764 0.000033
70.2408 70.2766 0.000000
70.2408 70.2768 0.000033
70.2408 70.277 0.000033
70.2408 70.2772 0.000050
70.2408 70.2774 0.000050
70.2408 70.2776 0.000000
70.2408 70.2778 0.000000
70.2408 70.278 0.000033
70.2408 70.2782 0.000000
70.2408 70.2784 0.000000
70.2408 70.2786 0.000017
70.2408 70.2788 0.000000
70.2408 70.279 0.000000
70.2408 70.2792 0.000067
70.2408 70.2794 0.000050
70.2408 70.2796 0.000000
70.2408 70.2798 0.000000
70.2408 70.28 0.000067
70.2408 70.2802 0.000033
70.2408 70.2804 0.000083
70.2408 70.2806 0.000033
70.2408 70.2808 0.000000
70.2408 70.281 0.000017
70.2408 70.2812 0.000017
70.2408 70.2814 0.000017
70.2408 70.2816 0.000017
70.2408 70.2818 0.000017
70.2408 70.282 0.000000
70.2408 70.2822 0.000017
70.2408 70.2824 0.000017
70.2408 70.2826 0.000017
70.2408 70.2828 0.000033
70.2408 70.283 0.000017
70.2408 70.2832 0.000033
70.2408 70.2834 0.000017
70.2408 70.2836 0.000050
70.2408 70.2838 0.000017
70.2408 70.284 0.000033
70.2408 70.2842 0.000033
70.2408 70.2844 0.000067
70.2408 70.2846 0.000017
70.2408 70.2848 0.000017
70.2408 70.285 0.000000
70.2408 70.2852 0.000033
70.2408 70.2854 0.000000
70.2408 70.2856 0.000000
70.2408 70.2858 0.000000
70.2408 70.286 0.000017
70.2408 70.2862 0.000033
70.2408 70.2864 0.000033
70.2408 70.2866 0.000000
70.2408 70.2868 0.000017
70.2408 70.287 0.000000
70.2408 70.2872 0.000000
70.2408 70.2874 0.000017
70.2408 70.2876 0.000033
70.2408 70.2878 0.000000
70.2408 70.288 0.000000
70.2408 70.2882 0.000033
70.2408 70.2884 0.000050
70.2408 70.2886 0.000017
70.2408 70.2888 0.000067
70.2408 70.289 0.000033
70.2408 70.2892 0.000000
70.2408 70.2894 0.000017
70.2408 70.2896 0.000033
70.2408 70.2898 0.000033
70.2408 70.29 0.000067
70.2408 70.2902 0.000033
70.2408 70.2904 0.000050
70.2408 70.2906 0.000050
70.2408 70.2908 0.000017
70.2408 70.291 0.000000
70.2408 70.2912 0.000050
70.2408 70.2914 0.000033
70.2408 70.2916 0.000017
70.2408 70.2918 0.000000
70.2408 70.292 0.000100
70.2408 70.2922 0.000067
70.2408 70.2924 0.000067
70.2408 70.2926 0.000050
70.2408 70.2928 0.000000
70.2408 70.293 0.000033
70.2408 70.2932 0.000033
70.2408 70.2934 0.000033
70.2408 70.2936 0.000050
70.2408 70.2938 0.000000
70.2408 70.294 0.000000
70.2408 70.2942 0.000000
70.2408 70.2944 0.000050
70.2408 70.2946 0.000000
70.2408 70.2948 0.000050
70.2408 70.295 0.000017
70.2408 70.2952 0.000050
70.2408 70.2954 0.000067
70.2408 70.2956 0.000017
70.2408 70.2958 0.000017
70.2408 70.296 0.000017
70.2408 70.2962 0.000033
70.2408 70.2964 0.000067
70.2408 70.2966 0.000000
70.2408 70.2968 0.000000
70.2408 70.297 0.000050
70.2408 70.2972 0.000000
70.2408 70.2974 0.000017
70.2408 70.2976 0.000017
70.2408 70.2978 0.000033
70.2408 70.298 0.000017
70.2408 70.2982 0.000017
70.2408 70.2984 0.000000
70.2408 70.2986 0.000017
70.2408 70.2988 0.000017
70.2408 70.299 0.000050
70.2408 70.2992 0.000017
70.2408 70.2994 0.000017
70.2408 70.2996 0.000033
70.2408 70.2998 0.000033
70.2408 70.3 0.000017
70.2408 70.3002 0.000083
70.2408 70.3004 0.000017
70.2408 70.3006 0.000000
70.2408 70.3008 0.000050
70.2408 70.301 0.000050
70.2408 70.3012 0.000000
70.2408 70.3014 0.000017
70.2408 70.3016 0.000050
70.2408 70.3018 0.000000
70.2408 70.302 0.000033
70.2408 70.3022 0.000017
70.2408 70.3024 0.000000
70.2408 70.3026 0.000017
70.2408 70.3028 0.000000
70.2408 70.303 0.000000
70.2408 70.3032 0.000033
70.2408 70.3034 0.000000
70.2408 70.3036 0.000000
70.2408 70.3038 0.000017
70.2408 70.304 0.000033
70.2408 70.3042 0.000033
70.2408 70.3044 0.000050
70.2408 70.3046 0.000033
70.2408 70.3048 0.000017
70.2408 70.305 0.000017
70.2408 70.3052 0.000033
70.2408 70.3054 0.000017
70.2408 70.3056 0.000017
70.2408 70.3058 0.000017
70.2408 70.306 0.000017
70.2408 70.3062 0.000067
70.2408 70.3064 0.000017
70.2408 70.3066 0.000033
70.2408 70.3068 0.000000
70.2408 70.307 0.000033
70.2408 70.3072 0.000017
70.2408 70.3074 0.000017
70.2408 70.3076 0.000000
70.2408 70.3078 0.000000
70.2408 70.308 0.000000
70.2408 70.3082 0.000000
70.2408 70.3084 0.000017
70.2408 70.3086 0.000000
70.2408 70.3088 0.000033
70.2408 70.309 0.000033
70.2408 70.3092 0.000017
70.2408 70.3094 0.000050
70.2408 70.3096 0.000000
70.2408 70.3098 0.000017
70.2408 70.31 0.000017
70.2408 70.3102 0.000017
70.2408 70.3104 0.000000
70.2408 70.3106 0.000000
70.2408 70.3108 0.000017
70.2408 70.311 0.000033
70.2408 70.3112 0.000017
70.2408 70.3114 0.000000
70.2408 70.3116 0.000017
70.2408 70.3118 0.000033
70.2408 70.312 0.000033
70.2408 70.3122 0.000067
70.2408 70.3124 0.000050
70.2408 70.3126 0.000033
70.2408 70.3128 0.000033
70.2408 70.313 0.000050
70.2408 70.3132 0.000033
70.2408 70.3134 0.000000
70.2408 70.3136 0.000033
70.2408 70.3138 0.000033
70.2408 70.314 0.000017
70.2408 70.3142 0.000000
70.2408 70.3144 0.000000
70.2408 70.3146 0.000033
70.2408 70.3148 0.000017
70.2408 70.315 0.000033
70.2408 70.3152 0.000000
70.2408 70.3154 0.000000
70.2408 70.3156 0.000033
70.2408 70.3158 0.000017
70.2408 70.316 0.000033
70.2408 70.3162 0.000000
70.2408 70.3164 0.000017
70.2408 70.3166 0.000067
70.2408 70.3168 0.000100
70.2408 70.317 0.000017
70.2408 70.3172 0.000050
70.2408 70.3174 0.000050
70.2408 70.3176 0.000000
70.2408 70.3178 0.000017
70.2408 70.318 0.000000
70.2408 70.3182 0.000033
70.2408 70.3184 0.000017
70.2408 70.3186 0.000017
70.2408 70.3188 0.000000
70.2408 70.319 0.000033
70.2408 70.3192 0.000017
70.2408 70.3194 0.000017
70.2408 70.3196 0.000000
70.2408 70.3198 0.000017
70.2408 70.32 0.000033
70.2408 70.3202 0.000000
70.2408 70.3204 0.000000
70.2408 70.3206 0.000000
70.2408 70.3208 0.000050
70.2408 70.321 0.000033
70.2408 70.3212 0.000033
70.2408 70.3214 0.000017
70.2408 70.3216 0.000017
70.2408 70.3218 0.000017
70.2408 70.322 0.000017
70.2408 70.3222 0.000067
70.2408 70.3224 0.000033
70.2408 70.3226 0.000017
70.2408 70.3228 0.000033
70.2408 70.323 0.000017
70.2408 70.3232 0.000017
70.2408 70.3234 0.000017
70.2408 70.3236 0.000017
70.2408 70.3238 0.000000
70.2408 70.324 0.000017
70.2408 70.3242 0.000033
70.2408 70.3244 0.000017
70.2408 70.3246 0.000017
70.2408 70.3248 0.000050
70.2408 70.325 0.000050
70.2408 70.3252 0.000100
70.2408 70.3254 0.000017
70.2408 70.3256 0.000033
70.2408 70.3258 0.000033
70.2408 70.326 0.000017
70.2408 70.3262 0.000017
70.2408 70.3264 0.000000
70.2408 70.3266 0.000017
70.2408 70.3268 0.000000
70.2408 70.327 0.000017
70.2408 70.3272 0.000067
70.2408 70.3274 0.000017
70.2408 70.3276 0.000017
70.2408 70.3278 0.000000
70.2408 70.328 0.000000
70.2408 70.3282 0.000000
70.2408 70.3284 0.000000
70.2408 70.3286 0.000000
70.2408 70.3288 0.000000
70.2408 70.329 0.000000
70.2408 70.3292 0.000017
70.2408 70.3294 0.000017
70.2408 70.3296 0.000000
70.2408 70.3298 0.000017
70.2408 70.33 0.000033
70.2408 70.3302 0.000033
70.2408 70.3304 0.000017
70.2408 70.3306 0.000000
70.2408 70.3308 0.000033
70.2408 70.331 0.000050
70.2408 70.3312 0.000017
70.2408 70.3314 0.000017
70.2408 70.3316 0.000000
70.2408 70.3318 0.000050
70.2408 70.332 0.000033
70.2408 70.3322 0.000000
70.2408 70.3324 0.000000
70.2408 70.3326 0.000000
70.2408 70.3328 0.000033
70.2408 70.333 0.000000
70.2408 70.3332 0.000017
70.2408 70.3334 0.000000
70.2408 70.3336 0.000017
70.2408 70.3338 0.000000
70.2408 70.334 0.000033
70.2408 70.3342 0.000017
70.2408 70.3344 0.000033
70.2408 70.3346 0.000000
70.2408 70.3348 0.000000
70.2408 70.335 0.000000
70.2408 70.3352 0.000000
70.2408 70.3354 0.000000
70.2408 70.3356 0.000017
70.2408 70.3358 0.000017
70.2408 70.336 0.000000
70.2408 70.3362 0.000017
70.2408 70.3364 0.000017
70.2408 70.3366 0.000017
70.2408 70.3368 0.000033
70.2408 70.337 0.000000
70.2408 70.3372 0.000000
70.2408 70.3374 0.000000
70.2408 70.3376 0.000000
70.2408 70.3378 0.000000
70.2408 70.338 0.000000
70.2408 70.3382 0.000017
70.2408 70.3384 0.000000
70.2408 70.3386 0.000033
70.2408 70.3388 0.000017
70.2408 70.339 0.000000
70.2408 70.3392 0.000000
70.2408 70.3394 0.000000
70.2408 70.3396 0.000017
70.2408 70.3398 0.000000
70.2408 70.34 0.000000
70.2408 70.3402 0.000000
70.2408 70.3404 0.000000
70.2408 70.3406 0.000000
70.2408 70.3408 0.000000
70.2408 70.341 0.000000
70.2408 70.3412 0.000000
70.2408 70.3414 0.000000
70.2408 70.3416 0.000000
70.2408 70.3418 0.000000
70.2408 70.342 0.000017
70.2408 70.3422 0.000000
70.2408 70.3424 0.000017
70.2408 70.3426 0.000000
70.2408 70.3428 0.000033
70.2408 70.343 0.000033
70.2408 70.3432 0.000000
70.2408 70.3434 0.000017
70.2408 70.3436 0.000000
70.2408 70.3438 0.000017
70.2408 70.344 0.000000
70.2408 70.3442 0.000033
70.2408 70.3444 0.000000
70.2408 70.3446 0.000000
70.2408 70.3448 0.000000
70.2408 70.345 0.000000
70.2408 70.3452 0.000017
70.2408 70.3454 0.000017
70.2408 70.3456 0.000033
70.2408 70.3458 0.000000
70.2408 70.346 0.000000
70.2408 70.3462 0.000033
70.2408 70.3464 0.000033
70.2408 70.3466 0.000000
70.2408 70.3468 0.000000
70.2408 70.347 0.000017
70.2408 70.3472 0.000000
70.2408 70.3474 0.000000
70.2408 70.3476 0.000000
70.2408 70.3478 0.000000
70.2408 70.348 0.000017
70.2408 70.3482 0.000017
70.2408 70.3484 0.000000
70.2408 70.3486 0.000000
70.2408 70.3488 0.000000
70.2408 70.349 0.000000
70.2408 70.3492 0.000033
70.2408 70.3494 0.000017
70.2408 70.3496 0.000000
70.2408 70.3498 0.000017
70.2408 70.35 0.000000
70.2408 70.3502 0.000017
70.2408 70.3504 0.000000
70.2408 70.3506 0.000033
70.2408 70.3508 0.000000
70.2408 70.351 0.000017
70.2408 70.3512 0.000017
70.2408 70.3514 0.000033
70.2408 70.3516 0.000017
70.2408 70.3518 0.000000
70.2408 70.352 0.000000
70.2408 70.3522 0.000050
70.2408 70.3524 0.000033
70.2408 70.3526 0.000033
70.2408 70.3528 0.000000
70.2408 70.353 0.000000
70.2408 70.3532 0.000050
70.2408 70.3534 0.000017
70.2408 70.3536 0.000000
70.2408 70.3538 0.000000
70.2408 70.354 0.000000
70.2408 70.3542 0.000017
70.2408 70.3544 0.000000
70.2408 70.3546 0.000000
70.2408 70.3548 0.000017
70.2408 70.355 0.000017
70.2408 70.3552 0.000017
70.2408 70.3554 0.000000
70.2408 70.3556 0.000017
70.2408 70.3558 0.000000
70.2408 70.356 0.000017
70.2408 70.3562 0.000000
70.2408 70.3564 0.000033
70.2408 70.3566 0.000000
70.2408 70.3568 0.000000
70.2408 70.357 0.000000
70.2408 70.3572 0.000017
70.2408 70.3574 0.000050
70.2408 70.3576 0.000033
70.2408 70.3578 0.000017
70.2408 70.358 0.000033
70.2408 70.3582 0.000000
70.2408 70.3584 0.000017
70.2408 70.3586 0.000017
70.2408 70.3588 0.000017
70.2408 70.359 0.000000
70.2408 70.3592 0.000017
70.2408 70.3594 0.000017
70.2408 70.3596 0.000000
70.2408 70.3598 0.000017
70.2408 70.36 0.000000
70.2408 70.3602 0.000000
70.2408 70.3604 0.000017
70.2408 70.3606 0.000017
70.2408 70.3608 0.000000
70.2408 70.361 0.000017
70.2408 70.3612 0.000017
70.2408 70.3614 0.000000
70.2408 70.3616 0.000000
70.2408 70.3618 0.000000
70.2408 70.362 0.000000
70.2408 70.3622 0.000017
70.2408 70.3624 0.000017
70.2408 70.3626 0.000017
70.2408 70.3628 0.000000
70.2408 70.363 0.000017
70.2408 70.3632 0.000033
70.2408 70.3634 0.000000
70.2408 70.3636 0.000000
70.2408 70.3638 0.000033
70.2408 70.364 0.000000
70.2408 70.3642 0.000000
70.2408 70.3644 0.000017
70.2408 70.3646 0.000000
70.2408 70.3648 0.000000
70.2408 70.365 0.000000
70.2408 70.3652 0.000000
70.2408 70.3654 0.000017
70.2408 70.3656 0.000000
70.2408 70.3658 0.000017
70.2408 70.366 0.000017
70.2408 70.3662 0.000000
70.2408 70.3664 0.000000
70.2408 70.3666 0.000033
70.2408 70.3668 0.000017
70.2408 70.367 0.000017
70.2408 70.3672 0.000017
70.2408 70.3674 0.000017
70.2408 70.3676 0.000017
70.2408 70.3678 0.000000
70.2408 70.368 0.000000
70.2408 70.3682 0.000017
70.2408 70.3684 0.000000
70.2408 70.3686 0.000033
70.2408 70.3688 0.000000
70.2408 70.369 0.000000
70.2408 70.3692 0.000000
70.2408 70.3694 0.000050
70.2408 70.3696 0.000000
70.2408 70.3698 0.000033
70.2408 70.37 0.000000
70.2408 70.3702 0.000000
70.2408 70.3704 0.000017
70.2408 70.3706 0.000000
70.2408 70.3708 0.000050
70.2408 70.371 0.000050
70.2408 70.3712 0.000033
70.2408 70.3714 0.000000
70.2408 70.3716 0.000000
70.2408 70.3718 0.000000
70.2408 70.372 0.000050
70.2408 70.3722 0.000033
70.2408 70.3724 0.000033
70.2408 70.3726 0.000050
70.2408 70.3728 0.000000
70.2408 70.373 0.000017
70.2408 70.3732 0.000033
70.2408 70.3734 0.000000
70.2408 70.3736 0.000000
70.2408 70.3738 0.000000
70.2408 70.374 0.000000
70.2408 70.3742 0.000000
70.2408 70.3744 0.000000
70.2408 70.3746 0.000017
70.2408 70.3748 0.000017
70.2408 70.375 0.000017
70.2408 70.3752 0.000017
70.2408 70.3754 0.000000
70.2408 70.3756 0.000000
70.2408 70.3758 0.000017
70.2408 70.376 0.000033
70.2408 70.3762 0.000033
70.2408 70.3764 0.000000
70.2408 70.3766 0.000000
70.2408 70.3768 0.000000
70.2408 70.377 0.000000
70.2408 70.3772 0.000050
70.2408 70.3774 0.000050
70.2408 70.3776 0.000000
70.2408 70.3778 0.000033
70.2408 70.378 0.000033
70.2408 70.3782 0.000050
70.2408 70.3784 0.000000
70.2408 70.3786 0.000050
70.2408 70.3788 0.000033
70.2408 70.379 0.000000
70.2408 70.3792 0.000033
70.2408 70.3794 0.000033
70.2408 70.3796 0.000050
70.2408 70.3798 0.000017
70.2408 70.38 0.000017
70.2408 70.3802 0.000000
70.2408 70.3804 0.000017
70.2408 70.3806 0.000000
70.2408 70.3808 0.000000
70.2408 70.381 0.000000
70.2408 70.3812 0.000017
70.2408 70.3814 0.000017
70.2408 70.3816 0.000000
70.2408 70.3818 0.000017
70.2408 70.382 0.000033
70.2408 70.3822 0.000033
70.2408 70.3824 0.000033
70.2408 70.3826 0.000050
70.2408 70.3828 0.000033
70.2408 70.383 0.000050
70.2408 70.3832 0.000100
70.2408 70.3834 0.000000
70.2408 70.3836 0.000000
70.2408 70.3838 0.000017
70.2408 70.384 0.000067
70.2408 70.3842 0.000000
70.2408 70.3844 0.000000
70.2408 70.3846 0.000017
70.2408 70.3848 0.000033
70.2408 70.385 0.000033
70.2408 70.3852 0.000017
70.2408 70.3854 0.000000
70.2408 70.3856 0.000033
70.2408 70.3858 0.000033
70.2408 70.386 0.000050
70.2408 70.3862 0.000017
70.2408 70.3864 0.000033
70.2408 70.3866 0.000017
70.2408 70.3868 0.000000
70.2408 70.387 0.000000
70.2408 70.3872 0.000000
70.2408 70.3874 0.000017
70.2408 70.3876 0.000017
70.2408 70.3878 0.000000
70.2408 70.388 0.000000
70.2408 70.3882 0.000017
70.2408 70.3884 0.000017
70.2408 70.3886 0.000000
70.2408 70.3888 0.000017
70.2408 70.389 0.000000
70.2408 70.3892 0.000033
70.2408 70.3894 0.000017
70.2408 70.3896 0.000000
70.2408 70.3898 0.000000
70.2408 70.39 0.000017
70.2408 70.3902 0.000017
70.2408 70.3904 0.000000
70.2408 70.3906 0.000017
70.2408 70.3908 0.000017
70.2408 70.391 0.000033
70.2408 70.3912 0.000033
70.2408 70.3914 0.000033
70.2408 70.3916 0.000033
70.2408 70.3918 0.000033
70.2408 70.392 0.000000
70.2408 70.3922 0.000033
70.2408 70.3924 0.000017
70.2408 70.3926 0.000033
70.2408 70.3928 0.000050
70.2408 70.393 0.000017
70.2408 70.3932 0.000050
70.2408 70.3934 0.000017
70.2408 70.3936 0.000017
70.2408 70.3938 0.000017
70.2408 70.394 0.000033
70.2408 70.3942 0.000017
70.2408 70.3944 0.000000
70.2408 70.3946 0.000000
70.2408 70.3948 0.000050
70.2408 70.395 0.000033
70.2408 70.3952 0.000050
70.2408 70.3954 0.000000
70.2408 70.3956 0.000000
70.2408 70.3958 0.000017
70.2408 70.396 0.000000
70.2408 70.3962 0.000017
70.2408 70.3964 0.000033
70.2408 70.3966 0.000033
70.2408 70.3968 0.000033
70.2408 70.397 0.000067
70.2408 70.3972 0.000067
70.2408 70.3974 0.000033
70.2408 70.3976 0.000017
70.2408 70.3978 0.000033
70.2408 70.398 0.000033
70.2408 70.3982 0.000033
70.2408 70.3984 0.000000
70.2408 70.3986 0.000017
70.2408 70.3988 0.000033
70.2408 70.399 0.000000
70.2408 70.3992 0.000033
70.2408 70.3994 0.000000
70.2408 70.3996 0.000000
70.2408 70.3998 0.000017
70.241 70.24 0.005967
70.241 70.2402 0.007333
70.241 70.2404 0.016517
70.241 70.2406 0.053267
70.241 70.2408 0.319433
70.241 70.241 0.000000
70.241 70.2412 0.319450
70.241 70.2414 0.051817
70.241 70.2416 0.015217
70.241 70.2418 0.005600
70.241 70.242 0.003333
70.241 70.2422 0.002233
70.241 70.2424 0.001633
70.241 70.2426 0.001367
70.241 70.2428 0.000933
70.241 70.243 0.000783
70.241 70.2432 0.000683
70.241 70.2434 0.000517
70.241 70.2436 0.000533
70.241 70.2438 0.000550
70.241 70.244 0.000250
70.241 70.2442 0.000417
70.241 70.2444 0.000333
70.241 70.2446 0.000367
70.241 70.2448 0.000333
70.241 70.245 0.000333
70.241 70.2452 0.000283
70.241 70.2454 0.000267
70.241 70.2456 0.000300
70.241 70.2458 0.000217
70.241 70.246 0.000183
70.241 70.2462 0.000183
70.241 70.2464 0.000300
70.241 70.2466 0.000300
70.241 70.2468 0.000217
70.241 70.247 0.000167
70.241 70.2472 0.000250
70.241 70.2474 0.000300
70.241 70.2476 0.000250
70.241 70.2478 0.000100
70.241 70.248 0.000167
70.241 70.2482 0.000050
70.241 70.2484 0.000183
70.241 70.2486 0.000150
70.241 70.2488 0.000200
70.241 70.249 0.000317
70.241 70.2492 0.000217
70.241 70.2494 0.000133
70.241 70.2496 0.000150
70.241 70.2498 0.000150
70.241 70.25 0.000067
70.241 70.2502 0.000117
70.241 70.2504 0.000283
70.241 70.2506 0.000133
70.241 70.2508 0.000100
70.241 70.251 0.000117
70.241 70.2512 0.000133
70.241 70.2514 0.000133
70.241 70.2516 0.000117
70.241 70.2518 0.000167
70.241 70.252 0.000100
70.241 70.2522 0.000083
70.241 70.2524 0.000033
70.241 70.2526 0.000100
70.241 70.2528 0.000067
70.241 70.253 0.000133
70.241 70.2532 0.000100
70.241 70.2534 0.000200
70.241 70.2536 0.000183
70.241 70.2538 0.000183
70.241 70.254 0.000083
70.241 70.2542 0.000050
70.241 70.2544 0.000100
70.241 70.2546 0.000167
70.241 70.2548 0.000167
70.241 70.255 0.000100
70.241 70.2552 0.000133
70.241 70.2554 0.000117
70.241 70.2556 0.000100
70.241 70.2558 0.000100
70.241 70.256 0.000083
70.241 70.2562 0.000183
70.241 70.2564 0.000100
70.241 70.2566 0.000067
70.241 70.2568 0.000067
70.241 70.257 0.000067
70.241 70.2572 0.000050
70.241 70.2574 0.000067
70.241 70.2576 0.000100
70.241 70.2578 0.000033
70.241 70.258 0.000050
70.241 70.2582 0.000067
70.241 70.2584 0.000033
70.241 70.2586 0.000100
70.241 70.2588 0.000033
70.241 70.259 0.000067
70.241 70.2592 0.000083
70.241 70.2594 0.000117
70.241 70.2596 0.000067
70.241 70.2598 0.000100
70.241 70.26 0.000033
70.241 70.2602 0.000050
70.241 70.2604 0.000083
70.241 70.2606 0.000017
70.241 70.2608 0.000050
70.241 70.261 0.000117
70.241 70.2612 0.000050
70.241 70.2614 0.000067
70.241 70.2616 0.000000
70.241 70.2618 0.000050
70.241 70.262 0.000050
70.241 70.2622 0.000033
70.241 70.2624 0.000033
70.241 70.2626 0.000017
70.241 70.2628 0.000033
70.241 70.263 0.000050
70.241 70.2632 0.000133
70.241 70.2634 0.000067
70.241 70.2636 0.000033
70.241 70.2638 0.000050
70.241 70.264 0.000033
70.241 70.2642 0.000133
70.241 70.2644 0.000067
70.241 70.2646 0.000083
70.241 70.2648 0.000067
70.241 70.265 0.000050
70.241 70.2652 0.000033
70.241 70.2654 0.000033
70.241 70.2656 0.000050
70.241 70.2658 0.000100
70.241 70.266 0.000050
70.241 70.2662 0.000100
70.241 70.2664 0.000000
70.241 70.2666 0.000050
70.241 70.2668 0.000083
70.241 70.267 0.000083
70.241 70.2672 0.000017
70.241 70.2674 0.000050
70.241 70.2676 0.000017
70.241 70.2678 0.000017
70.241 70.268 0.000033
70.241 70.2682 0.000067
70.241 70.2684 0.000033
70.241 70.2686 0.000050
70.241 70.2688 0.000033
70.241 70.269 0.000033
70.241 70.2692 0.000017
70.241 70.2694 0.000083
70.241 70.2696 0.000033
70.241 70.2698 0.000017
70.241 70.27 0.000000
70.241 70.2702 0.000067
70.241 70.2704 0.000017
70.241 70.2706 0.000017
70.241 70.2708 0.000000
70.241 70.271 0.000000
70.241 70.2712 0.000033
70.241 70.2714 0.000033
70.241 70.2716 0.000083
70.241 70.2718 0.000050
70.241 70.272 0.000050
70.241 70.2722 0.000050
70.241 70.2724 0.000033
70.241 70.2726 0.000050
70.241 70.2728 0.000033
70.241 70.273 0.000083
70.241 70.2732 0.000117
70.241 70.2734 0.000050
70.241 70.2736 0.000083
70.241 70.2738 0.000050
70.241 70.274 0.000083
70.241 70.2742 0.000017
70.241 70.2744 0.000083
70.241 70.2746 0.000017
70.241 70.2748 0.000017
70.241 70.275 0.000033
70.241 70.2752 0.000083
70.241 70.2754 0.000067
70.241 70.2756 0.000017
70.241 70.2758 0.000067
70.241 70.276 0.000033
70.241 70.2762 0.000017
70.241 70.2764 0.000000
70.241 70.2766 0.000017
70.241 70.2768 0.000033
70.241 70.277 0.000050
70.241 70.2772 0.000033
70.241 70.2774 0.000000
70.241 70.2776 0.000017
70.241 70.2778 0.000050
70.241 70.278 0.000000
70.241 70.2782 0.000000
70.241 70.2784 0.000033
70.241 70.2786 0.000067
70.241 70.2788 0.000050
70.241 70.279 0.000017
70.241 70.2792 0.000017
70.241 70.2794 0.000033
70.241 70.2796 0.000017
70.241 70.2798 0.000017
70.241 70.28 0.000017
70.241 70.2802 0.000033
70.241 70.2804 0.000033
70.241 70.2806 0.000050
70.241 70.2808 0.000017
70.241 70.281 0.000033
70.241 70.2812 0.000017
70.241 70.2814 0.000017
70.241 70.2816 0.000017
70.241 70.2818 0.000017
70.241 70.282 0.000000
70.241 70.2822 0.000000
70.241 70.2824 0.000000
70.241 70.2826 0.000017
70.241 70.2828 0.000000
70.241 70.283 0.000000
70.241 70.2832 0.000017
70.241 70.2834 0.000067
70.241 70.2836 0.000000
70.241 70.2838 0.000017
70.241 70.284 0.000033
70.241 70.2842 0.000033
70.241 70.2844 0.000000
70.241 70.2846 0.000017
70.241 70.2848 0.000000
70.241 70.285 0.000000
70.241 70.2852 0.000000
70.241 70.2854 0.000000
70.241 70.2856 0.000000
70.241 70.2858 0.000000
70.241 70.286 0.000050
70.241 70.2862 0.000050
70.241 70.2864 0.000017
70.241 70.2866 0.000000
70.241 70.2868 0.000017
70.241 70.287 0.000033
70.241 70.2872 0.000017
70.241 70.2874 0.000017
70.241 70.2876 0.000017
70.241 70.2878 0.000017
70.241 70.288 0.000000
70.241 70.2882 0.000000
70.241 70.2884 0.000017
70.241 70.2886 0.000000
70.241 70.2888 0.000067
70.241 70.289 0.000017
70.241 70.2892 0.000067
70.241 70.2894 0.000017
70.241 70.2896 0.000000
70.241 70.2898 0.000017
70.241 70.29 0.000017
70.241 70.2902 0.000000
70.241 70.2904 0.000017
70.241 70.2906 0.000083
70.241 70.2908 0.000017
70.241 70.291 0.000033
70.241 70.2912 0.000050
70.241 70.2914 0.000100
70.241 70.2916 0.000067
70.241 70.2918 0.000017
70.241 70.292 0.000033
70.241 70.2922 0.000050
70.241 70.2924 0.000050
70.241 70.2926 0.000050
70.241 70.2928 0.000050
70.241 70.293 0.000050
70.241 70.2932 0.000083
70.241 70.2934 0.000050
70.241 70.2936 0.000133
70.241 70.2938 0.000050
70.241 70.294 0.000017
70.241 70.2942 0.000033
70.241 70.2944 0.000033
70.241 70.2946 0.000017
70.241 70.2948 0.000000
70.241 70.295 0.000000
70.241 70.2952 0.000000
70.241 70.2954 0.000033
70.241 70.2956 0.000017
70.241 70.2958 0.000050
70.241 70.296 0.000033
70.241 70.2962 0.000033
70.241 70.2964 0.000033
70.241 70.2966 0.000000
70.241 70.2968 0.000000
70.241 70.297 0.000000
70.241 70.2972 0.000000
70.241 70.2974 0.000033
70.241 70.2976 0.000000
70.241 70.2978 0.000017
70.241 70.298 0.000033
70.241 70.2982 0.000033
70.241 70.2984 0.000000
70.241 70.2986 0.000017
70.241 70.2988 0.000050
70.241 70.299 0.000033
70.241 70.2992 0.000050
70.241 70.2994 0.000033
70.241 70.2996 0.000050
70.241 70.2998 0.000033
70.241 70.3 0.000050
70.241 70.3002 0.000017
70.241 70.3004 0.000000
70.241 70.3006 0.000033
70.241 70.3008 0.000000
70.241 70.301 0.000033
70.241 70.3012 0.000017
70.241 70.3014 0.000000
70.241 70.3016 0.000017
70.241 70.3018 0.000017
70.241 70.302 0.000000
70.241 70.3022 0.000017
70.241 70.3024 0.000000
70.241 70.3026 0.000017
70.241 70.3028 0.000017
70.241 70.303 0.000017
70.241 70.3032 0.000050
70.241 70.3034 0.000083
70.241 70.3036 0.000017
70.241 70.3038 0.000017
70.241 70.304 0.000033
70.241 70.3042 0.000017
70.241 70.3044 0.000000
70.241 70.3046 0.000067
70.241 70.3048 0.000017
70.241 70.305 0.000017
70.241 70.3052 0.000017
70.241 70.3054 0.000017
70.241 70.3056 0.000050
70.241 70.3058 0.000017
70.241 70.306 0.000017
70.241 70.3062 0.000000
70.241 70.3064 0.000000
70.241 70.3066 0.000000
70.241 70.3068 0.000000
70.241 70.307 0.000033
70.241 70.3072 0.000017
70.241 70.3074 0.000000
70.241 70.3076 0.000017
70.241 70.3078 0.000017
70.241 70.308 0.000033
70.241 70.3082 0.000000
70.241 70.3084 0.000050
70.241 70.3086 0.000017
70.241 70.3088 0.000017
70.241 70.309 0.000000
70.241 70.3092 0.000050
70.241 70.3094 0.000000
70.241 70.3096 0.000000
70.241 70.3098 0.000000
70.241 70.31 0.000000
70.241 70.3102 0.000033
70.241 70.3104 0.000033
70.241 70.3106 0.000050
70.241 70.3108 0.000000
70.241 70.311 0.000017
70.241 70.3112 0.000017
70.241 70.3114 0.000017
70.241 70.3116 0.000000
70.241 70.3118 0.000033
70.241 70.312 0.000033
70.241 70.3122 0.000033
70.241 70.3124 0.000067
70.241 70.3126 0.000017
70.241 70.3128 0.000033
70.241 70.313 0.000050
70.241 70.3132 0.000017
70.241 70.3134 0.000017
70.241 70.3136 0.000000
70.241 70.3138 0.000017
70.241 70.314 0.000017
70.241 70.3142 0.000000
70.241 70.3144 0.000017
70.241 70.3146 0.000017
70.241 70.3148 0.000033
70.241 70.315 0.000000
70.241 70.3152 0.000000
70.241 70.3154 0.000017
70.241 70.3156 0.000017
70.241 70.3158 0.000000
70.241 70.316 0.000017
70.241 70.3162 0.000000
70.241 70.3164 0.000050
70.241 70.3166 0.000033
70.241 70.3168 0.000050
70.241 70.317 0.000017
70.241 70.3172 0.000033
70.241 70.3174 0.000000
70.241 70.3176 0.000000
70.241 70.3178 0.000050
70.241 70.318 0.000033
70.241 70.3182 0.000033
70.241 70.3184 0.000017
70.241 70.3186 0.000033
70.241 70.3188 0.000050
70.241 70.319 0.000000
70.241 70.3192 0.000017
70.241 70.3194 0.000000
70.241 70.3196 0.000017
70.241 70.3198 0.000000
70.241 70.32 0.000033
70.241 70.3202 0.000017
70.241 70.3204 0.000000
70.241 70.3206 0.000033
70.241 70.3208 0.000000
70.241 70.321 0.000017
70.241 70.3212 0.000033
70.241 70.3214 0.000033
70.241 70.3216 0.000050
70.241 70.3218 0.000017
70.241 70.322 0.000033
70.241 70.3222 0.000067
70.241 70.3224 0.000050
70.241 70.3226 0.000050
70.241 70.3228 0.000033
70.241 70.323 0.000033
70.241 70.3232 0.000050
70.241 70.3234 0.000067
70.241 70.3236 0.000000
70.241 70.3238 0.000017
70.241 70.324 0.000017
70.241 70.3242 0.000033
70.241 70.3244 0.000033
70.241 70.3246 0.000000
70.241 70.3248 0.000033
70.241 70.325 0.000067
70.241 70.3252 0.000050
70.241 70.3254 0.000050
70.241 70.3256 0.000050
70.241 70.3258 0.000017
70.241 70.326 0.000033
70.241 70.3262 0.000033
70.241 70.3264 0.000017
70.241 70.3266 0.000033
70.241 70.3268 0.000017
70.241 70.327 0.000000
70.241 70.3272 0.000017
70.241 70.3274 0.000000
70.241 70.3276 0.000067
70.241 70.3278 0.000000
70.241 70.328 0.000000
70.241 70.3282 0.000000
70.241 70.3284 0.000000
70.241 70.3286 0.000033
70.241 70.3288 0.000000
70.241 70.329 0.000000
70.241 70.3292 0.000017
70.241 70.3294 0.000000
70.241 70.3296 0.000017
70.241 70.3298 0.000017
70.241 70.33 0.000000
70.241 70.3302 0.000017
70.241 70.3304 0.000033
70.241 70.3306 0.000000
70.241 70.3308 0.000017
70.241 70.331 0.000000
70.241 70.3312 0.000000
70.241 70.3314 0.000000
70.241 70.3316 0.000000
70.241 70.3318 0.000000
70.241 70.332 0.000017
70.241 70.3322 0.000000
70.241 70.3324 0.000000
70.241 70.3326 0.000000
70.241 70.3328 0.000033
70.241 70.333 0.000000
70.241 70.3332 0.000067
70.241 70.3334 0.000000
70.241 70.3336 0.000000
70.241 70.3338 0.000033
70.241 70.334 0.000017
70.241 70.3342 0.000000
70.241 70.3344 0.000017
70.241 70.3346 0.000000
70.241 70.3348 0.000000
70.241 70.335 0.000000
70.241 70.3352 0.000000
70.241 70.3354 0.000017
70.241 70.3356 0.000033
70.241 70.3358 0.000000
70.241 70.336 0.000000
70.241 70.3362 0.000017
70.241 70.3364 0.000017
70.241 70.3366 0.000017
70.241 70.3368 0.000050
70.241 70.337 0.000000
70.241 70.3372 0.000033
70.241 70.3374 0.000017
70.241 70.3376 0.000000
70.241 70.3378 0.000000
70.241 70.338 0.000000
70.241 70.3382 0.000000
70.241 70.3384 0.000033
70.241 70.3386 0.000000
70.241 70.3388 0.000000
70.241 70.339 0.000000
70.241 70.3392 0.000000
70.241 70.3394 0.000000
70.241 70.3396 0.000017
70.241 70.3398 0.000017
70.241 70.34 0.000017
70.241 70.3402 0.000033
70.241 70.3404 0.000017
70.241 70.3406 0.000000
70.241 70.3408 0.000000
70.241 70.341 0.000017
70.241 70.3412 0.000000
70.241 70.3414 0.000000
70.241 70.3416 0.000000
70.241 70.3418 0.000000
70.241 70.342 0.000017
70.241 70.3422 0.000000
70.241 70.3424 0.000017
70.241 70.3426 0.000000
70.241 70.3428 0.000000
70.241 70.343 0.000033
70.241 70.3432 0.000000
70.241 70.3434 0.000017
70.241 70.3436 0.000017
70.241 70.3438 0.000000
70.241 70.344 0.000017
70.241 70.3442 0.000000
70.241 70.3444 0.000017
70.241 70.3446 0.000017
70.241 70.3448 0.000000
70.241 70.345 0.000000
70.241 70.3452 0.000017
70.241 70.3454 0.000033
70.241 70.3456 0.000000
70.241 70.3458 0.000017
70.241 70.346 0.000000
70.241 70.3462 0.000017
70.241 70.3464 0.000000
70.241 70.3466 0.000000
70.241 70.3468 0.000000
70.241 70.347 0.000017
70.241 70.3472 0.000000
70.241 70.3474 0.000017
70.241 70.3476 0.000000
70.241 70.3478 0.000033
70.241 70.348 0.000000
70.241 70.3482 0.000000
70.241 70.3484 0.000000
70.241 70.3486 0.000017
70.241 70.3488 0.000000
70.241 70.349 0.000017
70.241 70.3492 0.000000
70.241 70.3494 0.000033
70.241 70.3496 0.000000
70.241 70.3498 0.000000
70.241 70.35 0.000033
70.241 70.3502 0.000000
70.241 70.3504 0.000000
70.241 70.3506 0.000017
70.241 70.3508 0.000017
70.241 70.351 0.000000
70.241 70.3512 0.000000
70.241 70.3514 0.000083
70.241 70.3516 0.000000
70.241 70.3518 0.000017
70.241 70.352 0.000017
70.241 70.3522 0.000017
70.241 70.3524 0.000017
70.241 70.3526 0.000017
70.241 70.3528 0.000050
70.241 70.353 0.000000
70.241 70.3532 0.000017
70.241 70.3534 0.000017
70.241 70.3536 0.000000
70.241 70.3538 0.000000
70.241 70.354 0.000017
70.241 70.3542 0.000000
70.241 70.3544 0.000000
70.241 70.3546 0.000017
70.241 70.3548 0.000033
70.241 70.355 0.000000
70.241 70.3552 0.000000
70.241 70.3554 0.000017
70.241 70.3556 0.000000
70.241 70.3558 0.000017
70.241 70.356 0.000017
70.241 70.3562 0.000017
70.241 70.3564 0.000000
70.241 70.3566 0.000017
70.241 70.3568 0.000000
70.241 70.357 0.000033
70.241 70.3572 0.000033
70.241 70.3574 0.000000
70.241 70.3576 0.000000
70.241 70.3578 0.000017
70.241 70.358 0.000017
70.241 70.3582 0.000000
70.241 70.3584 0.000000
70.241 70.3586 0.000000
70.241 70.3588 0.000000
70.241 70.359 0.000000
70.241 70.3592 0.000000
70.241 70.3594 0.000000
70.241 70.3596 0.000017
70.241 70.3598 0.000000
70.241 70.36 0.000017
70.241 70.3602 0.000000
70.241 70.3604 0.000017
70.241 70.3606 0.000017
70.241 70.3608 0.000000
70.241 70.361 0.000017
70.241 70.3612 0.000000
70.241 70.3614 0.000000
70.241 70.3616 0.000017
70.241 70.3618 0.000000
70.241 70.362 0.000000
70.241 70.3622 0.000017
70.241 70.3624 0.000017
70.241 70.3626 0.000017
70.241 70.3628 0.000017
70.241 70.363 0.000000
70.241 70.3632 0.000000
70.241 70.3634 0.000000
70.241 70.3636 0.000000
70.241 70.3638 0.000000
70.241 70.364 0.000000
70.241 70.3642 0.000000
70.241 70.3644 0.000017
70.241 70.3646 0.000000
70.241 70.3648 0.000000
70.241 70.365 0.000000
70.241 70.3652 0.000000
70.241 70.3654 0.000017
70.241 70.3656 0.000000
70.241 70.3658 0.000000
70.241 70.366 0.000000
70.241 70.3662 0.000000
70.241 70.3664 0.000033
70.241 70.3666 0.000000
70.241 70.3668 0.000017
70.241 70.367 0.000000
70.241 70.3672 0.000000
70.241 70.3674 0.000017
70.241 70.3676 0.000033
70.241 70.3678 0.000017
70.241 70.368 0.000017
70.241 70.3682 0.000033
70.241 70.3684 0.000033
70.241 70.3686 0.000000
70.241 70.3688 0.000000
70.241 70.369 0.000000
70.241 70.3692 0.000000
70.241 70.3694 0.000033
70.241 70.3696 0.000017
70.241 70.3698 0.000033
70.241 70.37 0.000017
70.241 70.3702 0.000017
70.241 70.3704 0.000000
70.241 70.3706 0.000000
70.241 70.3708 0.000000
70.241 70.371 0.000033
70.241 70.3712 0.000000
70.241 70.3714 0.000017
70.241 70.3716 0.000000
70.241 70.3718 0.000000
70.241 70.372 0.000050
70.241 70.3722 0.000017
70.241 70.3724 0.000017
70.241 70.3726 0.000017
70.241 70.3728 0.000017
70.241 70.373 0.000000
70.241 70.3732 0.000017
70.241 70.3734 0.000033
70.241 70.3736 0.000000
70.241 70.3738 0.000000
70.241 70.374 0.000000
70.241 70.3742 0.000000
70.241 70.3744 0.000000
70.241 70.3746 0.000000
70.241 70.3748 0.000017
70.241 70.375 0.000033
70.241 70.3752 0.000033
70.241 70.3754 0.000000
70.241 70.3756 0.000000
70.241 70.3758 0.000033
70.241 70.376 0.000017
70.241 70.3762 0.000000
70.241 70.3764 0.000017
70.241 70.3766 0.000000
70.241 70.3768 0.000000
70.241 70.377 0.000000
70.241 70.3772 0.000050
70.241 70.3774 0.000000
70.241 70.3776 0.000017
70.241 70.3778 0.000033
70.241 70.378 0.000033
70.241 70.3782 0.000067
70.241 70.3784 0.000000
70.241 70.3786 0.000033
70.241 70.3788 0.000017
70.241 70.379 0.000033
70.241 70.3792 0.000017
70.241 70.3794 0.000000
70.241 70.3796 0.000033
70.241 70.3798 0.000000
70.241 70.38 0.000017
70.241 70.3802 0.000017
70.241 70.3804 0.000017
70.241 70.3806 0.000000
70.241 70.3808 0.000050
70.241 70.381 0.000033
70.241 70.3812 0.000033
70.241 70.3814 0.000000
70.241 70.3816 0.000000
70.241 70.3818 0.000000
70.241 70.382 0.000067
70.241 70.3822 0.000017
70.241 70.3824 0.000017
70.241 70.3826 0.000067
70.241 70.3828 0.000000
70.241 70.383 0.000050
70.241 70.3832 0.000067
70.241 70.3834 0.000017
70.241 70.3836 0.000033
70.241 70.3838 0.000000
70.241 70.384 0.000017
70.241 70.3842 0.000000
70.241 70.3844 0.000033
70.241 70.3846 0.000017
70.241 70.3848 0.000033
70.241 70.385 0.000033
70.241 70.3852 0.000033
70.241 70.3854 0.000000
70.241 70.3856 0.000017
70.241 70.3858 0.000050
70.241 70.386 0.000000
70.241 70.3862 0.000017
70.241 70.3864 0.000033
70.241 70.3866 0.000017
70.241 70.3868 0.000017
70.241 70.387 0.000017
70.241 70.3872 0.000017
70.241 70.3874 0.000017
70.241 70.3876 0.000000
70.241 70.3878 0.000000
70.241 70.388 0.000017
70.241 70.3882 0.000017
70.241 70.3884 0.000017
70.241 70.3886 0.000000
70.241 70.3888 0.000000
70.241 70.389 0.000017
70.241 70.3892 0.000000
70.241 70.3894 0.000000
70.241 70.3896 0.000033
70.241 70.3898 0.000000
70.241 70.39 0.000017
70.241 70.3902 0.000000
70.241 70.3904 0.000033
70.241 70.3906 0.000017
70.241 70.3908 0.000017
70.241 70.391 0.000033
70.241 70.3912 0.000067
70.241 70.3914 0.000017
70.241 70.3916 0.000017
70.241 70.3918 0.000000
70.241 70.392 0.000033
70.241 70.3922 0.000000
70.241 70.3924 0.000000
70.241 70.3926 0.000033
70.241 70.3928 0.000017
70.241 70.393 0.000017
70.241 70.3932 0.000017
70.241 70.3934 0.000033
70.241 70.3936 0.000017
70.241 70.3938 0.000017
70.241 70.394 0.000033
70.241 70.3942 0.000017
70.241 70.3944 0.000050
70.241 70.3946 0.000000
70.241 70.3948 0.000017
70.241 70.395 0.000017
70.241 70.3952 0.000017
70.241 70.3954 0.000000
70.241 70.3956 0.000000
70.241 70.3958 0.000017
70.241 70.396 0.000033
70.241 70.3962 0.000017
70.241 70.3964 0.000017
70.241 70.3966 0.000000
70.241 70.3968 0.000033
70.241 70.397 0.000033
70.241 70.3972 0.000033
70.241 70.3974 0.000017
70.241 70.3976 0.000000
70.241 70.3978 0.000017
70.241 70.398 0.000033
70.241 70.3982 0.000033
70.241 70.3984 0.000017
70.241 70.3986 0.000033
70.241 70.3988 0.000000
70.241 70.399 0.000017
70.241 70.3992 0.000067
70.241 70.3994 0.000000
70.241 70.3996 0.000033
70.241 70.3998 0.000067
70.2412 70.24 0.004033
70.2412 70.2402 0.004300
70.2412 70.2404 0.007550
70.2412 70.2406 0.017117
70.2412 70.2408 0.052417
70.2412 70.241 0.319450
70.2412 70.2412 0.000000
70.2412 70.2414 0.319333
70.2412 70.2416 0.050200
70.2412 70.2418 0.013300
70.2412 70.242 0.005817
70.2412 70.2422 0.003033
70.2412 70.2424 0.002300
70.2412 70.2426 0.001583
70.2412 70.2428 0.001317
70.2412 70.243 0.001133
70.2412 70.2432 0.000967
70.2412 70.2434 0.000767
70.2412 70.2436 0.000600
70.2412 70.2438 0.000583
70.2412 70.244 0.000483
70.2412 70.2442 0.000500
70.2412 70.2444 0.000433
70.2412 70.2446 0.000433
70.2412 70.2448 0.000167
70.2412 70.245 0.000267
70.2412 70.2452 0.000300
70.2412 70.2454 0.000283
70.2412 70.2456 0.000183
70.2412 70.2458 0.000283
70.2412 70.246 0.000167
70.2412 70.2462 0.000183
70.2412 70.2464 0.000217
70.2412 70.2466 0.000267
70.2412 70.2468 0.000250
70.2412 70.247 0.000300
70.2412 70.2472 0.000117
70.2412 70.2474 0.000133
70.2412 70.2476 0.000167
70.2412 70.2478 0.000183
70.2412 70.248 0.000283
70.2412 70.2482 0.000217
70.2412 70.2484 0.000217
70.2412 70.2486 0.000167
70.2412 70.2488 0.000267
70.2412 70.249 0.000283
70.2412 70.2492 0.000167
70.2412 70.2494 0.000183
70.2412 70.2496 0.000117
70.2412 70.2498 0.000133
70.2412 70.25 0.000183
70.2412 70.2502 0.000183
70.2412 70.2504 0.000233
70.2412 70.2506 0.000100
70.2412 70.2508 0.000167
70.2412 70.251 0.000117
70.2412 70.2512 0.000050
70.2412 70.2514 0.000150
70.2412 70.2516 0.000233
70.2412 70.2518 0.000150
70.2412 70.252 0.000100
70.2412 70.2522 0.000050
70.2412 70.2524 0.000100
70.2412 70.2526 0.000117
70.2412 70.2528 0.000100
70.2412 70.253 0.000100
70.2412 70.2532 0.000183
70.2412 70.2534 0.000167
70.2412 70.2536 0.000117
70.2412 70.2538 0.000133
70.2412 70.254 0.000133
70.2412 70.2542 0.000100
70.2412 70.2544 0.000167
70.2412 70.2546 0.000200
70.2412 70.2548 0.000133
70.2412 70.255 0.000183
70.2412 70.2552 0.000267
70.2412 70.2554 0.000183
70.2412 70.2556 0.000067
70.2412 70.2558 0.000083
70.2412 70.256 0.000067
70.2412 70.2562 0.000050
70.2412 70.2564 0.000050
70.2412 70.2566 0.000100
70.2412 70.2568 0.000067
70.2412 70.257 0.000083
70.2412 70.2572 0.000050
70.2412 70.2574 0.000150
70.2412 70.2576 0.000083
70.2412 70.2578 0.000083
70.2412 70.258 0.000083
70.2412 70.2582 0.000150
70.2412 70.2584 0.000067
70.2412 70.2586 0.000050
70.2412 70.2588 0.000083
70.2412 70.259 0.000083
70.2412 70.2592 0.000133
70.2412 70.2594 0.000050
70.2412 70.2596 0.000133
70.2412 70.2598 0.000067
70.2412 70.26 0.000033
70.2412 70.2602 0.000050
70.2412 70.2604 0.000117
70.2412 70.2606 0.000100
70.2412 70.2608 0.000083
70.2412 70.261 0.000067
70.2412 70.2612 0.000067
70.2412 70.2614 0.000033
70.2412 70.2616 0.000033
70.2412 70.2618 0.000117
70.2412 70.262 0.000050
70.2412 70.2622 0.000050
70.2412 70.2624 0.000033
70.2412 70.2626 0.000083
70.2412 70.2628 0.000033
70.2412 70.263 0.000067
70.2412 70.2632 0.000133
70.2412 70.2634 0.000050
70.2412 70.2636 0.000033
70.2412 70.2638 0.000050
70.2412 70.264 0.000067
70.2412 70.2642 0.000033
70.2412 70.2644 0.000017
70.2412 70.2646 0.000033
70.2412 70.2648 0.000033
70.2412 70.265 0.000050
70.2412 70.2652 0.000017
70.2412 70.2654 0.000033
70.2412 70.2656 0.000117
70.2412 70.2658 0.000017
70.2412 70.266 0.000033
70.2412 70.2662 0.000017
70.2412 70.2664 0.000017
70.2412 70.2666 0.000083
70.2412 70.2668 0.000100
70.2412 70.267 0.000067
70.2412 70.2672 0.000033
70.2412 70.2674 0.000067
70.2412 70.2676 0.000050
70.2412 70.2678 0.000033
70.2412 70.268 0.000083
70.2412 70.2682 0.000050
70.2412 70.2684 0.000067
70.2412 70.2686 0.000050
70.2412 70.2688 0.000050
70.2412 70.269 0.000083
70.2412 70.2692 0.000050
70.2412 70.2694 0.000017
70.2412 70.2696 0.000000
70.2412 70.2698 0.000033
70.2412 70.27 0.000017
70.2412 70.2702 0.000017
70.2412 70.2704 0.000050
70.2412 70.2706 0.000050
70.2412 70.2708 0.000067
70.2412 70.271 0.000067
70.2412 70.2712 0.000067
70.2412 70.2714 0.000067
70.2412 70.2716 0.000050
70.2412 70.2718 0.000017
70.2412 70.272 0.000050
70.2412 70.2722 0.000033
70.2412 70.2724 0.000150
70.2412 70.2726 0.000050
70.2412 70.2728 0.000150
70.2412 70.273 0.000083
70.2412 70.2732 0.000133
70.2412 70.2734 0.000167
70.2412 70.2736 0.000200
70.2412 70.2738 0.000083
70.2412 70.274 0.000017
70.2412 70.2742 0.000033
70.2412 70.2744 0.000017
70.2412 70.2746 0.000067
70.2412 70.2748 0.000050
70.2412 70.275 0.000050
70.2412 70.2752 0.000050
70.2412 70.2754 0.000050
70.2412 70.2756 0.000017
70.2412 70.2758 0.000033
70.2412 70.276 0.000000
70.2412 70.2762 0.000000
70.2412 70.2764 0.000033
70.2412 70.2766 0.000000
70.2412 70.2768 0.000017
70.2412 70.277 0.000033
70.2412 70.2772 0.000017
70.2412 70.2774 0.000033
70.2412 70.2776 0.000033
70.2412 70.2778 0.000000
70.2412 70.278 0.000033
70.2412 70.2782 0.000017
70.2412 70.2784 0.000000
70.2412 70.2786 0.000000
70.2412 70.2788 0.000033
70.2412 70.279 0.000000
70.2412 70.2792 0.000017
70.2412 70.2794 0.000017
70.2412 70.2796 0.000050
70.2412 70.2798 0.000017
70.2412 70.28 0.000050
70.2412 70.2802 0.000067
70.2412 70.2804 0.000050
70.2412 70.2806 0.000067
70.2412 70.2808 0.000000
70.2412 70.281 0.000017
70.2412 70.2812 0.000000
70.2412 70.2814 0.000000
70.2412 70.2816 0.000017
70.2412 70.2818 0.000000
70.2412 70.282 0.000017
70.2412 70.2822 0.000000
70.2412 70.2824 0.000000
70.2412 70.2826 0.000000
70.2412 70.2828 0.000000
70.2412 70.283 0.000033
70.2412 70.2832 0.000000
70.2412 70.2834 0.000033
70.2412 70.2836 0.000033
70.2412 70.2838 0.000050
70.2412 70.284 0.000017
70.2412 70.2842 0.000033
70.2412 70.2844 0.000033
70.2412 70.2846 0.000017
70.2412 70.2848 0.000000
70.2412 70.285 0.000017
70.2412 70.2852 0.000000
70.2412 70.2854 0.000000
70.2412 70.2856 0.000017
70.2412 70.2858 0.000017
70.2412 70.286 0.000050
70.2412 70.2862 0.000050
70.2412 70.2864 0.000017
70.2412 70.2866 0.000017
70.2412 70.2868 0.000033
70.2412 70.287 0.000033
70.2412 70.2872 0.000017
70.2412 70.2874 0.000000
70.2412 70.2876 0.000017
70.2412 70.2878 0.000017
70.2412 70.288 0.000033
70.2412 70.2882 0.000017
70.2412 70.2884 0.000033
70.2412 70.2886 0.000067
70.2412 70.2888 0.000017
70.2412 70.289 0.000033
70.2412 70.2892 0.000000
70.2412 70.2894 0.000017
70.2412 70.2896 0.000000
70.2412 70.2898 0.000067
70.2412 70.29 0.000000
70.2412 70.2902 0.000050
70.2412 70.2904 0.000017
70.2412 70.2906 0.000033
70.2412 70.2908 0.000033
70.2412 70.291 0.000033
70.2412 70.2912 0.000000
70.2412 70.2914 0.000050
70.2412 70.2916 0.000050
70.2412 70.2918 0.000050
70.2412 70.292 0.000017
70.2412 70.2922 0.000067
70.2412 70.2924 0.000083
70.2412 70.2926 0.000100
70.2412 70.2928 0.000033
70.2412 70.293 0.000033
70.2412 70.2932 0.000000
70.2412 70.2934 0.000033
70.2412 70.2936 0.000017
70.2412 70.2938 0.000067
70.2412 70.294 0.000017
70.2412 70.2942 0.000017
70.2412 70.2944 0.000067
70.2412 70.2946 0.000017
70.2412 70.2948 0.000033
70.2412 70.295 0.000017
70.2412 70.2952 0.000050
70.2412 70.2954 0.000017
70.2412 70.2956 0.000033
70.2412 70.2958 0.000033
70.2412 70.296 0.000017
70.2412 70.2962 0.000017
70.2412 70.2964 0.000017
70.2412 70.2966 0.000017
70.2412 70.2968 0.000017
70.2412 70.297 0.000000
70.2412 70.2972 0.000067
70.2412 70.2974 0.000050
70.2412 70.2976 0.000000
70.2412 70.2978 0.000033
70.2412 70.298 0.000067
70.2412 70.2982 0.000033
70.2412 70.2984 0.000017
70.2412 70.2986 0.000050
70.2412 70.2988 0.000050
70.2412 70.299 0.000083
70.2412 70.2992 0.000033
70.2412 70.2994 0.000050
70.2412 70.2996 0.000050
70.2412 70.2998 0.000000
70.2412 70.3 0.000067
70.2412 70.3002 0.000050
70.2412 70.3004 0.000067
70.2412 70.3006 0.000033
70.2412 70.3008 0.000017
70.2412 70.301 0.000000
70.2412 70.3012 0.000017
70.2412 70.3014 0.000017
70.2412 70.3016 0.000033
70.2412 70.3018 0.000000
70.2412 70.302 0.000000
70.2412 70.3022 0.000017
70.2412 70.3024 0.000017
70.2412 70.3026 0.000033
70.2412 70.3028 0.000033
70.2412 70.303 0.000000
70.2412 70.3032 0.000000
70.2412 70.3034 0.000033
70.2412 70.3036 0.000033
70.2412 70.3038 0.000017
70.2412 70.304 0.000033
70.2412 70.3042 0.000017
70.2412 70.3044 0.000033
70.2412 70.3046 0.000033
70.2412 70.3048 0.000017
70.2412 70.305 0.000017
70.2412 70.3052 0.000017
70.2412 70.3054 0.000033
70.2412 70.3056 0.000067
70.2412 70.3058 0.000083
70.2412 70.306 0.000000
70.2412 70.3062 0.000050
70.2412 70.3064 0.000000
70.2412 70.3066 0.000000
70.2412 70.3068 0.000000
70.2412 70.307 0.000000
70.2412 70.3072 0.000017
70.2412 70.3074 0.000000
70.2412 70.3076 0.000033
70.2412 70.3078 0.000017
70.2412 70.308 0.000000
70.2412 70.3082 0.000017
70.2412 70.3084 0.000017
70.2412 70.3086 0.000000
70.2412 70.3088 0.000017
70.2412 70.309 0.000000
70.2412 70.3092 0.000017
70.2412 70.3094 0.000000
70.2412 70.3096 0.000033
70.2412 70.3098 0.000033
70.2412 70.31 0.000017
70.2412 70.3102 0.000017
70.2412 70.3104 0.000000
70.2412 70.3106 0.000033
70.2412 70.3108 0.000000
70.2412 70.311 0.000000
70.2412 70.3112 0.000033
70.2412 70.3114 0.000017
70.2412 70.3116 0.000033
70.2412 70.3118 0.000000
70.2412 70.312 0.000000
70.2412 70.3122 0.000033
70.2412 70.3124 0.000017
70.2412 70.3126 0.000083
70.2412 70.3128 0.000033
70.2412 70.313 0.000017
70.2412 70.3132 0.000033
70.2412 70.3134 0.000017
70.2412 70.3136 0.000017
70.2412 70.3138 0.000083
70.2412 70.314 0.000017
70.2412 70.3142 0.000017
70.2412 70.3144 0.000033
70.2412 70.3146 0.000000
70.2412 70.3148 0.000017
70.2412 70.315 0.000050
70.2412 70.3152 0.000033
70.2412 70.3154 0.000000
70.2412 70.3156 0.000017
70.2412 70.3158 0.000017
70.2412 70.316 0.000050
70.2412 70.3162 0.000017
70.2412 70.3164 0.000017
70.2412 70.3166 0.000000
70.2412 70.3168 0.000017
70.2412 70.317 0.000083
70.2412 70.3172 0.000017
70.2412 70.3174 0.000017
70.2412 70.3176 0.000033
70.2412 70.3178 0.000050
70.2412 70.318 0.000033
70.2412 70.3182 0.000000
70.2412 70.3184 0.000033
70.2412 70.3186 0.000083
70.2412 70.3188 0.000033
70.2412 70.319 0.000033
70.2412 70.3192 0.000017
70.2412 70.3194 0.000017
70.2412 70.3196 0.000000
70.2412 70.3198 0.000000
70.2412 70.32 0.000050
70.2412 70.3202 0.000033
70.2412 70.3204 0.000017
70.2412 70.3206 0.000083
70.2412 70.3208 0.000050
70.2412 70.321 0.000067
70.2412 70.3212 0.000017
70.2412 70.3214 0.000000
70.2412 70.3216 0.000017
70.2412 70.3218 0.000000
70.2412 70.322 0.000067
70.2412 70.3222 0.000017
70.2412 70.3224 0.000050
70.2412 70.3226 0.000017
70.2412 70.3228 0.000033
70.2412 70.323 0.000000
70.2412 70.3232 0.000017
70.2412 70.3234 0.000033
70.2412 70.3236 0.000000
70.2412 70.3238 0.000033
70.2412 70.324 0.000033
70.2412 70.3242 0.000000
70.2412 70.3244 0.000000
70.2412 70.3246 0.000033
70.2412 70.3248 0.000033
70.2412 70.325 0.000017
70.2412 70.3252 0.000017
70.2412 70.3254 0.000000
70.2412 70.3256 0.000033
70.2412 70.3258 0.000083
70.2412 70.326 0.000000
70.2412 70.3262 0.000083
70.2412 70.3264 0.000017
70.2412 70.3266 0.000017
70.2412 70.3268 0.000000
70.2412 70.327 0.000000
70.2412 70.3272 0.000000
70.2412 70.3274 0.000017
70.2412 70.3276 0.000017
70.2412 70.3278 0.000000
70.2412 70.328 0.000017
70.2412 70.3282 0.000017
70.2412 70.3284 0.000017
70.2412 70.3286 0.000017
70.2412 70.3288 0.000017
70.2412 70.329 0.000000
70.2412 70.3292 0.000000
70.2412 70.3294 0.000067
70.2412 70.3296 0.000017
70.2412 70.3298 0.000000
70.2412 70.33 0.000000
70.2412 70.3302 0.000017
70.2412 70.3304 0.000033
70.2412 70.3306 0.000017
70.2412 70.3308 0.000017
70.2412 70.331 0.000033
70.2412 70.3312 0.000000
70.2412 70.3314 0.000000
70.2412 70.3316 0.000033
70.2412 70.3318 0.000000
70.2412 70.332 0.000000
70.2412 70.3322 0.000017
70.2412 70.3324 0.000017
70.2412 70.3326 0.000017
70.2412 70.3328 0.000000
70.2412 70.333 0.000017
70.2412 70.3332 0.000000
70.2412 70.3334 0.000000
70.2412 70.3336 0.000033
70.2412 70.3338 0.000017
70.2412 70.334 0.000017
70.2412 70.3342 0.000017
70.2412 70.3344 0.000050
70.2412 70.3346 0.000017
70.2412 70.3348 0.000033
70.2412 70.335 0.000000
70.2412 70.3352 0.000017
70.2412 70.3354 0.000017
70.2412 70.3356 0.000033
70.2412 70.3358 0.000000
70.2412 70.336 0.000000
70.2412 70.3362 0.000017
70.2412 70.3364 0.000067
70.2412 70.3366 0.000000
70.2412 70.3368 0.000017
70.2412 70.337 0.000033
70.2412 70.3372 0.000017
70.2412 70.3374 0.000017
70.2412 70.3376 0.000000
70.2412 70.3378 0.000033
70.2412 70.338 0.000000
70.2412 70.3382 0.000050
70.2412 70.3384 0.000000
70.2412 70.3386 0.000000
70.2412 70.3388 0.000017
70.2412 70.339 0.000000
70.2412 70.3392 0.000000
70.2412 70.3394 0.000017
70.2412 70.3396 0.000017
70.2412 70.3398 0.000000
70.2412 70.34 0.000000
70.2412 70.3402 0.000017
70.2412 70.3404 0.000017
70.2412 70.3406 0.000017
70.2412 70.3408 0.000017
70.2412 70.341 0.000000
70.2412 70.3412 0.000000
70.2412 70.3414 0.000000
70.2412 70.3416 0.000000
70.2412 70.3418 0.000000
70.2412 70.342 0.000000
70.2412 70.3422 0.000000
70.2412 70.3424 0.000017
70.2412 70.3426 0.000000
70.2412 70.3428 0.000000
70.2412 70.343 0.000000
70.2412 70.3432 0.000017
70.2412 70.3434 0.000000
70.2412 70.3436 0.000017
70.2412 70.3438 0.000000
70.2412 70.344 0.000000
70.2412 70.3442 0.000000
70.2412 70.3444 0.000000
70.2412 70.3446 0.000017
70.2412 70.3448 0.000017
70.2412 70.345 0.000000
70.2412 70.3452 0.000000
70.2412 70.3454 0.000017
70.2412 70.3456 0.000000
70.2412 70.3458 0.000000
70.2412 70.346 0.000033
70.2412 70.3462 0.000000
70.2412 70.3464 0.000017
70.2412 70.3466 0.000000
70.2412 70.3468 0.000000
70.2412 70.347 0.000000
70.2412 70.3472 0.000050
70.2412 70.3474 0.000000
70.2412 70.3476 0.000000
70.2412 70.3478 0.000000
70.2412 70.348 0.000000
70.2412 70.3482 0.000000
70.2412 70.3484 0.000000
70.2412 70.3486 0.000000
70.2412 70.3488 0.000000
70.2412 70.349 0.000000
70.2412 70.3492 0.000017
70.2412 70.3494 0.000033
70.2412 70.3496 0.000017
70.2412 70.3498 0.000000
70.2412 70.35 0.000000
70.2412 70.3502 0.000000
70.2412 70.3504 0.000050
70.2412 70.3506 0.000000
70.2412 70.3508 0.000000
70.2412 70.351 0.000017
70.2412 70.3512 0.000000
70.2412 70.3514 0.000033
70.2412 70.3516 0.000017
70.2412 70.3518 0.000017
70.2412 70.352 0.000000
70.2412 70.3522 0.000000
70.2412 70.3524 0.000017
70.2412 70.3526 0.000000
70.2412 70.3528 0.000000
70.2412 70.353 0.000000
70.2412 70.3532 0.000000
70.2412 70.3534 0.000000
70.2412 70.3536 0.000017
70.2412 70.3538 0.000017
70.2412 70.354 0.000017
70.2412 70.3542 0.000000
70.2412 70.3544 0.000017
70.2412 70.3546 0.000033
70.2412 70.3548 0.000000
70.2412 70.355 0.000000
70.2412 70.3552 0.000017
70.2412 70.3554 0.000000
70.2412 70.3556 0.000000
70.2412 70.3558 0.000017
70.2412 70.356 0.000000
70.2412 70.3562 0.000000
70.2412 70.3564 0.000000
70.2412 70.3566 0.000000
70.2412 70.3568 0.000000
70.2412 70.357 0.000000
70.2412 70.3572 0.000000
70.2412 70.3574 0.000000
70.2412 70.3576 0.000000
70.2412 70.3578 0.000000
70.2412 70.358 0.000017
70.2412 70.3582 0.000000
70.2412 70.3584 0.000033
70.2412 70.3586 0.000017
70.2412 70.3588 0.000000
70.2412 70.359 0.000000
70.2412 70.3592 0.000000
70.2412 70.3594 0.000000
70.2412 70.3596 0.000000
70.2412 70.3598 0.000000
70.2412 70.36 0.000000
70.2412 70.3602 0.000000
70.2412 70.3604 0.000000
70.2412 70.3606 0.000017
70.2412 70.3608 0.000033
70.2412 70.361 0.000000
70.2412 70.3612 0.000000
70.2412 70.3614 0.000000
70.2412 70.3616 0.000000
70.2412 70.3618 0.000000
70.2412 70.362 0.000000
70.2412 70.3622 0.000033
70.2412 70.3624 0.000000
70.2412 70.3626 0.000000
70.2412 70.3628 0.000000
70.2412 70.363 0.000000
70.2412 70.3632 0.000000
70.2412 70.3634 0.000000
70.2412 70.3636 0.000000
70.2412 70.3638 0.000000
70.2412 70.364 0.000000
70.2412 70.3642 0.000017
70.2412 70.3644 0.000017
70.2412 70.3646 0.000000
70.2412 70.3648 0.000017
70.2412 70.365 0.000017
70.2412 70.3652 0.000000
70.2412 70.3654 0.000033
70.2412 70.3656 0.000033
70.2412 70.3658 0.000000
70.2412 70.366 0.000017
70.2412 70.3662 0.000000
70.2412 70.3664 0.000000
70.2412 70.3666 0.000000
70.2412 70.3668 0.000033
70.2412 70.367 0.000017
70.2412 70.3672 0.000017
70.2412 70.3674 0.000017
70.2412 70.3676 0.000000
70.2412 70.3678 0.000017
70.2412 70.368 0.000000
70.2412 70.3682 0.000000
70.2412 70.3684 0.000017
70.2412 70.3686 0.000017
70.2412 70.3688 0.000000
70.2412 70.369 0.000000
70.2412 70.3692 0.000017
70.2412 70.3694 0.000017
70.2412 70.3696 0.000017
70.2412 70.3698 0.000000
70.2412 70.37 0.000000
70.2412 70.3702 0.000000
70.2412 70.3704 0.000000
70.2412 70.3706 0.000050
70.2412 70.3708 0.000000
70.2412 70.371 0.000000
70.2412 70.3712 0.000000
70.2412 70.3714 0.000000
70.2412 70.3716 0.000000
70.2412 70.3718 0.000033
70.2412 70.372 0.000000
70.2412 70.3722 0.000017
70.2412 70.3724 0.000050
70.2412 70.3726 0.000033
70.2412 70.3728 0.000017
70.2412 70.373 0.000000
70.2412 70.3732 0.000000
70.2412 70.3734 0.000017
70.2412 70.3736 0.000000
70.2412 70.3738 0.000000
70.2412 70.374 0.000000
70.2412 70.3742 0.000000
70.2412 70.3744 0.000000
70.2412 70.3746 0.000017
70.2412 70.3748 0.000000
70.2412 70.375 0.000083
70.2412 70.3752 0.000000
70.2412 70.3754 0.000033
70.2412 70.3756 0.000033
70.2412 70.3758 0.000000
70.2412 70.376 0.000000
70.2412 70.3762 0.000017
70.2412 70.3764 0.000017
70.2412 70.3766 0.000017
70.2412 70.3768 0.000017
70.2412 70.377 0.000033
70.2412 70.3772 0.000017
70.2412 70.3774 0.000017
70.2412 70.3776 0.000050
70.2412 70.3778 0.000000
70.2412 70.378 0.000000
70.2412 70.3782 0.000017
70.2412 70.3784 0.000000
70.2412 70.3786 0.000017
70.2412 70.3788 0.000083
70.2412 70.379 0.000017
70.2412 70.3792 0.000000
70.2412 70.3794 0.000017
70.2412 70.3796 0.000033
70.2412 70.3798 0.000000
70.2412 70.38 0.000017
70.2412 70.3802 0.000033
70.2412 70.3804 0.000033
70.2412 70.3806 0.000017
70.2412 70.3808 0.000017
70.2412 70.381 0.000017
70.2412 70.3812 0.000017
70.2412 70.3814 0.000000
70.2412 70.3816 0.000017
70.2412 70.3818 0.000017
70.2412 70.382 0.000033
70.2412 70.3822 0.000033
70.2412 70.3824 0.000017
70.2412 70.3826 0.000033
70.2412 70.3828 0.000017
70.2412 70.383 0.000033
70.2412 70.3832 0.000017
70.2412 70.3834 0.000033
70.2412 70.3836 0.000050
70.2412 70.3838 0.000033
70.2412 70.384 0.000017
70.2412 70.3842 0.000000
70.2412 70.3844 0.000000
70.2412 70.3846 0.000000
70.2412 70.3848 0.000033
70.2412 70.385 0.000017
70.2412 70.3852 0.000000
70.2412 70.3854 0.000000
70.2412 70.3856 0.000017
70.2412 70.3858 0.000050
70.2412 70.386 0.000033
70.2412 70.3862 0.000017
70.2412 70.3864 0.000017
70.2412 70.3866 0.000033
70.2412 70.3868 0.000033
70.2412 70.387 0.000000
70.2412 70.3872 0.000000
70.2412 70.3874 0.000017
70.2412 70.3876 0.000017
70.2412 70.3878 0.000000
70.2412 70.388 0.000000
70.2412 70.3882 0.000000
70.2412 70.3884 0.000000
70.2412 70.3886 0.000033
70.2412 70.3888 0.000000
70.2412 70.389 0.000000
70.2412 70.3892 0.000017
70.2412 70.3894 0.000000
70.2412 70.3896 0.000017
70.2412 70.3898 0.000000
70.2412 70.39 0.000017
70.2412 70.3902 0.000017
70.2412 70.3904 0.000067
70.2412 70.3906 0.000000
70.2412 70.3908 0.000050
70.2412 70.391 0.000050
70.2412 70.3912 0.000017
70.2412 70.3914 0.000017
70.2412 70.3916 0.000033
70.2412 70.3918 0.000017
70.2412 70.392 0.000000
70.2412 70.3922 0.000050
70.2412 70.3924 0.000033
70.2412 70.3926 0.000017
70.2412 70.3928 0.000050
70.2412 70.393 0.000017
70.2412 70.3932 0.000033
70.2412 70.3934 0.000000
70.2412 70.3936 0.000000
70.2412 70.3938 0.000000
70.2412 70.394 0.000000
70.2412 70.3942 0.000017
70.2412 70.3944 0.000017
70.2412 70.3946 0.000017
70.2412 70.3948 0.000033
70.2412 70.395 0.000000
70.2412 70.3952 0.000017
70.2412 70.3954 0.000017
70.2412 70.3956 0.000017
70.2412 70.3958 0.000017
70.2412 70.396 0.000033
70.2412 70.3962 0.000000
70.2412 70.3964 0.000000
70.2412 70.3966 0.000050
70.2412 70.3968 0.000050
70.2412 70.397 0.000017
70.2412 70.3972 0.000000
70.2412 70.3974 0.000033
70.2412 70.3976 0.000033
70.2412 70.3978 0.000017
70.2412 70.398 0.000033
70.2412 70.3982 0.000017
70.2412 70.3984 0.000067
70.2412 70.3986 0.000033
70.2412 70.3988 0.000017
70.2412 70.399 0.000017
70.2412 70.3992 0.000000
70.2412 70.3994 0.000000
70.2412 70.3996 0.000033
70.2412 70.3998 0.000033
70.2414 70.24 0.003617
70.2414 70.2402 0.003167
70.2414 70.2404 0.004283
70.2414 70.2406 0.007383
70.2414 70.2408 0.014783
70.2414 70.241 0.051817
70.2414 70.2412 0.319333
70.2414 70.2414 0.000000
70.2414 70.2416 0.314500
70.2414 70.2418 0.045333
70.2414 70.242 0.012717
70.2414 70.2422 0.006600
70.2414 70.2424 0.003450
70.2414 70.2426 0.002917
70.2414 70.2428 0.002250
70.2414 70.243 0.001967
70.2414 70.2432 0.001233
70.2414 70.2434 0.001117
70.2414 70.2436 0.000817
70.2414 70.2438 0.000850
70.2414 70.244 0.000867
70.2414 70.2442 0.000850
70.2414 70.2444 0.000600
70.2414 70.2446 0.000533
70.2414 70.2448 0.000383
70.2414 70.245 0.000383
70.2414 70.2452 0.000583
70.2414 70.2454 0.000417
70.2414 70.2456 0.000317
70.2414 70.2458 0.000417
70.2414 70.246 0.000183
70.2414 70.2462 0.000250
70.2414 70.2464 0.000300
70.2414 70.2466 0.000267
70.2414 70.2468 0.000517
70.2414 70.247 0.000317
70.2414 70.2472 0.000283
70.2414 70.2474 0.000300
70.2414 70.2476 0.000233
70.2414 70.2478 0.000150
70.2414 70.248 0.000283
70.2414 70.2482 0.000217
70.2414 70.2484 0.000183
70.2414 70.2486 0.000250
70.2414 70.2488 0.000333
70.2414 70.249 0.000567
70.2414 70.2492 0.000100
70.2414 70.2494 0.000217
70.2414 70.2496 0.000367
70.2414 70.2498 0.000283
70.2414 70.25 0.000217
70.2414 70.2502 0.000250
70.2414 70.2504 0.000150
70.2414 70.2506 0.000267
70.2414 70.2508 0.000183
70.2414 70.251 0.000183
70.2414 70.2512 0.000150
70.2414 70.2514 0.000167
70.2414 70.2516 0.000200
70.2414 70.2518 0.000083
70.2414 70.252 0.000083
70.2414 70.2522 0.000083
70.2414 70.2524 0.000150
70.2414 70.2526 0.000117
70.2414 70.2528 0.000200
70.2414 70.253 0.000100
70.2414 70.2532 0.000200
70.2414 70.2534 0.000133
70.2414 70.2536 0.000167
70.2414 70.2538 0.000117
70.2414 70.254 0.000133
70.2414 70.2542 0.000250
70.2414 70.2544 0.000233
70.2414 70.2546 0.000333
70.2414 70.2548 0.000350
70.2414 70.255 0.000383
70.2414 70.2552 0.000150
70.2414 70.2554 0.000200
70.2414 70.2556 0.000117
70.2414 70.2558 0.000133
70.2414 70.256 0.000117
70.2414 70.2562 0.000167
70.2414 70.2564 0.000167
70.2414 70.2566 0.000133
70.2414 70.2568 0.000183
70.2414 70.257 0.000150
70.2414 70.2572 0.000150
70.2414 70.2574 0.000117
70.2414 70.2576 0.000167
70.2414 70.2578 0.000150
70.2414 70.258 0.000133
70.2414 70.2582 0.000083
70.2414 70.2584 0.000067
70.2414 70.2586 0.000067
70.2414 70.2588 0.000133
70.2414 70.259 0.000100
70.2414 70.2592 0.000133
70.2414 70.2594 0.000150
70.2414 70.2596 0.000117
70.2414 70.2598 0.000233
70.2414 70.26 0.000100
70.2414 70.2602 0.000117
70.2414 70.2604 0.000100
70.2414 70.2606 0.000117
70.2414 70.2608 0.000133
70.2414 70.261 0.000067
70.2414 70.2612 0.000000
70.2414 70.2614 0.000017
70.2414 70.2616 0.000050
70.2414 70.2618 0.000050
70.2414 70.262 0.000017
70.2414 70.2622 0.000033
70.2414 70.2624 0.000050
70.2414 70.2626 0.000083
70.2414 70.2628 0.000067
70.2414 70.263 0.000033
70.2414 70.2632 0.000017
70.2414 70.2634 0.000017
70.2414 70.2636 0.000017
70.2414 70.2638 0.000000
70.2414 70.264 0.000017
70.2414 70.2642 0.000050
70.2414 70.2644 0.000050
70.2414 70.2646 0.000100
70.2414 70.2648 0.000050
70.2414 70.265 0.000050
70.2414 70.2652 0.000050
70.2414 70.2654 0.000083
70.2414 70.2656 0.000083
70.2414 70.2658 0.000083
70.2414 70.266 0.000067
70.2414 70.2662 0.000017
70.2414 70.2664 0.000033
70.2414 70.2666 0.000117
70.2414 70.2668 0.000100
70.2414 70.267 0.000050
70.2414 70.2672 0.000100
70.2414 70.2674 0.000133
70.2414 70.2676 0.000017
70.2414 70.2678 0.000017
70.2414 70.268 0.000117
70.2414 70.2682 0.000050
70.2414 70.2684 0.000050
70.2414 70.2686 0.000117
70.2414 70.2688 0.000033
70.2414 70.269 0.000050
70.2414 70.2692 0.000050
70.2414 70.2694 0.000050
70.2414 70.2696 0.000000
70.2414 70.2698 0.000017
70.2414 70.27 0.000000
70.2414 70.2702 0.000050
70.2414 70.2704 0.000017
70.2414 70.2706 0.000050
70.2414 70.2708 0.000067
70.2414 70.271 0.000033
70.2414 70.2712 0.000067
70.2414 70.2714 0.000100
70.2414 70.2716 0.000083
70.2414 70.2718 0.000033
70.2414 70.272 0.000033
70.2414 70.2722 0.000067
70.2414 70.2724 0.000100
70.2414 70.2726 0.000117
70.2414 70.2728 0.000117
70.2414 70.273 0.000233
70.2414 70.2732 0.000417
70.2414 70.2734 0.000233
70.2414 70.2736 0.000133
70.2414 70.2738 0.000150
70.2414 70.274 0.000083
70.2414 70.2742 0.000067
70.2414 70.2744 0.000050
70.2414 70.2746 0.000017
70.2414 70.2748 0.000067
70.2414 70.275 0.000033
70.2414 70.2752 0.000067
70.2414 70.2754 0.000050
70.2414 70.2756 0.000017
70.2414 70.2758 0.000083
70.2414 70.276 0.000017
70.2414 70.2762 0.000017
70.2414 70.2764 0.000033
70.2414 70.2766 0.000017
70.2414 70.2768 0.000033
70.2414 70.277 0.000033
70.2414 70.2772 0.000033
70.2414 70.2774 0.000050
70.2414 70.2776 0.000017
70.2414 70.2778 0.000017
70.2414 70.278 0.000050
70.2414 70.2782 0.000033
70.2414 70.2784 0.000033
70.2414 70.2786 0.000017
70.2414 70.2788 0.000000
70.2414 70.279 0.000083
70.2414 70.2792 0.000000
70.2414 70.2794 0.000050
70.2414 70.2796 0.000050
70.2414 70.2798 0.000050
70.2414 70.28 0.000100
70.2414 70.2802 0.000100
70.2414 70.2804 0.000083
70.2414 70.2806 0.000033
70.2414 70.2808 0.000050
70.2414 70.281 0.000017
70.2414 70.2812 0.000017
70.2414 70.2814 0.000050
70.2414 70.2816 0.000033
70.2414 70.2818 0.000000
70.2414 70.282 0.000000
70.2414 70.2822 0.000000
70.2414 70.2824 0.000017
70.2414 70.2826 0.000000
70.2414 70.2828 0.000000
70.2414 70.283 0.000000
70.2414 70.2832 0.000000
70.2414 70.2834 0.000033
70.2414 70.2836 0.000050
70.2414 70.2838 0.000000
70.2414 70.284 0.000050
70.2414 70.2842 0.000017
70.2414 70.2844 0.000017
70.2414 70.2846 0.000017
70.2414 70.2848 0.000000
70.2414 70.285 0.000017
70.2414 70.2852 0.000050
70.2414 70.2854 0.000017
70.2414 70.2856 0.000017
70.2414 70.2858 0.000117
70.2414 70.286 0.000000
70.2414 70.2862 0.000083
70.2414 70.2864 0.000000
70.2414 70.2866 0.000017
70.2414 70.2868 0.000067
70.2414 70.287 0.000017
70.2414 70.2872 0.000083
70.2414 70.2874 0.000050
70.2414 70.2876 0.000000
70.2414 70.2878 0.000017
70.2414 70.288 0.000017
70.2414 70.2882 0.000000
70.2414 70.2884 0.000017
70.2414 70.2886 0.000083
70.2414 70.2888 0.000067
70.2414 70.289 0.000017
70.2414 70.2892 0.000017
70.2414 70.2894 0.000050
70.2414 70.2896 0.000033
70.2414 70.2898 0.000000
70.2414 70.29 0.000033
70.2414 70.2902 0.000033
70.2414 70.2904 0.000017
70.2414 70.2906 0.000033
70.2414 70.2908 0.000017
70.2414 70.291 0.000017
70.2414 70.2912 0.000050
70.2414 70.2914 0.000000
70.2414 70.2916 0.000017
70.2414 70.2918 0.000033
70.2414 70.292 0.000033
70.2414 70.2922 0.000050
70.2414 70.2924 0.000050
70.2414 70.2926 0.000067
70.2414 70.2928 0.000017
70.2414 70.293 0.000050
70.2414 70.2932 0.000000
70.2414 70.2934 0.000033
70.2414 70.2936 0.000083
70.2414 70.2938 0.000033
70.2414 70.294 0.000067
70.2414 70.2942 0.000050
70.2414 70.2944 0.000033
70.2414 70.2946 0.000000
70.2414 70.2948 0.000017
70.2414 70.295 0.000050
70.2414 70.2952 0.000033
70.2414 70.2954 0.000017
70.2414 70.2956 0.000017
70.2414 70.2958 0.000017
70.2414 70.296 0.000033
70.2414 70.2962 0.000067
70.2414 70.2964 0.000067
70.2414 70.2966 0.000017
70.2414 70.2968 0.000000
70.2414 70.297 0.000033
70.2414 70.2972 0.000033
70.2414 70.2974 0.000033
70.2414 70.2976 0.000067
70.2414 70.2978 0.000083
70.2414 70.298 0.000133
70.2414 70.2982 0.000133
70.2414 70.2984 0.000000
70.2414 70.2986 0.000017
70.2414 70.2988 0.000033
70.2414 70.299 0.000033
70.2414 70.2992 0.000017
70.2414 70.2994 0.000017
70.2414 70.2996 0.000067
70.2414 70.2998 0.000033
70.2414 70.3 0.000050
70.2414 70.3002 0.000017
70.2414 70.3004 0.000067
70.2414 70.3006 0.000083
70.2414 70.3008 0.000050
70.2414 70.301 0.000033
70.2414 70.3012 0.000067
70.2414 70.3014 0.000033
70.2414 70.3016 0.000017
70.2414 70.3018 0.000000
70.2414 70.302 0.000033
70.2414 70.3022 0.000017
70.2414 70.3024 0.000000
70.2414 70.3026 0.000033
70.2414 70.3028 0.000017
70.2414 70.303 0.000067
70.2414 70.3032 0.000017
70.2414 70.3034 0.000017
70.2414 70.3036 0.000017
70.2414 70.3038 0.000000
70.2414 70.304 0.000017
70.2414 70.3042 0.000000
70.2414 70.3044 0.000033
70.2414 70.3046 0.000033
70.2414 70.3048 0.000017
70.2414 70.305 0.000017
70.2414 70.3052 0.000000
70.2414 70.3054 0.000000
70.2414 70.3056 0.000083
70.2414 70.3058 0.000033
70.2414 70.306 0.000083
70.2414 70.3062 0.000017
70.2414 70.3064 0.000050
70.2414 70.3066 0.000050
70.2414 70.3068 0.000017
70.2414 70.307 0.000017
70.2414 70.3072 0.000000
70.2414 70.3074 0.000000
70.2414 70.3076 0.000000
70.2414 70.3078 0.000017
70.2414 70.308 0.000000
70.2414 70.3082 0.000017
70.2414 70.3084 0.000017
70.2414 70.3086 0.000000
70.2414 70.3088 0.000017
70.2414 70.309 0.000033
70.2414 70.3092 0.000067
70.2414 70.3094 0.000017
70.2414 70.3096 0.000033
70.2414 70.3098 0.000017
70.2414 70.31 0.000000
70.2414 70.3102 0.000017
70.2414 70.3104 0.000000
70.2414 70.3106 0.000017
70.2414 70.3108 0.000000
70.2414 70.311 0.000000
70.2414 70.3112 0.000000
70.2414 70.3114 0.000000
70.2414 70.3116 0.000000
70.2414 70.3118 0.000083
70.2414 70.312 0.000000
70.2414 70.3122 0.000050
70.2414 70.3124 0.000067
70.2414 70.3126 0.000067
70.2414 70.3128 0.000017
70.2414 70.313 0.000017
70.2414 70.3132 0.000050
70.2414 70.3134 0.000000
70.2414 70.3136 0.000033
70.2414 70.3138 0.000067
70.2414 70.314 0.000033
70.2414 70.3142 0.000033
70.2414 70.3144 0.000050
70.2414 70.3146 0.000000
70.2414 70.3148 0.000000
70.2414 70.315 0.000017
70.2414 70.3152 0.000017
70.2414 70.3154 0.000067
70.2414 70.3156 0.000033
70.2414 70.3158 0.000017
70.2414 70.316 0.000033
70.2414 70.3162 0.000017
70.2414 70.3164 0.000067
70.2414 70.3166 0.000050
70.2414 70.3168 0.000033
70.2414 70.317 0.000000
70.2414 70.3172 0.000000
70.2414 70.3174 0.000033
70.2414 70.3176 0.000083
70.2414 70.3178 0.000100
70.2414 70.318 0.000033
70.2414 70.3182 0.000033
70.2414 70.3184 0.000050
70.2414 70.3186 0.000033
70.2414 70.3188 0.000033
70.2414 70.319 0.000033
70.2414 70.3192 0.000017
70.2414 70.3194 0.000000
70.2414 70.3196 0.000017
70.2414 70.3198 0.000017
70.2414 70.32 0.000000
70.2414 70.3202 0.000033
70.2414 70.3204 0.000033
70.2414 70.3206 0.000033
70.2414 70.3208 0.000017
70.2414 70.321 0.000017
70.2414 70.3212 0.000050
70.2414 70.3214 0.000000
70.2414 70.3216 0.000050
70.2414 70.3218 0.000083
70.2414 70.322 0.000083
70.2414 70.3222 0.000000
70.2414 70.3224 0.000050
70.2414 70.3226 0.000050
70.2414 70.3228 0.000000
70.2414 70.323 0.000050
70.2414 70.3232 0.000100
70.2414 70.3234 0.000017
70.2414 70.3236 0.000000
70.2414 70.3238 0.000100
70.2414 70.324 0.000017
70.2414 70.3242 0.000067
70.2414 70.3244 0.000050
70.2414 70.3246 0.000100
70.2414 70.3248 0.000033
70.2414 70.325 0.000033
70.2414 70.3252 0.000000
70.2414 70.3254 0.000000
70.2414 70.3256 0.000000
70.2414 70.3258 0.000033
70.2414 70.326 0.000000
70.2414 70.3262 0.000067
70.2414 70.3264 0.000017
70.2414 70.3266 0.000033
70.2414 70.3268 0.000017
70.2414 70.327 0.000050
70.2414 70.3272 0.000033
70.2414 70.3274 0.000017
70.2414 70.3276 0.000000
70.2414 70.3278 0.000000
70.2414 70.328 0.000000
70.2414 70.3282 0.000017
70.2414 70.3284 0.000017
70.2414 70.3286 0.000017
70.2414 70.3288 0.000000
70.2414 70.329 0.000000
70.2414 70.3292 0.000033
70.2414 70.3294 0.000000
70.2414 70.3296 0.000017
70.2414 70.3298 0.000017
70.2414 70.33 0.000033
70.2414 70.3302 0.000033
70.2414 70.3304 0.000017
70.2414 70.3306 0.000017
70.2414 70.3308 0.000033
70.2414 70.331 0.000050
70.2414 70.3312 0.000033
70.2414 70.3314 0.000033
70.2414 70.3316 0.000017
70.2414 70.3318 0.000000
70.2414 70.332 0.000000
70.2414 70.3322 0.000000
70.2414 70.3324 0.000033
70.2414 70.3326 0.000000
70.2414 70.3328 0.000000
70.2414 70.333 0.000017
70.2414 70.3332 0.000017
70.2414 70.3334 0.000017
70.2414 70.3336 0.000000
70.2414 70.3338 0.000017
70.2414 70.334 0.000000
70.2414 70.3342 0.000000
70.2414 70.3344 0.000017
70.2414 70.3346 0.000050
70.2414 70.3348 0.000017
70.2414 70.335 0.000033
70.2414 70.3352 0.000033
70.2414 70.3354 0.000000
70.2414 70.3356 0.000000
70.2414 70.3358 0.000000
70.2414 70.336 0.000000
70.2414 70.3362 0.000017
70.2414 70.3364 0.000000
70.2414 70.3366 0.000000
70.2414 70.3368 0.000000
70.2414 70.337 0.000050
70.2414 70.3372 0.000050
70.2414 70.3374 0.000033
70.2414 70.3376 0.000000
70.2414 70.3378 0.000000
70.2414 70.338 0.000017
70.2414 70.3382 0.000033
70.2414 70.3384 0.000000
70.2414 70.3386 0.000017
70.2414 70.3388 0.000000
70.2414 70.339 0.000000
70.2414 70.3392 0.000017
70.2414 70.3394 0.000017
70.2414 70.3396 0.000000
70.2414 70.3398 0.000017
70.2414 70.34 0.000017
70.2414 70.3402 0.000000
70.2414 70.3404 0.000000
70.2414 70.3406 0.000000
70.2414 70.3408 0.000000
70.2414 70.341 0.000017
70.2414 70.3412 0.000017
70.2414 70.3414 0.000000
70.2414 70.3416 0.000000
70.2414 70.3418 0.000000
70.2414 70.342 0.000000
70.2414 70.3422 0.000000
70.2414 70.3424 0.000000
70.2414 70.3426 0.000000
70.2414 70.3428 0.000017
70.2414 70.343 0.000050
70.2414 70.3432 0.000000
70.2414 70.3434 0.000017
70.2414 70.3436 0.000000
70.2414 70.3438 0.000017
70.2414 70.344 0.000017
70.2414 70.3442 0.000000
70.2414 70.3444 0.000000
70.2414 70.3446 0.000000
70.2414 70.3448 0.000000
70.2414 70.345 0.000000
70.2414 70.3452 0.000000
70.2414 70.3454 0.000017
70.2414 70.3456 0.000033
70.2414 70.3458 0.000017
70.2414 70.346 0.000017
70.2414 70.3462 0.000017
70.2414 70.3464 0.000017
70.2414 70.3466 0.000017
70.2414 70.3468 0.000000
70.2414 70.347 0.000000
70.2414 70.3472 0.000000
70.2414 70.3474 0.000000
70.2414 70.3476 0.000017
70.2414 70.3478 0.000000
70.2414 70.348 0.000017
70.2414 70.3482 0.000000
70.2414 70.3484 0.000000
70.2414 70.3486 0.000000
70.2414 70.3488 0.000017
70.2414 70.349 0.000000
70.2414 70.3492 0.000033
70.2414 70.3494 0.000000
70.2414 70.3496 0.000050
70.2414 70.3498 0.000017
70.2414 70.35 0.000017
70.2414 70.3502 0.000017
70.2414 70.3504 0.000000
70.2414 70.3506 0.000000
70.2414 70.3508 0.000000
70.2414 70.351 0.000017
70.2414 70.3512 0.000000
70.2414 70.3514 0.000050
70.2414 70.3516 0.000033
70.2414 70.3518 0.000000
70.2414 70.352 0.000017
70.2414 70.3522 0.000017
70.2414 70.3524 0.000000
70.2414 70.3526 0.000033
70.2414 70.3528 0.000033
70.2414 70.353 0.000017
70.2414 70.3532 0.000000
70.2414 70.3534 0.000000
70.2414 70.3536 0.000000
70.2414 70.3538 0.000017
70.2414 70.354 0.000017
70.2414 70.3542 0.000000
70.2414 70.3544 0.000017
70.2414 70.3546 0.000000
70.2414 70.3548 0.000000
70.2414 70.355 0.000017
70.2414 70.3552 0.000017
70.2414 70.3554 0.000017
70.2414 70.3556 0.000033
70.2414 70.3558 0.000017
70.2414 70.356 0.000000
70.2414 70.3562 0.000000
70.2414 70.3564 0.000000
70.2414 70.3566 0.000017
70.2414 70.3568 0.000000
70.2414 70.357 0.000000
70.2414 70.3572 0.000000
70.2414 70.3574 0.000000
70.2414 70.3576 0.000000
70.2414 70.3578 0.000000
70.2414 70.358 0.000000
70.2414 70.3582 0.000000
70.2414 70.3584 0.000000
70.2414 70.3586 0.000000
70.2414 70.3588 0.000017
70.2414 70.359 0.000000
70.2414 70.3592 0.000000
70.2414 70.3594 0.000000
70.2414 70.3596 0.000000
70.2414 70.3598 0.000000
70.2414 70.36 0.000000
70.2414 70.3602 0.000000
70.2414 70.3604 0.000000
70.2414 70.3606 0.000000
70.2414 70.3608 0.000017
70.2414 70.361 0.000000
70.2414 70.3612 0.000000
70.2414 70.3614 0.000000
70.2414 70.3616 0.000000
70.2414 70.3618 0.000000
70.2414 70.362 0.000000
70.2414 70.3622 0.000000
70.2414 70.3624 0.000000
70.2414 70.3626 0.000000
70.2414 70.3628 0.000000
70.2414 70.363 0.000033
70.2414 70.3632 0.000000
70.2414 70.3634 0.000000
70.2414 70.3636 0.000000
70.2414 70.3638 0.000000
70.2414 70.364 0.000017
70.2414 70.3642 0.000017
70.2414 70.3644 0.000000
70.2414 70.3646 0.000000
70.2414 70.3648 0.000000
70.2414 70.365 0.000050
70.2414 70.3652 0.000000
70.2414 70.3654 0.000033
70.2414 70.3656 0.000000
70.2414 70.3658 0.000000
70.2414 70.366 0.000017
70.2414 70.3662 0.000000
70.2414 70.3664 0.000000
70.2414 70.3666 0.000017
70.2414 70.3668 0.000017
70.2414 70.367 0.000017
70.2414 70.3672 0.000017
70.2414 70.3674 0.000017
70.2414 70.3676 0.000017
70.2414 70.3678 0.000017
70.2414 70.368 0.000000
70.2414 70.3682 0.000000
70.2414 70.3684 0.000000
70.2414 70.3686 0.000017
70.2414 70.3688 0.000017
70.2414 70.369 0.000000
70.2414 70.3692 0.000017
70.2414 70.3694 0.000017
70.2414 70.3696 0.000000
70.2414 70.3698 0.000000
70.2414 70.37 0.000000
70.2414 70.3702 0.000000
70.2414 70.3704 0.000033
70.2414 70.3706 0.000000
70.2414 70.3708 0.000017
70.2414 70.371 0.000000
70.2414 70.3712 0.000033
70.2414 70.3714 0.000000
70.2414 70.3716 0.000017
70.2414 70.3718 0.000067
70.2414 70.372 0.000017
70.2414 70.3722 0.000033
70.2414 70.3724 0.000017
70.2414 70.3726 0.000000
70.2414 70.3728 0.000017
70.2414 70.373 0.000017
70.2414 70.3732 0.000000
70.2414 70.3734 0.000017
70.2414 70.3736 0.000000
70.2414 70.3738 0.000017
70.2414 70.374 0.000000
70.2414 70.3742 0.000017
70.2414 70.3744 0.000000
70.2414 70.3746 0.000033
70.2414 70.3748 0.000017
70.2414 70.375 0.000033
70.2414 70.3752 0.000050
70.2414 70.3754 0.000050
70.2414 70.3756 0.000050
70.2414 70.3758 0.000000
70.2414 70.376 0.000033
70.2414 70.3762 0.000033
70.2414 70.3764 0.000050
70.2414 70.3766 0.000017
70.2414 70.3768 0.000000
70.2414 70.377 0.000000
70.2414 70.3772 0.000033
70.2414 70.3774 0.000033
70.2414 70.3776 0.000017
70.2414 70.3778 0.000000
70.2414 70.378 0.000000
70.2414 70.3782 0.000033
70.2414 70.3784 0.000017
70.2414 70.3786 0.000050
70.2414 70.3788 0.000000
70.2414 70.379 0.000033
70.2414 70.3792 0.000033
70.2414 70.3794 0.000083
70.2414 70.3796 0.000017
70.2414 70.3798 0.000017
70.2414 70.38 0.000033
70.2414 70.3802 0.000050
70.2414 70.3804 0.000017
70.2414 70.3806 0.000000
70.2414 70.3808 0.000017
70.2414 70.381 0.000000
70.2414 70.3812 0.000017
70.2414 70.3814 0.000033
70.2414 70.3816 0.000033
70.2414 70.3818 0.000000
70.2414 70.382 0.000033
70.2414 70.3822 0.000017
70.2414 70.3824 0.000017
70.2414 70.3826 0.000017
70.2414 70.3828 0.000017
70.2414 70.383 0.000000
70.2414 70.3832 0.000050
70.2414 70.3834 0.000067
70.2414 70.3836 0.000100
70.2414 70.3838 0.000033
70.2414 70.384 0.000067
70.2414 70.3842 0.000000
70.2414 70.3844 0.000017
70.2414 70.3846 0.000033
70.2414 70.3848 0.000017
70.2414 70.385 0.000000
70.2414 70.3852 0.000067
70.2414 70.3854 0.000017
70.2414 70.3856 0.000017
70.2414 70.3858 0.000000
70.2414 70.386 0.000017
70.2414 70.3862 0.000017
70.2414 70.3864 0.000017
70.2414 70.3866 0.000017
70.2414 70.3868 0.000017
70.2414 70.387 0.000050
70.2414 70.3872 0.000017
70.2414 70.3874 0.000067
70.2414 70.3876 0.000033
70.2414 70.3878 0.000033
70.2414 70.388 0.000017
70.2414 70.3882 0.000000
70.2414 70.3884 0.000000
70.2414 70.3886 0.000000
70.2414 70.3888 0.000000
70.2414 70.389 0.000017
70.2414 70.3892 0.000017
70.2414 70.3894 0.000000
70.2414 70.3896 0.000033
70.2414 70.3898 0.000033
70.2414 70.39 0.000033
70.2414 70.3902 0.000017
70.2414 70.3904 0.000067
70.2414 70.3906 0.000017
70.2414 70.3908 0.000000
70.2414 70.391 0.000000
70.2414 70.3912 0.000017
70.2414 70.3914 0.000017
70.2414 70.3916 0.000000
70.2414 70.3918 0.000017
70.2414 70.392 0.000000
70.2414 70.3922 0.000033
70.2414 70.3924 0.000017
70.2414 70.3926 0.000017
70.2414 70.3928 0.000033
70.2414 70.393 0.000017
70.2414 70.3932 0.000017
70.2414 70.3934 0.000033
70.2414 70.3936 0.000000
70.2414 70.3938 0.000017
70.2414 70.394 0.000000
70.2414 70.3942 0.000017
70.2414 70.3944 0.000017
70.2414 70.3946 0.000000
70.2414 70.3948 0.000000
70.2414 70.395 0.000017
70.2414 70.3952 0.000017
70.2414 70.3954 0.000050
70.2414 70.3956 0.000033
70.2414 70.3958 0.000000
70.2414 70.396 0.000017
70.2414 70.3962 0.000000
70.2414 70.3964 0.000033
70.2414 70.3966 0.000017
70.2414 70.3968 0.000033
70.2414 70.397 0.000000
70.2414 70.3972 0.000033
70.2414 70.3974 0.000017
70.2414 70.3976 0.000050
70.2414 70.3978 0.000050
70.2414 70.398 0.000000
70.2414 70.3982 0.000017
70.2414 70.3984 0.000050
70.2414 70.3986 0.000050
70.2414 70.3988 0.000017
70.2414 70.399 0.000000
70.2414 70.3992 0.000017
70.2414 70.3994 0.000017
70.2414 70.3996 0.000033
70.2414 70.3998 0.000050
70.2416 70.24 0.003333
70.2416 70.2402 0.003867
70.2416 70.2404 0.003583
70.2416 70.2406 0.004100
70.2416 70.2408 0.007150
70.2416 70.241 0.015217
70.2416 70.2412 0.050200
70.2416 70.2414 0.314500
70.2416 70.2416 0.000000
70.2416 70.2418 0.307017
70.2416 70.242 0.048467
70.2416 70.2422 0.017167
70.2416 70.2424 0.008983
70.2416 70.2426 0.006433
70.2416 70.2428 0.003967
70.2416 70.243 0.004717
70.2416 70.2432 0.002883
70.2416 70.2434 0.001667
70.2416 70.2436 0.001483
70.2416 70.2438 0.001233
70.2416 70.244 0.002017
70.2416 70.2442 0.001117
70.2416 70.2444 0.000733
70.2416 70.2446 0.000783
70.2416 70.2448 0.000567
70.2416 70.245 0.000450
70.2416 70.2452 0.000467
70.2416 70.2454 0.000917
70.2416 70.2456 0.001450
70.2416 70.2458 0.000583
70.2416 70.246 0.000450
70.2416 70.2462 0.000567
70.2416 70.2464 0.000550
70.2416 70.2466 0.000817
70.2416 70.2468 0.001767
70.2416 70.247 0.000850
70.2416 70.2472 0.000467
70.2416 70.2474 0.000167
70.2416 70.2476 0.000150
70.2416 70.2478 0.000250
70.2416 70.248 0.000200
70.2416 70.2482 0.000183
70.2416 70.2484 0.000417
70.2416 70.2486 0.000533
70.2416 70.2488 0.000433
70.2416 70.249 0.001067
70.2416 70.2492 0.000667
70.2416 70.2494 0.000350
70.2416 70.2496 0.000500
70.2416 70.2498 0.000600
70.2416 70.25 0.001050
70.2416 70.2502 0.000567
70.2416 70.2504 0.000350
70.2416 70.2506 0.000317
70.2416 70.2508 0.000217
70.2416 70.251 0.000283
70.2416 70.2512 0.000233
70.2416 70.2514 0.000150
70.2416 70.2516 0.000133
70.2416 70.2518 0.000100
70.2416 70.252 0.000050
70.2416 70.2522 0.000183
70.2416 70.2524 0.000233
70.2416 70.2526 0.000167
70.2416 70.2528 0.000217
70.2416 70.253 0.000283
70.2416 70.2532 0.000300
70.2416 70.2534 0.000350
70.2416 70.2536 0.000317
70.2416 70.2538 0.000100
70.2416 70.254 0.000133
70.2416 70.2542 0.000300
70.2416 70.2544 0.000283
70.2416 70.2546 0.000717
70.2416 70.2548 0.001183
70.2416 70.255 0.000700
70.2416 70.2552 0.000283
70.2416 70.2554 0.000283
70.2416 70.2556 0.000167
70.2416 70.2558 0.000217
70.2416 70.256 0.000117
70.2416 70.2562 0.000183
70.2416 70.2564 0.000167
70.2416 70.2566 0.000033
70.2416 70.2568 0.000217
70.2416 70.257 0.000133
70.2416 70.2572 0.000133
70.2416 70.2574 0.000033
70.2416 70.2576 0.000150
70.2416 70.2578 0.000150
70.2416 70.258 0.000083
70.2416 70.2582 0.000167
70.2416 70.2584 0.000167
70.2416 70.2586 0.000200
70.2416 70.2588 0.000167
70.2416 70.259 0.000233
70.2416 70.2592 0.000350
70.2416 70.2594 0.000317
70.2416 70.2596 0.000250
70.2416 70.2598 0.000167
70.2416 70.26 0.000167
70.2416 70.2602 0.000150
70.2416 70.2604 0.000250
70.2416 70.2606 0.000067
70.2416 70.2608 0.000067
70.2416 70.261 0.000150
70.2416 70.2612 0.000083
70.2416 70.2614 0.000133
70.2416 70.2616 0.000050
70.2416 70.2618 0.000083
70.2416 70.262 0.000050
70.2416 70.2622 0.000117
70.2416 70.2624 0.000133
70.2416 70.2626 0.000150
70.2416 70.2628 0.000133
70.2416 70.263 0.000017
70.2416 70.2632 0.000033
70.2416 70.2634 0.000067
70.2416 70.2636 0.000050
70.2416 70.2638 0.000100
70.2416 70.264 0.000050
70.2416 70.2642 0.000017
70.2416 70.2644 0.000017
70.2416 70.2646 0.000050
70.2416 70.2648 0.000083
70.2416 70.265 0.000100
70.2416 70.2652 0.000133
70.2416 70.2654 0.000083
70.2416 70.2656 0.000050
70.2416 70.2658 0.000083
70.2416 70.266 0.000067
70.2416 70.2662 0.000067
70.2416 70.2664 0.000100
70.2416 70.2666 0.000100
70.2416 70.2668 0.000083
70.2416 70.267 0.000067
70.2416 70.2672 0.000033
70.2416 70.2674 0.000050
70.2416 70.2676 0.000067
70.2416 70.2678 0.000133
70.2416 70.268 0.000067
70.2416 70.2682 0.000033
70.2416 70.2684 0.000067
70.2416 70.2686 0.000017
70.2416 70.2688 0.000033
70.2416 70.269 0.000033
70.2416 70.2692 0.000050
70.2416 70.2694 0.000050
70.2416 70.2696 0.000067
70.2416 70.2698 0.000017
70.2416 70.27 0.000050
70.2416 70.2702 0.000083
70.2416 70.2704 0.000067
70.2416 70.2706 0.000133
70.2416 70.2708 0.000083
70.2416 70.271 0.000083
70.2416 70.2712 0.000050
70.2416 70.2714 0.000017
70.2416 70.2716 0.000083
70.2416 70.2718 0.000150
70.2416 70.272 0.000050
70.2416 70.2722 0.000117
70.2416 70.2724 0.000117
70.2416 70.2726 0.000050
70.2416 70.2728 0.000300
70.2416 70.273 0.000683
70.2416 70.2732 0.001767
70.2416 70.2734 0.000750
70.2416 70.2736 0.000250
70.2416 70.2738 0.000117
70.2416 70.274 0.000167
70.2416 70.2742 0.000083
70.2416 70.2744 0.000050
70.2416 70.2746 0.000050
70.2416 70.2748 0.000050
70.2416 70.275 0.000083
70.2416 70.2752 0.000067
70.2416 70.2754 0.000050
70.2416 70.2756 0.000067
70.2416 70.2758 0.000017
70.2416 70.276 0.000083
70.2416 70.2762 0.000033
70.2416 70.2764 0.000017
70.2416 70.2766 0.000017
70.2416 70.2768 0.000017
70.2416 70.277 0.000050
70.2416 70.2772 0.000017
70.2416 70.2774 0.000033
70.2416 70.2776 0.000017
70.2416 70.2778 0.000050
70.2416 70.278 0.000050
70.2416 70.2782 0.000067
70.2416 70.2784 0.000067
70.2416 70.2786 0.000033
70.2416 70.2788 0.000017
70.2416 70.279 0.000100
70.2416 70.2792 0.000067
70.2416 70.2794 0.000033
70.2416 70.2796 0.000167
70.2416 70.2798 0.000150
70.2416 70.28 0.000667
70.2416 70.2802 0.000233
70.2416 70.2804 0.000100
70.2416 70.2806 0.000100
70.2416 70.2808 0.000067
70.2416 70.281 0.000033
70.2416 70.2812 0.000050
70.2416 70.2814 0.000050
70.2416 70.2816 0.000050
70.2416 70.2818 0.000083
70.2416 70.282 0.000033
70.2416 70.2822 0.000017
70.2416 70.2824 0.000050
70.2416 70.2826 0.000100
70.2416 70.2828 0.000050
70.2416 70.283 0.000033
70.2416 70.2832 0.000050
70.2416 70.2834 0.000083
70.2416 70.2836 0.000033
70.2416 70.2838 0.000017
70.2416 70.284 0.000033
70.2416 70.2842 0.000067
70.2416 70.2844 0.000050
70.2416 70.2846 0.000000
70.2416 70.2848 0.000033
70.2416 70.285 0.000000
70.2416 70.2852 0.000017
70.2416 70.2854 0.000017
70.2416 70.2856 0.000000
70.2416 70.2858 0.000033
70.2416 70.286 0.000050
70.2416 70.2862 0.000050
70.2416 70.2864 0.000017
70.2416 70.2866 0.000033
70.2416 70.2868 0.000017
70.2416 70.287 0.000017
70.2416 70.2872 0.000033
70.2416 70.2874 0.000017
70.2416 70.2876 0.000017
70.2416 70.2878 0.000000
70.2416 70.288 0.000083
70.2416 70.2882 0.000033
70.2416 70.2884 0.000067
70.2416 70.2886 0.000033
70.2416 70.2888 0.000083
70.2416 70.289 0.000050
70.2416 70.2892 0.000033
70.2416 70.2894 0.000050
70.2416 70.2896 0.000117
70.2416 70.2898 0.000033
70.2416 70.29 0.000000
70.2416 70.2902 0.000033
70.2416 70.2904 0.000000
70.2416 70.2906 0.000000
70.2416 70.2908 0.000017
70.2416 70.291 0.000017
70.2416 70.2912 0.000017
70.2416 70.2914 0.000050
70.2416 70.2916 0.000050
70.2416 70.2918 0.000000
70.2416 70.292 0.000067
70.2416 70.2922 0.000033
70.2416 70.2924 0.000050
70.2416 70.2926 0.000050
70.2416 70.2928 0.000050
70.2416 70.293 0.000100
70.2416 70.2932 0.000033
70.2416 70.2934 0.000083
70.2416 70.2936 0.000100
70.2416 70.2938 0.000100
70.2416 70.294 0.000083
70.2416 70.2942 0.000100
70.2416 70.2944 0.000033
70.2416 70.2946 0.000033
70.2416 70.2948 0.000017
70.2416 70.295 0.000033
70.2416 70.2952 0.000050
70.2416 70.2954 0.000033
70.2416 70.2956 0.000067
70.2416 70.2958 0.000067
70.2416 70.296 0.000033
70.2416 70.2962 0.000050
70.2416 70.2964 0.000033
70.2416 70.2966 0.000000
70.2416 70.2968 0.000000
70.2416 70.297 0.000067
70.2416 70.2972 0.000017
70.2416 70.2974 0.000017
70.2416 70.2976 0.000067
70.2416 70.2978 0.000133
70.2416 70.298 0.000317
70.2416 70.2982 0.000150
70.2416 70.2984 0.000067
70.2416 70.2986 0.000100
70.2416 70.2988 0.000067
70.2416 70.299 0.000017
70.2416 70.2992 0.000067
70.2416 70.2994 0.000033
70.2416 70.2996 0.000083
70.2416 70.2998 0.000017
70.2416 70.3 0.000050
70.2416 70.3002 0.000033
70.2416 70.3004 0.000017
70.2416 70.3006 0.000033
70.2416 70.3008 0.000067
70.2416 70.301 0.000017
70.2416 70.3012 0.000000
70.2416 70.3014 0.000033
70.2416 70.3016 0.000000
70.2416 70.3018 0.000000
70.2416 70.302 0.000050
70.2416 70.3022 0.000067
70.2416 70.3024 0.000000
70.2416 70.3026 0.000017
70.2416 70.3028 0.000017
70.2416 70.303 0.000033
70.2416 70.3032 0.000033
70.2416 70.3034 0.000033
70.2416 70.3036 0.000017
70.2416 70.3038 0.000033
70.2416 70.304 0.000050
70.2416 70.3042 0.000017
70.2416 70.3044 0.000050
70.2416 70.3046 0.000017
70.2416 70.3048 0.000050
70.2416 70.305 0.000050
70.2416 70.3052 0.000000
70.2416 70.3054 0.000050
70.2416 70.3056 0.000083
70.2416 70.3058 0.000067
70.2416 70.306 0.000067
70.2416 70.3062 0.000117
70.2416 70.3064 0.000000
70.2416 70.3066 0.000033
70.2416 70.3068 0.000033
70.2416 70.307 0.000000
70.2416 70.3072 0.000033
70.2416 70.3074 0.000017
70.2416 70.3076 0.000067
70.2416 70.3078 0.000017
70.2416 70.308 0.000067
70.2416 70.3082 0.000033
70.2416 70.3084 0.000017
70.2416 70.3086 0.000017
70.2416 70.3088 0.000033
70.2416 70.309 0.000033
70.2416 70.3092 0.000017
70.2416 70.3094 0.000000
70.2416 70.3096 0.000000
70.2416 70.3098 0.000000
70.2416 70.31 0.000017
70.2416 70.3102 0.000017
70.2416 70.3104 0.000017
70.2416 70.3106 0.000033
70.2416 70.3108 0.000033
70.2416 70.311 0.000017
70.2416 70.3112 0.000000
70.2416 70.3114 0.000017
70.2416 70.3116 0.000000
70.2416 70.3118 0.000017
70.2416 70.312 0.000033
70.2416 70.3122 0.000000
70.2416 70.3124 0.000017
70.2416 70.3126 0.000033
70.2416 70.3128 0.000000
70.2416 70.313 0.000033
70.2416 70.3132 0.000050
70.2416 70.3134 0.000000
70.2416 70.3136 0.000000
70.2416 70.3138 0.000017
70.2416 70.314 0.000050
70.2416 70.3142 0.000100
70.2416 70.3144 0.000017
70.2416 70.3146 0.000017
70.2416 70.3148 0.000033
70.2416 70.315 0.000067
70.2416 70.3152 0.000083
70.2416 70.3154 0.000033
70.2416 70.3156 0.000083
70.2416 70.3158 0.000050
70.2416 70.316 0.000017
70.2416 70.3162 0.000067
70.2416 70.3164 0.000017
70.2416 70.3166 0.000050
70.2416 70.3168 0.000067
70.2416 70.317 0.000050
70.2416 70.3172 0.000017
70.2416 70.3174 0.000067
70.2416 70.3176 0.000283
70.2416 70.3178 0.000150
70.2416 70.318 0.000100
70.2416 70.3182 0.000067
70.2416 70.3184 0.000100
70.2416 70.3186 0.000050
70.2416 70.3188 0.000083
70.2416 70.319 0.000067
70.2416 70.3192 0.000050
70.2416 70.3194 0.000017
70.2416 70.3196 0.000033
70.2416 70.3198 0.000017
70.2416 70.32 0.000017
70.2416 70.3202 0.000033
70.2416 70.3204 0.000017
70.2416 70.3206 0.000100
70.2416 70.3208 0.000050
70.2416 70.321 0.000033
70.2416 70.3212 0.000067
70.2416 70.3214 0.000050
70.2416 70.3216 0.000100
70.2416 70.3218 0.000033
70.2416 70.322 0.000017
70.2416 70.3222 0.000033
70.2416 70.3224 0.000083
70.2416 70.3226 0.000017
70.2416 70.3228 0.000033
70.2416 70.323 0.000133
70.2416 70.3232 0.000017
70.2416 70.3234 0.000033
70.2416 70.3236 0.000017
70.2416 70.3238 0.000033
70.2416 70.324 0.000017
70.2416 70.3242 0.000050
70.2416 70.3244 0.000050
70.2416 70.3246 0.000017
70.2416 70.3248 0.000067
70.2416 70.325 0.000083
70.2416 70.3252 0.000033
70.2416 70.3254 0.000000
70.2416 70.3256 0.000000
70.2416 70.3258 0.000000
70.2416 70.326 0.000000
70.2416 70.3262 0.000000
70.2416 70.3264 0.000033
70.2416 70.3266 0.000033
70.2416 70.3268 0.000033
70.2416 70.327 0.000050
70.2416 70.3272 0.000017
70.2416 70.3274 0.000000
70.2416 70.3276 0.000000
70.2416 70.3278 0.000017
70.2416 70.328 0.000000
70.2416 70.3282 0.000017
70.2416 70.3284 0.000017
70.2416 70.3286 0.000033
70.2416 70.3288 0.000017
70.2416 70.329 0.000017
70.2416 70.3292 0.000000
70.2416 70.3294 0.000017
70.2416 70.3296 0.000000
70.2416 70.3298 0.000000
70.2416 70.33 0.000033
70.2416 70.3302 0.000017
70.2416 70.3304 0.000033
70.2416 70.3306 0.000067
70.2416 70.3308 0.000017
70.2416 70.331 0.000033
70.2416 70.3312 0.000033
70.2416 70.3314 0.000000
70.2416 70.3316 0.000033
70.2416 70.3318 0.000000
70.2416 70.332 0.000017
70.2416 70.3322 0.000000
70.2416 70.3324 0.000000
70.2416 70.3326 0.000000
70.2416 70.3328 0.000017
70.2416 70.333 0.000000
70.2416 70.3332 0.000083
70.2416 70.3334 0.000050
70.2416 70.3336 0.000017
70.2416 70.3338 0.000017
70.2416 70.334 0.000000
70.2416 70.3342 0.000000
70.2416 70.3344 0.000017
70.2416 70.3346 0.000050
70.2416 70.3348 0.000083
70.2416 70.335 0.000000
70.2416 70.3352 0.000017
70.2416 70.3354 0.000050
70.2416 70.3356 0.000000
70.2416 70.3358 0.000000
70.2416 70.336 0.000000
70.2416 70.3362 0.000033
70.2416 70.3364 0.000000
70.2416 70.3366 0.000017
70.2416 70.3368 0.000017
70.2416 70.337 0.000017
70.2416 70.3372 0.000017
70.2416 70.3374 0.000000
70.2416 70.3376 0.000017
70.2416 70.3378 0.000017
70.2416 70.338 0.000017
70.2416 70.3382 0.000000
70.2416 70.3384 0.000000
70.2416 70.3386 0.000000
70.2416 70.3388 0.000017
70.2416 70.339 0.000017
70.2416 70.3392 0.000000
70.2416 70.3394 0.000017
70.2416 70.3396 0.000017
70.2416 70.3398 0.000033
70.2416 70.34 0.000000
70.2416 70.3402 0.000033
70.2416 70.3404 0.000000
70.2416 70.3406 0.000000
70.2416 70.3408 0.000000
70.2416 70.341 0.000000
70.2416 70.3412 0.000000
70.2416 70.3414 0.000033
70.2416 70.3416 0.000000
70.2416 70.3418 0.000000
70.2416 70.342 0.000050
70.2416 70.3422 0.000033
70.2416 70.3424 0.000033
70.2416 70.3426 0.000033
70.2416 70.3428 0.000000
70.2416 70.343 0.000000
70.2416 70.3432 0.000000
70.2416 70.3434 0.000033
70.2416 70.3436 0.000000
70.2416 70.3438 0.000033
70.2416 70.344 0.000000
70.2416 70.3442 0.000017
70.2416 70.3444 0.000017
70.2416 70.3446 0.000017
70.2416 70.3448 0.000000
70.2416 70.345 0.000017
70.2416 70.3452 0.000017
70.2416 70.3454 0.000033
70.2416 70.3456 0.000017
70.2416 70.3458 0.000000
70.2416 70.346 0.000017
70.2416 70.3462 0.000017
70.2416 70.3464 0.000017
70.2416 70.3466 0.000000
70.2416 70.3468 0.000000
70.2416 70.347 0.000017
70.2416 70.3472 0.000000
70.2416 70.3474 0.000017
70.2416 70.3476 0.000000
70.2416 70.3478 0.000017
70.2416 70.348 0.000033
70.2416 70.3482 0.000000
70.2416 70.3484 0.000017
70.2416 70.3486 0.000017
70.2416 70.3488 0.000017
70.2416 70.349 0.000000
70.2416 70.3492 0.000017
70.2416 70.3494 0.000000
70.2416 70.3496 0.000017
70.2416 70.3498 0.000017
70.2416 70.35 0.000000
70.2416 70.3502 0.000017
70.2416 70.3504 0.000000
70.2416 70.3506 0.000017
70.2416 70.3508 0.000033
70.2416 70.351 0.000017
70.2416 70.3512 0.000000
70.2416 70.3514 0.000050
70.2416 70.3516 0.000017
70.2416 70.3518 0.000000
70.2416 70.352 0.000017
70.2416 70.3522 0.000000
70.2416 70.3524 0.000017
70.2416 70.3526 0.000017
70.2416 70.3528 0.000017
70.2416 70.353 0.000017
70.2416 70.3532 0.000017
70.2416 70.3534 0.000000
70.2416 70.3536 0.000000
70.2416 70.3538 0.000000
70.2416 70.354 0.000017
70.2416 70.3542 0.000000
70.2416 70.3544 0.000000
70.2416 70.3546 0.000033
70.2416 70.3548 0.000050
70.2416 70.355 0.000000
70.2416 70.3552 0.000000
70.2416 70.3554 0.000000
70.2416 70.3556 0.000017
70.2416 70.3558 0.000033
70.2416 70.356 0.000000
70.2416 70.3562 0.000000
70.2416 70.3564 0.000033
70.2416 70.3566 0.000000
70.2416 70.3568 0.000017
70.2416 70.357 0.000000
70.2416 70.3572 0.000017
70.2416 70.3574 0.000000
70.2416 70.3576 0.000000
70.2416 70.3578 0.000017
70.2416 70.358 0.000033
70.2416 70.3582 0.000017
70.2416 70.3584 0.000017
70.2416 70.3586 0.000033
70.2416 70.3588 0.000017
70.2416 70.359 0.000000
70.2416 70.3592 0.000000
70.2416 70.3594 0.000000
70.2416 70.3596 0.000000
70.2416 70.3598 0.000017
70.2416 70.36 0.000017
70.2416 70.3602 0.000017
70.2416 70.3604 0.000000
70.2416 70.3606 0.000000
70.2416 70.3608 0.000033
70.2416 70.361 0.000017
70.2416 70.3612 0.000033
70.2416 70.3614 0.000017
70.2416 70.3616 0.000000
70.2416 70.3618 0.000000
70.2416 70.362 0.000000
70.2416 70.3622 0.000000
70.2416 70.3624 0.000000
70.2416 70.3626 0.000017
70.2416 70.3628 0.000000
70.2416 70.363 0.000000
70.2416 70.3632 0.000000
70.2416 70.3634 0.000000
70.2416 70.3636 0.000000
70.2416 70.3638 0.000017
70.2416 70.364 0.000033
70.2416 70.3642 0.000033
70.2416 70.3644 0.000017
70.2416 70.3646 0.000017
70.2416 70.3648 0.000050
70.2416 70.365 0.000033
70.2416 70.3652 0.000033
70.2416 70.3654 0.000033
70.2416 70.3656 0.000000
70.2416 70.3658 0.000017
70.2416 70.366 0.000000
70.2416 70.3662 0.000000
70.2416 70.3664 0.000000
70.2416 70.3666 0.000000
70.2416 70.3668 0.000017
70.2416 70.367 0.000033
70.2416 70.3672 0.000017
70.2416 70.3674 0.000017
70.2416 70.3676 0.000000
70.2416 70.3678 0.000033
70.2416 70.368 0.000000
70.2416 70.3682 0.000000
70.2416 70.3684 0.000000
70.2416 70.3686 0.000000
70.2416 70.3688 0.000000
70.2416 70.369 0.000017
70.2416 70.3692 0.000067
70.2416 70.3694 0.000033
70.2416 70.3696 0.000050
70.2416 70.3698 0.000017
70.2416 70.37 0.000000
70.2416 70.3702 0.000017
70.2416 70.3704 0.000000
70.2416 70.3706 0.000017
70.2416 70.3708 0.000017
70.2416 70.371 0.000000
70.2416 70.3712 0.000017
70.2416 70.3714 0.000017
70.2416 70.3716 0.000050
70.2416 70.3718 0.000050
70.2416 70.372 0.000017
70.2416 70.3722 0.000017
70.2416 70.3724 0.000000
70.2416 70.3726 0.000017
70.2416 70.3728 0.000000
70.2416 70.373 0.000000
70.2416 70.3732 0.000000
70.2416 70.3734 0.000033
70.2416 70.3736 0.000000
70.2416 70.3738 0.000017
70.2416 70.374 0.000033
70.2416 70.3742 0.000033
70.2416 70.3744 0.000000
70.2416 70.3746 0.000033
70.2416 70.3748 0.000033
70.2416 70.375 0.000050
70.2416 70.3752 0.000017
70.2416 70.3754 0.000083
70.2416 70.3756 0.000067
70.2416 70.3758 0.000000
70.2416 70.376 0.000017
70.2416 70.3762 0.000017
70.2416 70.3764 0.000017
70.2416 70.3766 0.000000
70.2416 70.3768 0.000000
70.2416 70.377 0.000017
70.2416 70.3772 0.000017
70.2416 70.3774 0.000000
70.2416 70.3776 0.000033
70.2416 70.3778 0.000067
70.2416 70.378 0.000000
70.2416 70.3782 0.000017
70.2416 70.3784 0.000000
70.2416 70.3786 0.000000
70.2416 70.3788 0.000033
70.2416 70.379 0.000000
70.2416 70.3792 0.000017
70.2416 70.3794 0.000017
70.2416 70.3796 0.000017
70.2416 70.3798 0.000017
70.2416 70.38 0.000017
70.2416 70.3802 0.000033
70.2416 70.3804 0.000000
70.2416 70.3806 0.000017
70.2416 70.3808 0.000000
70.2416 70.381 0.000000
70.2416 70.3812 0.000000
70.2416 70.3814 0.000000
70.2416 70.3816 0.000017
70.2416 70.3818 0.000017
70.2416 70.382 0.000000
70.2416 70.3822 0.000033
70.2416 70.3824 0.000050
70.2416 70.3826 0.000050
70.2416 70.3828 0.000033
70.2416 70.383 0.000017
70.2416 70.3832 0.000050
70.2416 70.3834 0.000050
70.2416 70.3836 0.000050
70.2416 70.3838 0.000133
70.2416 70.384 0.000033
70.2416 70.3842 0.000017
70.2416 70.3844 0.000050
70.2416 70.3846 0.000050
70.2416 70.3848 0.000033
70.2416 70.385 0.000033
70.2416 70.3852 0.000033
70.2416 70.3854 0.000050
70.2416 70.3856 0.000050
70.2416 70.3858 0.000017
70.2416 70.386 0.000017
70.2416 70.3862 0.000017
70.2416 70.3864 0.000033
70.2416 70.3866 0.000050
70.2416 70.3868 0.000033
70.2416 70.387 0.000050
70.2416 70.3872 0.000017
70.2416 70.3874 0.000050
70.2416 70.3876 0.000000
70.2416 70.3878 0.000000
70.2416 70.388 0.000050
70.2416 70.3882 0.000017
70.2416 70.3884 0.000017
70.2416 70.3886 0.000017
70.2416 70.3888 0.000033
70.2416 70.389 0.000000
70.2416 70.3892 0.000050
70.2416 70.3894 0.000017
70.2416 70.3896 0.000017
70.2416 70.3898 0.000000
70.2416 70.39 0.000033
70.2416 70.3902 0.000000
70.2416 70.3904 0.000017
70.2416 70.3906 0.000000
70.2416 70.3908 0.000000
70.2416 70.391 0.000000
70.2416 70.3912 0.000017
70.2416 70.3914 0.000017
70.2416 70.3916 0.000000
70.2416 70.3918 0.000033
70.2416 70.392 0.000000
70.2416 70.3922 0.000050
70.2416 70.3924 0.000067
70.2416 70.3926 0.000033
70.2416 70.3928 0.000050
70.2416 70.393 0.000033
70.2416 70.3932 0.000067
70.2416 70.3934 0.000017
70.2416 70.3936 0.000017
70.2416 70.3938 0.000000
70.2416 70.394 0.000033
70.2416 70.3942 0.000017
70.2416 70.3944 0.000017
70.2416 70.3946 0.000000
70.2416 70.3948 0.000000
70.2416 70.395 0.000000
70.2416 70.3952 0.000050
70.2416 70.3954 0.000000
70.2416 70.3956 0.000000
70.2416 70.3958 0.000033
70.2416 70.396 0.000000
70.2416 70.3962 0.000017
70.2416 70.3964 0.000033
70.2416 70.3966 0.000017
70.2416 70.3968 0.000033
70.2416 70.397 0.000000
70.2416 70.3972 0.000050
70.2416 70.3974 0.000050
70.2416 70.3976 0.000033
70.2416 70.3978 0.000033
70.2416 70.398 0.000017
70.2416 70.3982 0.000000
70.2416 70.3984 0.000033
70.2416 70.3986 0.000033
70.2416 70.3988 0.000000
70.2416 70.399 0.000017
70.2416 70.3992 0.000067
70.2416 70.3994 0.000017
70.2416 70.3996 0.000017
70.2416 70.3998 0.000017
70.2418 70.24 0.005917
70.2418 70.2402 0.009200
70.2418 70.2404 0.003150
70.2418 70.2406 0.002067
70.2418 70.2408 0.003517
70.2418 70.241 0.005600
70.2418 70.2412 0.013300
70.2418 70.2414 0.045333
70.2418 70.2416 0.307017
70.2418 70.2418 0.000000
70.2418 70.242 0.314767
70.2418 70.2422 0.080800
70.2418 70.2424 0.040850
70.2418 70.2426 0.020267
70.2418 70.2428 0.012483
70.2418 70.243 0.024267
70.2418 70.2432 0.011533
70.2418 70.2434 0.004950
70.2418 70.2436 0.002567
70.2418 70.2438 0.002800
70.2418 70.244 0.009417
70.2418 70.2442 0.002300
70.2418 70.2444 0.001117
70.2418 70.2446 0.001050
70.2418 70.2448 0.000633
70.2418 70.245 0.000700
70.2418 70.2452 0.000867
70.2418 70.2454 0.001550
70.2418 70.2456 0.007650
70.2418 70.2458 0.001600
70.2418 70.246 0.000667
70.2418 70.2462 0.000783
70.2418 70.2464 0.000633
70.2418 70.2466 0.001617
70.2418 70.2468 0.009633
70.2418 70.247 0.001850
70.2418 70.2472 0.000733
70.2418 70.2474 0.000400
70.2418 70.2476 0.000283
70.2418 70.2478 0.000283
70.2418 70.248 0.000317
70.2418 70.2482 0.000733
70.2418 70.2484 0.000467
70.2418 70.2486 0.000650
70.2418 70.2488 0.000917
70.2418 70.249 0.003050
70.2418 70.2492 0.001017
70.2418 70.2494 0.000750
70.2418 70.2496 0.000583
70.2418 70.2498 0.001217
70.2418 70.25 0.005567
70.2418 70.2502 0.001083
70.2418 70.2504 0.000467
70.2418 70.2506 0.000283
70.2418 70.2508 0.000100
70.2418 70.251 0.000367
70.2418 70.2512 0.000250
70.2418 70.2514 0.000150
70.2418 70.2516 0.000167
70.2418 70.2518 0.000317
70.2418 70.252 0.000167
70.2418 70.2522 0.000350
70.2418 70.2524 0.000217
70.2418 70.2526 0.000200
70.2418 70.2528 0.000400
70.2418 70.253 0.000217
70.2418 70.2532 0.000550
70.2418 70.2534 0.000867
70.2418 70.2536 0.000567
70.2418 70.2538 0.000150
70.2418 70.254 0.000183
70.2418 70.2542 0.000317
70.2418 70.2544 0.000500
70.2418 70.2546 0.001633
70.2418 70.2548 0.006567
70.2418 70.255 0.002483
70.2418 70.2552 0.000883
70.2418 70.2554 0.000400
70.2418 70.2556 0.000350
70.2418 70.2558 0.000133
70.2418 70.256 0.000167
70.2418 70.2562 0.000217
70.2418 70.2564 0.000083
70.2418 70.2566 0.000217
70.2418 70.2568 0.000200
70.2418 70.257 0.000067
70.2418 70.2572 0.000183
70.2418 70.2574 0.000167
70.2418 70.2576 0.000217
70.2418 70.2578 0.000150
70.2418 70.258 0.000133
70.2418 70.2582 0.000183
70.2418 70.2584 0.000250
70.2418 70.2586 0.000200
70.2418 70.2588 0.000217
70.2418 70.259 0.000400
70.2418 70.2592 0.001417
70.2418 70.2594 0.000433
70.2418 70.2596 0.000300
70.2418 70.2598 0.000217
70.2418 70.26 0.000150
70.2418 70.2602 0.000200
70.2418 70.2604 0.000117
70.2418 70.2606 0.000150
70.2418 70.2608 0.000200
70.2418 70.261 0.000167
70.2418 70.2612 0.000200
70.2418 70.2614 0.000200
70.2418 70.2616 0.000067
70.2418 70.2618 0.000133
70.2418 70.262 0.000117
70.2418 70.2622 0.000083
70.2418 70.2624 0.000083
70.2418 70.2626 0.000117
70.2418 70.2628 0.000050
70.2418 70.263 0.000050
70.2418 70.2632 0.000017
70.2418 70.2634 0.000017
70.2418 70.2636 0.000033
70.2418 70.2638 0.000100
70.2418 70.264 0.000067
70.2418 70.2642 0.000017
70.2418 70.2644 0.000067
70.2418 70.2646 0.000050
70.2418 70.2648 0.000200
70.2418 70.265 0.000100
70.2418 70.2652 0.000067
70.2418 70.2654 0.000050
70.2418 70.2656 0.000083
70.2418 70.2658 0.000117
70.2418 70.266 0.000050
70.2418 70.2662 0.000083
70.2418 70.2664 0.000050
70.2418 70.2666 0.000033
70.2418 70.2668 0.000083
70.2418 70.267 0.000067
70.2418 70.2672 0.000117
70.2418 70.2674 0.000083
70.2418 70.2676 0.000083
70.2418 70.2678 0.000100
70.2418 70.268 0.000083
70.2418 70.2682 0.000033
70.2418 70.2684 0.000083
70.2418 70.2686 0.000067
70.2418 70.2688 0.000000
70.2418 70.269 0.000017
70.2418 70.2692 0.000100
70.2418 70.2694 0.000050
70.2418 70.2696 0.000033
70.2418 70.2698 0.000067
70.2418 70.27 0.000050
70.2418 70.2702 0.000083
70.2418 70.2704 0.000150
70.2418 70.2706 0.000133
70.2418 70.2708 0.000033
70.2418 70.271 0.000067
70.2418 70.2712 0.000067
70.2418 70.2714 0.000033
70.2418 70.2716 0.000067
70.2418 70.2718 0.000083
70.2418 70.272 0.000083
70.2418 70.2722 0.000133
70.2418 70.2724 0.000083
70.2418 70.2726 0.000167
70.2418 70.2728 0.000317
70.2418 70.273 0.001367
70.2418 70.2732 0.009150
70.2418 70.2734 0.001450
70.2418 70.2736 0.000333
70.2418 70.2738 0.000233
70.2418 70.274 0.000167
70.2418 70.2742 0.000100
70.2418 70.2744 0.000067
70.2418 70.2746 0.000067
70.2418 70.2748 0.000050
70.2418 70.275 0.000067
70.2418 70.2752 0.000083
70.2418 70.2754 0.000083
70.2418 70.2756 0.000083
70.2418 70.2758 0.000067
70.2418 70.276 0.000000
70.2418 70.2762 0.000050
70.2418 70.2764 0.000033
70.2418 70.2766 0.000050
70.2418 70.2768 0.000033
70.2418 70.277 0.000067
70.2418 70.2772 0.000017
70.2418 70.2774 0.000033
70.2418 70.2776 0.000033
70.2418 70.2778 0.000083
70.2418 70.278 0.000133
70.2418 70.2782 0.000017
70.2418 70.2784 0.000017
70.2418 70.2786 0.000017
70.2418 70.2788 0.000017
70.2418 70.279 0.000017
70.2418 70.2792 0.000050
70.2418 70.2794 0.000083
70.2418 70.2796 0.000167
70.2418 70.2798 0.000350
70.2418 70.28 0.003433
70.2418 70.2802 0.000500
70.2418 70.2804 0.000100
70.2418 70.2806 0.000083
70.2418 70.2808 0.000067
70.2418 70.281 0.000067
70.2418 70.2812 0.000067
70.2418 70.2814 0.000000
70.2418 70.2816 0.000083
70.2418 70.2818 0.000033
70.2418 70.282 0.000033
70.2418 70.2822 0.000067
70.2418 70.2824 0.000000
70.2418 70.2826 0.000017
70.2418 70.2828 0.000017
70.2418 70.283 0.000017
70.2418 70.2832 0.000033
70.2418 70.2834 0.000017
70.2418 70.2836 0.000017
70.2418 70.2838 0.000017
70.2418 70.284 0.000050
70.2418 70.2842 0.000050
70.2418 70.2844 0.000050
70.2418 70.2846 0.000033
70.2418 70.2848 0.000000
70.2418 70.285 0.000033
70.2418 70.2852 0.000050
70.2418 70.2854 0.000067
70.2418 70.2856 0.000050
70.2418 70.2858 0.000033
70.2418 70.286 0.000050
70.2418 70.2862 0.000033
70.2418 70.2864 0.000033
70.2418 70.2866 0.000033
70.2418 70.2868 0.000033
70.2418 70.287 0.000000
70.2418 70.2872 0.000033
70.2418 70.2874 0.000033
70.2418 70.2876 0.000033
70.2418 70.2878 0.000067
70.2418 70.288 0.000033
70.2418 70.2882 0.000017
70.2418 70.2884 0.000017
70.2418 70.2886 0.000017
70.2418 70.2888 0.000033
70.2418 70.289 0.000017
70.2418 70.2892 0.000033
70.2418 70.2894 0.000083
70.2418 70.2896 0.000050
70.2418 70.2898 0.000000
70.2418 70.29 0.000017
70.2418 70.2902 0.000000
70.2418 70.2904 0.000033
70.2418 70.2906 0.000067
70.2418 70.2908 0.000017
70.2418 70.291 0.000050
70.2418 70.2912 0.000033
70.2418 70.2914 0.000083
70.2418 70.2916 0.000067
70.2418 70.2918 0.000100
70.2418 70.292 0.000050
70.2418 70.2922 0.000000
70.2418 70.2924 0.000033
70.2418 70.2926 0.000067
70.2418 70.2928 0.000050
70.2418 70.293 0.000067
70.2418 70.2932 0.000067
70.2418 70.2934 0.000133
70.2418 70.2936 0.000150
70.2418 70.2938 0.000117
70.2418 70.294 0.000150
70.2418 70.2942 0.000150
70.2418 70.2944 0.000050
70.2418 70.2946 0.000083
70.2418 70.2948 0.000017
70.2418 70.295 0.000050
70.2418 70.2952 0.000067
70.2418 70.2954 0.000033
70.2418 70.2956 0.000033
70.2418 70.2958 0.000067
70.2418 70.296 0.000050
70.2418 70.2962 0.000050
70.2418 70.2964 0.000083
70.2418 70.2966 0.000017
70.2418 70.2968 0.000033
70.2418 70.297 0.000033
70.2418 70.2972 0.000017
70.2418 70.2974 0.000100
70.2418 70.2976 0.000133
70.2418 70.2978 0.000250
70.2418 70.298 0.001083
70.2418 70.2982 0.000367
70.2418 70.2984 0.000133
70.2418 70.2986 0.000067
70.2418 70.2988 0.000117
70.2418 70.299 0.000117
70.2418 70.2992 0.000067
70.2418 70.2994 0.000067
70.2418 70.2996 0.000017
70.2418 70.2998 0.000133
70.2418 70.3 0.000050
70.2418 70.3002 0.000083
70.2418 70.3004 0.000050
70.2418 70.3006 0.000050
70.2418 70.3008 0.000100
70.2418 70.301 0.000050
70.2418 70.3012 0.000083
70.2418 70.3014 0.000017
70.2418 70.3016 0.000083
70.2418 70.3018 0.000067
70.2418 70.302 0.000050
70.2418 70.3022 0.000017
70.2418 70.3024 0.000033
70.2418 70.3026 0.000050
70.2418 70.3028 0.000050
70.2418 70.303 0.000017
70.2418 70.3032 0.000017
70.2418 70.3034 0.000017
70.2418 70.3036 0.000000
70.2418 70.3038 0.000017
70.2418 70.304 0.000050
70.2418 70.3042 0.000017
70.2418 70.3044 0.000017
70.2418 70.3046 0.000067
70.2418 70.3048 0.000033
70.2418 70.305 0.000033
70.2418 70.3052 0.000050
70.2418 70.3054 0.000017
70.2418 70.3056 0.000017
70.2418 70.3058 0.000050
70.2418 70.306 0.000000
70.2418 70.3062 0.000050
70.2418 70.3064 0.000017
70.2418 70.3066 0.000083
70.2418 70.3068 0.000050
70.2418 70.307 0.000017
70.2418 70.3072 0.000033
70.2418 70.3074 0.000017
70.2418 70.3076 0.000000
70.2418 70.3078 0.000033
70.2418 70.308 0.000033
70.2418 70.3082 0.000000
70.2418 70.3084 0.000033
70.2418 70.3086 0.000000
70.2418 70.3088 0.000050
70.2418 70.309 0.000017
70.2418 70.3092 0.000000
70.2418 70.3094 0.000000
70.2418 70.3096 0.000033
70.2418 70.3098 0.000000
70.2418 70.31 0.000000
70.2418 70.3102 0.000033
70.2418 70.3104 0.000000
70.2418 70.3106 0.000000
70.2418 70.3108 0.000017
70.2418 70.311 0.000050
70.2418 70.3112 0.000000
70.2418 70.3114 0.000017
70.2418 70.3116 0.000000
70.2418 70.3118 0.000067
70.2418 70.312 0.000033
70.2418 70.3122 0.000017
70.2418 70.3124 0.000033
70.2418 70.3126 0.000067
70.2418 70.3128 0.000000
70.2418 70.313 0.000033
70.2418 70.3132 0.000000
70.2418 70.3134 0.000000
70.2418 70.3136 0.000033
70.2418 70.3138 0.000000
70.2418 70.314 0.000083
70.2418 70.3142 0.000083
70.2418 70.3144 0.000033
70.2418 70.3146 0.000017
70.2418 70.3148 0.000033
70.2418 70.315 0.000067
70.2418 70.3152 0.000067
70.2418 70.3154 0.000000
70.2418 70.3156 0.000033
70.2418 70.3158 0.000050
70.2418 70.316 0.000050
70.2418 70.3162 0.000000
70.2418 70.3164 0.000000
70.2418 70.3166 0.000033
70.2418 70.3168 0.000050
70.2418 70.317 0.000033
70.2418 70.3172 0.000217
70.2418 70.3174 0.000400
70.2418 70.3176 0.001150
70.2418 70.3178 0.000283
70.2418 70.318 0.000050
70.2418 70.3182 0.000033
70.2418 70.3184 0.000033
70.2418 70.3186 0.000033
70.2418 70.3188 0.000067
70.2418 70.319 0.000033
70.2418 70.3192 0.000050
70.2418 70.3194 0.000000
70.2418 70.3196 0.000033
70.2418 70.3198 0.000017
70.2418 70.32 0.000067
70.2418 70.3202 0.000067
70.2418 70.3204 0.000067
70.2418 70.3206 0.000100
70.2418 70.3208 0.000083
70.2418 70.321 0.000050
70.2418 70.3212 0.000067
70.2418 70.3214 0.000033
70.2418 70.3216 0.000017
70.2418 70.3218 0.000000
70.2418 70.322 0.000017
70.2418 70.3222 0.000017
70.2418 70.3224 0.000033
70.2418 70.3226 0.000033
70.2418 70.3228 0.000067
70.2418 70.323 0.000050
70.2418 70.3232 0.000033
70.2418 70.3234 0.000017
70.2418 70.3236 0.000033
70.2418 70.3238 0.000050
70.2418 70.324 0.000033
70.2418 70.3242 0.000000
70.2418 70.3244 0.000083
70.2418 70.3246 0.000033
70.2418 70.3248 0.000033
70.2418 70.325 0.000050
70.2418 70.3252 0.000033
70.2418 70.3254 0.000000
70.2418 70.3256 0.000017
70.2418 70.3258 0.000000
70.2418 70.326 0.000017
70.2418 70.3262 0.000017
70.2418 70.3264 0.000033
70.2418 70.3266 0.000033
70.2418 70.3268 0.000033
70.2418 70.327 0.000000
70.2418 70.3272 0.000017
70.2418 70.3274 0.000017
70.2418 70.3276 0.000000
70.2418 70.3278 0.000017
70.2418 70.328 0.000000
70.2418 70.3282 0.000033
70.2418 70.3284 0.000033
70.2418 70.3286 0.000017
70.2418 70.3288 0.000000
70.2418 70.329 0.000000
70.2418 70.3292 0.000000
70.2418 70.3294 0.000017
70.2418 70.3296 0.000017
70.2418 70.3298 0.000017
70.2418 70.33 0.000000
70.2418 70.3302 0.000017
70.2418 70.3304 0.000000
70.2418 70.3306 0.000033
70.2418 70.3308 0.000017
70.2418 70.331 0.000017
70.2418 70.3312 0.000017
70.2418 70.3314 0.000000
70.2418 70.3316 0.000033
70.2418 70.3318 0.000000
70.2418 70.332 0.000017
70.2418 70.3322 0.000000
70.2418 70.3324 0.000000
70.2418 70.3326 0.000017
70.2418 70.3328 0.000033
70.2418 70.333 0.000017
70.2418 70.3332 0.000067
70.2418 70.3334 0.000083
70.2418 70.3336 0.000033
70.2418 70.3338 0.000000
70.2418 70.334 0.000000
70.2418 70.3342 0.000017
70.2418 70.3344 0.000033
70.2418 70.3346 0.000033
70.2418 70.3348 0.000033
70.2418 70.335 0.000017
70.2418 70.3352 0.000017
70.2418 70.3354 0.000033
70.2418 70.3356 0.000033
70.2418 70.3358 0.000000
70.2418 70.336 0.000050
70.2418 70.3362 0.000000
70.2418 70.3364 0.000017
70.2418 70.3366 0.000000
70.2418 70.3368 0.000000
70.2418 70.337 0.000017
70.2418 70.3372 0.000017
70.2418 70.3374 0.000017
70.2418 70.3376 0.000017
70.2418 70.3378 0.000000
70.2418 70.338 0.000000
70.2418 70.3382 0.000017
70.2418 70.3384 0.000000
70.2418 70.3386 0.000000
70.2418 70.3388 0.000000
70.2418 70.339 0.000000
70.2418 70.3392 0.000017
70.2418 70.3394 0.000017
70.2418 70.3396 0.000000
70.2418 70.3398 0.000000
70.2418 70.34 0.000017
70.2418 70.3402 0.000000
70.2418 70.3404 0.000000
70.2418 70.3406 0.000017
70.2418 70.3408 0.000033
70.2418 70.341 0.000000
70.2418 70.3412 0.000033
70.2418 70.3414 0.000000
70.2418 70.3416 0.000000
70.2418 70.3418 0.000000
70.2418 70.342 0.000017
70.2418 70.3422 0.000017
70.2418 70.3424 0.000033
70.2418 70.3426 0.000050
70.2418 70.3428 0.000000
70.2418 70.343 0.000000
70.2418 70.3432 0.000000
70.2418 70.3434 0.000000
70.2418 70.3436 0.000017
70.2418 70.3438 0.000033
70.2418 70.344 0.000017
70.2418 70.3442 0.000050
70.2418 70.3444 0.000033
70.2418 70.3446 0.000017
70.2418 70.3448 0.000017
70.2418 70.345 0.000000
70.2418 70.3452 0.000000
70.2418 70.3454 0.000017
70.2418 70.3456 0.000050
70.2418 70.3458 0.000017
70.2418 70.346 0.000017
70.2418 70.3462 0.000033
70.2418 70.3464 0.000017
70.2418 70.3466 0.000000
70.2418 70.3468 0.000033
70.2418 70.347 0.000000
70.2418 70.3472 0.000000
70.2418 70.3474 0.000033
70.2418 70.3476 0.000067
70.2418 70.3478 0.000033
70.2418 70.348 0.000017
70.2418 70.3482 0.000000
70.2418 70.3484 0.000000
70.2418 70.3486 0.000000
70.2418 70.3488 0.000000
70.2418 70.349 0.000000
70.2418 70.3492 0.000000
70.2418 70.3494 0.000033
70.2418 70.3496 0.000000
70.2418 70.3498 0.000050
70.2418 70.35 0.000067
70.2418 70.3502 0.000000
70.2418 70.3504 0.000033
70.2418 70.3506 0.000017
70.2418 70.3508 0.000000
70.2418 70.351 0.000050
70.2418 70.3512 0.000017
70.2418 70.3514 0.000000
70.2418 70.3516 0.000017
70.2418 70.3518 0.000050
70.2418 70.352 0.000017
70.2418 70.3522 0.000033
70.2418 70.3524 0.000017
70.2418 70.3526 0.000000
70.2418 70.3528 0.000050
70.2418 70.353 0.000000
70.2418 70.3532 0.000000
70.2418 70.3534 0.000000
70.2418 70.3536 0.000000
70.2418 70.3538 0.000000
70.2418 70.354 0.000033
70.2418 70.3542 0.000000
70.2418 70.3544 0.000017
70.2418 70.3546 0.000000
70.2418 70.3548 0.000000
70.2418 70.355 0.000017
70.2418 70.3552 0.000000
70.2418 70.3554 0.000000
70.2418 70.3556 0.000000
70.2418 70.3558 0.000017
70.2418 70.356 0.000017
70.2418 70.3562 0.000033
70.2418 70.3564 0.000000
70.2418 70.3566 0.000000
70.2418 70.3568 0.000000
70.2418 70.357 0.000000
70.2418 70.3572 0.000000
70.2418 70.3574 0.000000
70.2418 70.3576 0.000017
70.2418 70.3578 0.000000
70.2418 70.358 0.000017
70.2418 70.3582 0.000000
70.2418 70.3584 0.000000
70.2418 70.3586 0.000017
70.2418 70.3588 0.000017
70.2418 70.359 0.000017
70.2418 70.3592 0.000017
70.2418 70.3594 0.000000
70.2418 70.3596 0.000000
70.2418 70.3598 0.000000
70.2418 70.36 0.000000
70.2418 70.3602 0.000017
70.2418 70.3604 0.000033
70.2418 70.3606 0.000000
70.2418 70.3608 0.000033
70.2418 70.361 0.000000
70.2418 70.3612 0.000017
70.2418 70.3614 0.000000
70.2418 70.3616 0.000000
70.2418 70.3618 0.000000
70.2418 70.362 0.000017
70.2418 70.3622 0.000000
70.2418 70.3624 0.000017
70.2418 70.3626 0.000017
70.2418 70.3628 0.000000
70.2418 70.363 0.000000
70.2418 70.3632 0.000000
70.2418 70.3634 0.000000
70.2418 70.3636 0.000033
70.2418 70.3638 0.000017
70.2418 70.364 0.000017
70.2418 70.3642 0.000017
70.2418 70.3644 0.000000
70.2418 70.3646 0.000000
70.2418 70.3648 0.000017
70.2418 70.365 0.000017
70.2418 70.3652 0.000017
70.2418 70.3654 0.000017
70.2418 70.3656 0.000017
70.2418 70.3658 0.000000
70.2418 70.366 0.000017
70.2418 70.3662 0.000000
70.2418 70.3664 0.000000
70.2418 70.3666 0.000000
70.2418 70.3668 0.000000
70.2418 70.367 0.000033
70.2418 70.3672 0.000000
70.2418 70.3674 0.000017
70.2418 70.3676 0.000017
70.2418 70.3678 0.000000
70.2418 70.368 0.000000
70.2418 70.3682 0.000000
70.2418 70.3684 0.000000
70.2418 70.3686 0.000000
70.2418 70.3688 0.000017
70.2418 70.369 0.000017
70.2418 70.3692 0.000000
70.2418 70.3694 0.000033
70.2418 70.3696 0.000017
70.2418 70.3698 0.000017
70.2418 70.37 0.000000
70.2418 70.3702 0.000000
70.2418 70.3704 0.000067
70.2418 70.3706 0.000017
70.2418 70.3708 0.000000
70.2418 70.371 0.000000
70.2418 70.3712 0.000000
70.2418 70.3714 0.000017
70.2418 70.3716 0.000050
70.2418 70.3718 0.000017
70.2418 70.372 0.000050
70.2418 70.3722 0.000017
70.2418 70.3724 0.000033
70.2418 70.3726 0.000017
70.2418 70.3728 0.000017
70.2418 70.373 0.000000
70.2418 70.3732 0.000017
70.2418 70.3734 0.000033
70.2418 70.3736 0.000017
70.2418 70.3738 0.000017
70.2418 70.374 0.000000
70.2418 70.3742 0.000017
70.2418 70.3744 0.000017
70.2418 70.3746 0.000000
70.2418 70.3748 0.000033
70.2418 70.375 0.000000
70.2418 70.3752 0.000017
70.2418 70.3754 0.000017
70.2418 70.3756 0.000017
70.2418 70.3758 0.000033
70.2418 70.376 0.000017
70.2418 70.3762 0.000000
70.2418 70.3764 0.000000
70.2418 70.3766 0.000000
70.2418 70.3768 0.000000
70.2418 70.377 0.000017
70.2418 70.3772 0.000000
70.2418 70.3774 0.000033
70.2418 70.3776 0.000017
70.2418 70.3778 0.000017
70.2418 70.378 0.000000
70.2418 70.3782 0.000067
70.2418 70.3784 0.000000
70.2418 70.3786 0.000033
70.2418 70.3788 0.000000
70.2418 70.379 0.000017
70.2418 70.3792 0.000017
70.2418 70.3794 0.000000
70.2418 70.3796 0.000017
70.2418 70.3798 0.000000
70.2418 70.38 0.000017
70.2418 70.3802 0.000017
70.2418 70.3804 0.000033
70.2418 70.3806 0.000017
70.2418 70.3808 0.000000
70.2418 70.381 0.000000
70.2418 70.3812 0.000000
70.2418 70.3814 0.000017
70.2418 70.3816 0.000033
70.2418 70.3818 0.000017
70.2418 70.382 0.000033
70.2418 70.3822 0.000033
70.2418 70.3824 0.000083
70.2418 70.3826 0.000033
70.2418 70.3828 0.000000
70.2418 70.383 0.000050
70.2418 70.3832 0.000033
70.2418 70.3834 0.000083
70.2418 70.3836 0.000083
70.2418 70.3838 0.000083
70.2418 70.384 0.000067
70.2418 70.3842 0.000033
70.2418 70.3844 0.000033
70.2418 70.3846 0.000033
70.2418 70.3848 0.000000
70.2418 70.385 0.000033
70.2418 70.3852 0.000067
70.2418 70.3854 0.000017
70.2418 70.3856 0.000033
70.2418 70.3858 0.000033
70.2418 70.386 0.000050
70.2418 70.3862 0.000000
70.2418 70.3864 0.000050
70.2418 70.3866 0.000033
70.2418 70.3868 0.000050
70.2418 70.387 0.000100
70.2418 70.3872 0.000017
70.2418 70.3874 0.000033
70.2418 70.3876 0.000000
70.2418 70.3878 0.000000
70.2418 70.388 0.000017
70.2418 70.3882 0.000017
70.2418 70.3884 0.000017
70.2418 70.3886 0.000000
70.2418 70.3888 0.000000
70.2418 70.389 0.000033
70.2418 70.3892 0.000050
70.2418 70.3894 0.000017
70.2418 70.3896 0.000000
70.2418 70.3898 0.000017
70.2418 70.39 0.000017
70.2418 70.3902 0.000000
70.2418 70.3904 0.000017
70.2418 70.3906 0.000050
70.2418 70.3908 0.000000
70.2418 70.391 0.000033
70.2418 70.3912 0.000017
70.2418 70.3914 0.000000
70.2418 70.3916 0.000000
70.2418 70.3918 0.000017
70.2418 70.392 0.000017
70.2418 70.3922 0.000000
70.2418 70.3924 0.000050
70.2418 70.3926 0.000067
70.2418 70.3928 0.000017
70.2418 70.393 0.000033
70.2418 70.3932 0.000033
70.2418 70.3934 0.000000
70.2418 70.3936 0.000050
70.2418 70.3938 0.000000
70.2418 70.394 0.000000
70.2418 70.3942 0.000017
70.2418 70.3944 0.000017
70.2418 70.3946 0.000017
70.2418 70.3948 0.000050
70.2418 70.395 0.000017
70.2418 70.3952 0.000017
70.2418 70.3954 0.000000
70.2418 70.3956 0.000017
70.2418 70.3958 0.000017
70.2418 70.396 0.000017
70.2418 70.3962 0.000033
70.2418 70.3964 0.000017
70.2418 70.3966 0.000000
70.2418 70.3968 0.000017
70.2418 70.397 0.000033
70.2418 70.3972 0.000050
70.2418 70.3974 0.000033
70.2418 70.3976 0.000017
70.2418 70.3978 0.000050
70.2418 70.398 0.000000
70.2418 70.3982 0.000000
70.2418 70.3984 0.000000
70.2418 70.3986 0.000033
70.2418 70.3988 0.000017
70.2418 70.399 0.000033
70.2418 70.3992 0.000017
70.2418 70.3994 0.000000
70.2418 70.3996 0.000017
70.2418 70.3998 0.000017
70.242 70.24 0.012567
70.242 70.2402 0.004133
70.242 70.2404 0.001967
70.242 70.2406 0.001717
70.242 70.2408 0.001717
70.242 70.241 0.003333
70.242 70.2412 0.005817
70.242 70.2414 0.012717
70.242 70.2416 0.048467
70.242 70.2418 0.314767
70.242 70.242 0.000000
70.242 70.2422 0.330083
70.242 70.2424 0.090650
70.242 70.2426 0.028717
70.242 70.2428 0.037667
70.242 70.243 0.021783
70.242 70.2432 0.009183
70.242 70.2434 0.016500
70.242 70.2436 0.004100
70.242 70.2438 0.003033
70.242 70.244 0.003200
70.242 70.2442 0.001500
70.242 70.2444 0.001617
70.242 70.2446 0.001000
70.242 70.2448 0.001183
70.242 70.245 0.001050
70.242 70.2452 0.001000
70.242 70.2454 0.001233
70.242 70.2456 0.001967
70.242 70.2458 0.000917
70.242 70.246 0.000583
70.242 70.2462 0.000667
70.242 70.2464 0.000983
70.242 70.2466 0.001200
70.242 70.2468 0.002617
70.242 70.247 0.006817
70.242 70.2472 0.001283
70.242 70.2474 0.000550
70.242 70.2476 0.000417
70.242 70.2478 0.000517
70.242 70.248 0.000683
70.242 70.2482 0.000767
70.242 70.2484 0.001433
70.242 70.2486 0.001400
70.242 70.2488 0.003350
70.242 70.249 0.019283
70.242 70.2492 0.002967
70.242 70.2494 0.000700
70.242 70.2496 0.000600
70.242 70.2498 0.000800
70.242 70.25 0.001250
70.242 70.2502 0.000667
70.242 70.2504 0.000400
70.242 70.2506 0.000417
70.242 70.2508 0.000317
70.242 70.251 0.000467
70.242 70.2512 0.000317
70.242 70.2514 0.000233
70.242 70.2516 0.000450
70.242 70.2518 0.000700
70.242 70.252 0.000600
70.242 70.2522 0.000533
70.242 70.2524 0.000250
70.242 70.2526 0.000250
70.242 70.2528 0.000283
70.242 70.253 0.000450
70.242 70.2532 0.001250
70.242 70.2534 0.005767
70.242 70.2536 0.001067
70.242 70.2538 0.000483
70.242 70.254 0.000250
70.242 70.2542 0.000483
70.242 70.2544 0.000583
70.242 70.2546 0.001000
70.242 70.2548 0.002500
70.242 70.255 0.010100
70.242 70.2552 0.001267
70.242 70.2554 0.000600
70.242 70.2556 0.000283
70.242 70.2558 0.000350
70.242 70.256 0.000333
70.242 70.2562 0.000383
70.242 70.2564 0.000283
70.242 70.2566 0.000233
70.242 70.2568 0.000217
70.242 70.257 0.000167
70.242 70.2572 0.000283
70.242 70.2574 0.000267
70.242 70.2576 0.000300
70.242 70.2578 0.000133
70.242 70.258 0.000183
70.242 70.2582 0.000167
70.242 70.2584 0.000283
70.242 70.2586 0.000133
70.242 70.2588 0.000500
70.242 70.259 0.001050
70.242 70.2592 0.008717
70.242 70.2594 0.001350
70.242 70.2596 0.000350
70.242 70.2598 0.000817
70.242 70.26 0.000433
70.242 70.2602 0.000683
70.242 70.2604 0.000450
70.242 70.2606 0.000350
70.242 70.2608 0.000350
70.242 70.261 0.000483
70.242 70.2612 0.000267
70.242 70.2614 0.000167
70.242 70.2616 0.000133
70.242 70.2618 0.000133
70.242 70.262 0.000050
70.242 70.2622 0.000033
70.242 70.2624 0.000150
70.242 70.2626 0.000033
70.242 70.2628 0.000050
70.242 70.263 0.000100
70.242 70.2632 0.000067
70.242 70.2634 0.000050
70.242 70.2636 0.000133
70.242 70.2638 0.000233
70.242 70.264 0.000150
70.242 70.2642 0.000050
70.242 70.2644 0.000033
70.242 70.2646 0.000067
70.242 70.2648 0.000083
70.242 70.265 0.000250
70.242 70.2652 0.000183
70.242 70.2654 0.000150
70.242 70.2656 0.000050
70.242 70.2658 0.000133
70.242 70.266 0.000150
70.242 70.2662 0.000067
70.242 70.2664 0.000067
70.242 70.2666 0.000100
70.242 70.2668 0.000100
70.242 70.267 0.000217
70.242 70.2672 0.000167
70.242 70.2674 0.000167
70.242 70.2676 0.000033
70.242 70.2678 0.000083
70.242 70.268 0.000200
70.242 70.2682 0.000100
70.242 70.2684 0.000150
70.242 70.2686 0.000117
70.242 70.2688 0.000083
70.242 70.269 0.000050
70.242 70.2692 0.000050
70.242 70.2694 0.000083
70.242 70.2696 0.000083
70.242 70.2698 0.000167
70.242 70.27 0.000167
70.242 70.2702 0.000117
70.242 70.2704 0.000100
70.242 70.2706 0.000133
70.242 70.2708 0.000067
70.242 70.271 0.000050
70.242 70.2712 0.000033
70.242 70.2714 0.000050
70.242 70.2716 0.000117
70.242 70.2718 0.000100
70.242 70.272 0.000067
70.242 70.2722 0.000083
70.242 70.2724 0.000083
70.242 70.2726 0.000117
70.242 70.2728 0.000267
70.242 70.273 0.000517
70.242 70.2732 0.001150
70.242 70.2734 0.000633
70.242 70.2736 0.000417
70.242 70.2738 0.000167
70.242 70.274 0.000067
70.242 70.2742 0.000033
70.242 70.2744 0.000017
70.242 70.2746 0.000100
70.242 70.2748 0.000117
70.242 70.275 0.000117
70.242 70.2752 0.000017
70.242 70.2754 0.000033
70.242 70.2756 0.000050
70.242 70.2758 0.000067
70.242 70.276 0.000067
70.242 70.2762 0.000067
70.242 70.2764 0.000050
70.242 70.2766 0.000017
70.242 70.2768 0.000033
70.242 70.277 0.000017
70.242 70.2772 0.000017
70.242 70.2774 0.000033
70.242 70.2776 0.000067
70.242 70.2778 0.000100
70.242 70.278 0.000100
70.242 70.2782 0.000050
70.242 70.2784 0.000067
70.242 70.2786 0.000050
70.242 70.2788 0.000017
70.242 70.279 0.000033
70.242 70.2792 0.000050
70.242 70.2794 0.000067
70.242 70.2796 0.000100
70.242 70.2798 0.000150
70.242 70.28 0.000567
70.242 70.2802 0.000200
70.242 70.2804 0.000083
70.242 70.2806 0.000033
70.242 70.2808 0.000017
70.242 70.281 0.000050
70.242 70.2812 0.000033
70.242 70.2814 0.000017
70.242 70.2816 0.000067
70.242 70.2818 0.000017
70.242 70.282 0.000050
70.242 70.2822 0.000050
70.242 70.2824 0.000033
70.242 70.2826 0.000033
70.242 70.2828 0.000050
70.242 70.283 0.000017
70.242 70.2832 0.000033
70.242 70.2834 0.000017
70.242 70.2836 0.000033
70.242 70.2838 0.000033
70.242 70.284 0.000050
70.242 70.2842 0.000133
70.242 70.2844 0.000517
70.242 70.2846 0.000117
70.242 70.2848 0.000083
70.242 70.285 0.000050
70.242 70.2852 0.000033
70.242 70.2854 0.000100
70.242 70.2856 0.000100
70.242 70.2858 0.000083
70.242 70.286 0.000000
70.242 70.2862 0.000050
70.242 70.2864 0.000050
70.242 70.2866 0.000100
70.242 70.2868 0.000017
70.242 70.287 0.000067
70.242 70.2872 0.000033
70.242 70.2874 0.000050
70.242 70.2876 0.000067
70.242 70.2878 0.000050
70.242 70.288 0.000017
70.242 70.2882 0.000083
70.242 70.2884 0.000067
70.242 70.2886 0.000067
70.242 70.2888 0.000083
70.242 70.289 0.000033
70.242 70.2892 0.000083
70.242 70.2894 0.000083
70.242 70.2896 0.000367
70.242 70.2898 0.000117
70.242 70.29 0.000000
70.242 70.2902 0.000067
70.242 70.2904 0.000033
70.242 70.2906 0.000033
70.242 70.2908 0.000000
70.242 70.291 0.000017
70.242 70.2912 0.000067
70.242 70.2914 0.000017
70.242 70.2916 0.000100
70.242 70.2918 0.000017
70.242 70.292 0.000033
70.242 70.2922 0.000000
70.242 70.2924 0.000050
70.242 70.2926 0.000017
70.242 70.2928 0.000033
70.242 70.293 0.000017
70.242 70.2932 0.000050
70.242 70.2934 0.000100
70.242 70.2936 0.000100
70.242 70.2938 0.000100
70.242 70.294 0.000383
70.242 70.2942 0.000217
70.242 70.2944 0.000033
70.242 70.2946 0.000050
70.242 70.2948 0.000017
70.242 70.295 0.000033
70.242 70.2952 0.000050
70.242 70.2954 0.000033
70.242 70.2956 0.000100
70.242 70.2958 0.000033
70.242 70.296 0.000133
70.242 70.2962 0.000133
70.242 70.2964 0.000067
70.242 70.2966 0.000017
70.242 70.2968 0.000083
70.242 70.297 0.000100
70.242 70.2972 0.000167
70.242 70.2974 0.000133
70.242 70.2976 0.000267
70.242 70.2978 0.000850
70.242 70.298 0.004817
70.242 70.2982 0.000583
70.242 70.2984 0.000050
70.242 70.2986 0.000083
70.242 70.2988 0.000083
70.242 70.299 0.000033
70.242 70.2992 0.000067
70.242 70.2994 0.000017
70.242 70.2996 0.000033
70.242 70.2998 0.000183
70.242 70.3 0.000550
70.242 70.3002 0.000150
70.242 70.3004 0.000067
70.242 70.3006 0.000050
70.242 70.3008 0.000100
70.242 70.301 0.000017
70.242 70.3012 0.000033
70.242 70.3014 0.000033
70.242 70.3016 0.000133
70.242 70.3018 0.000017
70.242 70.302 0.000000
70.242 70.3022 0.000000
70.242 70.3024 0.000050
70.242 70.3026 0.000000
70.242 70.3028 0.000050
70.242 70.303 0.000000
70.242 70.3032 0.000000
70.242 70.3034 0.000050
70.242 70.3036 0.000033
70.242 70.3038 0.000067
70.242 70.304 0.000033
70.242 70.3042 0.000033
70.242 70.3044 0.000100
70.242 70.3046 0.000083
70.242 70.3048 0.000083
70.242 70.305 0.000000
70.242 70.3052 0.000033
70.242 70.3054 0.000100
70.242 70.3056 0.000033
70.242 70.3058 0.000100
70.242 70.306 0.000050
70.242 70.3062 0.000050
70.242 70.3064 0.000067
70.242 70.3066 0.000217
70.242 70.3068 0.000350
70.242 70.307 0.000050
70.242 70.3072 0.000033
70.242 70.3074 0.000050
70.242 70.3076 0.000033
70.242 70.3078 0.000033
70.242 70.308 0.000033
70.242 70.3082 0.000050
70.242 70.3084 0.000067
70.242 70.3086 0.000000
70.242 70.3088 0.000050
70.242 70.309 0.000017
70.242 70.3092 0.000017
70.242 70.3094 0.000017
70.242 70.3096 0.000017
70.242 70.3098 0.000050
70.242 70.31 0.000033
70.242 70.3102 0.000033
70.242 70.3104 0.000033
70.242 70.3106 0.000033
70.242 70.3108 0.000000
70.242 70.311 0.000050
70.242 70.3112 0.000000
70.242 70.3114 0.000017
70.242 70.3116 0.000050
70.242 70.3118 0.000033
70.242 70.312 0.000067
70.242 70.3122 0.000050
70.242 70.3124 0.000017
70.242 70.3126 0.000017
70.242 70.3128 0.000017
70.242 70.313 0.000033
70.242 70.3132 0.000017
70.242 70.3134 0.000017
70.242 70.3136 0.000033
70.242 70.3138 0.000017
70.242 70.314 0.000017
70.242 70.3142 0.000083
70.242 70.3144 0.000100
70.242 70.3146 0.000017
70.242 70.3148 0.000050
70.242 70.315 0.000050
70.242 70.3152 0.000067
70.242 70.3154 0.000050
70.242 70.3156 0.000000
70.242 70.3158 0.000017
70.242 70.316 0.000017
70.242 70.3162 0.000033
70.242 70.3164 0.000017
70.242 70.3166 0.000067
70.242 70.3168 0.000100
70.242 70.317 0.000117
70.242 70.3172 0.000350
70.242 70.3174 0.001000
70.242 70.3176 0.006467
70.242 70.3178 0.001117
70.242 70.318 0.000167
70.242 70.3182 0.000033
70.242 70.3184 0.000133
70.242 70.3186 0.000067
70.242 70.3188 0.000067
70.242 70.319 0.000033
70.242 70.3192 0.000083
70.242 70.3194 0.000017
70.242 70.3196 0.000017
70.242 70.3198 0.000050
70.242 70.32 0.000100
70.242 70.3202 0.000083
70.242 70.3204 0.000050
70.242 70.3206 0.000017
70.242 70.3208 0.000067
70.242 70.321 0.000033
70.242 70.3212 0.000017
70.242 70.3214 0.000017
70.242 70.3216 0.000033
70.242 70.3218 0.000017
70.242 70.322 0.000017
70.242 70.3222 0.000067
70.242 70.3224 0.000083
70.242 70.3226 0.000000
70.242 70.3228 0.000083
70.242 70.323 0.000050
70.242 70.3232 0.000017
70.242 70.3234 0.000067
70.242 70.3236 0.000017
70.242 70.3238 0.000033
70.242 70.324 0.000083
70.242 70.3242 0.000050
70.242 70.3244 0.000067
70.242 70.3246 0.000083
70.242 70.3248 0.000067
70.242 70.325 0.000000
70.242 70.3252 0.000050
70.242 70.3254 0.000017
70.242 70.3256 0.000033
70.242 70.3258 0.000017
70.242 70.326 0.000033
70.242 70.3262 0.000000
70.242 70.3264 0.000000
70.242 70.3266 0.000000
70.242 70.3268 0.000050
70.242 70.327 0.000033
70.242 70.3272 0.000033
70.242 70.3274 0.000017
70.242 70.3276 0.000017
70.242 70.3278 0.000017
70.242 70.328 0.000100
70.242 70.3282 0.000050
70.242 70.3284 0.000033
70.242 70.3286 0.000033
70.242 70.3288 0.000000
70.242 70.329 0.000033
70.242 70.3292 0.000017
70.242 70.3294 0.000017
70.242 70.3296 0.000017
70.242 70.3298 0.000033
70.242 70.33 0.000017
70.242 70.3302 0.000033
70.242 70.3304 0.000000
70.242 70.3306 0.000033
70.242 70.3308 0.000083
70.242 70.331 0.000000
70.242 70.3312 0.000017
70.242 70.3314 0.000017
70.242 70.3316 0.000017
70.242 70.3318 0.000033
70.242 70.332 0.000017
70.242 70.3322 0.000017
70.242 70.3324 0.000000
70.242 70.3326 0.000050
70.242 70.3328 0.000050
70.242 70.333 0.000033
70.242 70.3332 0.000050
70.242 70.3334 0.000050
70.242 70.3336 0.000000
70.242 70.3338 0.000000
70.242 70.334 0.000017
70.242 70.3342 0.000033
70.242 70.3344 0.000033
70.242 70.3346 0.000000
70.242 70.3348 0.000033
70.242 70.335 0.000067
70.242 70.3352 0.000033
70.242 70.3354 0.000283
70.242 70.3356 0.000100
70.242 70.3358 0.000017
70.242 70.336 0.000017
70.242 70.3362 0.000017
70.242 70.3364 0.000017
70.242 70.3366 0.000017
70.242 70.3368 0.000033
70.242 70.337 0.000033
70.242 70.3372 0.000017
70.242 70.3374 0.000017
70.242 70.3376 0.000000
70.242 70.3378 0.000033
70.242 70.338 0.000000
70.242 70.3382 0.000033
70.242 70.3384 0.000017
70.242 70.3386 0.000017
70.242 70.3388 0.000000
70.242 70.339 0.000017
70.242 70.3392 0.000000
70.242 70.3394 0.000050
70.242 70.3396 0.000017
70.242 70.3398 0.000000
70.242 70.34 0.000017
70.242 70.3402 0.000000
70.242 70.3404 0.000017
70.242 70.3406 0.000017
70.242 70.3408 0.000000
70.242 70.341 0.000017
70.242 70.3412 0.000033
70.242 70.3414 0.000000
70.242 70.3416 0.000000
70.242 70.3418 0.000017
70.242 70.342 0.000017
70.242 70.3422 0.000033
70.242 70.3424 0.000033
70.242 70.3426 0.000017
70.242 70.3428 0.000000
70.242 70.343 0.000000
70.242 70.3432 0.000000
70.242 70.3434 0.000017
70.242 70.3436 0.000017
70.242 70.3438 0.000033
70.242 70.344 0.000000
70.242 70.3442 0.000017
70.242 70.3444 0.000000
70.242 70.3446 0.000017
70.242 70.3448 0.000033
70.242 70.345 0.000017
70.242 70.3452 0.000017
70.242 70.3454 0.000017
70.242 70.3456 0.000017
70.242 70.3458 0.000000
70.242 70.346 0.000000
70.242 70.3462 0.000000
70.242 70.3464 0.000033
70.242 70.3466 0.000033
70.242 70.3468 0.000000
70.242 70.347 0.000000
70.242 70.3472 0.000033
70.242 70.3474 0.000017
70.242 70.3476 0.000017
70.242 70.3478 0.000017
70.242 70.348 0.000033
70.242 70.3482 0.000000
70.242 70.3484 0.000000
70.242 70.3486 0.000017
70.242 70.3488 0.000000
70.242 70.349 0.000017
70.242 70.3492 0.000000
70.242 70.3494 0.000017
70.242 70.3496 0.000000
70.242 70.3498 0.000017
70.242 70.35 0.000000
70.242 70.3502 0.000000
70.242 70.3504 0.000000
70.242 70.3506 0.000033
70.242 70.3508 0.000033
70.242 70.351 0.000017
70.242 70.3512 0.000033
70.242 70.3514 0.000050
70.242 70.3516 0.000000
70.242 70.3518 0.000017
70.242 70.352 0.000000
70.242 70.3522 0.000017
70.242 70.3524 0.000000
70.242 70.3526 0.000017
70.242 70.3528 0.000000
70.242 70.353 0.000017
70.242 70.3532 0.000000
70.242 70.3534 0.000000
70.242 70.3536 0.000000
70.242 70.3538 0.000000
70.242 70.354 0.000000
70.242 70.3542 0.000017
70.242 70.3544 0.000017
70.242 70.3546 0.000017
70.242 70.3548 0.000017
70.242 70.355 0.000000
70.242 70.3552 0.000000
70.242 70.3554 0.000000
70.242 70.3556 0.000033
70.242 70.3558 0.000017
70.242 70.356 0.000000
70.242 70.3562 0.000000
70.242 70.3564 0.000033
70.242 70.3566 0.000000
70.242 70.3568 0.000000
70.242 70.357 0.000000
70.242 70.3572 0.000000
70.242 70.3574 0.000000
70.242 70.3576 0.000000
70.242 70.3578 0.000017
70.242 70.358 0.000033
70.242 70.3582 0.000017
70.242 70.3584 0.000000
70.242 70.3586 0.000017
70.242 70.3588 0.000000
70.242 70.359 0.000000
70.242 70.3592 0.000017
70.242 70.3594 0.000000
70.242 70.3596 0.000000
70.242 70.3598 0.000000
70.242 70.36 0.000000
70.242 70.3602 0.000000
70.242 70.3604 0.000000
70.242 70.3606 0.000017
70.242 70.3608 0.000033
70.242 70.361 0.000033
70.242 70.3612 0.000000
70.242 70.3614 0.000000
70.242 70.3616 0.000033
70.242 70.3618 0.000017
70.242 70.362 0.000000
70.242 70.3622 0.000017
70.242 70.3624 0.000000
70.242 70.3626 0.000000
70.242 70.3628 0.000017
70.242 70.363 0.000000
70.242 70.3632 0.000017
70.242 70.3634 0.000017
70.242 70.3636 0.000017
70.242 70.3638 0.000033
70.242 70.364 0.000050
70.242 70.3642 0.000017
70.242 70.3644 0.000033
70.242 70.3646 0.000000
70.242 70.3648 0.000000
70.242 70.365 0.000000
70.242 70.3652 0.000033
70.242 70.3654 0.000033
70.242 70.3656 0.000017
70.242 70.3658 0.000017
70.242 70.366 0.000050
70.242 70.3662 0.000000
70.242 70.3664 0.000000
70.242 70.3666 0.000017
70.242 70.3668 0.000000
70.242 70.367 0.000000
70.242 70.3672 0.000000
70.242 70.3674 0.000017
70.242 70.3676 0.000000
70.242 70.3678 0.000000
70.242 70.368 0.000000
70.242 70.3682 0.000000
70.242 70.3684 0.000000
70.242 70.3686 0.000000
70.242 70.3688 0.000000
70.242 70.369 0.000017
70.242 70.3692 0.000033
70.242 70.3694 0.000000
70.242 70.3696 0.000017
70.242 70.3698 0.000017
70.242 70.37 0.000017
70.242 70.3702 0.000017
70.242 70.3704 0.000000
70.242 70.3706 0.000017
70.242 70.3708 0.000017
70.242 70.371 0.000017
70.242 70.3712 0.000000
70.242 70.3714 0.000033
70.242 70.3716 0.000017
70.242 70.3718 0.000017
70.242 70.372 0.000017
70.242 70.3722 0.000017
70.242 70.3724 0.000017
70.242 70.3726 0.000017
70.242 70.3728 0.000017
70.242 70.373 0.000000
70.242 70.3732 0.000017
70.242 70.3734 0.000017
70.242 70.3736 0.000000
70.242 70.3738 0.000017
70.242 70.374 0.000000
70.242 70.3742 0.000000
70.242 70.3744 0.000017
70.242 70.3746 0.000000
70.242 70.3748 0.000000
70.242 70.375 0.000017
70.242 70.3752 0.000017
70.242 70.3754 0.000017
70.242 70.3756 0.000000
70.242 70.3758 0.000033
70.242 70.376 0.000017
70.242 70.3762 0.000033
70.242 70.3764 0.000017
70.242 70.3766 0.000017
70.242 70.3768 0.000000
70.242 70.377 0.000033
70.242 70.3772 0.000033
70.242 70.3774 0.000033
70.242 70.3776 0.000050
70.242 70.3778 0.000050
70.242 70.378 0.000017
70.242 70.3782 0.000000
70.242 70.3784 0.000050
70.242 70.3786 0.000067
70.242 70.3788 0.000000
70.242 70.379 0.000067
70.242 70.3792 0.000033
70.242 70.3794 0.000033
70.242 70.3796 0.000000
70.242 70.3798 0.000000
70.242 70.38 0.000000
70.242 70.3802 0.000017
70.242 70.3804 0.000017
70.242 70.3806 0.000017
70.242 70.3808 0.000017
70.242 70.381 0.000033
70.242 70.3812 0.000033
70.242 70.3814 0.000017
70.242 70.3816 0.000017
70.242 70.3818 0.000017
70.242 70.382 0.000000
70.242 70.3822 0.000033
70.242 70.3824 0.000033
70.242 70.3826 0.000033
70.242 70.3828 0.000117
70.242 70.383 0.000117
70.242 70.3832 0.000083
70.242 70.3834 0.000217
70.242 70.3836 0.000267
70.242 70.3838 0.000133
70.242 70.384 0.000117
70.242 70.3842 0.000050
70.242 70.3844 0.000050
70.242 70.3846 0.000000
70.242 70.3848 0.000033
70.242 70.385 0.000083
70.242 70.3852 0.000050
70.242 70.3854 0.000017
70.242 70.3856 0.000017
70.242 70.3858 0.000033
70.242 70.386 0.000017
70.242 70.3862 0.000017
70.242 70.3864 0.000033
70.242 70.3866 0.000017
70.242 70.3868 0.000017
70.242 70.387 0.000050
70.242 70.3872 0.000050
70.242 70.3874 0.000017
70.242 70.3876 0.000000
70.242 70.3878 0.000000
70.242 70.388 0.000017
70.242 70.3882 0.000000
70.242 70.3884 0.000050
70.242 70.3886 0.000033
70.242 70.3888 0.000033
70.242 70.389 0.000000
70.242 70.3892 0.000000
70.242 70.3894 0.000050
70.242 70.3896 0.000000
70.242 70.3898 0.000017
70.242 70.39 0.000017
70.242 70.3902 0.000000
70.242 70.3904 0.000000
70.242 70.3906 0.000017
70.242 70.3908 0.000000
70.242 70.391 0.000017
70.242 70.3912 0.000067
70.242 70.3914 0.000000
70.242 70.3916 0.000017
70.242 70.3918 0.000000
70.242 70.392 0.000017
70.242 70.3922 0.000017
70.242 70.3924 0.000017
70.242 70.3926 0.000017
70.242 70.3928 0.000050
70.242 70.393 0.000050
70.242 70.3932 0.000067
70.242 70.3934 0.000017
70.242 70.3936 0.000017
70.242 70.3938 0.000033
70.242 70.394 0.000017
70.242 70.3942 0.000033
70.242 70.3944 0.000000
70.242 70.3946 0.000017
70.242 70.3948 0.000033
70.242 70.395 0.000033
70.242 70.3952 0.000050
70.242 70.3954 0.000067
70.242 70.3956 0.000033
70.242 70.3958 0.000033
70.242 70.396 0.000017
70.242 70.3962 0.000017
70.242 70.3964 0.000017
70.242 70.3966 0.000033
70.242 70.3968 0.000050
70.242 70.397 0.000033
70.242 70.3972 0.000033
70.242 70.3974 0.000000
70.242 70.3976 0.000017
70.242 70.3978 0.000017
70.242 70.398 0.000000
70.242 70.3982 0.000033
70.242 70.3984 0.000000
70.242 70.3986 0.000000
70.242 70.3988 0.000000
70.242 70.399 0.000000
70.242 70.3992 0.000000
70.242 70.3994 0.000017
70.242 70.3996 0.000017
70.242 70.3998 0.000050
70.2422 70.24 0.007700
70.2422 70.2402 0.005150
70.2422 70.2404 0.001683
70.2422 70.2406 0.001167
70.2422 70.2408 0.001217
70.2422 70.241 0.002233
70.2422 70.2412 0.003033
70.2422 70.2414 0.006600
70.2422 70.2416 0.017167
70.2422 70.2418 0.080800
70.2422 70.242 0.330083
70.2422 70.2422 0.000000
70.2422 70.2424 0.331317
70.2422 70.2426 0.072783
70.2422 70.2428 0.043283
70.2422 70.243 0.031500
70.2422 70.2432 0.015800
70.2422 70.2434 0.021133
70.2422 70.2436 0.006100
70.2422 70.2438 0.005833
70.2422 70.244 0.005100
70.2422 70.2442 0.003067
70.2422 70.2444 0.005717
70.2422 70.2446 0.002517
70.2422 70.2448 0.004300
70.2422 70.245 0.003267
70.2422 70.2452 0.000967
70.2422 70.2454 0.000883
70.2422 70.2456 0.001400
70.2422 70.2458 0.000967
70.2422 70.246 0.000800
70.2422 70.2462 0.000817
70.2422 70.2464 0.000900
70.2422 70.2466 0.001433
70.2422 70.2468 0.003217
70.2422 70.247 0.006783
70.2422 70.2472 0.001333
70.2422 70.2474 0.000567
70.2422 70.2476 0.000667
70.2422 70.2478 0.001150
70.2422 70.248 0.000817
70.2422 70.2482 0.000733
70.2422 70.2484 0.003050
70.2422 70.2486 0.001417
70.2422 70.2488 0.001750
70.2422 70.249 0.003700
70.2422 70.2492 0.001150
70.2422 70.2494 0.000683
70.2422 70.2496 0.000600
70.2422 70.2498 0.000600
70.2422 70.25 0.000667
70.2422 70.2502 0.000450
70.2422 70.2504 0.000250
70.2422 70.2506 0.000450
70.2422 70.2508 0.000433
70.2422 70.251 0.000433
70.2422 70.2512 0.000317
70.2422 70.2514 0.000450
70.2422 70.2516 0.000833
70.2422 70.2518 0.004050
70.2422 70.252 0.001250
70.2422 70.2522 0.003617
70.2422 70.2524 0.001000
70.2422 70.2526 0.000417
70.2422 70.2528 0.000583
70.2422 70.253 0.001950
70.2422 70.2532 0.001367
70.2422 70.2534 0.003300
70.2422 70.2536 0.000833
70.2422 70.2538 0.000450
70.2422 70.254 0.000350
70.2422 70.2542 0.000300
70.2422 70.2544 0.000700
70.2422 70.2546 0.000683
70.2422 70.2548 0.001217
70.2422 70.255 0.002383
70.2422 70.2552 0.000700
70.2422 70.2554 0.000433
70.2422 70.2556 0.000533
70.2422 70.2558 0.000233
70.2422 70.256 0.000333
70.2422 70.2562 0.000167
70.2422 70.2564 0.000167
70.2422 70.2566 0.000233
70.2422 70.2568 0.000300
70.2422 70.257 0.000283
70.2422 70.2572 0.000217
70.2422 70.2574 0.000283
70.2422 70.2576 0.000367
70.2422 70.2578 0.000267
70.2422 70.258 0.000167
70.2422 70.2582 0.000133
70.2422 70.2584 0.000217
70.2422 70.2586 0.000183
70.2422 70.2588 0.000283
70.2422 70.259 0.000383
70.2422 70.2592 0.001783
70.2422 70.2594 0.000883
70.2422 70.2596 0.000650
70.2422 70.2598 0.002300
70.2422 70.26 0.000750
70.2422 70.2602 0.000600
70.2422 70.2604 0.000367
70.2422 70.2606 0.000583
70.2422 70.2608 0.000583
70.2422 70.261 0.002767
70.2422 70.2612 0.000717
70.2422 70.2614 0.000383
70.2422 70.2616 0.000200
70.2422 70.2618 0.000083
70.2422 70.262 0.000133
70.2422 70.2622 0.000083
70.2422 70.2624 0.000233
70.2422 70.2626 0.000133
70.2422 70.2628 0.000033
70.2422 70.263 0.000117
70.2422 70.2632 0.000000
70.2422 70.2634 0.000050
70.2422 70.2636 0.000033
70.2422 70.2638 0.000150
70.2422 70.264 0.000117
70.2422 70.2642 0.000117
70.2422 70.2644 0.000083
70.2422 70.2646 0.000133
70.2422 70.2648 0.000083
70.2422 70.265 0.000167
70.2422 70.2652 0.000167
70.2422 70.2654 0.000100
70.2422 70.2656 0.000067
70.2422 70.2658 0.000183
70.2422 70.266 0.000083
70.2422 70.2662 0.000333
70.2422 70.2664 0.000317
70.2422 70.2666 0.000150
70.2422 70.2668 0.000100
70.2422 70.267 0.000233
70.2422 70.2672 0.000217
70.2422 70.2674 0.000100
70.2422 70.2676 0.000117
70.2422 70.2678 0.000100
70.2422 70.268 0.000050
70.2422 70.2682 0.000150
70.2422 70.2684 0.000100
70.2422 70.2686 0.000117
70.2422 70.2688 0.000133
70.2422 70.269 0.000050
70.2422 70.2692 0.000017
70.2422 70.2694 0.000067
70.2422 70.2696 0.000067
70.2422 70.2698 0.000083
70.2422 70.27 0.000150
70.2422 70.2702 0.000117
70.2422 70.2704 0.000100
70.2422 70.2706 0.000100
70.2422 70.2708 0.000100
70.2422 70.271 0.000083
70.2422 70.2712 0.000117
70.2422 70.2714 0.000100
70.2422 70.2716 0.000167
70.2422 70.2718 0.000183
70.2422 70.272 0.000117
70.2422 70.2722 0.000117
70.2422 70.2724 0.000117
70.2422 70.2726 0.000117
70.2422 70.2728 0.000133
70.2422 70.273 0.000233
70.2422 70.2732 0.000367
70.2422 70.2734 0.000200
70.2422 70.2736 0.000367
70.2422 70.2738 0.000167
70.2422 70.274 0.000033
70.2422 70.2742 0.000117
70.2422 70.2744 0.000117
70.2422 70.2746 0.000067
70.2422 70.2748 0.000050
70.2422 70.275 0.000067
70.2422 70.2752 0.000033
70.2422 70.2754 0.000017
70.2422 70.2756 0.000067
70.2422 70.2758 0.000083
70.2422 70.276 0.000000
70.2422 70.2762 0.000050
70.2422 70.2764 0.000117
70.2422 70.2766 0.000100
70.2422 70.2768 0.000200
70.2422 70.277 0.000067
70.2422 70.2772 0.000083
70.2422 70.2774 0.000033
70.2422 70.2776 0.000067
70.2422 70.2778 0.000183
70.2422 70.278 0.000133
70.2422 70.2782 0.000150
70.2422 70.2784 0.000100
70.2422 70.2786 0.000083
70.2422 70.2788 0.000033
70.2422 70.279 0.000050
70.2422 70.2792 0.000050
70.2422 70.2794 0.000167
70.2422 70.2796 0.000067
70.2422 70.2798 0.000083
70.2422 70.28 0.000117
70.2422 70.2802 0.000050
70.2422 70.2804 0.000017
70.2422 70.2806 0.000067
70.2422 70.2808 0.000033
70.2422 70.281 0.000100
70.2422 70.2812 0.000100
70.2422 70.2814 0.000000
70.2422 70.2816 0.000100
70.2422 70.2818 0.000117
70.2422 70.282 0.000067
70.2422 70.2822 0.000050
70.2422 70.2824 0.000000
70.2422 70.2826 0.000083
70.2422 70.2828 0.000050
70.2422 70.283 0.000000
70.2422 70.2832 0.000017
70.2422 70.2834 0.000100
70.2422 70.2836 0.000083
70.2422 70.2838 0.000083
70.2422 70.284 0.000117
70.2422 70.2842 0.000450
70.2422 70.2844 0.002533
70.2422 70.2846 0.000217
70.2422 70.2848 0.000083
70.2422 70.285 0.000050
70.2422 70.2852 0.000083
70.2422 70.2854 0.000167
70.2422 70.2856 0.000233
70.2422 70.2858 0.000067
70.2422 70.286 0.000100
70.2422 70.2862 0.000083
70.2422 70.2864 0.000017
70.2422 70.2866 0.000100
70.2422 70.2868 0.000017
70.2422 70.287 0.000100
70.2422 70.2872 0.000033
70.2422 70.2874 0.000033
70.2422 70.2876 0.000033
70.2422 70.2878 0.000067
70.2422 70.288 0.000083
70.2422 70.2882 0.000083
70.2422 70.2884 0.000067
70.2422 70.2886 0.000033
70.2422 70.2888 0.000050
70.2422 70.289 0.000117
70.2422 70.2892 0.000250
70.2422 70.2894 0.000167
70.2422 70.2896 0.000050
70.2422 70.2898 0.000033
70.2422 70.29 0.000033
70.2422 70.2902 0.000050
70.2422 70.2904 0.000067
70.2422 70.2906 0.000050
70.2422 70.2908 0.000033
70.2422 70.291 0.000033
70.2422 70.2912 0.000083
70.2422 70.2914 0.000050
70.2422 70.2916 0.000033
70.2422 70.2918 0.000050
70.2422 70.292 0.000033
70.2422 70.2922 0.000000
70.2422 70.2924 0.000050
70.2422 70.2926 0.000017
70.2422 70.2928 0.000050
70.2422 70.293 0.000017
70.2422 70.2932 0.000050
70.2422 70.2934 0.000067
70.2422 70.2936 0.000133
70.2422 70.2938 0.000300
70.2422 70.294 0.001750
70.2422 70.2942 0.000417
70.2422 70.2944 0.000100
70.2422 70.2946 0.000083
70.2422 70.2948 0.000083
70.2422 70.295 0.000017
70.2422 70.2952 0.000017
70.2422 70.2954 0.000117
70.2422 70.2956 0.000083
70.2422 70.2958 0.000150
70.2422 70.296 0.000083
70.2422 70.2962 0.000083
70.2422 70.2964 0.000033
70.2422 70.2966 0.000083
70.2422 70.2968 0.000067
70.2422 70.297 0.000050
70.2422 70.2972 0.000083
70.2422 70.2974 0.000167
70.2422 70.2976 0.000117
70.2422 70.2978 0.000283
70.2422 70.298 0.000750
70.2422 70.2982 0.000200
70.2422 70.2984 0.000083
70.2422 70.2986 0.000083
70.2422 70.2988 0.000083
70.2422 70.299 0.000033
70.2422 70.2992 0.000117
70.2422 70.2994 0.000067
70.2422 70.2996 0.000083
70.2422 70.2998 0.000283
70.2422 70.3 0.002117
70.2422 70.3002 0.000367
70.2422 70.3004 0.000117
70.2422 70.3006 0.000117
70.2422 70.3008 0.000033
70.2422 70.301 0.000017
70.2422 70.3012 0.000067
70.2422 70.3014 0.000033
70.2422 70.3016 0.000067
70.2422 70.3018 0.000033
70.2422 70.302 0.000067
70.2422 70.3022 0.000100
70.2422 70.3024 0.000067
70.2422 70.3026 0.000017
70.2422 70.3028 0.000067
70.2422 70.303 0.000017
70.2422 70.3032 0.000033
70.2422 70.3034 0.000050
70.2422 70.3036 0.000033
70.2422 70.3038 0.000033
70.2422 70.304 0.000033
70.2422 70.3042 0.000050
70.2422 70.3044 0.000067
70.2422 70.3046 0.000167
70.2422 70.3048 0.000100
70.2422 70.305 0.000050
70.2422 70.3052 0.000050
70.2422 70.3054 0.000033
70.2422 70.3056 0.000067
70.2422 70.3058 0.000083
70.2422 70.306 0.000067
70.2422 70.3062 0.000100
70.2422 70.3064 0.000133
70.2422 70.3066 0.000450
70.2422 70.3068 0.002150
70.2422 70.307 0.000367
70.2422 70.3072 0.000067
70.2422 70.3074 0.000100
70.2422 70.3076 0.000067
70.2422 70.3078 0.000033
70.2422 70.308 0.000067
70.2422 70.3082 0.000083
70.2422 70.3084 0.000067
70.2422 70.3086 0.000050
70.2422 70.3088 0.000000
70.2422 70.309 0.000017
70.2422 70.3092 0.000033
70.2422 70.3094 0.000067
70.2422 70.3096 0.000067
70.2422 70.3098 0.000133
70.2422 70.31 0.000033
70.2422 70.3102 0.000050
70.2422 70.3104 0.000100
70.2422 70.3106 0.000017
70.2422 70.3108 0.000050
70.2422 70.311 0.000050
70.2422 70.3112 0.000050
70.2422 70.3114 0.000017
70.2422 70.3116 0.000067
70.2422 70.3118 0.000033
70.2422 70.312 0.000033
70.2422 70.3122 0.000017
70.2422 70.3124 0.000017
70.2422 70.3126 0.000017
70.2422 70.3128 0.000000
70.2422 70.313 0.000017
70.2422 70.3132 0.000000
70.2422 70.3134 0.000017
70.2422 70.3136 0.000017
70.2422 70.3138 0.000017
70.2422 70.314 0.000017
70.2422 70.3142 0.000067
70.2422 70.3144 0.000100
70.2422 70.3146 0.000050
70.2422 70.3148 0.000050
70.2422 70.315 0.000067
70.2422 70.3152 0.000067
70.2422 70.3154 0.000083
70.2422 70.3156 0.000033
70.2422 70.3158 0.000017
70.2422 70.316 0.000067
70.2422 70.3162 0.000100
70.2422 70.3164 0.000100
70.2422 70.3166 0.000050
70.2422 70.3168 0.000017
70.2422 70.317 0.000100
70.2422 70.3172 0.000217
70.2422 70.3174 0.000417
70.2422 70.3176 0.001000
70.2422 70.3178 0.000333
70.2422 70.318 0.000150
70.2422 70.3182 0.000100
70.2422 70.3184 0.000050
70.2422 70.3186 0.000067
70.2422 70.3188 0.000067
70.2422 70.319 0.000033
70.2422 70.3192 0.000067
70.2422 70.3194 0.000083
70.2422 70.3196 0.000033
70.2422 70.3198 0.000017
70.2422 70.32 0.000067
70.2422 70.3202 0.000067
70.2422 70.3204 0.000017
70.2422 70.3206 0.000033
70.2422 70.3208 0.000033
70.2422 70.321 0.000033
70.2422 70.3212 0.000017
70.2422 70.3214 0.000017
70.2422 70.3216 0.000033
70.2422 70.3218 0.000033
70.2422 70.322 0.000033
70.2422 70.3222 0.000100
70.2422 70.3224 0.000100
70.2422 70.3226 0.000100
70.2422 70.3228 0.000000
70.2422 70.323 0.000033
70.2422 70.3232 0.000000
70.2422 70.3234 0.000067
70.2422 70.3236 0.000017
70.2422 70.3238 0.000017
70.2422 70.324 0.000150
70.2422 70.3242 0.000433
70.2422 70.3244 0.001133
70.2422 70.3246 0.000267
70.2422 70.3248 0.000083
70.2422 70.325 0.000067
70.2422 70.3252 0.000033
70.2422 70.3254 0.000000
70.2422 70.3256 0.000033
70.2422 70.3258 0.000067
70.2422 70.326 0.000017
70.2422 70.3262 0.000000
70.2422 70.3264 0.000050
70.2422 70.3266 0.000083
70.2422 70.3268 0.000050
70.2422 70.327 0.000033
70.2422 70.3272 0.000017
70.2422 70.3274 0.000033
70.2422 70.3276 0.000067
70.2422 70.3278 0.000017
70.2422 70.328 0.000050
70.2422 70.3282 0.000000
70.2422 70.3284 0.000083
70.2422 70.3286 0.000033
70.2422 70.3288 0.000033
70.2422 70.329 0.000017
70.2422 70.3292 0.000117
70.2422 70.3294 0.000017
70.2422 70.3296 0.000017
70.2422 70.3298 0.000050
70.2422 70.33 0.000000
70.2422 70.3302 0.000033
70.2422 70.3304 0.000033
70.2422 70.3306 0.000033
70.2422 70.3308 0.000067
70.2422 70.331 0.000033
70.2422 70.3312 0.000000
70.2422 70.3314 0.000033
70.2422 70.3316 0.000050
70.2422 70.3318 0.000033
70.2422 70.332 0.000033
70.2422 70.3322 0.000017
70.2422 70.3324 0.000067
70.2422 70.3326 0.000067
70.2422 70.3328 0.000017
70.2422 70.333 0.000033
70.2422 70.3332 0.000000
70.2422 70.3334 0.000050
70.2422 70.3336 0.000017
70.2422 70.3338 0.000017
70.2422 70.334 0.000050
70.2422 70.3342 0.000067
70.2422 70.3344 0.000117
70.2422 70.3346 0.000017
70.2422 70.3348 0.000050
70.2422 70.335 0.000117
70.2422 70.3352 0.000133
70.2422 70.3354 0.000917
70.2422 70.3356 0.000117
70.2422 70.3358 0.000017
70.2422 70.336 0.000000
70.2422 70.3362 0.000033
70.2422 70.3364 0.000017
70.2422 70.3366 0.000017
70.2422 70.3368 0.000067
70.2422 70.337 0.000033
70.2422 70.3372 0.000017
70.2422 70.3374 0.000033
70.2422 70.3376 0.000000
70.2422 70.3378 0.000017
70.2422 70.338 0.000050
70.2422 70.3382 0.000000
70.2422 70.3384 0.000033
70.2422 70.3386 0.000017
70.2422 70.3388 0.000033
70.2422 70.339 0.000033
70.2422 70.3392 0.000000
70.2422 70.3394 0.000017
70.2422 70.3396 0.000017
70.2422 70.3398 0.000083
70.2422 70.34 0.000033
70.2422 70.3402 0.000000
70.2422 70.3404 0.000017
70.2422 70.3406 0.000050
70.2422 70.3408 0.000017
70.2422 70.341 0.000017
70.2422 70.3412 0.000017
70.2422 70.3414 0.000000
70.2422 70.3416 0.000000
70.2422 70.3418 0.000033
70.2422 70.342 0.000000
70.2422 70.3422 0.000000
70.2422 70.3424 0.000050
70.2422 70.3426 0.000017
70.2422 70.3428 0.000050
70.2422 70.343 0.000017
70.2422 70.3432 0.000017
70.2422 70.3434 0.000017
70.2422 70.3436 0.000000
70.2422 70.3438 0.000000
70.2422 70.344 0.000033
70.2422 70.3442 0.000033
70.2422 70.3444 0.000000
70.2422 70.3446 0.000017
70.2422 70.3448 0.000000
70.2422 70.345 0.000000
70.2422 70.3452 0.000000
70.2422 70.3454 0.000033
70.2422 70.3456 0.000017
70.2422 70.3458 0.000017
70.2422 70.346 0.000033
70.2422 70.3462 0.000000
70.2422 70.3464 0.000000
70.2422 70.3466 0.000000
70.2422 70.3468 0.000017
70.2422 70.347 0.000033
70.2422 70.3472 0.000017
70.2422 70.3474 0.000017
70.2422 70.3476 0.000050
70.2422 70.3478 0.000033
70.2422 70.348 0.000000
70.2422 70.3482 0.000000
70.2422 70.3484 0.000033
70.2422 70.3486 0.000000
70.2422 70.3488 0.000000
70.2422 70.349 0.000000
70.2422 70.3492 0.000017
70.2422 70.3494 0.000017
70.2422 70.3496 0.000000
70.2422 70.3498 0.000017
70.2422 70.35 0.000017
70.2422 70.3502 0.000017
70.2422 70.3504 0.000033
70.2422 70.3506 0.000033
70.2422 70.3508 0.000033
70.2422 70.351 0.000000
70.2422 70.3512 0.000000
70.2422 70.3514 0.000033
70.2422 70.3516 0.000000
70.2422 70.3518 0.000000
70.2422 70.352 0.000017
70.2422 70.3522 0.000000
70.2422 70.3524 0.000000
70.2422 70.3526 0.000000
70.2422 70.3528 0.000017
70.2422 70.353 0.000000
70.2422 70.3532 0.000000
70.2422 70.3534 0.000017
70.2422 70.3536 0.000000
70.2422 70.3538 0.000033
70.2422 70.354 0.000033
70.2422 70.3542 0.000033
70.2422 70.3544 0.000017
70.2422 70.3546 0.000033
70.2422 70.3548 0.000017
70.2422 70.355 0.000000
70.2422 70.3552 0.000033
70.2422 70.3554 0.000050
70.2422 70.3556 0.000050
70.2422 70.3558 0.000017
70.2422 70.356 0.000033
70.2422 70.3562 0.000033
70.2422 70.3564 0.000000
70.2422 70.3566 0.000000
70.2422 70.3568 0.000000
70.2422 70.357 0.000000
70.2422 70.3572 0.000000
70.2422 70.3574 0.000000
70.2422 70.3576 0.000000
70.2422 70.3578 0.000017
70.2422 70.358 0.000000
70.2422 70.3582 0.000000
70.2422 70.3584 0.000000
70.2422 70.3586 0.000017
70.2422 70.3588 0.000000
70.2422 70.359 0.000000
70.2422 70.3592 0.000000
70.2422 70.3594 0.000000
70.2422 70.3596 0.000000
70.2422 70.3598 0.000000
70.2422 70.36 0.000017
70.2422 70.3602 0.000000
70.2422 70.3604 0.000000
70.2422 70.3606 0.000033
70.2422 70.3608 0.000017
70.2422 70.361 0.000000
70.2422 70.3612 0.000000
70.2422 70.3614 0.000000
70.2422 70.3616 0.000000
70.2422 70.3618 0.000017
70.2422 70.362 0.000000
70.2422 70.3622 0.000000
70.2422 70.3624 0.000017
70.2422 70.3626 0.000000
70.2422 70.3628 0.000100
70.2422 70.363 0.000017
70.2422 70.3632 0.000000
70.2422 70.3634 0.000017
70.2422 70.3636 0.000000
70.2422 70.3638 0.000017
70.2422 70.364 0.000000
70.2422 70.3642 0.000000
70.2422 70.3644 0.000000
70.2422 70.3646 0.000033
70.2422 70.3648 0.000017
70.2422 70.365 0.000017
70.2422 70.3652 0.000000
70.2422 70.3654 0.000000
70.2422 70.3656 0.000033
70.2422 70.3658 0.000033
70.2422 70.366 0.000033
70.2422 70.3662 0.000000
70.2422 70.3664 0.000000
70.2422 70.3666 0.000000
70.2422 70.3668 0.000017
70.2422 70.367 0.000017
70.2422 70.3672 0.000000
70.2422 70.3674 0.000000
70.2422 70.3676 0.000000
70.2422 70.3678 0.000000
70.2422 70.368 0.000017
70.2422 70.3682 0.000000
70.2422 70.3684 0.000033
70.2422 70.3686 0.000017
70.2422 70.3688 0.000033
70.2422 70.369 0.000017
70.2422 70.3692 0.000067
70.2422 70.3694 0.000017
70.2422 70.3696 0.000017
70.2422 70.3698 0.000033
70.2422 70.37 0.000033
70.2422 70.3702 0.000017
70.2422 70.3704 0.000050
70.2422 70.3706 0.000017
70.2422 70.3708 0.000033
70.2422 70.371 0.000033
70.2422 70.3712 0.000000
70.2422 70.3714 0.000000
70.2422 70.3716 0.000017
70.2422 70.3718 0.000050
70.2422 70.372 0.000033
70.2422 70.3722 0.000083
70.2422 70.3724 0.000083
70.2422 70.3726 0.000000
70.2422 70.3728 0.000033
70.2422 70.373 0.000000
70.2422 70.3732 0.000000
70.2422 70.3734 0.000017
70.2422 70.3736 0.000017
70.2422 70.3738 0.000000
70.2422 70.374 0.000000
70.2422 70.3742 0.000000
70.2422 70.3744 0.000000
70.2422 70.3746 0.000000
70.2422 70.3748 0.000000
70.2422 70.375 0.000050
70.2422 70.3752 0.000000
70.2422 70.3754 0.000067
70.2422 70.3756 0.000000
70.2422 70.3758 0.000000
70.2422 70.376 0.000017
70.2422 70.3762 0.000033
70.2422 70.3764 0.000067
70.2422 70.3766 0.000017
70.2422 70.3768 0.000050
70.2422 70.377 0.000067
70.2422 70.3772 0.000067
70.2422 70.3774 0.000067
70.2422 70.3776 0.000033
70.2422 70.3778 0.000017
70.2422 70.378 0.000050
70.2422 70.3782 0.000033
70.2422 70.3784 0.000033
70.2422 70.3786 0.000033
70.2422 70.3788 0.000017
70.2422 70.379 0.000000
70.2422 70.3792 0.000000
70.2422 70.3794 0.000050
70.2422 70.3796 0.000083
70.2422 70.3798 0.000017
70.2422 70.38 0.000017
70.2422 70.3802 0.000017
70.2422 70.3804 0.000033
70.2422 70.3806 0.000000
70.2422 70.3808 0.000017
70.2422 70.381 0.000033
70.2422 70.3812 0.000000
70.2422 70.3814 0.000050
70.2422 70.3816 0.000067
70.2422 70.3818 0.000017
70.2422 70.382 0.000000
70.2422 70.3822 0.000000
70.2422 70.3824 0.000033
70.2422 70.3826 0.000117
70.2422 70.3828 0.000050
70.2422 70.383 0.000033
70.2422 70.3832 0.000300
70.2422 70.3834 0.002150
70.2422 70.3836 0.000567
70.2422 70.3838 0.000183
70.2422 70.384 0.000050
70.2422 70.3842 0.000183
70.2422 70.3844 0.000067
70.2422 70.3846 0.000033
70.2422 70.3848 0.000033
70.2422 70.385 0.000017
70.2422 70.3852 0.000033
70.2422 70.3854 0.000033
70.2422 70.3856 0.000033
70.2422 70.3858 0.000017
70.2422 70.386 0.000033
70.2422 70.3862 0.000033
70.2422 70.3864 0.000017
70.2422 70.3866 0.000033
70.2422 70.3868 0.000083
70.2422 70.387 0.000133
70.2422 70.3872 0.000100
70.2422 70.3874 0.000017
70.2422 70.3876 0.000000
70.2422 70.3878 0.000000
70.2422 70.388 0.000017
70.2422 70.3882 0.000000
70.2422 70.3884 0.000000
70.2422 70.3886 0.000033
70.2422 70.3888 0.000017
70.2422 70.389 0.000000
70.2422 70.3892 0.000067
70.2422 70.3894 0.000000
70.2422 70.3896 0.000017
70.2422 70.3898 0.000017
70.2422 70.39 0.000000
70.2422 70.3902 0.000017
70.2422 70.3904 0.000000
70.2422 70.3906 0.000033
70.2422 70.3908 0.000033
70.2422 70.391 0.000000
70.2422 70.3912 0.000017
70.2422 70.3914 0.000017
70.2422 70.3916 0.000033
70.2422 70.3918 0.000000
70.2422 70.392 0.000000
70.2422 70.3922 0.000000
70.2422 70.3924 0.000017
70.2422 70.3926 0.000050
70.2422 70.3928 0.000050
70.2422 70.393 0.000050
70.2422 70.3932 0.000033
70.2422 70.3934 0.000033
70.2422 70.3936 0.000017
70.2422 70.3938 0.000000
70.2422 70.394 0.000017
70.2422 70.3942 0.000033
70.2422 70.3944 0.000067
70.2422 70.3946 0.000033
70.2422 70.3948 0.000000
70.2422 70.395 0.000017
70.2422 70.3952 0.000033
70.2422 70.3954 0.000050
70.2422 70.3956 0.000000
70.2422 70.3958 0.000000
70.2422 70.396 0.000000
70.2422 70.3962 0.000017
70.2422 70.3964 0.000017
70.2422 70.3966 0.000000
70.2422 70.3968 0.000000
70.2422 70.397 0.000033
70.2422 70.3972 0.000033
70.2422 70.3974 0.000000
70.2422 70.3976 0.000017
70.2422 70.3978 0.000000
70.2422 70.398 0.000017
70.2422 70.3982 0.000067
70.2422 70.3984 0.000000
70.2422 70.3986 0.000000
70.2422 70.3988 0.000017
70.2422 70.399 0.000017
70.2422 70.3992 0.000000
70.2422 70.3994 0.000017
70.2422 70.3996 0.000017
70.2422 70.3998 0.000067
70.2424 70.24 0.010983
70.2424 70.2402 0.005483
70.2424 70.2404 0.001617
70.2424 70.2406 0.001150
70.2424 70.2408 0.000983
70.2424 70.241 0.001633
70.2424 70.2412 0.002300
70.2424 70.2414 0.003450
70.2424 70.2416 0.008983
70.2424 70.2418 0.040850
70.2424 70.242 0.090650
70.2424 70.2422 0.331317
70.2424 70.2424 0.000000
70.2424 70.2426 0.326033
70.2424 70.2428 0.074150
70.2424 70.243 0.035283
70.2424 70.2432 0.019450
70.2424 70.2434 0.020767
70.2424 70.2436 0.009233
70.2424 70.2438 0.005717
70.2424 70.244 0.006133
70.2424 70.2442 0.006967
70.2424 70.2444 0.004483
70.2424 70.2446 0.002317
70.2424 70.2448 0.003517
70.2424 70.245 0.001767
70.2424 70.2452 0.001150
70.2424 70.2454 0.001233
70.2424 70.2456 0.004167
70.2424 70.2458 0.001350
70.2424 70.246 0.001167
70.2424 70.2462 0.001033
70.2424 70.2464 0.001517
70.2424 70.2466 0.002733
70.2424 70.2468 0.001867
70.2424 70.247 0.002067
70.2424 70.2472 0.000733
70.2424 70.2474 0.000817
70.2424 70.2476 0.000933
70.2424 70.2478 0.002150
70.2424 70.248 0.001250
70.2424 70.2482 0.000783
70.2424 70.2484 0.002067
70.2424 70.2486 0.002233
70.2424 70.2488 0.001667
70.2424 70.249 0.001717
70.2424 70.2492 0.000967
70.2424 70.2494 0.000567
70.2424 70.2496 0.001050
70.2424 70.2498 0.000667
70.2424 70.25 0.000333
70.2424 70.2502 0.000517
70.2424 70.2504 0.000567
70.2424 70.2506 0.000850
70.2424 70.2508 0.000383
70.2424 70.251 0.000783
70.2424 70.2512 0.000667
70.2424 70.2514 0.000567
70.2424 70.2516 0.001367
70.2424 70.2518 0.001233
70.2424 70.252 0.000867
70.2424 70.2522 0.001033
70.2424 70.2524 0.000550
70.2424 70.2526 0.000350
70.2424 70.2528 0.000450
70.2424 70.253 0.000550
70.2424 70.2532 0.001883
70.2424 70.2534 0.001800
70.2424 70.2536 0.000650
70.2424 70.2538 0.000617
70.2424 70.254 0.000667
70.2424 70.2542 0.000950
70.2424 70.2544 0.002650
70.2424 70.2546 0.000917
70.2424 70.2548 0.002183
70.2424 70.255 0.001017
70.2424 70.2552 0.000517
70.2424 70.2554 0.000850
70.2424 70.2556 0.002617
70.2424 70.2558 0.000700
70.2424 70.256 0.000283
70.2424 70.2562 0.000333
70.2424 70.2564 0.000233
70.2424 70.2566 0.000250
70.2424 70.2568 0.000367
70.2424 70.257 0.000233
70.2424 70.2572 0.000283
70.2424 70.2574 0.000200
70.2424 70.2576 0.000333
70.2424 70.2578 0.000250
70.2424 70.258 0.000267
70.2424 70.2582 0.000250
70.2424 70.2584 0.000250
70.2424 70.2586 0.000200
70.2424 70.2588 0.000217
70.2424 70.259 0.000383
70.2424 70.2592 0.000633
70.2424 70.2594 0.000567
70.2424 70.2596 0.000333
70.2424 70.2598 0.000617
70.2424 70.26 0.000617
70.2424 70.2602 0.001867
70.2424 70.2604 0.000350
70.2424 70.2606 0.000333
70.2424 70.2608 0.000433
70.2424 70.261 0.000533
70.2424 70.2612 0.000283
70.2424 70.2614 0.000283
70.2424 70.2616 0.000133
70.2424 70.2618 0.000233
70.2424 70.262 0.000133
70.2424 70.2622 0.000067
70.2424 70.2624 0.000167
70.2424 70.2626 0.000217
70.2424 70.2628 0.000150
70.2424 70.263 0.000100
70.2424 70.2632 0.000167
70.2424 70.2634 0.000100
70.2424 70.2636 0.000083
70.2424 70.2638 0.000050
70.2424 70.264 0.000100
70.2424 70.2642 0.000067
70.2424 70.2644 0.000200
70.2424 70.2646 0.000083
70.2424 70.2648 0.000200
70.2424 70.265 0.000133
70.2424 70.2652 0.000167
70.2424 70.2654 0.000133
70.2424 70.2656 0.000100
70.2424 70.2658 0.000100
70.2424 70.266 0.000217
70.2424 70.2662 0.000650
70.2424 70.2664 0.002067
70.2424 70.2666 0.000367
70.2424 70.2668 0.000300
70.2424 70.267 0.000083
70.2424 70.2672 0.000300
70.2424 70.2674 0.000150
70.2424 70.2676 0.000317
70.2424 70.2678 0.000217
70.2424 70.268 0.000100
70.2424 70.2682 0.000133
70.2424 70.2684 0.000117
70.2424 70.2686 0.000050
70.2424 70.2688 0.000033
70.2424 70.269 0.000033
70.2424 70.2692 0.000067
70.2424 70.2694 0.000067
70.2424 70.2696 0.000100
70.2424 70.2698 0.000133
70.2424 70.27 0.000167
70.2424 70.2702 0.000183
70.2424 70.2704 0.000067
70.2424 70.2706 0.000133
70.2424 70.2708 0.000300
70.2424 70.271 0.000200
70.2424 70.2712 0.000200
70.2424 70.2714 0.000083
70.2424 70.2716 0.000083
70.2424 70.2718 0.000183
70.2424 70.272 0.000117
70.2424 70.2722 0.000183
70.2424 70.2724 0.000083
70.2424 70.2726 0.000133
70.2424 70.2728 0.000133
70.2424 70.273 0.000267
70.2424 70.2732 0.000200
70.2424 70.2734 0.000217
70.2424 70.2736 0.000133
70.2424 70.2738 0.000200
70.2424 70.274 0.000133
70.2424 70.2742 0.000050
70.2424 70.2744 0.000067
70.2424 70.2746 0.000083
70.2424 70.2748 0.000067
70.2424 70.275 0.000117
70.2424 70.2752 0.000067
70.2424 70.2754 0.000067
70.2424 70.2756 0.000100
70.2424 70.2758 0.000083
70.2424 70.276 0.000100
70.2424 70.2762 0.000117
70.2424 70.2764 0.000100
70.2424 70.2766 0.000067
70.2424 70.2768 0.000117
70.2424 70.277 0.000083
70.2424 70.2772 0.000017
70.2424 70.2774 0.000133
70.2424 70.2776 0.000017
70.2424 70.2778 0.000083
70.2424 70.278 0.000167
70.2424 70.2782 0.000100
70.2424 70.2784 0.000067
70.2424 70.2786 0.000100
70.2424 70.2788 0.000117
70.2424 70.279 0.000283
70.2424 70.2792 0.001083
70.2424 70.2794 0.000250
70.2424 70.2796 0.000100
70.2424 70.2798 0.000133
70.2424 70.28 0.000117
70.2424 70.2802 0.000033
70.2424 70.2804 0.000050
70.2424 70.2806 0.000000
70.2424 70.2808 0.000050
70.2424 70.281 0.000083
70.2424 70.2812 0.000067
70.2424 70.2814 0.000017
70.2424 70.2816 0.000050
70.2424 70.2818 0.000083
70.2424 70.282 0.000100
70.2424 70.2822 0.000117
70.2424 70.2824 0.000050
70.2424 70.2826 0.000133
70.2424 70.2828 0.000100
70.2424 70.283 0.000050
70.2424 70.2832 0.000150
70.2424 70.2834 0.000050
70.2424 70.2836 0.000083
70.2424 70.2838 0.000067
70.2424 70.284 0.000150
70.2424 70.2842 0.000200
70.2424 70.2844 0.000333
70.2424 70.2846 0.000133
70.2424 70.2848 0.000067
70.2424 70.285 0.000100
70.2424 70.2852 0.000450
70.2424 70.2854 0.000550
70.2424 70.2856 0.001383
70.2424 70.2858 0.000167
70.2424 70.286 0.000067
70.2424 70.2862 0.000100
70.2424 70.2864 0.000033
70.2424 70.2866 0.000100
70.2424 70.2868 0.000050
70.2424 70.287 0.000017
70.2424 70.2872 0.000033
70.2424 70.2874 0.000083
70.2424 70.2876 0.000083
70.2424 70.2878 0.000117
70.2424 70.288 0.000700
70.2424 70.2882 0.000100
70.2424 70.2884 0.000067
70.2424 70.2886 0.000050
70.2424 70.2888 0.000150
70.2424 70.289 0.000233
70.2424 70.2892 0.001017
70.2424 70.2894 0.000200
70.2424 70.2896 0.000133
70.2424 70.2898 0.000033
70.2424 70.29 0.000050
70.2424 70.2902 0.000083
70.2424 70.2904 0.000067
70.2424 70.2906 0.000083
70.2424 70.2908 0.000033
70.2424 70.291 0.000000
70.2424 70.2912 0.000000
70.2424 70.2914 0.000050
70.2424 70.2916 0.000033
70.2424 70.2918 0.000000
70.2424 70.292 0.000050
70.2424 70.2922 0.000017
70.2424 70.2924 0.000017
70.2424 70.2926 0.000017
70.2424 70.2928 0.000000
70.2424 70.293 0.000067
70.2424 70.2932 0.000017
70.2424 70.2934 0.000100
70.2424 70.2936 0.000067
70.2424 70.2938 0.000200
70.2424 70.294 0.000667
70.2424 70.2942 0.000283
70.2424 70.2944 0.000117
70.2424 70.2946 0.000117
70.2424 70.2948 0.000083
70.2424 70.295 0.000033
70.2424 70.2952 0.000067
70.2424 70.2954 0.000067
70.2424 70.2956 0.000050
70.2424 70.2958 0.000117
70.2424 70.296 0.000233
70.2424 70.2962 0.000117
70.2424 70.2964 0.000100
70.2424 70.2966 0.000050
70.2424 70.2968 0.000033
70.2424 70.297 0.000067
70.2424 70.2972 0.000083
70.2424 70.2974 0.000083
70.2424 70.2976 0.000167
70.2424 70.2978 0.000067
70.2424 70.298 0.000317
70.2424 70.2982 0.000067
70.2424 70.2984 0.000117
70.2424 70.2986 0.000050
70.2424 70.2988 0.000100
70.2424 70.299 0.000033
70.2424 70.2992 0.000150
70.2424 70.2994 0.000033
70.2424 70.2996 0.000083
70.2424 70.2998 0.000217
70.2424 70.3 0.000283
70.2424 70.3002 0.000067
70.2424 70.3004 0.000100
70.2424 70.3006 0.000083
70.2424 70.3008 0.000033
70.2424 70.301 0.000017
70.2424 70.3012 0.000050
70.2424 70.3014 0.000017
70.2424 70.3016 0.000083
70.2424 70.3018 0.000017
70.2424 70.302 0.000050
70.2424 70.3022 0.000033
70.2424 70.3024 0.000100
70.2424 70.3026 0.000033
70.2424 70.3028 0.000033
70.2424 70.303 0.000017
70.2424 70.3032 0.000033
70.2424 70.3034 0.000050
70.2424 70.3036 0.000050
70.2424 70.3038 0.000017
70.2424 70.304 0.000017
70.2424 70.3042 0.000017
70.2424 70.3044 0.000050
70.2424 70.3046 0.000150
70.2424 70.3048 0.000083
70.2424 70.305 0.000067
70.2424 70.3052 0.000100
70.2424 70.3054 0.000167
70.2424 70.3056 0.000067
70.2424 70.3058 0.000167
70.2424 70.306 0.000067
70.2424 70.3062 0.000067
70.2424 70.3064 0.000117
70.2424 70.3066 0.000250
70.2424 70.3068 0.000383
70.2424 70.307 0.000183
70.2424 70.3072 0.000067
70.2424 70.3074 0.000083
70.2424 70.3076 0.000067
70.2424 70.3078 0.000033
70.2424 70.308 0.000100
70.2424 70.3082 0.000067
70.2424 70.3084 0.000117
70.2424 70.3086 0.000067
70.2424 70.3088 0.000067
70.2424 70.309 0.000050
70.2424 70.3092 0.000067
70.2424 70.3094 0.000117
70.2424 70.3096 0.000417
70.2424 70.3098 0.001017
70.2424 70.31 0.000200
70.2424 70.3102 0.000050
70.2424 70.3104 0.000067
70.2424 70.3106 0.000033
70.2424 70.3108 0.000050
70.2424 70.311 0.000133
70.2424 70.3112 0.000050
70.2424 70.3114 0.000000
70.2424 70.3116 0.000017
70.2424 70.3118 0.000083
70.2424 70.312 0.000050
70.2424 70.3122 0.000033
70.2424 70.3124 0.000033
70.2424 70.3126 0.000067
70.2424 70.3128 0.000000
70.2424 70.313 0.000000
70.2424 70.3132 0.000000
70.2424 70.3134 0.000033
70.2424 70.3136 0.000017
70.2424 70.3138 0.000000
70.2424 70.314 0.000050
70.2424 70.3142 0.000067
70.2424 70.3144 0.000067
70.2424 70.3146 0.000050
70.2424 70.3148 0.000050
70.2424 70.315 0.000050
70.2424 70.3152 0.000083
70.2424 70.3154 0.000017
70.2424 70.3156 0.000050
70.2424 70.3158 0.000000
70.2424 70.316 0.000017
70.2424 70.3162 0.000033
70.2424 70.3164 0.000033
70.2424 70.3166 0.000033
70.2424 70.3168 0.000017
70.2424 70.317 0.000067
70.2424 70.3172 0.000150
70.2424 70.3174 0.000250
70.2424 70.3176 0.000567
70.2424 70.3178 0.000283
70.2424 70.318 0.000117
70.2424 70.3182 0.000033
70.2424 70.3184 0.000050
70.2424 70.3186 0.000000
70.2424 70.3188 0.000083
70.2424 70.319 0.000050
70.2424 70.3192 0.000050
70.2424 70.3194 0.000050
70.2424 70.3196 0.000033
70.2424 70.3198 0.000067
70.2424 70.32 0.000083
70.2424 70.3202 0.000067
70.2424 70.3204 0.000017
70.2424 70.3206 0.000050
70.2424 70.3208 0.000033
70.2424 70.321 0.000017
70.2424 70.3212 0.000017
70.2424 70.3214 0.000083
70.2424 70.3216 0.000017
70.2424 70.3218 0.000000
70.2424 70.322 0.000050
70.2424 70.3222 0.000033
70.2424 70.3224 0.000033
70.2424 70.3226 0.000017
70.2424 70.3228 0.000033
70.2424 70.323 0.000117
70.2424 70.3232 0.000067
70.2424 70.3234 0.000033
70.2424 70.3236 0.000017
70.2424 70.3238 0.000000
70.2424 70.324 0.000033
70.2424 70.3242 0.000133
70.2424 70.3244 0.000367
70.2424 70.3246 0.000033
70.2424 70.3248 0.000083
70.2424 70.325 0.000033
70.2424 70.3252 0.000067
70.2424 70.3254 0.000033
70.2424 70.3256 0.000050
70.2424 70.3258 0.000033
70.2424 70.326 0.000000
70.2424 70.3262 0.000000
70.2424 70.3264 0.000033
70.2424 70.3266 0.000050
70.2424 70.3268 0.000083
70.2424 70.327 0.000100
70.2424 70.3272 0.000017
70.2424 70.3274 0.000033
70.2424 70.3276 0.000033
70.2424 70.3278 0.000050
70.2424 70.328 0.000033
70.2424 70.3282 0.000033
70.2424 70.3284 0.000050
70.2424 70.3286 0.000050
70.2424 70.3288 0.000017
70.2424 70.329 0.000083
70.2424 70.3292 0.000033
70.2424 70.3294 0.000100
70.2424 70.3296 0.000117
70.2424 70.3298 0.000067
70.2424 70.33 0.000133
70.2424 70.3302 0.000083
70.2424 70.3304 0.000017
70.2424 70.3306 0.000083
70.2424 70.3308 0.000033
70.2424 70.331 0.000017
70.2424 70.3312 0.000033
70.2424 70.3314 0.000050
70.2424 70.3316 0.000050
70.2424 70.3318 0.000033
70.2424 70.332 0.000017
70.2424 70.3322 0.000000
70.2424 70.3324 0.000000
70.2424 70.3326 0.000050
70.2424 70.3328 0.000033
70.2424 70.333 0.000067
70.2424 70.3332 0.000033
70.2424 70.3334 0.000017
70.2424 70.3336 0.000050
70.2424 70.3338 0.000050
70.2424 70.334 0.000050
70.2424 70.3342 0.000100
70.2424 70.3344 0.000083
70.2424 70.3346 0.000017
70.2424 70.3348 0.000083
70.2424 70.335 0.000067
70.2424 70.3352 0.000167
70.2424 70.3354 0.000233
70.2424 70.3356 0.000067
70.2424 70.3358 0.000017
70.2424 70.336 0.000000
70.2424 70.3362 0.000033
70.2424 70.3364 0.000000
70.2424 70.3366 0.000017
70.2424 70.3368 0.000017
70.2424 70.337 0.000033
70.2424 70.3372 0.000017
70.2424 70.3374 0.000033
70.2424 70.3376 0.000033
70.2424 70.3378 0.000000
70.2424 70.338 0.000017
70.2424 70.3382 0.000017
70.2424 70.3384 0.000017
70.2424 70.3386 0.000050
70.2424 70.3388 0.000033
70.2424 70.339 0.000017
70.2424 70.3392 0.000000
70.2424 70.3394 0.000017
70.2424 70.3396 0.000100
70.2424 70.3398 0.000100
70.2424 70.34 0.000050
70.2424 70.3402 0.000017
70.2424 70.3404 0.000017
70.2424 70.3406 0.000000
70.2424 70.3408 0.000000
70.2424 70.341 0.000000
70.2424 70.3412 0.000000
70.2424 70.3414 0.000017
70.2424 70.3416 0.000000
70.2424 70.3418 0.000000
70.2424 70.342 0.000017
70.2424 70.3422 0.000033
70.2424 70.3424 0.000033
70.2424 70.3426 0.000050
70.2424 70.3428 0.000000
70.2424 70.343 0.000033
70.2424 70.3432 0.000000
70.2424 70.3434 0.000017
70.2424 70.3436 0.000000
70.2424 70.3438 0.000000
70.2424 70.344 0.000000
70.2424 70.3442 0.000000
70.2424 70.3444 0.000000
70.2424 70.3446 0.000033
70.2424 70.3448 0.000000
70.2424 70.345 0.000017
70.2424 70.3452 0.000000
70.2424 70.3454 0.000017
70.2424 70.3456 0.000033
70.2424 70.3458 0.000000
70.2424 70.346 0.000017
70.2424 70.3462 0.000033
70.2424 70.3464 0.000000
70.2424 70.3466 0.000000
70.2424 70.3468 0.000033
70.2424 70.347 0.000033
70.2424 70.3472 0.000050
70.2424 70.3474 0.000067
70.2424 70.3476 0.000550
70.2424 70.3478 0.000100
70.2424 70.348 0.000000
70.2424 70.3482 0.000000
70.2424 70.3484 0.000017
70.2424 70.3486 0.000033
70.2424 70.3488 0.000000
70.2424 70.349 0.000000
70.2424 70.3492 0.000017
70.2424 70.3494 0.000017
70.2424 70.3496 0.000033
70.2424 70.3498 0.000017
70.2424 70.35 0.000017
70.2424 70.3502 0.000017
70.2424 70.3504 0.000000
70.2424 70.3506 0.000000
70.2424 70.3508 0.000017
70.2424 70.351 0.000017
70.2424 70.3512 0.000050
70.2424 70.3514 0.000033
70.2424 70.3516 0.000000
70.2424 70.3518 0.000050
70.2424 70.352 0.000000
70.2424 70.3522 0.000033
70.2424 70.3524 0.000050
70.2424 70.3526 0.000017
70.2424 70.3528 0.000000
70.2424 70.353 0.000000
70.2424 70.3532 0.000000
70.2424 70.3534 0.000000
70.2424 70.3536 0.000000
70.2424 70.3538 0.000000
70.2424 70.354 0.000000
70.2424 70.3542 0.000033
70.2424 70.3544 0.000017
70.2424 70.3546 0.000033
70.2424 70.3548 0.000000
70.2424 70.355 0.000000
70.2424 70.3552 0.000000
70.2424 70.3554 0.000033
70.2424 70.3556 0.000033
70.2424 70.3558 0.000033
70.2424 70.356 0.000050
70.2424 70.3562 0.000000
70.2424 70.3564 0.000000
70.2424 70.3566 0.000000
70.2424 70.3568 0.000000
70.2424 70.357 0.000000
70.2424 70.3572 0.000000
70.2424 70.3574 0.000000
70.2424 70.3576 0.000000
70.2424 70.3578 0.000000
70.2424 70.358 0.000067
70.2424 70.3582 0.000000
70.2424 70.3584 0.000000
70.2424 70.3586 0.000017
70.2424 70.3588 0.000000
70.2424 70.359 0.000033
70.2424 70.3592 0.000000
70.2424 70.3594 0.000017
70.2424 70.3596 0.000000
70.2424 70.3598 0.000000
70.2424 70.36 0.000000
70.2424 70.3602 0.000033
70.2424 70.3604 0.000017
70.2424 70.3606 0.000000
70.2424 70.3608 0.000017
70.2424 70.361 0.000000
70.2424 70.3612 0.000000
70.2424 70.3614 0.000000
70.2424 70.3616 0.000000
70.2424 70.3618 0.000017
70.2424 70.362 0.000017
70.2424 70.3622 0.000017
70.2424 70.3624 0.000033
70.2424 70.3626 0.000000
70.2424 70.3628 0.000000
70.2424 70.363 0.000067
70.2424 70.3632 0.000000
70.2424 70.3634 0.000017
70.2424 70.3636 0.000050
70.2424 70.3638 0.000000
70.2424 70.364 0.000017
70.2424 70.3642 0.000033
70.2424 70.3644 0.000033
70.2424 70.3646 0.000000
70.2424 70.3648 0.000000
70.2424 70.365 0.000000
70.2424 70.3652 0.000000
70.2424 70.3654 0.000017
70.2424 70.3656 0.000000
70.2424 70.3658 0.000017
70.2424 70.366 0.000017
70.2424 70.3662 0.000000
70.2424 70.3664 0.000000
70.2424 70.3666 0.000000
70.2424 70.3668 0.000000
70.2424 70.367 0.000000
70.2424 70.3672 0.000000
70.2424 70.3674 0.000000
70.2424 70.3676 0.000000
70.2424 70.3678 0.000017
70.2424 70.368 0.000000
70.2424 70.3682 0.000000
70.2424 70.3684 0.000017
70.2424 70.3686 0.000050
70.2424 70.3688 0.000017
70.2424 70.369 0.000033
70.2424 70.3692 0.000000
70.2424 70.3694 0.000000
70.2424 70.3696 0.000017
70.2424 70.3698 0.000000
70.2424 70.37 0.000150
70.2424 70.3702 0.000050
70.2424 70.3704 0.000000
70.2424 70.3706 0.000033
70.2424 70.3708 0.000017
70.2424 70.371 0.000017
70.2424 70.3712 0.000000
70.2424 70.3714 0.000033
70.2424 70.3716 0.000033
70.2424 70.3718 0.000117
70.2424 70.372 0.000050
70.2424 70.3722 0.000000
70.2424 70.3724 0.000000
70.2424 70.3726 0.000000
70.2424 70.3728 0.000033
70.2424 70.373 0.000017
70.2424 70.3732 0.000000
70.2424 70.3734 0.000017
70.2424 70.3736 0.000000
70.2424 70.3738 0.000000
70.2424 70.374 0.000000
70.2424 70.3742 0.000000
70.2424 70.3744 0.000000
70.2424 70.3746 0.000000
70.2424 70.3748 0.000033
70.2424 70.375 0.000000
70.2424 70.3752 0.000017
70.2424 70.3754 0.000050
70.2424 70.3756 0.000050
70.2424 70.3758 0.000067
70.2424 70.376 0.000017
70.2424 70.3762 0.000000
70.2424 70.3764 0.000000
70.2424 70.3766 0.000000
70.2424 70.3768 0.000000
70.2424 70.377 0.000050
70.2424 70.3772 0.000050
70.2424 70.3774 0.000050
70.2424 70.3776 0.000100
70.2424 70.3778 0.000100
70.2424 70.378 0.000033
70.2424 70.3782 0.000017
70.2424 70.3784 0.000050
70.2424 70.3786 0.000033
70.2424 70.3788 0.000000
70.2424 70.379 0.000017
70.2424 70.3792 0.000000
70.2424 70.3794 0.000017
70.2424 70.3796 0.000017
70.2424 70.3798 0.000017
70.2424 70.38 0.000033
70.2424 70.3802 0.000100
70.2424 70.3804 0.000017
70.2424 70.3806 0.000017
70.2424 70.3808 0.000033
70.2424 70.381 0.000033
70.2424 70.3812 0.000017
70.2424 70.3814 0.000000
70.2424 70.3816 0.000017
70.2424 70.3818 0.000017
70.2424 70.382 0.000033
70.2424 70.3822 0.000083
70.2424 70.3824 0.000000
70.2424 70.3826 0.000017
70.2424 70.3828 0.000067
70.2424 70.383 0.000083
70.2424 70.3832 0.000117
70.2424 70.3834 0.000250
70.2424 70.3836 0.000267
70.2424 70.3838 0.000200
70.2424 70.384 0.000150
70.2424 70.3842 0.001083
70.2424 70.3844 0.000083
70.2424 70.3846 0.000067
70.2424 70.3848 0.000033
70.2424 70.385 0.000050
70.2424 70.3852 0.000033
70.2424 70.3854 0.000050
70.2424 70.3856 0.000033
70.2424 70.3858 0.000050
70.2424 70.386 0.000017
70.2424 70.3862 0.000033
70.2424 70.3864 0.000050
70.2424 70.3866 0.000033
70.2424 70.3868 0.000067
70.2424 70.387 0.000083
70.2424 70.3872 0.000067
70.2424 70.3874 0.000000
70.2424 70.3876 0.000017
70.2424 70.3878 0.000000
70.2424 70.388 0.000033
70.2424 70.3882 0.000017
70.2424 70.3884 0.000017
70.2424 70.3886 0.000017
70.2424 70.3888 0.000000
70.2424 70.389 0.000017
70.2424 70.3892 0.000017
70.2424 70.3894 0.000017
70.2424 70.3896 0.000050
70.2424 70.3898 0.000017
70.2424 70.39 0.000017
70.2424 70.3902 0.000017
70.2424 70.3904 0.000017
70.2424 70.3906 0.000017
70.2424 70.3908 0.000017
70.2424 70.391 0.000017
70.2424 70.3912 0.000017
70.2424 70.3914 0.000017
70.2424 70.3916 0.000000
70.2424 70.3918 0.000000
70.2424 70.392 0.000017
70.2424 70.3922 0.000017
70.2424 70.3924 0.000033
70.2424 70.3926 0.000033
70.2424 70.3928 0.000017
70.2424 70.393 0.000067
70.2424 70.3932 0.000033
70.2424 70.3934 0.000050
70.2424 70.3936 0.000033
70.2424 70.3938 0.000000
70.2424 70.394 0.000000
70.2424 70.3942 0.000000
70.2424 70.3944 0.000017
70.2424 70.3946 0.000000
70.2424 70.3948 0.000017
70.2424 70.395 0.000000
70.2424 70.3952 0.000000
70.2424 70.3954 0.000000
70.2424 70.3956 0.000033
70.2424 70.3958 0.000000
70.2424 70.396 0.000033
70.2424 70.3962 0.000033
70.2424 70.3964 0.000033
70.2424 70.3966 0.000000
70.2424 70.3968 0.000000
70.2424 70.397 0.000017
70.2424 70.3972 0.000017
70.2424 70.3974 0.000000
70.2424 70.3976 0.000017
70.2424 70.3978 0.000000
70.2424 70.398 0.000017
70.2424 70.3982 0.000050
70.2424 70.3984 0.000017
70.2424 70.3986 0.000000
70.2424 70.3988 0.000017
70.2424 70.399 0.000033
70.2424 70.3992 0.000017
70.2424 70.3994 0.000000
70.2424 70.3996 0.000017
70.2424 70.3998 0.000033
70.2426 70.24 0.004983
70.2426 70.2402 0.001983
70.2426 70.2404 0.001200
70.2426 70.2406 0.000717
70.2426 70.2408 0.000783
70.2426 70.241 0.001367
70.2426 70.2412 0.001583
70.2426 70.2414 0.002917
70.2426 70.2416 0.006433
70.2426 70.2418 0.020267
70.2426 70.242 0.028717
70.2426 70.2422 0.072783
70.2426 70.2424 0.326033
70.2426 70.2426 0.000000
70.2426 70.2428 0.326850
70.2426 70.243 0.080967
70.2426 70.2432 0.029400
70.2426 70.2434 0.016650
70.2426 70.2436 0.006800
70.2426 70.2438 0.004817
70.2426 70.244 0.007483
70.2426 70.2442 0.004300
70.2426 70.2444 0.005050
70.2426 70.2446 0.003883
70.2426 70.2448 0.002683
70.2426 70.245 0.003883
70.2426 70.2452 0.002133
70.2426 70.2454 0.001967
70.2426 70.2456 0.005067
70.2426 70.2458 0.001417
70.2426 70.246 0.001433
70.2426 70.2462 0.002400
70.2426 70.2464 0.006883
70.2426 70.2466 0.001900
70.2426 70.2468 0.001017
70.2426 70.247 0.000967
70.2426 70.2472 0.000800
70.2426 70.2474 0.000683
70.2426 70.2476 0.000700
70.2426 70.2478 0.001400
70.2426 70.248 0.003883
70.2426 70.2482 0.001833
70.2426 70.2484 0.005667
70.2426 70.2486 0.002033
70.2426 70.2488 0.003233
70.2426 70.249 0.002083
70.2426 70.2492 0.001050
70.2426 70.2494 0.001250
70.2426 70.2496 0.003950
70.2426 70.2498 0.001167
70.2426 70.25 0.000467
70.2426 70.2502 0.000667
70.2426 70.2504 0.001317
70.2426 70.2506 0.004500
70.2426 70.2508 0.001367
70.2426 70.251 0.004300
70.2426 70.2512 0.000867
70.2426 70.2514 0.000567
70.2426 70.2516 0.000700
70.2426 70.2518 0.000850
70.2426 70.252 0.000650
70.2426 70.2522 0.000633
70.2426 70.2524 0.000450
70.2426 70.2526 0.000433
70.2426 70.2528 0.000417
70.2426 70.253 0.000417
70.2426 70.2532 0.000650
70.2426 70.2534 0.000800
70.2426 70.2536 0.000500
70.2426 70.2538 0.000483
70.2426 70.254 0.000683
70.2426 70.2542 0.000433
70.2426 70.2544 0.000683
70.2426 70.2546 0.000383
70.2426 70.2548 0.000350
70.2426 70.255 0.000367
70.2426 70.2552 0.000533
70.2426 70.2554 0.000450
70.2426 70.2556 0.000767
70.2426 70.2558 0.000450
70.2426 70.256 0.000367
70.2426 70.2562 0.000200
70.2426 70.2564 0.000350
70.2426 70.2566 0.000267
70.2426 70.2568 0.001350
70.2426 70.257 0.000533
70.2426 70.2572 0.000300
70.2426 70.2574 0.000233
70.2426 70.2576 0.000267
70.2426 70.2578 0.000250
70.2426 70.258 0.000183
70.2426 70.2582 0.000100
70.2426 70.2584 0.000133
70.2426 70.2586 0.000167
70.2426 70.2588 0.000183
70.2426 70.259 0.000300
70.2426 70.2592 0.000333
70.2426 70.2594 0.000133
70.2426 70.2596 0.000167
70.2426 70.2598 0.000450
70.2426 70.26 0.000483
70.2426 70.2602 0.000400
70.2426 70.2604 0.000217
70.2426 70.2606 0.000083
70.2426 70.2608 0.000283
70.2426 70.261 0.000350
70.2426 70.2612 0.000433
70.2426 70.2614 0.000367
70.2426 70.2616 0.000183
70.2426 70.2618 0.000133
70.2426 70.262 0.000117
70.2426 70.2622 0.000183
70.2426 70.2624 0.000217
70.2426 70.2626 0.000233
70.2426 70.2628 0.000417
70.2426 70.263 0.000317
70.2426 70.2632 0.000167
70.2426 70.2634 0.000217
70.2426 70.2636 0.000083
70.2426 70.2638 0.000117
70.2426 70.264 0.000100
70.2426 70.2642 0.000167
70.2426 70.2644 0.000167
70.2426 70.2646 0.000233
70.2426 70.2648 0.000400
70.2426 70.265 0.000167
70.2426 70.2652 0.000183
70.2426 70.2654 0.000183
70.2426 70.2656 0.000150
70.2426 70.2658 0.000200
70.2426 70.266 0.000167
70.2426 70.2662 0.000350
70.2426 70.2664 0.000433
70.2426 70.2666 0.000133
70.2426 70.2668 0.000067
70.2426 70.267 0.000183
70.2426 70.2672 0.000217
70.2426 70.2674 0.000133
70.2426 70.2676 0.000233
70.2426 70.2678 0.000133
70.2426 70.268 0.000150
70.2426 70.2682 0.000183
70.2426 70.2684 0.000100
70.2426 70.2686 0.000050
70.2426 70.2688 0.000050
70.2426 70.269 0.000050
70.2426 70.2692 0.000050
70.2426 70.2694 0.000067
70.2426 70.2696 0.000133
70.2426 70.2698 0.000267
70.2426 70.27 0.000533
70.2426 70.2702 0.000233
70.2426 70.2704 0.000150
70.2426 70.2706 0.000233
70.2426 70.2708 0.001817
70.2426 70.271 0.000467
70.2426 70.2712 0.000167
70.2426 70.2714 0.000167
70.2426 70.2716 0.000167
70.2426 70.2718 0.000083
70.2426 70.272 0.000167
70.2426 70.2722 0.000150
70.2426 70.2724 0.000133
70.2426 70.2726 0.000083
70.2426 70.2728 0.000167
70.2426 70.273 0.000150
70.2426 70.2732 0.000200
70.2426 70.2734 0.000117
70.2426 70.2736 0.000100
70.2426 70.2738 0.000133
70.2426 70.274 0.000167
70.2426 70.2742 0.000067
70.2426 70.2744 0.000100
70.2426 70.2746 0.000067
70.2426 70.2748 0.000083
70.2426 70.275 0.000100
70.2426 70.2752 0.000117
70.2426 70.2754 0.000100
70.2426 70.2756 0.000050
70.2426 70.2758 0.000100
70.2426 70.276 0.000083
70.2426 70.2762 0.000133
70.2426 70.2764 0.000117
70.2426 70.2766 0.000050
70.2426 70.2768 0.000067
70.2426 70.277 0.000100
70.2426 70.2772 0.000083
70.2426 70.2774 0.000133
70.2426 70.2776 0.000083
70.2426 70.2778 0.000083
70.2426 70.278 0.000083
70.2426 70.2782 0.000083
70.2426 70.2784 0.000050
70.2426 70.2786 0.000083
70.2426 70.2788 0.000117
70.2426 70.279 0.000067
70.2426 70.2792 0.000300
70.2426 70.2794 0.000150
70.2426 70.2796 0.000150
70.2426 70.2798 0.000100
70.2426 70.28 0.000100
70.2426 70.2802 0.000067
70.2426 70.2804 0.000083
70.2426 70.2806 0.000133
70.2426 70.2808 0.000083
70.2426 70.281 0.000067
70.2426 70.2812 0.000067
70.2426 70.2814 0.000083
70.2426 70.2816 0.000100
70.2426 70.2818 0.000117
70.2426 70.282 0.000217
70.2426 70.2822 0.000183
70.2426 70.2824 0.000067
70.2426 70.2826 0.000067
70.2426 70.2828 0.000417
70.2426 70.283 0.000133
70.2426 70.2832 0.000167
70.2426 70.2834 0.000150
70.2426 70.2836 0.000100
70.2426 70.2838 0.000050
70.2426 70.284 0.000050
70.2426 70.2842 0.000117
70.2426 70.2844 0.000150
70.2426 70.2846 0.000150
70.2426 70.2848 0.000067
70.2426 70.285 0.000167
70.2426 70.2852 0.001767
70.2426 70.2854 0.000550
70.2426 70.2856 0.000233
70.2426 70.2858 0.000183
70.2426 70.286 0.000083
70.2426 70.2862 0.000033
70.2426 70.2864 0.000083
70.2426 70.2866 0.000017
70.2426 70.2868 0.000233
70.2426 70.287 0.000100
70.2426 70.2872 0.000050
70.2426 70.2874 0.000083
70.2426 70.2876 0.000100
70.2426 70.2878 0.000183
70.2426 70.288 0.000167
70.2426 70.2882 0.000000
70.2426 70.2884 0.000117
70.2426 70.2886 0.000033
70.2426 70.2888 0.000050
70.2426 70.289 0.000067
70.2426 70.2892 0.000150
70.2426 70.2894 0.000000
70.2426 70.2896 0.000033
70.2426 70.2898 0.000067
70.2426 70.29 0.000083
70.2426 70.2902 0.000083
70.2426 70.2904 0.000067
70.2426 70.2906 0.000050
70.2426 70.2908 0.000017
70.2426 70.291 0.000033
70.2426 70.2912 0.000000
70.2426 70.2914 0.000033
70.2426 70.2916 0.000033
70.2426 70.2918 0.000017
70.2426 70.292 0.000067
70.2426 70.2922 0.000083
70.2426 70.2924 0.000083
70.2426 70.2926 0.000083
70.2426 70.2928 0.000083
70.2426 70.293 0.000067
70.2426 70.2932 0.000100
70.2426 70.2934 0.000150
70.2426 70.2936 0.000050
70.2426 70.2938 0.000333
70.2426 70.294 0.001983
70.2426 70.2942 0.000283
70.2426 70.2944 0.000083
70.2426 70.2946 0.000100
70.2426 70.2948 0.000067
70.2426 70.295 0.000250
70.2426 70.2952 0.000117
70.2426 70.2954 0.000267
70.2426 70.2956 0.000300
70.2426 70.2958 0.000317
70.2426 70.296 0.000200
70.2426 70.2962 0.000150
70.2426 70.2964 0.000033
70.2426 70.2966 0.000100
70.2426 70.2968 0.000083
70.2426 70.297 0.000117
70.2426 70.2972 0.000067
70.2426 70.2974 0.000050
70.2426 70.2976 0.000100
70.2426 70.2978 0.000133
70.2426 70.298 0.000133
70.2426 70.2982 0.000183
70.2426 70.2984 0.000033
70.2426 70.2986 0.000117
70.2426 70.2988 0.000000
70.2426 70.299 0.000050
70.2426 70.2992 0.000000
70.2426 70.2994 0.000033
70.2426 70.2996 0.000033
70.2426 70.2998 0.000117
70.2426 70.3 0.000133
70.2426 70.3002 0.000100
70.2426 70.3004 0.000050
70.2426 70.3006 0.000067
70.2426 70.3008 0.000000
70.2426 70.301 0.000067
70.2426 70.3012 0.000067
70.2426 70.3014 0.000100
70.2426 70.3016 0.000083
70.2426 70.3018 0.000050
70.2426 70.302 0.000083
70.2426 70.3022 0.000067
70.2426 70.3024 0.000017
70.2426 70.3026 0.000050
70.2426 70.3028 0.000017
70.2426 70.303 0.000033
70.2426 70.3032 0.000033
70.2426 70.3034 0.000033
70.2426 70.3036 0.000017
70.2426 70.3038 0.000050
70.2426 70.304 0.000033
70.2426 70.3042 0.000083
70.2426 70.3044 0.000117
70.2426 70.3046 0.000067
70.2426 70.3048 0.000033
70.2426 70.305 0.000083
70.2426 70.3052 0.000050
70.2426 70.3054 0.000133
70.2426 70.3056 0.000217
70.2426 70.3058 0.000167
70.2426 70.306 0.000083
70.2426 70.3062 0.000083
70.2426 70.3064 0.000100
70.2426 70.3066 0.000067
70.2426 70.3068 0.000133
70.2426 70.307 0.000150
70.2426 70.3072 0.000183
70.2426 70.3074 0.000083
70.2426 70.3076 0.000050
70.2426 70.3078 0.000117
70.2426 70.308 0.000033
70.2426 70.3082 0.000067
70.2426 70.3084 0.000050
70.2426 70.3086 0.000017
70.2426 70.3088 0.000033
70.2426 70.309 0.000033
70.2426 70.3092 0.000083
70.2426 70.3094 0.000250
70.2426 70.3096 0.000283
70.2426 70.3098 0.000317
70.2426 70.31 0.000133
70.2426 70.3102 0.000033
70.2426 70.3104 0.000050
70.2426 70.3106 0.000033
70.2426 70.3108 0.000067
70.2426 70.311 0.000067
70.2426 70.3112 0.000067
70.2426 70.3114 0.000050
70.2426 70.3116 0.000033
70.2426 70.3118 0.000017
70.2426 70.312 0.000083
70.2426 70.3122 0.000033
70.2426 70.3124 0.000017
70.2426 70.3126 0.000050
70.2426 70.3128 0.000033
70.2426 70.313 0.000050
70.2426 70.3132 0.000000
70.2426 70.3134 0.000000
70.2426 70.3136 0.000017
70.2426 70.3138 0.000033
70.2426 70.314 0.000000
70.2426 70.3142 0.000050
70.2426 70.3144 0.000083
70.2426 70.3146 0.000033
70.2426 70.3148 0.000083
70.2426 70.315 0.000033
70.2426 70.3152 0.000100
70.2426 70.3154 0.000083
70.2426 70.3156 0.000083
70.2426 70.3158 0.000050
70.2426 70.316 0.000067
70.2426 70.3162 0.000050
70.2426 70.3164 0.000067
70.2426 70.3166 0.000050
70.2426 70.3168 0.000150
70.2426 70.317 0.000083
70.2426 70.3172 0.000167
70.2426 70.3174 0.000300
70.2426 70.3176 0.000767
70.2426 70.3178 0.000217
70.2426 70.318 0.000217
70.2426 70.3182 0.000183
70.2426 70.3184 0.000117
70.2426 70.3186 0.000017
70.2426 70.3188 0.000067
70.2426 70.319 0.000067
70.2426 70.3192 0.000033
70.2426 70.3194 0.000100
70.2426 70.3196 0.000033
70.2426 70.3198 0.000000
70.2426 70.32 0.000083
70.2426 70.3202 0.000167
70.2426 70.3204 0.000300
70.2426 70.3206 0.000017
70.2426 70.3208 0.000083
70.2426 70.321 0.000050
70.2426 70.3212 0.000067
70.2426 70.3214 0.000000
70.2426 70.3216 0.000033
70.2426 70.3218 0.000050
70.2426 70.322 0.000017
70.2426 70.3222 0.000033
70.2426 70.3224 0.000017
70.2426 70.3226 0.000017
70.2426 70.3228 0.000050
70.2426 70.323 0.000083
70.2426 70.3232 0.000050
70.2426 70.3234 0.000000
70.2426 70.3236 0.000017
70.2426 70.3238 0.000033
70.2426 70.324 0.000050
70.2426 70.3242 0.000100
70.2426 70.3244 0.000133
70.2426 70.3246 0.000067
70.2426 70.3248 0.000050
70.2426 70.325 0.000150
70.2426 70.3252 0.000083
70.2426 70.3254 0.000067
70.2426 70.3256 0.000033
70.2426 70.3258 0.000033
70.2426 70.326 0.000050
70.2426 70.3262 0.000050
70.2426 70.3264 0.000017
70.2426 70.3266 0.000117
70.2426 70.3268 0.000283
70.2426 70.327 0.000217
70.2426 70.3272 0.000150
70.2426 70.3274 0.000050
70.2426 70.3276 0.000067
70.2426 70.3278 0.000050
70.2426 70.328 0.000000
70.2426 70.3282 0.000050
70.2426 70.3284 0.000017
70.2426 70.3286 0.000033
70.2426 70.3288 0.000050
70.2426 70.329 0.000033
70.2426 70.3292 0.000033
70.2426 70.3294 0.000067
70.2426 70.3296 0.000183
70.2426 70.3298 0.000250
70.2426 70.33 0.000100
70.2426 70.3302 0.000083
70.2426 70.3304 0.000117
70.2426 70.3306 0.000050
70.2426 70.3308 0.000033
70.2426 70.331 0.000017
70.2426 70.3312 0.000017
70.2426 70.3314 0.000000
70.2426 70.3316 0.000033
70.2426 70.3318 0.000050
70.2426 70.332 0.000050
70.2426 70.3322 0.000050
70.2426 70.3324 0.000033
70.2426 70.3326 0.000033
70.2426 70.3328 0.000033
70.2426 70.333 0.000083
70.2426 70.3332 0.000050
70.2426 70.3334 0.000017
70.2426 70.3336 0.000000
70.2426 70.3338 0.000033
70.2426 70.334 0.000100
70.2426 70.3342 0.000083
70.2426 70.3344 0.000017
70.2426 70.3346 0.000067
70.2426 70.3348 0.000100
70.2426 70.335 0.000067
70.2426 70.3352 0.000017
70.2426 70.3354 0.000067
70.2426 70.3356 0.000050
70.2426 70.3358 0.000017
70.2426 70.336 0.000033
70.2426 70.3362 0.000017
70.2426 70.3364 0.000017
70.2426 70.3366 0.000050
70.2426 70.3368 0.000033
70.2426 70.337 0.000033
70.2426 70.3372 0.000017
70.2426 70.3374 0.000050
70.2426 70.3376 0.000067
70.2426 70.3378 0.000067
70.2426 70.338 0.000050
70.2426 70.3382 0.000067
70.2426 70.3384 0.000100
70.2426 70.3386 0.000017
70.2426 70.3388 0.000033
70.2426 70.339 0.000000
70.2426 70.3392 0.000000
70.2426 70.3394 0.000067
70.2426 70.3396 0.000050
70.2426 70.3398 0.000050
70.2426 70.34 0.000033
70.2426 70.3402 0.000017
70.2426 70.3404 0.000017
70.2426 70.3406 0.000017
70.2426 70.3408 0.000017
70.2426 70.341 0.000000
70.2426 70.3412 0.000033
70.2426 70.3414 0.000033
70.2426 70.3416 0.000000
70.2426 70.3418 0.000017
70.2426 70.342 0.000017
70.2426 70.3422 0.000017
70.2426 70.3424 0.000033
70.2426 70.3426 0.000017
70.2426 70.3428 0.000000
70.2426 70.343 0.000000
70.2426 70.3432 0.000017
70.2426 70.3434 0.000000
70.2426 70.3436 0.000017
70.2426 70.3438 0.000000
70.2426 70.344 0.000000
70.2426 70.3442 0.000000
70.2426 70.3444 0.000017
70.2426 70.3446 0.000033
70.2426 70.3448 0.000017
70.2426 70.345 0.000017
70.2426 70.3452 0.000017
70.2426 70.3454 0.000017
70.2426 70.3456 0.000017
70.2426 70.3458 0.000050
70.2426 70.346 0.000050
70.2426 70.3462 0.000033
70.2426 70.3464 0.000000
70.2426 70.3466 0.000017
70.2426 70.3468 0.000000
70.2426 70.347 0.000000
70.2426 70.3472 0.000067
70.2426 70.3474 0.000017
70.2426 70.3476 0.000083
70.2426 70.3478 0.000050
70.2426 70.348 0.000017
70.2426 70.3482 0.000000
70.2426 70.3484 0.000000
70.2426 70.3486 0.000000
70.2426 70.3488 0.000000
70.2426 70.349 0.000000
70.2426 70.3492 0.000000
70.2426 70.3494 0.000017
70.2426 70.3496 0.000033
70.2426 70.3498 0.000017
70.2426 70.35 0.000000
70.2426 70.3502 0.000000
70.2426 70.3504 0.000000
70.2426 70.3506 0.000050
70.2426 70.3508 0.000017
70.2426 70.351 0.000017
70.2426 70.3512 0.000033
70.2426 70.3514 0.000017
70.2426 70.3516 0.000033
70.2426 70.3518 0.000017
70.2426 70.352 0.000017
70.2426 70.3522 0.000033
70.2426 70.3524 0.000017
70.2426 70.3526 0.000000
70.2426 70.3528 0.000017
70.2426 70.353 0.000017
70.2426 70.3532 0.000033
70.2426 70.3534 0.000033
70.2426 70.3536 0.000000
70.2426 70.3538 0.000000
70.2426 70.354 0.000033
70.2426 70.3542 0.000000
70.2426 70.3544 0.000000
70.2426 70.3546 0.000067
70.2426 70.3548 0.000017
70.2426 70.355 0.000017
70.2426 70.3552 0.000017
70.2426 70.3554 0.000033
70.2426 70.3556 0.000000
70.2426 70.3558 0.000017
70.2426 70.356 0.000033
70.2426 70.3562 0.000000
70.2426 70.3564 0.000000
70.2426 70.3566 0.000017
70.2426 70.3568 0.000017
70.2426 70.357 0.000000
70.2426 70.3572 0.000000
70.2426 70.3574 0.000000
70.2426 70.3576 0.000017
70.2426 70.3578 0.000033
70.2426 70.358 0.000000
70.2426 70.3582 0.000033
70.2426 70.3584 0.000033
70.2426 70.3586 0.000083
70.2426 70.3588 0.000000
70.2426 70.359 0.000000
70.2426 70.3592 0.000000
70.2426 70.3594 0.000017
70.2426 70.3596 0.000017
70.2426 70.3598 0.000000
70.2426 70.36 0.000033
70.2426 70.3602 0.000000
70.2426 70.3604 0.000017
70.2426 70.3606 0.000033
70.2426 70.3608 0.000017
70.2426 70.361 0.000017
70.2426 70.3612 0.000000
70.2426 70.3614 0.000017
70.2426 70.3616 0.000017
70.2426 70.3618 0.000000
70.2426 70.362 0.000000
70.2426 70.3622 0.000000
70.2426 70.3624 0.000000
70.2426 70.3626 0.000000
70.2426 70.3628 0.000000
70.2426 70.363 0.000033
70.2426 70.3632 0.000000
70.2426 70.3634 0.000017
70.2426 70.3636 0.000033
70.2426 70.3638 0.000000
70.2426 70.364 0.000000
70.2426 70.3642 0.000000
70.2426 70.3644 0.000017
70.2426 70.3646 0.000000
70.2426 70.3648 0.000000
70.2426 70.365 0.000000
70.2426 70.3652 0.000000
70.2426 70.3654 0.000017
70.2426 70.3656 0.000033
70.2426 70.3658 0.000000
70.2426 70.366 0.000017
70.2426 70.3662 0.000000
70.2426 70.3664 0.000017
70.2426 70.3666 0.000000
70.2426 70.3668 0.000017
70.2426 70.367 0.000000
70.2426 70.3672 0.000017
70.2426 70.3674 0.000000
70.2426 70.3676 0.000000
70.2426 70.3678 0.000000
70.2426 70.368 0.000017
70.2426 70.3682 0.000000
70.2426 70.3684 0.000000
70.2426 70.3686 0.000033
70.2426 70.3688 0.000033
70.2426 70.369 0.000017
70.2426 70.3692 0.000100
70.2426 70.3694 0.000017
70.2426 70.3696 0.000000
70.2426 70.3698 0.000133
70.2426 70.37 0.000967
70.2426 70.3702 0.000217
70.2426 70.3704 0.000100
70.2426 70.3706 0.000033
70.2426 70.3708 0.000000
70.2426 70.371 0.000117
70.2426 70.3712 0.000017
70.2426 70.3714 0.000017
70.2426 70.3716 0.000017
70.2426 70.3718 0.000050
70.2426 70.372 0.000017
70.2426 70.3722 0.000000
70.2426 70.3724 0.000000
70.2426 70.3726 0.000017
70.2426 70.3728 0.000033
70.2426 70.373 0.000033
70.2426 70.3732 0.000033
70.2426 70.3734 0.000000
70.2426 70.3736 0.000000
70.2426 70.3738 0.000000
70.2426 70.374 0.000017
70.2426 70.3742 0.000033
70.2426 70.3744 0.000017
70.2426 70.3746 0.000017
70.2426 70.3748 0.000067
70.2426 70.375 0.000033
70.2426 70.3752 0.000050
70.2426 70.3754 0.000050
70.2426 70.3756 0.000017
70.2426 70.3758 0.000033
70.2426 70.376 0.000000
70.2426 70.3762 0.000017
70.2426 70.3764 0.000017
70.2426 70.3766 0.000000
70.2426 70.3768 0.000017
70.2426 70.377 0.000050
70.2426 70.3772 0.000033
70.2426 70.3774 0.000033
70.2426 70.3776 0.000100
70.2426 70.3778 0.000067
70.2426 70.378 0.000067
70.2426 70.3782 0.000083
70.2426 70.3784 0.000033
70.2426 70.3786 0.000000
70.2426 70.3788 0.000050
70.2426 70.379 0.000100
70.2426 70.3792 0.000050
70.2426 70.3794 0.000017
70.2426 70.3796 0.000033
70.2426 70.3798 0.000017
70.2426 70.38 0.000050
70.2426 70.3802 0.000050
70.2426 70.3804 0.000000
70.2426 70.3806 0.000033
70.2426 70.3808 0.000033
70.2426 70.381 0.000017
70.2426 70.3812 0.000033
70.2426 70.3814 0.000017
70.2426 70.3816 0.000017
70.2426 70.3818 0.000017
70.2426 70.382 0.000050
70.2426 70.3822 0.000167
70.2426 70.3824 0.000033
70.2426 70.3826 0.000067
70.2426 70.3828 0.000083
70.2426 70.383 0.000117
70.2426 70.3832 0.000150
70.2426 70.3834 0.000133
70.2426 70.3836 0.000067
70.2426 70.3838 0.000067
70.2426 70.384 0.000100
70.2426 70.3842 0.000183
70.2426 70.3844 0.000050
70.2426 70.3846 0.000017
70.2426 70.3848 0.000050
70.2426 70.385 0.000017
70.2426 70.3852 0.000033
70.2426 70.3854 0.000000
70.2426 70.3856 0.000000
70.2426 70.3858 0.000067
70.2426 70.386 0.000067
70.2426 70.3862 0.000067
70.2426 70.3864 0.000033
70.2426 70.3866 0.000067
70.2426 70.3868 0.000050
70.2426 70.387 0.000083
70.2426 70.3872 0.000033
70.2426 70.3874 0.000000
70.2426 70.3876 0.000000
70.2426 70.3878 0.000000
70.2426 70.388 0.000033
70.2426 70.3882 0.000017
70.2426 70.3884 0.000033
70.2426 70.3886 0.000000
70.2426 70.3888 0.000033
70.2426 70.389 0.000017
70.2426 70.3892 0.000067
70.2426 70.3894 0.000017
70.2426 70.3896 0.000017
70.2426 70.3898 0.000033
70.2426 70.39 0.000017
70.2426 70.3902 0.000033
70.2426 70.3904 0.000050
70.2426 70.3906 0.000017
70.2426 70.3908 0.000033
70.2426 70.391 0.000000
70.2426 70.3912 0.000000
70.2426 70.3914 0.000000
70.2426 70.3916 0.000050
70.2426 70.3918 0.000017
70.2426 70.392 0.000050
70.2426 70.3922 0.000017
70.2426 70.3924 0.000083
70.2426 70.3926 0.000033
70.2426 70.3928 0.000017
70.2426 70.393 0.000033
70.2426 70.3932 0.000000
70.2426 70.3934 0.000017
70.2426 70.3936 0.000033
70.2426 70.3938 0.000017
70.2426 70.394 0.000000
70.2426 70.3942 0.000050
70.2426 70.3944 0.000000
70.2426 70.3946 0.000000
70.2426 70.3948 0.000083
70.2426 70.395 0.000000
70.2426 70.3952 0.000000
70.2426 70.3954 0.000033
70.2426 70.3956 0.000000
70.2426 70.3958 0.000000
70.2426 70.396 0.000017
70.2426 70.3962 0.000017
70.2426 70.3964 0.000033
70.2426 70.3966 0.000017
70.2426 70.3968 0.000000
70.2426 70.397 0.000050
70.2426 70.3972 0.000017
70.2426 70.3974 0.000050
70.2426 70.3976 0.000050
70.2426 70.3978 0.000000
70.2426 70.398 0.000033
70.2426 70.3982 0.000033
70.2426 70.3984 0.000050
70.2426 70.3986 0.000033
70.2426 70.3988 0.000033
70.2426 70.399 0.000017
70.2426 70.3992 0.000033
70.2426 70.3994 0.000000
70.2426 70.3996 0.000000
70.2426 70.3998 0.000083
70.2428 70.24 0.002033
70.2428 70.2402 0.001217
70.2428 70.2404 0.000900
70.2428 70.2406 0.000583
70.2428 70.2408 0.000633
70.2428 70.241 0.000933
70.2428 70.2412 0.001317
70.2428 70.2414 0.002250
70.2428 70.2416 0.003967
70.2428 70.2418 0.012483
70.2428 70.242 0.037667
70.2428 70.2422 0.043283
70.2428 70.2424 0.074150
70.2428 70.2426 0.326850
70.2428 70.2428 0.000000
70.2428 70.243 0.331367
70.2428 70.2432 0.070133
70.2428 70.2434 0.030217
70.2428 70.2436 0.014483
70.2428 70.2438 0.012450
70.2428 70.244 0.021567
70.2428 70.2442 0.009317
70.2428 70.2444 0.005983
70.2428 70.2446 0.004400
70.2428 70.2448 0.002333
70.2428 70.245 0.004650
70.2428 70.2452 0.003033
70.2428 70.2454 0.005933
70.2428 70.2456 0.004550
70.2428 70.2458 0.001950
70.2428 70.246 0.002233
70.2428 70.2462 0.004367
70.2428 70.2464 0.003083
70.2428 70.2466 0.001267
70.2428 70.2468 0.001100
70.2428 70.247 0.001850
70.2428 70.2472 0.000950
70.2428 70.2474 0.000900
70.2428 70.2476 0.000833
70.2428 70.2478 0.001050
70.2428 70.248 0.001633
70.2428 70.2482 0.001117
70.2428 70.2484 0.001867
70.2428 70.2486 0.001517
70.2428 70.2488 0.001550
70.2428 70.249 0.002517
70.2428 70.2492 0.001700
70.2428 70.2494 0.000817
70.2428 70.2496 0.001017
70.2428 70.2498 0.001533
70.2428 70.25 0.000567
70.2428 70.2502 0.000517
70.2428 70.2504 0.000600
70.2428 70.2506 0.001117
70.2428 70.2508 0.000700
70.2428 70.251 0.000950
70.2428 70.2512 0.000650
70.2428 70.2514 0.000567
70.2428 70.2516 0.000750
70.2428 70.2518 0.002350
70.2428 70.252 0.000733
70.2428 70.2522 0.000617
70.2428 70.2524 0.000400
70.2428 70.2526 0.000383
70.2428 70.2528 0.000350
70.2428 70.253 0.000300
70.2428 70.2532 0.000383
70.2428 70.2534 0.000400
70.2428 70.2536 0.000650
70.2428 70.2538 0.000850
70.2428 70.254 0.001833
70.2428 70.2542 0.000600
70.2428 70.2544 0.001267
70.2428 70.2546 0.000400
70.2428 70.2548 0.000283
70.2428 70.255 0.000500
70.2428 70.2552 0.000650
70.2428 70.2554 0.000433
70.2428 70.2556 0.000267
70.2428 70.2558 0.000283
70.2428 70.256 0.000100
70.2428 70.2562 0.000183
70.2428 70.2564 0.000167
70.2428 70.2566 0.000167
70.2428 70.2568 0.000483
70.2428 70.257 0.000333
70.2428 70.2572 0.000350
70.2428 70.2574 0.000667
70.2428 70.2576 0.000367
70.2428 70.2578 0.000283
70.2428 70.258 0.000117
70.2428 70.2582 0.000250
70.2428 70.2584 0.000183
70.2428 70.2586 0.000417
70.2428 70.2588 0.000550
70.2428 70.259 0.000350
70.2428 70.2592 0.000350
70.2428 70.2594 0.000300
70.2428 70.2596 0.000383
70.2428 70.2598 0.000100
70.2428 70.26 0.000167
70.2428 70.2602 0.000233
70.2428 70.2604 0.000133
70.2428 70.2606 0.000117
70.2428 70.2608 0.000267
70.2428 70.261 0.000300
70.2428 70.2612 0.000450
70.2428 70.2614 0.001600
70.2428 70.2616 0.000283
70.2428 70.2618 0.000133
70.2428 70.262 0.000083
70.2428 70.2622 0.000117
70.2428 70.2624 0.000183
70.2428 70.2626 0.000467
70.2428 70.2628 0.002250
70.2428 70.263 0.000333
70.2428 70.2632 0.000200
70.2428 70.2634 0.000183
70.2428 70.2636 0.000133
70.2428 70.2638 0.000117
70.2428 70.264 0.000100
70.2428 70.2642 0.000100
70.2428 70.2644 0.000100
70.2428 70.2646 0.000467
70.2428 70.2648 0.001683
70.2428 70.265 0.000500
70.2428 70.2652 0.000233
70.2428 70.2654 0.000267
70.2428 70.2656 0.000150
70.2428 70.2658 0.000433
70.2428 70.266 0.000783
70.2428 70.2662 0.000250
70.2428 70.2664 0.000483
70.2428 70.2666 0.000217
70.2428 70.2668 0.000250
70.2428 70.267 0.000317
70.2428 70.2672 0.001183
70.2428 70.2674 0.000350
70.2428 70.2676 0.000317
70.2428 70.2678 0.000233
70.2428 70.268 0.000067
70.2428 70.2682 0.000233
70.2428 70.2684 0.000100
70.2428 70.2686 0.000050
70.2428 70.2688 0.000067
70.2428 70.269 0.000033
70.2428 70.2692 0.000083
70.2428 70.2694 0.000117
70.2428 70.2696 0.000117
70.2428 70.2698 0.000450
70.2428 70.27 0.001600
70.2428 70.2702 0.000183
70.2428 70.2704 0.000150
70.2428 70.2706 0.000150
70.2428 70.2708 0.000450
70.2428 70.271 0.000233
70.2428 70.2712 0.000150
70.2428 70.2714 0.000050
70.2428 70.2716 0.000100
70.2428 70.2718 0.000133
70.2428 70.272 0.000067
70.2428 70.2722 0.000133
70.2428 70.2724 0.000050
70.2428 70.2726 0.000167
70.2428 70.2728 0.000067
70.2428 70.273 0.000150
70.2428 70.2732 0.000217
70.2428 70.2734 0.000283
70.2428 70.2736 0.000117
70.2428 70.2738 0.000150
70.2428 70.274 0.000117
70.2428 70.2742 0.000117
70.2428 70.2744 0.000150
70.2428 70.2746 0.000083
70.2428 70.2748 0.000033
70.2428 70.275 0.000067
70.2428 70.2752 0.000100
70.2428 70.2754 0.000067
70.2428 70.2756 0.000033
70.2428 70.2758 0.000117
70.2428 70.276 0.000067
70.2428 70.2762 0.000067
70.2428 70.2764 0.000017
70.2428 70.2766 0.000067
70.2428 70.2768 0.000050
70.2428 70.277 0.000083
70.2428 70.2772 0.000133
70.2428 70.2774 0.000083
70.2428 70.2776 0.000050
70.2428 70.2778 0.000033
70.2428 70.278 0.000050
70.2428 70.2782 0.000067
70.2428 70.2784 0.000067
70.2428 70.2786 0.000017
70.2428 70.2788 0.000033
70.2428 70.279 0.000083
70.2428 70.2792 0.000233
70.2428 70.2794 0.000217
70.2428 70.2796 0.000167
70.2428 70.2798 0.000100
70.2428 70.28 0.000150
70.2428 70.2802 0.000083
70.2428 70.2804 0.000117
70.2428 70.2806 0.000050
70.2428 70.2808 0.000050
70.2428 70.281 0.000383
70.2428 70.2812 0.000117
70.2428 70.2814 0.000117
70.2428 70.2816 0.000100
70.2428 70.2818 0.000083
70.2428 70.282 0.000067
70.2428 70.2822 0.000200
70.2428 70.2824 0.000217
70.2428 70.2826 0.000400
70.2428 70.2828 0.001750
70.2428 70.283 0.000367
70.2428 70.2832 0.000267
70.2428 70.2834 0.000150
70.2428 70.2836 0.000083
70.2428 70.2838 0.000050
70.2428 70.284 0.000117
70.2428 70.2842 0.000150
70.2428 70.2844 0.000167
70.2428 70.2846 0.000067
70.2428 70.2848 0.000067
70.2428 70.285 0.000167
70.2428 70.2852 0.000283
70.2428 70.2854 0.000167
70.2428 70.2856 0.000100
70.2428 70.2858 0.000133
70.2428 70.286 0.000067
70.2428 70.2862 0.000083
70.2428 70.2864 0.000083
70.2428 70.2866 0.000217
70.2428 70.2868 0.000967
70.2428 70.287 0.000233
70.2428 70.2872 0.000183
70.2428 70.2874 0.000133
70.2428 70.2876 0.000133
70.2428 70.2878 0.000817
70.2428 70.288 0.000050
70.2428 70.2882 0.000017
70.2428 70.2884 0.000033
70.2428 70.2886 0.000033
70.2428 70.2888 0.000017
70.2428 70.289 0.000017
70.2428 70.2892 0.000000
70.2428 70.2894 0.000033
70.2428 70.2896 0.000033
70.2428 70.2898 0.000050
70.2428 70.29 0.000100
70.2428 70.2902 0.000117
70.2428 70.2904 0.000133
70.2428 70.2906 0.000067
70.2428 70.2908 0.000033
70.2428 70.291 0.000033
70.2428 70.2912 0.000017
70.2428 70.2914 0.000033
70.2428 70.2916 0.000033
70.2428 70.2918 0.000050
70.2428 70.292 0.000067
70.2428 70.2922 0.000050
70.2428 70.2924 0.000083
70.2428 70.2926 0.000083
70.2428 70.2928 0.000050
70.2428 70.293 0.000017
70.2428 70.2932 0.000000
70.2428 70.2934 0.000017
70.2428 70.2936 0.000017
70.2428 70.2938 0.000150
70.2428 70.294 0.000250
70.2428 70.2942 0.000017
70.2428 70.2944 0.000100
70.2428 70.2946 0.000050
70.2428 70.2948 0.000100
70.2428 70.295 0.000033
70.2428 70.2952 0.000100
70.2428 70.2954 0.000217
70.2428 70.2956 0.000317
70.2428 70.2958 0.001617
70.2428 70.296 0.000250
70.2428 70.2962 0.000050
70.2428 70.2964 0.000133
70.2428 70.2966 0.000033
70.2428 70.2968 0.000183
70.2428 70.297 0.000233
70.2428 70.2972 0.000083
70.2428 70.2974 0.000083
70.2428 70.2976 0.000100
70.2428 70.2978 0.000100
70.2428 70.298 0.000167
70.2428 70.2982 0.000083
70.2428 70.2984 0.000017
70.2428 70.2986 0.000033
70.2428 70.2988 0.000100
70.2428 70.299 0.000083
70.2428 70.2992 0.000050
70.2428 70.2994 0.000033
70.2428 70.2996 0.000067
70.2428 70.2998 0.000000
70.2428 70.3 0.000117
70.2428 70.3002 0.000117
70.2428 70.3004 0.000033
70.2428 70.3006 0.000050
70.2428 70.3008 0.000083
70.2428 70.301 0.000050
70.2428 70.3012 0.000067
70.2428 70.3014 0.000133
70.2428 70.3016 0.000117
70.2428 70.3018 0.000083
70.2428 70.302 0.000067
70.2428 70.3022 0.000050
70.2428 70.3024 0.000067
70.2428 70.3026 0.000083
70.2428 70.3028 0.000083
70.2428 70.303 0.000033
70.2428 70.3032 0.000033
70.2428 70.3034 0.000050
70.2428 70.3036 0.000083
70.2428 70.3038 0.000033
70.2428 70.304 0.000083
70.2428 70.3042 0.000083
70.2428 70.3044 0.000167
70.2428 70.3046 0.000183
70.2428 70.3048 0.000067
70.2428 70.305 0.000017
70.2428 70.3052 0.000117
70.2428 70.3054 0.000100
70.2428 70.3056 0.000117
70.2428 70.3058 0.000083
70.2428 70.306 0.000050
70.2428 70.3062 0.000083
70.2428 70.3064 0.000050
70.2428 70.3066 0.000083
70.2428 70.3068 0.000033
70.2428 70.307 0.000033
70.2428 70.3072 0.000067
70.2428 70.3074 0.000017
70.2428 70.3076 0.000067
70.2428 70.3078 0.000133
70.2428 70.308 0.000033
70.2428 70.3082 0.000083
70.2428 70.3084 0.000050
70.2428 70.3086 0.000017
70.2428 70.3088 0.000067
70.2428 70.309 0.000150
70.2428 70.3092 0.000167
70.2428 70.3094 0.001283
70.2428 70.3096 0.000433
70.2428 70.3098 0.000217
70.2428 70.31 0.000133
70.2428 70.3102 0.000083
70.2428 70.3104 0.000033
70.2428 70.3106 0.000017
70.2428 70.3108 0.000033
70.2428 70.311 0.000033
70.2428 70.3112 0.000017
70.2428 70.3114 0.000033
70.2428 70.3116 0.000017
70.2428 70.3118 0.000067
70.2428 70.312 0.000033
70.2428 70.3122 0.000033
70.2428 70.3124 0.000017
70.2428 70.3126 0.000033
70.2428 70.3128 0.000033
70.2428 70.313 0.000050
70.2428 70.3132 0.000050
70.2428 70.3134 0.000033
70.2428 70.3136 0.000000
70.2428 70.3138 0.000000
70.2428 70.314 0.000050
70.2428 70.3142 0.000050
70.2428 70.3144 0.000050
70.2428 70.3146 0.000033
70.2428 70.3148 0.000033
70.2428 70.315 0.000033
70.2428 70.3152 0.000033
70.2428 70.3154 0.000133
70.2428 70.3156 0.000050
70.2428 70.3158 0.000083
70.2428 70.316 0.000067
70.2428 70.3162 0.000083
70.2428 70.3164 0.000033
70.2428 70.3166 0.000050
70.2428 70.3168 0.000067
70.2428 70.317 0.000083
70.2428 70.3172 0.000133
70.2428 70.3174 0.000200
70.2428 70.3176 0.000283
70.2428 70.3178 0.000150
70.2428 70.318 0.000050
70.2428 70.3182 0.000100
70.2428 70.3184 0.000200
70.2428 70.3186 0.000117
70.2428 70.3188 0.000017
70.2428 70.319 0.000017
70.2428 70.3192 0.000033
70.2428 70.3194 0.000033
70.2428 70.3196 0.000033
70.2428 70.3198 0.000050
70.2428 70.32 0.000183
70.2428 70.3202 0.000283
70.2428 70.3204 0.001883
70.2428 70.3206 0.000317
70.2428 70.3208 0.000283
70.2428 70.321 0.000183
70.2428 70.3212 0.000083
70.2428 70.3214 0.000067
70.2428 70.3216 0.000067
70.2428 70.3218 0.000050
70.2428 70.322 0.000050
70.2428 70.3222 0.000050
70.2428 70.3224 0.000017
70.2428 70.3226 0.000000
70.2428 70.3228 0.000033
70.2428 70.323 0.000083
70.2428 70.3232 0.000017
70.2428 70.3234 0.000033
70.2428 70.3236 0.000017
70.2428 70.3238 0.000000
70.2428 70.324 0.000017
70.2428 70.3242 0.000033
70.2428 70.3244 0.000033
70.2428 70.3246 0.000083
70.2428 70.3248 0.000283
70.2428 70.325 0.001450
70.2428 70.3252 0.000333
70.2428 70.3254 0.000100
70.2428 70.3256 0.000050
70.2428 70.3258 0.000067
70.2428 70.326 0.000017
70.2428 70.3262 0.000050
70.2428 70.3264 0.000033
70.2428 70.3266 0.000200
70.2428 70.3268 0.000817
70.2428 70.327 0.001133
70.2428 70.3272 0.000133
70.2428 70.3274 0.000000
70.2428 70.3276 0.000000
70.2428 70.3278 0.000033
70.2428 70.328 0.000017
70.2428 70.3282 0.000083
70.2428 70.3284 0.000033
70.2428 70.3286 0.000033
70.2428 70.3288 0.000050
70.2428 70.329 0.000017
70.2428 70.3292 0.000033
70.2428 70.3294 0.000083
70.2428 70.3296 0.000283
70.2428 70.3298 0.001600
70.2428 70.33 0.000233
70.2428 70.3302 0.000200
70.2428 70.3304 0.000150
70.2428 70.3306 0.000050
70.2428 70.3308 0.000083
70.2428 70.331 0.000050
70.2428 70.3312 0.000000
70.2428 70.3314 0.000000
70.2428 70.3316 0.000050
70.2428 70.3318 0.000067
70.2428 70.332 0.000067
70.2428 70.3322 0.000050
70.2428 70.3324 0.000033
70.2428 70.3326 0.000067
70.2428 70.3328 0.000083
70.2428 70.333 0.000050
70.2428 70.3332 0.000050
70.2428 70.3334 0.000083
70.2428 70.3336 0.000033
70.2428 70.3338 0.000067
70.2428 70.334 0.000950
70.2428 70.3342 0.000150
70.2428 70.3344 0.000100
70.2428 70.3346 0.000000
70.2428 70.3348 0.000017
70.2428 70.335 0.000033
70.2428 70.3352 0.000067
70.2428 70.3354 0.000017
70.2428 70.3356 0.000083
70.2428 70.3358 0.000033
70.2428 70.336 0.000050
70.2428 70.3362 0.000000
70.2428 70.3364 0.000000
70.2428 70.3366 0.000033
70.2428 70.3368 0.000017
70.2428 70.337 0.000000
70.2428 70.3372 0.000017
70.2428 70.3374 0.000067
70.2428 70.3376 0.000017
70.2428 70.3378 0.000333
70.2428 70.338 0.000083
70.2428 70.3382 0.000050
70.2428 70.3384 0.000050
70.2428 70.3386 0.000050
70.2428 70.3388 0.000083
70.2428 70.339 0.000033
70.2428 70.3392 0.000000
70.2428 70.3394 0.000017
70.2428 70.3396 0.000017
70.2428 70.3398 0.000017
70.2428 70.34 0.000000
70.2428 70.3402 0.000017
70.2428 70.3404 0.000017
70.2428 70.3406 0.000000
70.2428 70.3408 0.000050
70.2428 70.341 0.000000
70.2428 70.3412 0.000000
70.2428 70.3414 0.000000
70.2428 70.3416 0.000000
70.2428 70.3418 0.000017
70.2428 70.342 0.000017
70.2428 70.3422 0.000017
70.2428 70.3424 0.000017
70.2428 70.3426 0.000033
70.2428 70.3428 0.000000
70.2428 70.343 0.000000
70.2428 70.3432 0.000000
70.2428 70.3434 0.000000
70.2428 70.3436 0.000000
70.2428 70.3438 0.000017
70.2428 70.344 0.000050
70.2428 70.3442 0.000033
70.2428 70.3444 0.000000
70.2428 70.3446 0.000017
70.2428 70.3448 0.000017
70.2428 70.345 0.000000
70.2428 70.3452 0.000033
70.2428 70.3454 0.000017
70.2428 70.3456 0.000000
70.2428 70.3458 0.000000
70.2428 70.346 0.000017
70.2428 70.3462 0.000033
70.2428 70.3464 0.000017
70.2428 70.3466 0.000050
70.2428 70.3468 0.000000
70.2428 70.347 0.000000
70.2428 70.3472 0.000033
70.2428 70.3474 0.000017
70.2428 70.3476 0.000000
70.2428 70.3478 0.000000
70.2428 70.348 0.000017
70.2428 70.3482 0.000033
70.2428 70.3484 0.000000
70.2428 70.3486 0.000000
70.2428 70.3488 0.000000
70.2428 70.349 0.000000
70.2428 70.3492 0.000017
70.2428 70.3494 0.000050
70.2428 70.3496 0.000033
70.2428 70.3498 0.000000
70.2428 70.35 0.000000
70.2428 70.3502 0.000000
70.2428 70.3504 0.000000
70.2428 70.3506 0.000017
70.2428 70.3508 0.000000
70.2428 70.351 0.000017
70.2428 70.3512 0.000017
70.2428 70.3514 0.000017
70.2428 70.3516 0.000000
70.2428 70.3518 0.000000
70.2428 70.352 0.000033
70.2428 70.3522 0.000050
70.2428 70.3524 0.000067
70.2428 70.3526 0.000000
70.2428 70.3528 0.000033
70.2428 70.353 0.000083
70.2428 70.3532 0.000000
70.2428 70.3534 0.000050
70.2428 70.3536 0.000033
70.2428 70.3538 0.000033
70.2428 70.354 0.000000
70.2428 70.3542 0.000100
70.2428 70.3544 0.000117
70.2428 70.3546 0.000067
70.2428 70.3548 0.000067
70.2428 70.355 0.000033
70.2428 70.3552 0.000050
70.2428 70.3554 0.000033
70.2428 70.3556 0.000017
70.2428 70.3558 0.000000
70.2428 70.356 0.000000
70.2428 70.3562 0.000000
70.2428 70.3564 0.000000
70.2428 70.3566 0.000017
70.2428 70.3568 0.000017
70.2428 70.357 0.000000
70.2428 70.3572 0.000000
70.2428 70.3574 0.000017
70.2428 70.3576 0.000033
70.2428 70.3578 0.000033
70.2428 70.358 0.000017
70.2428 70.3582 0.000000
70.2428 70.3584 0.000017
70.2428 70.3586 0.000033
70.2428 70.3588 0.000000
70.2428 70.359 0.000000
70.2428 70.3592 0.000033
70.2428 70.3594 0.000000
70.2428 70.3596 0.000000
70.2428 70.3598 0.000017
70.2428 70.36 0.000017
70.2428 70.3602 0.000000
70.2428 70.3604 0.000000
70.2428 70.3606 0.000050
70.2428 70.3608 0.000033
70.2428 70.361 0.000017
70.2428 70.3612 0.000017
70.2428 70.3614 0.000017
70.2428 70.3616 0.000000
70.2428 70.3618 0.000000
70.2428 70.362 0.000000
70.2428 70.3622 0.000000
70.2428 70.3624 0.000000
70.2428 70.3626 0.000017
70.2428 70.3628 0.000017
70.2428 70.363 0.000000
70.2428 70.3632 0.000000
70.2428 70.3634 0.000000
70.2428 70.3636 0.000000
70.2428 70.3638 0.000017
70.2428 70.364 0.000000
70.2428 70.3642 0.000000
70.2428 70.3644 0.000000
70.2428 70.3646 0.000000
70.2428 70.3648 0.000017
70.2428 70.365 0.000033
70.2428 70.3652 0.000000
70.2428 70.3654 0.000017
70.2428 70.3656 0.000017
70.2428 70.3658 0.000067
70.2428 70.366 0.000000
70.2428 70.3662 0.000017
70.2428 70.3664 0.000000
70.2428 70.3666 0.000000
70.2428 70.3668 0.000017
70.2428 70.367 0.000033
70.2428 70.3672 0.000017
70.2428 70.3674 0.000000
70.2428 70.3676 0.000000
70.2428 70.3678 0.000000
70.2428 70.368 0.000000
70.2428 70.3682 0.000017
70.2428 70.3684 0.000000
70.2428 70.3686 0.000017
70.2428 70.3688 0.000167
70.2428 70.369 0.000067
70.2428 70.3692 0.000000
70.2428 70.3694 0.000017
70.2428 70.3696 0.000033
70.2428 70.3698 0.000083
70.2428 70.37 0.000267
70.2428 70.3702 0.000750
70.2428 70.3704 0.000050
70.2428 70.3706 0.000050
70.2428 70.3708 0.000017
70.2428 70.371 0.000050
70.2428 70.3712 0.000067
70.2428 70.3714 0.000050
70.2428 70.3716 0.000033
70.2428 70.3718 0.000017
70.2428 70.372 0.000050
70.2428 70.3722 0.000017
70.2428 70.3724 0.000067
70.2428 70.3726 0.000017
70.2428 70.3728 0.000017
70.2428 70.373 0.000033
70.2428 70.3732 0.000017
70.2428 70.3734 0.000000
70.2428 70.3736 0.000000
70.2428 70.3738 0.000017
70.2428 70.374 0.000017
70.2428 70.3742 0.000000
70.2428 70.3744 0.000017
70.2428 70.3746 0.000050
70.2428 70.3748 0.000050
70.2428 70.375 0.000000
70.2428 70.3752 0.000000
70.2428 70.3754 0.000033
70.2428 70.3756 0.000033
70.2428 70.3758 0.000000
70.2428 70.376 0.000050
70.2428 70.3762 0.000017
70.2428 70.3764 0.000050
70.2428 70.3766 0.000000
70.2428 70.3768 0.000017
70.2428 70.377 0.000000
70.2428 70.3772 0.000033
70.2428 70.3774 0.000050
70.2428 70.3776 0.000117
70.2428 70.3778 0.000083
70.2428 70.378 0.000100
70.2428 70.3782 0.000117
70.2428 70.3784 0.000017
70.2428 70.3786 0.000050
70.2428 70.3788 0.000017
70.2428 70.379 0.000050
70.2428 70.3792 0.000083
70.2428 70.3794 0.000050
70.2428 70.3796 0.000017
70.2428 70.3798 0.000000
70.2428 70.38 0.000017
70.2428 70.3802 0.000033
70.2428 70.3804 0.000000
70.2428 70.3806 0.000050
70.2428 70.3808 0.000033
70.2428 70.381 0.000000
70.2428 70.3812 0.000017
70.2428 70.3814 0.000017
70.2428 70.3816 0.000017
70.2428 70.3818 0.000017
70.2428 70.382 0.000050
70.2428 70.3822 0.000100
70.2428 70.3824 0.000100
70.2428 70.3826 0.000050
70.2428 70.3828 0.000033
70.2428 70.383 0.000067
70.2428 70.3832 0.000050
70.2428 70.3834 0.000117
70.2428 70.3836 0.000100
70.2428 70.3838 0.000067
70.2428 70.384 0.000083
70.2428 70.3842 0.000050
70.2428 70.3844 0.000067
70.2428 70.3846 0.000083
70.2428 70.3848 0.000050
70.2428 70.385 0.000033
70.2428 70.3852 0.000000
70.2428 70.3854 0.000017
70.2428 70.3856 0.000033
70.2428 70.3858 0.000067
70.2428 70.386 0.000083
70.2428 70.3862 0.000100
70.2428 70.3864 0.000050
70.2428 70.3866 0.000067
70.2428 70.3868 0.000083
70.2428 70.387 0.000017
70.2428 70.3872 0.000067
70.2428 70.3874 0.000050
70.2428 70.3876 0.000000
70.2428 70.3878 0.000000
70.2428 70.388 0.000017
70.2428 70.3882 0.000000
70.2428 70.3884 0.000033
70.2428 70.3886 0.000067
70.2428 70.3888 0.000017
70.2428 70.389 0.000017
70.2428 70.3892 0.000050
70.2428 70.3894 0.000000
70.2428 70.3896 0.000033
70.2428 70.3898 0.000017
70.2428 70.39 0.000017
70.2428 70.3902 0.000000
70.2428 70.3904 0.000017
70.2428 70.3906 0.000050
70.2428 70.3908 0.000017
70.2428 70.391 0.000017
70.2428 70.3912 0.000000
70.2428 70.3914 0.000033
70.2428 70.3916 0.000000
70.2428 70.3918 0.000017
70.2428 70.392 0.000000
70.2428 70.3922 0.000000
70.2428 70.3924 0.000017
70.2428 70.3926 0.000000
70.2428 70.3928 0.000000
70.2428 70.393 0.000033
70.2428 70.3932 0.000050
70.2428 70.3934 0.000050
70.2428 70.3936 0.000017
70.2428 70.3938 0.000067
70.2428 70.394 0.000050
70.2428 70.3942 0.000017
70.2428 70.3944 0.000033
70.2428 70.3946 0.000000
70.2428 70.3948 0.000017
70.2428 70.395 0.000017
70.2428 70.3952 0.000000
70.2428 70.3954 0.000017
70.2428 70.3956 0.000000
70.2428 70.3958 0.000000
70.2428 70.396 0.000000
70.2428 70.3962 0.000033
70.2428 70.3964 0.000000
70.2428 70.3966 0.000017
70.2428 70.3968 0.000000
70.2428 70.397 0.000033
70.2428 70.3972 0.000017
70.2428 70.3974 0.000017
70.2428 70.3976 0.000033
70.2428 70.3978 0.000067
70.2428 70.398 0.000017
70.2428 70.3982 0.000000
70.2428 70.3984 0.000033
70.2428 70.3986 0.000000
70.2428 70.3988 0.000050
70.2428 70.399 0.000017
70.2428 70.3992 0.000033
70.2428 70.3994 0.000017
70.2428 70.3996 0.000000
70.2428 70.3998 0.000050
70.243 70.24 0.001833
70.243 70.2402 0.002733
70.243 70.2404 0.000933
70.243 70.2406 0.000633
70.243 70.2408 0.000600
70.243 70.241 0.000783
70.243 70.2412 0.001133
70.243 70.2414 0.001967
70.243 70.2416 0.004717
70.243 70.2418 0.024267
70.243 70.242 0.021783
70.243 70.2422 0.031500
70.243 70.2424 0.035283
70.243 70.2426 0.080967
70.243 70.2428 0.331367
70.243 70.243 0.000000
70.243 70.2432 0.330533
70.243 70.2434 0.080433
70.243 70.2436 0.025750
70.243 70.2438 0.019800
70.243 70.244 0.018950
70.243 70.2442 0.008517
70.243 70.2444 0.008350
70.243 70.2446 0.006450
70.243 70.2448 0.003900
70.243 70.245 0.008750
70.243 70.2452 0.007333
70.243 70.2454 0.004217
70.243 70.2456 0.007383
70.243 70.2458 0.003633
70.243 70.246 0.006350
70.243 70.2462 0.005183
70.243 70.2464 0.004150
70.243 70.2466 0.001600
70.243 70.2468 0.003533
70.243 70.247 0.002017
70.243 70.2472 0.001250
70.243 70.2474 0.002033
70.243 70.2476 0.001300
70.243 70.2478 0.002383
70.243 70.248 0.001317
70.243 70.2482 0.001467
70.243 70.2484 0.003100
70.243 70.2486 0.001000
70.243 70.2488 0.001050
70.243 70.249 0.001083
70.243 70.2492 0.001500
70.243 70.2494 0.000783
70.243 70.2496 0.001017
70.243 70.2498 0.000917
70.243 70.25 0.000867
70.243 70.2502 0.000483
70.243 70.2504 0.000533
70.243 70.2506 0.000517
70.243 70.2508 0.000650
70.243 70.251 0.000550
70.243 70.2512 0.000417
70.243 70.2514 0.000400
70.243 70.2516 0.000600
70.243 70.2518 0.000833
70.243 70.252 0.000450
70.243 70.2522 0.000283
70.243 70.2524 0.000333
70.243 70.2526 0.001733
70.243 70.2528 0.000567
70.243 70.253 0.000317
70.243 70.2532 0.000367
70.243 70.2534 0.000500
70.243 70.2536 0.001333
70.243 70.2538 0.000567
70.243 70.254 0.000417
70.243 70.2542 0.000283
70.243 70.2544 0.000450
70.243 70.2546 0.000367
70.243 70.2548 0.000450
70.243 70.255 0.000567
70.243 70.2552 0.002033
70.243 70.2554 0.000783
70.243 70.2556 0.000233
70.243 70.2558 0.000400
70.243 70.256 0.000150
70.243 70.2562 0.000267
70.243 70.2564 0.000267
70.243 70.2566 0.000200
70.243 70.2568 0.000300
70.243 70.257 0.000450
70.243 70.2572 0.000433
70.243 70.2574 0.002233
70.243 70.2576 0.000617
70.243 70.2578 0.000600
70.243 70.258 0.000400
70.243 70.2582 0.000267
70.243 70.2584 0.000267
70.243 70.2586 0.000583
70.243 70.2588 0.002383
70.243 70.259 0.000683
70.243 70.2592 0.000383
70.243 70.2594 0.000400
70.243 70.2596 0.001033
70.243 70.2598 0.000150
70.243 70.26 0.000183
70.243 70.2602 0.000233
70.243 70.2604 0.000317
70.243 70.2606 0.000300
70.243 70.2608 0.000283
70.243 70.261 0.000367
70.243 70.2612 0.000600
70.243 70.2614 0.000583
70.243 70.2616 0.000350
70.243 70.2618 0.000267
70.243 70.262 0.000250
70.243 70.2622 0.000217
70.243 70.2624 0.000333
70.243 70.2626 0.000250
70.243 70.2628 0.000283
70.243 70.263 0.000100
70.243 70.2632 0.000167
70.243 70.2634 0.000200
70.243 70.2636 0.000300
70.243 70.2638 0.000233
70.243 70.264 0.000100
70.243 70.2642 0.000133
70.243 70.2644 0.000117
70.243 70.2646 0.000183
70.243 70.2648 0.000383
70.243 70.265 0.000167
70.243 70.2652 0.000200
70.243 70.2654 0.000083
70.243 70.2656 0.000133
70.243 70.2658 0.000250
70.243 70.266 0.000133
70.243 70.2662 0.000267
70.243 70.2664 0.000200
70.243 70.2666 0.000183
70.243 70.2668 0.000317
70.243 70.267 0.000200
70.243 70.2672 0.000350
70.243 70.2674 0.000117
70.243 70.2676 0.000150
70.243 70.2678 0.000283
70.243 70.268 0.000367
70.243 70.2682 0.000150
70.243 70.2684 0.000150
70.243 70.2686 0.000067
70.243 70.2688 0.000067
70.243 70.269 0.000050
70.243 70.2692 0.000083
70.243 70.2694 0.000200
70.243 70.2696 0.000117
70.243 70.2698 0.000200
70.243 70.27 0.000283
70.243 70.2702 0.000167
70.243 70.2704 0.000133
70.243 70.2706 0.000117
70.243 70.2708 0.000150
70.243 70.271 0.000133
70.243 70.2712 0.000217
70.243 70.2714 0.000150
70.243 70.2716 0.000150
70.243 70.2718 0.000100
70.243 70.272 0.000233
70.243 70.2722 0.000267
70.243 70.2724 0.000317
70.243 70.2726 0.000067
70.243 70.2728 0.000100
70.243 70.273 0.000217
70.243 70.2732 0.000617
70.243 70.2734 0.000167
70.243 70.2736 0.000183
70.243 70.2738 0.000117
70.243 70.274 0.000083
70.243 70.2742 0.000067
70.243 70.2744 0.000083
70.243 70.2746 0.000067
70.243 70.2748 0.000133
70.243 70.275 0.000033
70.243 70.2752 0.000083
70.243 70.2754 0.000217
70.243 70.2756 0.000083
70.243 70.2758 0.000033
70.243 70.276 0.000067
70.243 70.2762 0.000067
70.243 70.2764 0.000100
70.243 70.2766 0.000050
70.243 70.2768 0.000100
70.243 70.277 0.000083
70.243 70.2772 0.000100
70.243 70.2774 0.000200
70.243 70.2776 0.000133
70.243 70.2778 0.000033
70.243 70.278 0.000083
70.243 70.2782 0.000100
70.243 70.2784 0.000100
70.243 70.2786 0.000083
70.243 70.2788 0.000083
70.243 70.279 0.000050
70.243 70.2792 0.000133
70.243 70.2794 0.000117
70.243 70.2796 0.000183
70.243 70.2798 0.000267
70.243 70.28 0.000183
70.243 70.2802 0.000033
70.243 70.2804 0.000133
70.243 70.2806 0.000083
70.243 70.2808 0.000017
70.243 70.281 0.000100
70.243 70.2812 0.000033
70.243 70.2814 0.000117
70.243 70.2816 0.000167
70.243 70.2818 0.000233
70.243 70.282 0.000133
70.243 70.2822 0.000067
70.243 70.2824 0.000117
70.243 70.2826 0.000067
70.243 70.2828 0.000317
70.243 70.283 0.000250
70.243 70.2832 0.000133
70.243 70.2834 0.000100
70.243 70.2836 0.000067
70.243 70.2838 0.000033
70.243 70.284 0.000100
70.243 70.2842 0.000083
70.243 70.2844 0.000117
70.243 70.2846 0.000083
70.243 70.2848 0.000050
70.243 70.285 0.000017
70.243 70.2852 0.000067
70.243 70.2854 0.000117
70.243 70.2856 0.000150
70.243 70.2858 0.000050
70.243 70.286 0.000067
70.243 70.2862 0.000083
70.243 70.2864 0.000067
70.243 70.2866 0.000067
70.243 70.2868 0.000200
70.243 70.287 0.000267
70.243 70.2872 0.000117
70.243 70.2874 0.000083
70.243 70.2876 0.000100
70.243 70.2878 0.000100
70.243 70.288 0.000033
70.243 70.2882 0.000017
70.243 70.2884 0.000083
70.243 70.2886 0.000017
70.243 70.2888 0.000067
70.243 70.289 0.000000
70.243 70.2892 0.000033
70.243 70.2894 0.000000
70.243 70.2896 0.000033
70.243 70.2898 0.000017
70.243 70.29 0.000033
70.243 70.2902 0.000067
70.243 70.2904 0.000050
70.243 70.2906 0.000033
70.243 70.2908 0.000067
70.243 70.291 0.000017
70.243 70.2912 0.000050
70.243 70.2914 0.000050
70.243 70.2916 0.000083
70.243 70.2918 0.000067
70.243 70.292 0.000117
70.243 70.2922 0.000067
70.243 70.2924 0.000067
70.243 70.2926 0.000033
70.243 70.2928 0.000050
70.243 70.293 0.000017
70.243 70.2932 0.000033
70.243 70.2934 0.000083
70.243 70.2936 0.000067
70.243 70.2938 0.000150
70.243 70.294 0.000133
70.243 70.2942 0.000100
70.243 70.2944 0.000150
70.243 70.2946 0.000033
70.243 70.2948 0.000083
70.243 70.295 0.000050
70.243 70.2952 0.000117
70.243 70.2954 0.000133
70.243 70.2956 0.000083
70.243 70.2958 0.000300
70.243 70.296 0.000083
70.243 70.2962 0.000083
70.243 70.2964 0.000083
70.243 70.2966 0.000117
70.243 70.2968 0.000233
70.243 70.297 0.001267
70.243 70.2972 0.000167
70.243 70.2974 0.000100
70.243 70.2976 0.000100
70.243 70.2978 0.000283
70.243 70.298 0.000117
70.243 70.2982 0.000150
70.243 70.2984 0.000117
70.243 70.2986 0.000033
70.243 70.2988 0.000133
70.243 70.299 0.000083
70.243 70.2992 0.000050
70.243 70.2994 0.000050
70.243 70.2996 0.000050
70.243 70.2998 0.000100
70.243 70.3 0.000100
70.243 70.3002 0.000133
70.243 70.3004 0.000083
70.243 70.3006 0.000117
70.243 70.3008 0.000133
70.243 70.301 0.000050
70.243 70.3012 0.000150
70.243 70.3014 0.000050
70.243 70.3016 0.000083
70.243 70.3018 0.000017
70.243 70.302 0.000033
70.243 70.3022 0.000200
70.243 70.3024 0.000417
70.243 70.3026 0.000067
70.243 70.3028 0.000117
70.243 70.303 0.000117
70.243 70.3032 0.000067
70.243 70.3034 0.000083
70.243 70.3036 0.000050
70.243 70.3038 0.000133
70.243 70.304 0.000050
70.243 70.3042 0.000150
70.243 70.3044 0.000267
70.243 70.3046 0.001117
70.243 70.3048 0.000217
70.243 70.305 0.000083
70.243 70.3052 0.000067
70.243 70.3054 0.000333
70.243 70.3056 0.000100
70.243 70.3058 0.000017
70.243 70.306 0.000050
70.243 70.3062 0.000133
70.243 70.3064 0.000117
70.243 70.3066 0.000067
70.243 70.3068 0.000000
70.243 70.307 0.000067
70.243 70.3072 0.000050
70.243 70.3074 0.000017
70.243 70.3076 0.000083
70.243 70.3078 0.000033
70.243 70.308 0.000067
70.243 70.3082 0.000067
70.243 70.3084 0.000033
70.243 70.3086 0.000033
70.243 70.3088 0.000067
70.243 70.309 0.000050
70.243 70.3092 0.000100
70.243 70.3094 0.000083
70.243 70.3096 0.000233
70.243 70.3098 0.000167
70.243 70.31 0.000100
70.243 70.3102 0.000017
70.243 70.3104 0.000033
70.243 70.3106 0.000033
70.243 70.3108 0.000033
70.243 70.311 0.000033
70.243 70.3112 0.000067
70.243 70.3114 0.000050
70.243 70.3116 0.000067
70.243 70.3118 0.000100
70.243 70.312 0.000017
70.243 70.3122 0.000017
70.243 70.3124 0.000033
70.243 70.3126 0.000033
70.243 70.3128 0.000017
70.243 70.313 0.000050
70.243 70.3132 0.000117
70.243 70.3134 0.000000
70.243 70.3136 0.000033
70.243 70.3138 0.000000
70.243 70.314 0.000017
70.243 70.3142 0.000033
70.243 70.3144 0.000017
70.243 70.3146 0.000050
70.243 70.3148 0.000033
70.243 70.315 0.000050
70.243 70.3152 0.000033
70.243 70.3154 0.000167
70.243 70.3156 0.000083
70.243 70.3158 0.000000
70.243 70.316 0.000067
70.243 70.3162 0.000017
70.243 70.3164 0.000000
70.243 70.3166 0.000050
70.243 70.3168 0.000100
70.243 70.317 0.000100
70.243 70.3172 0.000233
70.243 70.3174 0.000133
70.243 70.3176 0.000083
70.243 70.3178 0.000167
70.243 70.318 0.000167
70.243 70.3182 0.000050
70.243 70.3184 0.000100
70.243 70.3186 0.000100
70.243 70.3188 0.000067
70.243 70.319 0.000067
70.243 70.3192 0.000000
70.243 70.3194 0.000033
70.243 70.3196 0.000017
70.243 70.3198 0.000067
70.243 70.32 0.000083
70.243 70.3202 0.000133
70.243 70.3204 0.000367
70.243 70.3206 0.000333
70.243 70.3208 0.000483
70.243 70.321 0.000133
70.243 70.3212 0.000100
70.243 70.3214 0.000133
70.243 70.3216 0.000100
70.243 70.3218 0.000033
70.243 70.322 0.000033
70.243 70.3222 0.000083
70.243 70.3224 0.000067
70.243 70.3226 0.000083
70.243 70.3228 0.000033
70.243 70.323 0.000050
70.243 70.3232 0.000033
70.243 70.3234 0.000033
70.243 70.3236 0.000050
70.243 70.3238 0.000033
70.243 70.324 0.000050
70.243 70.3242 0.000100
70.243 70.3244 0.000000
70.243 70.3246 0.000100
70.243 70.3248 0.000100
70.243 70.325 0.000150
70.243 70.3252 0.000067
70.243 70.3254 0.000033
70.243 70.3256 0.000017
70.243 70.3258 0.000033
70.243 70.326 0.000033
70.243 70.3262 0.000050
70.243 70.3264 0.000067
70.243 70.3266 0.000033
70.243 70.3268 0.000067
70.243 70.327 0.000117
70.243 70.3272 0.000050
70.243 70.3274 0.000017
70.243 70.3276 0.000017
70.243 70.3278 0.000017
70.243 70.328 0.000033
70.243 70.3282 0.000000
70.243 70.3284 0.000000
70.243 70.3286 0.000000
70.243 70.3288 0.000017
70.243 70.329 0.000000
70.243 70.3292 0.000033
70.243 70.3294 0.000033
70.243 70.3296 0.000117
70.243 70.3298 0.000217
70.243 70.33 0.000083
70.243 70.3302 0.000100
70.243 70.3304 0.000067
70.243 70.3306 0.000017
70.243 70.3308 0.000067
70.243 70.331 0.000000
70.243 70.3312 0.000033
70.243 70.3314 0.000000
70.243 70.3316 0.000017
70.243 70.3318 0.000017
70.243 70.332 0.000083
70.243 70.3322 0.000000
70.243 70.3324 0.000033
70.243 70.3326 0.000033
70.243 70.3328 0.000033
70.243 70.333 0.000033
70.243 70.3332 0.000017
70.243 70.3334 0.000033
70.243 70.3336 0.000017
70.243 70.3338 0.000050
70.243 70.334 0.000083
70.243 70.3342 0.000083
70.243 70.3344 0.000100
70.243 70.3346 0.000033
70.243 70.3348 0.000050
70.243 70.335 0.000017
70.243 70.3352 0.000067
70.243 70.3354 0.000017
70.243 70.3356 0.000033
70.243 70.3358 0.000050
70.243 70.336 0.000017
70.243 70.3362 0.000033
70.243 70.3364 0.000017
70.243 70.3366 0.000067
70.243 70.3368 0.000000
70.243 70.337 0.000017
70.243 70.3372 0.000017
70.243 70.3374 0.000017
70.243 70.3376 0.000067
70.243 70.3378 0.000050
70.243 70.338 0.000050
70.243 70.3382 0.000050
70.243 70.3384 0.000033
70.243 70.3386 0.000017
70.243 70.3388 0.000083
70.243 70.339 0.000067
70.243 70.3392 0.000000
70.243 70.3394 0.000000
70.243 70.3396 0.000017
70.243 70.3398 0.000050
70.243 70.34 0.000033
70.243 70.3402 0.000033
70.243 70.3404 0.000017
70.243 70.3406 0.000017
70.243 70.3408 0.000017
70.243 70.341 0.000017
70.243 70.3412 0.000033
70.243 70.3414 0.000017
70.243 70.3416 0.000033
70.243 70.3418 0.000017
70.243 70.342 0.000000
70.243 70.3422 0.000033
70.243 70.3424 0.000033
70.243 70.3426 0.000017
70.243 70.3428 0.000000
70.243 70.343 0.000000
70.243 70.3432 0.000000
70.243 70.3434 0.000000
70.243 70.3436 0.000033
70.243 70.3438 0.000000
70.243 70.344 0.000033
70.243 70.3442 0.000000
70.243 70.3444 0.000000
70.243 70.3446 0.000000
70.243 70.3448 0.000017
70.243 70.345 0.000000
70.243 70.3452 0.000033
70.243 70.3454 0.000000
70.243 70.3456 0.000050
70.243 70.3458 0.000033
70.243 70.346 0.000017
70.243 70.3462 0.000000
70.243 70.3464 0.000000
70.243 70.3466 0.000000
70.243 70.3468 0.000033
70.243 70.347 0.000050
70.243 70.3472 0.000067
70.243 70.3474 0.000017
70.243 70.3476 0.000017
70.243 70.3478 0.000000
70.243 70.348 0.000000
70.243 70.3482 0.000000
70.243 70.3484 0.000050
70.243 70.3486 0.000050
70.243 70.3488 0.000050
70.243 70.349 0.000017
70.243 70.3492 0.000017
70.243 70.3494 0.000000
70.243 70.3496 0.000000
70.243 70.3498 0.000017
70.243 70.35 0.000000
70.243 70.3502 0.000000
70.243 70.3504 0.000000
70.243 70.3506 0.000017
70.243 70.3508 0.000017
70.243 70.351 0.000067
70.243 70.3512 0.000067
70.243 70.3514 0.000000
70.243 70.3516 0.000017
70.243 70.3518 0.000050
70.243 70.352 0.000033
70.243 70.3522 0.000033
70.243 70.3524 0.000050
70.243 70.3526 0.000033
70.243 70.3528 0.000017
70.243 70.353 0.000033
70.243 70.3532 0.000033
70.243 70.3534 0.000033
70.243 70.3536 0.000067
70.243 70.3538 0.000033
70.243 70.354 0.000083
70.243 70.3542 0.000150
70.243 70.3544 0.001633
70.243 70.3546 0.000267
70.243 70.3548 0.000083
70.243 70.355 0.000033
70.243 70.3552 0.000033
70.243 70.3554 0.000067
70.243 70.3556 0.000017
70.243 70.3558 0.000033
70.243 70.356 0.000050
70.243 70.3562 0.000000
70.243 70.3564 0.000000
70.243 70.3566 0.000017
70.243 70.3568 0.000067
70.243 70.357 0.000000
70.243 70.3572 0.000017
70.243 70.3574 0.000000
70.243 70.3576 0.000017
70.243 70.3578 0.000017
70.243 70.358 0.000017
70.243 70.3582 0.000017
70.243 70.3584 0.000017
70.243 70.3586 0.000017
70.243 70.3588 0.000017
70.243 70.359 0.000000
70.243 70.3592 0.000250
70.243 70.3594 0.000083
70.243 70.3596 0.000050
70.243 70.3598 0.000033
70.243 70.36 0.000017
70.243 70.3602 0.000000
70.243 70.3604 0.000000
70.243 70.3606 0.000033
70.243 70.3608 0.000017
70.243 70.361 0.000017
70.243 70.3612 0.000000
70.243 70.3614 0.000000
70.243 70.3616 0.000017
70.243 70.3618 0.000000
70.243 70.362 0.000000
70.243 70.3622 0.000000
70.243 70.3624 0.000000
70.243 70.3626 0.000000
70.243 70.3628 0.000000
70.243 70.363 0.000000
70.243 70.3632 0.000000
70.243 70.3634 0.000000
70.243 70.3636 0.000017
70.243 70.3638 0.000017
70.243 70.364 0.000000
70.243 70.3642 0.000000
70.243 70.3644 0.000017
70.243 70.3646 0.000050
70.243 70.3648 0.000033
70.243 70.365 0.000000
70.243 70.3652 0.000000
70.243 70.3654 0.000000
70.243 70.3656 0.000067
70.243 70.3658 0.000050
70.243 70.366 0.000033
70.243 70.3662 0.000017
70.243 70.3664 0.000017
70.243 70.3666 0.000033
70.243 70.3668 0.000033
70.243 70.367 0.000083
70.243 70.3672 0.000067
70.243 70.3674 0.000033
70.243 70.3676 0.000017
70.243 70.3678 0.000000
70.243 70.368 0.000000
70.243 70.3682 0.000017
70.243 70.3684 0.000017
70.243 70.3686 0.000067
70.243 70.3688 0.000033
70.243 70.369 0.000017
70.243 70.3692 0.000050
70.243 70.3694 0.000000
70.243 70.3696 0.000067
70.243 70.3698 0.000100
70.243 70.37 0.000067
70.243 70.3702 0.000067
70.243 70.3704 0.000017
70.243 70.3706 0.000050
70.243 70.3708 0.000017
70.243 70.371 0.000000
70.243 70.3712 0.000033
70.243 70.3714 0.000017
70.243 70.3716 0.000000
70.243 70.3718 0.000050
70.243 70.372 0.000033
70.243 70.3722 0.000033
70.243 70.3724 0.000000
70.243 70.3726 0.000017
70.243 70.3728 0.000000
70.243 70.373 0.000000
70.243 70.3732 0.000017
70.243 70.3734 0.000000
70.243 70.3736 0.000017
70.243 70.3738 0.000000
70.243 70.374 0.000017
70.243 70.3742 0.000000
70.243 70.3744 0.000000
70.243 70.3746 0.000033
70.243 70.3748 0.000033
70.243 70.375 0.000033
70.243 70.3752 0.000033
70.243 70.3754 0.000017
70.243 70.3756 0.000083
70.243 70.3758 0.000050
70.243 70.376 0.000083
70.243 70.3762 0.000067
70.243 70.3764 0.000033
70.243 70.3766 0.000000
70.243 70.3768 0.000017
70.243 70.377 0.000000
70.243 70.3772 0.000017
70.243 70.3774 0.000083
70.243 70.3776 0.000117
70.243 70.3778 0.000167
70.243 70.378 0.000133
70.243 70.3782 0.000067
70.243 70.3784 0.000117
70.243 70.3786 0.000000
70.243 70.3788 0.000033
70.243 70.379 0.000033
70.243 70.3792 0.000017
70.243 70.3794 0.000050
70.243 70.3796 0.000033
70.243 70.3798 0.000017
70.243 70.38 0.000017
70.243 70.3802 0.000017
70.243 70.3804 0.000033
70.243 70.3806 0.000017
70.243 70.3808 0.000050
70.243 70.381 0.000000
70.243 70.3812 0.000017
70.243 70.3814 0.000000
70.243 70.3816 0.000017
70.243 70.3818 0.000017
70.243 70.382 0.000233
70.243 70.3822 0.001517
70.243 70.3824 0.000183
70.243 70.3826 0.000033
70.243 70.3828 0.000017
70.243 70.383 0.000033
70.243 70.3832 0.000100
70.243 70.3834 0.000067
70.243 70.3836 0.000117
70.243 70.3838 0.000067
70.243 70.384 0.000067
70.243 70.3842 0.000000
70.243 70.3844 0.000033
70.243 70.3846 0.000000
70.243 70.3848 0.000050
70.243 70.385 0.000083
70.243 70.3852 0.000033
70.243 70.3854 0.000000
70.243 70.3856 0.000017
70.243 70.3858 0.000017
70.243 70.386 0.000050
70.243 70.3862 0.000117
70.243 70.3864 0.000117
70.243 70.3866 0.000067
70.243 70.3868 0.000100
70.243 70.387 0.000050
70.243 70.3872 0.000050
70.243 70.3874 0.000033
70.243 70.3876 0.000017
70.243 70.3878 0.000017
70.243 70.388 0.000017
70.243 70.3882 0.000000
70.243 70.3884 0.000000
70.243 70.3886 0.000000
70.243 70.3888 0.000050
70.243 70.389 0.000017
70.243 70.3892 0.000000
70.243 70.3894 0.000033
70.243 70.3896 0.000050
70.243 70.3898 0.000033
70.243 70.39 0.000033
70.243 70.3902 0.000017
70.243 70.3904 0.000033
70.243 70.3906 0.000017
70.243 70.3908 0.000000
70.243 70.391 0.000000
70.243 70.3912 0.000000
70.243 70.3914 0.000000
70.243 70.3916 0.000000
70.243 70.3918 0.000067
70.243 70.392 0.000017
70.243 70.3922 0.000017
70.243 70.3924 0.000017
70.243 70.3926 0.000017
70.243 70.3928 0.000033
70.243 70.393 0.000017
70.243 70.3932 0.000017
70.243 70.3934 0.000000
70.243 70.3936 0.000050
70.243 70.3938 0.000017
70.243 70.394 0.000000
70.243 70.3942 0.000067
70.243 70.3944 0.000033
70.243 70.3946 0.000017
70.243 70.3948 0.000033
70.243 70.395 0.000033
70.243 70.3952 0.000000
70.243 70.3954 0.000017
70.243 70.3956 0.000017
70.243 70.3958 0.000017
70.243 70.396 0.000000
70.243 70.3962 0.000000
70.243 70.3964 0.000000
70.243 70.3966 0.000033
70.243 70.3968 0.000000
70.243 70.397 0.000000
70.243 70.3972 0.000033
70.243 70.3974 0.000067
70.243 70.3976 0.000050
70.243 70.3978 0.000033
70.243 70.398 0.000000
70.243 70.3982 0.000000
70.243 70.3984 0.000017
70.243 70.3986 0.000017
70.243 70.3988 0.000000
70.243 70.399 0.000000
70.243 70.3992 0.000033
70.243 70.3994 0.000017
70.243 70.3996 0.000017
70.243 70.3998 0.000000
70.2432 70.24 0.003133
70.2432 70.2402 0.003250
70.2432 70.2404 0.001150
70.2432 70.2406 0.000800
70.2432 70.2408 0.000717
70.2432 70.241 0.000683
70.2432 70.2412 0.000967
70.2432 70.2414 0.001233
70.2432 70.2416 0.002883
70.2432 70.2418 0.011533
70.2432 70.242 0.009183
70.2432 70.2422 0.015800
70.2432 70.2424 0.019450
70.2432 70.2426 0.029400
70.2432 70.2428 0.070133
70.2432 70.243 0.330533
70.2432 70.2432 0.000000
70.2432 70.2434 0.330817
70.2432 70.2436 0.057750
70.2432 70.2438 0.025617
70.2432 70.244 0.019183
70.2432 70.2442 0.008050
70.2432 70.2444 0.011600
70.2432 70.2446 0.011183
70.2432 70.2448 0.009050
70.2432 70.245 0.011033
70.2432 70.2452 0.007750
70.2432 70.2454 0.003683
70.2432 70.2456 0.005550
70.2432 70.2458 0.009083
70.2432 70.246 0.013233
70.2432 70.2462 0.007567
70.2432 70.2464 0.002467
70.2432 70.2466 0.002083
70.2432 70.2468 0.004733
70.2432 70.247 0.003200
70.2432 70.2472 0.001650
70.2432 70.2474 0.003017
70.2432 70.2476 0.002783
70.2432 70.2478 0.003283
70.2432 70.248 0.001250
70.2432 70.2482 0.002083
70.2432 70.2484 0.001933
70.2432 70.2486 0.001433
70.2432 70.2488 0.000900
70.2432 70.249 0.001300
70.2432 70.2492 0.003767
70.2432 70.2494 0.001700
70.2432 70.2496 0.002717
70.2432 70.2498 0.002033
70.2432 70.25 0.000917
70.2432 70.2502 0.000650
70.2432 70.2504 0.000483
70.2432 70.2506 0.000600
70.2432 70.2508 0.001817
70.2432 70.251 0.000967
70.2432 70.2512 0.000600
70.2432 70.2514 0.000350
70.2432 70.2516 0.000467
70.2432 70.2518 0.000450
70.2432 70.252 0.000367
70.2432 70.2522 0.000300
70.2432 70.2524 0.000333
70.2432 70.2526 0.000350
70.2432 70.2528 0.000350
70.2432 70.253 0.000267
70.2432 70.2532 0.000183
70.2432 70.2534 0.000250
70.2432 70.2536 0.000417
70.2432 70.2538 0.000400
70.2432 70.254 0.000250
70.2432 70.2542 0.000183
70.2432 70.2544 0.000400
70.2432 70.2546 0.000317
70.2432 70.2548 0.000267
70.2432 70.255 0.000317
70.2432 70.2552 0.000567
70.2432 70.2554 0.000333
70.2432 70.2556 0.000350
70.2432 70.2558 0.000200
70.2432 70.256 0.000133
70.2432 70.2562 0.000183
70.2432 70.2564 0.000133
70.2432 70.2566 0.000267
70.2432 70.2568 0.000533
70.2432 70.257 0.000350
70.2432 70.2572 0.000517
70.2432 70.2574 0.000717
70.2432 70.2576 0.000200
70.2432 70.2578 0.000333
70.2432 70.258 0.000383
70.2432 70.2582 0.000267
70.2432 70.2584 0.000333
70.2432 70.2586 0.000483
70.2432 70.2588 0.000983
70.2432 70.259 0.000483
70.2432 70.2592 0.000300
70.2432 70.2594 0.000250
70.2432 70.2596 0.000483
70.2432 70.2598 0.000283
70.2432 70.26 0.000317
70.2432 70.2602 0.000100
70.2432 70.2604 0.000200
70.2432 70.2606 0.000317
70.2432 70.2608 0.000217
70.2432 70.261 0.000600
70.2432 70.2612 0.002050
70.2432 70.2614 0.000417
70.2432 70.2616 0.000267
70.2432 70.2618 0.000233
70.2432 70.262 0.000250
70.2432 70.2622 0.000083
70.2432 70.2624 0.000233
70.2432 70.2626 0.000183
70.2432 70.2628 0.000217
70.2432 70.263 0.000100
70.2432 70.2632 0.000167
70.2432 70.2634 0.000533
70.2432 70.2636 0.000383
70.2432 70.2638 0.000233
70.2432 70.264 0.000117
70.2432 70.2642 0.000200
70.2432 70.2644 0.000133
70.2432 70.2646 0.000183
70.2432 70.2648 0.000233
70.2432 70.265 0.000233
70.2432 70.2652 0.000183
70.2432 70.2654 0.000133
70.2432 70.2656 0.000250
70.2432 70.2658 0.000183
70.2432 70.266 0.000133
70.2432 70.2662 0.000200
70.2432 70.2664 0.000200
70.2432 70.2666 0.000350
70.2432 70.2668 0.000500
70.2432 70.267 0.000267
70.2432 70.2672 0.000250
70.2432 70.2674 0.000200
70.2432 70.2676 0.000183
70.2432 70.2678 0.000283
70.2432 70.268 0.000300
70.2432 70.2682 0.000283
70.2432 70.2684 0.000217
70.2432 70.2686 0.000050
70.2432 70.2688 0.000167
70.2432 70.269 0.000083
70.2432 70.2692 0.000150
70.2432 70.2694 0.000417
70.2432 70.2696 0.000167
70.2432 70.2698 0.000167
70.2432 70.27 0.000133
70.2432 70.2702 0.000133
70.2432 70.2704 0.000117
70.2432 70.2706 0.000117
70.2432 70.2708 0.000083
70.2432 70.271 0.000117
70.2432 70.2712 0.000100
70.2432 70.2714 0.000083
70.2432 70.2716 0.000083
70.2432 70.2718 0.000050
70.2432 70.272 0.000150
70.2432 70.2722 0.000267
70.2432 70.2724 0.000150
70.2432 70.2726 0.000117
70.2432 70.2728 0.000100
70.2432 70.273 0.000233
70.2432 70.2732 0.002233
70.2432 70.2734 0.000450
70.2432 70.2736 0.000133
70.2432 70.2738 0.000050
70.2432 70.274 0.000117
70.2432 70.2742 0.000167
70.2432 70.2744 0.000083
70.2432 70.2746 0.000033
70.2432 70.2748 0.000100
70.2432 70.275 0.000100
70.2432 70.2752 0.000150
70.2432 70.2754 0.000300
70.2432 70.2756 0.000200
70.2432 70.2758 0.000167
70.2432 70.276 0.000100
70.2432 70.2762 0.000067
70.2432 70.2764 0.000050
70.2432 70.2766 0.000183
70.2432 70.2768 0.000300
70.2432 70.277 0.000150
70.2432 70.2772 0.000200
70.2432 70.2774 0.000217
70.2432 70.2776 0.000150
70.2432 70.2778 0.000167
70.2432 70.278 0.000083
70.2432 70.2782 0.000050
70.2432 70.2784 0.000100
70.2432 70.2786 0.000117
70.2432 70.2788 0.000067
70.2432 70.279 0.000083
70.2432 70.2792 0.000050
70.2432 70.2794 0.000150
70.2432 70.2796 0.000233
70.2432 70.2798 0.001217
70.2432 70.28 0.000200
70.2432 70.2802 0.000267
70.2432 70.2804 0.000133
70.2432 70.2806 0.000033
70.2432 70.2808 0.000083
70.2432 70.281 0.000100
70.2432 70.2812 0.000083
70.2432 70.2814 0.000133
70.2432 70.2816 0.000233
70.2432 70.2818 0.001133
70.2432 70.282 0.000200
70.2432 70.2822 0.000100
70.2432 70.2824 0.000100
70.2432 70.2826 0.000167
70.2432 70.2828 0.000100
70.2432 70.283 0.000033
70.2432 70.2832 0.000067
70.2432 70.2834 0.000067
70.2432 70.2836 0.000033
70.2432 70.2838 0.000050
70.2432 70.284 0.000083
70.2432 70.2842 0.000050
70.2432 70.2844 0.000117
70.2432 70.2846 0.000050
70.2432 70.2848 0.000067
70.2432 70.285 0.000083
70.2432 70.2852 0.000033
70.2432 70.2854 0.000067
70.2432 70.2856 0.000200
70.2432 70.2858 0.000117
70.2432 70.286 0.000067
70.2432 70.2862 0.000067
70.2432 70.2864 0.000050
70.2432 70.2866 0.000000
70.2432 70.2868 0.000133
70.2432 70.287 0.000067
70.2432 70.2872 0.000117
70.2432 70.2874 0.000117
70.2432 70.2876 0.000117
70.2432 70.2878 0.000100
70.2432 70.288 0.000083
70.2432 70.2882 0.000050
70.2432 70.2884 0.000033
70.2432 70.2886 0.000033
70.2432 70.2888 0.000050
70.2432 70.289 0.000017
70.2432 70.2892 0.000017
70.2432 70.2894 0.000083
70.2432 70.2896 0.000067
70.2432 70.2898 0.000017
70.2432 70.29 0.000000
70.2432 70.2902 0.000017
70.2432 70.2904 0.000117
70.2432 70.2906 0.000017
70.2432 70.2908 0.000033
70.2432 70.291 0.000033
70.2432 70.2912 0.000067
70.2432 70.2914 0.000067
70.2432 70.2916 0.000100
70.2432 70.2918 0.000050
70.2432 70.292 0.000083
70.2432 70.2922 0.000067
70.2432 70.2924 0.000100
70.2432 70.2926 0.000033
70.2432 70.2928 0.000067
70.2432 70.293 0.000017
70.2432 70.2932 0.000050
70.2432 70.2934 0.000067
70.2432 70.2936 0.000100
70.2432 70.2938 0.000183
70.2432 70.294 0.000067
70.2432 70.2942 0.000067
70.2432 70.2944 0.000067
70.2432 70.2946 0.000067
70.2432 70.2948 0.000033
70.2432 70.295 0.000067
70.2432 70.2952 0.000083
70.2432 70.2954 0.000383
70.2432 70.2956 0.000133
70.2432 70.2958 0.000183
70.2432 70.296 0.000133
70.2432 70.2962 0.000067
70.2432 70.2964 0.000117
70.2432 70.2966 0.000117
70.2432 70.2968 0.000150
70.2432 70.297 0.000183
70.2432 70.2972 0.000050
70.2432 70.2974 0.000100
70.2432 70.2976 0.000083
70.2432 70.2978 0.001200
70.2432 70.298 0.000150
70.2432 70.2982 0.000067
70.2432 70.2984 0.000067
70.2432 70.2986 0.000050
70.2432 70.2988 0.000100
70.2432 70.299 0.000133
70.2432 70.2992 0.000150
70.2432 70.2994 0.000167
70.2432 70.2996 0.000083
70.2432 70.2998 0.000100
70.2432 70.3 0.000150
70.2432 70.3002 0.000133
70.2432 70.3004 0.000083
70.2432 70.3006 0.000150
70.2432 70.3008 0.000167
70.2432 70.301 0.000100
70.2432 70.3012 0.000050
70.2432 70.3014 0.000117
70.2432 70.3016 0.000033
70.2432 70.3018 0.000050
70.2432 70.302 0.000117
70.2432 70.3022 0.000417
70.2432 70.3024 0.001817
70.2432 70.3026 0.000400
70.2432 70.3028 0.000183
70.2432 70.303 0.000067
70.2432 70.3032 0.000100
70.2432 70.3034 0.000283
70.2432 70.3036 0.000117
70.2432 70.3038 0.000100
70.2432 70.304 0.000133
70.2432 70.3042 0.000150
70.2432 70.3044 0.000050
70.2432 70.3046 0.000317
70.2432 70.3048 0.000067
70.2432 70.305 0.000083
70.2432 70.3052 0.000083
70.2432 70.3054 0.000217
70.2432 70.3056 0.000183
70.2432 70.3058 0.000100
70.2432 70.306 0.000017
70.2432 70.3062 0.000083
70.2432 70.3064 0.000050
70.2432 70.3066 0.000117
70.2432 70.3068 0.000050
70.2432 70.307 0.000033
70.2432 70.3072 0.000050
70.2432 70.3074 0.000033
70.2432 70.3076 0.000100
70.2432 70.3078 0.000083
70.2432 70.308 0.000133
70.2432 70.3082 0.000083
70.2432 70.3084 0.000050
70.2432 70.3086 0.000050
70.2432 70.3088 0.000083
70.2432 70.309 0.000067
70.2432 70.3092 0.000050
70.2432 70.3094 0.000183
70.2432 70.3096 0.000183
70.2432 70.3098 0.000133
70.2432 70.31 0.000050
70.2432 70.3102 0.000083
70.2432 70.3104 0.000067
70.2432 70.3106 0.000017
70.2432 70.3108 0.000050
70.2432 70.311 0.000000
70.2432 70.3112 0.000033
70.2432 70.3114 0.000033
70.2432 70.3116 0.000050
70.2432 70.3118 0.000067
70.2432 70.312 0.000033
70.2432 70.3122 0.000050
70.2432 70.3124 0.000000
70.2432 70.3126 0.000033
70.2432 70.3128 0.000050
70.2432 70.313 0.000083
70.2432 70.3132 0.000083
70.2432 70.3134 0.000017
70.2432 70.3136 0.000017
70.2432 70.3138 0.000033
70.2432 70.314 0.000000
70.2432 70.3142 0.000000
70.2432 70.3144 0.000033
70.2432 70.3146 0.000050
70.2432 70.3148 0.000050
70.2432 70.315 0.000017
70.2432 70.3152 0.000100
70.2432 70.3154 0.000117
70.2432 70.3156 0.000117
70.2432 70.3158 0.000083
70.2432 70.316 0.000033
70.2432 70.3162 0.000050
70.2432 70.3164 0.000017
70.2432 70.3166 0.000117
70.2432 70.3168 0.000100
70.2432 70.317 0.000167
70.2432 70.3172 0.000483
70.2432 70.3174 0.000233
70.2432 70.3176 0.000200
70.2432 70.3178 0.000233
70.2432 70.318 0.000100
70.2432 70.3182 0.000033
70.2432 70.3184 0.000083
70.2432 70.3186 0.000033
70.2432 70.3188 0.000150
70.2432 70.319 0.000067
70.2432 70.3192 0.000117
70.2432 70.3194 0.000100
70.2432 70.3196 0.000067
70.2432 70.3198 0.000083
70.2432 70.32 0.000167
70.2432 70.3202 0.000150
70.2432 70.3204 0.000150
70.2432 70.3206 0.000417
70.2432 70.3208 0.002683
70.2432 70.321 0.000433
70.2432 70.3212 0.000150
70.2432 70.3214 0.000067
70.2432 70.3216 0.000017
70.2432 70.3218 0.000033
70.2432 70.322 0.000117
70.2432 70.3222 0.000183
70.2432 70.3224 0.000150
70.2432 70.3226 0.000167
70.2432 70.3228 0.000067
70.2432 70.323 0.000033
70.2432 70.3232 0.000067
70.2432 70.3234 0.000083
70.2432 70.3236 0.000033
70.2432 70.3238 0.000067
70.2432 70.324 0.000050
70.2432 70.3242 0.000150
70.2432 70.3244 0.000067
70.2432 70.3246 0.000067
70.2432 70.3248 0.000067
70.2432 70.325 0.000133
70.2432 70.3252 0.000083
70.2432 70.3254 0.000050
70.2432 70.3256 0.000000
70.2432 70.3258 0.000050
70.2432 70.326 0.000017
70.2432 70.3262 0.000017
70.2432 70.3264 0.000083
70.2432 70.3266 0.000033
70.2432 70.3268 0.000033
70.2432 70.327 0.000017
70.2432 70.3272 0.000017
70.2432 70.3274 0.000000
70.2432 70.3276 0.000050
70.2432 70.3278 0.000017
70.2432 70.328 0.000050
70.2432 70.3282 0.000033
70.2432 70.3284 0.000033
70.2432 70.3286 0.000000
70.2432 70.3288 0.000083
70.2432 70.329 0.000017
70.2432 70.3292 0.000033
70.2432 70.3294 0.000000
70.2432 70.3296 0.000067
70.2432 70.3298 0.000017
70.2432 70.33 0.000067
70.2432 70.3302 0.000033
70.2432 70.3304 0.000000
70.2432 70.3306 0.000033
70.2432 70.3308 0.000000
70.2432 70.331 0.000033
70.2432 70.3312 0.000083
70.2432 70.3314 0.000050
70.2432 70.3316 0.000033
70.2432 70.3318 0.000017
70.2432 70.332 0.000067
70.2432 70.3322 0.000017
70.2432 70.3324 0.000050
70.2432 70.3326 0.000033
70.2432 70.3328 0.000017
70.2432 70.333 0.000017
70.2432 70.3332 0.000017
70.2432 70.3334 0.000033
70.2432 70.3336 0.000017
70.2432 70.3338 0.000000
70.2432 70.334 0.000067
70.2432 70.3342 0.000033
70.2432 70.3344 0.000067
70.2432 70.3346 0.000033
70.2432 70.3348 0.000050
70.2432 70.335 0.000033
70.2432 70.3352 0.000017
70.2432 70.3354 0.000017
70.2432 70.3356 0.000033
70.2432 70.3358 0.000050
70.2432 70.336 0.000033
70.2432 70.3362 0.000033
70.2432 70.3364 0.000017
70.2432 70.3366 0.000017
70.2432 70.3368 0.000017
70.2432 70.337 0.000017
70.2432 70.3372 0.000017
70.2432 70.3374 0.000017
70.2432 70.3376 0.000017
70.2432 70.3378 0.000017
70.2432 70.338 0.000050
70.2432 70.3382 0.000083
70.2432 70.3384 0.000100
70.2432 70.3386 0.000067
70.2432 70.3388 0.000067
70.2432 70.339 0.000067
70.2432 70.3392 0.000067
70.2432 70.3394 0.000000
70.2432 70.3396 0.000017
70.2432 70.3398 0.000017
70.2432 70.34 0.000017
70.2432 70.3402 0.000017
70.2432 70.3404 0.000067
70.2432 70.3406 0.000017
70.2432 70.3408 0.000000
70.2432 70.341 0.000050
70.2432 70.3412 0.000000
70.2432 70.3414 0.000033
70.2432 70.3416 0.000033
70.2432 70.3418 0.000017
70.2432 70.342 0.000017
70.2432 70.3422 0.000017
70.2432 70.3424 0.000000
70.2432 70.3426 0.000033
70.2432 70.3428 0.000000
70.2432 70.343 0.000000
70.2432 70.3432 0.000000
70.2432 70.3434 0.000000
70.2432 70.3436 0.000017
70.2432 70.3438 0.000000
70.2432 70.344 0.000017
70.2432 70.3442 0.000000
70.2432 70.3444 0.000017
70.2432 70.3446 0.000000
70.2432 70.3448 0.000017
70.2432 70.345 0.000033
70.2432 70.3452 0.000033
70.2432 70.3454 0.000000
70.2432 70.3456 0.000017
70.2432 70.3458 0.000017
70.2432 70.346 0.000000
70.2432 70.3462 0.000000
70.2432 70.3464 0.000000
70.2432 70.3466 0.000017
70.2432 70.3468 0.000017
70.2432 70.347 0.000033
70.2432 70.3472 0.000050
70.2432 70.3474 0.000000
70.2432 70.3476 0.000000
70.2432 70.3478 0.000017
70.2432 70.348 0.000017
70.2432 70.3482 0.000000
70.2432 70.3484 0.000017
70.2432 70.3486 0.000033
70.2432 70.3488 0.000000
70.2432 70.349 0.000000
70.2432 70.3492 0.000000
70.2432 70.3494 0.000033
70.2432 70.3496 0.000000
70.2432 70.3498 0.000000
70.2432 70.35 0.000000
70.2432 70.3502 0.000000
70.2432 70.3504 0.000050
70.2432 70.3506 0.000067
70.2432 70.3508 0.000050
70.2432 70.351 0.000083
70.2432 70.3512 0.000100
70.2432 70.3514 0.000000
70.2432 70.3516 0.000017
70.2432 70.3518 0.000033
70.2432 70.352 0.000017
70.2432 70.3522 0.000000
70.2432 70.3524 0.000050
70.2432 70.3526 0.000033
70.2432 70.3528 0.000067
70.2432 70.353 0.000000
70.2432 70.3532 0.000033
70.2432 70.3534 0.000000
70.2432 70.3536 0.000033
70.2432 70.3538 0.000017
70.2432 70.354 0.000150
70.2432 70.3542 0.000133
70.2432 70.3544 0.000233
70.2432 70.3546 0.000100
70.2432 70.3548 0.000033
70.2432 70.355 0.000033
70.2432 70.3552 0.000017
70.2432 70.3554 0.000033
70.2432 70.3556 0.000033
70.2432 70.3558 0.000050
70.2432 70.356 0.000017
70.2432 70.3562 0.000050
70.2432 70.3564 0.000000
70.2432 70.3566 0.000000
70.2432 70.3568 0.000000
70.2432 70.357 0.000000
70.2432 70.3572 0.000017
70.2432 70.3574 0.000017
70.2432 70.3576 0.000050
70.2432 70.3578 0.000000
70.2432 70.358 0.000017
70.2432 70.3582 0.000017
70.2432 70.3584 0.000000
70.2432 70.3586 0.000033
70.2432 70.3588 0.000067
70.2432 70.359 0.000050
70.2432 70.3592 0.001217
70.2432 70.3594 0.000167
70.2432 70.3596 0.000067
70.2432 70.3598 0.000000
70.2432 70.36 0.000017
70.2432 70.3602 0.000067
70.2432 70.3604 0.000050
70.2432 70.3606 0.000017
70.2432 70.3608 0.000067
70.2432 70.361 0.000117
70.2432 70.3612 0.000000
70.2432 70.3614 0.000033
70.2432 70.3616 0.000083
70.2432 70.3618 0.000017
70.2432 70.362 0.000000
70.2432 70.3622 0.000000
70.2432 70.3624 0.000000
70.2432 70.3626 0.000000
70.2432 70.3628 0.000000
70.2432 70.363 0.000000
70.2432 70.3632 0.000000
70.2432 70.3634 0.000000
70.2432 70.3636 0.000033
70.2432 70.3638 0.000017
70.2432 70.364 0.000017
70.2432 70.3642 0.000000
70.2432 70.3644 0.000000
70.2432 70.3646 0.000000
70.2432 70.3648 0.000017
70.2432 70.365 0.000000
70.2432 70.3652 0.000000
70.2432 70.3654 0.000033
70.2432 70.3656 0.000033
70.2432 70.3658 0.000017
70.2432 70.366 0.000050
70.2432 70.3662 0.000017
70.2432 70.3664 0.000017
70.2432 70.3666 0.000000
70.2432 70.3668 0.000000
70.2432 70.367 0.000017
70.2432 70.3672 0.000017
70.2432 70.3674 0.000017
70.2432 70.3676 0.000017
70.2432 70.3678 0.000000
70.2432 70.368 0.000000
70.2432 70.3682 0.000000
70.2432 70.3684 0.000017
70.2432 70.3686 0.000067
70.2432 70.3688 0.000100
70.2432 70.369 0.000000
70.2432 70.3692 0.000017
70.2432 70.3694 0.000000
70.2432 70.3696 0.000017
70.2432 70.3698 0.000017
70.2432 70.37 0.000017
70.2432 70.3702 0.000000
70.2432 70.3704 0.000000
70.2432 70.3706 0.000017
70.2432 70.3708 0.000000
70.2432 70.371 0.000000
70.2432 70.3712 0.000000
70.2432 70.3714 0.000017
70.2432 70.3716 0.000033
70.2432 70.3718 0.000017
70.2432 70.372 0.000033
70.2432 70.3722 0.000033
70.2432 70.3724 0.000000
70.2432 70.3726 0.000017
70.2432 70.3728 0.000000
70.2432 70.373 0.000000
70.2432 70.3732 0.000000
70.2432 70.3734 0.000000
70.2432 70.3736 0.000000
70.2432 70.3738 0.000033
70.2432 70.374 0.000017
70.2432 70.3742 0.000017
70.2432 70.3744 0.000017
70.2432 70.3746 0.000000
70.2432 70.3748 0.000000
70.2432 70.375 0.000033
70.2432 70.3752 0.000100
70.2432 70.3754 0.000117
70.2432 70.3756 0.000033
70.2432 70.3758 0.000033
70.2432 70.376 0.000067
70.2432 70.3762 0.000017
70.2432 70.3764 0.000033
70.2432 70.3766 0.000000
70.2432 70.3768 0.000050
70.2432 70.377 0.000000
70.2432 70.3772 0.000067
70.2432 70.3774 0.000133
70.2432 70.3776 0.000150
70.2432 70.3778 0.000300
70.2432 70.378 0.000483
70.2432 70.3782 0.000133
70.2432 70.3784 0.000150
70.2432 70.3786 0.000033
70.2432 70.3788 0.000050
70.2432 70.379 0.000033
70.2432 70.3792 0.000017
70.2432 70.3794 0.000050
70.2432 70.3796 0.000050
70.2432 70.3798 0.000033
70.2432 70.38 0.000033
70.2432 70.3802 0.000017
70.2432 70.3804 0.000017
70.2432 70.3806 0.000017
70.2432 70.3808 0.000017
70.2432 70.381 0.000033
70.2432 70.3812 0.000033
70.2432 70.3814 0.000000
70.2432 70.3816 0.000017
70.2432 70.3818 0.000067
70.2432 70.382 0.000050
70.2432 70.3822 0.000150
70.2432 70.3824 0.000100
70.2432 70.3826 0.000067
70.2432 70.3828 0.000000
70.2432 70.383 0.000033
70.2432 70.3832 0.000050
70.2432 70.3834 0.000067
70.2432 70.3836 0.000050
70.2432 70.3838 0.000000
70.2432 70.384 0.000083
70.2432 70.3842 0.000017
70.2432 70.3844 0.000017
70.2432 70.3846 0.000067
70.2432 70.3848 0.000017
70.2432 70.385 0.000033
70.2432 70.3852 0.000067
70.2432 70.3854 0.000050
70.2432 70.3856 0.000033
70.2432 70.3858 0.000000
70.2432 70.386 0.000050
70.2432 70.3862 0.000083
70.2432 70.3864 0.000050
70.2432 70.3866 0.000017
70.2432 70.3868 0.000017
70.2432 70.387 0.000067
70.2432 70.3872 0.000033
70.2432 70.3874 0.000017
70.2432 70.3876 0.000000
70.2432 70.3878 0.000033
70.2432 70.388 0.000017
70.2432 70.3882 0.000000
70.2432 70.3884 0.000033
70.2432 70.3886 0.000033
70.2432 70.3888 0.000033
70.2432 70.389 0.000033
70.2432 70.3892 0.000033
70.2432 70.3894 0.000000
70.2432 70.3896 0.000000
70.2432 70.3898 0.000017
70.2432 70.39 0.000000
70.2432 70.3902 0.000017
70.2432 70.3904 0.000000
70.2432 70.3906 0.000000
70.2432 70.3908 0.000000
70.2432 70.391 0.000000
70.2432 70.3912 0.000000
70.2432 70.3914 0.000000
70.2432 70.3916 0.000033
70.2432 70.3918 0.000033
70.2432 70.392 0.000017
70.2432 70.3922 0.000017
70.2432 70.3924 0.000017
70.2432 70.3926 0.000050
70.2432 70.3928 0.000033
70.2432 70.393 0.000033
70.2432 70.3932 0.000033
70.2432 70.3934 0.000017
70.2432 70.3936 0.000017
70.2432 70.3938 0.000017
70.2432 70.394 0.000017
70.2432 70.3942 0.000017
70.2432 70.3944 0.000000
70.2432 70.3946 0.000033
70.2432 70.3948 0.000000
70.2432 70.395 0.000033
70.2432 70.3952 0.000017
70.2432 70.3954 0.000033
70.2432 70.3956 0.000000
70.2432 70.3958 0.000033
70.2432 70.396 0.000000
70.2432 70.3962 0.000033
70.2432 70.3964 0.000000
70.2432 70.3966 0.000017
70.2432 70.3968 0.000000
70.2432 70.397 0.000017
70.2432 70.3972 0.000033
70.2432 70.3974 0.000017
70.2432 70.3976 0.000033
70.2432 70.3978 0.000017
70.2432 70.398 0.000000
70.2432 70.3982 0.000017
70.2432 70.3984 0.000000
70.2432 70.3986 0.000017
70.2432 70.3988 0.000000
70.2432 70.399 0.000033
70.2432 70.3992 0.000017
70.2432 70.3994 0.000050
70.2432 70.3996 0.000083
70.2432 70.3998 0.000050
70.2434 70.24 0.002183
70.2434 70.2402 0.004167
70.2434 70.2404 0.001050
70.2434 70.2406 0.000667
70.2434 70.2408 0.000417
70.2434 70.241 0.000517
70.2434 70.2412 0.000767
70.2434 70.2414 0.001117
70.2434 70.2416 0.001667
70.2434 70.2418 0.004950
70.2434 70.242 0.016500
70.2434 70.2422 0.021133
70.2434 70.2424 0.020767
70.2434 70.2426 0.016650
70.2434 70.2428 0.030217
70.2434 70.243 0.080433
70.2434 70.2432 0.330817
70.2434 70.2434 0.000000
70.2434 70.2436 0.321550
70.2434 70.2438 0.067900
70.2434 70.244 0.028817
70.2434 70.2442 0.010150
70.2434 70.2444 0.007817
70.2434 70.2446 0.012850
70.2434 70.2448 0.005250
70.2434 70.245 0.006850
70.2434 70.2452 0.004600
70.2434 70.2454 0.003917
70.2434 70.2456 0.003567
70.2434 70.2458 0.010500
70.2434 70.246 0.004967
70.2434 70.2462 0.002783
70.2434 70.2464 0.001933
70.2434 70.2466 0.002250
70.2434 70.2468 0.006400
70.2434 70.247 0.002433
70.2434 70.2472 0.001800
70.2434 70.2474 0.002600
70.2434 70.2476 0.008500
70.2434 70.2478 0.003233
70.2434 70.248 0.001467
70.2434 70.2482 0.001833
70.2434 70.2484 0.003750
70.2434 70.2486 0.003500
70.2434 70.2488 0.001017
70.2434 70.249 0.001000
70.2434 70.2492 0.001267
70.2434 70.2494 0.001183
70.2434 70.2496 0.003367
70.2434 70.2498 0.001700
70.2434 70.25 0.001617
70.2434 70.2502 0.000583
70.2434 70.2504 0.000333
70.2434 70.2506 0.000617
70.2434 70.2508 0.000600
70.2434 70.251 0.000833
70.2434 70.2512 0.000817
70.2434 70.2514 0.000733
70.2434 70.2516 0.002367
70.2434 70.2518 0.000900
70.2434 70.252 0.000300
70.2434 70.2522 0.000517
70.2434 70.2524 0.000433
70.2434 70.2526 0.000350
70.2434 70.2528 0.000350
70.2434 70.253 0.000183
70.2434 70.2532 0.000150
70.2434 70.2534 0.000217
70.2434 70.2536 0.000267
70.2434 70.2538 0.000217
70.2434 70.254 0.000267
70.2434 70.2542 0.000250
70.2434 70.2544 0.000383
70.2434 70.2546 0.000383
70.2434 70.2548 0.000317
70.2434 70.255 0.000417
70.2434 70.2552 0.000383
70.2434 70.2554 0.000317
70.2434 70.2556 0.000333
70.2434 70.2558 0.000433
70.2434 70.256 0.000100
70.2434 70.2562 0.000200
70.2434 70.2564 0.000367
70.2434 70.2566 0.000467
70.2434 70.2568 0.002117
70.2434 70.257 0.000483
70.2434 70.2572 0.000633
70.2434 70.2574 0.000517
70.2434 70.2576 0.000400
70.2434 70.2578 0.000400
70.2434 70.258 0.000883
70.2434 70.2582 0.000450
70.2434 70.2584 0.000550
70.2434 70.2586 0.000900
70.2434 70.2588 0.003850
70.2434 70.259 0.000800
70.2434 70.2592 0.000350
70.2434 70.2594 0.000167
70.2434 70.2596 0.000167
70.2434 70.2598 0.000167
70.2434 70.26 0.000033
70.2434 70.2602 0.000183
70.2434 70.2604 0.000383
70.2434 70.2606 0.000300
70.2434 70.2608 0.000500
70.2434 70.261 0.000400
70.2434 70.2612 0.000533
70.2434 70.2614 0.000233
70.2434 70.2616 0.000200
70.2434 70.2618 0.000200
70.2434 70.262 0.000150
70.2434 70.2622 0.000083
70.2434 70.2624 0.000167
70.2434 70.2626 0.000267
70.2434 70.2628 0.000233
70.2434 70.263 0.000267
70.2434 70.2632 0.000300
70.2434 70.2634 0.001883
70.2434 70.2636 0.000500
70.2434 70.2638 0.000200
70.2434 70.264 0.000283
70.2434 70.2642 0.000233
70.2434 70.2644 0.000167
70.2434 70.2646 0.000250
70.2434 70.2648 0.000183
70.2434 70.265 0.000117
70.2434 70.2652 0.000183
70.2434 70.2654 0.000150
70.2434 70.2656 0.000200
70.2434 70.2658 0.000233
70.2434 70.266 0.000317
70.2434 70.2662 0.000250
70.2434 70.2664 0.000267
70.2434 70.2666 0.000483
70.2434 70.2668 0.000967
70.2434 70.267 0.000483
70.2434 70.2672 0.000517
70.2434 70.2674 0.000217
70.2434 70.2676 0.000367
70.2434 70.2678 0.000683
70.2434 70.268 0.002400
70.2434 70.2682 0.000583
70.2434 70.2684 0.000217
70.2434 70.2686 0.000167
70.2434 70.2688 0.000100
70.2434 70.269 0.000050
70.2434 70.2692 0.000217
70.2434 70.2694 0.002300
70.2434 70.2696 0.000333
70.2434 70.2698 0.000150
70.2434 70.27 0.000267
70.2434 70.2702 0.000117
70.2434 70.2704 0.000217
70.2434 70.2706 0.000150
70.2434 70.2708 0.000067
70.2434 70.271 0.000100
70.2434 70.2712 0.000183
70.2434 70.2714 0.000117
70.2434 70.2716 0.000217
70.2434 70.2718 0.000183
70.2434 70.272 0.000183
70.2434 70.2722 0.000267
70.2434 70.2724 0.000200
70.2434 70.2726 0.000083
70.2434 70.2728 0.000167
70.2434 70.273 0.000300
70.2434 70.2732 0.000467
70.2434 70.2734 0.000300
70.2434 70.2736 0.000250
70.2434 70.2738 0.000083
70.2434 70.274 0.000133
70.2434 70.2742 0.000133
70.2434 70.2744 0.000117
70.2434 70.2746 0.000050
70.2434 70.2748 0.000050
70.2434 70.275 0.000100
70.2434 70.2752 0.000133
70.2434 70.2754 0.000200
70.2434 70.2756 0.000217
70.2434 70.2758 0.000183
70.2434 70.276 0.000150
70.2434 70.2762 0.000150
70.2434 70.2764 0.000067
70.2434 70.2766 0.000133
70.2434 70.2768 0.000367
70.2434 70.277 0.000267
70.2434 70.2772 0.000833
70.2434 70.2774 0.000367
70.2434 70.2776 0.000217
70.2434 70.2778 0.000133
70.2434 70.278 0.000067
70.2434 70.2782 0.000050
70.2434 70.2784 0.000067
70.2434 70.2786 0.000083
70.2434 70.2788 0.000017
70.2434 70.279 0.000017
70.2434 70.2792 0.000067
70.2434 70.2794 0.000167
70.2434 70.2796 0.000067
70.2434 70.2798 0.000083
70.2434 70.28 0.000117
70.2434 70.2802 0.000150
70.2434 70.2804 0.000183
70.2434 70.2806 0.000100
70.2434 70.2808 0.000033
70.2434 70.281 0.000050
70.2434 70.2812 0.000067
70.2434 70.2814 0.000150
70.2434 70.2816 0.000133
70.2434 70.2818 0.000283
70.2434 70.282 0.000133
70.2434 70.2822 0.000067
70.2434 70.2824 0.000083
70.2434 70.2826 0.000083
70.2434 70.2828 0.000083
70.2434 70.283 0.000083
70.2434 70.2832 0.000017
70.2434 70.2834 0.000033
70.2434 70.2836 0.000033
70.2434 70.2838 0.000000
70.2434 70.284 0.000017
70.2434 70.2842 0.000100
70.2434 70.2844 0.000067
70.2434 70.2846 0.000050
70.2434 70.2848 0.000067
70.2434 70.285 0.000017
70.2434 70.2852 0.000050
70.2434 70.2854 0.000133
70.2434 70.2856 0.000067
70.2434 70.2858 0.000083
70.2434 70.286 0.000100
70.2434 70.2862 0.000067
70.2434 70.2864 0.000067
70.2434 70.2866 0.000100
70.2434 70.2868 0.000067
70.2434 70.287 0.000033
70.2434 70.2872 0.000067
70.2434 70.2874 0.000100
70.2434 70.2876 0.000050
70.2434 70.2878 0.000100
70.2434 70.288 0.000100
70.2434 70.2882 0.000117
70.2434 70.2884 0.000033
70.2434 70.2886 0.000017
70.2434 70.2888 0.000017
70.2434 70.289 0.000017
70.2434 70.2892 0.000000
70.2434 70.2894 0.000000
70.2434 70.2896 0.000033
70.2434 70.2898 0.000100
70.2434 70.29 0.000017
70.2434 70.2902 0.000000
70.2434 70.2904 0.000033
70.2434 70.2906 0.000017
70.2434 70.2908 0.000000
70.2434 70.291 0.000017
70.2434 70.2912 0.000050
70.2434 70.2914 0.000083
70.2434 70.2916 0.000100
70.2434 70.2918 0.000150
70.2434 70.292 0.000183
70.2434 70.2922 0.000267
70.2434 70.2924 0.000067
70.2434 70.2926 0.000117
70.2434 70.2928 0.000033
70.2434 70.293 0.000067
70.2434 70.2932 0.000083
70.2434 70.2934 0.000100
70.2434 70.2936 0.000117
70.2434 70.2938 0.000133
70.2434 70.294 0.000100
70.2434 70.2942 0.000067
70.2434 70.2944 0.000083
70.2434 70.2946 0.000100
70.2434 70.2948 0.000050
70.2434 70.295 0.000033
70.2434 70.2952 0.000300
70.2434 70.2954 0.002150
70.2434 70.2956 0.000567
70.2434 70.2958 0.000283
70.2434 70.296 0.000100
70.2434 70.2962 0.000100
70.2434 70.2964 0.000067
70.2434 70.2966 0.000117
70.2434 70.2968 0.000150
70.2434 70.297 0.000150
70.2434 70.2972 0.000200
70.2434 70.2974 0.000083
70.2434 70.2976 0.000067
70.2434 70.2978 0.000167
70.2434 70.298 0.000067
70.2434 70.2982 0.000067
70.2434 70.2984 0.000117
70.2434 70.2986 0.000167
70.2434 70.2988 0.000067
70.2434 70.299 0.000167
70.2434 70.2992 0.000050
70.2434 70.2994 0.000150
70.2434 70.2996 0.000117
70.2434 70.2998 0.000117
70.2434 70.3 0.000067
70.2434 70.3002 0.000117
70.2434 70.3004 0.000133
70.2434 70.3006 0.000500
70.2434 70.3008 0.000667
70.2434 70.301 0.000317
70.2434 70.3012 0.000133
70.2434 70.3014 0.000067
70.2434 70.3016 0.000233
70.2434 70.3018 0.000117
70.2434 70.302 0.000133
70.2434 70.3022 0.000117
70.2434 70.3024 0.000167
70.2434 70.3026 0.000067
70.2434 70.3028 0.000200
70.2434 70.303 0.000033
70.2434 70.3032 0.000117
70.2434 70.3034 0.000067
70.2434 70.3036 0.000133
70.2434 70.3038 0.000117
70.2434 70.304 0.000100
70.2434 70.3042 0.000167
70.2434 70.3044 0.000100
70.2434 70.3046 0.000133
70.2434 70.3048 0.000067
70.2434 70.305 0.000067
70.2434 70.3052 0.000183
70.2434 70.3054 0.001267
70.2434 70.3056 0.000283
70.2434 70.3058 0.000133
70.2434 70.306 0.000083
70.2434 70.3062 0.000067
70.2434 70.3064 0.000033
70.2434 70.3066 0.000067
70.2434 70.3068 0.000033
70.2434 70.307 0.000000
70.2434 70.3072 0.000017
70.2434 70.3074 0.000000
70.2434 70.3076 0.000067
70.2434 70.3078 0.000067
70.2434 70.308 0.000167
70.2434 70.3082 0.000100
70.2434 70.3084 0.000133
70.2434 70.3086 0.000117
70.2434 70.3088 0.000083
70.2434 70.309 0.000033
70.2434 70.3092 0.000083
70.2434 70.3094 0.000200
70.2434 70.3096 0.000317
70.2434 70.3098 0.000083
70.2434 70.31 0.000033
70.2434 70.3102 0.000100
70.2434 70.3104 0.000033
70.2434 70.3106 0.000050
70.2434 70.3108 0.000000
70.2434 70.311 0.000017
70.2434 70.3112 0.000083
70.2434 70.3114 0.000000
70.2434 70.3116 0.000133
70.2434 70.3118 0.000067
70.2434 70.312 0.000050
70.2434 70.3122 0.000033
70.2434 70.3124 0.000017
70.2434 70.3126 0.000017
70.2434 70.3128 0.000067
70.2434 70.313 0.000017
70.2434 70.3132 0.000050
70.2434 70.3134 0.000017
70.2434 70.3136 0.000050
70.2434 70.3138 0.000017
70.2434 70.314 0.000067
70.2434 70.3142 0.000017
70.2434 70.3144 0.000033
70.2434 70.3146 0.000033
70.2434 70.3148 0.000000
70.2434 70.315 0.000050
70.2434 70.3152 0.000067
70.2434 70.3154 0.000050
70.2434 70.3156 0.000017
70.2434 70.3158 0.000100
70.2434 70.316 0.000017
70.2434 70.3162 0.000083
70.2434 70.3164 0.000033
70.2434 70.3166 0.000167
70.2434 70.3168 0.000167
70.2434 70.317 0.000817
70.2434 70.3172 0.003833
70.2434 70.3174 0.000600
70.2434 70.3176 0.000250
70.2434 70.3178 0.000100
70.2434 70.318 0.000250
70.2434 70.3182 0.000100
70.2434 70.3184 0.000083
70.2434 70.3186 0.000033
70.2434 70.3188 0.000083
70.2434 70.319 0.000067
70.2434 70.3192 0.000050
70.2434 70.3194 0.000067
70.2434 70.3196 0.000100
70.2434 70.3198 0.000167
70.2434 70.32 0.000033
70.2434 70.3202 0.000083
70.2434 70.3204 0.000083
70.2434 70.3206 0.000133
70.2434 70.3208 0.000400
70.2434 70.321 0.000200
70.2434 70.3212 0.000117
70.2434 70.3214 0.000083
70.2434 70.3216 0.000150
70.2434 70.3218 0.000150
70.2434 70.322 0.000183
70.2434 70.3222 0.001300
70.2434 70.3224 0.000350
70.2434 70.3226 0.000200
70.2434 70.3228 0.000050
70.2434 70.323 0.000067
70.2434 70.3232 0.000033
70.2434 70.3234 0.000067
70.2434 70.3236 0.000033
70.2434 70.3238 0.000050
70.2434 70.324 0.000083
70.2434 70.3242 0.000050
70.2434 70.3244 0.000017
70.2434 70.3246 0.000050
70.2434 70.3248 0.000050
70.2434 70.325 0.000100
70.2434 70.3252 0.000083
70.2434 70.3254 0.000050
70.2434 70.3256 0.000083
70.2434 70.3258 0.000000
70.2434 70.326 0.000033
70.2434 70.3262 0.000033
70.2434 70.3264 0.000050
70.2434 70.3266 0.000017
70.2434 70.3268 0.000000
70.2434 70.327 0.000017
70.2434 70.3272 0.000000
70.2434 70.3274 0.000050
70.2434 70.3276 0.000017
70.2434 70.3278 0.000000
70.2434 70.328 0.000000
70.2434 70.3282 0.000050
70.2434 70.3284 0.000050
70.2434 70.3286 0.000033
70.2434 70.3288 0.000033
70.2434 70.329 0.000067
70.2434 70.3292 0.000050
70.2434 70.3294 0.000033
70.2434 70.3296 0.000017
70.2434 70.3298 0.000017
70.2434 70.33 0.000017
70.2434 70.3302 0.000033
70.2434 70.3304 0.000017
70.2434 70.3306 0.000017
70.2434 70.3308 0.000017
70.2434 70.331 0.000050
70.2434 70.3312 0.000083
70.2434 70.3314 0.000000
70.2434 70.3316 0.000033
70.2434 70.3318 0.000033
70.2434 70.332 0.000033
70.2434 70.3322 0.000050
70.2434 70.3324 0.000067
70.2434 70.3326 0.000033
70.2434 70.3328 0.000033
70.2434 70.333 0.000000
70.2434 70.3332 0.000017
70.2434 70.3334 0.000000
70.2434 70.3336 0.000017
70.2434 70.3338 0.000000
70.2434 70.334 0.000017
70.2434 70.3342 0.000000
70.2434 70.3344 0.000000
70.2434 70.3346 0.000017
70.2434 70.3348 0.000017
70.2434 70.335 0.000017
70.2434 70.3352 0.000017
70.2434 70.3354 0.000033
70.2434 70.3356 0.000033
70.2434 70.3358 0.000017
70.2434 70.336 0.000050
70.2434 70.3362 0.000050
70.2434 70.3364 0.000083
70.2434 70.3366 0.000050
70.2434 70.3368 0.000033
70.2434 70.337 0.000033
70.2434 70.3372 0.000017
70.2434 70.3374 0.000050
70.2434 70.3376 0.000017
70.2434 70.3378 0.000000
70.2434 70.338 0.000050
70.2434 70.3382 0.000033
70.2434 70.3384 0.000067
70.2434 70.3386 0.000067
70.2434 70.3388 0.000117
70.2434 70.339 0.000050
70.2434 70.3392 0.000067
70.2434 70.3394 0.000017
70.2434 70.3396 0.000033
70.2434 70.3398 0.000017
70.2434 70.34 0.000000
70.2434 70.3402 0.000083
70.2434 70.3404 0.000117
70.2434 70.3406 0.000033
70.2434 70.3408 0.000017
70.2434 70.341 0.000050
70.2434 70.3412 0.000050
70.2434 70.3414 0.000033
70.2434 70.3416 0.000017
70.2434 70.3418 0.000033
70.2434 70.342 0.000017
70.2434 70.3422 0.000067
70.2434 70.3424 0.000033
70.2434 70.3426 0.000000
70.2434 70.3428 0.000017
70.2434 70.343 0.000000
70.2434 70.3432 0.000017
70.2434 70.3434 0.000000
70.2434 70.3436 0.000000
70.2434 70.3438 0.000000
70.2434 70.344 0.000017
70.2434 70.3442 0.000017
70.2434 70.3444 0.000000
70.2434 70.3446 0.000017
70.2434 70.3448 0.000017
70.2434 70.345 0.000017
70.2434 70.3452 0.000067
70.2434 70.3454 0.000000
70.2434 70.3456 0.000000
70.2434 70.3458 0.000017
70.2434 70.346 0.000017
70.2434 70.3462 0.000033
70.2434 70.3464 0.000050
70.2434 70.3466 0.000033
70.2434 70.3468 0.000067
70.2434 70.347 0.000033
70.2434 70.3472 0.000033
70.2434 70.3474 0.000000
70.2434 70.3476 0.000033
70.2434 70.3478 0.000017
70.2434 70.348 0.000000
70.2434 70.3482 0.000000
70.2434 70.3484 0.000033
70.2434 70.3486 0.000017
70.2434 70.3488 0.000000
70.2434 70.349 0.000000
70.2434 70.3492 0.000000
70.2434 70.3494 0.000000
70.2434 70.3496 0.000000
70.2434 70.3498 0.000000
70.2434 70.35 0.000000
70.2434 70.3502 0.000017
70.2434 70.3504 0.000033
70.2434 70.3506 0.000083
70.2434 70.3508 0.000133
70.2434 70.351 0.000767
70.2434 70.3512 0.000117
70.2434 70.3514 0.000050
70.2434 70.3516 0.000017
70.2434 70.3518 0.000033
70.2434 70.352 0.000033
70.2434 70.3522 0.000000
70.2434 70.3524 0.000017
70.2434 70.3526 0.000033
70.2434 70.3528 0.000000
70.2434 70.353 0.000033
70.2434 70.3532 0.000033
70.2434 70.3534 0.000033
70.2434 70.3536 0.000000
70.2434 70.3538 0.000033
70.2434 70.354 0.000067
70.2434 70.3542 0.000083
70.2434 70.3544 0.000133
70.2434 70.3546 0.000117
70.2434 70.3548 0.000000
70.2434 70.355 0.000000
70.2434 70.3552 0.000033
70.2434 70.3554 0.000000
70.2434 70.3556 0.000017
70.2434 70.3558 0.000033
70.2434 70.356 0.000033
70.2434 70.3562 0.000017
70.2434 70.3564 0.000000
70.2434 70.3566 0.000017
70.2434 70.3568 0.000067
70.2434 70.357 0.000033
70.2434 70.3572 0.000000
70.2434 70.3574 0.000067
70.2434 70.3576 0.000050
70.2434 70.3578 0.000017
70.2434 70.358 0.000050
70.2434 70.3582 0.000017
70.2434 70.3584 0.000000
70.2434 70.3586 0.000000
70.2434 70.3588 0.000050
70.2434 70.359 0.000050
70.2434 70.3592 0.000183
70.2434 70.3594 0.000000
70.2434 70.3596 0.000100
70.2434 70.3598 0.000067
70.2434 70.36 0.000000
70.2434 70.3602 0.000017
70.2434 70.3604 0.000050
70.2434 70.3606 0.000017
70.2434 70.3608 0.000033
70.2434 70.361 0.000067
70.2434 70.3612 0.000067
70.2434 70.3614 0.000033
70.2434 70.3616 0.000033
70.2434 70.3618 0.000000
70.2434 70.362 0.000000
70.2434 70.3622 0.000000
70.2434 70.3624 0.000017
70.2434 70.3626 0.000000
70.2434 70.3628 0.000017
70.2434 70.363 0.000000
70.2434 70.3632 0.000000
70.2434 70.3634 0.000000
70.2434 70.3636 0.000000
70.2434 70.3638 0.000017
70.2434 70.364 0.000017
70.2434 70.3642 0.000000
70.2434 70.3644 0.000000
70.2434 70.3646 0.000000
70.2434 70.3648 0.000000
70.2434 70.365 0.000000
70.2434 70.3652 0.000000
70.2434 70.3654 0.000033
70.2434 70.3656 0.000000
70.2434 70.3658 0.000033
70.2434 70.366 0.000050
70.2434 70.3662 0.000017
70.2434 70.3664 0.000033
70.2434 70.3666 0.000000
70.2434 70.3668 0.000033
70.2434 70.367 0.000033
70.2434 70.3672 0.000033
70.2434 70.3674 0.000033
70.2434 70.3676 0.000000
70.2434 70.3678 0.000017
70.2434 70.368 0.000000
70.2434 70.3682 0.000050
70.2434 70.3684 0.000033
70.2434 70.3686 0.000050
70.2434 70.3688 0.000000
70.2434 70.369 0.000017
70.2434 70.3692 0.000017
70.2434 70.3694 0.000000
70.2434 70.3696 0.000000
70.2434 70.3698 0.000017
70.2434 70.37 0.000083
70.2434 70.3702 0.000017
70.2434 70.3704 0.000017
70.2434 70.3706 0.000000
70.2434 70.3708 0.000000
70.2434 70.371 0.000017
70.2434 70.3712 0.000017
70.2434 70.3714 0.000050
70.2434 70.3716 0.000050
70.2434 70.3718 0.000033
70.2434 70.372 0.000033
70.2434 70.3722 0.000050
70.2434 70.3724 0.000000
70.2434 70.3726 0.000017
70.2434 70.3728 0.000000
70.2434 70.373 0.000000
70.2434 70.3732 0.000017
70.2434 70.3734 0.000000
70.2434 70.3736 0.000000
70.2434 70.3738 0.000000
70.2434 70.374 0.000000
70.2434 70.3742 0.000000
70.2434 70.3744 0.000000
70.2434 70.3746 0.000017
70.2434 70.3748 0.000000
70.2434 70.375 0.000017
70.2434 70.3752 0.000000
70.2434 70.3754 0.000050
70.2434 70.3756 0.000033
70.2434 70.3758 0.000033
70.2434 70.376 0.000017
70.2434 70.3762 0.000017
70.2434 70.3764 0.000033
70.2434 70.3766 0.000000
70.2434 70.3768 0.000067
70.2434 70.377 0.000033
70.2434 70.3772 0.000017
70.2434 70.3774 0.000117
70.2434 70.3776 0.000233
70.2434 70.3778 0.000600
70.2434 70.378 0.002683
70.2434 70.3782 0.000600
70.2434 70.3784 0.000367
70.2434 70.3786 0.000100
70.2434 70.3788 0.000100
70.2434 70.379 0.000050
70.2434 70.3792 0.000017
70.2434 70.3794 0.000083
70.2434 70.3796 0.000050
70.2434 70.3798 0.000050
70.2434 70.38 0.000000
70.2434 70.3802 0.000067
70.2434 70.3804 0.000033
70.2434 70.3806 0.000033
70.2434 70.3808 0.000017
70.2434 70.381 0.000000
70.2434 70.3812 0.000017
70.2434 70.3814 0.000000
70.2434 70.3816 0.000017
70.2434 70.3818 0.000067
70.2434 70.382 0.000083
70.2434 70.3822 0.000050
70.2434 70.3824 0.000017
70.2434 70.3826 0.000067
70.2434 70.3828 0.000033
70.2434 70.383 0.000050
70.2434 70.3832 0.000050
70.2434 70.3834 0.000083
70.2434 70.3836 0.000067
70.2434 70.3838 0.000000
70.2434 70.384 0.000050
70.2434 70.3842 0.000017
70.2434 70.3844 0.000017
70.2434 70.3846 0.000017
70.2434 70.3848 0.000050
70.2434 70.385 0.000017
70.2434 70.3852 0.000000
70.2434 70.3854 0.000050
70.2434 70.3856 0.000017
70.2434 70.3858 0.000100
70.2434 70.386 0.000117
70.2434 70.3862 0.000017
70.2434 70.3864 0.000050
70.2434 70.3866 0.000067
70.2434 70.3868 0.000033
70.2434 70.387 0.000033
70.2434 70.3872 0.000017
70.2434 70.3874 0.000033
70.2434 70.3876 0.000000
70.2434 70.3878 0.000033
70.2434 70.388 0.000000
70.2434 70.3882 0.000050
70.2434 70.3884 0.000000
70.2434 70.3886 0.000017
70.2434 70.3888 0.000033
70.2434 70.389 0.000033
70.2434 70.3892 0.000000
70.2434 70.3894 0.000000
70.2434 70.3896 0.000017
70.2434 70.3898 0.000050
70.2434 70.39 0.000017
70.2434 70.3902 0.000050
70.2434 70.3904 0.000050
70.2434 70.3906 0.000017
70.2434 70.3908 0.000000
70.2434 70.391 0.000000
70.2434 70.3912 0.000000
70.2434 70.3914 0.000017
70.2434 70.3916 0.000033
70.2434 70.3918 0.000033
70.2434 70.392 0.000000
70.2434 70.3922 0.000000
70.2434 70.3924 0.000000
70.2434 70.3926 0.000050
70.2434 70.3928 0.000000
70.2434 70.393 0.000017
70.2434 70.3932 0.000017
70.2434 70.3934 0.000017
70.2434 70.3936 0.000017
70.2434 70.3938 0.000017
70.2434 70.394 0.000050
70.2434 70.3942 0.000017
70.2434 70.3944 0.000033
70.2434 70.3946 0.000017
70.2434 70.3948 0.000000
70.2434 70.395 0.000000
70.2434 70.3952 0.000017
70.2434 70.3954 0.000017
70.2434 70.3956 0.000033
70.2434 70.3958 0.000017
70.2434 70.396 0.000000
70.2434 70.3962 0.000000
70.2434 70.3964 0.000017
70.2434 70.3966 0.000017
70.2434 70.3968 0.000000
70.2434 70.397 0.000017
70.2434 70.3972 0.000000
70.2434 70.3974 0.000000
70.2434 70.3976 0.000033
70.2434 70.3978 0.000000
70.2434 70.398 0.000017
70.2434 70.3982 0.000017
70.2434 70.3984 0.000000
70.2434 70.3986 0.000000
70.2434 70.3988 0.000000
70.2434 70.399 0.000017
70.2434 70.3992 0.000050
70.2434 70.3994 0.000017
70.2434 70.3996 0.000000
70.2434 70.3998 0.000000
70.2436 70.24 0.001500
70.2436 70.2402 0.001317
70.2436 70.2404 0.000667
70.2436 70.2406 0.000550
70.2436 70.2408 0.000517
70.2436 70.241 0.000533
70.2436 70.2412 0.000600
70.2436 70.2414 0.000817
70.2436 70.2416 0.001483
70.2436 70.2418 0.002567
70.2436 70.242 0.004100
70.2436 70.2422 0.006100
70.2436 70.2424 0.009233
70.2436 70.2426 0.006800
70.2436 70.2428 0.014483
70.2436 70.243 0.025750
70.2436 70.2432 0.057750
70.2436 70.2434 0.321550
70.2436 70.2436 0.000000
70.2436 70.2438 0.332817
70.2436 70.244 0.080117
70.2436 70.2442 0.032800
70.2436 70.2444 0.014383
70.2436 70.2446 0.027217
70.2436 70.2448 0.006900
70.2436 70.245 0.006267
70.2436 70.2452 0.012467
70.2436 70.2454 0.011283
70.2436 70.2456 0.005850
70.2436 70.2458 0.014500
70.2436 70.246 0.005333
70.2436 70.2462 0.003700
70.2436 70.2464 0.002850
70.2436 70.2466 0.003267
70.2436 70.2468 0.008250
70.2436 70.247 0.001950
70.2436 70.2472 0.001767
70.2436 70.2474 0.001983
70.2436 70.2476 0.003350
70.2436 70.2478 0.006300
70.2436 70.248 0.001733
70.2436 70.2482 0.001683
70.2436 70.2484 0.001583
70.2436 70.2486 0.001650
70.2436 70.2488 0.000967
70.2436 70.249 0.000750
70.2436 70.2492 0.001033
70.2436 70.2494 0.001400
70.2436 70.2496 0.001383
70.2436 70.2498 0.003600
70.2436 70.25 0.005250
70.2436 70.2502 0.001033
70.2436 70.2504 0.000450
70.2436 70.2506 0.000433
70.2436 70.2508 0.000617
70.2436 70.251 0.000683
70.2436 70.2512 0.000550
70.2436 70.2514 0.000583
70.2436 70.2516 0.000800
70.2436 70.2518 0.000367
70.2436 70.252 0.000367
70.2436 70.2522 0.000417
70.2436 70.2524 0.000700
70.2436 70.2526 0.000517
70.2436 70.2528 0.000233
70.2436 70.253 0.000333
70.2436 70.2532 0.000217
70.2436 70.2534 0.000283
70.2436 70.2536 0.000200
70.2436 70.2538 0.000217
70.2436 70.254 0.000183
70.2436 70.2542 0.000417
70.2436 70.2544 0.000467
70.2436 70.2546 0.000300
70.2436 70.2548 0.000200
70.2436 70.255 0.000333
70.2436 70.2552 0.000483
70.2436 70.2554 0.000283
70.2436 70.2556 0.000350
70.2436 70.2558 0.000317
70.2436 70.256 0.000350
70.2436 70.2562 0.000283
70.2436 70.2564 0.000500
70.2436 70.2566 0.000400
70.2436 70.2568 0.000417
70.2436 70.257 0.000333
70.2436 70.2572 0.000600
70.2436 70.2574 0.000517
70.2436 70.2576 0.000433
70.2436 70.2578 0.001233
70.2436 70.258 0.003867
70.2436 70.2582 0.000767
70.2436 70.2584 0.000517
70.2436 70.2586 0.000783
70.2436 70.2588 0.000950
70.2436 70.259 0.000433
70.2436 70.2592 0.000350
70.2436 70.2594 0.000167
70.2436 70.2596 0.000200
70.2436 70.2598 0.000150
70.2436 70.26 0.000200
70.2436 70.2602 0.000267
70.2436 70.2604 0.000367
70.2436 70.2606 0.000267
70.2436 70.2608 0.000317
70.2436 70.261 0.000233
70.2436 70.2612 0.000167
70.2436 70.2614 0.000183
70.2436 70.2616 0.000200
70.2436 70.2618 0.000233
70.2436 70.262 0.000167
70.2436 70.2622 0.000217
70.2436 70.2624 0.000150
70.2436 70.2626 0.000383
70.2436 70.2628 0.000683
70.2436 70.263 0.000317
70.2436 70.2632 0.000267
70.2436 70.2634 0.000583
70.2436 70.2636 0.000283
70.2436 70.2638 0.000250
70.2436 70.264 0.000267
70.2436 70.2642 0.000383
70.2436 70.2644 0.000333
70.2436 70.2646 0.000133
70.2436 70.2648 0.000133
70.2436 70.265 0.000150
70.2436 70.2652 0.000117
70.2436 70.2654 0.000117
70.2436 70.2656 0.000200
70.2436 70.2658 0.000267
70.2436 70.266 0.000300
70.2436 70.2662 0.000333
70.2436 70.2664 0.000317
70.2436 70.2666 0.000967
70.2436 70.2668 0.004900
70.2436 70.267 0.001583
70.2436 70.2672 0.002633
70.2436 70.2674 0.000550
70.2436 70.2676 0.000233
70.2436 70.2678 0.000167
70.2436 70.268 0.000267
70.2436 70.2682 0.000300
70.2436 70.2684 0.000233
70.2436 70.2686 0.000200
70.2436 70.2688 0.000167
70.2436 70.269 0.000117
70.2436 70.2692 0.000167
70.2436 70.2694 0.000500
70.2436 70.2696 0.000383
70.2436 70.2698 0.000167
70.2436 70.27 0.000167
70.2436 70.2702 0.000133
70.2436 70.2704 0.000117
70.2436 70.2706 0.000217
70.2436 70.2708 0.000200
70.2436 70.271 0.000183
70.2436 70.2712 0.000117
70.2436 70.2714 0.000117
70.2436 70.2716 0.000217
70.2436 70.2718 0.000183
70.2436 70.272 0.000267
70.2436 70.2722 0.000267
70.2436 70.2724 0.000183
70.2436 70.2726 0.000050
70.2436 70.2728 0.000133
70.2436 70.273 0.000183
70.2436 70.2732 0.000117
70.2436 70.2734 0.000167
70.2436 70.2736 0.000150
70.2436 70.2738 0.000150
70.2436 70.274 0.000083
70.2436 70.2742 0.000133
70.2436 70.2744 0.000167
70.2436 70.2746 0.000133
70.2436 70.2748 0.000183
70.2436 70.275 0.000117
70.2436 70.2752 0.000017
70.2436 70.2754 0.000183
70.2436 70.2756 0.000250
70.2436 70.2758 0.000133
70.2436 70.276 0.000133
70.2436 70.2762 0.000033
70.2436 70.2764 0.000100
70.2436 70.2766 0.000183
70.2436 70.2768 0.000250
70.2436 70.277 0.001067
70.2436 70.2772 0.006150
70.2436 70.2774 0.001000
70.2436 70.2776 0.000350
70.2436 70.2778 0.000250
70.2436 70.278 0.000067
70.2436 70.2782 0.000133
70.2436 70.2784 0.000133
70.2436 70.2786 0.000000
70.2436 70.2788 0.000067
70.2436 70.279 0.000067
70.2436 70.2792 0.000050
70.2436 70.2794 0.000067
70.2436 70.2796 0.000067
70.2436 70.2798 0.000050
70.2436 70.28 0.000183
70.2436 70.2802 0.000517
70.2436 70.2804 0.001600
70.2436 70.2806 0.000250
70.2436 70.2808 0.000050
70.2436 70.281 0.000067
70.2436 70.2812 0.000067
70.2436 70.2814 0.000167
70.2436 70.2816 0.000200
70.2436 70.2818 0.000200
70.2436 70.282 0.000183
70.2436 70.2822 0.000100
70.2436 70.2824 0.000050
70.2436 70.2826 0.000100
70.2436 70.2828 0.000050
70.2436 70.283 0.000033
70.2436 70.2832 0.000033
70.2436 70.2834 0.000033
70.2436 70.2836 0.000017
70.2436 70.2838 0.000050
70.2436 70.284 0.000017
70.2436 70.2842 0.000050
70.2436 70.2844 0.000083
70.2436 70.2846 0.000017
70.2436 70.2848 0.000000
70.2436 70.285 0.000033
70.2436 70.2852 0.000150
70.2436 70.2854 0.000167
70.2436 70.2856 0.000117
70.2436 70.2858 0.000167
70.2436 70.286 0.000033
70.2436 70.2862 0.000033
70.2436 70.2864 0.000067
70.2436 70.2866 0.000050
70.2436 70.2868 0.000050
70.2436 70.287 0.000083
70.2436 70.2872 0.000067
70.2436 70.2874 0.000050
70.2436 70.2876 0.000067
70.2436 70.2878 0.000033
70.2436 70.288 0.000050
70.2436 70.2882 0.000033
70.2436 70.2884 0.000017
70.2436 70.2886 0.000033
70.2436 70.2888 0.000033
70.2436 70.289 0.000083
70.2436 70.2892 0.000017
70.2436 70.2894 0.000050
70.2436 70.2896 0.000067
70.2436 70.2898 0.000067
70.2436 70.29 0.000050
70.2436 70.2902 0.000033
70.2436 70.2904 0.000067
70.2436 70.2906 0.000067
70.2436 70.2908 0.000000
70.2436 70.291 0.000050
70.2436 70.2912 0.000050
70.2436 70.2914 0.000017
70.2436 70.2916 0.000067
70.2436 70.2918 0.000100
70.2436 70.292 0.000217
70.2436 70.2922 0.000533
70.2436 70.2924 0.000267
70.2436 70.2926 0.000100
70.2436 70.2928 0.000183
70.2436 70.293 0.000033
70.2436 70.2932 0.000050
70.2436 70.2934 0.000100
70.2436 70.2936 0.000117
70.2436 70.2938 0.000100
70.2436 70.294 0.000117
70.2436 70.2942 0.000083
70.2436 70.2944 0.000067
70.2436 70.2946 0.000083
70.2436 70.2948 0.000050
70.2436 70.295 0.000050
70.2436 70.2952 0.000100
70.2436 70.2954 0.000300
70.2436 70.2956 0.000217
70.2436 70.2958 0.000183
70.2436 70.296 0.000183
70.2436 70.2962 0.000200
70.2436 70.2964 0.000067
70.2436 70.2966 0.000133
70.2436 70.2968 0.000150
70.2436 70.297 0.000117
70.2436 70.2972 0.000100
70.2436 70.2974 0.000050
70.2436 70.2976 0.000033
70.2436 70.2978 0.000150
70.2436 70.298 0.000133
70.2436 70.2982 0.000117
70.2436 70.2984 0.000150
70.2436 70.2986 0.000133
70.2436 70.2988 0.000017
70.2436 70.299 0.000167
70.2436 70.2992 0.000100
70.2436 70.2994 0.000100
70.2436 70.2996 0.000200
70.2436 70.2998 0.000100
70.2436 70.3 0.000083
70.2436 70.3002 0.000217
70.2436 70.3004 0.000417
70.2436 70.3006 0.001150
70.2436 70.3008 0.005333
70.2436 70.301 0.000533
70.2436 70.3012 0.000317
70.2436 70.3014 0.000183
70.2436 70.3016 0.000117
70.2436 70.3018 0.000133
70.2436 70.302 0.000067
70.2436 70.3022 0.000117
70.2436 70.3024 0.000133
70.2436 70.3026 0.000067
70.2436 70.3028 0.000133
70.2436 70.303 0.000067
70.2436 70.3032 0.000100
70.2436 70.3034 0.000267
70.2436 70.3036 0.000217
70.2436 70.3038 0.000117
70.2436 70.304 0.000133
70.2436 70.3042 0.000150
70.2436 70.3044 0.000067
70.2436 70.3046 0.000133
70.2436 70.3048 0.000067
70.2436 70.305 0.000183
70.2436 70.3052 0.000150
70.2436 70.3054 0.000350
70.2436 70.3056 0.000217
70.2436 70.3058 0.000100
70.2436 70.306 0.000050
70.2436 70.3062 0.000017
70.2436 70.3064 0.000017
70.2436 70.3066 0.000017
70.2436 70.3068 0.000067
70.2436 70.307 0.000067
70.2436 70.3072 0.000083
70.2436 70.3074 0.000050
70.2436 70.3076 0.000100
70.2436 70.3078 0.000167
70.2436 70.308 0.000183
70.2436 70.3082 0.000483
70.2436 70.3084 0.000200
70.2436 70.3086 0.000150
70.2436 70.3088 0.000100
70.2436 70.309 0.000100
70.2436 70.3092 0.000150
70.2436 70.3094 0.000183
70.2436 70.3096 0.000200
70.2436 70.3098 0.000100
70.2436 70.31 0.000117
70.2436 70.3102 0.000067
70.2436 70.3104 0.000050
70.2436 70.3106 0.000050
70.2436 70.3108 0.000033
70.2436 70.311 0.000033
70.2436 70.3112 0.000067
70.2436 70.3114 0.000050
70.2436 70.3116 0.000083
70.2436 70.3118 0.000050
70.2436 70.312 0.000067
70.2436 70.3122 0.000017
70.2436 70.3124 0.000000
70.2436 70.3126 0.000083
70.2436 70.3128 0.000050
70.2436 70.313 0.000100
70.2436 70.3132 0.000167
70.2436 70.3134 0.000050
70.2436 70.3136 0.000133
70.2436 70.3138 0.000100
70.2436 70.314 0.000033
70.2436 70.3142 0.000017
70.2436 70.3144 0.000017
70.2436 70.3146 0.000050
70.2436 70.3148 0.000067
70.2436 70.315 0.000000
70.2436 70.3152 0.000067
70.2436 70.3154 0.000083
70.2436 70.3156 0.000017
70.2436 70.3158 0.000033
70.2436 70.316 0.000033
70.2436 70.3162 0.000033
70.2436 70.3164 0.000050
70.2436 70.3166 0.000050
70.2436 70.3168 0.000100
70.2436 70.317 0.000183
70.2436 70.3172 0.000700
70.2436 70.3174 0.000317
70.2436 70.3176 0.000250
70.2436 70.3178 0.000100
70.2436 70.318 0.000150
70.2436 70.3182 0.000083
70.2436 70.3184 0.000117
70.2436 70.3186 0.000117
70.2436 70.3188 0.000050
70.2436 70.319 0.000100
70.2436 70.3192 0.000067
70.2436 70.3194 0.000083
70.2436 70.3196 0.000067
70.2436 70.3198 0.000050
70.2436 70.32 0.000050
70.2436 70.3202 0.000083
70.2436 70.3204 0.000100
70.2436 70.3206 0.000150
70.2436 70.3208 0.000200
70.2436 70.321 0.000167
70.2436 70.3212 0.000183
70.2436 70.3214 0.000233
70.2436 70.3216 0.000100
70.2436 70.3218 0.000067
70.2436 70.322 0.000183
70.2436 70.3222 0.000283
70.2436 70.3224 0.000233
70.2436 70.3226 0.000083
70.2436 70.3228 0.000100
70.2436 70.323 0.000100
70.2436 70.3232 0.000033
70.2436 70.3234 0.000033
70.2436 70.3236 0.000000
70.2436 70.3238 0.000083
70.2436 70.324 0.000050
70.2436 70.3242 0.000033
70.2436 70.3244 0.000017
70.2436 70.3246 0.000033
70.2436 70.3248 0.000067
70.2436 70.325 0.000117
70.2436 70.3252 0.000083
70.2436 70.3254 0.000050
70.2436 70.3256 0.000117
70.2436 70.3258 0.000017
70.2436 70.326 0.000050
70.2436 70.3262 0.000067
70.2436 70.3264 0.000050
70.2436 70.3266 0.000050
70.2436 70.3268 0.000017
70.2436 70.327 0.000033
70.2436 70.3272 0.000050
70.2436 70.3274 0.000017
70.2436 70.3276 0.000000
70.2436 70.3278 0.000017
70.2436 70.328 0.000017
70.2436 70.3282 0.000017
70.2436 70.3284 0.000000
70.2436 70.3286 0.000017
70.2436 70.3288 0.000000
70.2436 70.329 0.000083
70.2436 70.3292 0.000000
70.2436 70.3294 0.000000
70.2436 70.3296 0.000083
70.2436 70.3298 0.000017
70.2436 70.33 0.000050
70.2436 70.3302 0.000050
70.2436 70.3304 0.000000
70.2436 70.3306 0.000033
70.2436 70.3308 0.000033
70.2436 70.331 0.000033
70.2436 70.3312 0.000000
70.2436 70.3314 0.000017
70.2436 70.3316 0.000033
70.2436 70.3318 0.000050
70.2436 70.332 0.000033
70.2436 70.3322 0.000050
70.2436 70.3324 0.000050
70.2436 70.3326 0.000050
70.2436 70.3328 0.000033
70.2436 70.333 0.000033
70.2436 70.3332 0.000017
70.2436 70.3334 0.000067
70.2436 70.3336 0.000000
70.2436 70.3338 0.000000
70.2436 70.334 0.000017
70.2436 70.3342 0.000000
70.2436 70.3344 0.000000
70.2436 70.3346 0.000017
70.2436 70.3348 0.000033
70.2436 70.335 0.000000
70.2436 70.3352 0.000033
70.2436 70.3354 0.000050
70.2436 70.3356 0.000050
70.2436 70.3358 0.000083
70.2436 70.336 0.000067
70.2436 70.3362 0.000083
70.2436 70.3364 0.000083
70.2436 70.3366 0.000083
70.2436 70.3368 0.000050
70.2436 70.337 0.000050
70.2436 70.3372 0.000017
70.2436 70.3374 0.000033
70.2436 70.3376 0.000017
70.2436 70.3378 0.000017
70.2436 70.338 0.000050
70.2436 70.3382 0.000100
70.2436 70.3384 0.000050
70.2436 70.3386 0.000050
70.2436 70.3388 0.000050
70.2436 70.339 0.000283
70.2436 70.3392 0.000083
70.2436 70.3394 0.000050
70.2436 70.3396 0.000083
70.2436 70.3398 0.000033
70.2436 70.34 0.000017
70.2436 70.3402 0.000033
70.2436 70.3404 0.000050
70.2436 70.3406 0.000050
70.2436 70.3408 0.000000
70.2436 70.341 0.000050
70.2436 70.3412 0.000033
70.2436 70.3414 0.000017
70.2436 70.3416 0.000033
70.2436 70.3418 0.000050
70.2436 70.342 0.000033
70.2436 70.3422 0.000033
70.2436 70.3424 0.000033
70.2436 70.3426 0.000000
70.2436 70.3428 0.000017
70.2436 70.343 0.000000
70.2436 70.3432 0.000000
70.2436 70.3434 0.000033
70.2436 70.3436 0.000033
70.2436 70.3438 0.000033
70.2436 70.344 0.000017
70.2436 70.3442 0.000000
70.2436 70.3444 0.000017
70.2436 70.3446 0.000000
70.2436 70.3448 0.000017
70.2436 70.345 0.000017
70.2436 70.3452 0.000000
70.2436 70.3454 0.000050
70.2436 70.3456 0.000000
70.2436 70.3458 0.000017
70.2436 70.346 0.000017
70.2436 70.3462 0.000033
70.2436 70.3464 0.000017
70.2436 70.3466 0.000017
70.2436 70.3468 0.000050
70.2436 70.347 0.000050
70.2436 70.3472 0.000017
70.2436 70.3474 0.000017
70.2436 70.3476 0.000017
70.2436 70.3478 0.000017
70.2436 70.348 0.000000
70.2436 70.3482 0.000000
70.2436 70.3484 0.000017
70.2436 70.3486 0.000000
70.2436 70.3488 0.000000
70.2436 70.349 0.000000
70.2436 70.3492 0.000000
70.2436 70.3494 0.000017
70.2436 70.3496 0.000000
70.2436 70.3498 0.000000
70.2436 70.35 0.000017
70.2436 70.3502 0.000000
70.2436 70.3504 0.000017
70.2436 70.3506 0.000000
70.2436 70.3508 0.000017
70.2436 70.351 0.000133
70.2436 70.3512 0.000033
70.2436 70.3514 0.000033
70.2436 70.3516 0.000017
70.2436 70.3518 0.000067
70.2436 70.352 0.000117
70.2436 70.3522 0.000067
70.2436 70.3524 0.000017
70.2436 70.3526 0.000067
70.2436 70.3528 0.000067
70.2436 70.353 0.000083
70.2436 70.3532 0.000017
70.2436 70.3534 0.000050
70.2436 70.3536 0.000033
70.2436 70.3538 0.000017
70.2436 70.354 0.000033
70.2436 70.3542 0.000017
70.2436 70.3544 0.000050
70.2436 70.3546 0.000100
70.2436 70.3548 0.000017
70.2436 70.355 0.000000
70.2436 70.3552 0.000000
70.2436 70.3554 0.000017
70.2436 70.3556 0.000017
70.2436 70.3558 0.000000
70.2436 70.356 0.000050
70.2436 70.3562 0.000050
70.2436 70.3564 0.000000
70.2436 70.3566 0.000033
70.2436 70.3568 0.000017
70.2436 70.357 0.000000
70.2436 70.3572 0.000017
70.2436 70.3574 0.000017
70.2436 70.3576 0.000000
70.2436 70.3578 0.000017
70.2436 70.358 0.000067
70.2436 70.3582 0.000000
70.2436 70.3584 0.000017
70.2436 70.3586 0.000000
70.2436 70.3588 0.000017
70.2436 70.359 0.000000
70.2436 70.3592 0.000067
70.2436 70.3594 0.000050
70.2436 70.3596 0.000017
70.2436 70.3598 0.000050
70.2436 70.36 0.000000
70.2436 70.3602 0.000000
70.2436 70.3604 0.000017
70.2436 70.3606 0.000067
70.2436 70.3608 0.000017
70.2436 70.361 0.000017
70.2436 70.3612 0.000000
70.2436 70.3614 0.000017
70.2436 70.3616 0.000033
70.2436 70.3618 0.000033
70.2436 70.362 0.000000
70.2436 70.3622 0.000000
70.2436 70.3624 0.000000
70.2436 70.3626 0.000000
70.2436 70.3628 0.000000
70.2436 70.363 0.000000
70.2436 70.3632 0.000000
70.2436 70.3634 0.000017
70.2436 70.3636 0.000000
70.2436 70.3638 0.000017
70.2436 70.364 0.000000
70.2436 70.3642 0.000000
70.2436 70.3644 0.000000
70.2436 70.3646 0.000000
70.2436 70.3648 0.000000
70.2436 70.365 0.000033
70.2436 70.3652 0.000000
70.2436 70.3654 0.000017
70.2436 70.3656 0.000017
70.2436 70.3658 0.000033
70.2436 70.366 0.000033
70.2436 70.3662 0.000000
70.2436 70.3664 0.000017
70.2436 70.3666 0.000033
70.2436 70.3668 0.000033
70.2436 70.367 0.000200
70.2436 70.3672 0.000133
70.2436 70.3674 0.000017
70.2436 70.3676 0.000017
70.2436 70.3678 0.000000
70.2436 70.368 0.000000
70.2436 70.3682 0.000000
70.2436 70.3684 0.000000
70.2436 70.3686 0.000033
70.2436 70.3688 0.000067
70.2436 70.369 0.000033
70.2436 70.3692 0.000000
70.2436 70.3694 0.000017
70.2436 70.3696 0.000000
70.2436 70.3698 0.000017
70.2436 70.37 0.000017
70.2436 70.3702 0.000000
70.2436 70.3704 0.000017
70.2436 70.3706 0.000033
70.2436 70.3708 0.000000
70.2436 70.371 0.000000
70.2436 70.3712 0.000017
70.2436 70.3714 0.000000
70.2436 70.3716 0.000017
70.2436 70.3718 0.000000
70.2436 70.372 0.000017
70.2436 70.3722 0.000050
70.2436 70.3724 0.000000
70.2436 70.3726 0.000017
70.2436 70.3728 0.000000
70.2436 70.373 0.000000
70.2436 70.3732 0.000000
70.2436 70.3734 0.000000
70.2436 70.3736 0.000017
70.2436 70.3738 0.000000
70.2436 70.374 0.000017
70.2436 70.3742 0.000050
70.2436 70.3744 0.000000
70.2436 70.3746 0.000000
70.2436 70.3748 0.000000
70.2436 70.375 0.000017
70.2436 70.3752 0.000000
70.2436 70.3754 0.000017
70.2436 70.3756 0.000017
70.2436 70.3758 0.000017
70.2436 70.376 0.000017
70.2436 70.3762 0.000000
70.2436 70.3764 0.000000
70.2436 70.3766 0.000033
70.2436 70.3768 0.000017
70.2436 70.377 0.000050
70.2436 70.3772 0.000017
70.2436 70.3774 0.000050
70.2436 70.3776 0.000150
70.2436 70.3778 0.000550
70.2436 70.378 0.000600
70.2436 70.3782 0.000233
70.2436 70.3784 0.000133
70.2436 70.3786 0.000167
70.2436 70.3788 0.000067
70.2436 70.379 0.000117
70.2436 70.3792 0.000233
70.2436 70.3794 0.000083
70.2436 70.3796 0.000017
70.2436 70.3798 0.000017
70.2436 70.38 0.000050
70.2436 70.3802 0.000017
70.2436 70.3804 0.000017
70.2436 70.3806 0.000017
70.2436 70.3808 0.000033
70.2436 70.381 0.000017
70.2436 70.3812 0.000000
70.2436 70.3814 0.000067
70.2436 70.3816 0.000000
70.2436 70.3818 0.000000
70.2436 70.382 0.000017
70.2436 70.3822 0.000033
70.2436 70.3824 0.000033
70.2436 70.3826 0.000050
70.2436 70.3828 0.000050
70.2436 70.383 0.000017
70.2436 70.3832 0.000050
70.2436 70.3834 0.000067
70.2436 70.3836 0.000033
70.2436 70.3838 0.000017
70.2436 70.384 0.000017
70.2436 70.3842 0.000017
70.2436 70.3844 0.000000
70.2436 70.3846 0.000017
70.2436 70.3848 0.000000
70.2436 70.385 0.000050
70.2436 70.3852 0.000033
70.2436 70.3854 0.000050
70.2436 70.3856 0.000033
70.2436 70.3858 0.000067
70.2436 70.386 0.000133
70.2436 70.3862 0.000150
70.2436 70.3864 0.000283
70.2436 70.3866 0.000217
70.2436 70.3868 0.000083
70.2436 70.387 0.000050
70.2436 70.3872 0.000017
70.2436 70.3874 0.000017
70.2436 70.3876 0.000000
70.2436 70.3878 0.000017
70.2436 70.388 0.000017
70.2436 70.3882 0.000050
70.2436 70.3884 0.000067
70.2436 70.3886 0.000033
70.2436 70.3888 0.000033
70.2436 70.389 0.000050
70.2436 70.3892 0.000000
70.2436 70.3894 0.000033
70.2436 70.3896 0.000033
70.2436 70.3898 0.000067
70.2436 70.39 0.000000
70.2436 70.3902 0.000033
70.2436 70.3904 0.000033
70.2436 70.3906 0.000033
70.2436 70.3908 0.000067
70.2436 70.391 0.000000
70.2436 70.3912 0.000000
70.2436 70.3914 0.000017
70.2436 70.3916 0.000017
70.2436 70.3918 0.000033
70.2436 70.392 0.000050
70.2436 70.3922 0.000017
70.2436 70.3924 0.000017
70.2436 70.3926 0.000033
70.2436 70.3928 0.000017
70.2436 70.393 0.000033
70.2436 70.3932 0.000017
70.2436 70.3934 0.000033
70.2436 70.3936 0.000000
70.2436 70.3938 0.000033
70.2436 70.394 0.000067
70.2436 70.3942 0.000017
70.2436 70.3944 0.000017
70.2436 70.3946 0.000017
70.2436 70.3948 0.000017
70.2436 70.395 0.000000
70.2436 70.3952 0.000017
70.2436 70.3954 0.000033
70.2436 70.3956 0.000000
70.2436 70.3958 0.000000
70.2436 70.396 0.000017
70.2436 70.3962 0.000000
70.2436 70.3964 0.000000
70.2436 70.3966 0.000000
70.2436 70.3968 0.000017
70.2436 70.397 0.000000
70.2436 70.3972 0.000050
70.2436 70.3974 0.000100
70.2436 70.3976 0.000033
70.2436 70.3978 0.000017
70.2436 70.398 0.000000
70.2436 70.3982 0.000017
70.2436 70.3984 0.000000
70.2436 70.3986 0.000050
70.2436 70.3988 0.000050
70.2436 70.399 0.000017
70.2436 70.3992 0.000017
70.2436 70.3994 0.000000
70.2436 70.3996 0.000000
70.2436 70.3998 0.000000
70.2438 70.24 0.002183
70.2438 70.2402 0.001700
70.2438 70.2404 0.000883
70.2438 70.2406 0.000617
70.2438 70.2408 0.000633
70.2438 70.241 0.000550
70.2438 70.2412 0.000583
70.2438 70.2414 0.000850
70.2438 70.2416 0.001233
70.2438 70.2418 0.002800
70.2438 70.242 0.003033
70.2438 70.2422 0.005833
70.2438 70.2424 0.005717
70.2438 70.2426 0.004817
70.2438 70.2428 0.012450
70.2438 70.243 0.019800
70.2438 70.2432 0.025617
70.2438 70.2434 0.067900
70.2438 70.2436 0.332817
70.2438 70.2438 0.000000
70.2438 70.244 0.326300
70.2438 70.2442 0.066367
70.2438 70.2444 0.029883
70.2438 70.2446 0.019833
70.2438 70.2448 0.012817
70.2438 70.245 0.011083
70.2438 70.2452 0.009967
70.2438 70.2454 0.011850
70.2438 70.2456 0.008900
70.2438 70.2458 0.015667
70.2438 70.246 0.010333
70.2438 70.2462 0.014017
70.2438 70.2464 0.006567
70.2438 70.2466 0.002717
70.2438 70.2468 0.003417
70.2438 70.247 0.001400
70.2438 70.2472 0.001333
70.2438 70.2474 0.003050
70.2438 70.2476 0.002067
70.2438 70.2478 0.002450
70.2438 70.248 0.001467
70.2438 70.2482 0.002717
70.2438 70.2484 0.001233
70.2438 70.2486 0.000900
70.2438 70.2488 0.000850
70.2438 70.249 0.000833
70.2438 70.2492 0.001317
70.2438 70.2494 0.003967
70.2438 70.2496 0.001417
70.2438 70.2498 0.001317
70.2438 70.25 0.001283
70.2438 70.2502 0.000783
70.2438 70.2504 0.000467
70.2438 70.2506 0.000700
70.2438 70.2508 0.000550
70.2438 70.251 0.000583
70.2438 70.2512 0.001350
70.2438 70.2514 0.000700
70.2438 70.2516 0.000550
70.2438 70.2518 0.000533
70.2438 70.252 0.000417
70.2438 70.2522 0.000783
70.2438 70.2524 0.003217
70.2438 70.2526 0.000733
70.2438 70.2528 0.000417
70.2438 70.253 0.000400
70.2438 70.2532 0.000400
70.2438 70.2534 0.000200
70.2438 70.2536 0.000300
70.2438 70.2538 0.000233
70.2438 70.254 0.000633
70.2438 70.2542 0.000300
70.2438 70.2544 0.000417
70.2438 70.2546 0.000367
70.2438 70.2548 0.000400
70.2438 70.255 0.000233
70.2438 70.2552 0.000550
70.2438 70.2554 0.000383
70.2438 70.2556 0.000267
70.2438 70.2558 0.000200
70.2438 70.256 0.000400
70.2438 70.2562 0.000400
70.2438 70.2564 0.000833
70.2438 70.2566 0.000550
70.2438 70.2568 0.000317
70.2438 70.257 0.000167
70.2438 70.2572 0.000383
70.2438 70.2574 0.000417
70.2438 70.2576 0.000467
70.2438 70.2578 0.001017
70.2438 70.258 0.001283
70.2438 70.2582 0.000600
70.2438 70.2584 0.000400
70.2438 70.2586 0.000517
70.2438 70.2588 0.000700
70.2438 70.259 0.000267
70.2438 70.2592 0.000233
70.2438 70.2594 0.000250
70.2438 70.2596 0.000183
70.2438 70.2598 0.000167
70.2438 70.26 0.000083
70.2438 70.2602 0.000200
70.2438 70.2604 0.000567
70.2438 70.2606 0.000650
70.2438 70.2608 0.000517
70.2438 70.261 0.000617
70.2438 70.2612 0.000317
70.2438 70.2614 0.000167
70.2438 70.2616 0.000083
70.2438 70.2618 0.000150
70.2438 70.262 0.000217
70.2438 70.2622 0.000150
70.2438 70.2624 0.000417
70.2438 70.2626 0.000800
70.2438 70.2628 0.003817
70.2438 70.263 0.000783
70.2438 70.2632 0.000217
70.2438 70.2634 0.000350
70.2438 70.2636 0.000167
70.2438 70.2638 0.000350
70.2438 70.264 0.000450
70.2438 70.2642 0.001917
70.2438 70.2644 0.000567
70.2438 70.2646 0.000300
70.2438 70.2648 0.000100
70.2438 70.265 0.000083
70.2438 70.2652 0.000100
70.2438 70.2654 0.000117
70.2438 70.2656 0.000167
70.2438 70.2658 0.000050
70.2438 70.266 0.000250
70.2438 70.2662 0.000467
70.2438 70.2664 0.000333
70.2438 70.2666 0.000567
70.2438 70.2668 0.000750
70.2438 70.267 0.000333
70.2438 70.2672 0.000550
70.2438 70.2674 0.000283
70.2438 70.2676 0.000250
70.2438 70.2678 0.000167
70.2438 70.268 0.000300
70.2438 70.2682 0.000117
70.2438 70.2684 0.000067
70.2438 70.2686 0.000333
70.2438 70.2688 0.000150
70.2438 70.269 0.000117
70.2438 70.2692 0.000133
70.2438 70.2694 0.000133
70.2438 70.2696 0.000067
70.2438 70.2698 0.000150
70.2438 70.27 0.000117
70.2438 70.2702 0.000083
70.2438 70.2704 0.000050
70.2438 70.2706 0.000133
70.2438 70.2708 0.000250
70.2438 70.271 0.000250
70.2438 70.2712 0.000167
70.2438 70.2714 0.000117
70.2438 70.2716 0.000133
70.2438 70.2718 0.000217
70.2438 70.272 0.000150
70.2438 70.2722 0.000183
70.2438 70.2724 0.000150
70.2438 70.2726 0.000167
70.2438 70.2728 0.000150
70.2438 70.273 0.000200
70.2438 70.2732 0.000233
70.2438 70.2734 0.000183
70.2438 70.2736 0.000250
70.2438 70.2738 0.000133
70.2438 70.274 0.000117
70.2438 70.2742 0.000050
70.2438 70.2744 0.000100
70.2438 70.2746 0.000150
70.2438 70.2748 0.000100
70.2438 70.275 0.000067
70.2438 70.2752 0.000100
70.2438 70.2754 0.000417
70.2438 70.2756 0.001683
70.2438 70.2758 0.000417
70.2438 70.276 0.000217
70.2438 70.2762 0.000050
70.2438 70.2764 0.000117
70.2438 70.2766 0.000150
70.2438 70.2768 0.000267
70.2438 70.277 0.000367
70.2438 70.2772 0.000850
70.2438 70.2774 0.000433
70.2438 70.2776 0.000267
70.2438 70.2778 0.000150
70.2438 70.278 0.000100
70.2438 70.2782 0.000100
70.2438 70.2784 0.000100
70.2438 70.2786 0.000050
70.2438 70.2788 0.000033
70.2438 70.279 0.000033
70.2438 70.2792 0.000050
70.2438 70.2794 0.000033
70.2438 70.2796 0.000133
70.2438 70.2798 0.000150
70.2438 70.28 0.000150
70.2438 70.2802 0.000333
70.2438 70.2804 0.000267
70.2438 70.2806 0.000167
70.2438 70.2808 0.000083
70.2438 70.281 0.000033
70.2438 70.2812 0.000017
70.2438 70.2814 0.000083
70.2438 70.2816 0.000233
70.2438 70.2818 0.000117
70.2438 70.282 0.000050
70.2438 70.2822 0.000000
70.2438 70.2824 0.000100
70.2438 70.2826 0.000050
70.2438 70.2828 0.000050
70.2438 70.283 0.000033
70.2438 70.2832 0.000050
70.2438 70.2834 0.000067
70.2438 70.2836 0.000067
70.2438 70.2838 0.000067
70.2438 70.284 0.000000
70.2438 70.2842 0.000033
70.2438 70.2844 0.000017
70.2438 70.2846 0.000083
70.2438 70.2848 0.000067
70.2438 70.285 0.000117
70.2438 70.2852 0.000183
70.2438 70.2854 0.000233
70.2438 70.2856 0.000017
70.2438 70.2858 0.000017
70.2438 70.286 0.000067
70.2438 70.2862 0.000017
70.2438 70.2864 0.000050
70.2438 70.2866 0.000067
70.2438 70.2868 0.000017
70.2438 70.287 0.000033
70.2438 70.2872 0.000033
70.2438 70.2874 0.000033
70.2438 70.2876 0.000000
70.2438 70.2878 0.000117
70.2438 70.288 0.000050
70.2438 70.2882 0.000033
70.2438 70.2884 0.000067
70.2438 70.2886 0.000017
70.2438 70.2888 0.000083
70.2438 70.289 0.000050
70.2438 70.2892 0.000067
70.2438 70.2894 0.000033
70.2438 70.2896 0.000117
70.2438 70.2898 0.000067
70.2438 70.29 0.000067
70.2438 70.2902 0.000050
70.2438 70.2904 0.000067
70.2438 70.2906 0.000100
70.2438 70.2908 0.000050
70.2438 70.291 0.000033
70.2438 70.2912 0.000100
70.2438 70.2914 0.000083
70.2438 70.2916 0.000150
70.2438 70.2918 0.000200
70.2438 70.292 0.000633
70.2438 70.2922 0.003317
70.2438 70.2924 0.001033
70.2438 70.2926 0.000317
70.2438 70.2928 0.000150
70.2438 70.293 0.000017
70.2438 70.2932 0.000050
70.2438 70.2934 0.000083
70.2438 70.2936 0.000083
70.2438 70.2938 0.000083
70.2438 70.294 0.000100
70.2438 70.2942 0.000183
70.2438 70.2944 0.000150
70.2438 70.2946 0.000050
70.2438 70.2948 0.000033
70.2438 70.295 0.000050
70.2438 70.2952 0.000067
70.2438 70.2954 0.000050
70.2438 70.2956 0.000150
70.2438 70.2958 0.000133
70.2438 70.296 0.000067
70.2438 70.2962 0.000217
70.2438 70.2964 0.000167
70.2438 70.2966 0.000117
70.2438 70.2968 0.000150
70.2438 70.297 0.000133
70.2438 70.2972 0.000150
70.2438 70.2974 0.000067
70.2438 70.2976 0.000050
70.2438 70.2978 0.000083
70.2438 70.298 0.000117
70.2438 70.2982 0.000150
70.2438 70.2984 0.000100
70.2438 70.2986 0.000150
70.2438 70.2988 0.000050
70.2438 70.299 0.000067
70.2438 70.2992 0.000133
70.2438 70.2994 0.000133
70.2438 70.2996 0.000050
70.2438 70.2998 0.000067
70.2438 70.3 0.000117
70.2438 70.3002 0.000117
70.2438 70.3004 0.000267
70.2438 70.3006 0.001433
70.2438 70.3008 0.001100
70.2438 70.301 0.000300
70.2438 70.3012 0.000217
70.2438 70.3014 0.000150
70.2438 70.3016 0.000100
70.2438 70.3018 0.000200
70.2438 70.302 0.000150
70.2438 70.3022 0.000133
70.2438 70.3024 0.000033
70.2438 70.3026 0.000083
70.2438 70.3028 0.000100
70.2438 70.303 0.000117
70.2438 70.3032 0.000133
70.2438 70.3034 0.000167
70.2438 70.3036 0.000100
70.2438 70.3038 0.000117
70.2438 70.304 0.000217
70.2438 70.3042 0.001167
70.2438 70.3044 0.000267
70.2438 70.3046 0.000100
70.2438 70.3048 0.000133
70.2438 70.305 0.000050
70.2438 70.3052 0.000083
70.2438 70.3054 0.000183
70.2438 70.3056 0.000150
70.2438 70.3058 0.000150
70.2438 70.306 0.000067
70.2438 70.3062 0.000050
70.2438 70.3064 0.000083
70.2438 70.3066 0.000017
70.2438 70.3068 0.000050
70.2438 70.307 0.000033
70.2438 70.3072 0.000067
70.2438 70.3074 0.000033
70.2438 70.3076 0.000050
70.2438 70.3078 0.000067
70.2438 70.308 0.000383
70.2438 70.3082 0.002300
70.2438 70.3084 0.000450
70.2438 70.3086 0.000200
70.2438 70.3088 0.000150
70.2438 70.309 0.000067
70.2438 70.3092 0.000067
70.2438 70.3094 0.000100
70.2438 70.3096 0.000167
70.2438 70.3098 0.000083
70.2438 70.31 0.000100
70.2438 70.3102 0.000017
70.2438 70.3104 0.000083
70.2438 70.3106 0.000067
70.2438 70.3108 0.000033
70.2438 70.311 0.000067
70.2438 70.3112 0.000117
70.2438 70.3114 0.000067
70.2438 70.3116 0.000067
70.2438 70.3118 0.000217
70.2438 70.312 0.000200
70.2438 70.3122 0.000033
70.2438 70.3124 0.000033
70.2438 70.3126 0.000083
70.2438 70.3128 0.000083
70.2438 70.313 0.000217
70.2438 70.3132 0.001017
70.2438 70.3134 0.000250
70.2438 70.3136 0.000133
70.2438 70.3138 0.000050
70.2438 70.314 0.000017
70.2438 70.3142 0.000033
70.2438 70.3144 0.000050
70.2438 70.3146 0.000050
70.2438 70.3148 0.000067
70.2438 70.315 0.000050
70.2438 70.3152 0.000050
70.2438 70.3154 0.000017
70.2438 70.3156 0.000067
70.2438 70.3158 0.000067
70.2438 70.316 0.000017
70.2438 70.3162 0.000017
70.2438 70.3164 0.000067
70.2438 70.3166 0.000033
70.2438 70.3168 0.000000
70.2438 70.317 0.000100
70.2438 70.3172 0.000350
70.2438 70.3174 0.000450
70.2438 70.3176 0.000150
70.2438 70.3178 0.000083
70.2438 70.318 0.000000
70.2438 70.3182 0.000067
70.2438 70.3184 0.000150
70.2438 70.3186 0.000217
70.2438 70.3188 0.000100
70.2438 70.319 0.000067
70.2438 70.3192 0.000067
70.2438 70.3194 0.000033
70.2438 70.3196 0.000083
70.2438 70.3198 0.000017
70.2438 70.32 0.000167
70.2438 70.3202 0.000100
70.2438 70.3204 0.000050
70.2438 70.3206 0.000083
70.2438 70.3208 0.000083
70.2438 70.321 0.000233
70.2438 70.3212 0.000167
70.2438 70.3214 0.000133
70.2438 70.3216 0.000167
70.2438 70.3218 0.000267
70.2438 70.322 0.000150
70.2438 70.3222 0.000167
70.2438 70.3224 0.000167
70.2438 70.3226 0.000083
70.2438 70.3228 0.000083
70.2438 70.323 0.000117
70.2438 70.3232 0.000050
70.2438 70.3234 0.000067
70.2438 70.3236 0.000050
70.2438 70.3238 0.000050
70.2438 70.324 0.000083
70.2438 70.3242 0.000050
70.2438 70.3244 0.000033
70.2438 70.3246 0.000067
70.2438 70.3248 0.000100
70.2438 70.325 0.000100
70.2438 70.3252 0.000050
70.2438 70.3254 0.000067
70.2438 70.3256 0.000100
70.2438 70.3258 0.000033
70.2438 70.326 0.000033
70.2438 70.3262 0.000067
70.2438 70.3264 0.000067
70.2438 70.3266 0.000083
70.2438 70.3268 0.000017
70.2438 70.327 0.000000
70.2438 70.3272 0.000033
70.2438 70.3274 0.000050
70.2438 70.3276 0.000017
70.2438 70.3278 0.000000
70.2438 70.328 0.000033
70.2438 70.3282 0.000017
70.2438 70.3284 0.000000
70.2438 70.3286 0.000050
70.2438 70.3288 0.000017
70.2438 70.329 0.000133
70.2438 70.3292 0.000017
70.2438 70.3294 0.000050
70.2438 70.3296 0.000033
70.2438 70.3298 0.000000
70.2438 70.33 0.000017
70.2438 70.3302 0.000000
70.2438 70.3304 0.000067
70.2438 70.3306 0.000050
70.2438 70.3308 0.000017
70.2438 70.331 0.000017
70.2438 70.3312 0.000000
70.2438 70.3314 0.000033
70.2438 70.3316 0.000050
70.2438 70.3318 0.000033
70.2438 70.332 0.000017
70.2438 70.3322 0.000017
70.2438 70.3324 0.000067
70.2438 70.3326 0.000050
70.2438 70.3328 0.000017
70.2438 70.333 0.000017
70.2438 70.3332 0.000067
70.2438 70.3334 0.000033
70.2438 70.3336 0.000017
70.2438 70.3338 0.000017
70.2438 70.334 0.000000
70.2438 70.3342 0.000033
70.2438 70.3344 0.000017
70.2438 70.3346 0.000000
70.2438 70.3348 0.000017
70.2438 70.335 0.000050
70.2438 70.3352 0.000033
70.2438 70.3354 0.000033
70.2438 70.3356 0.000050
70.2438 70.3358 0.000050
70.2438 70.336 0.000050
70.2438 70.3362 0.000117
70.2438 70.3364 0.001183
70.2438 70.3366 0.000267
70.2438 70.3368 0.000067
70.2438 70.337 0.000083
70.2438 70.3372 0.000033
70.2438 70.3374 0.000033
70.2438 70.3376 0.000050
70.2438 70.3378 0.000000
70.2438 70.338 0.000033
70.2438 70.3382 0.000117
70.2438 70.3384 0.000167
70.2438 70.3386 0.000100
70.2438 70.3388 0.000167
70.2438 70.339 0.000983
70.2438 70.3392 0.000267
70.2438 70.3394 0.000033
70.2438 70.3396 0.000067
70.2438 70.3398 0.000067
70.2438 70.34 0.000017
70.2438 70.3402 0.000033
70.2438 70.3404 0.000050
70.2438 70.3406 0.000017
70.2438 70.3408 0.000017
70.2438 70.341 0.000050
70.2438 70.3412 0.000033
70.2438 70.3414 0.000033
70.2438 70.3416 0.000050
70.2438 70.3418 0.000017
70.2438 70.342 0.000067
70.2438 70.3422 0.000000
70.2438 70.3424 0.000017
70.2438 70.3426 0.000050
70.2438 70.3428 0.000033
70.2438 70.343 0.000033
70.2438 70.3432 0.000017
70.2438 70.3434 0.000033
70.2438 70.3436 0.000050
70.2438 70.3438 0.000050
70.2438 70.344 0.000017
70.2438 70.3442 0.000050
70.2438 70.3444 0.000000
70.2438 70.3446 0.000017
70.2438 70.3448 0.000000
70.2438 70.345 0.000000
70.2438 70.3452 0.000000
70.2438 70.3454 0.000000
70.2438 70.3456 0.000017
70.2438 70.3458 0.000033
70.2438 70.346 0.000000
70.2438 70.3462 0.000100
70.2438 70.3464 0.000083
70.2438 70.3466 0.000050
70.2438 70.3468 0.000017
70.2438 70.347 0.000033
70.2438 70.3472 0.000017
70.2438 70.3474 0.000033
70.2438 70.3476 0.000017
70.2438 70.3478 0.000000
70.2438 70.348 0.000033
70.2438 70.3482 0.000000
70.2438 70.3484 0.000000
70.2438 70.3486 0.000000
70.2438 70.3488 0.000017
70.2438 70.349 0.000000
70.2438 70.3492 0.000017
70.2438 70.3494 0.000000
70.2438 70.3496 0.000000
70.2438 70.3498 0.000017
70.2438 70.35 0.000017
70.2438 70.3502 0.000017
70.2438 70.3504 0.000000
70.2438 70.3506 0.000000
70.2438 70.3508 0.000033
70.2438 70.351 0.000017
70.2438 70.3512 0.000050
70.2438 70.3514 0.000017
70.2438 70.3516 0.000017
70.2438 70.3518 0.000050
70.2438 70.352 0.000050
70.2438 70.3522 0.000033
70.2438 70.3524 0.000050
70.2438 70.3526 0.000000
70.2438 70.3528 0.000050
70.2438 70.353 0.000167
70.2438 70.3532 0.000250
70.2438 70.3534 0.000050
70.2438 70.3536 0.000000
70.2438 70.3538 0.000017
70.2438 70.354 0.000017
70.2438 70.3542 0.000050
70.2438 70.3544 0.000033
70.2438 70.3546 0.000017
70.2438 70.3548 0.000000
70.2438 70.355 0.000000
70.2438 70.3552 0.000050
70.2438 70.3554 0.000000
70.2438 70.3556 0.000000
70.2438 70.3558 0.000000
70.2438 70.356 0.000017
70.2438 70.3562 0.000000
70.2438 70.3564 0.000017
70.2438 70.3566 0.000033
70.2438 70.3568 0.000000
70.2438 70.357 0.000000
70.2438 70.3572 0.000017
70.2438 70.3574 0.000000
70.2438 70.3576 0.000000
70.2438 70.3578 0.000000
70.2438 70.358 0.000000
70.2438 70.3582 0.000033
70.2438 70.3584 0.000033
70.2438 70.3586 0.000050
70.2438 70.3588 0.000117
70.2438 70.359 0.000000
70.2438 70.3592 0.000017
70.2438 70.3594 0.000017
70.2438 70.3596 0.000017
70.2438 70.3598 0.000083
70.2438 70.36 0.000033
70.2438 70.3602 0.000000
70.2438 70.3604 0.000033
70.2438 70.3606 0.000017
70.2438 70.3608 0.000033
70.2438 70.361 0.000017
70.2438 70.3612 0.000000
70.2438 70.3614 0.000017
70.2438 70.3616 0.000000
70.2438 70.3618 0.000017
70.2438 70.362 0.000000
70.2438 70.3622 0.000000
70.2438 70.3624 0.000000
70.2438 70.3626 0.000033
70.2438 70.3628 0.000000
70.2438 70.363 0.000017
70.2438 70.3632 0.000000
70.2438 70.3634 0.000033
70.2438 70.3636 0.000000
70.2438 70.3638 0.000033
70.2438 70.364 0.000000
70.2438 70.3642 0.000000
70.2438 70.3644 0.000033
70.2438 70.3646 0.000017
70.2438 70.3648 0.000017
70.2438 70.365 0.000017
70.2438 70.3652 0.000017
70.2438 70.3654 0.000117
70.2438 70.3656 0.000017
70.2438 70.3658 0.000050
70.2438 70.366 0.000033
70.2438 70.3662 0.000017
70.2438 70.3664 0.000067
70.2438 70.3666 0.000033
70.2438 70.3668 0.000017
70.2438 70.367 0.000033
70.2438 70.3672 0.000083
70.2438 70.3674 0.000083
70.2438 70.3676 0.000033
70.2438 70.3678 0.000083
70.2438 70.368 0.000067
70.2438 70.3682 0.000000
70.2438 70.3684 0.000000
70.2438 70.3686 0.000017
70.2438 70.3688 0.000017
70.2438 70.369 0.000117
70.2438 70.3692 0.000117
70.2438 70.3694 0.000000
70.2438 70.3696 0.000000
70.2438 70.3698 0.000017
70.2438 70.37 0.000033
70.2438 70.3702 0.000050
70.2438 70.3704 0.000033
70.2438 70.3706 0.000017
70.2438 70.3708 0.000000
70.2438 70.371 0.000017
70.2438 70.3712 0.000033
70.2438 70.3714 0.000017
70.2438 70.3716 0.000083
70.2438 70.3718 0.000017
70.2438 70.372 0.000017
70.2438 70.3722 0.000017
70.2438 70.3724 0.000000
70.2438 70.3726 0.000000
70.2438 70.3728 0.000000
70.2438 70.373 0.000017
70.2438 70.3732 0.000000
70.2438 70.3734 0.000050
70.2438 70.3736 0.000033
70.2438 70.3738 0.000050
70.2438 70.374 0.000017
70.2438 70.3742 0.000050
70.2438 70.3744 0.000017
70.2438 70.3746 0.000000
70.2438 70.3748 0.000000
70.2438 70.375 0.000000
70.2438 70.3752 0.000033
70.2438 70.3754 0.000000
70.2438 70.3756 0.000017
70.2438 70.3758 0.000000
70.2438 70.376 0.000017
70.2438 70.3762 0.000017
70.2438 70.3764 0.000017
70.2438 70.3766 0.000067
70.2438 70.3768 0.000033
70.2438 70.377 0.000067
70.2438 70.3772 0.000033
70.2438 70.3774 0.000117
70.2438 70.3776 0.000350
70.2438 70.3778 0.002633
70.2438 70.378 0.000383
70.2438 70.3782 0.000183
70.2438 70.3784 0.000250
70.2438 70.3786 0.000167
70.2438 70.3788 0.000167
70.2438 70.379 0.000150
70.2438 70.3792 0.000233
70.2438 70.3794 0.000367
70.2438 70.3796 0.000067
70.2438 70.3798 0.000050
70.2438 70.38 0.000067
70.2438 70.3802 0.000117
70.2438 70.3804 0.000050
70.2438 70.3806 0.000067
70.2438 70.3808 0.000017
70.2438 70.381 0.000033
70.2438 70.3812 0.000017
70.2438 70.3814 0.000000
70.2438 70.3816 0.000000
70.2438 70.3818 0.000083
70.2438 70.382 0.000033
70.2438 70.3822 0.000017
70.2438 70.3824 0.000000
70.2438 70.3826 0.000033
70.2438 70.3828 0.000017
70.2438 70.383 0.000017
70.2438 70.3832 0.000033
70.2438 70.3834 0.000017
70.2438 70.3836 0.000017
70.2438 70.3838 0.000033
70.2438 70.384 0.000017
70.2438 70.3842 0.000017
70.2438 70.3844 0.000000
70.2438 70.3846 0.000017
70.2438 70.3848 0.000000
70.2438 70.385 0.000033
70.2438 70.3852 0.000067
70.2438 70.3854 0.000050
70.2438 70.3856 0.000000
70.2438 70.3858 0.000083
70.2438 70.386 0.000133
70.2438 70.3862 0.000433
70.2438 70.3864 0.002350
70.2438 70.3866 0.000467
70.2438 70.3868 0.000100
70.2438 70.387 0.000100
70.2438 70.3872 0.000000
70.2438 70.3874 0.000000
70.2438 70.3876 0.000017
70.2438 70.3878 0.000017
70.2438 70.388 0.000033
70.2438 70.3882 0.000067
70.2438 70.3884 0.000083
70.2438 70.3886 0.000100
70.2438 70.3888 0.000050
70.2438 70.389 0.000067
70.2438 70.3892 0.000017
70.2438 70.3894 0.000050
70.2438 70.3896 0.000050
70.2438 70.3898 0.000017
70.2438 70.39 0.000017
70.2438 70.3902 0.000050
70.2438 70.3904 0.000083
70.2438 70.3906 0.000067
70.2438 70.3908 0.000033
70.2438 70.391 0.000000
70.2438 70.3912 0.000017
70.2438 70.3914 0.000033
70.2438 70.3916 0.000017
70.2438 70.3918 0.000017
70.2438 70.392 0.000000
70.2438 70.3922 0.000033
70.2438 70.3924 0.000083
70.2438 70.3926 0.000033
70.2438 70.3928 0.000000
70.2438 70.393 0.000033
70.2438 70.3932 0.000017
70.2438 70.3934 0.000033
70.2438 70.3936 0.000033
70.2438 70.3938 0.000050
70.2438 70.394 0.000033
70.2438 70.3942 0.000067
70.2438 70.3944 0.000017
70.2438 70.3946 0.000000
70.2438 70.3948 0.000017
70.2438 70.395 0.000050
70.2438 70.3952 0.000000
70.2438 70.3954 0.000017
70.2438 70.3956 0.000033
70.2438 70.3958 0.000000
70.2438 70.396 0.000017
70.2438 70.3962 0.000017
70.2438 70.3964 0.000000
70.2438 70.3966 0.000000
70.2438 70.3968 0.000033
70.2438 70.397 0.000017
70.2438 70.3972 0.000017
70.2438 70.3974 0.000033
70.2438 70.3976 0.000017
70.2438 70.3978 0.000017
70.2438 70.398 0.000017
70.2438 70.3982 0.000017
70.2438 70.3984 0.000000
70.2438 70.3986 0.000017
70.2438 70.3988 0.000033
70.2438 70.399 0.000000
70.2438 70.3992 0.000017
70.2438 70.3994 0.000017
70.2438 70.3996 0.000000
70.2438 70.3998 0.000017
70.244 70.24 0.004867
70.244 70.2402 0.006067
70.244 70.2404 0.001817
70.244 70.2406 0.000583
70.244 70.2408 0.000550
70.244 70.241 0.000250
70.244 70.2412 0.000483
70.244 70.2414 0.000867
70.244 70.2416 0.002017
70.244 70.2418 0.009417
70.244 70.242 0.003200
70.244 70.2422 0.005100
70.244 70.2424 0.006133
70.244 70.2426 0.007483
70.244 70.2428 0.021567
70.244 70.243 0.018950
70.244 70.2432 0.019183
70.244 70.2434 0.028817
70.244 70.2436 0.080117
70.244 70.2438 0.326300
70.244 70.244 0.000000
70.244 70.2442 0.326267
70.244 70.2444 0.069417
70.244 70.2446 0.028467
70.244 70.2448 0.012267
70.244 70.245 0.014817
70.244 70.2452 0.008450
70.244 70.2454 0.006317
70.244 70.2456 0.007317
70.244 70.2458 0.006050
70.244 70.246 0.005617
70.244 70.2462 0.008267
70.244 70.2464 0.006933
70.244 70.2466 0.005533
70.244 70.2468 0.008133
70.244 70.247 0.003367
70.244 70.2472 0.001900
70.244 70.2474 0.002200
70.244 70.2476 0.001850
70.244 70.2478 0.003767
70.244 70.248 0.001600
70.244 70.2482 0.001250
70.244 70.2484 0.000883
70.244 70.2486 0.000917
70.244 70.2488 0.000967
70.244 70.249 0.000783
70.244 70.2492 0.002117
70.244 70.2494 0.001417
70.244 70.2496 0.002583
70.244 70.2498 0.001767
70.244 70.25 0.001283
70.244 70.2502 0.000983
70.244 70.2504 0.000583
70.244 70.2506 0.000717
70.244 70.2508 0.001133
70.244 70.251 0.001567
70.244 70.2512 0.004750
70.244 70.2514 0.001250
70.244 70.2516 0.001950
70.244 70.2518 0.000733
70.244 70.252 0.000683
70.244 70.2522 0.001117
70.244 70.2524 0.001600
70.244 70.2526 0.000550
70.244 70.2528 0.000433
70.244 70.253 0.000283
70.244 70.2532 0.000417
70.244 70.2534 0.000217
70.244 70.2536 0.000350
70.244 70.2538 0.001250
70.244 70.254 0.002917
70.244 70.2542 0.000283
70.244 70.2544 0.000433
70.244 70.2546 0.000283
70.244 70.2548 0.000233
70.244 70.255 0.000500
70.244 70.2552 0.000517
70.244 70.2554 0.000433
70.244 70.2556 0.000350
70.244 70.2558 0.000450
70.244 70.256 0.000350
70.244 70.2562 0.000800
70.244 70.2564 0.003617
70.244 70.2566 0.001117
70.244 70.2568 0.000433
70.244 70.257 0.000383
70.244 70.2572 0.000450
70.244 70.2574 0.000433
70.244 70.2576 0.001017
70.244 70.2578 0.003233
70.244 70.258 0.003967
70.244 70.2582 0.000967
70.244 70.2584 0.000567
70.244 70.2586 0.000283
70.244 70.2588 0.000367
70.244 70.259 0.000150
70.244 70.2592 0.000333
70.244 70.2594 0.000317
70.244 70.2596 0.000217
70.244 70.2598 0.000067
70.244 70.26 0.000200
70.244 70.2602 0.000217
70.244 70.2604 0.000533
70.244 70.2606 0.002167
70.244 70.2608 0.000967
70.244 70.261 0.003050
70.244 70.2612 0.000600
70.244 70.2614 0.000267
70.244 70.2616 0.000283
70.244 70.2618 0.000167
70.244 70.262 0.000250
70.244 70.2622 0.000100
70.244 70.2624 0.000200
70.244 70.2626 0.000283
70.244 70.2628 0.000717
70.244 70.263 0.000350
70.244 70.2632 0.000233
70.244 70.2634 0.000233
70.244 70.2636 0.000200
70.244 70.2638 0.000217
70.244 70.264 0.000283
70.244 70.2642 0.000400
70.244 70.2644 0.000467
70.244 70.2646 0.000367
70.244 70.2648 0.000217
70.244 70.265 0.000167
70.244 70.2652 0.000117
70.244 70.2654 0.000183
70.244 70.2656 0.000200
70.244 70.2658 0.000233
70.244 70.266 0.000233
70.244 70.2662 0.000267
70.244 70.2664 0.000200
70.244 70.2666 0.000233
70.244 70.2668 0.000283
70.244 70.267 0.000317
70.244 70.2672 0.000133
70.244 70.2674 0.000267
70.244 70.2676 0.000217
70.244 70.2678 0.000100
70.244 70.268 0.000183
70.244 70.2682 0.000183
70.244 70.2684 0.000200
70.244 70.2686 0.000150
70.244 70.2688 0.000117
70.244 70.269 0.000100
70.244 70.2692 0.000067
70.244 70.2694 0.000083
70.244 70.2696 0.000083
70.244 70.2698 0.000100
70.244 70.27 0.000083
70.244 70.2702 0.000067
70.244 70.2704 0.000033
70.244 70.2706 0.000117
70.244 70.2708 0.000100
70.244 70.271 0.000167
70.244 70.2712 0.000150
70.244 70.2714 0.000100
70.244 70.2716 0.000133
70.244 70.2718 0.000167
70.244 70.272 0.000267
70.244 70.2722 0.000183
70.244 70.2724 0.000200
70.244 70.2726 0.000100
70.244 70.2728 0.000117
70.244 70.273 0.000150
70.244 70.2732 0.000233
70.244 70.2734 0.000067
70.244 70.2736 0.000167
70.244 70.2738 0.000083
70.244 70.274 0.000117
70.244 70.2742 0.000050
70.244 70.2744 0.000083
70.244 70.2746 0.000133
70.244 70.2748 0.000117
70.244 70.275 0.000050
70.244 70.2752 0.000067
70.244 70.2754 0.000233
70.244 70.2756 0.000333
70.244 70.2758 0.000267
70.244 70.276 0.000233
70.244 70.2762 0.000033
70.244 70.2764 0.000133
70.244 70.2766 0.000067
70.244 70.2768 0.000100
70.244 70.277 0.000183
70.244 70.2772 0.000300
70.244 70.2774 0.000200
70.244 70.2776 0.000200
70.244 70.2778 0.000117
70.244 70.278 0.000167
70.244 70.2782 0.000117
70.244 70.2784 0.000050
70.244 70.2786 0.000033
70.244 70.2788 0.000017
70.244 70.279 0.000033
70.244 70.2792 0.000067
70.244 70.2794 0.000133
70.244 70.2796 0.000100
70.244 70.2798 0.000233
70.244 70.28 0.000117
70.244 70.2802 0.000183
70.244 70.2804 0.000150
70.244 70.2806 0.000067
70.244 70.2808 0.000050
70.244 70.281 0.000100
70.244 70.2812 0.000050
70.244 70.2814 0.000017
70.244 70.2816 0.000050
70.244 70.2818 0.000017
70.244 70.282 0.000067
70.244 70.2822 0.000000
70.244 70.2824 0.000083
70.244 70.2826 0.000033
70.244 70.2828 0.000033
70.244 70.283 0.000083
70.244 70.2832 0.000017
70.244 70.2834 0.000017
70.244 70.2836 0.000050
70.244 70.2838 0.000067
70.244 70.284 0.000067
70.244 70.2842 0.000050
70.244 70.2844 0.000017
70.244 70.2846 0.000050
70.244 70.2848 0.000067
70.244 70.285 0.000100
70.244 70.2852 0.000133
70.244 70.2854 0.000150
70.244 70.2856 0.000050
70.244 70.2858 0.000000
70.244 70.286 0.000067
70.244 70.2862 0.000017
70.244 70.2864 0.000033
70.244 70.2866 0.000017
70.244 70.2868 0.000017
70.244 70.287 0.000017
70.244 70.2872 0.000067
70.244 70.2874 0.000033
70.244 70.2876 0.000167
70.244 70.2878 0.000100
70.244 70.288 0.000067
70.244 70.2882 0.000050
70.244 70.2884 0.000117
70.244 70.2886 0.000050
70.244 70.2888 0.000100
70.244 70.289 0.000083
70.244 70.2892 0.000083
70.244 70.2894 0.000100
70.244 70.2896 0.000083
70.244 70.2898 0.000050
70.244 70.29 0.000067
70.244 70.2902 0.000033
70.244 70.2904 0.000017
70.244 70.2906 0.000067
70.244 70.2908 0.000033
70.244 70.291 0.000133
70.244 70.2912 0.000067
70.244 70.2914 0.000133
70.244 70.2916 0.000117
70.244 70.2918 0.000150
70.244 70.292 0.000200
70.244 70.2922 0.000683
70.244 70.2924 0.000233
70.244 70.2926 0.000183
70.244 70.2928 0.000183
70.244 70.293 0.000133
70.244 70.2932 0.000050
70.244 70.2934 0.000067
70.244 70.2936 0.000100
70.244 70.2938 0.000033
70.244 70.294 0.000117
70.244 70.2942 0.000283
70.244 70.2944 0.001267
70.244 70.2946 0.000317
70.244 70.2948 0.000050
70.244 70.295 0.000017
70.244 70.2952 0.000067
70.244 70.2954 0.000033
70.244 70.2956 0.000100
70.244 70.2958 0.000050
70.244 70.296 0.000117
70.244 70.2962 0.000150
70.244 70.2964 0.000150
70.244 70.2966 0.000167
70.244 70.2968 0.000100
70.244 70.297 0.000050
70.244 70.2972 0.000067
70.244 70.2974 0.000100
70.244 70.2976 0.000067
70.244 70.2978 0.000083
70.244 70.298 0.000100
70.244 70.2982 0.000150
70.244 70.2984 0.000100
70.244 70.2986 0.000050
70.244 70.2988 0.000050
70.244 70.299 0.000050
70.244 70.2992 0.000050
70.244 70.2994 0.000100
70.244 70.2996 0.000083
70.244 70.2998 0.000050
70.244 70.3 0.000100
70.244 70.3002 0.000150
70.244 70.3004 0.000267
70.244 70.3006 0.000250
70.244 70.3008 0.000783
70.244 70.301 0.000150
70.244 70.3012 0.000100
70.244 70.3014 0.000100
70.244 70.3016 0.000083
70.244 70.3018 0.000083
70.244 70.302 0.000050
70.244 70.3022 0.000100
70.244 70.3024 0.000017
70.244 70.3026 0.000050
70.244 70.3028 0.000100
70.244 70.303 0.000083
70.244 70.3032 0.000083
[truncated: 15,316,805 more chars]
