# Supplementary material for: Predicting scale-dependent chromatin polymer properties from systematic coarse-graining
Source: Nat Commun. 2023 Jul 11;14:4108. doi: 10.1038/s41467-023-39907-2 (PMC10336007; doi:10.1038/s41467-023-39907-2)
Supplement: Supplementary file 4 — Source Data [file 41467_2023_39907_MOESM4_ESM.zip › source_data/source_data_fig_2/source_data_fig_2d/bond_angle_seg5.txt]

70.2414 1.940591
70.2424 1.922910
70.2434 1.903628
70.2444 1.776464
70.2454 1.756532
70.2464 1.785113
70.2474 1.804013
70.2484 1.784802
70.2494 1.823013
70.2504 1.808320
70.2514 1.815207
70.2524 1.804431
70.2534 1.821050
70.2544 1.792051
70.2554 1.796552
70.2564 1.737442
70.2574 1.795368
70.2584 1.752289
70.2594 1.752014
70.2604 1.772979
70.2614 1.785433
70.2624 1.800457
70.2634 1.787621
70.2644 1.748828
70.2654 1.822346
70.2664 1.774616
70.2674 1.801723
70.2684 1.792657
70.2694 1.768143
70.2704 1.771173
70.2714 1.833730
70.2724 1.776377
70.2734 1.710870
70.2744 1.795988
70.2754 1.796558
70.2764 1.777028
70.2774 1.748124
70.2784 1.812179
70.2794 1.856057
70.2804 1.873131
70.2814 1.859974
70.2824 1.856416
70.2834 1.819290
70.2844 1.741541
70.2854 1.818247
70.2864 1.810601
70.2874 1.860195
70.2884 1.894273
70.2894 1.865602
70.2904 1.813987
70.2914 1.751327
70.2924 1.805955
70.2934 1.817918
70.2944 1.706141
70.2954 1.745314
70.2964 1.811884
70.2974 1.772859
70.2984 1.785774
70.2994 1.770753
70.3004 1.809619
70.3014 1.803238
70.3024 1.795493
70.3034 1.762371
70.3044 1.738950
70.3054 1.739598
70.3064 1.796405
70.3074 1.764968
70.3084 1.779276
70.3094 1.784778
70.3104 1.773622
70.3114 1.783637
70.3124 1.749986
70.3134 1.744669
70.3144 1.781733
70.3154 1.718176
70.3164 1.716937
70.3174 1.730046
70.3184 1.805483
70.3194 1.784204
70.3204 1.812863
70.3214 1.824148
70.3224 1.832995
70.3234 1.831858
70.3244 1.880785
70.3254 1.888647
70.3264 1.804531
70.3274 1.810445
70.3284 1.846284
70.3294 1.872911
70.3304 1.876664
70.3314 1.899807
70.3324 1.862251
70.3334 1.816358
70.3344 1.888063
70.3354 1.889725
70.3364 1.804360
70.3374 1.855021
70.3384 1.882149
70.3394 1.832644
70.3404 1.810621
70.3414 1.860140
70.3424 1.825680
70.3434 1.809184
70.3444 1.800893
70.3454 1.882473
70.3464 1.871311
70.3474 1.828640
70.3484 1.867531
70.3494 1.824302
70.3504 1.796522
70.3514 1.870134
70.3524 1.777104
70.3534 1.784211
70.3544 1.705061
70.3554 1.706461
70.3564 1.713221
70.3574 1.770163
70.3584 1.871127
70.3594 1.878325
70.3604 1.884302
70.3614 1.889738
70.3624 1.849529
70.3634 1.735789
70.3644 1.785636
70.3654 1.799651
70.3664 1.763362
70.3674 1.879836
70.3684 1.830439
70.3694 1.909126
70.3704 1.915922
70.3714 1.843753
70.3724 1.774408
70.3734 1.754779
70.3744 1.745423
70.3754 1.730020
70.3764 1.761088
70.3774 1.774755
70.3784 1.772241
70.3794 1.819012
70.3804 1.786064
70.3814 1.809864
70.3824 1.746246
70.3834 1.821751
70.3844 1.854112
70.3854 1.829380
70.3864 1.832302
70.3874 1.848009
70.3884 1.841860
70.3894 1.788050
70.3904 1.778070
70.3914 1.815738
70.3924 1.817110
70.3934 1.767116
70.3944 1.812227
70.3954 1.834136
70.3964 1.805474
70.3974 1.867023
70.3984 1.843675
