# Supplementary material for: Predicting scale-dependent chromatin polymer properties from systematic coarse-graining
Source: Nat Commun. 2023 Jul 11;14:4108. doi: 10.1038/s41467-023-39907-2 (PMC10336007; doi:10.1038/s41467-023-39907-2)
Supplement: Supplementary file 4 — Source Data [file 41467_2023_39907_MOESM4_ESM.zip › source_data/source_data_fig_2/source_data_fig_2d/bond_length_seg5.txt]

70.241 3.093932
70.242 3.108360
70.243 2.871493
70.244 2.888643
70.245 2.795755
70.246 2.815031
70.247 2.864405
70.248 2.806019
70.249 2.832351
70.25 2.913350
70.251 2.922169
70.252 2.864602
70.253 2.909070
70.254 2.945191
70.255 2.793492
70.256 2.777696
70.257 2.885047
70.258 2.744088
70.259 2.829012
70.26 2.776986
70.261 2.841702
70.262 2.905473
70.263 2.980797
70.264 2.800458
70.265 2.910370
70.266 2.861094
70.267 2.785281
70.268 2.918250
70.269 2.738851
70.27 2.842946
70.271 2.834461
70.272 2.858296
70.273 2.950002
70.274 2.842635
70.275 2.902923
70.276 2.924173
70.277 2.872426
70.278 2.944132
70.279 2.861838
70.28 3.093844
70.281 3.075937
70.282 3.082263
70.283 3.034872
70.284 2.957460
70.285 2.883689
70.286 2.914143
70.287 3.012152
70.288 3.131558
70.289 3.075496
70.29 2.960619
70.291 2.868213
70.292 2.922587
70.293 2.914219
70.294 2.852805
70.295 2.828024
70.296 2.878886
70.297 2.927217
70.298 2.860116
70.299 2.935075
70.3 2.861007
70.301 2.930206
70.302 2.817536
70.303 2.923347
70.304 2.868132
70.305 2.853669
70.306 2.888557
70.307 2.881407
70.308 2.834934
70.309 2.895982
70.31 2.882144
70.311 2.899087
70.312 2.828086
70.313 2.848919
70.314 2.861551
70.315 2.858720
70.316 2.786462
70.317 2.896399
70.318 2.925556
70.319 2.966624
70.32 2.840183
70.321 2.980435
70.322 2.971987
70.323 3.042383
70.324 3.063895
70.325 3.116989
70.326 3.094070
70.327 2.970895
70.328 2.855780
70.329 3.023419
70.33 3.015839
70.331 3.125373
70.332 3.067542
70.333 2.988092
70.334 3.022299
70.335 3.170685
70.336 2.960568
70.337 2.983541
70.338 3.098715
70.339 2.989461
70.34 2.931895
70.341 2.974247
70.342 2.896092
70.343 3.023869
70.344 2.936436
70.345 2.903290
70.346 3.035222
70.347 2.957612
70.348 2.994754
70.349 2.955219
70.35 2.958795
70.351 3.029228
70.352 2.868850
70.353 2.765817
70.354 2.755500
70.355 2.820764
70.356 2.731108
70.357 2.801038
70.358 2.964101
70.359 2.973372
70.36 2.983275
70.361 3.016253
70.362 3.119043
70.363 2.804784
70.364 2.792940
70.365 2.902603
70.366 2.892099
70.367 2.904643
70.368 2.981546
70.369 3.015253
70.37 3.121700
70.371 3.018346
70.372 2.893259
70.373 2.905422
70.374 2.785498
70.375 2.880748
70.376 2.760735
70.377 2.870709
70.378 2.851754
70.379 2.877739
70.38 2.889975
70.381 2.855110
70.382 2.800537
70.383 2.877325
70.384 2.912884
70.385 2.872376
70.386 2.917157
70.387 2.855284
70.388 2.962880
70.389 2.806905
70.39 2.788569
70.391 2.924851
70.392 2.784709
70.393 2.760080
70.394 2.880817
70.395 2.878491
70.396 2.842104
70.397 2.826859
70.398 2.871257
70.399 2.881504
