# Supplementary material for: Predicting scale-dependent chromatin polymer properties from systematic coarse-graining
Source: Nat Commun. 2023 Jul 11;14:4108. doi: 10.1038/s41467-023-39907-2 (PMC10336007; doi:10.1038/s41467-023-39907-2)
Supplement: Supplementary file 4 — Source Data [file 41467_2023_39907_MOESM4_ESM.zip › source_data/source_data_fig_2/source_data_fig_2d/rg_avg_seg5.txt]

70.241 1.350318
70.242 1.279485
70.243 1.311054
70.244 1.303518
70.245 1.293755
70.246 1.290323
70.247 1.297524
70.248 1.293704
70.249 1.307662
70.25 1.318397
70.251 1.322281
70.252 1.296144
70.253 1.305266
70.254 1.309242
70.255 1.309148
70.256 1.294488
70.257 1.304794
70.258 1.301662
70.259 1.301243
70.26 1.299773
70.261 1.292029
70.262 1.321374
70.263 1.303017
70.264 1.299136
70.265 1.317157
70.266 1.304391
70.267 1.294843
70.268 1.304542
70.269 1.299612
70.27 1.297675
70.271 1.323663
70.272 1.285778
70.273 1.313096
70.274 1.302083
70.275 1.306339
70.276 1.308391
70.277 1.307591
70.278 1.311238
70.279 1.332663
70.28 1.343949
70.281 1.331440
70.282 1.326859
70.283 1.317867
70.284 1.312324
70.285 1.319388
70.286 1.305750
70.287 1.335009
70.288 1.338206
70.289 1.329190
70.29 1.316826
70.291 1.308324
70.292 1.327651
70.293 1.288031
70.294 1.304197
70.295 1.303175
70.296 1.308904
70.297 1.301509
70.298 1.308891
70.299 1.307780
70.3 1.309379
70.301 1.290906
70.302 1.316570
70.303 1.302135
70.304 1.309846
70.305 1.301791
70.306 1.324371
70.307 1.296046
70.308 1.308042
70.309 1.307516
70.31 1.306403
70.311 1.309932
70.312 1.300255
70.313 1.296172
70.314 1.307730
70.315 1.296474
70.316 1.315738
70.317 1.318839
70.318 1.312900
70.319 1.309025
70.32 1.310816
70.321 1.328663
70.322 1.328830
70.323 1.326443
70.324 1.324890
70.325 1.345925
70.326 1.325213
70.327 1.315307
70.328 1.313679
70.329 1.316023
70.33 1.324119
70.331 1.327118
70.332 1.320729
70.333 1.312220
70.334 1.327019
70.335 1.322430
70.336 1.308424
70.337 1.329212
70.338 1.324284
70.339 1.309596
70.34 1.307795
70.341 1.304641
70.342 1.310152
70.343 1.312304
70.344 1.310993
70.345 1.296709
70.346 1.322381
70.347 1.309291
70.348 1.319611
70.349 1.316592
70.35 1.312629
70.351 1.317754
70.352 1.291208
70.353 1.301002
70.354 1.282381
70.355 1.298162
70.356 1.292717
70.357 1.303405
70.358 1.302300
70.359 1.304176
70.36 1.309606
70.361 1.317648
70.362 1.306058
70.363 1.286168
70.364 1.292485
70.365 1.313722
70.366 1.308791
70.367 1.317995
70.368 1.310355
70.369 1.327341
70.37 1.325753
70.371 1.316207
70.372 1.311915
70.373 1.313439
70.374 1.291999
70.375 1.303035
70.376 1.310736
70.377 1.318247
70.378 1.299963
70.379 1.308450
70.38 1.300713
70.381 1.307201
70.382 1.307751
70.383 1.312061
70.384 1.311667
70.385 1.295160
70.386 1.304100
70.387 1.303424
70.388 1.300639
70.389 1.298379
70.39 1.300701
70.391 1.305958
70.392 1.294768
70.393 1.289072
70.394 1.313997
70.395 1.288883
70.396 1.281890
70.397 1.305382
70.398 1.294091
70.399 1.290087
