# Supplementary material for: Predicting scale-dependent chromatin polymer properties from systematic coarse-graining
Source: Nat Commun. 2023 Jul 11;14:4108. doi: 10.1038/s41467-023-39907-2 (PMC10336007; doi:10.1038/s41467-023-39907-2)
Supplement: Supplementary file 4 — Source Data [file 41467_2023_39907_MOESM4_ESM.zip › source_data/source_data_fig_2/source_data_fig_2e/Alpha_globin_rg_vs_s.txt]

5 1.344773 0.061385
10 2.087436 0.205791
25 3.443599 0.689616
50 4.585035 1.082070
100 5.590054 1.174787
200 6.409932 0.939734
400 7.311289 0.726982
