# Supplementary material for: Predicting scale-dependent chromatin polymer properties from systematic coarse-graining
Source: Nat Commun. 2023 Jul 11;14:4108. doi: 10.1038/s41467-023-39907-2 (PMC10336007; doi:10.1038/s41467-023-39907-2)
Supplement: Supplementary file 4 — Source Data [file 41467_2023_39907_MOESM4_ESM.zip › source_data/source_data_fig_2/source_data_fig_2e/Arsg_rg_vs_s.txt]

5 1.329255 0.238193
10 2.054684 0.432137
25 3.410218 0.798329
50 4.605261 1.023666
100 5.707921 1.059954
200 6.608348 0.915189
400 7.380276 0.686767
