# Supplementary material for: Predicting scale-dependent chromatin polymer properties from systematic coarse-graining
Source: Nat Commun. 2023 Jul 11;14:4108. doi: 10.1038/s41467-023-39907-2 (PMC10336007; doi:10.1038/s41467-023-39907-2)
Supplement: Supplementary file 4 — Source Data [file 41467_2023_39907_MOESM4_ESM.zip › source_data/source_data_fig_2/source_data_fig_2e/Cbx8_rg_vs_s.txt]

5 1.290608 0.214968
10 1.950280 0.360222
25 3.168651 0.638368
50 4.299308 0.843418
100 5.413075 0.942231
200 6.364825 0.871346
400 7.140117 0.743801
