# Supplementary material for: Predicting scale-dependent chromatin polymer properties from systematic coarse-graining
Source: Nat Commun. 2023 Jul 11;14:4108. doi: 10.1038/s41467-023-39907-2 (PMC10336007; doi:10.1038/s41467-023-39907-2)
Supplement: Supplementary file 4 — Source Data [file 41467_2023_39907_MOESM4_ESM.zip › source_data/source_data_fig_2/source_data_fig_2e/Globule_rg_vs_s.txt]

5 1.140914 0.189791
10 1.640533 0.285353
25 2.463887 0.420204
50 3.117631 0.440524
100 3.638456 0.340370
200 3.956021 0.191864
400 4.121614 0.056690
