# Supplementary material for: Predicting scale-dependent chromatin polymer properties from systematic coarse-graining
Source: Nat Commun. 2023 Jul 11;14:4108. doi: 10.1038/s41467-023-39907-2 (PMC10336007; doi:10.1038/s41467-023-39907-2)
Supplement: Supplementary file 4 — Source Data [file 41467_2023_39907_MOESM4_ESM.zip › source_data/source_data_fig_2/source_data_fig_2e/Gm29683_rg_vs_s.txt]

5 1.309349 0.224177
10 1.986444 0.385922
25 3.181614 0.678207
50 4.208262 0.850436
100 5.213238 0.895516
200 6.128954 0.818584
400 6.854799 0.602619
