# Supplementary material for: Predicting scale-dependent chromatin polymer properties from systematic coarse-graining
Source: Nat Commun. 2023 Jul 11;14:4108. doi: 10.1038/s41467-023-39907-2 (PMC10336007; doi:10.1038/s41467-023-39907-2)
Supplement: Supplementary file 4 — Source Data [file 41467_2023_39907_MOESM4_ESM.zip › source_data/source_data_fig_2/source_data_fig_2e/Hoxa_rg_vs_s.txt]

5 1.322878 0.235054
10 2.029498 0.415144
25 3.291738 0.732609
50 4.338489 0.895649
100 5.266571 0.882744
200 6.043925 0.740836
400 6.731590 0.590394
