# Supplementary material for: Predicting scale-dependent chromatin polymer properties from systematic coarse-graining
Source: Nat Commun. 2023 Jul 11;14:4108. doi: 10.1038/s41467-023-39907-2 (PMC10336007; doi:10.1038/s41467-023-39907-2)
Supplement: Supplementary file 4 — Source Data [file 41467_2023_39907_MOESM4_ESM.zip › source_data/source_data_fig_2/source_data_fig_2e/Hoxb_rg_vs_s.txt]

5 1.299929 0.219651
10 1.977328 0.374542
25 3.217691 0.663060
50 4.298903 0.833840
100 5.278289 0.841968
200 6.027312 0.719722
400 6.546801 0.540334
