# Supplementary material for: Predicting scale-dependent chromatin polymer properties from systematic coarse-graining
Source: Nat Commun. 2023 Jul 11;14:4108. doi: 10.1038/s41467-023-39907-2 (PMC10336007; doi:10.1038/s41467-023-39907-2)
Supplement: Supplementary file 4 — Source Data [file 41467_2023_39907_MOESM4_ESM.zip › source_data/source_data_fig_2/source_data_fig_2e/Hoxc_rg_vs_s.txt]

5 1.320955 0.233575
10 2.024768 0.412347
25 3.282616 0.723212
50 4.326154 0.872282
100 5.229033 0.839801
200 5.923488 0.672529
400 6.468208 0.468332
