# Supplementary material for: Predicting scale-dependent chromatin polymer properties from systematic coarse-graining
Source: Nat Commun. 2023 Jul 11;14:4108. doi: 10.1038/s41467-023-39907-2 (PMC10336007; doi:10.1038/s41467-023-39907-2)
Supplement: Supplementary file 4 — Source Data [file 41467_2023_39907_MOESM4_ESM.zip › source_data/source_data_fig_2/source_data_fig_2e/Nanog_rg_vs_s.txt]

5 1.293988 0.218568
10 1.949762 0.369222
25 3.113184 0.635955
50 4.115595 0.796605
100 5.079188 0.841538
200 5.880020 0.739485
400 6.618569 0.611579
