# Supplementary material for: Predicting scale-dependent chromatin polymer properties from systematic coarse-graining
Source: Nat Commun. 2023 Jul 11;14:4108. doi: 10.1038/s41467-023-39907-2 (PMC10336007; doi:10.1038/s41467-023-39907-2)
Supplement: Supplementary file 4 — Source Data [file 41467_2023_39907_MOESM4_ESM.zip › source_data/source_data_fig_2/source_data_fig_2e/SAW_rg_vs_s.txt]

5 1.248199 0.207486
10 1.987169 0.325664
25 3.589266 0.625410
50 5.542068 1.009858
100 8.468185 1.593188
200 12.777848 2.467441
400 18.749964 3.735282
