# Supplementary material for: Predicting scale-dependent chromatin polymer properties from systematic coarse-graining
Source: Nat Commun. 2023 Jul 11;14:4108. doi: 10.1038/s41467-023-39907-2 (PMC10336007; doi:10.1038/s41467-023-39907-2)
Supplement: Supplementary file 4 — Source Data [file 41467_2023_39907_MOESM4_ESM.zip › source_data/source_data_fig_2/source_data_fig_2e/Sox2_rg_vs_s.txt]

5 1.314327 0.230641
10 2.004268 0.403094
25 3.232041 0.710225
50 4.262362 0.885853
100 5.181421 0.889529
200 5.955706 0.736597
400 6.627843 0.526737
