# Supplementary material for: Predicting scale-dependent chromatin polymer properties from systematic coarse-graining
Source: Nat Commun. 2023 Jul 11;14:4108. doi: 10.1038/s41467-023-39907-2 (PMC10336007; doi:10.1038/s41467-023-39907-2)
Supplement: Supplementary file 4 — Source Data [file 41467_2023_39907_MOESM4_ESM.zip › source_data/source_data_fig_2/source_data_fig_2b/rg_avg_seg10.txt]

31.172 1.904141
31.174 1.930778
31.176 1.892221
31.178 1.936955
31.18 1.946334
31.182 1.857588
31.184 1.904532
31.186 1.889084
31.188 1.927564
31.19 1.909290
31.192 2.043973
31.194 1.911519
31.196 1.923238
31.198 1.931798
31.2 1.926706
31.202 1.936293
31.204 1.884803
31.206 1.900478
31.208 1.906572
31.21 1.894967
31.212 1.897376
31.214 1.858773
31.216 1.920367
31.218 1.991535
31.22 2.004675
31.222 1.913133
31.224 1.909850
31.226 1.888017
31.228 1.905707
31.23 1.870213
31.232 1.906439
31.234 1.919233
31.236 1.882156
31.238 1.859098
31.24 2.045707
31.242 1.929991
31.244 1.910219
31.246 1.932546
31.248 1.901183
