# Supplementary material for: Predicting scale-dependent chromatin polymer properties from systematic coarse-graining
Source: Nat Commun. 2023 Jul 11;14:4108. doi: 10.1038/s41467-023-39907-2 (PMC10336007; doi:10.1038/s41467-023-39907-2)
Supplement: Supplementary file 4 — Source Data [file 41467_2023_39907_MOESM4_ESM.zip › source_data/source_data_fig_2/source_data_fig_2b/rg_avg_seg5.txt]

31.171 1.294318
31.172 1.277471
31.173 1.275162
31.174 1.287365
31.175 1.281513
31.176 1.277394
31.177 1.278136
31.178 1.281901
31.179 1.290235
31.18 1.292861
31.181 1.286664
31.182 1.285889
31.183 1.280486
31.184 1.290494
31.185 1.275706
31.186 1.294732
31.187 1.263679
31.188 1.301274
31.189 1.265355
31.19 1.286109
31.191 1.280177
31.192 1.292976
31.193 1.304340
31.194 1.256050
31.195 1.283637
31.196 1.270962
31.197 1.283283
31.198 1.279037
31.199 1.275566
31.2 1.286338
31.201 1.265318
31.202 1.314416
31.203 1.277355
31.204 1.276784
31.205 1.276275
31.206 1.273462
31.207 1.275615
31.208 1.282389
31.209 1.286090
31.21 1.284074
31.211 1.267992
31.212 1.275229
31.213 1.285038
31.214 1.269093
31.215 1.275692
31.216 1.282559
31.217 1.261596
31.218 1.281550
31.219 1.294289
31.22 1.323474
31.221 1.294235
31.222 1.270237
31.223 1.290900
31.224 1.287395
31.225 1.288616
31.226 1.269783
31.227 1.288146
31.228 1.283556
31.229 1.274188
31.23 1.276255
31.231 1.271503
31.232 1.275443
31.233 1.276319
31.234 1.286575
31.235 1.291083
31.236 1.279756
31.237 1.271103
31.238 1.275948
31.239 1.268666
31.24 1.310674
31.241 1.319458
31.242 1.292074
31.243 1.291805
31.244 1.273057
31.245 1.290481
31.246 1.285286
31.247 1.279362
31.248 1.293501
31.249 1.281021
