# Supplementary material for: Predicting scale-dependent chromatin polymer properties from systematic coarse-graining
Source: Nat Commun. 2023 Jul 11;14:4108. doi: 10.1038/s41467-023-39907-2 (PMC10336007; doi:10.1038/s41467-023-39907-2)
Supplement: Supplementary file 4 — Source Data [file 41467_2023_39907_MOESM4_ESM.zip › source_data/source_data_fig_2/source_data_fig_2b/rg_avg_seg25.txt]

31.175 3.003277
31.18 2.975184
31.185 3.009582
31.19 3.256046
31.195 3.102338
31.2 3.208260
31.205 2.976350
31.21 2.885842
31.215 3.002749
31.22 3.131017
31.225 2.987087
31.23 2.854167
31.235 2.936978
31.24 3.200999
31.245 3.110690
