# Supplementary material for: Predicting scale-dependent chromatin polymer properties from systematic coarse-graining
Source: Nat Commun. 2023 Jul 11;14:4108. doi: 10.1038/s41467-023-39907-2 (PMC10336007; doi:10.1038/s41467-023-39907-2)
Supplement: Supplementary file 4 — Source Data [file 41467_2023_39907_MOESM4_ESM.zip › source_data/source_data_fig_2/source_data_fig_2b/rg_avg_seg50.txt]

31.18 3.836020
31.19 4.356416
31.2 4.027551
31.21 3.807357
31.22 3.990160
31.23 3.710165
31.24 4.227201
