# Supplementary material for: Predicting scale-dependent chromatin polymer properties from systematic coarse-graining
Source: Nat Commun. 2023 Jul 11;14:4108. doi: 10.1038/s41467-023-39907-2 (PMC10336007; doi:10.1038/s41467-023-39907-2)
Supplement: Supplementary file 4 — Source Data [file 41467_2023_39907_MOESM4_ESM.zip › source_data/source_data_fig_2/source_data_fig_2c/bond_length_seg5.txt]

31.171 2.813523
31.172 2.760682
31.173 2.749690
31.174 2.737659
31.175 2.806702
31.176 2.789096
31.177 2.714984
31.178 2.757446
31.179 2.821454
31.18 3.003804
31.181 2.834227
31.182 2.811707
31.183 2.601478
31.184 2.743268
31.185 2.743671
31.186 2.711004
31.187 2.704550
31.188 2.789202
31.189 2.800970
31.19 2.705834
31.191 2.752289
31.192 2.825371
31.193 3.102967
31.194 2.739748
31.195 2.779888
31.196 2.781000
31.197 2.798804
31.198 2.819273
31.199 2.826177
31.2 2.839672
31.201 2.813600
31.202 3.006555
31.203 2.793514
31.204 2.711629
31.205 2.694226
31.206 2.770629
31.207 2.738219
31.208 2.706531
31.209 2.740797
31.21 2.757750
31.211 2.730278
31.212 2.661125
31.213 2.718821
31.214 2.666185
31.215 2.629262
31.216 2.674310
31.217 2.810010
31.218 2.579323
31.219 2.961961
31.22 2.851982
31.221 2.971674
31.222 2.882395
31.223 2.765517
31.224 2.796883
31.225 2.739368
31.226 2.776881
31.227 2.693914
31.228 2.808369
31.229 2.746915
31.23 2.705430
31.231 2.658900
31.232 2.622061
31.233 2.763929
31.234 2.600343
31.235 2.769325
31.236 2.767753
31.237 2.688741
31.238 2.757623
31.239 2.625330
31.24 2.792876
31.241 3.070297
31.242 2.885126
31.243 2.787313
31.244 2.722847
31.245 2.747832
31.246 2.839509
31.247 2.818084
31.248 2.755327
31.249 2.718571
