# Supplementary material for: Predicting scale-dependent chromatin polymer properties from systematic coarse-graining
Source: Nat Commun. 2023 Jul 11;14:4108. doi: 10.1038/s41467-023-39907-2 (PMC10336007; doi:10.1038/s41467-023-39907-2)
Supplement: Supplementary file 4 — Source Data [file 41467_2023_39907_MOESM4_ESM.zip › source_data/source_data_fig_2/source_data_fig_2c/bond_angle_seg5.txt]

31.1714 1.842483
31.1724 1.809049
31.1734 1.747472
31.1744 1.784957
31.1754 1.823206
31.1764 1.777317
31.1774 1.756569
31.1784 1.811216
31.1794 1.882173
31.1804 1.895191
31.1814 1.819392
31.1824 1.755194
31.1834 1.723360
31.1844 1.781505
31.1854 1.701206
31.1864 1.794414
31.1874 1.742044
31.1884 1.888643
31.1894 1.784145
31.1904 1.798005
31.1914 1.809281
31.1924 1.918222
31.1934 1.962903
31.1944 1.776725
31.1954 1.875611
31.1964 1.805703
31.1974 1.851719
31.1984 1.839350
31.1994 1.852686
31.2004 1.909516
31.2014 1.901763
31.2024 1.942281
31.2034 1.796327
31.2044 1.752242
31.2054 1.766294
31.2064 1.772362
31.2074 1.778144
31.2084 1.784587
31.2094 1.780604
31.2104 1.739056
31.2114 1.684161
31.2124 1.758398
31.2134 1.770727
31.2144 1.723525
31.2154 1.738763
31.2164 1.777936
31.2174 1.748768
31.2184 1.842068
31.2194 1.892914
31.2204 1.941926
31.2214 1.879612
31.2224 1.808911
31.2234 1.766093
31.2244 1.754023
31.2254 1.772641
31.2264 1.723822
31.2274 1.801421
31.2284 1.779643
31.2294 1.693355
31.2304 1.736504
31.2314 1.647808
31.2324 1.730897
31.2334 1.726986
31.2344 1.675377
31.2354 1.782599
31.2364 1.732539
31.2374 1.778524
31.2384 1.726503
31.2394 1.764141
31.2404 1.907681
31.2414 1.912911
31.2424 1.857812
31.2434 1.797273
31.2444 1.730311
31.2454 1.829273
31.2464 1.859793
31.2474 1.822962
31.2484 1.815594
