# Supplementary material for: Predicting scale-dependent chromatin polymer properties from systematic coarse-graining
Source: Nat Commun. 2023 Jul 11;14:4108. doi: 10.1038/s41467-023-39907-2 (PMC10336007; doi:10.1038/s41467-023-39907-2)
Supplement: Supplementary file 4 — Source Data [file 41467_2023_39907_MOESM4_ESM.zip › source_data/source_data_fig_3/source_data_fig_3a/bond_length_seg5.dat]

109.431 2.873472
109.432 2.998238
109.433 2.947796
109.434 2.815639
109.435 3.051905
109.436 3.379136
109.437 2.952663
109.438 2.998314
109.439 2.793745
109.44 2.801361
109.441 3.028603
109.442 3.104672
109.443 2.910952
109.444 2.948642
109.445 2.990271
109.446 2.947645
109.447 3.021728
109.448 2.934344
109.449 3.104101
109.45 3.188038
109.451 3.197691
109.452 3.098341
109.453 3.006384
109.454 3.066383
109.455 3.271942
109.456 3.274481
109.457 3.081108
109.458 3.076753
109.459 3.052890
109.46 3.014971
109.461 3.070991
109.462 3.041115
109.463 3.080491
109.464 3.104496
109.465 3.060062
109.466 3.069930
109.467 3.062064
109.468 3.107579
109.469 3.115806
109.47 3.083303
109.471 3.007445
109.472 2.955149
109.473 3.031490
109.474 2.950522
109.475 3.025161
109.476 2.987714
109.477 2.869521
109.478 3.040704
109.479 3.007662
109.48 3.010697
109.481 3.095298
109.482 3.127902
109.483 3.331408
109.484 3.313196
109.485 3.120834
109.486 3.150443
109.487 3.160422
109.488 3.158892
109.489 3.131144
109.49 3.100468
109.491 3.062695
109.492 3.175912
109.493 3.152689
109.494 2.993445
109.495 3.077473
109.496 3.086597
109.497 3.130810
109.498 3.100645
109.499 3.098961
109.5 3.029487
109.501 3.096832
109.502 3.092876
109.503 3.079152
109.504 3.085712
109.505 3.161637
109.506 3.137582
109.507 3.143254
109.508 3.084351
109.509 3.030723
109.51 3.021044
109.511 3.034974
109.512 3.057269
109.513 3.100847
109.514 3.087833
109.515 3.099488
109.516 2.976033
109.517 3.072198
109.518 3.134635
109.519 3.061837
109.52 2.923179
109.521 2.976831
109.522 2.976396
109.523 3.047806
109.524 3.050160
109.525 2.979636
109.526 2.959331
109.527 3.068231
109.528 3.096802
109.529 3.165683
109.53 3.131249
109.531 3.176275
109.532 3.154475
109.533 3.088299
109.534 3.083817
109.535 3.131266
109.536 3.075512
109.537 3.140019
109.538 3.089390
109.539 3.072118
109.54 3.102534
109.541 3.003531
109.542 3.089432
109.543 3.085676
109.544 3.097144
109.545 3.036523
109.546 3.020209
109.547 3.089476
109.548 3.068647
109.549 3.160531
109.55 3.173968
109.551 3.063233
109.552 3.099230
109.553 3.168316
109.554 3.092735
109.555 3.121823
109.556 3.099039
109.557 3.184347
109.558 3.114454
109.559 3.090545
109.56 3.164493
109.561 3.106734
109.562 3.115572
109.563 3.180698
109.564 3.136563
109.565 3.095878
109.566 3.114899
109.567 3.121608
109.568 3.089412
109.569 3.062704
109.57 3.105222
109.571 3.235978
109.572 3.095012
109.573 3.081421
109.574 3.035140
109.575 3.035356
109.576 3.037438
109.577 2.940516
109.578 2.924640
109.579 2.921680
109.58 3.103023
109.581 3.003817
109.582 3.065972
109.583 3.130667
109.584 3.114547
109.585 3.135412
109.586 3.175051
109.587 3.202223
109.588 3.167420
109.589 3.178949
109.59 3.206161
109.591 3.226515
109.592 3.199997
109.593 3.176577
109.594 3.274432
109.595 3.355402
109.596 3.174251
109.597 3.061141
109.598 3.082227
109.599 3.119663
109.6 3.086996
109.601 3.105718
109.602 3.102877
109.603 3.119957
109.604 3.114029
109.605 3.078373
109.606 3.088995
109.607 2.999383
109.608 3.076762
109.609 3.194867
109.61 3.092094
109.611 3.077795
109.612 3.010534
109.613 3.068006
109.614 3.045478
109.615 3.108676
109.616 2.954784
109.617 3.020776
109.618 3.090384
109.619 2.939217
109.62 2.939077
109.621 3.362924
109.622 3.398704
109.623 2.909993
109.624 2.848667
109.625 2.845466
109.626 2.924288
109.627 2.979478
109.628 2.960311
109.629 3.108740
109.63 3.011220
109.631 3.095320
109.632 3.069395
109.633 3.054721
109.634 2.942554
109.635 3.016103
109.636 2.945870
109.637 3.009489
109.638 3.055150
109.639 2.903516
109.64 3.003741
109.641 3.017097
109.642 2.921260
109.643 2.889504
109.644 3.012256
109.645 2.984395
109.646 3.077953
109.647 2.939634
109.648 2.935390
109.649 2.941821
109.65 3.022577
109.651 2.942902
109.652 2.926161
109.653 2.931646
109.654 2.930579
109.655 2.935947
109.656 2.944383
109.657 2.947533
109.658 2.918824
109.659 2.975007
109.66 3.161300
109.661 3.242765
109.662 3.049729
109.663 2.881157
109.664 2.838350
109.665 2.859415
109.666 2.850168
109.667 2.874006
109.668 2.846404
109.669 2.784474
109.67 2.852798
109.671 2.861422
109.672 2.929895
109.673 2.909077
109.674 2.867159
109.675 2.913189
109.676 2.951787
109.677 2.907969
109.678 2.948529
109.679 2.906938
