# Supplementary material for: Predicting scale-dependent chromatin polymer properties from systematic coarse-graining
Source: Nat Commun. 2023 Jul 11;14:4108. doi: 10.1038/s41467-023-39907-2 (PMC10336007; doi:10.1038/s41467-023-39907-2)
Supplement: Supplementary file 4 — Source Data [file 41467_2023_39907_MOESM4_ESM.zip › source_data/source_data_fig_3/source_data_fig_3a/bond_length_seg25.dat]

109.435 7.234142
109.44 5.710955
109.445 5.599163
109.45 6.332302
109.455 6.242375
109.46 5.676081
109.465 5.644137
109.47 5.653181
109.475 5.719293
109.48 6.000717
109.485 6.562990
109.49 6.116118
109.495 5.810654
109.5 5.984770
109.505 5.848679
109.51 5.787105
109.515 5.740462
109.52 5.464042
109.525 5.522690
109.53 5.947521
109.535 6.055997
109.54 5.728336
109.545 5.594855
109.55 5.997577
109.555 5.892937
109.56 5.831002
109.565 5.897384
109.57 6.043520
109.575 5.822495
109.58 5.579803
109.585 5.960003
109.59 6.168843
109.595 6.557063
109.6 5.908966
109.605 5.934089
109.61 6.007870
109.615 5.827406
109.62 6.326594
109.625 5.281111
109.63 5.787340
109.635 5.481179
109.64 5.303260
109.645 5.448270
109.65 5.423646
109.655 5.398785
109.66 6.166466
109.665 5.181807
109.67 4.999060
109.675 5.603559
