# Supplementary material for: Predicting scale-dependent chromatin polymer properties from systematic coarse-graining
Source: Nat Commun. 2023 Jul 11;14:4108. doi: 10.1038/s41467-023-39907-2 (PMC10336007; doi:10.1038/s41467-023-39907-2)
Supplement: Supplementary file 4 — Source Data [file 41467_2023_39907_MOESM4_ESM.zip › source_data/source_data_fig_3/source_data_fig_3a/bond_length_seg50.dat]

109.44 7.457293
109.45 6.647909
109.46 6.199296
109.47 6.030048
109.48 6.539856
109.49 6.657173
109.5 6.267790
109.51 6.102830
109.52 5.920743
109.53 5.986165
109.54 6.038866
109.55 6.091234
109.56 6.123284
109.57 6.241481
109.58 5.865844
109.59 6.342961
109.6 6.433931
109.61 6.308919
109.62 6.837702
109.63 6.145739
109.64 5.632259
109.65 5.770446
109.66 6.671519
109.67 5.911052
