# Supplementary material for: Predicting scale-dependent chromatin polymer properties from systematic coarse-graining
Source: Nat Commun. 2023 Jul 11;14:4108. doi: 10.1038/s41467-023-39907-2 (PMC10336007; doi:10.1038/s41467-023-39907-2)
Supplement: Supplementary file 4 — Source Data [file 41467_2023_39907_MOESM4_ESM.zip › source_data/source_data_fig_3/source_data_fig_3a/bond_length_seg10.dat]

109.432 4.291996
109.434 4.152379
109.436 4.945235
109.438 4.148518
109.44 3.867599
109.442 4.397826
109.444 4.119065
109.446 4.221291
109.448 4.199910
109.45 4.651218
109.452 4.513177
109.454 4.419255
109.456 4.681546
109.458 4.352025
109.46 4.262227
109.462 4.277272
109.464 4.404680
109.466 4.235819
109.468 4.427284
109.47 4.307865
109.472 4.118886
109.474 4.204750
109.476 4.168431
109.478 4.126239
109.48 4.257727
109.482 4.635358
109.484 4.923557
109.486 4.548847
109.488 4.505522
109.49 4.409491
109.492 4.578318
109.494 4.287728
109.496 4.382421
109.498 4.516009
109.5 4.308182
109.502 4.406133
109.504 4.431836
109.506 4.456736
109.508 4.321355
109.51 4.189637
109.512 4.345955
109.514 4.392142
109.516 4.287742
109.518 4.386161
109.52 4.070239
109.522 4.102246
109.524 4.274697
109.526 4.142819
109.528 4.374408
109.53 4.485283
109.532 4.504257
109.534 4.424444
109.536 4.466116
109.538 4.402947
109.54 4.368161
109.542 4.334133
109.544 4.392478
109.546 4.234667
109.548 4.409435
109.55 4.541172
109.552 4.438711
109.554 4.436173
109.556 4.398684
109.558 4.431422
109.56 4.484718
109.562 4.459401
109.564 4.477453
109.566 4.433313
109.568 4.375431
109.57 4.452838
109.572 4.427054
109.574 4.296100
109.576 4.245728
109.578 4.103459
109.58 4.266578
109.582 4.314415
109.584 4.442850
109.586 4.585138
109.588 4.566384
109.59 4.654033
109.592 4.604500
109.594 4.817818
109.596 4.628667
109.598 4.385688
109.6 4.390732
109.602 4.470568
109.604 4.469510
109.606 4.369702
109.608 4.374716
109.61 4.464542
109.612 4.290758
109.614 4.317035
109.616 4.132951
109.618 4.310596
109.62 4.299740
109.622 4.964835
109.624 3.846050
109.626 3.969396
109.628 4.152866
109.63 4.275030
109.632 4.365490
109.634 4.088604
109.636 4.104329
109.638 4.227680
109.64 4.143561
109.642 4.022477
109.644 4.119263
109.646 4.211257
109.648 4.014414
109.65 4.158357
109.652 4.011993
109.654 4.040129
109.656 4.080875
109.658 4.032489
109.66 4.582916
109.662 4.388522
109.664 3.817636
109.666 3.839446
109.668 3.797887
109.67 3.747823
109.672 4.046242
109.674 3.935301
109.676 4.074734
109.678 4.183174
