# Supplementary material for: Predicting scale-dependent chromatin polymer properties from systematic coarse-graining
Source: Nat Commun. 2023 Jul 11;14:4108. doi: 10.1038/s41467-023-39907-2 (PMC10336007; doi:10.1038/s41467-023-39907-2)
Supplement: Supplementary file 4 — Source Data [file 41467_2023_39907_MOESM4_ESM.zip › source_data/source_data_fig_3/source_data_fig_3b/bond_length_seg25.dat]

70.245 5.691699
70.25 5.191288
70.255 5.145127
70.26 5.011927
70.265 5.208798
70.27 5.098901
70.275 5.052775
70.28 5.490455
70.285 5.083222
70.29 5.444780
70.295 4.879423
70.3 5.068325
70.305 4.714472
70.31 4.959723
70.315 4.899836
70.32 5.189502
70.325 5.691602
70.33 5.704590
70.335 5.398555
70.34 5.038405
70.345 5.252176
70.35 5.153224
70.355 4.408968
70.36 5.469629
70.365 5.203408
70.37 5.812011
70.375 4.991940
70.38 5.177539
70.385 5.395930
70.39 5.337645
70.395 5.544414
