# Supplementary material for: Predicting scale-dependent chromatin polymer properties from systematic coarse-graining
Source: Nat Commun. 2023 Jul 11;14:4108. doi: 10.1038/s41467-023-39907-2 (PMC10336007; doi:10.1038/s41467-023-39907-2)
Supplement: Supplementary file 4 — Source Data [file 41467_2023_39907_MOESM4_ESM.zip › source_data/source_data_fig_3/source_data_fig_3b/bond_length_seg50.dat]

70.25 6.276153
70.26 5.846103
70.27 5.847129
70.28 5.937571
70.29 5.941168
70.3 5.509639
70.31 5.378755
70.32 5.814227
70.33 6.063696
70.34 4.917754
70.35 5.387912
70.36 5.649894
70.37 6.508077
70.38 6.092343
70.39 6.461977
