# Supplementary material for: Predicting scale-dependent chromatin polymer properties from systematic coarse-graining
Source: Nat Commun. 2023 Jul 11;14:4108. doi: 10.1038/s41467-023-39907-2 (PMC10336007; doi:10.1038/s41467-023-39907-2)
Supplement: Supplementary file 4 — Source Data [file 41467_2023_39907_MOESM4_ESM.zip › source_data/source_data_fig_3/source_data_fig_3b/bond_length_seg10.dat]

70.242 4.473737
70.244 4.013561
70.246 3.785597
70.248 3.818908
70.25 3.973755
70.252 3.949345
70.254 3.995920
70.256 3.751742
70.258 3.702464
70.26 3.716117
70.262 3.943482
70.264 3.775699
70.266 3.894566
70.268 3.893727
70.27 3.780338
70.272 3.952421
70.274 3.780336
70.276 3.916107
70.278 3.960809
70.28 4.286438
70.282 4.277205
70.284 3.970568
70.286 4.025605
70.288 4.376368
70.29 4.138989
70.292 3.928827
70.294 3.809313
70.296 3.907759
70.298 3.858659
70.3 3.896952
70.302 3.844729
70.304 3.800817
70.306 3.841097
70.308 3.803020
70.31 3.889174
70.312 3.800264
70.314 3.824037
70.316 3.644729
70.318 3.907786
70.32 3.918797
70.322 4.140239
70.324 4.302130
70.326 4.276531
70.328 4.013312
70.33 4.301194
70.332 4.334471
70.334 4.250382
70.336 4.178724
70.338 4.295175
70.34 4.026122
70.342 4.071279
70.344 4.004141
70.346 4.235001
70.348 4.169311
70.35 4.042255
70.352 3.939295
70.354 3.633849
70.356 3.540367
70.358 4.035373
70.36 4.223171
70.362 4.273801
70.364 3.751585
70.366 3.896670
70.368 4.161477
70.37 4.444172
70.372 4.006191
70.374 3.716369
70.376 3.679356
70.378 3.824570
70.38 3.927417
70.382 3.782784
70.384 4.018925
70.386 4.004398
70.388 4.066667
70.39 3.807538
70.392 3.852612
70.394 3.850041
70.396 3.935303
70.398 4.049806
