# Supplementary material for: Predicting scale-dependent chromatin polymer properties from systematic coarse-graining
Source: Nat Commun. 2023 Jul 11;14:4108. doi: 10.1038/s41467-023-39907-2 (PMC10336007; doi:10.1038/s41467-023-39907-2)
Supplement: Supplementary file 4 — Source Data [file 41467_2023_39907_MOESM4_ESM.zip › source_data/source_data_fig_3/source_data_fig_3c/Gm29683_lcg_vs_s.txt]

1 1.330958
2 1.802662
4 2.598647
5 2.911684
10 3.973314
25 5.216461
50 5.842160
100 6.208581
