# Supplementary material for: Predicting scale-dependent chromatin polymer properties from systematic coarse-graining
Source: Nat Commun. 2023 Jul 11;14:4108. doi: 10.1038/s41467-023-39907-2 (PMC10336007; doi:10.1038/s41467-023-39907-2)
Supplement: Supplementary file 4 — Source Data [file 41467_2023_39907_MOESM4_ESM.zip › source_data/source_data_fig_3/source_data_fig_3f/dist_bond_length_seg25.dat]

0.050000 0.000033
0.150000 0.000156
0.250000 0.000678
0.350000 0.001079
0.450000 0.001824
0.550000 0.002591
0.650000 0.003770
0.750000 0.005617
0.850000 0.006351
0.950000 0.009142
1.050000 0.011578
1.150000 0.014481
1.250000 0.017062
1.350000 0.020498
1.450000 0.023101
1.550000 0.028161
1.650000 0.032455
1.750000 0.040196
1.850000 0.045623
1.950000 0.054733
2.050000 0.063641
2.150000 0.072239
2.250000 0.081148
2.350000 0.091647
2.450000 0.099867
2.550000 0.112246
2.650000 0.122044
2.750000 0.132165
2.850000 0.145479
2.950000 0.150306
3.050000 0.161005
3.150000 0.172762
3.250000 0.179402
3.350000 0.186220
3.450000 0.192704
3.550000 0.196052
3.650000 0.205350
3.750000 0.208030
3.850000 0.209699
3.950000 0.211467
4.050000 0.217084
4.150000 0.215171
4.250000 0.214503
4.350000 0.214859
4.450000 0.212379
4.550000 0.210121
4.650000 0.209109
4.750000 0.207063
4.850000 0.200990
4.950000 0.198343
5.050000 0.192515
5.150000 0.187932
5.250000 0.185797
5.350000 0.179513
5.450000 0.173674
5.550000 0.172472
5.650000 0.167067
5.750000 0.161172
5.850000 0.154588
5.950000 0.150717
6.050000 0.148437
6.150000 0.141797
6.250000 0.139540
6.350000 0.129340
6.450000 0.126693
6.550000 0.122256
6.650000 0.118808
6.750000 0.112735
6.850000 0.111178
6.950000 0.102747
7.050000 0.098143
7.150000 0.095318
7.250000 0.091091
7.350000 0.086431
7.450000 0.081570
7.550000 0.076666
7.650000 0.071850
7.750000 0.068769
7.850000 0.066355
7.950000 0.061261
8.050000 0.057847
8.150000 0.054099
8.250000 0.051663
8.350000 0.049071
8.450000 0.045612
8.550000 0.042921
8.650000 0.039439
8.750000 0.037727
8.850000 0.035458
8.950000 0.032744
9.050000 0.028807
9.150000 0.029229
9.250000 0.026159
9.350000 0.024469
9.450000 0.022600
9.550000 0.020521
9.650000 0.018274
9.750000 0.017562
9.850000 0.016906
9.950000 0.015026
10.050000 0.013647
10.150000 0.012323
10.250000 0.011500
10.350000 0.010566
10.450000 0.009932
10.550000 0.008620
10.650000 0.008052
10.750000 0.007508
10.850000 0.006317
10.950000 0.005995
11.050000 0.005250
11.150000 0.004949
11.250000 0.004160
11.350000 0.003815
11.450000 0.003648
11.550000 0.003359
11.650000 0.002925
11.750000 0.002447
11.850000 0.002347
11.950000 0.001946
12.050000 0.001980
12.150000 0.001713
12.250000 0.001602
12.350000 0.001390
12.450000 0.001290
12.550000 0.000901
12.650000 0.000678
12.750000 0.000701
12.850000 0.000601
12.950000 0.000712
13.050000 0.000434
13.150000 0.000478
13.250000 0.000445
13.350000 0.000345
13.450000 0.000389
13.550000 0.000323
13.650000 0.000234
13.750000 0.000211
13.850000 0.000111
13.950000 0.000145
14.050000 0.000156
14.150000 0.000133
14.250000 0.000133
14.350000 0.000178
14.450000 0.000089
14.550000 0.000056
14.650000 0.000089
14.750000 0.000089
14.850000 0.000056
14.950000 0.000011
15.050000 0.000044
15.150000 0.000033
15.250000 0.000022
15.350000 0.000011
15.450000 0.000022
15.550000 0.000011
15.650000 0.000000
15.750000 0.000000
15.850000 0.000022
15.950000 0.000033
16.050000 0.000000
16.150000 0.000000
16.250000 0.000011
16.350000 0.000000
16.450000 0.000000
16.550000 0.000011
16.650000 0.000000
16.750000 0.000000
16.850000 0.000000
16.950000 0.000011
17.050000 0.000000
17.150000 0.000000
17.250000 0.000000
17.350000 0.000000
17.450000 0.000000
17.550000 0.000000
17.650000 0.000000
17.750000 0.000000
17.850000 0.000000
17.950000 0.000000
18.050000 0.000000
18.150000 0.000000
18.250000 0.000000
18.350000 0.000000
18.450000 0.000000
18.550000 0.000000
18.650000 0.000000
18.750000 0.000000
18.850000 0.000000
18.950000 0.000000
19.050000 0.000000
19.150000 0.000000
19.250000 0.000000
19.350000 0.000000
19.450000 0.000000
19.550000 0.000000
19.650000 0.000000
19.750000 0.000000
19.850000 0.000000
19.950000 0.000000
20.050000 0.000000
20.150000 0.000000
20.250000 0.000000
20.350000 0.000000
20.450000 0.000000
20.550000 0.000000
20.650000 0.000000
20.750000 0.000000
20.850000 0.000000
20.950000 0.000000
21.050000 0.000000
21.150000 0.000000
21.250000 0.000000
21.350000 0.000000
21.450000 0.000000
21.550000 0.000000
21.650000 0.000000
21.750000 0.000000
21.850000 0.000000
21.950000 0.000000
22.050000 0.000000
22.150000 0.000000
22.250000 0.000000
22.350000 0.000000
22.450000 0.000000
22.550000 0.000000
22.650000 0.000000
22.750000 0.000000
22.850000 0.000000
22.950000 0.000000
23.050000 0.000000
23.150000 0.000000
23.250000 0.000000
23.350000 0.000000
23.450000 0.000000
23.550000 0.000000
23.650000 0.000000
23.750000 0.000000
23.850000 0.000000
23.950000 0.000000
24.050000 0.000000
24.150000 0.000000
24.250000 0.000000
24.350000 0.000000
24.450000 0.000000
24.550000 0.000000
24.650000 0.000000
24.750000 0.000000
24.850000 0.000000
24.950000 0.000000
25.050000 0.000000
25.150000 0.000000
25.250000 0.000000
25.350000 0.000000
25.450000 0.000000
25.550000 0.000000
25.650000 0.000000
25.750000 0.000000
25.850000 0.000000
25.950000 0.000000
26.050000 0.000000
26.150000 0.000000
26.250000 0.000000
26.350000 0.000000
26.450000 0.000000
26.550000 0.000000
26.650000 0.000000
26.750000 0.000000
26.850000 0.000000
26.950000 0.000000
27.050000 0.000000
27.150000 0.000000
27.250000 0.000000
27.350000 0.000000
27.450000 0.000000
27.550000 0.000000
27.650000 0.000000
27.750000 0.000000
27.850000 0.000000
27.950000 0.000000
28.050000 0.000000
28.150000 0.000000
28.250000 0.000000
28.350000 0.000000
28.450000 0.000000
28.550000 0.000000
28.650000 0.000000
28.750000 0.000000
28.850000 0.000000
28.950000 0.000000
29.050000 0.000000
29.150000 0.000000
29.250000 0.000000
29.350000 0.000000
29.450000 0.000000
29.550000 0.000000
29.650000 0.000000
29.750000 0.000000
29.850000 0.000000
29.950000 0.000000
30.050000 0.000000
30.150000 0.000000
30.250000 0.000000
30.350000 0.000000
30.450000 0.000000
30.550000 0.000000
30.650000 0.000000
30.750000 0.000000
30.850000 0.000000
30.950000 0.000000
31.050000 0.000000
31.150000 0.000000
31.250000 0.000000
31.350000 0.000000
31.450000 0.000000
31.550000 0.000000
31.650000 0.000000
31.750000 0.000000
31.850000 0.000000
31.950000 0.000000
32.050000 0.000000
32.150000 0.000000
32.250000 0.000000
32.350000 0.000000
32.450000 0.000000
32.550000 0.000000
32.650000 0.000000
32.750000 0.000000
32.850000 0.000000
32.950000 0.000000
33.050000 0.000000
33.150000 0.000000
33.250000 0.000000
33.350000 0.000000
33.450000 0.000000
33.550000 0.000000
33.650000 0.000000
33.750000 0.000000
33.850000 0.000000
33.950000 0.000000
34.050000 0.000000
34.150000 0.000000
34.250000 0.000000
34.350000 0.000000
34.450000 0.000000
34.550000 0.000000
34.650000 0.000000
34.750000 0.000000
34.850000 0.000000
34.950000 0.000000
35.050000 0.000000
35.150000 0.000000
35.250000 0.000000
35.350000 0.000000
35.450000 0.000000
35.550000 0.000000
35.650000 0.000000
35.750000 0.000000
35.850000 0.000000
35.950000 0.000000
36.050000 0.000000
36.150000 0.000000
36.250000 0.000000
36.350000 0.000000
36.450000 0.000000
36.550000 0.000000
36.650000 0.000000
36.750000 0.000000
36.850000 0.000000
36.950000 0.000000
37.050000 0.000000
37.150000 0.000000
37.250000 0.000000
37.350000 0.000000
37.450000 0.000000
37.550000 0.000000
37.650000 0.000000
37.750000 0.000000
37.850000 0.000000
37.950000 0.000000
38.050000 0.000000
38.150000 0.000000
38.250000 0.000000
38.350000 0.000000
38.450000 0.000000
38.550000 0.000000
38.650000 0.000000
38.750000 0.000000
38.850000 0.000000
38.950000 0.000000
39.050000 0.000000
39.150000 0.000000
39.250000 0.000000
39.350000 0.000000
39.450000 0.000000
39.550000 0.000000
39.650000 0.000000
39.750000 0.000000
39.850000 0.000000
39.950000 0.000000
40.050000 0.000000
40.150000 0.000000
40.250000 0.000000
40.350000 0.000000
40.450000 0.000000
40.550000 0.000000
40.650000 0.000000
40.750000 0.000000
40.850000 0.000000
40.950000 0.000000
41.050000 0.000000
41.150000 0.000000
41.250000 0.000000
41.350000 0.000000
41.450000 0.000000
41.550000 0.000000
41.650000 0.000000
41.750000 0.000000
41.850000 0.000000
41.950000 0.000000
42.050000 0.000000
42.150000 0.000000
42.250000 0.000000
42.350000 0.000000
42.450000 0.000000
42.550000 0.000000
42.650000 0.000000
42.750000 0.000000
42.850000 0.000000
42.950000 0.000000
43.050000 0.000000
43.150000 0.000000
43.250000 0.000000
43.350000 0.000000
43.450000 0.000000
43.550000 0.000000
43.650000 0.000000
43.750000 0.000000
43.850000 0.000000
43.950000 0.000000
44.050000 0.000000
44.150000 0.000000
44.250000 0.000000
44.350000 0.000000
44.450000 0.000000
44.550000 0.000000
44.650000 0.000000
44.750000 0.000000
44.850000 0.000000
44.950000 0.000000
45.050000 0.000000
45.150000 0.000000
45.250000 0.000000
45.350000 0.000000
45.450000 0.000000
45.550000 0.000000
45.650000 0.000000
45.750000 0.000000
45.850000 0.000000
45.950000 0.000000
46.050000 0.000000
46.150000 0.000000
46.250000 0.000000
46.350000 0.000000
46.450000 0.000000
46.550000 0.000000
46.650000 0.000000
46.750000 0.000000
46.850000 0.000000
46.950000 0.000000
47.050000 0.000000
47.150000 0.000000
47.250000 0.000000
47.350000 0.000000
47.450000 0.000000
47.550000 0.000000
47.650000 0.000000
47.750000 0.000000
47.850000 0.000000
47.950000 0.000000
48.050000 0.000000
48.150000 0.000000
48.250000 0.000000
48.350000 0.000000
48.450000 0.000000
48.550000 0.000000
48.650000 0.000000
48.750000 0.000000
48.850000 0.000000
48.950000 0.000000
49.050000 0.000000
49.150000 0.000000
49.250000 0.000000
49.350000 0.000000
49.450000 0.000000
49.550000 0.000000
49.650000 0.000000
49.750000 0.000000
49.850000 0.000000
49.950000 0.000000
