# Supplementary material for: Predicting scale-dependent chromatin polymer properties from systematic coarse-graining
Source: Nat Commun. 2023 Jul 11;14:4108. doi: 10.1038/s41467-023-39907-2 (PMC10336007; doi:10.1038/s41467-023-39907-2)
Supplement: Supplementary file 4 — Source Data [file 41467_2023_39907_MOESM4_ESM.zip › source_data/source_data_fig_3/source_data_fig_3f/dist_bond_length_seg50.dat]

0.050000 0.000024
0.150000 0.000310
0.250000 0.000596
0.350000 0.001073
0.450000 0.001645
0.550000 0.002026
0.650000 0.003408
0.750000 0.004195
0.850000 0.005577
0.950000 0.006602
1.050000 0.008223
1.150000 0.010177
1.250000 0.012155
1.350000 0.014562
1.450000 0.015968
1.550000 0.018614
1.650000 0.021093
1.750000 0.024310
1.850000 0.026241
1.950000 0.029959
2.050000 0.034678
2.150000 0.037371
2.250000 0.042948
2.350000 0.048644
2.450000 0.053911
2.550000 0.056795
2.650000 0.062944
2.750000 0.072191
2.850000 0.077983
2.950000 0.084799
3.050000 0.090138
3.150000 0.099719
3.250000 0.108585
3.350000 0.115473
3.450000 0.122289
3.550000 0.137757
3.650000 0.143143
3.750000 0.149459
3.850000 0.157824
3.950000 0.162996
4.050000 0.173030
4.150000 0.172458
4.250000 0.180466
4.350000 0.187545
4.450000 0.198556
4.550000 0.198508
4.650000 0.197412
4.750000 0.203036
4.850000 0.203775
4.950000 0.204490
5.050000 0.205634
5.150000 0.206802
5.250000 0.198842
5.350000 0.203179
5.450000 0.194313
5.550000 0.192502
5.650000 0.188355
5.750000 0.181944
5.850000 0.180085
5.950000 0.174150
6.050000 0.170266
6.150000 0.163521
6.250000 0.161471
6.350000 0.157610
6.450000 0.153987
6.550000 0.144621
6.650000 0.142547
6.750000 0.138829
6.850000 0.132895
6.950000 0.129939
7.050000 0.123814
7.150000 0.115401
7.250000 0.110730
7.350000 0.108609
7.450000 0.108227
7.550000 0.102793
7.650000 0.097526
7.750000 0.090948
7.850000 0.088493
7.950000 0.085800
8.050000 0.081796
8.150000 0.076028
8.250000 0.074932
8.350000 0.073216
8.450000 0.068306
8.550000 0.066447
8.650000 0.064398
8.750000 0.060561
8.850000 0.056271
8.950000 0.054292
9.050000 0.051528
9.150000 0.047643
9.250000 0.046761
9.350000 0.043687
9.450000 0.041685
9.550000 0.041422
9.650000 0.039349
9.750000 0.034821
9.850000 0.034368
9.950000 0.031222
10.050000 0.029458
10.150000 0.027146
10.250000 0.026169
10.350000 0.023929
10.450000 0.023309
10.550000 0.021545
10.650000 0.020449
10.750000 0.019234
10.850000 0.018971
10.950000 0.017708
11.050000 0.015706
11.150000 0.014300
11.250000 0.013156
11.350000 0.012489
11.450000 0.013204
11.550000 0.011655
11.650000 0.010797
11.750000 0.009319
11.850000 0.009939
11.950000 0.008461
12.050000 0.008151
12.150000 0.007817
12.250000 0.007436
12.350000 0.006745
12.450000 0.006554
12.550000 0.005958
12.650000 0.005196
12.750000 0.005363
12.850000 0.004528
12.950000 0.004242
13.050000 0.004219
13.150000 0.004123
13.250000 0.004171
13.350000 0.003313
13.450000 0.003742
13.550000 0.003170
13.650000 0.002383
13.750000 0.002550
13.850000 0.002550
13.950000 0.002503
14.050000 0.002074
14.150000 0.002169
14.250000 0.001931
14.350000 0.001454
14.450000 0.001359
14.550000 0.001597
14.650000 0.001621
14.750000 0.001502
14.850000 0.000930
14.950000 0.001359
15.050000 0.001216
15.150000 0.000930
15.250000 0.000930
15.350000 0.000953
15.450000 0.000667
15.550000 0.000691
15.650000 0.000667
15.750000 0.000572
15.850000 0.000548
15.950000 0.000596
16.050000 0.000524
16.150000 0.000358
16.250000 0.000548
16.350000 0.000405
16.450000 0.000334
16.550000 0.000310
16.650000 0.000238
16.750000 0.000215
16.850000 0.000358
16.950000 0.000215
17.050000 0.000286
17.150000 0.000262
17.250000 0.000215
17.350000 0.000215
17.450000 0.000167
17.550000 0.000048
17.650000 0.000215
17.750000 0.000072
17.850000 0.000095
17.950000 0.000048
18.050000 0.000095
18.150000 0.000215
18.250000 0.000048
18.350000 0.000048
18.450000 0.000143
18.550000 0.000072
18.650000 0.000024
18.750000 0.000048
18.850000 0.000048
18.950000 0.000095
19.050000 0.000024
19.150000 0.000000
19.250000 0.000072
19.350000 0.000000
19.450000 0.000000
19.550000 0.000024
19.650000 0.000000
19.750000 0.000072
19.850000 0.000024
19.950000 0.000024
20.050000 0.000048
20.150000 0.000000
20.250000 0.000000
20.350000 0.000000
20.450000 0.000024
20.550000 0.000024
20.650000 0.000000
20.750000 0.000000
20.850000 0.000000
20.950000 0.000000
21.050000 0.000000
21.150000 0.000000
21.250000 0.000000
21.350000 0.000024
21.450000 0.000000
21.550000 0.000000
21.650000 0.000000
21.750000 0.000024
21.850000 0.000000
21.950000 0.000000
22.050000 0.000000
22.150000 0.000000
22.250000 0.000000
22.350000 0.000000
22.450000 0.000000
22.550000 0.000000
22.650000 0.000000
22.750000 0.000000
22.850000 0.000000
22.950000 0.000000
23.050000 0.000000
23.150000 0.000000
23.250000 0.000000
23.350000 0.000000
23.450000 0.000000
23.550000 0.000000
23.650000 0.000000
23.750000 0.000000
23.850000 0.000000
23.950000 0.000000
24.050000 0.000000
24.150000 0.000000
24.250000 0.000000
24.350000 0.000000
24.450000 0.000000
24.550000 0.000000
24.650000 0.000000
24.750000 0.000000
24.850000 0.000000
24.950000 0.000000
25.050000 0.000000
25.150000 0.000000
25.250000 0.000000
25.350000 0.000000
25.450000 0.000000
25.550000 0.000000
25.650000 0.000000
25.750000 0.000000
25.850000 0.000000
25.950000 0.000000
26.050000 0.000000
26.150000 0.000000
26.250000 0.000000
26.350000 0.000000
26.450000 0.000000
26.550000 0.000000
26.650000 0.000000
26.750000 0.000000
26.850000 0.000000
26.950000 0.000000
27.050000 0.000000
27.150000 0.000000
27.250000 0.000000
27.350000 0.000000
27.450000 0.000000
27.550000 0.000000
27.650000 0.000000
27.750000 0.000000
27.850000 0.000000
27.950000 0.000000
28.050000 0.000000
28.150000 0.000000
28.250000 0.000000
28.350000 0.000000
28.450000 0.000000
28.550000 0.000000
28.650000 0.000000
28.750000 0.000000
28.850000 0.000000
28.950000 0.000000
29.050000 0.000000
29.150000 0.000000
29.250000 0.000000
29.350000 0.000000
29.450000 0.000000
29.550000 0.000000
29.650000 0.000000
29.750000 0.000000
29.850000 0.000000
29.950000 0.000000
30.050000 0.000000
30.150000 0.000000
30.250000 0.000000
30.350000 0.000000
30.450000 0.000000
30.550000 0.000000
30.650000 0.000000
30.750000 0.000000
30.850000 0.000000
30.950000 0.000000
31.050000 0.000000
31.150000 0.000000
31.250000 0.000000
31.350000 0.000000
31.450000 0.000000
31.550000 0.000000
31.650000 0.000000
31.750000 0.000000
31.850000 0.000000
31.950000 0.000000
32.050000 0.000000
32.150000 0.000000
32.250000 0.000000
32.350000 0.000000
32.450000 0.000000
32.550000 0.000000
32.650000 0.000000
32.750000 0.000000
32.850000 0.000000
32.950000 0.000000
33.050000 0.000000
33.150000 0.000000
33.250000 0.000000
33.350000 0.000000
33.450000 0.000000
33.550000 0.000000
33.650000 0.000000
33.750000 0.000000
33.850000 0.000000
33.950000 0.000000
34.050000 0.000000
34.150000 0.000000
34.250000 0.000000
34.350000 0.000000
34.450000 0.000000
34.550000 0.000000
34.650000 0.000000
34.750000 0.000000
34.850000 0.000000
34.950000 0.000000
35.050000 0.000000
35.150000 0.000000
35.250000 0.000000
35.350000 0.000000
35.450000 0.000000
35.550000 0.000000
35.650000 0.000000
35.750000 0.000000
35.850000 0.000000
35.950000 0.000000
36.050000 0.000000
36.150000 0.000000
36.250000 0.000000
36.350000 0.000000
36.450000 0.000000
36.550000 0.000000
36.650000 0.000000
36.750000 0.000000
36.850000 0.000000
36.950000 0.000000
37.050000 0.000000
37.150000 0.000000
37.250000 0.000000
37.350000 0.000000
37.450000 0.000000
37.550000 0.000000
37.650000 0.000000
37.750000 0.000000
37.850000 0.000000
37.950000 0.000000
38.050000 0.000000
38.150000 0.000000
38.250000 0.000000
38.350000 0.000000
38.450000 0.000000
38.550000 0.000000
38.650000 0.000000
38.750000 0.000000
38.850000 0.000000
38.950000 0.000000
39.050000 0.000000
39.150000 0.000000
39.250000 0.000000
39.350000 0.000000
39.450000 0.000000
39.550000 0.000000
39.650000 0.000000
39.750000 0.000000
39.850000 0.000000
39.950000 0.000000
40.050000 0.000000
40.150000 0.000000
40.250000 0.000000
40.350000 0.000000
40.450000 0.000000
40.550000 0.000000
40.650000 0.000000
40.750000 0.000000
40.850000 0.000000
40.950000 0.000000
41.050000 0.000000
41.150000 0.000000
41.250000 0.000000
41.350000 0.000000
41.450000 0.000000
41.550000 0.000000
41.650000 0.000000
41.750000 0.000000
41.850000 0.000000
41.950000 0.000000
42.050000 0.000000
42.150000 0.000000
42.250000 0.000000
42.350000 0.000000
42.450000 0.000000
42.550000 0.000000
42.650000 0.000000
42.750000 0.000000
42.850000 0.000000
42.950000 0.000000
43.050000 0.000000
43.150000 0.000000
43.250000 0.000000
43.350000 0.000000
43.450000 0.000000
43.550000 0.000000
43.650000 0.000000
43.750000 0.000000
43.850000 0.000000
43.950000 0.000000
44.050000 0.000000
44.150000 0.000000
44.250000 0.000000
44.350000 0.000000
44.450000 0.000000
44.550000 0.000000
44.650000 0.000000
44.750000 0.000000
44.850000 0.000000
44.950000 0.000000
45.050000 0.000000
45.150000 0.000000
45.250000 0.000000
45.350000 0.000000
45.450000 0.000000
45.550000 0.000000
45.650000 0.000000
45.750000 0.000000
45.850000 0.000000
45.950000 0.000000
46.050000 0.000000
46.150000 0.000000
46.250000 0.000000
46.350000 0.000000
46.450000 0.000000
46.550000 0.000000
46.650000 0.000000
46.750000 0.000000
46.850000 0.000000
46.950000 0.000000
47.050000 0.000000
47.150000 0.000000
47.250000 0.000000
47.350000 0.000000
47.450000 0.000000
47.550000 0.000000
47.650000 0.000000
47.750000 0.000000
47.850000 0.000000
47.950000 0.000000
48.050000 0.000000
48.150000 0.000000
48.250000 0.000000
48.350000 0.000000
48.450000 0.000000
48.550000 0.000000
48.650000 0.000000
48.750000 0.000000
48.850000 0.000000
48.950000 0.000000
49.050000 0.000000
49.150000 0.000000
49.250000 0.000000
49.350000 0.000000
49.450000 0.000000
49.550000 0.000000
49.650000 0.000000
49.750000 0.000000
49.850000 0.000000
49.950000 0.000000
