# Supplementary material for: Predicting scale-dependent chromatin polymer properties from systematic coarse-graining
Source: Nat Commun. 2023 Jul 11;14:4108. doi: 10.1038/s41467-023-39907-2 (PMC10336007; doi:10.1038/s41467-023-39907-2)
Supplement: Supplementary file 4 — Source Data [file 41467_2023_39907_MOESM4_ESM.zip › source_data/source_data_fig_4/source_data_fig_4f/Ideal_dist_phi_nb1.txt]

-179.000000 0.002783
-177.000000 0.002783
-175.000000 0.002782
-173.000000 0.002783
-171.000000 0.002766
-169.000000 0.002779
-167.000000 0.002788
-165.000000 0.002782
-163.000000 0.002766
-161.000000 0.002773
-159.000000 0.002789
-157.000000 0.002772
-155.000000 0.002770
-153.000000 0.002771
-151.000000 0.002774
-149.000000 0.002777
-147.000000 0.002778
-145.000000 0.002777
-143.000000 0.002790
-141.000000 0.002777
-139.000000 0.002771
-137.000000 0.002775
-135.000000 0.002786
-133.000000 0.002785
-131.000000 0.002781
-129.000000 0.002776
-127.000000 0.002789
-125.000000 0.002775
-123.000000 0.002777
-121.000000 0.002777
-119.000000 0.002766
-117.000000 0.002777
-115.000000 0.002776
-113.000000 0.002765
-111.000000 0.002780
-109.000000 0.002779
-107.000000 0.002792
-105.000000 0.002773
-103.000000 0.002773
-101.000000 0.002788
-99.000000 0.002773
-97.000000 0.002773
-95.000000 0.002766
-93.000000 0.002775
-91.000000 0.002774
-89.000000 0.002765
-87.000000 0.002763
-85.000000 0.002775
-83.000000 0.002769
-81.000000 0.002774
-79.000000 0.002772
-77.000000 0.002759
-75.000000 0.002760
-73.000000 0.002787
-71.000000 0.002792
-69.000000 0.002771
-67.000000 0.002772
-65.000000 0.002778
-63.000000 0.002769
-61.000000 0.002773
-59.000000 0.002777
-57.000000 0.002764
-55.000000 0.002768
-53.000000 0.002781
-51.000000 0.002770
-49.000000 0.002770
-47.000000 0.002781
-45.000000 0.002800
-43.000000 0.002785
-41.000000 0.002781
-39.000000 0.002771
-37.000000 0.002780
-35.000000 0.002777
-33.000000 0.002799
-31.000000 0.002778
-29.000000 0.002783
-27.000000 0.002784
-25.000000 0.002779
-23.000000 0.002775
-21.000000 0.002773
-19.000000 0.002768
-17.000000 0.002774
-15.000000 0.002767
-13.000000 0.002773
-11.000000 0.002782
-9.000000 0.002777
-7.000000 0.002784
-5.000000 0.002777
-3.000000 0.002773
-1.000000 0.002790
1.000000 0.002780
3.000000 0.002786
5.000000 0.002778
7.000000 0.002787
9.000000 0.002792
11.000000 0.002779
13.000000 0.002789
15.000000 0.002779
17.000000 0.002762
19.000000 0.002772
21.000000 0.002774
23.000000 0.002785
25.000000 0.002775
27.000000 0.002774
29.000000 0.002770
31.000000 0.002768
33.000000 0.002785
35.000000 0.002781
37.000000 0.002785
39.000000 0.002783
41.000000 0.002779
43.000000 0.002792
45.000000 0.002782
47.000000 0.002776
49.000000 0.002766
51.000000 0.002778
53.000000 0.002778
55.000000 0.002785
57.000000 0.002773
59.000000 0.002786
61.000000 0.002781
63.000000 0.002771
65.000000 0.002774
67.000000 0.002789
69.000000 0.002794
71.000000 0.002769
73.000000 0.002768
75.000000 0.002784
77.000000 0.002766
79.000000 0.002784
81.000000 0.002774
83.000000 0.002789
85.000000 0.002794
87.000000 0.002772
89.000000 0.002775
91.000000 0.002789
93.000000 0.002777
95.000000 0.002781
97.000000 0.002771
99.000000 0.002745
101.000000 0.002762
103.000000 0.002794
105.000000 0.002787
107.000000 0.002777
109.000000 0.002777
111.000000 0.002784
113.000000 0.002791
115.000000 0.002758
117.000000 0.002781
119.000000 0.002775
121.000000 0.002775
123.000000 0.002793
125.000000 0.002778
127.000000 0.002758
129.000000 0.002775
131.000000 0.002778
133.000000 0.002769
135.000000 0.002779
137.000000 0.002789
139.000000 0.002773
141.000000 0.002795
143.000000 0.002786
145.000000 0.002781
147.000000 0.002791
149.000000 0.002781
151.000000 0.002771
153.000000 0.002772
155.000000 0.002777
157.000000 0.002787
159.000000 0.002772
161.000000 0.002780
163.000000 0.002785
165.000000 0.002780
167.000000 0.002789
169.000000 0.002783
171.000000 0.002774
173.000000 0.002764
175.000000 0.002786
177.000000 0.002788
179.000000 0.002779
