# Supplementary material for: Predicting scale-dependent chromatin polymer properties from systematic coarse-graining
Source: Nat Commun. 2023 Jul 11;14:4108. doi: 10.1038/s41467-023-39907-2 (PMC10336007; doi:10.1038/s41467-023-39907-2)
Supplement: Supplementary file 4 — Source Data [file 41467_2023_39907_MOESM4_ESM.zip › source_data/source_data_fig_4/source_data_fig_4f/SAW_dist_phi_nb1.txt]

-179.000000 0.003280
-177.000000 0.003282
-175.000000 0.003278
-173.000000 0.003272
-171.000000 0.003264
-169.000000 0.003269
-167.000000 0.003269
-165.000000 0.003270
-163.000000 0.003276
-161.000000 0.003261
-159.000000 0.003255
-157.000000 0.003252
-155.000000 0.003263
-153.000000 0.003232
-151.000000 0.003242
-149.000000 0.003245
-147.000000 0.003232
-145.000000 0.003221
-143.000000 0.003223
-141.000000 0.003210
-139.000000 0.003206
-137.000000 0.003210
-135.000000 0.003185
-133.000000 0.003177
-131.000000 0.003176
-129.000000 0.003166
-127.000000 0.003155
-125.000000 0.003152
-123.000000 0.003129
-121.000000 0.003124
-119.000000 0.003107
-117.000000 0.003109
-115.000000 0.003087
-113.000000 0.003066
-111.000000 0.003066
-109.000000 0.003041
-107.000000 0.003033
-105.000000 0.003019
-103.000000 0.003007
-101.000000 0.003000
-99.000000 0.002978
-97.000000 0.002962
-95.000000 0.002942
-93.000000 0.002921
-91.000000 0.002917
-89.000000 0.002879
-87.000000 0.002890
-85.000000 0.002857
-83.000000 0.002836
-81.000000 0.002826
-79.000000 0.002812
-77.000000 0.002793
-75.000000 0.002762
-73.000000 0.002750
-71.000000 0.002721
-69.000000 0.002710
-67.000000 0.002689
-65.000000 0.002660
-63.000000 0.002642
-61.000000 0.002627
-59.000000 0.002600
-57.000000 0.002562
-55.000000 0.002542
-53.000000 0.002518
-51.000000 0.002487
-49.000000 0.002433
-47.000000 0.002406
-45.000000 0.002379
-43.000000 0.002337
-41.000000 0.002313
-39.000000 0.002285
-37.000000 0.002246
-35.000000 0.002223
-33.000000 0.002200
-31.000000 0.002169
-29.000000 0.002148
-27.000000 0.002114
-25.000000 0.002110
-23.000000 0.002082
-21.000000 0.002080
-19.000000 0.002072
-17.000000 0.002057
-15.000000 0.002038
-13.000000 0.002027
-11.000000 0.002015
-9.000000 0.002020
-7.000000 0.002014
-5.000000 0.001997
-3.000000 0.002011
-1.000000 0.001989
1.000000 0.002006
3.000000 0.001995
5.000000 0.001996
7.000000 0.001994
9.000000 0.002012
11.000000 0.002028
13.000000 0.002013
15.000000 0.002037
17.000000 0.002039
19.000000 0.002070
21.000000 0.002080
23.000000 0.002090
25.000000 0.002105
27.000000 0.002123
29.000000 0.002138
31.000000 0.002177
33.000000 0.002186
35.000000 0.002225
37.000000 0.002245
39.000000 0.002289
41.000000 0.002316
43.000000 0.002346
45.000000 0.002389
47.000000 0.002418
49.000000 0.002443
51.000000 0.002476
53.000000 0.002504
55.000000 0.002534
57.000000 0.002574
59.000000 0.002606
61.000000 0.002620
63.000000 0.002659
65.000000 0.002673
67.000000 0.002693
69.000000 0.002714
71.000000 0.002721
73.000000 0.002763
75.000000 0.002758
77.000000 0.002784
79.000000 0.002810
81.000000 0.002846
83.000000 0.002846
85.000000 0.002865
87.000000 0.002865
89.000000 0.002909
91.000000 0.002904
93.000000 0.002934
95.000000 0.002950
97.000000 0.002954
99.000000 0.002986
101.000000 0.002980
103.000000 0.003006
105.000000 0.003036
107.000000 0.003048
109.000000 0.003064
111.000000 0.003064
113.000000 0.003062
115.000000 0.003095
117.000000 0.003090
119.000000 0.003114
121.000000 0.003123
123.000000 0.003148
125.000000 0.003136
127.000000 0.003140
129.000000 0.003153
131.000000 0.003171
133.000000 0.003180
135.000000 0.003191
137.000000 0.003187
139.000000 0.003200
141.000000 0.003207
143.000000 0.003220
145.000000 0.003222
147.000000 0.003232
149.000000 0.003237
151.000000 0.003232
153.000000 0.003256
155.000000 0.003249
157.000000 0.003276
159.000000 0.003270
161.000000 0.003265
163.000000 0.003264
165.000000 0.003274
167.000000 0.003271
169.000000 0.003272
171.000000 0.003279
173.000000 0.003274
175.000000 0.003279
177.000000 0.003275
179.000000 0.003281
