# Supplementary material for: Predicting scale-dependent chromatin polymer properties from systematic coarse-graining
Source: Nat Commun. 2023 Jul 11;14:4108. doi: 10.1038/s41467-023-39907-2 (PMC10336007; doi:10.1038/s41467-023-39907-2)
Supplement: Supplementary file 4 — Source Data [file 41467_2023_39907_MOESM4_ESM.zip › source_data/source_data_fig_4/source_data_fig_4f/Arsg_dist_phi_nb1.txt]

-178.000000 0.003164
-174.000000 0.003163
-170.000000 0.003154
-166.000000 0.003149
-162.000000 0.003144
-158.000000 0.003134
-154.000000 0.003118
-150.000000 0.003109
-146.000000 0.003100
-142.000000 0.003088
-138.000000 0.003071
-134.000000 0.003055
-130.000000 0.003040
-126.000000 0.003018
-122.000000 0.003005
-118.000000 0.002985
-114.000000 0.002966
-110.000000 0.002944
-106.000000 0.002920
-102.000000 0.002899
-98.000000 0.002881
-94.000000 0.002854
-90.000000 0.002833
-86.000000 0.002814
-82.000000 0.002801
-78.000000 0.002791
-74.000000 0.002779
-70.000000 0.002770
-66.000000 0.002770
-62.000000 0.002761
-58.000000 0.002750
-54.000000 0.002714
-50.000000 0.002666
-46.000000 0.002601
-42.000000 0.002521
-38.000000 0.002449
-34.000000 0.002377
-30.000000 0.002319
-26.000000 0.002270
-22.000000 0.002232
-18.000000 0.002200
-14.000000 0.002169
-10.000000 0.002153
-6.000000 0.002140
-2.000000 0.002137
2.000000 0.002136
6.000000 0.002139
10.000000 0.002148
14.000000 0.002170
18.000000 0.002196
22.000000 0.002231
26.000000 0.002270
30.000000 0.002321
34.000000 0.002382
38.000000 0.002449
42.000000 0.002525
46.000000 0.002603
50.000000 0.002667
54.000000 0.002719
58.000000 0.002749
62.000000 0.002765
66.000000 0.002767
70.000000 0.002771
74.000000 0.002774
78.000000 0.002786
82.000000 0.002799
86.000000 0.002818
90.000000 0.002843
94.000000 0.002856
98.000000 0.002882
102.000000 0.002907
106.000000 0.002921
110.000000 0.002951
114.000000 0.002966
118.000000 0.002986
122.000000 0.003006
126.000000 0.003024
130.000000 0.003038
134.000000 0.003057
138.000000 0.003074
142.000000 0.003088
146.000000 0.003102
150.000000 0.003112
154.000000 0.003125
158.000000 0.003135
162.000000 0.003141
166.000000 0.003149
170.000000 0.003152
174.000000 0.003161
178.000000 0.003162
