# Supplementary material for: Predicting scale-dependent chromatin polymer properties from systematic coarse-graining
Source: Nat Commun. 2023 Jul 11;14:4108. doi: 10.1038/s41467-023-39907-2 (PMC10336007; doi:10.1038/s41467-023-39907-2)
Supplement: Supplementary file 4 — Source Data [file 41467_2023_39907_MOESM4_ESM.zip › source_data/source_data_fig_4/source_data_fig_4f/Alpha_globin_dist_phi_nb1.txt]

-178.000000 0.003264
-174.000000 0.003256
-170.000000 0.003260
-166.000000 0.003245
-162.000000 0.003234
-158.000000 0.003222
-154.000000 0.003203
-150.000000 0.003184
-146.000000 0.003167
-142.000000 0.003147
-138.000000 0.003124
-134.000000 0.003102
-130.000000 0.003076
-126.000000 0.003053
-122.000000 0.003023
-118.000000 0.002995
-114.000000 0.002971
-110.000000 0.002945
-106.000000 0.002915
-102.000000 0.002882
-98.000000 0.002851
-94.000000 0.002829
-90.000000 0.002800
-86.000000 0.002779
-82.000000 0.002757
-78.000000 0.002740
-74.000000 0.002725
-70.000000 0.002716
-66.000000 0.002707
-62.000000 0.002705
-58.000000 0.002691
-54.000000 0.002664
-50.000000 0.002619
-46.000000 0.002553
-42.000000 0.002485
-38.000000 0.002405
-34.000000 0.002343
-30.000000 0.002288
-26.000000 0.002237
-22.000000 0.002196
-18.000000 0.002172
-14.000000 0.002140
-10.000000 0.002122
-6.000000 0.002109
-2.000000 0.002107
2.000000 0.002104
6.000000 0.002110
10.000000 0.002124
14.000000 0.002145
18.000000 0.002166
22.000000 0.002198
26.000000 0.002240
30.000000 0.002286
34.000000 0.002343
38.000000 0.002407
42.000000 0.002484
46.000000 0.002554
50.000000 0.002616
54.000000 0.002663
58.000000 0.002687
62.000000 0.002700
66.000000 0.002711
70.000000 0.002717
74.000000 0.002725
78.000000 0.002736
82.000000 0.002755
86.000000 0.002777
90.000000 0.002797
94.000000 0.002827
98.000000 0.002856
102.000000 0.002885
106.000000 0.002911
110.000000 0.002947
114.000000 0.002970
118.000000 0.003003
122.000000 0.003022
126.000000 0.003052
130.000000 0.003075
134.000000 0.003102
138.000000 0.003126
142.000000 0.003144
146.000000 0.003169
150.000000 0.003187
154.000000 0.003203
158.000000 0.003220
162.000000 0.003236
166.000000 0.003249
170.000000 0.003252
174.000000 0.003256
178.000000 0.003259
