# Supplementary material for: Predicting scale-dependent chromatin polymer properties from systematic coarse-graining
Source: Nat Commun. 2023 Jul 11;14:4108. doi: 10.1038/s41467-023-39907-2 (PMC10336007; doi:10.1038/s41467-023-39907-2)
Supplement: Supplementary file 4 — Source Data [file 41467_2023_39907_MOESM4_ESM.zip › source_data/source_data_fig_4/source_data_fig_4f/Sox2_dist_phi_nb1.txt]

-178.000000 0.003079
-174.000000 0.003074
-170.000000 0.003069
-166.000000 0.003061
-162.000000 0.003064
-158.000000 0.003056
-154.000000 0.003049
-150.000000 0.003043
-146.000000 0.003035
-142.000000 0.003032
-138.000000 0.003018
-134.000000 0.003011
-130.000000 0.002998
-126.000000 0.002984
-122.000000 0.002975
-118.000000 0.002962
-114.000000 0.002941
-110.000000 0.002931
-106.000000 0.002922
-102.000000 0.002900
-98.000000 0.002890
-94.000000 0.002867
-90.000000 0.002853
-86.000000 0.002840
-82.000000 0.002836
-78.000000 0.002818
-74.000000 0.002815
-70.000000 0.002815
-66.000000 0.002804
-62.000000 0.002809
-58.000000 0.002799
-54.000000 0.002770
-50.000000 0.002721
-46.000000 0.002655
-42.000000 0.002581
-38.000000 0.002501
-34.000000 0.002430
-30.000000 0.002372
-26.000000 0.002316
-22.000000 0.002269
-18.000000 0.002242
-14.000000 0.002215
-10.000000 0.002191
-6.000000 0.002182
-2.000000 0.002172
2.000000 0.002175
6.000000 0.002181
10.000000 0.002196
14.000000 0.002216
18.000000 0.002234
22.000000 0.002273
26.000000 0.002317
30.000000 0.002372
34.000000 0.002430
38.000000 0.002502
42.000000 0.002576
46.000000 0.002662
50.000000 0.002724
54.000000 0.002771
58.000000 0.002803
62.000000 0.002812
66.000000 0.002814
70.000000 0.002807
74.000000 0.002812
78.000000 0.002819
82.000000 0.002830
86.000000 0.002835
90.000000 0.002854
94.000000 0.002871
98.000000 0.002887
102.000000 0.002906
106.000000 0.002919
110.000000 0.002932
114.000000 0.002950
118.000000 0.002963
122.000000 0.002984
126.000000 0.002994
130.000000 0.002998
134.000000 0.003008
138.000000 0.003018
142.000000 0.003032
146.000000 0.003033
150.000000 0.003043
154.000000 0.003056
158.000000 0.003064
162.000000 0.003068
166.000000 0.003074
170.000000 0.003068
174.000000 0.003073
178.000000 0.003078
