# Supplementary material for: Predicting scale-dependent chromatin polymer properties from systematic coarse-graining
Source: Nat Commun. 2023 Jul 11;14:4108. doi: 10.1038/s41467-023-39907-2 (PMC10336007; doi:10.1038/s41467-023-39907-2)
Supplement: Supplementary file 4 — Source Data [file 41467_2023_39907_MOESM4_ESM.zip › source_data/source_data_fig_4/source_data_fig_4f/Ppm1g_dist_phi_nb1.txt]

-178.000000 0.002935
-174.000000 0.002919
-170.000000 0.002925
-166.000000 0.002928
-162.000000 0.002937
-158.000000 0.002929
-154.000000 0.002933
-150.000000 0.002932
-146.000000 0.002918
-142.000000 0.002937
-138.000000 0.002934
-134.000000 0.002942
-130.000000 0.002926
-126.000000 0.002930
-122.000000 0.002935
-118.000000 0.002938
-114.000000 0.002918
-110.000000 0.002923
-106.000000 0.002912
-102.000000 0.002914
-98.000000 0.002902
-94.000000 0.002897
-90.000000 0.002886
-86.000000 0.002892
-82.000000 0.002876
-78.000000 0.002873
-74.000000 0.002883
-70.000000 0.002893
-66.000000 0.002890
-62.000000 0.002896
-58.000000 0.002891
-54.000000 0.002863
-50.000000 0.002813
-46.000000 0.002752
-42.000000 0.002664
-38.000000 0.002578
-34.000000 0.002503
-30.000000 0.002447
-26.000000 0.002388
-22.000000 0.002343
-18.000000 0.002305
-14.000000 0.002283
-10.000000 0.002253
-6.000000 0.002236
-2.000000 0.002224
2.000000 0.002234
6.000000 0.002237
10.000000 0.002257
14.000000 0.002274
18.000000 0.002310
22.000000 0.002344
26.000000 0.002387
30.000000 0.002437
34.000000 0.002508
38.000000 0.002580
42.000000 0.002661
46.000000 0.002744
50.000000 0.002806
54.000000 0.002872
58.000000 0.002890
62.000000 0.002903
66.000000 0.002900
70.000000 0.002890
74.000000 0.002882
78.000000 0.002878
82.000000 0.002882
86.000000 0.002886
90.000000 0.002891
94.000000 0.002897
98.000000 0.002908
102.000000 0.002905
106.000000 0.002917
110.000000 0.002920
114.000000 0.002919
118.000000 0.002929
122.000000 0.002922
126.000000 0.002921
130.000000 0.002935
134.000000 0.002925
138.000000 0.002930
142.000000 0.002937
146.000000 0.002934
150.000000 0.002927
154.000000 0.002934
158.000000 0.002933
162.000000 0.002941
166.000000 0.002931
170.000000 0.002934
174.000000 0.002926
178.000000 0.002927
