# Supplementary material for: Predicting scale-dependent chromatin polymer properties from systematic coarse-graining
Source: Nat Commun. 2023 Jul 11;14:4108. doi: 10.1038/s41467-023-39907-2 (PMC10336007; doi:10.1038/s41467-023-39907-2)
Supplement: Supplementary file 4 — Source Data [file 41467_2023_39907_MOESM4_ESM.zip › source_data/source_data_fig_4/source_data_fig_4f/Nanog_dist_phi_nb1.txt]

-178.000000 0.002994
-174.000000 0.002989
-170.000000 0.002992
-166.000000 0.002990
-162.000000 0.002996
-158.000000 0.002982
-154.000000 0.002989
-150.000000 0.002987
-146.000000 0.002986
-142.000000 0.002971
-138.000000 0.002967
-134.000000 0.002963
-130.000000 0.002968
-126.000000 0.002960
-122.000000 0.002949
-118.000000 0.002944
-114.000000 0.002936
-110.000000 0.002931
-106.000000 0.002930
-102.000000 0.002921
-98.000000 0.002903
-94.000000 0.002887
-90.000000 0.002886
-86.000000 0.002870
-82.000000 0.002872
-78.000000 0.002854
-74.000000 0.002853
-70.000000 0.002852
-66.000000 0.002863
-62.000000 0.002862
-58.000000 0.002858
-54.000000 0.002818
-50.000000 0.002778
-46.000000 0.002697
-42.000000 0.002622
-38.000000 0.002534
-34.000000 0.002454
-30.000000 0.002398
-26.000000 0.002350
-22.000000 0.002300
-18.000000 0.002267
-14.000000 0.002247
-10.000000 0.002219
-6.000000 0.002201
-2.000000 0.002203
2.000000 0.002209
6.000000 0.002216
10.000000 0.002227
14.000000 0.002236
18.000000 0.002263
22.000000 0.002302
26.000000 0.002350
30.000000 0.002392
34.000000 0.002463
38.000000 0.002542
42.000000 0.002616
46.000000 0.002699
50.000000 0.002776
54.000000 0.002825
58.000000 0.002851
62.000000 0.002867
66.000000 0.002867
70.000000 0.002859
74.000000 0.002859
78.000000 0.002858
82.000000 0.002869
86.000000 0.002876
90.000000 0.002880
94.000000 0.002892
98.000000 0.002899
102.000000 0.002916
106.000000 0.002926
110.000000 0.002929
114.000000 0.002940
118.000000 0.002948
122.000000 0.002949
126.000000 0.002953
130.000000 0.002960
134.000000 0.002967
138.000000 0.002972
142.000000 0.002981
146.000000 0.002969
150.000000 0.002983
154.000000 0.002987
158.000000 0.002990
162.000000 0.002990
166.000000 0.002986
170.000000 0.002982
174.000000 0.002991
178.000000 0.002992
