# Supplementary material for: Predicting scale-dependent chromatin polymer properties from systematic coarse-graining
Source: Nat Commun. 2023 Jul 11;14:4108. doi: 10.1038/s41467-023-39907-2 (PMC10336007; doi:10.1038/s41467-023-39907-2)
Supplement: Supplementary file 4 — Source Data [file 41467_2023_39907_MOESM4_ESM.zip › source_data/source_data_fig_4/source_data_fig_4f/Cbx8_dist_phi_nb1.txt]

-178.000000 0.003004
-174.000000 0.003000
-170.000000 0.003011
-166.000000 0.002998
-162.000000 0.002996
-158.000000 0.003009
-154.000000 0.002995
-150.000000 0.002997
-146.000000 0.002997
-142.000000 0.002988
-138.000000 0.002979
-134.000000 0.002984
-130.000000 0.002975
-126.000000 0.002966
-122.000000 0.002962
-118.000000 0.002953
-114.000000 0.002954
-110.000000 0.002934
-106.000000 0.002933
-102.000000 0.002914
-98.000000 0.002919
-94.000000 0.002896
-90.000000 0.002888
-86.000000 0.002877
-82.000000 0.002864
-78.000000 0.002865
-74.000000 0.002858
-70.000000 0.002854
-66.000000 0.002864
-62.000000 0.002858
-58.000000 0.002850
-54.000000 0.002813
-50.000000 0.002758
-46.000000 0.002685
-42.000000 0.002608
-38.000000 0.002523
-34.000000 0.002453
-30.000000 0.002387
-26.000000 0.002337
-22.000000 0.002284
-18.000000 0.002255
-14.000000 0.002220
-10.000000 0.002203
-6.000000 0.002198
-2.000000 0.002187
2.000000 0.002186
6.000000 0.002190
10.000000 0.002204
14.000000 0.002224
18.000000 0.002259
22.000000 0.002286
26.000000 0.002329
30.000000 0.002385
34.000000 0.002439
38.000000 0.002513
42.000000 0.002611
46.000000 0.002687
50.000000 0.002762
54.000000 0.002814
58.000000 0.002838
62.000000 0.002859
66.000000 0.002857
70.000000 0.002857
74.000000 0.002857
78.000000 0.002866
82.000000 0.002870
86.000000 0.002875
90.000000 0.002897
94.000000 0.002901
98.000000 0.002901
102.000000 0.002915
106.000000 0.002924
110.000000 0.002946
114.000000 0.002948
118.000000 0.002951
122.000000 0.002963
126.000000 0.002968
130.000000 0.002968
134.000000 0.002977
138.000000 0.002984
142.000000 0.002978
146.000000 0.002987
150.000000 0.002982
154.000000 0.002993
158.000000 0.003000
162.000000 0.003000
166.000000 0.002995
170.000000 0.003004
174.000000 0.003006
178.000000 0.002992
