# Supplementary material for: Predicting scale-dependent chromatin polymer properties from systematic coarse-graining
Source: Nat Commun. 2023 Jul 11;14:4108. doi: 10.1038/s41467-023-39907-2 (PMC10336007; doi:10.1038/s41467-023-39907-2)
Supplement: Supplementary file 4 — Source Data [file 41467_2023_39907_MOESM4_ESM.zip › source_data/source_data_fig_4/source_data_fig_4f/Gm29683_dist_phi_nb1.txt]

-178.000000 0.003046
-174.000000 0.003049
-170.000000 0.003048
-166.000000 0.003037
-162.000000 0.003040
-158.000000 0.003028
-154.000000 0.003027
-150.000000 0.003025
-146.000000 0.003018
-142.000000 0.003017
-138.000000 0.003005
-134.000000 0.003012
-130.000000 0.002993
-126.000000 0.002977
-122.000000 0.002964
-118.000000 0.002959
-114.000000 0.002954
-110.000000 0.002939
-106.000000 0.002928
-102.000000 0.002914
-98.000000 0.002896
-94.000000 0.002884
-90.000000 0.002869
-86.000000 0.002860
-82.000000 0.002843
-78.000000 0.002835
-74.000000 0.002833
-70.000000 0.002827
-66.000000 0.002828
-62.000000 0.002824
-58.000000 0.002807
-54.000000 0.002773
-50.000000 0.002733
-46.000000 0.002666
-42.000000 0.002578
-38.000000 0.002505
-34.000000 0.002438
-30.000000 0.002374
-26.000000 0.002326
-22.000000 0.002277
-18.000000 0.002246
-14.000000 0.002221
-10.000000 0.002200
-6.000000 0.002182
-2.000000 0.002186
2.000000 0.002177
6.000000 0.002192
10.000000 0.002204
14.000000 0.002213
18.000000 0.002249
22.000000 0.002276
26.000000 0.002323
30.000000 0.002376
34.000000 0.002433
38.000000 0.002510
42.000000 0.002581
46.000000 0.002657
50.000000 0.002732
54.000000 0.002784
58.000000 0.002811
62.000000 0.002824
66.000000 0.002820
70.000000 0.002828
74.000000 0.002824
78.000000 0.002834
82.000000 0.002843
86.000000 0.002862
90.000000 0.002878
94.000000 0.002878
98.000000 0.002903
102.000000 0.002918
106.000000 0.002928
110.000000 0.002943
114.000000 0.002956
118.000000 0.002953
122.000000 0.002978
126.000000 0.002979
130.000000 0.002992
134.000000 0.002997
138.000000 0.003009
142.000000 0.003013
146.000000 0.003022
150.000000 0.003030
154.000000 0.003030
158.000000 0.003035
162.000000 0.003035
166.000000 0.003041
170.000000 0.003043
174.000000 0.003043
178.000000 0.003054
