# Supplementary material for: Predicting scale-dependent chromatin polymer properties from systematic coarse-graining
Source: Nat Commun. 2023 Jul 11;14:4108. doi: 10.1038/s41467-023-39907-2 (PMC10336007; doi:10.1038/s41467-023-39907-2)
Supplement: Supplementary file 4 — Source Data [file 41467_2023_39907_MOESM4_ESM.zip › source_data/source_data_fig_4/source_data_fig_4f/Hoxa_dist_phi_nb1.txt]

-178.000000 0.003130
-174.000000 0.003132
-170.000000 0.003119
-166.000000 0.003124
-162.000000 0.003106
-158.000000 0.003109
-154.000000 0.003100
-150.000000 0.003083
-146.000000 0.003079
-142.000000 0.003065
-138.000000 0.003046
-134.000000 0.003036
-130.000000 0.003024
-126.000000 0.003005
-122.000000 0.002991
-118.000000 0.002972
-114.000000 0.002960
-110.000000 0.002943
-106.000000 0.002923
-102.000000 0.002901
-98.000000 0.002887
-94.000000 0.002861
-90.000000 0.002846
-86.000000 0.002824
-82.000000 0.002812
-78.000000 0.002801
-74.000000 0.002791
-70.000000 0.002792
-66.000000 0.002783
-62.000000 0.002781
-58.000000 0.002771
-54.000000 0.002738
-50.000000 0.002688
-46.000000 0.002627
-42.000000 0.002547
-38.000000 0.002464
-34.000000 0.002399
-30.000000 0.002337
-26.000000 0.002282
-22.000000 0.002251
-18.000000 0.002213
-14.000000 0.002183
-10.000000 0.002167
-6.000000 0.002152
-2.000000 0.002148
2.000000 0.002149
6.000000 0.002149
10.000000 0.002169
14.000000 0.002189
18.000000 0.002210
22.000000 0.002243
26.000000 0.002283
30.000000 0.002335
34.000000 0.002400
38.000000 0.002468
42.000000 0.002542
46.000000 0.002617
50.000000 0.002694
54.000000 0.002743
58.000000 0.002772
62.000000 0.002783
66.000000 0.002781
70.000000 0.002791
74.000000 0.002791
78.000000 0.002801
82.000000 0.002813
86.000000 0.002827
90.000000 0.002850
94.000000 0.002865
98.000000 0.002885
102.000000 0.002910
106.000000 0.002922
110.000000 0.002942
114.000000 0.002961
118.000000 0.002984
122.000000 0.002997
126.000000 0.003003
130.000000 0.003020
134.000000 0.003039
138.000000 0.003049
142.000000 0.003066
146.000000 0.003077
150.000000 0.003089
154.000000 0.003098
158.000000 0.003097
162.000000 0.003111
166.000000 0.003111
170.000000 0.003127
174.000000 0.003129
178.000000 0.003128
