# Supplementary material for: Predicting scale-dependent chromatin polymer properties from systematic coarse-graining
Source: Nat Commun. 2023 Jul 11;14:4108. doi: 10.1038/s41467-023-39907-2 (PMC10336007; doi:10.1038/s41467-023-39907-2)
Supplement: Supplementary file 4 — Source Data [file 41467_2023_39907_MOESM4_ESM.zip › source_data/source_data_fig_4/source_data_fig_4f/Hoxb_dist_phi_nb1.txt]

-178.000000 0.003059
-174.000000 0.003053
-170.000000 0.003054
-166.000000 0.003047
-162.000000 0.003044
-158.000000 0.003049
-154.000000 0.003035
-150.000000 0.003034
-146.000000 0.003033
-142.000000 0.003022
-138.000000 0.003012
-134.000000 0.002998
-130.000000 0.003008
-126.000000 0.002983
-122.000000 0.002980
-118.000000 0.002977
-114.000000 0.002965
-110.000000 0.002950
-106.000000 0.002943
-102.000000 0.002924
-98.000000 0.002909
-94.000000 0.002895
-90.000000 0.002879
-86.000000 0.002863
-82.000000 0.002858
-78.000000 0.002840
-74.000000 0.002832
-70.000000 0.002829
-66.000000 0.002836
-62.000000 0.002824
-58.000000 0.002810
-54.000000 0.002779
-50.000000 0.002732
-46.000000 0.002651
-42.000000 0.002573
-38.000000 0.002494
-34.000000 0.002416
-30.000000 0.002365
-26.000000 0.002303
-22.000000 0.002263
-18.000000 0.002228
-14.000000 0.002207
-10.000000 0.002185
-6.000000 0.002162
-2.000000 0.002164
2.000000 0.002162
6.000000 0.002164
10.000000 0.002183
14.000000 0.002196
18.000000 0.002230
22.000000 0.002264
26.000000 0.002301
30.000000 0.002362
34.000000 0.002423
38.000000 0.002481
42.000000 0.002576
46.000000 0.002657
50.000000 0.002727
54.000000 0.002783
58.000000 0.002802
62.000000 0.002818
66.000000 0.002827
70.000000 0.002826
74.000000 0.002844
78.000000 0.002843
82.000000 0.002856
86.000000 0.002860
90.000000 0.002875
94.000000 0.002876
98.000000 0.002910
102.000000 0.002918
106.000000 0.002933
110.000000 0.002947
114.000000 0.002961
118.000000 0.002975
122.000000 0.002978
126.000000 0.002991
130.000000 0.002993
134.000000 0.002999
138.000000 0.003002
142.000000 0.003022
146.000000 0.003022
150.000000 0.003026
154.000000 0.003039
158.000000 0.003046
162.000000 0.003033
166.000000 0.003052
170.000000 0.003047
174.000000 0.003051
178.000000 0.003051
