# Supplementary material for: Predicting scale-dependent chromatin polymer properties from systematic coarse-graining
Source: Nat Commun. 2023 Jul 11;14:4108. doi: 10.1038/s41467-023-39907-2 (PMC10336007; doi:10.1038/s41467-023-39907-2)
Supplement: Supplementary file 4 — Source Data [file 41467_2023_39907_MOESM4_ESM.zip › source_data/source_data_fig_4/source_data_fig_4f/Hoxc_dist_phi_nb1.txt]

-178.000000 0.003120
-174.000000 0.003114
-170.000000 0.003119
-166.000000 0.003113
-162.000000 0.003108
-158.000000 0.003095
-154.000000 0.003082
-150.000000 0.003083
-146.000000 0.003075
-142.000000 0.003058
-138.000000 0.003047
-134.000000 0.003031
-130.000000 0.003025
-126.000000 0.003009
-122.000000 0.002999
-118.000000 0.002972
-114.000000 0.002962
-110.000000 0.002945
-106.000000 0.002923
-102.000000 0.002910
-98.000000 0.002879
-94.000000 0.002860
-90.000000 0.002853
-86.000000 0.002829
-82.000000 0.002820
-78.000000 0.002802
-74.000000 0.002795
-70.000000 0.002788
-66.000000 0.002790
-62.000000 0.002784
-58.000000 0.002773
-54.000000 0.002748
-50.000000 0.002691
-46.000000 0.002619
-42.000000 0.002552
-38.000000 0.002457
-34.000000 0.002399
-30.000000 0.002336
-26.000000 0.002289
-22.000000 0.002253
-18.000000 0.002209
-14.000000 0.002189
-10.000000 0.002169
-6.000000 0.002157
-2.000000 0.002150
2.000000 0.002150
6.000000 0.002151
10.000000 0.002170
14.000000 0.002192
18.000000 0.002219
22.000000 0.002253
26.000000 0.002288
30.000000 0.002339
34.000000 0.002401
38.000000 0.002462
42.000000 0.002548
46.000000 0.002636
50.000000 0.002698
54.000000 0.002747
58.000000 0.002777
62.000000 0.002788
66.000000 0.002790
70.000000 0.002794
74.000000 0.002796
78.000000 0.002808
82.000000 0.002812
86.000000 0.002831
90.000000 0.002849
94.000000 0.002866
98.000000 0.002882
102.000000 0.002913
106.000000 0.002931
110.000000 0.002946
114.000000 0.002958
118.000000 0.002976
122.000000 0.002998
126.000000 0.003005
130.000000 0.003025
134.000000 0.003040
138.000000 0.003041
142.000000 0.003064
146.000000 0.003072
150.000000 0.003072
154.000000 0.003083
158.000000 0.003093
162.000000 0.003101
166.000000 0.003108
170.000000 0.003116
174.000000 0.003112
178.000000 0.003116
