# Supplementary material for: Predicting scale-dependent chromatin polymer properties from systematic coarse-graining
Source: Nat Commun. 2023 Jul 11;14:4108. doi: 10.1038/s41467-023-39907-2 (PMC10336007; doi:10.1038/s41467-023-39907-2)
Supplement: Supplementary file 4 — Source Data [file 41467_2023_39907_MOESM4_ESM.zip › source_data/source_data_fig_4/source_data_fig_4f/Globule_dist_phi_nb1.txt]

-179.000000 0.002784
-177.000000 0.002778
-175.000000 0.002771
-173.000000 0.002772
-171.000000 0.002778
-169.000000 0.002774
-167.000000 0.002780
-165.000000 0.002773
-163.000000 0.002776
-161.000000 0.002763
-159.000000 0.002781
-157.000000 0.002788
-155.000000 0.002789
-153.000000 0.002786
-151.000000 0.002783
-149.000000 0.002783
-147.000000 0.002772
-145.000000 0.002772
-143.000000 0.002794
-141.000000 0.002807
-139.000000 0.002804
-137.000000 0.002810
-135.000000 0.002814
-133.000000 0.002819
-131.000000 0.002822
-129.000000 0.002832
-127.000000 0.002839
-125.000000 0.002843
-123.000000 0.002852
-121.000000 0.002855
-119.000000 0.002862
-117.000000 0.002877
-115.000000 0.002887
-113.000000 0.002875
-111.000000 0.002887
-109.000000 0.002885
-107.000000 0.002882
-105.000000 0.002868
-103.000000 0.002866
-101.000000 0.002867
-99.000000 0.002864
-97.000000 0.002863
-95.000000 0.002862
-93.000000 0.002864
-91.000000 0.002850
-89.000000 0.002861
-87.000000 0.002863
-85.000000 0.002874
-83.000000 0.002881
-81.000000 0.002879
-79.000000 0.002899
-77.000000 0.002935
-75.000000 0.002932
-73.000000 0.002989
-71.000000 0.003024
-69.000000 0.003082
-67.000000 0.003105
-65.000000 0.003137
-63.000000 0.003188
-61.000000 0.003191
-59.000000 0.003197
-57.000000 0.003175
-55.000000 0.003156
-53.000000 0.003112
-51.000000 0.003059
-49.000000 0.003009
-47.000000 0.002941
-45.000000 0.002871
-43.000000 0.002816
-41.000000 0.002782
-39.000000 0.002726
-37.000000 0.002667
-35.000000 0.002628
-33.000000 0.002571
-31.000000 0.002534
-29.000000 0.002499
-27.000000 0.002458
-25.000000 0.002419
-23.000000 0.002394
-21.000000 0.002375
-19.000000 0.002343
-17.000000 0.002331
-15.000000 0.002312
-13.000000 0.002297
-11.000000 0.002295
-9.000000 0.002274
-7.000000 0.002263
-5.000000 0.002249
-3.000000 0.002254
-1.000000 0.002237
1.000000 0.002252
3.000000 0.002245
5.000000 0.002267
7.000000 0.002271
9.000000 0.002258
11.000000 0.002285
13.000000 0.002295
15.000000 0.002303
17.000000 0.002338
19.000000 0.002346
21.000000 0.002374
23.000000 0.002385
25.000000 0.002426
27.000000 0.002457
29.000000 0.002496
31.000000 0.002525
33.000000 0.002570
35.000000 0.002633
37.000000 0.002665
39.000000 0.002721
41.000000 0.002763
43.000000 0.002820
45.000000 0.002885
47.000000 0.002941
49.000000 0.003004
51.000000 0.003063
53.000000 0.003116
55.000000 0.003152
57.000000 0.003184
59.000000 0.003171
61.000000 0.003191
63.000000 0.003178
65.000000 0.003138
67.000000 0.003101
69.000000 0.003072
71.000000 0.003024
73.000000 0.002971
75.000000 0.002963
77.000000 0.002931
79.000000 0.002908
81.000000 0.002860
83.000000 0.002865
85.000000 0.002852
87.000000 0.002849
89.000000 0.002849
91.000000 0.002857
93.000000 0.002855
95.000000 0.002876
97.000000 0.002888
99.000000 0.002866
101.000000 0.002883
103.000000 0.002871
105.000000 0.002877
107.000000 0.002887
109.000000 0.002863
111.000000 0.002880
113.000000 0.002873
115.000000 0.002880
117.000000 0.002870
119.000000 0.002859
121.000000 0.002860
123.000000 0.002841
125.000000 0.002856
127.000000 0.002844
129.000000 0.002832
131.000000 0.002837
133.000000 0.002820
135.000000 0.002815
137.000000 0.002813
139.000000 0.002806
141.000000 0.002793
143.000000 0.002796
145.000000 0.002783
147.000000 0.002782
149.000000 0.002793
151.000000 0.002770
153.000000 0.002792
155.000000 0.002779
157.000000 0.002783
159.000000 0.002767
161.000000 0.002778
163.000000 0.002770
165.000000 0.002764
167.000000 0.002783
169.000000 0.002771
171.000000 0.002785
173.000000 0.002769
175.000000 0.002778
177.000000 0.002783
179.000000 0.002773
