# Supplementary material for: Predicting scale-dependent chromatin polymer properties from systematic coarse-graining
Source: Nat Commun. 2023 Jul 11;14:4108. doi: 10.1038/s41467-023-39907-2 (PMC10336007; doi:10.1038/s41467-023-39907-2)
Supplement: Supplementary file 4 — Source Data [file 41467_2023_39907_MOESM4_ESM.zip › source_data/source_data_fig_4/source_data_fig_4g/Ideal_dist_phi_nb25.txt]

-175.000000 0.002511
-165.000000 0.002502
-155.000000 0.002511
-145.000000 0.002514
-135.000000 0.002589
-125.000000 0.002610
-115.000000 0.002634
-105.000000 0.002708
-95.000000 0.002719
-85.000000 0.002774
-75.000000 0.002813
-65.000000 0.002866
-55.000000 0.002940
-45.000000 0.002982
-35.000000 0.003029
-25.000000 0.003066
-15.000000 0.003049
-5.000000 0.003082
5.000000 0.003074
15.000000 0.003086
25.000000 0.003042
35.000000 0.003022
45.000000 0.003011
55.000000 0.002932
65.000000 0.002890
75.000000 0.002857
85.000000 0.002768
95.000000 0.002747
105.000000 0.002680
115.000000 0.002667
125.000000 0.002614
135.000000 0.002587
145.000000 0.002547
155.000000 0.002552
165.000000 0.002521
175.000000 0.002502
