# Supplementary material for: Predicting scale-dependent chromatin polymer properties from systematic coarse-graining
Source: Nat Commun. 2023 Jul 11;14:4108. doi: 10.1038/s41467-023-39907-2 (PMC10336007; doi:10.1038/s41467-023-39907-2)
Supplement: Supplementary file 4 — Source Data [file 41467_2023_39907_MOESM4_ESM.zip › source_data/source_data_fig_4/source_data_fig_4g/Arsg_dist_phi_nb25.txt]

-178.000000 0.001851
-174.000000 0.001869
-170.000000 0.001850
-166.000000 0.001864
-162.000000 0.001871
-158.000000 0.001879
-154.000000 0.001909
-150.000000 0.001932
-146.000000 0.001982
-142.000000 0.002010
-138.000000 0.002014
-134.000000 0.002049
-130.000000 0.002079
-126.000000 0.002147
-122.000000 0.002179
-118.000000 0.002246
-114.000000 0.002299
-110.000000 0.002354
-106.000000 0.002404
-102.000000 0.002482
-98.000000 0.002532
-94.000000 0.002638
-90.000000 0.002702
-86.000000 0.002756
-82.000000 0.002831
-78.000000 0.002882
-74.000000 0.002960
-70.000000 0.003016
-66.000000 0.003098
-62.000000 0.003196
-58.000000 0.003305
-54.000000 0.003368
-50.000000 0.003449
-46.000000 0.003471
-42.000000 0.003612
-38.000000 0.003672
-34.000000 0.003722
-30.000000 0.003756
-26.000000 0.003775
-22.000000 0.003806
-18.000000 0.003845
-14.000000 0.003834
-10.000000 0.003850
-6.000000 0.003837
-2.000000 0.003870
2.000000 0.003828
6.000000 0.003835
10.000000 0.003808
14.000000 0.003852
18.000000 0.003863
22.000000 0.003859
26.000000 0.003875
30.000000 0.003847
34.000000 0.003825
38.000000 0.003722
42.000000 0.003656
46.000000 0.003607
50.000000 0.003469
54.000000 0.003371
58.000000 0.003286
62.000000 0.003161
66.000000 0.003107
70.000000 0.002980
74.000000 0.002934
78.000000 0.002858
82.000000 0.002793
86.000000 0.002728
90.000000 0.002624
94.000000 0.002567
98.000000 0.002504
102.000000 0.002437
106.000000 0.002385
110.000000 0.002325
114.000000 0.002272
118.000000 0.002213
122.000000 0.002158
126.000000 0.002136
130.000000 0.002094
134.000000 0.002051
138.000000 0.002020
142.000000 0.001979
146.000000 0.001950
150.000000 0.001936
154.000000 0.001902
158.000000 0.001881
162.000000 0.001858
166.000000 0.001862
170.000000 0.001856
174.000000 0.001848
178.000000 0.001827
