# Supplementary material for: Predicting scale-dependent chromatin polymer properties from systematic coarse-graining
Source: Nat Commun. 2023 Jul 11;14:4108. doi: 10.1038/s41467-023-39907-2 (PMC10336007; doi:10.1038/s41467-023-39907-2)
Supplement: Supplementary file 4 — Source Data [file 41467_2023_39907_MOESM4_ESM.zip › source_data/source_data_fig_4/source_data_fig_4g/Alpha_globin_dist_phi_nb25.txt]

-178.000000 0.001860
-174.000000 0.001870
-170.000000 0.001866
-166.000000 0.001881
-162.000000 0.001893
-158.000000 0.001888
-154.000000 0.001919
-150.000000 0.001944
-146.000000 0.001972
-142.000000 0.001975
-138.000000 0.001995
-134.000000 0.002032
-130.000000 0.002085
-126.000000 0.002106
-122.000000 0.002157
-118.000000 0.002207
-114.000000 0.002249
-110.000000 0.002317
-106.000000 0.002348
-102.000000 0.002430
-98.000000 0.002481
-94.000000 0.002566
-90.000000 0.002616
-86.000000 0.002672
-82.000000 0.002735
-78.000000 0.002820
-74.000000 0.002905
-70.000000 0.002989
-66.000000 0.003092
-62.000000 0.003158
-58.000000 0.003247
-54.000000 0.003330
-50.000000 0.003407
-46.000000 0.003492
-42.000000 0.003575
-38.000000 0.003642
-34.000000 0.003723
-30.000000 0.003805
-26.000000 0.003878
-22.000000 0.003902
-18.000000 0.003980
-14.000000 0.004017
-10.000000 0.004015
-6.000000 0.004024
-2.000000 0.004040
2.000000 0.004022
6.000000 0.004012
10.000000 0.003974
14.000000 0.003937
18.000000 0.003945
22.000000 0.003878
26.000000 0.003838
30.000000 0.003795
34.000000 0.003719
38.000000 0.003660
42.000000 0.003581
46.000000 0.003493
50.000000 0.003432
54.000000 0.003310
58.000000 0.003254
62.000000 0.003157
66.000000 0.003063
70.000000 0.002986
74.000000 0.002880
78.000000 0.002787
82.000000 0.002735
86.000000 0.002659
90.000000 0.002583
94.000000 0.002539
98.000000 0.002457
102.000000 0.002397
106.000000 0.002336
110.000000 0.002299
114.000000 0.002241
118.000000 0.002196
122.000000 0.002159
126.000000 0.002128
130.000000 0.002106
134.000000 0.002079
138.000000 0.002044
142.000000 0.002001
146.000000 0.001972
150.000000 0.001951
154.000000 0.001934
158.000000 0.001914
162.000000 0.001901
166.000000 0.001922
170.000000 0.001869
174.000000 0.001872
178.000000 0.001873
