# Supplementary material for: Predicting scale-dependent chromatin polymer properties from systematic coarse-graining
Source: Nat Commun. 2023 Jul 11;14:4108. doi: 10.1038/s41467-023-39907-2 (PMC10336007; doi:10.1038/s41467-023-39907-2)
Supplement: Supplementary file 4 — Source Data [file 41467_2023_39907_MOESM4_ESM.zip › source_data/source_data_fig_4/source_data_fig_4g/Sox2_dist_phi_nb25.txt]

-178.000000 0.001921
-174.000000 0.001924
-170.000000 0.001968
-166.000000 0.001951
-162.000000 0.001975
-158.000000 0.001998
-154.000000 0.002040
-150.000000 0.002063
-146.000000 0.002096
-142.000000 0.002083
-138.000000 0.002130
-134.000000 0.002175
-130.000000 0.002220
-126.000000 0.002265
-122.000000 0.002303
-118.000000 0.002343
-114.000000 0.002432
-110.000000 0.002447
-106.000000 0.002495
-102.000000 0.002567
-98.000000 0.002600
-94.000000 0.002681
-90.000000 0.002760
-86.000000 0.002814
-82.000000 0.002869
-78.000000 0.002995
-74.000000 0.003015
-70.000000 0.003098
-66.000000 0.003198
-62.000000 0.003273
-58.000000 0.003333
-54.000000 0.003398
-50.000000 0.003415
-46.000000 0.003463
-42.000000 0.003447
-38.000000 0.003595
-34.000000 0.003582
-30.000000 0.003607
-26.000000 0.003596
-22.000000 0.003574
-18.000000 0.003600
-14.000000 0.003547
-10.000000 0.003458
-6.000000 0.003509
-2.000000 0.003438
2.000000 0.003505
6.000000 0.003506
10.000000 0.003514
14.000000 0.003537
18.000000 0.003538
22.000000 0.003567
26.000000 0.003553
30.000000 0.003531
34.000000 0.003503
38.000000 0.003537
42.000000 0.003515
46.000000 0.003463
50.000000 0.003389
54.000000 0.003322
58.000000 0.003288
62.000000 0.003216
66.000000 0.003174
70.000000 0.003065
74.000000 0.002993
78.000000 0.002975
82.000000 0.002858
86.000000 0.002827
90.000000 0.002751
94.000000 0.002677
98.000000 0.002602
102.000000 0.002571
106.000000 0.002500
110.000000 0.002426
114.000000 0.002377
118.000000 0.002336
122.000000 0.002284
126.000000 0.002251
130.000000 0.002204
134.000000 0.002192
138.000000 0.002183
142.000000 0.002108
146.000000 0.002078
150.000000 0.002053
154.000000 0.002008
158.000000 0.002003
162.000000 0.001966
166.000000 0.001970
170.000000 0.001926
174.000000 0.001938
178.000000 0.001962
