# Supplementary material for: Predicting scale-dependent chromatin polymer properties from systematic coarse-graining
Source: Nat Commun. 2023 Jul 11;14:4108. doi: 10.1038/s41467-023-39907-2 (PMC10336007; doi:10.1038/s41467-023-39907-2)
Supplement: Supplementary file 4 — Source Data [file 41467_2023_39907_MOESM4_ESM.zip › source_data/source_data_fig_4/source_data_fig_4g/Ppm1g_dist_phi_nb25.txt]

-178.000000 0.001929
-174.000000 0.001910
-170.000000 0.001917
-166.000000 0.001956
-162.000000 0.001949
-158.000000 0.001999
-154.000000 0.002021
-150.000000 0.001993
-146.000000 0.002044
-142.000000 0.002140
-138.000000 0.002155
-134.000000 0.002180
-130.000000 0.002209
-126.000000 0.002253
-122.000000 0.002336
-118.000000 0.002378
-114.000000 0.002434
-110.000000 0.002526
-106.000000 0.002539
-102.000000 0.002593
-98.000000 0.002749
-94.000000 0.002752
-90.000000 0.002783
-86.000000 0.002866
-82.000000 0.002933
-78.000000 0.002989
-74.000000 0.003132
-70.000000 0.003161
-66.000000 0.003299
-62.000000 0.003313
-58.000000 0.003347
-54.000000 0.003413
-50.000000 0.003472
-46.000000 0.003560
-42.000000 0.003535
-38.000000 0.003531
-34.000000 0.003561
-30.000000 0.003578
-26.000000 0.003530
-22.000000 0.003506
-18.000000 0.003434
-14.000000 0.003465
-10.000000 0.003364
-6.000000 0.003332
-2.000000 0.003411
2.000000 0.003384
6.000000 0.003385
10.000000 0.003348
14.000000 0.003427
18.000000 0.003396
22.000000 0.003466
26.000000 0.003459
30.000000 0.003436
34.000000 0.003417
38.000000 0.003459
42.000000 0.003422
46.000000 0.003377
50.000000 0.003317
54.000000 0.003370
58.000000 0.003264
62.000000 0.003205
66.000000 0.003148
70.000000 0.003159
74.000000 0.003049
78.000000 0.003001
82.000000 0.002925
86.000000 0.002896
90.000000 0.002859
94.000000 0.002732
98.000000 0.002697
102.000000 0.002702
106.000000 0.002598
110.000000 0.002498
114.000000 0.002451
118.000000 0.002434
122.000000 0.002401
126.000000 0.002308
130.000000 0.002257
134.000000 0.002231
138.000000 0.002177
142.000000 0.002105
146.000000 0.002061
150.000000 0.002039
154.000000 0.001981
158.000000 0.001953
162.000000 0.001963
166.000000 0.001977
170.000000 0.001949
174.000000 0.001909
178.000000 0.001933
