# Supplementary material for: Predicting scale-dependent chromatin polymer properties from systematic coarse-graining
Source: Nat Commun. 2023 Jul 11;14:4108. doi: 10.1038/s41467-023-39907-2 (PMC10336007; doi:10.1038/s41467-023-39907-2)
Supplement: Supplementary file 4 — Source Data [file 41467_2023_39907_MOESM4_ESM.zip › source_data/source_data_fig_4/source_data_fig_4g/Nanog_dist_phi_nb25.txt]

-178.000000 0.001952
-174.000000 0.001915
-170.000000 0.001981
-166.000000 0.001956
-162.000000 0.001965
-158.000000 0.001980
-154.000000 0.001996
-150.000000 0.002014
-146.000000 0.002064
-142.000000 0.002085
-138.000000 0.002140
-134.000000 0.002185
-130.000000 0.002209
-126.000000 0.002235
-122.000000 0.002299
-118.000000 0.002348
-114.000000 0.002409
-110.000000 0.002452
-106.000000 0.002529
-102.000000 0.002569
-98.000000 0.002664
-94.000000 0.002657
-90.000000 0.002759
-86.000000 0.002854
-82.000000 0.002943
-78.000000 0.003030
-74.000000 0.003064
-70.000000 0.003146
-66.000000 0.003162
-62.000000 0.003258
-58.000000 0.003246
-54.000000 0.003314
-50.000000 0.003326
-46.000000 0.003403
-42.000000 0.003444
-38.000000 0.003471
-34.000000 0.003558
-30.000000 0.003523
-26.000000 0.003537
-22.000000 0.003536
-18.000000 0.003471
-14.000000 0.003482
-10.000000 0.003422
-6.000000 0.003423
-2.000000 0.003381
2.000000 0.003376
6.000000 0.003472
10.000000 0.003421
14.000000 0.003436
18.000000 0.003465
22.000000 0.003572
26.000000 0.003529
30.000000 0.003549
34.000000 0.003517
38.000000 0.003543
42.000000 0.003493
46.000000 0.003499
50.000000 0.003476
54.000000 0.003386
58.000000 0.003361
62.000000 0.003287
66.000000 0.003246
70.000000 0.003188
74.000000 0.003161
78.000000 0.003035
82.000000 0.002944
86.000000 0.002884
90.000000 0.002829
94.000000 0.002760
98.000000 0.002631
102.000000 0.002576
106.000000 0.002567
110.000000 0.002537
114.000000 0.002436
118.000000 0.002328
122.000000 0.002353
126.000000 0.002253
130.000000 0.002217
134.000000 0.002218
138.000000 0.002193
142.000000 0.002093
146.000000 0.002088
150.000000 0.002001
154.000000 0.001968
158.000000 0.001986
162.000000 0.001950
166.000000 0.001957
170.000000 0.001956
174.000000 0.001952
178.000000 0.001955
