# Supplementary material for: Predicting scale-dependent chromatin polymer properties from systematic coarse-graining
Source: Nat Commun. 2023 Jul 11;14:4108. doi: 10.1038/s41467-023-39907-2 (PMC10336007; doi:10.1038/s41467-023-39907-2)
Supplement: Supplementary file 4 — Source Data [file 41467_2023_39907_MOESM4_ESM.zip › source_data/source_data_fig_4/source_data_fig_4g/Cbx8_dist_phi_nb25.txt]

-178.000000 0.001862
-174.000000 0.001869
-170.000000 0.001894
-166.000000 0.001878
-162.000000 0.001898
-158.000000 0.001910
-154.000000 0.001924
-150.000000 0.001971
-146.000000 0.001988
-142.000000 0.002005
-138.000000 0.002054
-134.000000 0.002055
-130.000000 0.002145
-126.000000 0.002182
-122.000000 0.002233
-118.000000 0.002281
-114.000000 0.002286
-110.000000 0.002377
-106.000000 0.002457
-102.000000 0.002505
-98.000000 0.002542
-94.000000 0.002590
-90.000000 0.002734
-86.000000 0.002761
-82.000000 0.002823
-78.000000 0.002937
-74.000000 0.002926
-70.000000 0.003077
-66.000000 0.003153
-62.000000 0.003212
-58.000000 0.003325
-54.000000 0.003355
-50.000000 0.003454
-46.000000 0.003470
-42.000000 0.003542
-38.000000 0.003586
-34.000000 0.003680
-30.000000 0.003594
-26.000000 0.003676
-22.000000 0.003634
-18.000000 0.003638
-14.000000 0.003625
-10.000000 0.003606
-6.000000 0.003686
-2.000000 0.003606
2.000000 0.003644
6.000000 0.003621
10.000000 0.003619
14.000000 0.003639
18.000000 0.003711
22.000000 0.003713
26.000000 0.003731
30.000000 0.003710
34.000000 0.003654
38.000000 0.003660
42.000000 0.003616
46.000000 0.003570
50.000000 0.003495
54.000000 0.003433
58.000000 0.003360
62.000000 0.003397
66.000000 0.003225
70.000000 0.003167
74.000000 0.003103
78.000000 0.003053
82.000000 0.002913
86.000000 0.002831
90.000000 0.002754
94.000000 0.002676
98.000000 0.002581
102.000000 0.002557
106.000000 0.002497
110.000000 0.002410
114.000000 0.002313
118.000000 0.002268
122.000000 0.002204
126.000000 0.002136
130.000000 0.002133
134.000000 0.002137
138.000000 0.002048
142.000000 0.002058
146.000000 0.002015
150.000000 0.001969
154.000000 0.001910
158.000000 0.001953
162.000000 0.001915
166.000000 0.001921
170.000000 0.001892
174.000000 0.001888
178.000000 0.001892
