# Supplementary material for: Predicting scale-dependent chromatin polymer properties from systematic coarse-graining
Source: Nat Commun. 2023 Jul 11;14:4108. doi: 10.1038/s41467-023-39907-2 (PMC10336007; doi:10.1038/s41467-023-39907-2)
Supplement: Supplementary file 4 — Source Data [file 41467_2023_39907_MOESM4_ESM.zip › source_data/source_data_fig_4/source_data_fig_4g/Gm29683_dist_phi_nb25.txt]

-178.000000 0.002022
-174.000000 0.001982
-170.000000 0.002013
-166.000000 0.002052
-162.000000 0.002028
-158.000000 0.002067
-154.000000 0.002059
-150.000000 0.002104
-146.000000 0.002142
-142.000000 0.002204
-138.000000 0.002193
-134.000000 0.002227
-130.000000 0.002274
-126.000000 0.002297
-122.000000 0.002340
-118.000000 0.002388
-114.000000 0.002415
-110.000000 0.002472
-106.000000 0.002531
-102.000000 0.002594
-98.000000 0.002653
-94.000000 0.002707
-90.000000 0.002778
-86.000000 0.002843
-82.000000 0.002891
-78.000000 0.002946
-74.000000 0.002977
-70.000000 0.002994
-66.000000 0.003110
-62.000000 0.003174
-58.000000 0.003221
-54.000000 0.003270
-50.000000 0.003358
-46.000000 0.003331
-42.000000 0.003470
-38.000000 0.003449
-34.000000 0.003493
-30.000000 0.003509
-26.000000 0.003473
-22.000000 0.003511
-18.000000 0.003526
-14.000000 0.003440
-10.000000 0.003431
-6.000000 0.003433
-2.000000 0.003375
2.000000 0.003394
6.000000 0.003418
10.000000 0.003430
14.000000 0.003446
18.000000 0.003501
22.000000 0.003432
26.000000 0.003521
30.000000 0.003471
34.000000 0.003444
38.000000 0.003397
42.000000 0.003445
46.000000 0.003409
50.000000 0.003342
54.000000 0.003356
58.000000 0.003230
62.000000 0.003215
66.000000 0.003140
70.000000 0.003090
74.000000 0.003039
78.000000 0.002977
82.000000 0.002905
86.000000 0.002842
90.000000 0.002786
94.000000 0.002725
98.000000 0.002661
102.000000 0.002614
106.000000 0.002532
110.000000 0.002476
114.000000 0.002444
118.000000 0.002374
122.000000 0.002349
126.000000 0.002311
130.000000 0.002287
134.000000 0.002210
138.000000 0.002229
142.000000 0.002200
146.000000 0.002149
150.000000 0.002118
154.000000 0.002076
158.000000 0.002059
162.000000 0.002062
166.000000 0.002036
170.000000 0.002029
174.000000 0.002039
178.000000 0.002023
