# Supplementary material for: Predicting scale-dependent chromatin polymer properties from systematic coarse-graining
Source: Nat Commun. 2023 Jul 11;14:4108. doi: 10.1038/s41467-023-39907-2 (PMC10336007; doi:10.1038/s41467-023-39907-2)
Supplement: Supplementary file 4 — Source Data [file 41467_2023_39907_MOESM4_ESM.zip › source_data/source_data_fig_4/source_data_fig_4g/Hoxa_dist_phi_nb25.txt]

-178.000000 0.001901
-174.000000 0.001905
-170.000000 0.001899
-166.000000 0.001879
-162.000000 0.001867
-158.000000 0.001901
-154.000000 0.001938
-150.000000 0.001923
-146.000000 0.001982
-142.000000 0.001986
-138.000000 0.002020
-134.000000 0.002061
-130.000000 0.002102
-126.000000 0.002163
-122.000000 0.002225
-118.000000 0.002248
-114.000000 0.002333
-110.000000 0.002370
-106.000000 0.002438
-102.000000 0.002509
-98.000000 0.002545
-94.000000 0.002641
-90.000000 0.002699
-86.000000 0.002774
-82.000000 0.002828
-78.000000 0.002877
-74.000000 0.003011
-70.000000 0.003088
-66.000000 0.003197
-62.000000 0.003241
-58.000000 0.003321
-54.000000 0.003403
-50.000000 0.003478
-46.000000 0.003510
-42.000000 0.003609
-38.000000 0.003626
-34.000000 0.003641
-30.000000 0.003664
-26.000000 0.003683
-22.000000 0.003745
-18.000000 0.003735
-14.000000 0.003780
-10.000000 0.003735
-6.000000 0.003742
-2.000000 0.003723
2.000000 0.003745
6.000000 0.003773
10.000000 0.003719
14.000000 0.003749
18.000000 0.003701
22.000000 0.003678
26.000000 0.003702
30.000000 0.003594
34.000000 0.003595
38.000000 0.003521
42.000000 0.003516
46.000000 0.003472
50.000000 0.003400
54.000000 0.003351
58.000000 0.003241
62.000000 0.003175
66.000000 0.003061
70.000000 0.003020
74.000000 0.002946
78.000000 0.002828
82.000000 0.002754
86.000000 0.002710
90.000000 0.002657
94.000000 0.002650
98.000000 0.002543
102.000000 0.002511
106.000000 0.002464
110.000000 0.002398
114.000000 0.002373
118.000000 0.002274
122.000000 0.002302
126.000000 0.002253
130.000000 0.002235
134.000000 0.002165
138.000000 0.002114
142.000000 0.002086
146.000000 0.002057
150.000000 0.002042
154.000000 0.002005
158.000000 0.001982
162.000000 0.001987
166.000000 0.001947
170.000000 0.001940
174.000000 0.001919
178.000000 0.001898
