# Supplementary material for: Predicting scale-dependent chromatin polymer properties from systematic coarse-graining
Source: Nat Commun. 2023 Jul 11;14:4108. doi: 10.1038/s41467-023-39907-2 (PMC10336007; doi:10.1038/s41467-023-39907-2)
Supplement: Supplementary file 4 — Source Data [file 41467_2023_39907_MOESM4_ESM.zip › source_data/source_data_fig_4/source_data_fig_4g/Hoxb_dist_phi_nb25.txt]

-178.000000 0.001764
-174.000000 0.001764
-170.000000 0.001770
-166.000000 0.001763
-162.000000 0.001804
-158.000000 0.001812
-154.000000 0.001888
-150.000000 0.001877
-146.000000 0.001860
-142.000000 0.001930
-138.000000 0.001939
-134.000000 0.002003
-130.000000 0.002034
-126.000000 0.002065
-122.000000 0.002100
-118.000000 0.002177
-114.000000 0.002191
-110.000000 0.002340
-106.000000 0.002390
-102.000000 0.002419
-98.000000 0.002567
-94.000000 0.002616
-90.000000 0.002719
-86.000000 0.002789
-82.000000 0.002825
-78.000000 0.002911
-74.000000 0.003002
-70.000000 0.003120
-66.000000 0.003188
-62.000000 0.003270
-58.000000 0.003397
-54.000000 0.003443
-50.000000 0.003485
-46.000000 0.003521
-42.000000 0.003621
-38.000000 0.003677
-34.000000 0.003761
-30.000000 0.003764
-26.000000 0.003815
-22.000000 0.003761
-18.000000 0.003777
-14.000000 0.003800
-10.000000 0.003795
-6.000000 0.003768
-2.000000 0.003751
2.000000 0.003712
6.000000 0.003761
10.000000 0.003796
14.000000 0.003850
18.000000 0.003850
22.000000 0.003908
26.000000 0.003893
30.000000 0.003895
34.000000 0.003857
38.000000 0.003852
42.000000 0.003733
46.000000 0.003653
50.000000 0.003609
54.000000 0.003521
58.000000 0.003498
62.000000 0.003353
66.000000 0.003259
70.000000 0.003195
74.000000 0.003091
78.000000 0.002963
82.000000 0.002925
86.000000 0.002795
90.000000 0.002665
94.000000 0.002644
98.000000 0.002544
102.000000 0.002477
106.000000 0.002371
110.000000 0.002327
114.000000 0.002250
118.000000 0.002259
122.000000 0.002150
126.000000 0.002076
130.000000 0.002079
134.000000 0.001982
138.000000 0.001975
142.000000 0.001889
146.000000 0.001873
150.000000 0.001874
154.000000 0.001841
158.000000 0.001837
162.000000 0.001763
166.000000 0.001765
170.000000 0.001810
174.000000 0.001770
178.000000 0.001777
