# Supplementary material for: Predicting scale-dependent chromatin polymer properties from systematic coarse-graining
Source: Nat Commun. 2023 Jul 11;14:4108. doi: 10.1038/s41467-023-39907-2 (PMC10336007; doi:10.1038/s41467-023-39907-2)
Supplement: Supplementary file 4 — Source Data [file 41467_2023_39907_MOESM4_ESM.zip › source_data/source_data_fig_4/source_data_fig_4g/Hoxc_dist_phi_nb25.txt]

-178.000000 0.001805
-174.000000 0.001821
-170.000000 0.001857
-166.000000 0.001831
-162.000000 0.001887
-158.000000 0.001905
-154.000000 0.001924
-150.000000 0.001942
-146.000000 0.001984
-142.000000 0.002006
-138.000000 0.002036
-134.000000 0.002081
-130.000000 0.002135
-126.000000 0.002153
-122.000000 0.002169
-118.000000 0.002222
-114.000000 0.002302
-110.000000 0.002392
-106.000000 0.002423
-102.000000 0.002469
-98.000000 0.002539
-94.000000 0.002596
-90.000000 0.002709
-86.000000 0.002723
-82.000000 0.002854
-78.000000 0.002939
-74.000000 0.002998
-70.000000 0.003048
-66.000000 0.003197
-62.000000 0.003256
-58.000000 0.003379
-54.000000 0.003445
-50.000000 0.003470
-46.000000 0.003574
-42.000000 0.003593
-38.000000 0.003664
-34.000000 0.003767
-30.000000 0.003756
-26.000000 0.003741
-22.000000 0.003806
-18.000000 0.003785
-14.000000 0.003756
-10.000000 0.003746
-6.000000 0.003774
-2.000000 0.003759
2.000000 0.003803
6.000000 0.003783
10.000000 0.003807
14.000000 0.003828
18.000000 0.003855
22.000000 0.003836
26.000000 0.003795
30.000000 0.003770
34.000000 0.003694
38.000000 0.003696
42.000000 0.003618
46.000000 0.003557
50.000000 0.003463
54.000000 0.003371
58.000000 0.003296
62.000000 0.003230
66.000000 0.003144
70.000000 0.003081
74.000000 0.003025
78.000000 0.002892
82.000000 0.002799
86.000000 0.002788
90.000000 0.002664
94.000000 0.002599
98.000000 0.002495
102.000000 0.002449
106.000000 0.002425
110.000000 0.002334
114.000000 0.002310
118.000000 0.002261
122.000000 0.002178
126.000000 0.002102
130.000000 0.002074
134.000000 0.002043
138.000000 0.002020
142.000000 0.001959
146.000000 0.001938
150.000000 0.001901
154.000000 0.001883
158.000000 0.001889
162.000000 0.001814
166.000000 0.001850
170.000000 0.001841
174.000000 0.001813
178.000000 0.001811
