# Supplementary material for: Predicting scale-dependent chromatin polymer properties from systematic coarse-graining
Source: Nat Commun. 2023 Jul 11;14:4108. doi: 10.1038/s41467-023-39907-2 (PMC10336007; doi:10.1038/s41467-023-39907-2)
Supplement: Supplementary file 4 — Source Data [file 41467_2023_39907_MOESM4_ESM.zip › source_data/source_data_fig_4/source_data_fig_4g/SAW_dist_phi_nb25.txt]

-178.000000 0.002453
-174.000000 0.002416
-170.000000 0.002441
-166.000000 0.002421
-162.000000 0.002496
-158.000000 0.002494
-154.000000 0.002529
-150.000000 0.002500
-146.000000 0.002538
-142.000000 0.002528
-138.000000 0.002554
-134.000000 0.002600
-130.000000 0.002627
-126.000000 0.002649
-122.000000 0.002647
-118.000000 0.002692
-114.000000 0.002732
-110.000000 0.002719
-106.000000 0.002751
-102.000000 0.002769
-98.000000 0.002821
-94.000000 0.002821
-90.000000 0.002933
-86.000000 0.002889
-82.000000 0.002955
-78.000000 0.002949
-74.000000 0.002975
-70.000000 0.002999
-66.000000 0.002951
-62.000000 0.002958
-58.000000 0.002999
-54.000000 0.002990
-50.000000 0.003046
-46.000000 0.002963
-42.000000 0.003034
-38.000000 0.003024
-34.000000 0.002941
-30.000000 0.002963
-26.000000 0.002932
-22.000000 0.002905
-18.000000 0.002875
-14.000000 0.002889
-10.000000 0.002922
-6.000000 0.002883
-2.000000 0.002879
2.000000 0.002869
6.000000 0.002903
10.000000 0.002907
14.000000 0.002853
18.000000 0.002877
22.000000 0.002948
26.000000 0.002941
30.000000 0.002988
34.000000 0.002992
38.000000 0.002991
42.000000 0.002939
46.000000 0.002992
50.000000 0.002980
54.000000 0.003047
58.000000 0.003071
62.000000 0.003011
66.000000 0.003017
70.000000 0.002983
74.000000 0.002936
78.000000 0.002960
82.000000 0.002900
86.000000 0.002851
90.000000 0.002861
94.000000 0.002833
98.000000 0.002805
102.000000 0.002769
106.000000 0.002736
110.000000 0.002744
114.000000 0.002714
118.000000 0.002724
122.000000 0.002690
126.000000 0.002662
130.000000 0.002598
134.000000 0.002589
138.000000 0.002528
142.000000 0.002534
146.000000 0.002557
150.000000 0.002515
154.000000 0.002508
158.000000 0.002462
162.000000 0.002451
166.000000 0.002449
170.000000 0.002395
174.000000 0.002429
178.000000 0.002439
