# Supplementary material for: Predicting scale-dependent chromatin polymer properties from systematic coarse-graining
Source: Nat Commun. 2023 Jul 11;14:4108. doi: 10.1038/s41467-023-39907-2 (PMC10336007; doi:10.1038/s41467-023-39907-2)
Supplement: Supplementary file 4 — Source Data [file 41467_2023_39907_MOESM4_ESM.zip › source_data/source_data_fig_4/source_data_fig_4g/Globule_dist_phi_nb25.txt]

-178.000000 0.001305
-174.000000 0.001324
-170.000000 0.001342
-166.000000 0.001351
-162.000000 0.001358
-158.000000 0.001430
-154.000000 0.001445
-150.000000 0.001482
-146.000000 0.001578
-142.000000 0.001581
-138.000000 0.001614
-134.000000 0.001735
-130.000000 0.001785
-126.000000 0.001845
-122.000000 0.001905
-118.000000 0.002080
-114.000000 0.002171
-110.000000 0.002192
-106.000000 0.002343
-102.000000 0.002455
-98.000000 0.002601
-94.000000 0.002728
-90.000000 0.002750
-86.000000 0.002951
-82.000000 0.003050
-78.000000 0.003183
-74.000000 0.003294
-70.000000 0.003339
-66.000000 0.003473
-62.000000 0.003620
-58.000000 0.003636
-54.000000 0.003746
-50.000000 0.003876
-46.000000 0.003967
-42.000000 0.004030
-38.000000 0.004051
-34.000000 0.004067
-30.000000 0.004083
-26.000000 0.004103
-22.000000 0.003987
-18.000000 0.004043
-14.000000 0.004016
-10.000000 0.004044
-6.000000 0.004047
-2.000000 0.003976
2.000000 0.003916
6.000000 0.003880
10.000000 0.003946
14.000000 0.004033
18.000000 0.004059
22.000000 0.004103
26.000000 0.004087
30.000000 0.004071
34.000000 0.004037
38.000000 0.004068
42.000000 0.003982
46.000000 0.003926
50.000000 0.003886
54.000000 0.003882
58.000000 0.003706
62.000000 0.003656
66.000000 0.003494
70.000000 0.003388
74.000000 0.003273
78.000000 0.003238
82.000000 0.003001
86.000000 0.002935
90.000000 0.002879
94.000000 0.002687
98.000000 0.002556
102.000000 0.002431
106.000000 0.002402
110.000000 0.002247
114.000000 0.002122
118.000000 0.002048
122.000000 0.001918
126.000000 0.001879
130.000000 0.001795
134.000000 0.001673
138.000000 0.001656
142.000000 0.001600
146.000000 0.001517
150.000000 0.001454
154.000000 0.001486
158.000000 0.001401
162.000000 0.001384
166.000000 0.001352
170.000000 0.001326
174.000000 0.001326
178.000000 0.001312
