# Supplementary material for: Predicting scale-dependent chromatin polymer properties from systematic coarse-graining
Source: Nat Commun. 2023 Jul 11;14:4108. doi: 10.1038/s41467-023-39907-2 (PMC10336007; doi:10.1038/s41467-023-39907-2)
Supplement: Supplementary file 4 — Source Data [file 41467_2023_39907_MOESM4_ESM.zip › source_data/source_data_fig_4/source_data_fig_4h/theta_phi_seg1.txt]

1.430433 -178.500000 6.759231 5.832525
1.430433 -175.500000 6.759231 5.834586
1.430433 -172.500000 6.759231 5.836159
1.430433 -169.500000 6.759231 5.833123
1.430433 -166.500000 6.759231 5.833682
1.430433 -163.500000 6.759231 5.831894
1.430433 -160.500000 6.759231 5.830561
1.430433 -157.500000 6.759231 5.833001
1.430433 -154.500000 6.759231 5.831856
1.430433 -151.500000 6.759231 5.832006
1.430433 -148.500000 6.759231 5.834479
1.430433 -145.500000 6.759231 5.835979
1.430433 -142.500000 6.759231 5.828053
1.430433 -139.500000 6.759231 5.833235
1.430433 -136.500000 6.759231 5.832098
1.430433 -133.500000 6.759231 5.827300
1.430433 -130.500000 6.759231 5.833512
1.430433 -127.500000 6.759231 5.836023
1.430433 -124.500000 6.759231 5.829907
1.430433 -121.500000 6.759231 5.831138
1.430433 -118.500000 6.759231 5.831366
1.430433 -115.500000 6.759231 5.833521
1.430433 -112.500000 6.759231 5.834869
1.430433 -109.500000 6.759231 5.836267
1.430433 -106.500000 6.759231 5.839019
1.430433 -103.500000 6.759231 5.836423
1.430433 -100.500000 6.759231 5.840927
1.430433 -97.500000 6.759231 5.842844
1.430433 -94.500000 6.759231 5.842863
1.430433 -91.500000 6.759231 5.847471
1.430433 -88.500000 6.759231 5.847600
1.430433 -85.500000 6.759231 5.845502
1.430433 -82.500000 6.759231 5.851695
1.430433 -79.500000 6.759231 5.852878
1.430433 -76.500000 6.759231 5.850492
1.430433 -73.500000 6.759231 5.848379
1.430433 -70.500000 6.759231 5.848226
1.430433 -67.500000 6.759231 5.841834
1.430433 -64.500000 6.759231 5.848107
1.430433 -61.500000 6.759231 5.843492
1.430433 -58.500000 6.759231 5.847077
1.430433 -55.500000 6.759231 5.848576
1.430433 -52.500000 6.759231 5.861674
1.430433 -49.500000 6.759231 5.876766
1.430433 -46.500000 6.759231 5.889176
1.430433 -43.500000 6.759231 5.919334
1.430433 -40.500000 6.759231 5.938860
1.430433 -37.500000 6.759231 5.964616
1.430433 -34.500000 6.759231 5.988018
1.430433 -31.500000 6.759231 6.002267
1.430433 -28.500000 6.759231 6.024241
1.430433 -25.500000 6.759231 6.039138
1.430433 -22.500000 6.759231 6.053298
1.430433 -19.500000 6.759231 6.069359
1.430433 -16.500000 6.759231 6.075426
1.430433 -13.500000 6.759231 6.083607
1.430433 -10.500000 6.759231 6.096454
1.430433 -7.500000 6.759231 6.099531
1.430433 -4.500000 6.759231 6.106276
1.430433 -1.500000 6.759231 6.106966
1.430433 1.500000 6.759231 6.105504
1.430433 4.500000 6.759231 6.102898
1.430433 7.500000 6.759231 6.099404
1.430433 10.500000 6.759231 6.092799
1.430433 13.500000 6.759231 6.086607
1.430433 16.500000 6.759231 6.077732
1.430433 19.500000 6.759231 6.065765
1.430433 22.500000 6.759231 6.053165
1.430433 25.500000 6.759231 6.043836
1.430433 28.500000 6.759231 6.022448
1.430433 31.500000 6.759231 6.005876
1.430433 34.500000 6.759231 5.984909
1.430433 37.500000 6.759231 5.962634
1.430433 40.500000 6.759231 5.942518
1.430433 43.500000 6.759231 5.917979
1.430433 46.500000 6.759231 5.893698
1.430433 49.500000 6.759231 5.879474
1.430433 52.500000 6.759231 5.860614
1.430433 55.500000 6.759231 5.847412
1.430433 58.500000 6.759231 5.846166
1.430433 61.500000 6.759231 5.841991
1.430433 64.500000 6.759231 5.841064
1.430433 67.500000 6.759231 5.845025
1.430433 70.500000 6.759231 5.847432
1.430433 73.500000 6.759231 5.848053
1.430433 76.500000 6.759231 5.849257
1.430433 79.500000 6.759231 5.851729
1.430433 82.500000 6.759231 5.849988
1.430433 85.500000 6.759231 5.848270
1.430433 88.500000 6.759231 5.845817
1.430433 91.500000 6.759231 5.846191
1.430433 94.500000 6.759231 5.844106
1.430433 97.500000 6.759231 5.838971
1.430433 100.500000 6.759231 5.844572
1.430433 103.500000 6.759231 5.836345
1.430433 106.500000 6.759231 5.838492
1.430433 109.500000 6.759231 5.833400
1.430433 112.500000 6.759231 5.839176
1.430433 115.500000 6.759231 5.835326
1.430433 118.500000 6.759231 5.833536
1.430433 121.500000 6.759231 5.836218
1.430433 124.500000 6.759231 5.835677
1.430433 127.500000 6.759231 5.833696
1.430433 130.500000 6.759231 5.831026
1.430433 133.500000 6.759231 5.834246
1.430433 136.500000 6.759231 5.833871
1.430433 139.500000 6.759231 5.833152
1.430433 142.500000 6.759231 5.829151
1.430433 145.500000 6.759231 5.831041
1.430433 148.500000 6.759231 5.835146
1.430433 151.500000 6.759231 5.830905
1.430433 154.500000 6.759231 5.831579
1.430433 157.500000 6.759231 5.833842
1.430433 160.500000 6.759231 5.828058
1.430433 163.500000 6.759231 5.830915
1.430433 166.500000 6.759231 5.831676
1.430433 169.500000 6.759231 5.835234
1.430433 172.500000 6.759231 5.829079
1.430433 175.500000 6.759231 5.835828
1.430433 178.500000 6.759231 5.832122
4.291300 -178.500000 6.906818 5.832525
4.291300 -175.500000 6.906818 5.834586
4.291300 -172.500000 6.906818 5.836159
4.291300 -169.500000 6.906818 5.833123
4.291300 -166.500000 6.906818 5.833682
4.291300 -163.500000 6.906818 5.831894
4.291300 -160.500000 6.906818 5.830561
4.291300 -157.500000 6.906818 5.833001
4.291300 -154.500000 6.906818 5.831856
4.291300 -151.500000 6.906818 5.832006
4.291300 -148.500000 6.906818 5.834479
4.291300 -145.500000 6.906818 5.835979
4.291300 -142.500000 6.906818 5.828053
4.291300 -139.500000 6.906818 5.833235
4.291300 -136.500000 6.906818 5.832098
4.291300 -133.500000 6.906818 5.827300
4.291300 -130.500000 6.906818 5.833512
4.291300 -127.500000 6.906818 5.836023
4.291300 -124.500000 6.906818 5.829907
4.291300 -121.500000 6.906818 5.831138
4.291300 -118.500000 6.906818 5.831366
4.291300 -115.500000 6.906818 5.833521
4.291300 -112.500000 6.906818 5.834869
4.291300 -109.500000 6.906818 5.836267
4.291300 -106.500000 6.906818 5.839019
4.291300 -103.500000 6.906818 5.836423
4.291300 -100.500000 6.906818 5.840927
4.291300 -97.500000 6.906818 5.842844
4.291300 -94.500000 6.906818 5.842863
4.291300 -91.500000 6.906818 5.847471
4.291300 -88.500000 6.906818 5.847600
4.291300 -85.500000 6.906818 5.845502
4.291300 -82.500000 6.906818 5.851695
4.291300 -79.500000 6.906818 5.852878
4.291300 -76.500000 6.906818 5.850492
4.291300 -73.500000 6.906818 5.848379
4.291300 -70.500000 6.906818 5.848226
4.291300 -67.500000 6.906818 5.841834
4.291300 -64.500000 6.906818 5.848107
4.291300 -61.500000 6.906818 5.843492
4.291300 -58.500000 6.906818 5.847077
4.291300 -55.500000 6.906818 5.848576
4.291300 -52.500000 6.906818 5.861674
4.291300 -49.500000 6.906818 5.876766
4.291300 -46.500000 6.906818 5.889176
4.291300 -43.500000 6.906818 5.919334
4.291300 -40.500000 6.906818 5.938860
4.291300 -37.500000 6.906818 5.964616
4.291300 -34.500000 6.906818 5.988018
4.291300 -31.500000 6.906818 6.002267
4.291300 -28.500000 6.906818 6.024241
4.291300 -25.500000 6.906818 6.039138
4.291300 -22.500000 6.906818 6.053298
4.291300 -19.500000 6.906818 6.069359
4.291300 -16.500000 6.906818 6.075426
4.291300 -13.500000 6.906818 6.083607
4.291300 -10.500000 6.906818 6.096454
4.291300 -7.500000 6.906818 6.099531
4.291300 -4.500000 6.906818 6.106276
4.291300 -1.500000 6.906818 6.106966
4.291300 1.500000 6.906818 6.105504
4.291300 4.500000 6.906818 6.102898
4.291300 7.500000 6.906818 6.099404
4.291300 10.500000 6.906818 6.092799
4.291300 13.500000 6.906818 6.086607
4.291300 16.500000 6.906818 6.077732
4.291300 19.500000 6.906818 6.065765
4.291300 22.500000 6.906818 6.053165
4.291300 25.500000 6.906818 6.043836
4.291300 28.500000 6.906818 6.022448
4.291300 31.500000 6.906818 6.005876
4.291300 34.500000 6.906818 5.984909
4.291300 37.500000 6.906818 5.962634
4.291300 40.500000 6.906818 5.942518
4.291300 43.500000 6.906818 5.917979
4.291300 46.500000 6.906818 5.893698
4.291300 49.500000 6.906818 5.879474
4.291300 52.500000 6.906818 5.860614
4.291300 55.500000 6.906818 5.847412
4.291300 58.500000 6.906818 5.846166
4.291300 61.500000 6.906818 5.841991
4.291300 64.500000 6.906818 5.841064
4.291300 67.500000 6.906818 5.845025
4.291300 70.500000 6.906818 5.847432
4.291300 73.500000 6.906818 5.848053
4.291300 76.500000 6.906818 5.849257
4.291300 79.500000 6.906818 5.851729
4.291300 82.500000 6.906818 5.849988
4.291300 85.500000 6.906818 5.848270
4.291300 88.500000 6.906818 5.845817
4.291300 91.500000 6.906818 5.846191
4.291300 94.500000 6.906818 5.844106
4.291300 97.500000 6.906818 5.838971
4.291300 100.500000 6.906818 5.844572
4.291300 103.500000 6.906818 5.836345
4.291300 106.500000 6.906818 5.838492
4.291300 109.500000 6.906818 5.833400
4.291300 112.500000 6.906818 5.839176
4.291300 115.500000 6.906818 5.835326
4.291300 118.500000 6.906818 5.833536
4.291300 121.500000 6.906818 5.836218
4.291300 124.500000 6.906818 5.835677
4.291300 127.500000 6.906818 5.833696
4.291300 130.500000 6.906818 5.831026
4.291300 133.500000 6.906818 5.834246
4.291300 136.500000 6.906818 5.833871
4.291300 139.500000 6.906818 5.833152
4.291300 142.500000 6.906818 5.829151
4.291300 145.500000 6.906818 5.831041
4.291300 148.500000 6.906818 5.835146
4.291300 151.500000 6.906818 5.830905
4.291300 154.500000 6.906818 5.831579
4.291300 157.500000 6.906818 5.833842
4.291300 160.500000 6.906818 5.828058
4.291300 163.500000 6.906818 5.830915
4.291300 166.500000 6.906818 5.831676
4.291300 169.500000 6.906818 5.835234
4.291300 172.500000 6.906818 5.829079
4.291300 175.500000 6.906818 5.835828
4.291300 178.500000 6.906818 5.832122
7.152166 -178.500000 6.835624 5.832525
7.152166 -175.500000 6.835624 5.834586
7.152166 -172.500000 6.835624 5.836159
7.152166 -169.500000 6.835624 5.833123
7.152166 -166.500000 6.835624 5.833682
7.152166 -163.500000 6.835624 5.831894
7.152166 -160.500000 6.835624 5.830561
7.152166 -157.500000 6.835624 5.833001
7.152166 -154.500000 6.835624 5.831856
7.152166 -151.500000 6.835624 5.832006
7.152166 -148.500000 6.835624 5.834479
7.152166 -145.500000 6.835624 5.835979
7.152166 -142.500000 6.835624 5.828053
7.152166 -139.500000 6.835624 5.833235
7.152166 -136.500000 6.835624 5.832098
7.152166 -133.500000 6.835624 5.827300
7.152166 -130.500000 6.835624 5.833512
7.152166 -127.500000 6.835624 5.836023
7.152166 -124.500000 6.835624 5.829907
7.152166 -121.500000 6.835624 5.831138
7.152166 -118.500000 6.835624 5.831366
7.152166 -115.500000 6.835624 5.833521
7.152166 -112.500000 6.835624 5.834869
7.152166 -109.500000 6.835624 5.836267
7.152166 -106.500000 6.835624 5.839019
7.152166 -103.500000 6.835624 5.836423
7.152166 -100.500000 6.835624 5.840927
7.152166 -97.500000 6.835624 5.842844
7.152166 -94.500000 6.835624 5.842863
7.152166 -91.500000 6.835624 5.847471
7.152166 -88.500000 6.835624 5.847600
7.152166 -85.500000 6.835624 5.845502
7.152166 -82.500000 6.835624 5.851695
7.152166 -79.500000 6.835624 5.852878
7.152166 -76.500000 6.835624 5.850492
7.152166 -73.500000 6.835624 5.848379
7.152166 -70.500000 6.835624 5.848226
7.152166 -67.500000 6.835624 5.841834
7.152166 -64.500000 6.835624 5.848107
7.152166 -61.500000 6.835624 5.843492
7.152166 -58.500000 6.835624 5.847077
7.152166 -55.500000 6.835624 5.848576
7.152166 -52.500000 6.835624 5.861674
7.152166 -49.500000 6.835624 5.876766
7.152166 -46.500000 6.835624 5.889176
7.152166 -43.500000 6.835624 5.919334
7.152166 -40.500000 6.835624 5.938860
7.152166 -37.500000 6.835624 5.964616
7.152166 -34.500000 6.835624 5.988018
7.152166 -31.500000 6.835624 6.002267
7.152166 -28.500000 6.835624 6.024241
7.152166 -25.500000 6.835624 6.039138
7.152166 -22.500000 6.835624 6.053298
7.152166 -19.500000 6.835624 6.069359
7.152166 -16.500000 6.835624 6.075426
7.152166 -13.500000 6.835624 6.083607
7.152166 -10.500000 6.835624 6.096454
7.152166 -7.500000 6.835624 6.099531
7.152166 -4.500000 6.835624 6.106276
7.152166 -1.500000 6.835624 6.106966
7.152166 1.500000 6.835624 6.105504
7.152166 4.500000 6.835624 6.102898
7.152166 7.500000 6.835624 6.099404
7.152166 10.500000 6.835624 6.092799
7.152166 13.500000 6.835624 6.086607
7.152166 16.500000 6.835624 6.077732
7.152166 19.500000 6.835624 6.065765
7.152166 22.500000 6.835624 6.053165
7.152166 25.500000 6.835624 6.043836
7.152166 28.500000 6.835624 6.022448
7.152166 31.500000 6.835624 6.005876
7.152166 34.500000 6.835624 5.984909
7.152166 37.500000 6.835624 5.962634
7.152166 40.500000 6.835624 5.942518
7.152166 43.500000 6.835624 5.917979
7.152166 46.500000 6.835624 5.893698
7.152166 49.500000 6.835624 5.879474
7.152166 52.500000 6.835624 5.860614
7.152166 55.500000 6.835624 5.847412
7.152166 58.500000 6.835624 5.846166
7.152166 61.500000 6.835624 5.841991
7.152166 64.500000 6.835624 5.841064
7.152166 67.500000 6.835624 5.845025
7.152166 70.500000 6.835624 5.847432
7.152166 73.500000 6.835624 5.848053
7.152166 76.500000 6.835624 5.849257
7.152166 79.500000 6.835624 5.851729
7.152166 82.500000 6.835624 5.849988
7.152166 85.500000 6.835624 5.848270
7.152166 88.500000 6.835624 5.845817
7.152166 91.500000 6.835624 5.846191
7.152166 94.500000 6.835624 5.844106
7.152166 97.500000 6.835624 5.838971
7.152166 100.500000 6.835624 5.844572
7.152166 103.500000 6.835624 5.836345
7.152166 106.500000 6.835624 5.838492
7.152166 109.500000 6.835624 5.833400
7.152166 112.500000 6.835624 5.839176
7.152166 115.500000 6.835624 5.835326
7.152166 118.500000 6.835624 5.833536
7.152166 121.500000 6.835624 5.836218
7.152166 124.500000 6.835624 5.835677
7.152166 127.500000 6.835624 5.833696
7.152166 130.500000 6.835624 5.831026
7.152166 133.500000 6.835624 5.834246
7.152166 136.500000 6.835624 5.833871
7.152166 139.500000 6.835624 5.833152
7.152166 142.500000 6.835624 5.829151
7.152166 145.500000 6.835624 5.831041
7.152166 148.500000 6.835624 5.835146
7.152166 151.500000 6.835624 5.830905
7.152166 154.500000 6.835624 5.831579
7.152166 157.500000 6.835624 5.833842
7.152166 160.500000 6.835624 5.828058
7.152166 163.500000 6.835624 5.830915
7.152166 166.500000 6.835624 5.831676
7.152166 169.500000 6.835624 5.835234
7.152166 172.500000 6.835624 5.829079
7.152166 175.500000 6.835624 5.835828
7.152166 178.500000 6.835624 5.832122
10.013033 -178.500000 6.754226 5.832525
10.013033 -175.500000 6.754226 5.834586
10.013033 -172.500000 6.754226 5.836159
10.013033 -169.500000 6.754226 5.833123
10.013033 -166.500000 6.754226 5.833682
10.013033 -163.500000 6.754226 5.831894
10.013033 -160.500000 6.754226 5.830561
10.013033 -157.500000 6.754226 5.833001
10.013033 -154.500000 6.754226 5.831856
10.013033 -151.500000 6.754226 5.832006
10.013033 -148.500000 6.754226 5.834479
10.013033 -145.500000 6.754226 5.835979
10.013033 -142.500000 6.754226 5.828053
10.013033 -139.500000 6.754226 5.833235
10.013033 -136.500000 6.754226 5.832098
10.013033 -133.500000 6.754226 5.827300
10.013033 -130.500000 6.754226 5.833512
10.013033 -127.500000 6.754226 5.836023
10.013033 -124.500000 6.754226 5.829907
10.013033 -121.500000 6.754226 5.831138
10.013033 -118.500000 6.754226 5.831366
10.013033 -115.500000 6.754226 5.833521
10.013033 -112.500000 6.754226 5.834869
10.013033 -109.500000 6.754226 5.836267
10.013033 -106.500000 6.754226 5.839019
10.013033 -103.500000 6.754226 5.836423
10.013033 -100.500000 6.754226 5.840927
10.013033 -97.500000 6.754226 5.842844
10.013033 -94.500000 6.754226 5.842863
10.013033 -91.500000 6.754226 5.847471
10.013033 -88.500000 6.754226 5.847600
10.013033 -85.500000 6.754226 5.845502
10.013033 -82.500000 6.754226 5.851695
10.013033 -79.500000 6.754226 5.852878
10.013033 -76.500000 6.754226 5.850492
10.013033 -73.500000 6.754226 5.848379
10.013033 -70.500000 6.754226 5.848226
10.013033 -67.500000 6.754226 5.841834
10.013033 -64.500000 6.754226 5.848107
10.013033 -61.500000 6.754226 5.843492
10.013033 -58.500000 6.754226 5.847077
10.013033 -55.500000 6.754226 5.848576
10.013033 -52.500000 6.754226 5.861674
10.013033 -49.500000 6.754226 5.876766
10.013033 -46.500000 6.754226 5.889176
10.013033 -43.500000 6.754226 5.919334
10.013033 -40.500000 6.754226 5.938860
10.013033 -37.500000 6.754226 5.964616
10.013033 -34.500000 6.754226 5.988018
10.013033 -31.500000 6.754226 6.002267
10.013033 -28.500000 6.754226 6.024241
10.013033 -25.500000 6.754226 6.039138
10.013033 -22.500000 6.754226 6.053298
10.013033 -19.500000 6.754226 6.069359
10.013033 -16.500000 6.754226 6.075426
10.013033 -13.500000 6.754226 6.083607
10.013033 -10.500000 6.754226 6.096454
10.013033 -7.500000 6.754226 6.099531
10.013033 -4.500000 6.754226 6.106276
10.013033 -1.500000 6.754226 6.106966
10.013033 1.500000 6.754226 6.105504
10.013033 4.500000 6.754226 6.102898
10.013033 7.500000 6.754226 6.099404
10.013033 10.500000 6.754226 6.092799
10.013033 13.500000 6.754226 6.086607
10.013033 16.500000 6.754226 6.077732
10.013033 19.500000 6.754226 6.065765
10.013033 22.500000 6.754226 6.053165
10.013033 25.500000 6.754226 6.043836
10.013033 28.500000 6.754226 6.022448
10.013033 31.500000 6.754226 6.005876
10.013033 34.500000 6.754226 5.984909
10.013033 37.500000 6.754226 5.962634
10.013033 40.500000 6.754226 5.942518
10.013033 43.500000 6.754226 5.917979
10.013033 46.500000 6.754226 5.893698
10.013033 49.500000 6.754226 5.879474
10.013033 52.500000 6.754226 5.860614
10.013033 55.500000 6.754226 5.847412
10.013033 58.500000 6.754226 5.846166
10.013033 61.500000 6.754226 5.841991
10.013033 64.500000 6.754226 5.841064
10.013033 67.500000 6.754226 5.845025
10.013033 70.500000 6.754226 5.847432
10.013033 73.500000 6.754226 5.848053
10.013033 76.500000 6.754226 5.849257
10.013033 79.500000 6.754226 5.851729
10.013033 82.500000 6.754226 5.849988
10.013033 85.500000 6.754226 5.848270
10.013033 88.500000 6.754226 5.845817
10.013033 91.500000 6.754226 5.846191
10.013033 94.500000 6.754226 5.844106
10.013033 97.500000 6.754226 5.838971
10.013033 100.500000 6.754226 5.844572
10.013033 103.500000 6.754226 5.836345
10.013033 106.500000 6.754226 5.838492
10.013033 109.500000 6.754226 5.833400
10.013033 112.500000 6.754226 5.839176
10.013033 115.500000 6.754226 5.835326
10.013033 118.500000 6.754226 5.833536
10.013033 121.500000 6.754226 5.836218
10.013033 124.500000 6.754226 5.835677
10.013033 127.500000 6.754226 5.833696
10.013033 130.500000 6.754226 5.831026
10.013033 133.500000 6.754226 5.834246
10.013033 136.500000 6.754226 5.833871
10.013033 139.500000 6.754226 5.833152
10.013033 142.500000 6.754226 5.829151
10.013033 145.500000 6.754226 5.831041
10.013033 148.500000 6.754226 5.835146
10.013033 151.500000 6.754226 5.830905
10.013033 154.500000 6.754226 5.831579
10.013033 157.500000 6.754226 5.833842
10.013033 160.500000 6.754226 5.828058
10.013033 163.500000 6.754226 5.830915
10.013033 166.500000 6.754226 5.831676
10.013033 169.500000 6.754226 5.835234
10.013033 172.500000 6.754226 5.829079
10.013033 175.500000 6.754226 5.835828
10.013033 178.500000 6.754226 5.832122
12.873899 -178.500000 6.407321 5.832525
12.873899 -175.500000 6.407321 5.834586
12.873899 -172.500000 6.407321 5.836159
12.873899 -169.500000 6.407321 5.833123
12.873899 -166.500000 6.407321 5.833682
12.873899 -163.500000 6.407321 5.831894
12.873899 -160.500000 6.407321 5.830561
12.873899 -157.500000 6.407321 5.833001
12.873899 -154.500000 6.407321 5.831856
12.873899 -151.500000 6.407321 5.832006
12.873899 -148.500000 6.407321 5.834479
12.873899 -145.500000 6.407321 5.835979
12.873899 -142.500000 6.407321 5.828053
12.873899 -139.500000 6.407321 5.833235
12.873899 -136.500000 6.407321 5.832098
12.873899 -133.500000 6.407321 5.827300
12.873899 -130.500000 6.407321 5.833512
12.873899 -127.500000 6.407321 5.836023
12.873899 -124.500000 6.407321 5.829907
12.873899 -121.500000 6.407321 5.831138
12.873899 -118.500000 6.407321 5.831366
12.873899 -115.500000 6.407321 5.833521
12.873899 -112.500000 6.407321 5.834869
12.873899 -109.500000 6.407321 5.836267
12.873899 -106.500000 6.407321 5.839019
12.873899 -103.500000 6.407321 5.836423
12.873899 -100.500000 6.407321 5.840927
12.873899 -97.500000 6.407321 5.842844
12.873899 -94.500000 6.407321 5.842863
12.873899 -91.500000 6.407321 5.847471
12.873899 -88.500000 6.407321 5.847600
12.873899 -85.500000 6.407321 5.845502
12.873899 -82.500000 6.407321 5.851695
12.873899 -79.500000 6.407321 5.852878
12.873899 -76.500000 6.407321 5.850492
12.873899 -73.500000 6.407321 5.848379
12.873899 -70.500000 6.407321 5.848226
12.873899 -67.500000 6.407321 5.841834
12.873899 -64.500000 6.407321 5.848107
12.873899 -61.500000 6.407321 5.843492
12.873899 -58.500000 6.407321 5.847077
12.873899 -55.500000 6.407321 5.848576
12.873899 -52.500000 6.407321 5.861674
12.873899 -49.500000 6.407321 5.876766
12.873899 -46.500000 6.407321 5.889176
12.873899 -43.500000 6.407321 5.919334
12.873899 -40.500000 6.407321 5.938860
12.873899 -37.500000 6.407321 5.964616
12.873899 -34.500000 6.407321 5.988018
12.873899 -31.500000 6.407321 6.002267
12.873899 -28.500000 6.407321 6.024241
12.873899 -25.500000 6.407321 6.039138
12.873899 -22.500000 6.407321 6.053298
12.873899 -19.500000 6.407321 6.069359
12.873899 -16.500000 6.407321 6.075426
12.873899 -13.500000 6.407321 6.083607
12.873899 -10.500000 6.407321 6.096454
12.873899 -7.500000 6.407321 6.099531
12.873899 -4.500000 6.407321 6.106276
12.873899 -1.500000 6.407321 6.106966
12.873899 1.500000 6.407321 6.105504
12.873899 4.500000 6.407321 6.102898
12.873899 7.500000 6.407321 6.099404
12.873899 10.500000 6.407321 6.092799
12.873899 13.500000 6.407321 6.086607
12.873899 16.500000 6.407321 6.077732
12.873899 19.500000 6.407321 6.065765
12.873899 22.500000 6.407321 6.053165
12.873899 25.500000 6.407321 6.043836
12.873899 28.500000 6.407321 6.022448
12.873899 31.500000 6.407321 6.005876
12.873899 34.500000 6.407321 5.984909
12.873899 37.500000 6.407321 5.962634
12.873899 40.500000 6.407321 5.942518
12.873899 43.500000 6.407321 5.917979
12.873899 46.500000 6.407321 5.893698
12.873899 49.500000 6.407321 5.879474
12.873899 52.500000 6.407321 5.860614
12.873899 55.500000 6.407321 5.847412
12.873899 58.500000 6.407321 5.846166
12.873899 61.500000 6.407321 5.841991
12.873899 64.500000 6.407321 5.841064
12.873899 67.500000 6.407321 5.845025
12.873899 70.500000 6.407321 5.847432
12.873899 73.500000 6.407321 5.848053
12.873899 76.500000 6.407321 5.849257
12.873899 79.500000 6.407321 5.851729
12.873899 82.500000 6.407321 5.849988
12.873899 85.500000 6.407321 5.848270
12.873899 88.500000 6.407321 5.845817
12.873899 91.500000 6.407321 5.846191
12.873899 94.500000 6.407321 5.844106
12.873899 97.500000 6.407321 5.838971
12.873899 100.500000 6.407321 5.844572
12.873899 103.500000 6.407321 5.836345
12.873899 106.500000 6.407321 5.838492
12.873899 109.500000 6.407321 5.833400
12.873899 112.500000 6.407321 5.839176
12.873899 115.500000 6.407321 5.835326
12.873899 118.500000 6.407321 5.833536
12.873899 121.500000 6.407321 5.836218
12.873899 124.500000 6.407321 5.835677
12.873899 127.500000 6.407321 5.833696
12.873899 130.500000 6.407321 5.831026
12.873899 133.500000 6.407321 5.834246
12.873899 136.500000 6.407321 5.833871
12.873899 139.500000 6.407321 5.833152
12.873899 142.500000 6.407321 5.829151
12.873899 145.500000 6.407321 5.831041
12.873899 148.500000 6.407321 5.835146
12.873899 151.500000 6.407321 5.830905
12.873899 154.500000 6.407321 5.831579
12.873899 157.500000 6.407321 5.833842
12.873899 160.500000 6.407321 5.828058
12.873899 163.500000 6.407321 5.830915
12.873899 166.500000 6.407321 5.831676
12.873899 169.500000 6.407321 5.835234
12.873899 172.500000 6.407321 5.829079
12.873899 175.500000 6.407321 5.835828
12.873899 178.500000 6.407321 5.832122
15.734766 -178.500000 6.119973 5.832525
15.734766 -175.500000 6.119973 5.834586
15.734766 -172.500000 6.119973 5.836159
15.734766 -169.500000 6.119973 5.833123
15.734766 -166.500000 6.119973 5.833682
15.734766 -163.500000 6.119973 5.831894
15.734766 -160.500000 6.119973 5.830561
15.734766 -157.500000 6.119973 5.833001
15.734766 -154.500000 6.119973 5.831856
15.734766 -151.500000 6.119973 5.832006
15.734766 -148.500000 6.119973 5.834479
15.734766 -145.500000 6.119973 5.835979
15.734766 -142.500000 6.119973 5.828053
15.734766 -139.500000 6.119973 5.833235
15.734766 -136.500000 6.119973 5.832098
15.734766 -133.500000 6.119973 5.827300
15.734766 -130.500000 6.119973 5.833512
15.734766 -127.500000 6.119973 5.836023
15.734766 -124.500000 6.119973 5.829907
15.734766 -121.500000 6.119973 5.831138
15.734766 -118.500000 6.119973 5.831366
15.734766 -115.500000 6.119973 5.833521
15.734766 -112.500000 6.119973 5.834869
15.734766 -109.500000 6.119973 5.836267
15.734766 -106.500000 6.119973 5.839019
15.734766 -103.500000 6.119973 5.836423
15.734766 -100.500000 6.119973 5.840927
15.734766 -97.500000 6.119973 5.842844
15.734766 -94.500000 6.119973 5.842863
15.734766 -91.500000 6.119973 5.847471
15.734766 -88.500000 6.119973 5.847600
15.734766 -85.500000 6.119973 5.845502
15.734766 -82.500000 6.119973 5.851695
15.734766 -79.500000 6.119973 5.852878
15.734766 -76.500000 6.119973 5.850492
15.734766 -73.500000 6.119973 5.848379
15.734766 -70.500000 6.119973 5.848226
15.734766 -67.500000 6.119973 5.841834
15.734766 -64.500000 6.119973 5.848107
15.734766 -61.500000 6.119973 5.843492
15.734766 -58.500000 6.119973 5.847077
15.734766 -55.500000 6.119973 5.848576
15.734766 -52.500000 6.119973 5.861674
15.734766 -49.500000 6.119973 5.876766
15.734766 -46.500000 6.119973 5.889176
15.734766 -43.500000 6.119973 5.919334
15.734766 -40.500000 6.119973 5.938860
15.734766 -37.500000 6.119973 5.964616
15.734766 -34.500000 6.119973 5.988018
15.734766 -31.500000 6.119973 6.002267
15.734766 -28.500000 6.119973 6.024241
15.734766 -25.500000 6.119973 6.039138
15.734766 -22.500000 6.119973 6.053298
15.734766 -19.500000 6.119973 6.069359
15.734766 -16.500000 6.119973 6.075426
15.734766 -13.500000 6.119973 6.083607
15.734766 -10.500000 6.119973 6.096454
15.734766 -7.500000 6.119973 6.099531
15.734766 -4.500000 6.119973 6.106276
15.734766 -1.500000 6.119973 6.106966
15.734766 1.500000 6.119973 6.105504
15.734766 4.500000 6.119973 6.102898
15.734766 7.500000 6.119973 6.099404
15.734766 10.500000 6.119973 6.092799
15.734766 13.500000 6.119973 6.086607
15.734766 16.500000 6.119973 6.077732
15.734766 19.500000 6.119973 6.065765
15.734766 22.500000 6.119973 6.053165
15.734766 25.500000 6.119973 6.043836
15.734766 28.500000 6.119973 6.022448
15.734766 31.500000 6.119973 6.005876
15.734766 34.500000 6.119973 5.984909
15.734766 37.500000 6.119973 5.962634
15.734766 40.500000 6.119973 5.942518
15.734766 43.500000 6.119973 5.917979
15.734766 46.500000 6.119973 5.893698
15.734766 49.500000 6.119973 5.879474
15.734766 52.500000 6.119973 5.860614
15.734766 55.500000 6.119973 5.847412
15.734766 58.500000 6.119973 5.846166
15.734766 61.500000 6.119973 5.841991
15.734766 64.500000 6.119973 5.841064
15.734766 67.500000 6.119973 5.845025
15.734766 70.500000 6.119973 5.847432
15.734766 73.500000 6.119973 5.848053
15.734766 76.500000 6.119973 5.849257
15.734766 79.500000 6.119973 5.851729
15.734766 82.500000 6.119973 5.849988
15.734766 85.500000 6.119973 5.848270
15.734766 88.500000 6.119973 5.845817
15.734766 91.500000 6.119973 5.846191
15.734766 94.500000 6.119973 5.844106
15.734766 97.500000 6.119973 5.838971
15.734766 100.500000 6.119973 5.844572
15.734766 103.500000 6.119973 5.836345
15.734766 106.500000 6.119973 5.838492
15.734766 109.500000 6.119973 5.833400
15.734766 112.500000 6.119973 5.839176
15.734766 115.500000 6.119973 5.835326
15.734766 118.500000 6.119973 5.833536
15.734766 121.500000 6.119973 5.836218
15.734766 124.500000 6.119973 5.835677
15.734766 127.500000 6.119973 5.833696
15.734766 130.500000 6.119973 5.831026
15.734766 133.500000 6.119973 5.834246
15.734766 136.500000 6.119973 5.833871
15.734766 139.500000 6.119973 5.833152
15.734766 142.500000 6.119973 5.829151
15.734766 145.500000 6.119973 5.831041
15.734766 148.500000 6.119973 5.835146
15.734766 151.500000 6.119973 5.830905
15.734766 154.500000 6.119973 5.831579
15.734766 157.500000 6.119973 5.833842
15.734766 160.500000 6.119973 5.828058
15.734766 163.500000 6.119973 5.830915
15.734766 166.500000 6.119973 5.831676
15.734766 169.500000 6.119973 5.835234
15.734766 172.500000 6.119973 5.829079
15.734766 175.500000 6.119973 5.835828
15.734766 178.500000 6.119973 5.832122
18.595632 -178.500000 5.750285 5.832525
18.595632 -175.500000 5.750285 5.834586
18.595632 -172.500000 5.750285 5.836159
18.595632 -169.500000 5.750285 5.833123
18.595632 -166.500000 5.750285 5.833682
18.595632 -163.500000 5.750285 5.831894
18.595632 -160.500000 5.750285 5.830561
18.595632 -157.500000 5.750285 5.833001
18.595632 -154.500000 5.750285 5.831856
18.595632 -151.500000 5.750285 5.832006
18.595632 -148.500000 5.750285 5.834479
18.595632 -145.500000 5.750285 5.835979
18.595632 -142.500000 5.750285 5.828053
18.595632 -139.500000 5.750285 5.833235
18.595632 -136.500000 5.750285 5.832098
18.595632 -133.500000 5.750285 5.827300
18.595632 -130.500000 5.750285 5.833512
18.595632 -127.500000 5.750285 5.836023
18.595632 -124.500000 5.750285 5.829907
18.595632 -121.500000 5.750285 5.831138
18.595632 -118.500000 5.750285 5.831366
18.595632 -115.500000 5.750285 5.833521
18.595632 -112.500000 5.750285 5.834869
18.595632 -109.500000 5.750285 5.836267
18.595632 -106.500000 5.750285 5.839019
18.595632 -103.500000 5.750285 5.836423
18.595632 -100.500000 5.750285 5.840927
18.595632 -97.500000 5.750285 5.842844
18.595632 -94.500000 5.750285 5.842863
18.595632 -91.500000 5.750285 5.847471
18.595632 -88.500000 5.750285 5.847600
18.595632 -85.500000 5.750285 5.845502
18.595632 -82.500000 5.750285 5.851695
18.595632 -79.500000 5.750285 5.852878
18.595632 -76.500000 5.750285 5.850492
18.595632 -73.500000 5.750285 5.848379
18.595632 -70.500000 5.750285 5.848226
18.595632 -67.500000 5.750285 5.841834
18.595632 -64.500000 5.750285 5.848107
18.595632 -61.500000 5.750285 5.843492
18.595632 -58.500000 5.750285 5.847077
18.595632 -55.500000 5.750285 5.848576
18.595632 -52.500000 5.750285 5.861674
18.595632 -49.500000 5.750285 5.876766
18.595632 -46.500000 5.750285 5.889176
18.595632 -43.500000 5.750285 5.919334
18.595632 -40.500000 5.750285 5.938860
18.595632 -37.500000 5.750285 5.964616
18.595632 -34.500000 5.750285 5.988018
18.595632 -31.500000 5.750285 6.002267
18.595632 -28.500000 5.750285 6.024241
18.595632 -25.500000 5.750285 6.039138
18.595632 -22.500000 5.750285 6.053298
18.595632 -19.500000 5.750285 6.069359
18.595632 -16.500000 5.750285 6.075426
18.595632 -13.500000 5.750285 6.083607
18.595632 -10.500000 5.750285 6.096454
18.595632 -7.500000 5.750285 6.099531
18.595632 -4.500000 5.750285 6.106276
18.595632 -1.500000 5.750285 6.106966
18.595632 1.500000 5.750285 6.105504
18.595632 4.500000 5.750285 6.102898
18.595632 7.500000 5.750285 6.099404
18.595632 10.500000 5.750285 6.092799
18.595632 13.500000 5.750285 6.086607
18.595632 16.500000 5.750285 6.077732
18.595632 19.500000 5.750285 6.065765
18.595632 22.500000 5.750285 6.053165
18.595632 25.500000 5.750285 6.043836
18.595632 28.500000 5.750285 6.022448
18.595632 31.500000 5.750285 6.005876
18.595632 34.500000 5.750285 5.984909
18.595632 37.500000 5.750285 5.962634
18.595632 40.500000 5.750285 5.942518
18.595632 43.500000 5.750285 5.917979
18.595632 46.500000 5.750285 5.893698
18.595632 49.500000 5.750285 5.879474
18.595632 52.500000 5.750285 5.860614
18.595632 55.500000 5.750285 5.847412
18.595632 58.500000 5.750285 5.846166
18.595632 61.500000 5.750285 5.841991
18.595632 64.500000 5.750285 5.841064
18.595632 67.500000 5.750285 5.845025
18.595632 70.500000 5.750285 5.847432
18.595632 73.500000 5.750285 5.848053
18.595632 76.500000 5.750285 5.849257
18.595632 79.500000 5.750285 5.851729
18.595632 82.500000 5.750285 5.849988
18.595632 85.500000 5.750285 5.848270
18.595632 88.500000 5.750285 5.845817
18.595632 91.500000 5.750285 5.846191
18.595632 94.500000 5.750285 5.844106
18.595632 97.500000 5.750285 5.838971
18.595632 100.500000 5.750285 5.844572
18.595632 103.500000 5.750285 5.836345
18.595632 106.500000 5.750285 5.838492
18.595632 109.500000 5.750285 5.833400
18.595632 112.500000 5.750285 5.839176
18.595632 115.500000 5.750285 5.835326
18.595632 118.500000 5.750285 5.833536
18.595632 121.500000 5.750285 5.836218
18.595632 124.500000 5.750285 5.835677
18.595632 127.500000 5.750285 5.833696
18.595632 130.500000 5.750285 5.831026
18.595632 133.500000 5.750285 5.834246
18.595632 136.500000 5.750285 5.833871
18.595632 139.500000 5.750285 5.833152
18.595632 142.500000 5.750285 5.829151
18.595632 145.500000 5.750285 5.831041
18.595632 148.500000 5.750285 5.835146
18.595632 151.500000 5.750285 5.830905
18.595632 154.500000 5.750285 5.831579
18.595632 157.500000 5.750285 5.833842
18.595632 160.500000 5.750285 5.828058
18.595632 163.500000 5.750285 5.830915
18.595632 166.500000 5.750285 5.831676
18.595632 169.500000 5.750285 5.835234
18.595632 172.500000 5.750285 5.829079
18.595632 175.500000 5.750285 5.835828
18.595632 178.500000 5.750285 5.832122
21.456499 -178.500000 5.347196 5.832525
21.456499 -175.500000 5.347196 5.834586
21.456499 -172.500000 5.347196 5.836159
21.456499 -169.500000 5.347196 5.833123
21.456499 -166.500000 5.347196 5.833682
21.456499 -163.500000 5.347196 5.831894
21.456499 -160.500000 5.347196 5.830561
21.456499 -157.500000 5.347196 5.833001
21.456499 -154.500000 5.347196 5.831856
21.456499 -151.500000 5.347196 5.832006
21.456499 -148.500000 5.347196 5.834479
21.456499 -145.500000 5.347196 5.835979
21.456499 -142.500000 5.347196 5.828053
21.456499 -139.500000 5.347196 5.833235
21.456499 -136.500000 5.347196 5.832098
21.456499 -133.500000 5.347196 5.827300
21.456499 -130.500000 5.347196 5.833512
21.456499 -127.500000 5.347196 5.836023
21.456499 -124.500000 5.347196 5.829907
21.456499 -121.500000 5.347196 5.831138
21.456499 -118.500000 5.347196 5.831366
21.456499 -115.500000 5.347196 5.833521
21.456499 -112.500000 5.347196 5.834869
21.456499 -109.500000 5.347196 5.836267
21.456499 -106.500000 5.347196 5.839019
21.456499 -103.500000 5.347196 5.836423
21.456499 -100.500000 5.347196 5.840927
21.456499 -97.500000 5.347196 5.842844
21.456499 -94.500000 5.347196 5.842863
21.456499 -91.500000 5.347196 5.847471
21.456499 -88.500000 5.347196 5.847600
21.456499 -85.500000 5.347196 5.845502
21.456499 -82.500000 5.347196 5.851695
21.456499 -79.500000 5.347196 5.852878
21.456499 -76.500000 5.347196 5.850492
21.456499 -73.500000 5.347196 5.848379
21.456499 -70.500000 5.347196 5.848226
21.456499 -67.500000 5.347196 5.841834
21.456499 -64.500000 5.347196 5.848107
21.456499 -61.500000 5.347196 5.843492
21.456499 -58.500000 5.347196 5.847077
21.456499 -55.500000 5.347196 5.848576
21.456499 -52.500000 5.347196 5.861674
21.456499 -49.500000 5.347196 5.876766
21.456499 -46.500000 5.347196 5.889176
21.456499 -43.500000 5.347196 5.919334
21.456499 -40.500000 5.347196 5.938860
21.456499 -37.500000 5.347196 5.964616
21.456499 -34.500000 5.347196 5.988018
21.456499 -31.500000 5.347196 6.002267
21.456499 -28.500000 5.347196 6.024241
21.456499 -25.500000 5.347196 6.039138
21.456499 -22.500000 5.347196 6.053298
21.456499 -19.500000 5.347196 6.069359
21.456499 -16.500000 5.347196 6.075426
21.456499 -13.500000 5.347196 6.083607
21.456499 -10.500000 5.347196 6.096454
21.456499 -7.500000 5.347196 6.099531
21.456499 -4.500000 5.347196 6.106276
21.456499 -1.500000 5.347196 6.106966
21.456499 1.500000 5.347196 6.105504
21.456499 4.500000 5.347196 6.102898
21.456499 7.500000 5.347196 6.099404
21.456499 10.500000 5.347196 6.092799
21.456499 13.500000 5.347196 6.086607
21.456499 16.500000 5.347196 6.077732
21.456499 19.500000 5.347196 6.065765
21.456499 22.500000 5.347196 6.053165
21.456499 25.500000 5.347196 6.043836
21.456499 28.500000 5.347196 6.022448
21.456499 31.500000 5.347196 6.005876
21.456499 34.500000 5.347196 5.984909
21.456499 37.500000 5.347196 5.962634
21.456499 40.500000 5.347196 5.942518
21.456499 43.500000 5.347196 5.917979
21.456499 46.500000 5.347196 5.893698
21.456499 49.500000 5.347196 5.879474
21.456499 52.500000 5.347196 5.860614
21.456499 55.500000 5.347196 5.847412
21.456499 58.500000 5.347196 5.846166
21.456499 61.500000 5.347196 5.841991
21.456499 64.500000 5.347196 5.841064
21.456499 67.500000 5.347196 5.845025
21.456499 70.500000 5.347196 5.847432
21.456499 73.500000 5.347196 5.848053
21.456499 76.500000 5.347196 5.849257
21.456499 79.500000 5.347196 5.851729
21.456499 82.500000 5.347196 5.849988
21.456499 85.500000 5.347196 5.848270
21.456499 88.500000 5.347196 5.845817
21.456499 91.500000 5.347196 5.846191
21.456499 94.500000 5.347196 5.844106
21.456499 97.500000 5.347196 5.838971
21.456499 100.500000 5.347196 5.844572
21.456499 103.500000 5.347196 5.836345
21.456499 106.500000 5.347196 5.838492
21.456499 109.500000 5.347196 5.833400
21.456499 112.500000 5.347196 5.839176
21.456499 115.500000 5.347196 5.835326
21.456499 118.500000 5.347196 5.833536
21.456499 121.500000 5.347196 5.836218
21.456499 124.500000 5.347196 5.835677
21.456499 127.500000 5.347196 5.833696
21.456499 130.500000 5.347196 5.831026
21.456499 133.500000 5.347196 5.834246
21.456499 136.500000 5.347196 5.833871
21.456499 139.500000 5.347196 5.833152
21.456499 142.500000 5.347196 5.829151
21.456499 145.500000 5.347196 5.831041
21.456499 148.500000 5.347196 5.835146
21.456499 151.500000 5.347196 5.830905
21.456499 154.500000 5.347196 5.831579
21.456499 157.500000 5.347196 5.833842
21.456499 160.500000 5.347196 5.828058
21.456499 163.500000 5.347196 5.830915
21.456499 166.500000 5.347196 5.831676
21.456499 169.500000 5.347196 5.835234
21.456499 172.500000 5.347196 5.829079
21.456499 175.500000 5.347196 5.835828
21.456499 178.500000 5.347196 5.832122
24.317365 -178.500000 4.924190 5.832525
24.317365 -175.500000 4.924190 5.834586
24.317365 -172.500000 4.924190 5.836159
24.317365 -169.500000 4.924190 5.833123
24.317365 -166.500000 4.924190 5.833682
24.317365 -163.500000 4.924190 5.831894
24.317365 -160.500000 4.924190 5.830561
24.317365 -157.500000 4.924190 5.833001
24.317365 -154.500000 4.924190 5.831856
24.317365 -151.500000 4.924190 5.832006
24.317365 -148.500000 4.924190 5.834479
24.317365 -145.500000 4.924190 5.835979
24.317365 -142.500000 4.924190 5.828053
24.317365 -139.500000 4.924190 5.833235
24.317365 -136.500000 4.924190 5.832098
24.317365 -133.500000 4.924190 5.827300
24.317365 -130.500000 4.924190 5.833512
24.317365 -127.500000 4.924190 5.836023
24.317365 -124.500000 4.924190 5.829907
24.317365 -121.500000 4.924190 5.831138
24.317365 -118.500000 4.924190 5.831366
24.317365 -115.500000 4.924190 5.833521
24.317365 -112.500000 4.924190 5.834869
24.317365 -109.500000 4.924190 5.836267
24.317365 -106.500000 4.924190 5.839019
24.317365 -103.500000 4.924190 5.836423
24.317365 -100.500000 4.924190 5.840927
24.317365 -97.500000 4.924190 5.842844
24.317365 -94.500000 4.924190 5.842863
24.317365 -91.500000 4.924190 5.847471
24.317365 -88.500000 4.924190 5.847600
24.317365 -85.500000 4.924190 5.845502
24.317365 -82.500000 4.924190 5.851695
24.317365 -79.500000 4.924190 5.852878
24.317365 -76.500000 4.924190 5.850492
24.317365 -73.500000 4.924190 5.848379
24.317365 -70.500000 4.924190 5.848226
24.317365 -67.500000 4.924190 5.841834
24.317365 -64.500000 4.924190 5.848107
24.317365 -61.500000 4.924190 5.843492
24.317365 -58.500000 4.924190 5.847077
24.317365 -55.500000 4.924190 5.848576
24.317365 -52.500000 4.924190 5.861674
24.317365 -49.500000 4.924190 5.876766
24.317365 -46.500000 4.924190 5.889176
24.317365 -43.500000 4.924190 5.919334
24.317365 -40.500000 4.924190 5.938860
24.317365 -37.500000 4.924190 5.964616
24.317365 -34.500000 4.924190 5.988018
24.317365 -31.500000 4.924190 6.002267
24.317365 -28.500000 4.924190 6.024241
24.317365 -25.500000 4.924190 6.039138
24.317365 -22.500000 4.924190 6.053298
24.317365 -19.500000 4.924190 6.069359
24.317365 -16.500000 4.924190 6.075426
24.317365 -13.500000 4.924190 6.083607
24.317365 -10.500000 4.924190 6.096454
24.317365 -7.500000 4.924190 6.099531
24.317365 -4.500000 4.924190 6.106276
24.317365 -1.500000 4.924190 6.106966
24.317365 1.500000 4.924190 6.105504
24.317365 4.500000 4.924190 6.102898
24.317365 7.500000 4.924190 6.099404
24.317365 10.500000 4.924190 6.092799
24.317365 13.500000 4.924190 6.086607
24.317365 16.500000 4.924190 6.077732
24.317365 19.500000 4.924190 6.065765
24.317365 22.500000 4.924190 6.053165
24.317365 25.500000 4.924190 6.043836
24.317365 28.500000 4.924190 6.022448
24.317365 31.500000 4.924190 6.005876
24.317365 34.500000 4.924190 5.984909
24.317365 37.500000 4.924190 5.962634
24.317365 40.500000 4.924190 5.942518
24.317365 43.500000 4.924190 5.917979
24.317365 46.500000 4.924190 5.893698
24.317365 49.500000 4.924190 5.879474
24.317365 52.500000 4.924190 5.860614
24.317365 55.500000 4.924190 5.847412
24.317365 58.500000 4.924190 5.846166
24.317365 61.500000 4.924190 5.841991
24.317365 64.500000 4.924190 5.841064
24.317365 67.500000 4.924190 5.845025
24.317365 70.500000 4.924190 5.847432
24.317365 73.500000 4.924190 5.848053
24.317365 76.500000 4.924190 5.849257
24.317365 79.500000 4.924190 5.851729
24.317365 82.500000 4.924190 5.849988
24.317365 85.500000 4.924190 5.848270
24.317365 88.500000 4.924190 5.845817
24.317365 91.500000 4.924190 5.846191
24.317365 94.500000 4.924190 5.844106
24.317365 97.500000 4.924190 5.838971
24.317365 100.500000 4.924190 5.844572
24.317365 103.500000 4.924190 5.836345
24.317365 106.500000 4.924190 5.838492
24.317365 109.500000 4.924190 5.833400
24.317365 112.500000 4.924190 5.839176
24.317365 115.500000 4.924190 5.835326
24.317365 118.500000 4.924190 5.833536
24.317365 121.500000 4.924190 5.836218
24.317365 124.500000 4.924190 5.835677
24.317365 127.500000 4.924190 5.833696
24.317365 130.500000 4.924190 5.831026
24.317365 133.500000 4.924190 5.834246
24.317365 136.500000 4.924190 5.833871
24.317365 139.500000 4.924190 5.833152
24.317365 142.500000 4.924190 5.829151
24.317365 145.500000 4.924190 5.831041
24.317365 148.500000 4.924190 5.835146
24.317365 151.500000 4.924190 5.830905
24.317365 154.500000 4.924190 5.831579
24.317365 157.500000 4.924190 5.833842
24.317365 160.500000 4.924190 5.828058
24.317365 163.500000 4.924190 5.830915
24.317365 166.500000 4.924190 5.831676
24.317365 169.500000 4.924190 5.835234
24.317365 172.500000 4.924190 5.829079
24.317365 175.500000 4.924190 5.835828
24.317365 178.500000 4.924190 5.832122
27.178232 -178.500000 4.376224 5.832525
27.178232 -175.500000 4.376224 5.834586
27.178232 -172.500000 4.376224 5.836159
27.178232 -169.500000 4.376224 5.833123
27.178232 -166.500000 4.376224 5.833682
27.178232 -163.500000 4.376224 5.831894
27.178232 -160.500000 4.376224 5.830561
27.178232 -157.500000 4.376224 5.833001
27.178232 -154.500000 4.376224 5.831856
27.178232 -151.500000 4.376224 5.832006
27.178232 -148.500000 4.376224 5.834479
27.178232 -145.500000 4.376224 5.835979
27.178232 -142.500000 4.376224 5.828053
27.178232 -139.500000 4.376224 5.833235
27.178232 -136.500000 4.376224 5.832098
27.178232 -133.500000 4.376224 5.827300
27.178232 -130.500000 4.376224 5.833512
27.178232 -127.500000 4.376224 5.836023
27.178232 -124.500000 4.376224 5.829907
27.178232 -121.500000 4.376224 5.831138
27.178232 -118.500000 4.376224 5.831366
27.178232 -115.500000 4.376224 5.833521
27.178232 -112.500000 4.376224 5.834869
27.178232 -109.500000 4.376224 5.836267
27.178232 -106.500000 4.376224 5.839019
27.178232 -103.500000 4.376224 5.836423
27.178232 -100.500000 4.376224 5.840927
27.178232 -97.500000 4.376224 5.842844
27.178232 -94.500000 4.376224 5.842863
27.178232 -91.500000 4.376224 5.847471
27.178232 -88.500000 4.376224 5.847600
27.178232 -85.500000 4.376224 5.845502
27.178232 -82.500000 4.376224 5.851695
27.178232 -79.500000 4.376224 5.852878
27.178232 -76.500000 4.376224 5.850492
27.178232 -73.500000 4.376224 5.848379
27.178232 -70.500000 4.376224 5.848226
27.178232 -67.500000 4.376224 5.841834
27.178232 -64.500000 4.376224 5.848107
27.178232 -61.500000 4.376224 5.843492
27.178232 -58.500000 4.376224 5.847077
27.178232 -55.500000 4.376224 5.848576
27.178232 -52.500000 4.376224 5.861674
27.178232 -49.500000 4.376224 5.876766
27.178232 -46.500000 4.376224 5.889176
27.178232 -43.500000 4.376224 5.919334
27.178232 -40.500000 4.376224 5.938860
27.178232 -37.500000 4.376224 5.964616
27.178232 -34.500000 4.376224 5.988018
27.178232 -31.500000 4.376224 6.002267
27.178232 -28.500000 4.376224 6.024241
27.178232 -25.500000 4.376224 6.039138
27.178232 -22.500000 4.376224 6.053298
27.178232 -19.500000 4.376224 6.069359
27.178232 -16.500000 4.376224 6.075426
27.178232 -13.500000 4.376224 6.083607
27.178232 -10.500000 4.376224 6.096454
27.178232 -7.500000 4.376224 6.099531
27.178232 -4.500000 4.376224 6.106276
27.178232 -1.500000 4.376224 6.106966
27.178232 1.500000 4.376224 6.105504
27.178232 4.500000 4.376224 6.102898
27.178232 7.500000 4.376224 6.099404
27.178232 10.500000 4.376224 6.092799
27.178232 13.500000 4.376224 6.086607
27.178232 16.500000 4.376224 6.077732
27.178232 19.500000 4.376224 6.065765
27.178232 22.500000 4.376224 6.053165
27.178232 25.500000 4.376224 6.043836
27.178232 28.500000 4.376224 6.022448
27.178232 31.500000 4.376224 6.005876
27.178232 34.500000 4.376224 5.984909
27.178232 37.500000 4.376224 5.962634
27.178232 40.500000 4.376224 5.942518
27.178232 43.500000 4.376224 5.917979
27.178232 46.500000 4.376224 5.893698
27.178232 49.500000 4.376224 5.879474
27.178232 52.500000 4.376224 5.860614
27.178232 55.500000 4.376224 5.847412
27.178232 58.500000 4.376224 5.846166
27.178232 61.500000 4.376224 5.841991
27.178232 64.500000 4.376224 5.841064
27.178232 67.500000 4.376224 5.845025
27.178232 70.500000 4.376224 5.847432
27.178232 73.500000 4.376224 5.848053
27.178232 76.500000 4.376224 5.849257
27.178232 79.500000 4.376224 5.851729
27.178232 82.500000 4.376224 5.849988
27.178232 85.500000 4.376224 5.848270
27.178232 88.500000 4.376224 5.845817
27.178232 91.500000 4.376224 5.846191
27.178232 94.500000 4.376224 5.844106
27.178232 97.500000 4.376224 5.838971
27.178232 100.500000 4.376224 5.844572
27.178232 103.500000 4.376224 5.836345
27.178232 106.500000 4.376224 5.838492
27.178232 109.500000 4.376224 5.833400
27.178232 112.500000 4.376224 5.839176
27.178232 115.500000 4.376224 5.835326
27.178232 118.500000 4.376224 5.833536
27.178232 121.500000 4.376224 5.836218
27.178232 124.500000 4.376224 5.835677
27.178232 127.500000 4.376224 5.833696
27.178232 130.500000 4.376224 5.831026
27.178232 133.500000 4.376224 5.834246
27.178232 136.500000 4.376224 5.833871
27.178232 139.500000 4.376224 5.833152
27.178232 142.500000 4.376224 5.829151
27.178232 145.500000 4.376224 5.831041
27.178232 148.500000 4.376224 5.835146
27.178232 151.500000 4.376224 5.830905
27.178232 154.500000 4.376224 5.831579
27.178232 157.500000 4.376224 5.833842
27.178232 160.500000 4.376224 5.828058
27.178232 163.500000 4.376224 5.830915
27.178232 166.500000 4.376224 5.831676
27.178232 169.500000 4.376224 5.835234
27.178232 172.500000 4.376224 5.829079
27.178232 175.500000 4.376224 5.835828
27.178232 178.500000 4.376224 5.832122
30.039099 -178.500000 3.821958 5.832525
30.039099 -175.500000 3.821958 5.834586
30.039099 -172.500000 3.821958 5.836159
30.039099 -169.500000 3.821958 5.833123
30.039099 -166.500000 3.821958 5.833682
30.039099 -163.500000 3.821958 5.831894
30.039099 -160.500000 3.821958 5.830561
30.039099 -157.500000 3.821958 5.833001
30.039099 -154.500000 3.821958 5.831856
30.039099 -151.500000 3.821958 5.832006
30.039099 -148.500000 3.821958 5.834479
30.039099 -145.500000 3.821958 5.835979
30.039099 -142.500000 3.821958 5.828053
30.039099 -139.500000 3.821958 5.833235
30.039099 -136.500000 3.821958 5.832098
30.039099 -133.500000 3.821958 5.827300
30.039099 -130.500000 3.821958 5.833512
30.039099 -127.500000 3.821958 5.836023
30.039099 -124.500000 3.821958 5.829907
30.039099 -121.500000 3.821958 5.831138
30.039099 -118.500000 3.821958 5.831366
30.039099 -115.500000 3.821958 5.833521
30.039099 -112.500000 3.821958 5.834869
30.039099 -109.500000 3.821958 5.836267
30.039099 -106.500000 3.821958 5.839019
30.039099 -103.500000 3.821958 5.836423
30.039099 -100.500000 3.821958 5.840927
30.039099 -97.500000 3.821958 5.842844
30.039099 -94.500000 3.821958 5.842863
30.039099 -91.500000 3.821958 5.847471
30.039099 -88.500000 3.821958 5.847600
30.039099 -85.500000 3.821958 5.845502
30.039099 -82.500000 3.821958 5.851695
30.039099 -79.500000 3.821958 5.852878
30.039099 -76.500000 3.821958 5.850492
30.039099 -73.500000 3.821958 5.848379
30.039099 -70.500000 3.821958 5.848226
30.039099 -67.500000 3.821958 5.841834
30.039099 -64.500000 3.821958 5.848107
30.039099 -61.500000 3.821958 5.843492
30.039099 -58.500000 3.821958 5.847077
30.039099 -55.500000 3.821958 5.848576
30.039099 -52.500000 3.821958 5.861674
30.039099 -49.500000 3.821958 5.876766
30.039099 -46.500000 3.821958 5.889176
30.039099 -43.500000 3.821958 5.919334
30.039099 -40.500000 3.821958 5.938860
30.039099 -37.500000 3.821958 5.964616
30.039099 -34.500000 3.821958 5.988018
30.039099 -31.500000 3.821958 6.002267
30.039099 -28.500000 3.821958 6.024241
30.039099 -25.500000 3.821958 6.039138
30.039099 -22.500000 3.821958 6.053298
30.039099 -19.500000 3.821958 6.069359
30.039099 -16.500000 3.821958 6.075426
30.039099 -13.500000 3.821958 6.083607
30.039099 -10.500000 3.821958 6.096454
30.039099 -7.500000 3.821958 6.099531
30.039099 -4.500000 3.821958 6.106276
30.039099 -1.500000 3.821958 6.106966
30.039099 1.500000 3.821958 6.105504
30.039099 4.500000 3.821958 6.102898
30.039099 7.500000 3.821958 6.099404
30.039099 10.500000 3.821958 6.092799
30.039099 13.500000 3.821958 6.086607
30.039099 16.500000 3.821958 6.077732
30.039099 19.500000 3.821958 6.065765
30.039099 22.500000 3.821958 6.053165
30.039099 25.500000 3.821958 6.043836
30.039099 28.500000 3.821958 6.022448
30.039099 31.500000 3.821958 6.005876
30.039099 34.500000 3.821958 5.984909
30.039099 37.500000 3.821958 5.962634
30.039099 40.500000 3.821958 5.942518
30.039099 43.500000 3.821958 5.917979
30.039099 46.500000 3.821958 5.893698
30.039099 49.500000 3.821958 5.879474
30.039099 52.500000 3.821958 5.860614
30.039099 55.500000 3.821958 5.847412
30.039099 58.500000 3.821958 5.846166
30.039099 61.500000 3.821958 5.841991
30.039099 64.500000 3.821958 5.841064
30.039099 67.500000 3.821958 5.845025
30.039099 70.500000 3.821958 5.847432
30.039099 73.500000 3.821958 5.848053
30.039099 76.500000 3.821958 5.849257
30.039099 79.500000 3.821958 5.851729
30.039099 82.500000 3.821958 5.849988
30.039099 85.500000 3.821958 5.848270
30.039099 88.500000 3.821958 5.845817
30.039099 91.500000 3.821958 5.846191
30.039099 94.500000 3.821958 5.844106
30.039099 97.500000 3.821958 5.838971
30.039099 100.500000 3.821958 5.844572
30.039099 103.500000 3.821958 5.836345
30.039099 106.500000 3.821958 5.838492
30.039099 109.500000 3.821958 5.833400
30.039099 112.500000 3.821958 5.839176
30.039099 115.500000 3.821958 5.835326
30.039099 118.500000 3.821958 5.833536
30.039099 121.500000 3.821958 5.836218
30.039099 124.500000 3.821958 5.835677
30.039099 127.500000 3.821958 5.833696
30.039099 130.500000 3.821958 5.831026
30.039099 133.500000 3.821958 5.834246
30.039099 136.500000 3.821958 5.833871
30.039099 139.500000 3.821958 5.833152
30.039099 142.500000 3.821958 5.829151
30.039099 145.500000 3.821958 5.831041
30.039099 148.500000 3.821958 5.835146
30.039099 151.500000 3.821958 5.830905
30.039099 154.500000 3.821958 5.831579
30.039099 157.500000 3.821958 5.833842
30.039099 160.500000 3.821958 5.828058
30.039099 163.500000 3.821958 5.830915
30.039099 166.500000 3.821958 5.831676
30.039099 169.500000 3.821958 5.835234
30.039099 172.500000 3.821958 5.829079
30.039099 175.500000 3.821958 5.835828
30.039099 178.500000 3.821958 5.832122
32.899965 -178.500000 3.196169 5.832525
32.899965 -175.500000 3.196169 5.834586
32.899965 -172.500000 3.196169 5.836159
32.899965 -169.500000 3.196169 5.833123
32.899965 -166.500000 3.196169 5.833682
32.899965 -163.500000 3.196169 5.831894
32.899965 -160.500000 3.196169 5.830561
32.899965 -157.500000 3.196169 5.833001
32.899965 -154.500000 3.196169 5.831856
32.899965 -151.500000 3.196169 5.832006
32.899965 -148.500000 3.196169 5.834479
32.899965 -145.500000 3.196169 5.835979
32.899965 -142.500000 3.196169 5.828053
32.899965 -139.500000 3.196169 5.833235
32.899965 -136.500000 3.196169 5.832098
32.899965 -133.500000 3.196169 5.827300
32.899965 -130.500000 3.196169 5.833512
32.899965 -127.500000 3.196169 5.836023
32.899965 -124.500000 3.196169 5.829907
32.899965 -121.500000 3.196169 5.831138
32.899965 -118.500000 3.196169 5.831366
32.899965 -115.500000 3.196169 5.833521
32.899965 -112.500000 3.196169 5.834869
32.899965 -109.500000 3.196169 5.836267
32.899965 -106.500000 3.196169 5.839019
32.899965 -103.500000 3.196169 5.836423
32.899965 -100.500000 3.196169 5.840927
32.899965 -97.500000 3.196169 5.842844
32.899965 -94.500000 3.196169 5.842863
32.899965 -91.500000 3.196169 5.847471
32.899965 -88.500000 3.196169 5.847600
32.899965 -85.500000 3.196169 5.845502
32.899965 -82.500000 3.196169 5.851695
32.899965 -79.500000 3.196169 5.852878
32.899965 -76.500000 3.196169 5.850492
32.899965 -73.500000 3.196169 5.848379
32.899965 -70.500000 3.196169 5.848226
32.899965 -67.500000 3.196169 5.841834
32.899965 -64.500000 3.196169 5.848107
32.899965 -61.500000 3.196169 5.843492
32.899965 -58.500000 3.196169 5.847077
32.899965 -55.500000 3.196169 5.848576
32.899965 -52.500000 3.196169 5.861674
32.899965 -49.500000 3.196169 5.876766
32.899965 -46.500000 3.196169 5.889176
32.899965 -43.500000 3.196169 5.919334
32.899965 -40.500000 3.196169 5.938860
32.899965 -37.500000 3.196169 5.964616
32.899965 -34.500000 3.196169 5.988018
32.899965 -31.500000 3.196169 6.002267
32.899965 -28.500000 3.196169 6.024241
32.899965 -25.500000 3.196169 6.039138
32.899965 -22.500000 3.196169 6.053298
32.899965 -19.500000 3.196169 6.069359
32.899965 -16.500000 3.196169 6.075426
32.899965 -13.500000 3.196169 6.083607
32.899965 -10.500000 3.196169 6.096454
32.899965 -7.500000 3.196169 6.099531
32.899965 -4.500000 3.196169 6.106276
32.899965 -1.500000 3.196169 6.106966
32.899965 1.500000 3.196169 6.105504
32.899965 4.500000 3.196169 6.102898
32.899965 7.500000 3.196169 6.099404
32.899965 10.500000 3.196169 6.092799
32.899965 13.500000 3.196169 6.086607
32.899965 16.500000 3.196169 6.077732
32.899965 19.500000 3.196169 6.065765
32.899965 22.500000 3.196169 6.053165
32.899965 25.500000 3.196169 6.043836
32.899965 28.500000 3.196169 6.022448
32.899965 31.500000 3.196169 6.005876
32.899965 34.500000 3.196169 5.984909
32.899965 37.500000 3.196169 5.962634
32.899965 40.500000 3.196169 5.942518
32.899965 43.500000 3.196169 5.917979
32.899965 46.500000 3.196169 5.893698
32.899965 49.500000 3.196169 5.879474
32.899965 52.500000 3.196169 5.860614
32.899965 55.500000 3.196169 5.847412
32.899965 58.500000 3.196169 5.846166
32.899965 61.500000 3.196169 5.841991
32.899965 64.500000 3.196169 5.841064
32.899965 67.500000 3.196169 5.845025
32.899965 70.500000 3.196169 5.847432
32.899965 73.500000 3.196169 5.848053
32.899965 76.500000 3.196169 5.849257
32.899965 79.500000 3.196169 5.851729
32.899965 82.500000 3.196169 5.849988
32.899965 85.500000 3.196169 5.848270
32.899965 88.500000 3.196169 5.845817
32.899965 91.500000 3.196169 5.846191
32.899965 94.500000 3.196169 5.844106
32.899965 97.500000 3.196169 5.838971
32.899965 100.500000 3.196169 5.844572
32.899965 103.500000 3.196169 5.836345
32.899965 106.500000 3.196169 5.838492
32.899965 109.500000 3.196169 5.833400
32.899965 112.500000 3.196169 5.839176
32.899965 115.500000 3.196169 5.835326
32.899965 118.500000 3.196169 5.833536
32.899965 121.500000 3.196169 5.836218
32.899965 124.500000 3.196169 5.835677
32.899965 127.500000 3.196169 5.833696
32.899965 130.500000 3.196169 5.831026
32.899965 133.500000 3.196169 5.834246
32.899965 136.500000 3.196169 5.833871
32.899965 139.500000 3.196169 5.833152
32.899965 142.500000 3.196169 5.829151
32.899965 145.500000 3.196169 5.831041
32.899965 148.500000 3.196169 5.835146
32.899965 151.500000 3.196169 5.830905
32.899965 154.500000 3.196169 5.831579
32.899965 157.500000 3.196169 5.833842
32.899965 160.500000 3.196169 5.828058
32.899965 163.500000 3.196169 5.830915
32.899965 166.500000 3.196169 5.831676
32.899965 169.500000 3.196169 5.835234
32.899965 172.500000 3.196169 5.829079
32.899965 175.500000 3.196169 5.835828
32.899965 178.500000 3.196169 5.832122
35.760832 -178.500000 2.562962 5.832525
35.760832 -175.500000 2.562962 5.834586
35.760832 -172.500000 2.562962 5.836159
35.760832 -169.500000 2.562962 5.833123
35.760832 -166.500000 2.562962 5.833682
35.760832 -163.500000 2.562962 5.831894
35.760832 -160.500000 2.562962 5.830561
35.760832 -157.500000 2.562962 5.833001
35.760832 -154.500000 2.562962 5.831856
35.760832 -151.500000 2.562962 5.832006
35.760832 -148.500000 2.562962 5.834479
35.760832 -145.500000 2.562962 5.835979
35.760832 -142.500000 2.562962 5.828053
35.760832 -139.500000 2.562962 5.833235
35.760832 -136.500000 2.562962 5.832098
35.760832 -133.500000 2.562962 5.827300
35.760832 -130.500000 2.562962 5.833512
35.760832 -127.500000 2.562962 5.836023
35.760832 -124.500000 2.562962 5.829907
35.760832 -121.500000 2.562962 5.831138
35.760832 -118.500000 2.562962 5.831366
35.760832 -115.500000 2.562962 5.833521
35.760832 -112.500000 2.562962 5.834869
35.760832 -109.500000 2.562962 5.836267
35.760832 -106.500000 2.562962 5.839019
35.760832 -103.500000 2.562962 5.836423
35.760832 -100.500000 2.562962 5.840927
35.760832 -97.500000 2.562962 5.842844
35.760832 -94.500000 2.562962 5.842863
35.760832 -91.500000 2.562962 5.847471
35.760832 -88.500000 2.562962 5.847600
35.760832 -85.500000 2.562962 5.845502
35.760832 -82.500000 2.562962 5.851695
35.760832 -79.500000 2.562962 5.852878
35.760832 -76.500000 2.562962 5.850492
35.760832 -73.500000 2.562962 5.848379
35.760832 -70.500000 2.562962 5.848226
35.760832 -67.500000 2.562962 5.841834
35.760832 -64.500000 2.562962 5.848107
35.760832 -61.500000 2.562962 5.843492
35.760832 -58.500000 2.562962 5.847077
35.760832 -55.500000 2.562962 5.848576
35.760832 -52.500000 2.562962 5.861674
35.760832 -49.500000 2.562962 5.876766
35.760832 -46.500000 2.562962 5.889176
35.760832 -43.500000 2.562962 5.919334
35.760832 -40.500000 2.562962 5.938860
35.760832 -37.500000 2.562962 5.964616
35.760832 -34.500000 2.562962 5.988018
35.760832 -31.500000 2.562962 6.002267
35.760832 -28.500000 2.562962 6.024241
35.760832 -25.500000 2.562962 6.039138
35.760832 -22.500000 2.562962 6.053298
35.760832 -19.500000 2.562962 6.069359
35.760832 -16.500000 2.562962 6.075426
35.760832 -13.500000 2.562962 6.083607
35.760832 -10.500000 2.562962 6.096454
35.760832 -7.500000 2.562962 6.099531
35.760832 -4.500000 2.562962 6.106276
35.760832 -1.500000 2.562962 6.106966
35.760832 1.500000 2.562962 6.105504
35.760832 4.500000 2.562962 6.102898
35.760832 7.500000 2.562962 6.099404
35.760832 10.500000 2.562962 6.092799
35.760832 13.500000 2.562962 6.086607
35.760832 16.500000 2.562962 6.077732
35.760832 19.500000 2.562962 6.065765
35.760832 22.500000 2.562962 6.053165
35.760832 25.500000 2.562962 6.043836
35.760832 28.500000 2.562962 6.022448
35.760832 31.500000 2.562962 6.005876
35.760832 34.500000 2.562962 5.984909
35.760832 37.500000 2.562962 5.962634
35.760832 40.500000 2.562962 5.942518
35.760832 43.500000 2.562962 5.917979
35.760832 46.500000 2.562962 5.893698
35.760832 49.500000 2.562962 5.879474
35.760832 52.500000 2.562962 5.860614
35.760832 55.500000 2.562962 5.847412
35.760832 58.500000 2.562962 5.846166
35.760832 61.500000 2.562962 5.841991
35.760832 64.500000 2.562962 5.841064
35.760832 67.500000 2.562962 5.845025
35.760832 70.500000 2.562962 5.847432
35.760832 73.500000 2.562962 5.848053
35.760832 76.500000 2.562962 5.849257
35.760832 79.500000 2.562962 5.851729
35.760832 82.500000 2.562962 5.849988
35.760832 85.500000 2.562962 5.848270
35.760832 88.500000 2.562962 5.845817
35.760832 91.500000 2.562962 5.846191
35.760832 94.500000 2.562962 5.844106
35.760832 97.500000 2.562962 5.838971
35.760832 100.500000 2.562962 5.844572
35.760832 103.500000 2.562962 5.836345
35.760832 106.500000 2.562962 5.838492
35.760832 109.500000 2.562962 5.833400
35.760832 112.500000 2.562962 5.839176
35.760832 115.500000 2.562962 5.835326
35.760832 118.500000 2.562962 5.833536
35.760832 121.500000 2.562962 5.836218
35.760832 124.500000 2.562962 5.835677
35.760832 127.500000 2.562962 5.833696
35.760832 130.500000 2.562962 5.831026
35.760832 133.500000 2.562962 5.834246
35.760832 136.500000 2.562962 5.833871
35.760832 139.500000 2.562962 5.833152
35.760832 142.500000 2.562962 5.829151
35.760832 145.500000 2.562962 5.831041
35.760832 148.500000 2.562962 5.835146
35.760832 151.500000 2.562962 5.830905
35.760832 154.500000 2.562962 5.831579
35.760832 157.500000 2.562962 5.833842
35.760832 160.500000 2.562962 5.828058
35.760832 163.500000 2.562962 5.830915
35.760832 166.500000 2.562962 5.831676
35.760832 169.500000 2.562962 5.835234
35.760832 172.500000 2.562962 5.829079
35.760832 175.500000 2.562962 5.835828
35.760832 178.500000 2.562962 5.832122
38.621698 -178.500000 1.986945 5.832525
38.621698 -175.500000 1.986945 5.834586
38.621698 -172.500000 1.986945 5.836159
38.621698 -169.500000 1.986945 5.833123
38.621698 -166.500000 1.986945 5.833682
38.621698 -163.500000 1.986945 5.831894
38.621698 -160.500000 1.986945 5.830561
38.621698 -157.500000 1.986945 5.833001
38.621698 -154.500000 1.986945 5.831856
38.621698 -151.500000 1.986945 5.832006
38.621698 -148.500000 1.986945 5.834479
38.621698 -145.500000 1.986945 5.835979
38.621698 -142.500000 1.986945 5.828053
38.621698 -139.500000 1.986945 5.833235
38.621698 -136.500000 1.986945 5.832098
38.621698 -133.500000 1.986945 5.827300
38.621698 -130.500000 1.986945 5.833512
38.621698 -127.500000 1.986945 5.836023
38.621698 -124.500000 1.986945 5.829907
38.621698 -121.500000 1.986945 5.831138
38.621698 -118.500000 1.986945 5.831366
38.621698 -115.500000 1.986945 5.833521
38.621698 -112.500000 1.986945 5.834869
38.621698 -109.500000 1.986945 5.836267
38.621698 -106.500000 1.986945 5.839019
38.621698 -103.500000 1.986945 5.836423
38.621698 -100.500000 1.986945 5.840927
38.621698 -97.500000 1.986945 5.842844
38.621698 -94.500000 1.986945 5.842863
38.621698 -91.500000 1.986945 5.847471
38.621698 -88.500000 1.986945 5.847600
38.621698 -85.500000 1.986945 5.845502
38.621698 -82.500000 1.986945 5.851695
38.621698 -79.500000 1.986945 5.852878
38.621698 -76.500000 1.986945 5.850492
38.621698 -73.500000 1.986945 5.848379
38.621698 -70.500000 1.986945 5.848226
38.621698 -67.500000 1.986945 5.841834
38.621698 -64.500000 1.986945 5.848107
38.621698 -61.500000 1.986945 5.843492
38.621698 -58.500000 1.986945 5.847077
38.621698 -55.500000 1.986945 5.848576
38.621698 -52.500000 1.986945 5.861674
38.621698 -49.500000 1.986945 5.876766
38.621698 -46.500000 1.986945 5.889176
38.621698 -43.500000 1.986945 5.919334
38.621698 -40.500000 1.986945 5.938860
38.621698 -37.500000 1.986945 5.964616
38.621698 -34.500000 1.986945 5.988018
38.621698 -31.500000 1.986945 6.002267
38.621698 -28.500000 1.986945 6.024241
38.621698 -25.500000 1.986945 6.039138
38.621698 -22.500000 1.986945 6.053298
38.621698 -19.500000 1.986945 6.069359
38.621698 -16.500000 1.986945 6.075426
38.621698 -13.500000 1.986945 6.083607
38.621698 -10.500000 1.986945 6.096454
38.621698 -7.500000 1.986945 6.099531
38.621698 -4.500000 1.986945 6.106276
38.621698 -1.500000 1.986945 6.106966
38.621698 1.500000 1.986945 6.105504
38.621698 4.500000 1.986945 6.102898
38.621698 7.500000 1.986945 6.099404
38.621698 10.500000 1.986945 6.092799
38.621698 13.500000 1.986945 6.086607
38.621698 16.500000 1.986945 6.077732
38.621698 19.500000 1.986945 6.065765
38.621698 22.500000 1.986945 6.053165
38.621698 25.500000 1.986945 6.043836
38.621698 28.500000 1.986945 6.022448
38.621698 31.500000 1.986945 6.005876
38.621698 34.500000 1.986945 5.984909
38.621698 37.500000 1.986945 5.962634
38.621698 40.500000 1.986945 5.942518
38.621698 43.500000 1.986945 5.917979
38.621698 46.500000 1.986945 5.893698
38.621698 49.500000 1.986945 5.879474
38.621698 52.500000 1.986945 5.860614
38.621698 55.500000 1.986945 5.847412
38.621698 58.500000 1.986945 5.846166
38.621698 61.500000 1.986945 5.841991
38.621698 64.500000 1.986945 5.841064
38.621698 67.500000 1.986945 5.845025
38.621698 70.500000 1.986945 5.847432
38.621698 73.500000 1.986945 5.848053
38.621698 76.500000 1.986945 5.849257
38.621698 79.500000 1.986945 5.851729
38.621698 82.500000 1.986945 5.849988
38.621698 85.500000 1.986945 5.848270
38.621698 88.500000 1.986945 5.845817
38.621698 91.500000 1.986945 5.846191
38.621698 94.500000 1.986945 5.844106
38.621698 97.500000 1.986945 5.838971
38.621698 100.500000 1.986945 5.844572
38.621698 103.500000 1.986945 5.836345
38.621698 106.500000 1.986945 5.838492
38.621698 109.500000 1.986945 5.833400
38.621698 112.500000 1.986945 5.839176
38.621698 115.500000 1.986945 5.835326
38.621698 118.500000 1.986945 5.833536
38.621698 121.500000 1.986945 5.836218
38.621698 124.500000 1.986945 5.835677
38.621698 127.500000 1.986945 5.833696
38.621698 130.500000 1.986945 5.831026
38.621698 133.500000 1.986945 5.834246
38.621698 136.500000 1.986945 5.833871
38.621698 139.500000 1.986945 5.833152
38.621698 142.500000 1.986945 5.829151
38.621698 145.500000 1.986945 5.831041
38.621698 148.500000 1.986945 5.835146
38.621698 151.500000 1.986945 5.830905
38.621698 154.500000 1.986945 5.831579
38.621698 157.500000 1.986945 5.833842
38.621698 160.500000 1.986945 5.828058
38.621698 163.500000 1.986945 5.830915
38.621698 166.500000 1.986945 5.831676
38.621698 169.500000 1.986945 5.835234
38.621698 172.500000 1.986945 5.829079
38.621698 175.500000 1.986945 5.835828
38.621698 178.500000 1.986945 5.832122
41.482565 -178.500000 1.524884 5.832525
41.482565 -175.500000 1.524884 5.834586
41.482565 -172.500000 1.524884 5.836159
41.482565 -169.500000 1.524884 5.833123
41.482565 -166.500000 1.524884 5.833682
41.482565 -163.500000 1.524884 5.831894
41.482565 -160.500000 1.524884 5.830561
41.482565 -157.500000 1.524884 5.833001
41.482565 -154.500000 1.524884 5.831856
41.482565 -151.500000 1.524884 5.832006
41.482565 -148.500000 1.524884 5.834479
41.482565 -145.500000 1.524884 5.835979
41.482565 -142.500000 1.524884 5.828053
41.482565 -139.500000 1.524884 5.833235
41.482565 -136.500000 1.524884 5.832098
41.482565 -133.500000 1.524884 5.827300
41.482565 -130.500000 1.524884 5.833512
41.482565 -127.500000 1.524884 5.836023
41.482565 -124.500000 1.524884 5.829907
41.482565 -121.500000 1.524884 5.831138
41.482565 -118.500000 1.524884 5.831366
41.482565 -115.500000 1.524884 5.833521
41.482565 -112.500000 1.524884 5.834869
41.482565 -109.500000 1.524884 5.836267
41.482565 -106.500000 1.524884 5.839019
41.482565 -103.500000 1.524884 5.836423
41.482565 -100.500000 1.524884 5.840927
41.482565 -97.500000 1.524884 5.842844
41.482565 -94.500000 1.524884 5.842863
41.482565 -91.500000 1.524884 5.847471
41.482565 -88.500000 1.524884 5.847600
41.482565 -85.500000 1.524884 5.845502
41.482565 -82.500000 1.524884 5.851695
41.482565 -79.500000 1.524884 5.852878
41.482565 -76.500000 1.524884 5.850492
41.482565 -73.500000 1.524884 5.848379
41.482565 -70.500000 1.524884 5.848226
41.482565 -67.500000 1.524884 5.841834
41.482565 -64.500000 1.524884 5.848107
41.482565 -61.500000 1.524884 5.843492
41.482565 -58.500000 1.524884 5.847077
41.482565 -55.500000 1.524884 5.848576
41.482565 -52.500000 1.524884 5.861674
41.482565 -49.500000 1.524884 5.876766
41.482565 -46.500000 1.524884 5.889176
41.482565 -43.500000 1.524884 5.919334
41.482565 -40.500000 1.524884 5.938860
41.482565 -37.500000 1.524884 5.964616
41.482565 -34.500000 1.524884 5.988018
41.482565 -31.500000 1.524884 6.002267
41.482565 -28.500000 1.524884 6.024241
41.482565 -25.500000 1.524884 6.039138
41.482565 -22.500000 1.524884 6.053298
41.482565 -19.500000 1.524884 6.069359
41.482565 -16.500000 1.524884 6.075426
41.482565 -13.500000 1.524884 6.083607
41.482565 -10.500000 1.524884 6.096454
41.482565 -7.500000 1.524884 6.099531
41.482565 -4.500000 1.524884 6.106276
41.482565 -1.500000 1.524884 6.106966
41.482565 1.500000 1.524884 6.105504
41.482565 4.500000 1.524884 6.102898
41.482565 7.500000 1.524884 6.099404
41.482565 10.500000 1.524884 6.092799
41.482565 13.500000 1.524884 6.086607
41.482565 16.500000 1.524884 6.077732
41.482565 19.500000 1.524884 6.065765
41.482565 22.500000 1.524884 6.053165
41.482565 25.500000 1.524884 6.043836
41.482565 28.500000 1.524884 6.022448
41.482565 31.500000 1.524884 6.005876
41.482565 34.500000 1.524884 5.984909
41.482565 37.500000 1.524884 5.962634
41.482565 40.500000 1.524884 5.942518
41.482565 43.500000 1.524884 5.917979
41.482565 46.500000 1.524884 5.893698
41.482565 49.500000 1.524884 5.879474
41.482565 52.500000 1.524884 5.860614
41.482565 55.500000 1.524884 5.847412
41.482565 58.500000 1.524884 5.846166
41.482565 61.500000 1.524884 5.841991
41.482565 64.500000 1.524884 5.841064
41.482565 67.500000 1.524884 5.845025
41.482565 70.500000 1.524884 5.847432
41.482565 73.500000 1.524884 5.848053
41.482565 76.500000 1.524884 5.849257
41.482565 79.500000 1.524884 5.851729
41.482565 82.500000 1.524884 5.849988
41.482565 85.500000 1.524884 5.848270
41.482565 88.500000 1.524884 5.845817
41.482565 91.500000 1.524884 5.846191
41.482565 94.500000 1.524884 5.844106
41.482565 97.500000 1.524884 5.838971
41.482565 100.500000 1.524884 5.844572
41.482565 103.500000 1.524884 5.836345
41.482565 106.500000 1.524884 5.838492
41.482565 109.500000 1.524884 5.833400
41.482565 112.500000 1.524884 5.839176
41.482565 115.500000 1.524884 5.835326
41.482565 118.500000 1.524884 5.833536
41.482565 121.500000 1.524884 5.836218
41.482565 124.500000 1.524884 5.835677
41.482565 127.500000 1.524884 5.833696
41.482565 130.500000 1.524884 5.831026
41.482565 133.500000 1.524884 5.834246
41.482565 136.500000 1.524884 5.833871
41.482565 139.500000 1.524884 5.833152
41.482565 142.500000 1.524884 5.829151
41.482565 145.500000 1.524884 5.831041
41.482565 148.500000 1.524884 5.835146
41.482565 151.500000 1.524884 5.830905
41.482565 154.500000 1.524884 5.831579
41.482565 157.500000 1.524884 5.833842
41.482565 160.500000 1.524884 5.828058
41.482565 163.500000 1.524884 5.830915
41.482565 166.500000 1.524884 5.831676
41.482565 169.500000 1.524884 5.835234
41.482565 172.500000 1.524884 5.829079
41.482565 175.500000 1.524884 5.835828
41.482565 178.500000 1.524884 5.832122
44.343431 -178.500000 1.173652 5.832525
44.343431 -175.500000 1.173652 5.834586
44.343431 -172.500000 1.173652 5.836159
44.343431 -169.500000 1.173652 5.833123
44.343431 -166.500000 1.173652 5.833682
44.343431 -163.500000 1.173652 5.831894
44.343431 -160.500000 1.173652 5.830561
44.343431 -157.500000 1.173652 5.833001
44.343431 -154.500000 1.173652 5.831856
44.343431 -151.500000 1.173652 5.832006
44.343431 -148.500000 1.173652 5.834479
44.343431 -145.500000 1.173652 5.835979
44.343431 -142.500000 1.173652 5.828053
44.343431 -139.500000 1.173652 5.833235
44.343431 -136.500000 1.173652 5.832098
44.343431 -133.500000 1.173652 5.827300
44.343431 -130.500000 1.173652 5.833512
44.343431 -127.500000 1.173652 5.836023
44.343431 -124.500000 1.173652 5.829907
44.343431 -121.500000 1.173652 5.831138
44.343431 -118.500000 1.173652 5.831366
44.343431 -115.500000 1.173652 5.833521
44.343431 -112.500000 1.173652 5.834869
44.343431 -109.500000 1.173652 5.836267
44.343431 -106.500000 1.173652 5.839019
44.343431 -103.500000 1.173652 5.836423
44.343431 -100.500000 1.173652 5.840927
44.343431 -97.500000 1.173652 5.842844
44.343431 -94.500000 1.173652 5.842863
44.343431 -91.500000 1.173652 5.847471
44.343431 -88.500000 1.173652 5.847600
44.343431 -85.500000 1.173652 5.845502
44.343431 -82.500000 1.173652 5.851695
44.343431 -79.500000 1.173652 5.852878
44.343431 -76.500000 1.173652 5.850492
44.343431 -73.500000 1.173652 5.848379
44.343431 -70.500000 1.173652 5.848226
44.343431 -67.500000 1.173652 5.841834
44.343431 -64.500000 1.173652 5.848107
44.343431 -61.500000 1.173652 5.843492
44.343431 -58.500000 1.173652 5.847077
44.343431 -55.500000 1.173652 5.848576
44.343431 -52.500000 1.173652 5.861674
44.343431 -49.500000 1.173652 5.876766
44.343431 -46.500000 1.173652 5.889176
44.343431 -43.500000 1.173652 5.919334
44.343431 -40.500000 1.173652 5.938860
44.343431 -37.500000 1.173652 5.964616
44.343431 -34.500000 1.173652 5.988018
44.343431 -31.500000 1.173652 6.002267
44.343431 -28.500000 1.173652 6.024241
44.343431 -25.500000 1.173652 6.039138
44.343431 -22.500000 1.173652 6.053298
44.343431 -19.500000 1.173652 6.069359
44.343431 -16.500000 1.173652 6.075426
44.343431 -13.500000 1.173652 6.083607
44.343431 -10.500000 1.173652 6.096454
44.343431 -7.500000 1.173652 6.099531
44.343431 -4.500000 1.173652 6.106276
44.343431 -1.500000 1.173652 6.106966
44.343431 1.500000 1.173652 6.105504
44.343431 4.500000 1.173652 6.102898
44.343431 7.500000 1.173652 6.099404
44.343431 10.500000 1.173652 6.092799
44.343431 13.500000 1.173652 6.086607
44.343431 16.500000 1.173652 6.077732
44.343431 19.500000 1.173652 6.065765
44.343431 22.500000 1.173652 6.053165
44.343431 25.500000 1.173652 6.043836
44.343431 28.500000 1.173652 6.022448
44.343431 31.500000 1.173652 6.005876
44.343431 34.500000 1.173652 5.984909
44.343431 37.500000 1.173652 5.962634
44.343431 40.500000 1.173652 5.942518
44.343431 43.500000 1.173652 5.917979
44.343431 46.500000 1.173652 5.893698
44.343431 49.500000 1.173652 5.879474
44.343431 52.500000 1.173652 5.860614
44.343431 55.500000 1.173652 5.847412
44.343431 58.500000 1.173652 5.846166
44.343431 61.500000 1.173652 5.841991
44.343431 64.500000 1.173652 5.841064
44.343431 67.500000 1.173652 5.845025
44.343431 70.500000 1.173652 5.847432
44.343431 73.500000 1.173652 5.848053
44.343431 76.500000 1.173652 5.849257
44.343431 79.500000 1.173652 5.851729
44.343431 82.500000 1.173652 5.849988
44.343431 85.500000 1.173652 5.848270
44.343431 88.500000 1.173652 5.845817
44.343431 91.500000 1.173652 5.846191
44.343431 94.500000 1.173652 5.844106
44.343431 97.500000 1.173652 5.838971
44.343431 100.500000 1.173652 5.844572
44.343431 103.500000 1.173652 5.836345
44.343431 106.500000 1.173652 5.838492
44.343431 109.500000 1.173652 5.833400
44.343431 112.500000 1.173652 5.839176
44.343431 115.500000 1.173652 5.835326
44.343431 118.500000 1.173652 5.833536
44.343431 121.500000 1.173652 5.836218
44.343431 124.500000 1.173652 5.835677
44.343431 127.500000 1.173652 5.833696
44.343431 130.500000 1.173652 5.831026
44.343431 133.500000 1.173652 5.834246
44.343431 136.500000 1.173652 5.833871
44.343431 139.500000 1.173652 5.833152
44.343431 142.500000 1.173652 5.829151
44.343431 145.500000 1.173652 5.831041
44.343431 148.500000 1.173652 5.835146
44.343431 151.500000 1.173652 5.830905
44.343431 154.500000 1.173652 5.831579
44.343431 157.500000 1.173652 5.833842
44.343431 160.500000 1.173652 5.828058
44.343431 163.500000 1.173652 5.830915
44.343431 166.500000 1.173652 5.831676
44.343431 169.500000 1.173652 5.835234
44.343431 172.500000 1.173652 5.829079
44.343431 175.500000 1.173652 5.835828
44.343431 178.500000 1.173652 5.832122
47.204298 -178.500000 0.918315 5.832525
47.204298 -175.500000 0.918315 5.834586
47.204298 -172.500000 0.918315 5.836159
47.204298 -169.500000 0.918315 5.833123
47.204298 -166.500000 0.918315 5.833682
47.204298 -163.500000 0.918315 5.831894
47.204298 -160.500000 0.918315 5.830561
47.204298 -157.500000 0.918315 5.833001
47.204298 -154.500000 0.918315 5.831856
47.204298 -151.500000 0.918315 5.832006
47.204298 -148.500000 0.918315 5.834479
47.204298 -145.500000 0.918315 5.835979
47.204298 -142.500000 0.918315 5.828053
47.204298 -139.500000 0.918315 5.833235
47.204298 -136.500000 0.918315 5.832098
47.204298 -133.500000 0.918315 5.827300
47.204298 -130.500000 0.918315 5.833512
47.204298 -127.500000 0.918315 5.836023
47.204298 -124.500000 0.918315 5.829907
47.204298 -121.500000 0.918315 5.831138
47.204298 -118.500000 0.918315 5.831366
47.204298 -115.500000 0.918315 5.833521
47.204298 -112.500000 0.918315 5.834869
47.204298 -109.500000 0.918315 5.836267
47.204298 -106.500000 0.918315 5.839019
47.204298 -103.500000 0.918315 5.836423
47.204298 -100.500000 0.918315 5.840927
47.204298 -97.500000 0.918315 5.842844
47.204298 -94.500000 0.918315 5.842863
47.204298 -91.500000 0.918315 5.847471
47.204298 -88.500000 0.918315 5.847600
47.204298 -85.500000 0.918315 5.845502
47.204298 -82.500000 0.918315 5.851695
47.204298 -79.500000 0.918315 5.852878
47.204298 -76.500000 0.918315 5.850492
47.204298 -73.500000 0.918315 5.848379
47.204298 -70.500000 0.918315 5.848226
47.204298 -67.500000 0.918315 5.841834
47.204298 -64.500000 0.918315 5.848107
47.204298 -61.500000 0.918315 5.843492
47.204298 -58.500000 0.918315 5.847077
47.204298 -55.500000 0.918315 5.848576
47.204298 -52.500000 0.918315 5.861674
47.204298 -49.500000 0.918315 5.876766
47.204298 -46.500000 0.918315 5.889176
47.204298 -43.500000 0.918315 5.919334
47.204298 -40.500000 0.918315 5.938860
47.204298 -37.500000 0.918315 5.964616
47.204298 -34.500000 0.918315 5.988018
47.204298 -31.500000 0.918315 6.002267
47.204298 -28.500000 0.918315 6.024241
47.204298 -25.500000 0.918315 6.039138
47.204298 -22.500000 0.918315 6.053298
47.204298 -19.500000 0.918315 6.069359
47.204298 -16.500000 0.918315 6.075426
47.204298 -13.500000 0.918315 6.083607
47.204298 -10.500000 0.918315 6.096454
47.204298 -7.500000 0.918315 6.099531
47.204298 -4.500000 0.918315 6.106276
47.204298 -1.500000 0.918315 6.106966
47.204298 1.500000 0.918315 6.105504
47.204298 4.500000 0.918315 6.102898
47.204298 7.500000 0.918315 6.099404
47.204298 10.500000 0.918315 6.092799
47.204298 13.500000 0.918315 6.086607
47.204298 16.500000 0.918315 6.077732
47.204298 19.500000 0.918315 6.065765
47.204298 22.500000 0.918315 6.053165
47.204298 25.500000 0.918315 6.043836
47.204298 28.500000 0.918315 6.022448
47.204298 31.500000 0.918315 6.005876
47.204298 34.500000 0.918315 5.984909
47.204298 37.500000 0.918315 5.962634
47.204298 40.500000 0.918315 5.942518
47.204298 43.500000 0.918315 5.917979
47.204298 46.500000 0.918315 5.893698
47.204298 49.500000 0.918315 5.879474
47.204298 52.500000 0.918315 5.860614
47.204298 55.500000 0.918315 5.847412
47.204298 58.500000 0.918315 5.846166
47.204298 61.500000 0.918315 5.841991
47.204298 64.500000 0.918315 5.841064
47.204298 67.500000 0.918315 5.845025
47.204298 70.500000 0.918315 5.847432
47.204298 73.500000 0.918315 5.848053
47.204298 76.500000 0.918315 5.849257
47.204298 79.500000 0.918315 5.851729
47.204298 82.500000 0.918315 5.849988
47.204298 85.500000 0.918315 5.848270
47.204298 88.500000 0.918315 5.845817
47.204298 91.500000 0.918315 5.846191
47.204298 94.500000 0.918315 5.844106
47.204298 97.500000 0.918315 5.838971
47.204298 100.500000 0.918315 5.844572
47.204298 103.500000 0.918315 5.836345
47.204298 106.500000 0.918315 5.838492
47.204298 109.500000 0.918315 5.833400
47.204298 112.500000 0.918315 5.839176
47.204298 115.500000 0.918315 5.835326
47.204298 118.500000 0.918315 5.833536
47.204298 121.500000 0.918315 5.836218
47.204298 124.500000 0.918315 5.835677
47.204298 127.500000 0.918315 5.833696
47.204298 130.500000 0.918315 5.831026
47.204298 133.500000 0.918315 5.834246
47.204298 136.500000 0.918315 5.833871
47.204298 139.500000 0.918315 5.833152
47.204298 142.500000 0.918315 5.829151
47.204298 145.500000 0.918315 5.831041
47.204298 148.500000 0.918315 5.835146
47.204298 151.500000 0.918315 5.830905
47.204298 154.500000 0.918315 5.831579
47.204298 157.500000 0.918315 5.833842
47.204298 160.500000 0.918315 5.828058
47.204298 163.500000 0.918315 5.830915
47.204298 166.500000 0.918315 5.831676
47.204298 169.500000 0.918315 5.835234
47.204298 172.500000 0.918315 5.829079
47.204298 175.500000 0.918315 5.835828
47.204298 178.500000 0.918315 5.832122
50.065164 -178.500000 0.749410 5.832525
50.065164 -175.500000 0.749410 5.834586
50.065164 -172.500000 0.749410 5.836159
50.065164 -169.500000 0.749410 5.833123
50.065164 -166.500000 0.749410 5.833682
50.065164 -163.500000 0.749410 5.831894
50.065164 -160.500000 0.749410 5.830561
50.065164 -157.500000 0.749410 5.833001
50.065164 -154.500000 0.749410 5.831856
50.065164 -151.500000 0.749410 5.832006
50.065164 -148.500000 0.749410 5.834479
50.065164 -145.500000 0.749410 5.835979
50.065164 -142.500000 0.749410 5.828053
50.065164 -139.500000 0.749410 5.833235
50.065164 -136.500000 0.749410 5.832098
50.065164 -133.500000 0.749410 5.827300
50.065164 -130.500000 0.749410 5.833512
50.065164 -127.500000 0.749410 5.836023
50.065164 -124.500000 0.749410 5.829907
50.065164 -121.500000 0.749410 5.831138
50.065164 -118.500000 0.749410 5.831366
50.065164 -115.500000 0.749410 5.833521
50.065164 -112.500000 0.749410 5.834869
50.065164 -109.500000 0.749410 5.836267
50.065164 -106.500000 0.749410 5.839019
50.065164 -103.500000 0.749410 5.836423
50.065164 -100.500000 0.749410 5.840927
50.065164 -97.500000 0.749410 5.842844
50.065164 -94.500000 0.749410 5.842863
50.065164 -91.500000 0.749410 5.847471
50.065164 -88.500000 0.749410 5.847600
50.065164 -85.500000 0.749410 5.845502
50.065164 -82.500000 0.749410 5.851695
50.065164 -79.500000 0.749410 5.852878
50.065164 -76.500000 0.749410 5.850492
50.065164 -73.500000 0.749410 5.848379
50.065164 -70.500000 0.749410 5.848226
50.065164 -67.500000 0.749410 5.841834
50.065164 -64.500000 0.749410 5.848107
50.065164 -61.500000 0.749410 5.843492
50.065164 -58.500000 0.749410 5.847077
50.065164 -55.500000 0.749410 5.848576
50.065164 -52.500000 0.749410 5.861674
50.065164 -49.500000 0.749410 5.876766
50.065164 -46.500000 0.749410 5.889176
50.065164 -43.500000 0.749410 5.919334
50.065164 -40.500000 0.749410 5.938860
50.065164 -37.500000 0.749410 5.964616
50.065164 -34.500000 0.749410 5.988018
50.065164 -31.500000 0.749410 6.002267
50.065164 -28.500000 0.749410 6.024241
50.065164 -25.500000 0.749410 6.039138
50.065164 -22.500000 0.749410 6.053298
50.065164 -19.500000 0.749410 6.069359
50.065164 -16.500000 0.749410 6.075426
50.065164 -13.500000 0.749410 6.083607
50.065164 -10.500000 0.749410 6.096454
50.065164 -7.500000 0.749410 6.099531
50.065164 -4.500000 0.749410 6.106276
50.065164 -1.500000 0.749410 6.106966
50.065164 1.500000 0.749410 6.105504
50.065164 4.500000 0.749410 6.102898
50.065164 7.500000 0.749410 6.099404
50.065164 10.500000 0.749410 6.092799
50.065164 13.500000 0.749410 6.086607
50.065164 16.500000 0.749410 6.077732
50.065164 19.500000 0.749410 6.065765
50.065164 22.500000 0.749410 6.053165
50.065164 25.500000 0.749410 6.043836
50.065164 28.500000 0.749410 6.022448
50.065164 31.500000 0.749410 6.005876
50.065164 34.500000 0.749410 5.984909
50.065164 37.500000 0.749410 5.962634
50.065164 40.500000 0.749410 5.942518
50.065164 43.500000 0.749410 5.917979
50.065164 46.500000 0.749410 5.893698
50.065164 49.500000 0.749410 5.879474
50.065164 52.500000 0.749410 5.860614
50.065164 55.500000 0.749410 5.847412
50.065164 58.500000 0.749410 5.846166
50.065164 61.500000 0.749410 5.841991
50.065164 64.500000 0.749410 5.841064
50.065164 67.500000 0.749410 5.845025
50.065164 70.500000 0.749410 5.847432
50.065164 73.500000 0.749410 5.848053
50.065164 76.500000 0.749410 5.849257
50.065164 79.500000 0.749410 5.851729
50.065164 82.500000 0.749410 5.849988
50.065164 85.500000 0.749410 5.848270
50.065164 88.500000 0.749410 5.845817
50.065164 91.500000 0.749410 5.846191
50.065164 94.500000 0.749410 5.844106
50.065164 97.500000 0.749410 5.838971
50.065164 100.500000 0.749410 5.844572
50.065164 103.500000 0.749410 5.836345
50.065164 106.500000 0.749410 5.838492
50.065164 109.500000 0.749410 5.833400
50.065164 112.500000 0.749410 5.839176
50.065164 115.500000 0.749410 5.835326
50.065164 118.500000 0.749410 5.833536
50.065164 121.500000 0.749410 5.836218
50.065164 124.500000 0.749410 5.835677
50.065164 127.500000 0.749410 5.833696
50.065164 130.500000 0.749410 5.831026
50.065164 133.500000 0.749410 5.834246
50.065164 136.500000 0.749410 5.833871
50.065164 139.500000 0.749410 5.833152
50.065164 142.500000 0.749410 5.829151
50.065164 145.500000 0.749410 5.831041
50.065164 148.500000 0.749410 5.835146
50.065164 151.500000 0.749410 5.830905
50.065164 154.500000 0.749410 5.831579
50.065164 157.500000 0.749410 5.833842
50.065164 160.500000 0.749410 5.828058
50.065164 163.500000 0.749410 5.830915
50.065164 166.500000 0.749410 5.831676
50.065164 169.500000 0.749410 5.835234
50.065164 172.500000 0.749410 5.829079
50.065164 175.500000 0.749410 5.835828
50.065164 178.500000 0.749410 5.832122
52.926031 -178.500000 0.648434 5.832525
52.926031 -175.500000 0.648434 5.834586
52.926031 -172.500000 0.648434 5.836159
52.926031 -169.500000 0.648434 5.833123
52.926031 -166.500000 0.648434 5.833682
52.926031 -163.500000 0.648434 5.831894
52.926031 -160.500000 0.648434 5.830561
52.926031 -157.500000 0.648434 5.833001
52.926031 -154.500000 0.648434 5.831856
52.926031 -151.500000 0.648434 5.832006
52.926031 -148.500000 0.648434 5.834479
52.926031 -145.500000 0.648434 5.835979
52.926031 -142.500000 0.648434 5.828053
52.926031 -139.500000 0.648434 5.833235
52.926031 -136.500000 0.648434 5.832098
52.926031 -133.500000 0.648434 5.827300
52.926031 -130.500000 0.648434 5.833512
52.926031 -127.500000 0.648434 5.836023
52.926031 -124.500000 0.648434 5.829907
52.926031 -121.500000 0.648434 5.831138
52.926031 -118.500000 0.648434 5.831366
52.926031 -115.500000 0.648434 5.833521
52.926031 -112.500000 0.648434 5.834869
52.926031 -109.500000 0.648434 5.836267
52.926031 -106.500000 0.648434 5.839019
52.926031 -103.500000 0.648434 5.836423
52.926031 -100.500000 0.648434 5.840927
52.926031 -97.500000 0.648434 5.842844
52.926031 -94.500000 0.648434 5.842863
52.926031 -91.500000 0.648434 5.847471
52.926031 -88.500000 0.648434 5.847600
52.926031 -85.500000 0.648434 5.845502
52.926031 -82.500000 0.648434 5.851695
52.926031 -79.500000 0.648434 5.852878
52.926031 -76.500000 0.648434 5.850492
52.926031 -73.500000 0.648434 5.848379
52.926031 -70.500000 0.648434 5.848226
52.926031 -67.500000 0.648434 5.841834
52.926031 -64.500000 0.648434 5.848107
52.926031 -61.500000 0.648434 5.843492
52.926031 -58.500000 0.648434 5.847077
52.926031 -55.500000 0.648434 5.848576
52.926031 -52.500000 0.648434 5.861674
52.926031 -49.500000 0.648434 5.876766
52.926031 -46.500000 0.648434 5.889176
52.926031 -43.500000 0.648434 5.919334
52.926031 -40.500000 0.648434 5.938860
52.926031 -37.500000 0.648434 5.964616
52.926031 -34.500000 0.648434 5.988018
52.926031 -31.500000 0.648434 6.002267
52.926031 -28.500000 0.648434 6.024241
52.926031 -25.500000 0.648434 6.039138
52.926031 -22.500000 0.648434 6.053298
52.926031 -19.500000 0.648434 6.069359
52.926031 -16.500000 0.648434 6.075426
52.926031 -13.500000 0.648434 6.083607
52.926031 -10.500000 0.648434 6.096454
52.926031 -7.500000 0.648434 6.099531
52.926031 -4.500000 0.648434 6.106276
52.926031 -1.500000 0.648434 6.106966
52.926031 1.500000 0.648434 6.105504
52.926031 4.500000 0.648434 6.102898
52.926031 7.500000 0.648434 6.099404
52.926031 10.500000 0.648434 6.092799
52.926031 13.500000 0.648434 6.086607
52.926031 16.500000 0.648434 6.077732
52.926031 19.500000 0.648434 6.065765
52.926031 22.500000 0.648434 6.053165
52.926031 25.500000 0.648434 6.043836
52.926031 28.500000 0.648434 6.022448
52.926031 31.500000 0.648434 6.005876
52.926031 34.500000 0.648434 5.984909
52.926031 37.500000 0.648434 5.962634
52.926031 40.500000 0.648434 5.942518
52.926031 43.500000 0.648434 5.917979
52.926031 46.500000 0.648434 5.893698
52.926031 49.500000 0.648434 5.879474
52.926031 52.500000 0.648434 5.860614
52.926031 55.500000 0.648434 5.847412
52.926031 58.500000 0.648434 5.846166
52.926031 61.500000 0.648434 5.841991
52.926031 64.500000 0.648434 5.841064
52.926031 67.500000 0.648434 5.845025
52.926031 70.500000 0.648434 5.847432
52.926031 73.500000 0.648434 5.848053
52.926031 76.500000 0.648434 5.849257
52.926031 79.500000 0.648434 5.851729
52.926031 82.500000 0.648434 5.849988
52.926031 85.500000 0.648434 5.848270
52.926031 88.500000 0.648434 5.845817
52.926031 91.500000 0.648434 5.846191
52.926031 94.500000 0.648434 5.844106
52.926031 97.500000 0.648434 5.838971
52.926031 100.500000 0.648434 5.844572
52.926031 103.500000 0.648434 5.836345
52.926031 106.500000 0.648434 5.838492
52.926031 109.500000 0.648434 5.833400
52.926031 112.500000 0.648434 5.839176
52.926031 115.500000 0.648434 5.835326
52.926031 118.500000 0.648434 5.833536
52.926031 121.500000 0.648434 5.836218
52.926031 124.500000 0.648434 5.835677
52.926031 127.500000 0.648434 5.833696
52.926031 130.500000 0.648434 5.831026
52.926031 133.500000 0.648434 5.834246
52.926031 136.500000 0.648434 5.833871
52.926031 139.500000 0.648434 5.833152
52.926031 142.500000 0.648434 5.829151
52.926031 145.500000 0.648434 5.831041
52.926031 148.500000 0.648434 5.835146
52.926031 151.500000 0.648434 5.830905
52.926031 154.500000 0.648434 5.831579
52.926031 157.500000 0.648434 5.833842
52.926031 160.500000 0.648434 5.828058
52.926031 163.500000 0.648434 5.830915
52.926031 166.500000 0.648434 5.831676
52.926031 169.500000 0.648434 5.835234
52.926031 172.500000 0.648434 5.829079
52.926031 175.500000 0.648434 5.835828
52.926031 178.500000 0.648434 5.832122
55.786897 -178.500000 0.602339 5.832525
55.786897 -175.500000 0.602339 5.834586
55.786897 -172.500000 0.602339 5.836159
55.786897 -169.500000 0.602339 5.833123
55.786897 -166.500000 0.602339 5.833682
55.786897 -163.500000 0.602339 5.831894
55.786897 -160.500000 0.602339 5.830561
55.786897 -157.500000 0.602339 5.833001
55.786897 -154.500000 0.602339 5.831856
55.786897 -151.500000 0.602339 5.832006
55.786897 -148.500000 0.602339 5.834479
55.786897 -145.500000 0.602339 5.835979
55.786897 -142.500000 0.602339 5.828053
55.786897 -139.500000 0.602339 5.833235
55.786897 -136.500000 0.602339 5.832098
55.786897 -133.500000 0.602339 5.827300
55.786897 -130.500000 0.602339 5.833512
55.786897 -127.500000 0.602339 5.836023
55.786897 -124.500000 0.602339 5.829907
55.786897 -121.500000 0.602339 5.831138
55.786897 -118.500000 0.602339 5.831366
55.786897 -115.500000 0.602339 5.833521
55.786897 -112.500000 0.602339 5.834869
55.786897 -109.500000 0.602339 5.836267
55.786897 -106.500000 0.602339 5.839019
55.786897 -103.500000 0.602339 5.836423
55.786897 -100.500000 0.602339 5.840927
55.786897 -97.500000 0.602339 5.842844
55.786897 -94.500000 0.602339 5.842863
55.786897 -91.500000 0.602339 5.847471
55.786897 -88.500000 0.602339 5.847600
55.786897 -85.500000 0.602339 5.845502
55.786897 -82.500000 0.602339 5.851695
55.786897 -79.500000 0.602339 5.852878
55.786897 -76.500000 0.602339 5.850492
55.786897 -73.500000 0.602339 5.848379
55.786897 -70.500000 0.602339 5.848226
55.786897 -67.500000 0.602339 5.841834
55.786897 -64.500000 0.602339 5.848107
55.786897 -61.500000 0.602339 5.843492
55.786897 -58.500000 0.602339 5.847077
55.786897 -55.500000 0.602339 5.848576
55.786897 -52.500000 0.602339 5.861674
55.786897 -49.500000 0.602339 5.876766
55.786897 -46.500000 0.602339 5.889176
55.786897 -43.500000 0.602339 5.919334
55.786897 -40.500000 0.602339 5.938860
55.786897 -37.500000 0.602339 5.964616
55.786897 -34.500000 0.602339 5.988018
55.786897 -31.500000 0.602339 6.002267
55.786897 -28.500000 0.602339 6.024241
55.786897 -25.500000 0.602339 6.039138
55.786897 -22.500000 0.602339 6.053298
55.786897 -19.500000 0.602339 6.069359
55.786897 -16.500000 0.602339 6.075426
55.786897 -13.500000 0.602339 6.083607
55.786897 -10.500000 0.602339 6.096454
55.786897 -7.500000 0.602339 6.099531
55.786897 -4.500000 0.602339 6.106276
55.786897 -1.500000 0.602339 6.106966
55.786897 1.500000 0.602339 6.105504
55.786897 4.500000 0.602339 6.102898
55.786897 7.500000 0.602339 6.099404
55.786897 10.500000 0.602339 6.092799
55.786897 13.500000 0.602339 6.086607
55.786897 16.500000 0.602339 6.077732
55.786897 19.500000 0.602339 6.065765
55.786897 22.500000 0.602339 6.053165
55.786897 25.500000 0.602339 6.043836
55.786897 28.500000 0.602339 6.022448
55.786897 31.500000 0.602339 6.005876
55.786897 34.500000 0.602339 5.984909
55.786897 37.500000 0.602339 5.962634
55.786897 40.500000 0.602339 5.942518
55.786897 43.500000 0.602339 5.917979
55.786897 46.500000 0.602339 5.893698
55.786897 49.500000 0.602339 5.879474
55.786897 52.500000 0.602339 5.860614
55.786897 55.500000 0.602339 5.847412
55.786897 58.500000 0.602339 5.846166
55.786897 61.500000 0.602339 5.841991
55.786897 64.500000 0.602339 5.841064
55.786897 67.500000 0.602339 5.845025
55.786897 70.500000 0.602339 5.847432
55.786897 73.500000 0.602339 5.848053
55.786897 76.500000 0.602339 5.849257
55.786897 79.500000 0.602339 5.851729
55.786897 82.500000 0.602339 5.849988
55.786897 85.500000 0.602339 5.848270
55.786897 88.500000 0.602339 5.845817
55.786897 91.500000 0.602339 5.846191
55.786897 94.500000 0.602339 5.844106
55.786897 97.500000 0.602339 5.838971
55.786897 100.500000 0.602339 5.844572
55.786897 103.500000 0.602339 5.836345
55.786897 106.500000 0.602339 5.838492
55.786897 109.500000 0.602339 5.833400
55.786897 112.500000 0.602339 5.839176
55.786897 115.500000 0.602339 5.835326
55.786897 118.500000 0.602339 5.833536
55.786897 121.500000 0.602339 5.836218
55.786897 124.500000 0.602339 5.835677
55.786897 127.500000 0.602339 5.833696
55.786897 130.500000 0.602339 5.831026
55.786897 133.500000 0.602339 5.834246
55.786897 136.500000 0.602339 5.833871
55.786897 139.500000 0.602339 5.833152
55.786897 142.500000 0.602339 5.829151
55.786897 145.500000 0.602339 5.831041
55.786897 148.500000 0.602339 5.835146
55.786897 151.500000 0.602339 5.830905
55.786897 154.500000 0.602339 5.831579
55.786897 157.500000 0.602339 5.833842
55.786897 160.500000 0.602339 5.828058
55.786897 163.500000 0.602339 5.830915
55.786897 166.500000 0.602339 5.831676
55.786897 169.500000 0.602339 5.835234
55.786897 172.500000 0.602339 5.829079
55.786897 175.500000 0.602339 5.835828
55.786897 178.500000 0.602339 5.832122
58.647764 -178.500000 0.585755 5.832525
58.647764 -175.500000 0.585755 5.834586
58.647764 -172.500000 0.585755 5.836159
58.647764 -169.500000 0.585755 5.833123
58.647764 -166.500000 0.585755 5.833682
58.647764 -163.500000 0.585755 5.831894
58.647764 -160.500000 0.585755 5.830561
58.647764 -157.500000 0.585755 5.833001
58.647764 -154.500000 0.585755 5.831856
58.647764 -151.500000 0.585755 5.832006
58.647764 -148.500000 0.585755 5.834479
58.647764 -145.500000 0.585755 5.835979
58.647764 -142.500000 0.585755 5.828053
58.647764 -139.500000 0.585755 5.833235
58.647764 -136.500000 0.585755 5.832098
58.647764 -133.500000 0.585755 5.827300
58.647764 -130.500000 0.585755 5.833512
58.647764 -127.500000 0.585755 5.836023
58.647764 -124.500000 0.585755 5.829907
58.647764 -121.500000 0.585755 5.831138
58.647764 -118.500000 0.585755 5.831366
58.647764 -115.500000 0.585755 5.833521
58.647764 -112.500000 0.585755 5.834869
58.647764 -109.500000 0.585755 5.836267
58.647764 -106.500000 0.585755 5.839019
58.647764 -103.500000 0.585755 5.836423
58.647764 -100.500000 0.585755 5.840927
58.647764 -97.500000 0.585755 5.842844
58.647764 -94.500000 0.585755 5.842863
58.647764 -91.500000 0.585755 5.847471
58.647764 -88.500000 0.585755 5.847600
58.647764 -85.500000 0.585755 5.845502
58.647764 -82.500000 0.585755 5.851695
58.647764 -79.500000 0.585755 5.852878
58.647764 -76.500000 0.585755 5.850492
58.647764 -73.500000 0.585755 5.848379
58.647764 -70.500000 0.585755 5.848226
58.647764 -67.500000 0.585755 5.841834
58.647764 -64.500000 0.585755 5.848107
58.647764 -61.500000 0.585755 5.843492
58.647764 -58.500000 0.585755 5.847077
58.647764 -55.500000 0.585755 5.848576
58.647764 -52.500000 0.585755 5.861674
58.647764 -49.500000 0.585755 5.876766
58.647764 -46.500000 0.585755 5.889176
58.647764 -43.500000 0.585755 5.919334
58.647764 -40.500000 0.585755 5.938860
58.647764 -37.500000 0.585755 5.964616
58.647764 -34.500000 0.585755 5.988018
58.647764 -31.500000 0.585755 6.002267
58.647764 -28.500000 0.585755 6.024241
58.647764 -25.500000 0.585755 6.039138
58.647764 -22.500000 0.585755 6.053298
58.647764 -19.500000 0.585755 6.069359
58.647764 -16.500000 0.585755 6.075426
58.647764 -13.500000 0.585755 6.083607
58.647764 -10.500000 0.585755 6.096454
58.647764 -7.500000 0.585755 6.099531
58.647764 -4.500000 0.585755 6.106276
58.647764 -1.500000 0.585755 6.106966
58.647764 1.500000 0.585755 6.105504
58.647764 4.500000 0.585755 6.102898
58.647764 7.500000 0.585755 6.099404
58.647764 10.500000 0.585755 6.092799
58.647764 13.500000 0.585755 6.086607
58.647764 16.500000 0.585755 6.077732
58.647764 19.500000 0.585755 6.065765
58.647764 22.500000 0.585755 6.053165
58.647764 25.500000 0.585755 6.043836
58.647764 28.500000 0.585755 6.022448
58.647764 31.500000 0.585755 6.005876
58.647764 34.500000 0.585755 5.984909
58.647764 37.500000 0.585755 5.962634
58.647764 40.500000 0.585755 5.942518
58.647764 43.500000 0.585755 5.917979
58.647764 46.500000 0.585755 5.893698
58.647764 49.500000 0.585755 5.879474
58.647764 52.500000 0.585755 5.860614
58.647764 55.500000 0.585755 5.847412
58.647764 58.500000 0.585755 5.846166
58.647764 61.500000 0.585755 5.841991
58.647764 64.500000 0.585755 5.841064
58.647764 67.500000 0.585755 5.845025
58.647764 70.500000 0.585755 5.847432
58.647764 73.500000 0.585755 5.848053
58.647764 76.500000 0.585755 5.849257
58.647764 79.500000 0.585755 5.851729
58.647764 82.500000 0.585755 5.849988
58.647764 85.500000 0.585755 5.848270
58.647764 88.500000 0.585755 5.845817
58.647764 91.500000 0.585755 5.846191
58.647764 94.500000 0.585755 5.844106
58.647764 97.500000 0.585755 5.838971
58.647764 100.500000 0.585755 5.844572
58.647764 103.500000 0.585755 5.836345
58.647764 106.500000 0.585755 5.838492
58.647764 109.500000 0.585755 5.833400
58.647764 112.500000 0.585755 5.839176
58.647764 115.500000 0.585755 5.835326
58.647764 118.500000 0.585755 5.833536
58.647764 121.500000 0.585755 5.836218
58.647764 124.500000 0.585755 5.835677
58.647764 127.500000 0.585755 5.833696
58.647764 130.500000 0.585755 5.831026
58.647764 133.500000 0.585755 5.834246
58.647764 136.500000 0.585755 5.833871
58.647764 139.500000 0.585755 5.833152
58.647764 142.500000 0.585755 5.829151
58.647764 145.500000 0.585755 5.831041
58.647764 148.500000 0.585755 5.835146
58.647764 151.500000 0.585755 5.830905
58.647764 154.500000 0.585755 5.831579
58.647764 157.500000 0.585755 5.833842
58.647764 160.500000 0.585755 5.828058
58.647764 163.500000 0.585755 5.830915
58.647764 166.500000 0.585755 5.831676
58.647764 169.500000 0.585755 5.835234
58.647764 172.500000 0.585755 5.829079
58.647764 175.500000 0.585755 5.835828
58.647764 178.500000 0.585755 5.832122
61.508630 -178.500000 0.592957 5.832525
61.508630 -175.500000 0.592957 5.834586
61.508630 -172.500000 0.592957 5.836159
61.508630 -169.500000 0.592957 5.833123
61.508630 -166.500000 0.592957 5.833682
61.508630 -163.500000 0.592957 5.831894
61.508630 -160.500000 0.592957 5.830561
61.508630 -157.500000 0.592957 5.833001
61.508630 -154.500000 0.592957 5.831856
61.508630 -151.500000 0.592957 5.832006
61.508630 -148.500000 0.592957 5.834479
61.508630 -145.500000 0.592957 5.835979
61.508630 -142.500000 0.592957 5.828053
61.508630 -139.500000 0.592957 5.833235
61.508630 -136.500000 0.592957 5.832098
61.508630 -133.500000 0.592957 5.827300
61.508630 -130.500000 0.592957 5.833512
61.508630 -127.500000 0.592957 5.836023
61.508630 -124.500000 0.592957 5.829907
61.508630 -121.500000 0.592957 5.831138
61.508630 -118.500000 0.592957 5.831366
61.508630 -115.500000 0.592957 5.833521
61.508630 -112.500000 0.592957 5.834869
61.508630 -109.500000 0.592957 5.836267
61.508630 -106.500000 0.592957 5.839019
61.508630 -103.500000 0.592957 5.836423
61.508630 -100.500000 0.592957 5.840927
61.508630 -97.500000 0.592957 5.842844
61.508630 -94.500000 0.592957 5.842863
61.508630 -91.500000 0.592957 5.847471
61.508630 -88.500000 0.592957 5.847600
61.508630 -85.500000 0.592957 5.845502
61.508630 -82.500000 0.592957 5.851695
61.508630 -79.500000 0.592957 5.852878
61.508630 -76.500000 0.592957 5.850492
61.508630 -73.500000 0.592957 5.848379
61.508630 -70.500000 0.592957 5.848226
61.508630 -67.500000 0.592957 5.841834
61.508630 -64.500000 0.592957 5.848107
61.508630 -61.500000 0.592957 5.843492
61.508630 -58.500000 0.592957 5.847077
61.508630 -55.500000 0.592957 5.848576
61.508630 -52.500000 0.592957 5.861674
61.508630 -49.500000 0.592957 5.876766
61.508630 -46.500000 0.592957 5.889176
61.508630 -43.500000 0.592957 5.919334
61.508630 -40.500000 0.592957 5.938860
61.508630 -37.500000 0.592957 5.964616
61.508630 -34.500000 0.592957 5.988018
61.508630 -31.500000 0.592957 6.002267
61.508630 -28.500000 0.592957 6.024241
61.508630 -25.500000 0.592957 6.039138
61.508630 -22.500000 0.592957 6.053298
61.508630 -19.500000 0.592957 6.069359
61.508630 -16.500000 0.592957 6.075426
61.508630 -13.500000 0.592957 6.083607
61.508630 -10.500000 0.592957 6.096454
61.508630 -7.500000 0.592957 6.099531
61.508630 -4.500000 0.592957 6.106276
61.508630 -1.500000 0.592957 6.106966
61.508630 1.500000 0.592957 6.105504
61.508630 4.500000 0.592957 6.102898
61.508630 7.500000 0.592957 6.099404
61.508630 10.500000 0.592957 6.092799
61.508630 13.500000 0.592957 6.086607
61.508630 16.500000 0.592957 6.077732
61.508630 19.500000 0.592957 6.065765
61.508630 22.500000 0.592957 6.053165
61.508630 25.500000 0.592957 6.043836
61.508630 28.500000 0.592957 6.022448
61.508630 31.500000 0.592957 6.005876
61.508630 34.500000 0.592957 5.984909
61.508630 37.500000 0.592957 5.962634
61.508630 40.500000 0.592957 5.942518
61.508630 43.500000 0.592957 5.917979
61.508630 46.500000 0.592957 5.893698
61.508630 49.500000 0.592957 5.879474
61.508630 52.500000 0.592957 5.860614
61.508630 55.500000 0.592957 5.847412
61.508630 58.500000 0.592957 5.846166
61.508630 61.500000 0.592957 5.841991
61.508630 64.500000 0.592957 5.841064
61.508630 67.500000 0.592957 5.845025
61.508630 70.500000 0.592957 5.847432
61.508630 73.500000 0.592957 5.848053
61.508630 76.500000 0.592957 5.849257
61.508630 79.500000 0.592957 5.851729
61.508630 82.500000 0.592957 5.849988
61.508630 85.500000 0.592957 5.848270
61.508630 88.500000 0.592957 5.845817
61.508630 91.500000 0.592957 5.846191
61.508630 94.500000 0.592957 5.844106
61.508630 97.500000 0.592957 5.838971
61.508630 100.500000 0.592957 5.844572
61.508630 103.500000 0.592957 5.836345
61.508630 106.500000 0.592957 5.838492
61.508630 109.500000 0.592957 5.833400
61.508630 112.500000 0.592957 5.839176
61.508630 115.500000 0.592957 5.835326
61.508630 118.500000 0.592957 5.833536
61.508630 121.500000 0.592957 5.836218
61.508630 124.500000 0.592957 5.835677
61.508630 127.500000 0.592957 5.833696
61.508630 130.500000 0.592957 5.831026
61.508630 133.500000 0.592957 5.834246
61.508630 136.500000 0.592957 5.833871
61.508630 139.500000 0.592957 5.833152
61.508630 142.500000 0.592957 5.829151
61.508630 145.500000 0.592957 5.831041
61.508630 148.500000 0.592957 5.835146
61.508630 151.500000 0.592957 5.830905
61.508630 154.500000 0.592957 5.831579
61.508630 157.500000 0.592957 5.833842
61.508630 160.500000 0.592957 5.828058
61.508630 163.500000 0.592957 5.830915
61.508630 166.500000 0.592957 5.831676
61.508630 169.500000 0.592957 5.835234
61.508630 172.500000 0.592957 5.829079
61.508630 175.500000 0.592957 5.835828
61.508630 178.500000 0.592957 5.832122
64.369497 -178.500000 0.604591 5.832525
64.369497 -175.500000 0.604591 5.834586
64.369497 -172.500000 0.604591 5.836159
64.369497 -169.500000 0.604591 5.833123
64.369497 -166.500000 0.604591 5.833682
64.369497 -163.500000 0.604591 5.831894
64.369497 -160.500000 0.604591 5.830561
64.369497 -157.500000 0.604591 5.833001
64.369497 -154.500000 0.604591 5.831856
64.369497 -151.500000 0.604591 5.832006
64.369497 -148.500000 0.604591 5.834479
64.369497 -145.500000 0.604591 5.835979
64.369497 -142.500000 0.604591 5.828053
64.369497 -139.500000 0.604591 5.833235
64.369497 -136.500000 0.604591 5.832098
64.369497 -133.500000 0.604591 5.827300
64.369497 -130.500000 0.604591 5.833512
64.369497 -127.500000 0.604591 5.836023
64.369497 -124.500000 0.604591 5.829907
64.369497 -121.500000 0.604591 5.831138
64.369497 -118.500000 0.604591 5.831366
64.369497 -115.500000 0.604591 5.833521
64.369497 -112.500000 0.604591 5.834869
64.369497 -109.500000 0.604591 5.836267
64.369497 -106.500000 0.604591 5.839019
64.369497 -103.500000 0.604591 5.836423
64.369497 -100.500000 0.604591 5.840927
64.369497 -97.500000 0.604591 5.842844
64.369497 -94.500000 0.604591 5.842863
64.369497 -91.500000 0.604591 5.847471
64.369497 -88.500000 0.604591 5.847600
64.369497 -85.500000 0.604591 5.845502
64.369497 -82.500000 0.604591 5.851695
64.369497 -79.500000 0.604591 5.852878
64.369497 -76.500000 0.604591 5.850492
64.369497 -73.500000 0.604591 5.848379
64.369497 -70.500000 0.604591 5.848226
64.369497 -67.500000 0.604591 5.841834
64.369497 -64.500000 0.604591 5.848107
64.369497 -61.500000 0.604591 5.843492
64.369497 -58.500000 0.604591 5.847077
64.369497 -55.500000 0.604591 5.848576
64.369497 -52.500000 0.604591 5.861674
64.369497 -49.500000 0.604591 5.876766
64.369497 -46.500000 0.604591 5.889176
64.369497 -43.500000 0.604591 5.919334
64.369497 -40.500000 0.604591 5.938860
64.369497 -37.500000 0.604591 5.964616
64.369497 -34.500000 0.604591 5.988018
64.369497 -31.500000 0.604591 6.002267
64.369497 -28.500000 0.604591 6.024241
64.369497 -25.500000 0.604591 6.039138
64.369497 -22.500000 0.604591 6.053298
64.369497 -19.500000 0.604591 6.069359
64.369497 -16.500000 0.604591 6.075426
64.369497 -13.500000 0.604591 6.083607
64.369497 -10.500000 0.604591 6.096454
64.369497 -7.500000 0.604591 6.099531
64.369497 -4.500000 0.604591 6.106276
64.369497 -1.500000 0.604591 6.106966
64.369497 1.500000 0.604591 6.105504
64.369497 4.500000 0.604591 6.102898
64.369497 7.500000 0.604591 6.099404
64.369497 10.500000 0.604591 6.092799
64.369497 13.500000 0.604591 6.086607
64.369497 16.500000 0.604591 6.077732
64.369497 19.500000 0.604591 6.065765
64.369497 22.500000 0.604591 6.053165
64.369497 25.500000 0.604591 6.043836
64.369497 28.500000 0.604591 6.022448
64.369497 31.500000 0.604591 6.005876
64.369497 34.500000 0.604591 5.984909
64.369497 37.500000 0.604591 5.962634
64.369497 40.500000 0.604591 5.942518
64.369497 43.500000 0.604591 5.917979
64.369497 46.500000 0.604591 5.893698
64.369497 49.500000 0.604591 5.879474
64.369497 52.500000 0.604591 5.860614
64.369497 55.500000 0.604591 5.847412
64.369497 58.500000 0.604591 5.846166
64.369497 61.500000 0.604591 5.841991
64.369497 64.500000 0.604591 5.841064
64.369497 67.500000 0.604591 5.845025
64.369497 70.500000 0.604591 5.847432
64.369497 73.500000 0.604591 5.848053
64.369497 76.500000 0.604591 5.849257
64.369497 79.500000 0.604591 5.851729
64.369497 82.500000 0.604591 5.849988
64.369497 85.500000 0.604591 5.848270
64.369497 88.500000 0.604591 5.845817
64.369497 91.500000 0.604591 5.846191
64.369497 94.500000 0.604591 5.844106
64.369497 97.500000 0.604591 5.838971
64.369497 100.500000 0.604591 5.844572
64.369497 103.500000 0.604591 5.836345
64.369497 106.500000 0.604591 5.838492
64.369497 109.500000 0.604591 5.833400
64.369497 112.500000 0.604591 5.839176
64.369497 115.500000 0.604591 5.835326
64.369497 118.500000 0.604591 5.833536
64.369497 121.500000 0.604591 5.836218
64.369497 124.500000 0.604591 5.835677
64.369497 127.500000 0.604591 5.833696
64.369497 130.500000 0.604591 5.831026
64.369497 133.500000 0.604591 5.834246
64.369497 136.500000 0.604591 5.833871
64.369497 139.500000 0.604591 5.833152
64.369497 142.500000 0.604591 5.829151
64.369497 145.500000 0.604591 5.831041
64.369497 148.500000 0.604591 5.835146
64.369497 151.500000 0.604591 5.830905
64.369497 154.500000 0.604591 5.831579
64.369497 157.500000 0.604591 5.833842
64.369497 160.500000 0.604591 5.828058
64.369497 163.500000 0.604591 5.830915
64.369497 166.500000 0.604591 5.831676
64.369497 169.500000 0.604591 5.835234
64.369497 172.500000 0.604591 5.829079
64.369497 175.500000 0.604591 5.835828
64.369497 178.500000 0.604591 5.832122
67.230363 -178.500000 0.616015 5.832525
67.230363 -175.500000 0.616015 5.834586
67.230363 -172.500000 0.616015 5.836159
67.230363 -169.500000 0.616015 5.833123
67.230363 -166.500000 0.616015 5.833682
67.230363 -163.500000 0.616015 5.831894
67.230363 -160.500000 0.616015 5.830561
67.230363 -157.500000 0.616015 5.833001
67.230363 -154.500000 0.616015 5.831856
67.230363 -151.500000 0.616015 5.832006
67.230363 -148.500000 0.616015 5.834479
67.230363 -145.500000 0.616015 5.835979
67.230363 -142.500000 0.616015 5.828053
67.230363 -139.500000 0.616015 5.833235
67.230363 -136.500000 0.616015 5.832098
67.230363 -133.500000 0.616015 5.827300
67.230363 -130.500000 0.616015 5.833512
67.230363 -127.500000 0.616015 5.836023
67.230363 -124.500000 0.616015 5.829907
67.230363 -121.500000 0.616015 5.831138
67.230363 -118.500000 0.616015 5.831366
67.230363 -115.500000 0.616015 5.833521
67.230363 -112.500000 0.616015 5.834869
67.230363 -109.500000 0.616015 5.836267
67.230363 -106.500000 0.616015 5.839019
67.230363 -103.500000 0.616015 5.836423
67.230363 -100.500000 0.616015 5.840927
67.230363 -97.500000 0.616015 5.842844
67.230363 -94.500000 0.616015 5.842863
67.230363 -91.500000 0.616015 5.847471
67.230363 -88.500000 0.616015 5.847600
67.230363 -85.500000 0.616015 5.845502
67.230363 -82.500000 0.616015 5.851695
67.230363 -79.500000 0.616015 5.852878
67.230363 -76.500000 0.616015 5.850492
67.230363 -73.500000 0.616015 5.848379
67.230363 -70.500000 0.616015 5.848226
67.230363 -67.500000 0.616015 5.841834
67.230363 -64.500000 0.616015 5.848107
67.230363 -61.500000 0.616015 5.843492
67.230363 -58.500000 0.616015 5.847077
67.230363 -55.500000 0.616015 5.848576
67.230363 -52.500000 0.616015 5.861674
67.230363 -49.500000 0.616015 5.876766
67.230363 -46.500000 0.616015 5.889176
67.230363 -43.500000 0.616015 5.919334
67.230363 -40.500000 0.616015 5.938860
67.230363 -37.500000 0.616015 5.964616
67.230363 -34.500000 0.616015 5.988018
67.230363 -31.500000 0.616015 6.002267
67.230363 -28.500000 0.616015 6.024241
67.230363 -25.500000 0.616015 6.039138
67.230363 -22.500000 0.616015 6.053298
67.230363 -19.500000 0.616015 6.069359
67.230363 -16.500000 0.616015 6.075426
67.230363 -13.500000 0.616015 6.083607
67.230363 -10.500000 0.616015 6.096454
67.230363 -7.500000 0.616015 6.099531
67.230363 -4.500000 0.616015 6.106276
67.230363 -1.500000 0.616015 6.106966
67.230363 1.500000 0.616015 6.105504
67.230363 4.500000 0.616015 6.102898
67.230363 7.500000 0.616015 6.099404
67.230363 10.500000 0.616015 6.092799
67.230363 13.500000 0.616015 6.086607
67.230363 16.500000 0.616015 6.077732
67.230363 19.500000 0.616015 6.065765
67.230363 22.500000 0.616015 6.053165
67.230363 25.500000 0.616015 6.043836
67.230363 28.500000 0.616015 6.022448
67.230363 31.500000 0.616015 6.005876
67.230363 34.500000 0.616015 5.984909
67.230363 37.500000 0.616015 5.962634
67.230363 40.500000 0.616015 5.942518
67.230363 43.500000 0.616015 5.917979
67.230363 46.500000 0.616015 5.893698
67.230363 49.500000 0.616015 5.879474
67.230363 52.500000 0.616015 5.860614
67.230363 55.500000 0.616015 5.847412
67.230363 58.500000 0.616015 5.846166
67.230363 61.500000 0.616015 5.841991
67.230363 64.500000 0.616015 5.841064
67.230363 67.500000 0.616015 5.845025
67.230363 70.500000 0.616015 5.847432
67.230363 73.500000 0.616015 5.848053
67.230363 76.500000 0.616015 5.849257
67.230363 79.500000 0.616015 5.851729
67.230363 82.500000 0.616015 5.849988
67.230363 85.500000 0.616015 5.848270
67.230363 88.500000 0.616015 5.845817
67.230363 91.500000 0.616015 5.846191
67.230363 94.500000 0.616015 5.844106
67.230363 97.500000 0.616015 5.838971
67.230363 100.500000 0.616015 5.844572
67.230363 103.500000 0.616015 5.836345
67.230363 106.500000 0.616015 5.838492
67.230363 109.500000 0.616015 5.833400
67.230363 112.500000 0.616015 5.839176
67.230363 115.500000 0.616015 5.835326
67.230363 118.500000 0.616015 5.833536
67.230363 121.500000 0.616015 5.836218
67.230363 124.500000 0.616015 5.835677
67.230363 127.500000 0.616015 5.833696
67.230363 130.500000 0.616015 5.831026
67.230363 133.500000 0.616015 5.834246
67.230363 136.500000 0.616015 5.833871
67.230363 139.500000 0.616015 5.833152
67.230363 142.500000 0.616015 5.829151
67.230363 145.500000 0.616015 5.831041
67.230363 148.500000 0.616015 5.835146
67.230363 151.500000 0.616015 5.830905
67.230363 154.500000 0.616015 5.831579
67.230363 157.500000 0.616015 5.833842
67.230363 160.500000 0.616015 5.828058
67.230363 163.500000 0.616015 5.830915
67.230363 166.500000 0.616015 5.831676
67.230363 169.500000 0.616015 5.835234
67.230363 172.500000 0.616015 5.829079
67.230363 175.500000 0.616015 5.835828
67.230363 178.500000 0.616015 5.832122
70.091230 -178.500000 0.620949 5.832525
70.091230 -175.500000 0.620949 5.834586
70.091230 -172.500000 0.620949 5.836159
70.091230 -169.500000 0.620949 5.833123
70.091230 -166.500000 0.620949 5.833682
70.091230 -163.500000 0.620949 5.831894
70.091230 -160.500000 0.620949 5.830561
70.091230 -157.500000 0.620949 5.833001
70.091230 -154.500000 0.620949 5.831856
70.091230 -151.500000 0.620949 5.832006
70.091230 -148.500000 0.620949 5.834479
70.091230 -145.500000 0.620949 5.835979
70.091230 -142.500000 0.620949 5.828053
70.091230 -139.500000 0.620949 5.833235
70.091230 -136.500000 0.620949 5.832098
70.091230 -133.500000 0.620949 5.827300
70.091230 -130.500000 0.620949 5.833512
70.091230 -127.500000 0.620949 5.836023
70.091230 -124.500000 0.620949 5.829907
70.091230 -121.500000 0.620949 5.831138
70.091230 -118.500000 0.620949 5.831366
70.091230 -115.500000 0.620949 5.833521
70.091230 -112.500000 0.620949 5.834869
70.091230 -109.500000 0.620949 5.836267
70.091230 -106.500000 0.620949 5.839019
70.091230 -103.500000 0.620949 5.836423
70.091230 -100.500000 0.620949 5.840927
70.091230 -97.500000 0.620949 5.842844
70.091230 -94.500000 0.620949 5.842863
70.091230 -91.500000 0.620949 5.847471
70.091230 -88.500000 0.620949 5.847600
70.091230 -85.500000 0.620949 5.845502
70.091230 -82.500000 0.620949 5.851695
70.091230 -79.500000 0.620949 5.852878
70.091230 -76.500000 0.620949 5.850492
70.091230 -73.500000 0.620949 5.848379
70.091230 -70.500000 0.620949 5.848226
70.091230 -67.500000 0.620949 5.841834
70.091230 -64.500000 0.620949 5.848107
70.091230 -61.500000 0.620949 5.843492
70.091230 -58.500000 0.620949 5.847077
70.091230 -55.500000 0.620949 5.848576
70.091230 -52.500000 0.620949 5.861674
70.091230 -49.500000 0.620949 5.876766
70.091230 -46.500000 0.620949 5.889176
70.091230 -43.500000 0.620949 5.919334
70.091230 -40.500000 0.620949 5.938860
70.091230 -37.500000 0.620949 5.964616
70.091230 -34.500000 0.620949 5.988018
70.091230 -31.500000 0.620949 6.002267
70.091230 -28.500000 0.620949 6.024241
70.091230 -25.500000 0.620949 6.039138
70.091230 -22.500000 0.620949 6.053298
70.091230 -19.500000 0.620949 6.069359
70.091230 -16.500000 0.620949 6.075426
70.091230 -13.500000 0.620949 6.083607
70.091230 -10.500000 0.620949 6.096454
70.091230 -7.500000 0.620949 6.099531
70.091230 -4.500000 0.620949 6.106276
70.091230 -1.500000 0.620949 6.106966
70.091230 1.500000 0.620949 6.105504
70.091230 4.500000 0.620949 6.102898
70.091230 7.500000 0.620949 6.099404
70.091230 10.500000 0.620949 6.092799
70.091230 13.500000 0.620949 6.086607
70.091230 16.500000 0.620949 6.077732
70.091230 19.500000 0.620949 6.065765
70.091230 22.500000 0.620949 6.053165
70.091230 25.500000 0.620949 6.043836
70.091230 28.500000 0.620949 6.022448
70.091230 31.500000 0.620949 6.005876
70.091230 34.500000 0.620949 5.984909
70.091230 37.500000 0.620949 5.962634
70.091230 40.500000 0.620949 5.942518
70.091230 43.500000 0.620949 5.917979
70.091230 46.500000 0.620949 5.893698
70.091230 49.500000 0.620949 5.879474
70.091230 52.500000 0.620949 5.860614
70.091230 55.500000 0.620949 5.847412
70.091230 58.500000 0.620949 5.846166
70.091230 61.500000 0.620949 5.841991
70.091230 64.500000 0.620949 5.841064
70.091230 67.500000 0.620949 5.845025
70.091230 70.500000 0.620949 5.847432
70.091230 73.500000 0.620949 5.848053
70.091230 76.500000 0.620949 5.849257
70.091230 79.500000 0.620949 5.851729
70.091230 82.500000 0.620949 5.849988
70.091230 85.500000 0.620949 5.848270
70.091230 88.500000 0.620949 5.845817
70.091230 91.500000 0.620949 5.846191
70.091230 94.500000 0.620949 5.844106
70.091230 97.500000 0.620949 5.838971
70.091230 100.500000 0.620949 5.844572
70.091230 103.500000 0.620949 5.836345
70.091230 106.500000 0.620949 5.838492
70.091230 109.500000 0.620949 5.833400
70.091230 112.500000 0.620949 5.839176
70.091230 115.500000 0.620949 5.835326
70.091230 118.500000 0.620949 5.833536
70.091230 121.500000 0.620949 5.836218
70.091230 124.500000 0.620949 5.835677
70.091230 127.500000 0.620949 5.833696
70.091230 130.500000 0.620949 5.831026
70.091230 133.500000 0.620949 5.834246
70.091230 136.500000 0.620949 5.833871
70.091230 139.500000 0.620949 5.833152
70.091230 142.500000 0.620949 5.829151
70.091230 145.500000 0.620949 5.831041
70.091230 148.500000 0.620949 5.835146
70.091230 151.500000 0.620949 5.830905
70.091230 154.500000 0.620949 5.831579
70.091230 157.500000 0.620949 5.833842
70.091230 160.500000 0.620949 5.828058
70.091230 163.500000 0.620949 5.830915
70.091230 166.500000 0.620949 5.831676
70.091230 169.500000 0.620949 5.835234
70.091230 172.500000 0.620949 5.829079
70.091230 175.500000 0.620949 5.835828
70.091230 178.500000 0.620949 5.832122
72.952096 -178.500000 0.624393 5.832525
72.952096 -175.500000 0.624393 5.834586
72.952096 -172.500000 0.624393 5.836159
72.952096 -169.500000 0.624393 5.833123
72.952096 -166.500000 0.624393 5.833682
72.952096 -163.500000 0.624393 5.831894
72.952096 -160.500000 0.624393 5.830561
72.952096 -157.500000 0.624393 5.833001
72.952096 -154.500000 0.624393 5.831856
72.952096 -151.500000 0.624393 5.832006
72.952096 -148.500000 0.624393 5.834479
72.952096 -145.500000 0.624393 5.835979
72.952096 -142.500000 0.624393 5.828053
72.952096 -139.500000 0.624393 5.833235
72.952096 -136.500000 0.624393 5.832098
72.952096 -133.500000 0.624393 5.827300
72.952096 -130.500000 0.624393 5.833512
72.952096 -127.500000 0.624393 5.836023
72.952096 -124.500000 0.624393 5.829907
72.952096 -121.500000 0.624393 5.831138
72.952096 -118.500000 0.624393 5.831366
72.952096 -115.500000 0.624393 5.833521
72.952096 -112.500000 0.624393 5.834869
72.952096 -109.500000 0.624393 5.836267
72.952096 -106.500000 0.624393 5.839019
72.952096 -103.500000 0.624393 5.836423
72.952096 -100.500000 0.624393 5.840927
72.952096 -97.500000 0.624393 5.842844
72.952096 -94.500000 0.624393 5.842863
72.952096 -91.500000 0.624393 5.847471
72.952096 -88.500000 0.624393 5.847600
72.952096 -85.500000 0.624393 5.845502
72.952096 -82.500000 0.624393 5.851695
72.952096 -79.500000 0.624393 5.852878
72.952096 -76.500000 0.624393 5.850492
72.952096 -73.500000 0.624393 5.848379
72.952096 -70.500000 0.624393 5.848226
72.952096 -67.500000 0.624393 5.841834
72.952096 -64.500000 0.624393 5.848107
72.952096 -61.500000 0.624393 5.843492
72.952096 -58.500000 0.624393 5.847077
72.952096 -55.500000 0.624393 5.848576
72.952096 -52.500000 0.624393 5.861674
72.952096 -49.500000 0.624393 5.876766
72.952096 -46.500000 0.624393 5.889176
72.952096 -43.500000 0.624393 5.919334
72.952096 -40.500000 0.624393 5.938860
72.952096 -37.500000 0.624393 5.964616
72.952096 -34.500000 0.624393 5.988018
72.952096 -31.500000 0.624393 6.002267
72.952096 -28.500000 0.624393 6.024241
72.952096 -25.500000 0.624393 6.039138
72.952096 -22.500000 0.624393 6.053298
72.952096 -19.500000 0.624393 6.069359
72.952096 -16.500000 0.624393 6.075426
72.952096 -13.500000 0.624393 6.083607
72.952096 -10.500000 0.624393 6.096454
72.952096 -7.500000 0.624393 6.099531
72.952096 -4.500000 0.624393 6.106276
72.952096 -1.500000 0.624393 6.106966
72.952096 1.500000 0.624393 6.105504
72.952096 4.500000 0.624393 6.102898
72.952096 7.500000 0.624393 6.099404
72.952096 10.500000 0.624393 6.092799
72.952096 13.500000 0.624393 6.086607
72.952096 16.500000 0.624393 6.077732
72.952096 19.500000 0.624393 6.065765
72.952096 22.500000 0.624393 6.053165
72.952096 25.500000 0.624393 6.043836
72.952096 28.500000 0.624393 6.022448
72.952096 31.500000 0.624393 6.005876
72.952096 34.500000 0.624393 5.984909
72.952096 37.500000 0.624393 5.962634
72.952096 40.500000 0.624393 5.942518
72.952096 43.500000 0.624393 5.917979
72.952096 46.500000 0.624393 5.893698
72.952096 49.500000 0.624393 5.879474
72.952096 52.500000 0.624393 5.860614
72.952096 55.500000 0.624393 5.847412
72.952096 58.500000 0.624393 5.846166
72.952096 61.500000 0.624393 5.841991
72.952096 64.500000 0.624393 5.841064
72.952096 67.500000 0.624393 5.845025
72.952096 70.500000 0.624393 5.847432
72.952096 73.500000 0.624393 5.848053
72.952096 76.500000 0.624393 5.849257
72.952096 79.500000 0.624393 5.851729
72.952096 82.500000 0.624393 5.849988
72.952096 85.500000 0.624393 5.848270
72.952096 88.500000 0.624393 5.845817
72.952096 91.500000 0.624393 5.846191
72.952096 94.500000 0.624393 5.844106
72.952096 97.500000 0.624393 5.838971
72.952096 100.500000 0.624393 5.844572
72.952096 103.500000 0.624393 5.836345
72.952096 106.500000 0.624393 5.838492
72.952096 109.500000 0.624393 5.833400
72.952096 112.500000 0.624393 5.839176
72.952096 115.500000 0.624393 5.835326
72.952096 118.500000 0.624393 5.833536
72.952096 121.500000 0.624393 5.836218
72.952096 124.500000 0.624393 5.835677
72.952096 127.500000 0.624393 5.833696
72.952096 130.500000 0.624393 5.831026
72.952096 133.500000 0.624393 5.834246
72.952096 136.500000 0.624393 5.833871
72.952096 139.500000 0.624393 5.833152
72.952096 142.500000 0.624393 5.829151
72.952096 145.500000 0.624393 5.831041
72.952096 148.500000 0.624393 5.835146
72.952096 151.500000 0.624393 5.830905
72.952096 154.500000 0.624393 5.831579
72.952096 157.500000 0.624393 5.833842
72.952096 160.500000 0.624393 5.828058
72.952096 163.500000 0.624393 5.830915
72.952096 166.500000 0.624393 5.831676
72.952096 169.500000 0.624393 5.835234
72.952096 172.500000 0.624393 5.829079
72.952096 175.500000 0.624393 5.835828
72.952096 178.500000 0.624393 5.832122
75.812963 -178.500000 0.626371 5.832525
75.812963 -175.500000 0.626371 5.834586
75.812963 -172.500000 0.626371 5.836159
75.812963 -169.500000 0.626371 5.833123
75.812963 -166.500000 0.626371 5.833682
75.812963 -163.500000 0.626371 5.831894
75.812963 -160.500000 0.626371 5.830561
75.812963 -157.500000 0.626371 5.833001
75.812963 -154.500000 0.626371 5.831856
75.812963 -151.500000 0.626371 5.832006
75.812963 -148.500000 0.626371 5.834479
75.812963 -145.500000 0.626371 5.835979
75.812963 -142.500000 0.626371 5.828053
75.812963 -139.500000 0.626371 5.833235
75.812963 -136.500000 0.626371 5.832098
75.812963 -133.500000 0.626371 5.827300
75.812963 -130.500000 0.626371 5.833512
75.812963 -127.500000 0.626371 5.836023
75.812963 -124.500000 0.626371 5.829907
75.812963 -121.500000 0.626371 5.831138
75.812963 -118.500000 0.626371 5.831366
75.812963 -115.500000 0.626371 5.833521
75.812963 -112.500000 0.626371 5.834869
75.812963 -109.500000 0.626371 5.836267
75.812963 -106.500000 0.626371 5.839019
75.812963 -103.500000 0.626371 5.836423
75.812963 -100.500000 0.626371 5.840927
75.812963 -97.500000 0.626371 5.842844
75.812963 -94.500000 0.626371 5.842863
75.812963 -91.500000 0.626371 5.847471
75.812963 -88.500000 0.626371 5.847600
75.812963 -85.500000 0.626371 5.845502
75.812963 -82.500000 0.626371 5.851695
75.812963 -79.500000 0.626371 5.852878
75.812963 -76.500000 0.626371 5.850492
75.812963 -73.500000 0.626371 5.848379
75.812963 -70.500000 0.626371 5.848226
75.812963 -67.500000 0.626371 5.841834
75.812963 -64.500000 0.626371 5.848107
75.812963 -61.500000 0.626371 5.843492
75.812963 -58.500000 0.626371 5.847077
75.812963 -55.500000 0.626371 5.848576
75.812963 -52.500000 0.626371 5.861674
75.812963 -49.500000 0.626371 5.876766
75.812963 -46.500000 0.626371 5.889176
75.812963 -43.500000 0.626371 5.919334
75.812963 -40.500000 0.626371 5.938860
75.812963 -37.500000 0.626371 5.964616
75.812963 -34.500000 0.626371 5.988018
75.812963 -31.500000 0.626371 6.002267
75.812963 -28.500000 0.626371 6.024241
75.812963 -25.500000 0.626371 6.039138
75.812963 -22.500000 0.626371 6.053298
75.812963 -19.500000 0.626371 6.069359
75.812963 -16.500000 0.626371 6.075426
75.812963 -13.500000 0.626371 6.083607
75.812963 -10.500000 0.626371 6.096454
75.812963 -7.500000 0.626371 6.099531
75.812963 -4.500000 0.626371 6.106276
75.812963 -1.500000 0.626371 6.106966
75.812963 1.500000 0.626371 6.105504
75.812963 4.500000 0.626371 6.102898
75.812963 7.500000 0.626371 6.099404
75.812963 10.500000 0.626371 6.092799
75.812963 13.500000 0.626371 6.086607
75.812963 16.500000 0.626371 6.077732
75.812963 19.500000 0.626371 6.065765
75.812963 22.500000 0.626371 6.053165
75.812963 25.500000 0.626371 6.043836
75.812963 28.500000 0.626371 6.022448
75.812963 31.500000 0.626371 6.005876
75.812963 34.500000 0.626371 5.984909
75.812963 37.500000 0.626371 5.962634
75.812963 40.500000 0.626371 5.942518
75.812963 43.500000 0.626371 5.917979
75.812963 46.500000 0.626371 5.893698
75.812963 49.500000 0.626371 5.879474
75.812963 52.500000 0.626371 5.860614
75.812963 55.500000 0.626371 5.847412
75.812963 58.500000 0.626371 5.846166
75.812963 61.500000 0.626371 5.841991
75.812963 64.500000 0.626371 5.841064
75.812963 67.500000 0.626371 5.845025
75.812963 70.500000 0.626371 5.847432
75.812963 73.500000 0.626371 5.848053
75.812963 76.500000 0.626371 5.849257
75.812963 79.500000 0.626371 5.851729
75.812963 82.500000 0.626371 5.849988
75.812963 85.500000 0.626371 5.848270
75.812963 88.500000 0.626371 5.845817
75.812963 91.500000 0.626371 5.846191
75.812963 94.500000 0.626371 5.844106
75.812963 97.500000 0.626371 5.838971
75.812963 100.500000 0.626371 5.844572
75.812963 103.500000 0.626371 5.836345
75.812963 106.500000 0.626371 5.838492
75.812963 109.500000 0.626371 5.833400
75.812963 112.500000 0.626371 5.839176
75.812963 115.500000 0.626371 5.835326
75.812963 118.500000 0.626371 5.833536
75.812963 121.500000 0.626371 5.836218
75.812963 124.500000 0.626371 5.835677
75.812963 127.500000 0.626371 5.833696
75.812963 130.500000 0.626371 5.831026
75.812963 133.500000 0.626371 5.834246
75.812963 136.500000 0.626371 5.833871
75.812963 139.500000 0.626371 5.833152
75.812963 142.500000 0.626371 5.829151
75.812963 145.500000 0.626371 5.831041
75.812963 148.500000 0.626371 5.835146
75.812963 151.500000 0.626371 5.830905
75.812963 154.500000 0.626371 5.831579
75.812963 157.500000 0.626371 5.833842
75.812963 160.500000 0.626371 5.828058
75.812963 163.500000 0.626371 5.830915
75.812963 166.500000 0.626371 5.831676
75.812963 169.500000 0.626371 5.835234
75.812963 172.500000 0.626371 5.829079
75.812963 175.500000 0.626371 5.835828
75.812963 178.500000 0.626371 5.832122
78.673829 -178.500000 0.621056 5.832525
78.673829 -175.500000 0.621056 5.834586
78.673829 -172.500000 0.621056 5.836159
78.673829 -169.500000 0.621056 5.833123
78.673829 -166.500000 0.621056 5.833682
78.673829 -163.500000 0.621056 5.831894
78.673829 -160.500000 0.621056 5.830561
78.673829 -157.500000 0.621056 5.833001
78.673829 -154.500000 0.621056 5.831856
78.673829 -151.500000 0.621056 5.832006
78.673829 -148.500000 0.621056 5.834479
78.673829 -145.500000 0.621056 5.835979
78.673829 -142.500000 0.621056 5.828053
78.673829 -139.500000 0.621056 5.833235
78.673829 -136.500000 0.621056 5.832098
78.673829 -133.500000 0.621056 5.827300
78.673829 -130.500000 0.621056 5.833512
78.673829 -127.500000 0.621056 5.836023
78.673829 -124.500000 0.621056 5.829907
78.673829 -121.500000 0.621056 5.831138
78.673829 -118.500000 0.621056 5.831366
78.673829 -115.500000 0.621056 5.833521
78.673829 -112.500000 0.621056 5.834869
78.673829 -109.500000 0.621056 5.836267
78.673829 -106.500000 0.621056 5.839019
78.673829 -103.500000 0.621056 5.836423
78.673829 -100.500000 0.621056 5.840927
78.673829 -97.500000 0.621056 5.842844
78.673829 -94.500000 0.621056 5.842863
78.673829 -91.500000 0.621056 5.847471
78.673829 -88.500000 0.621056 5.847600
78.673829 -85.500000 0.621056 5.845502
78.673829 -82.500000 0.621056 5.851695
78.673829 -79.500000 0.621056 5.852878
78.673829 -76.500000 0.621056 5.850492
78.673829 -73.500000 0.621056 5.848379
78.673829 -70.500000 0.621056 5.848226
78.673829 -67.500000 0.621056 5.841834
78.673829 -64.500000 0.621056 5.848107
78.673829 -61.500000 0.621056 5.843492
78.673829 -58.500000 0.621056 5.847077
78.673829 -55.500000 0.621056 5.848576
78.673829 -52.500000 0.621056 5.861674
78.673829 -49.500000 0.621056 5.876766
78.673829 -46.500000 0.621056 5.889176
78.673829 -43.500000 0.621056 5.919334
78.673829 -40.500000 0.621056 5.938860
78.673829 -37.500000 0.621056 5.964616
78.673829 -34.500000 0.621056 5.988018
78.673829 -31.500000 0.621056 6.002267
78.673829 -28.500000 0.621056 6.024241
78.673829 -25.500000 0.621056 6.039138
78.673829 -22.500000 0.621056 6.053298
78.673829 -19.500000 0.621056 6.069359
78.673829 -16.500000 0.621056 6.075426
78.673829 -13.500000 0.621056 6.083607
78.673829 -10.500000 0.621056 6.096454
78.673829 -7.500000 0.621056 6.099531
78.673829 -4.500000 0.621056 6.106276
78.673829 -1.500000 0.621056 6.106966
78.673829 1.500000 0.621056 6.105504
78.673829 4.500000 0.621056 6.102898
78.673829 7.500000 0.621056 6.099404
78.673829 10.500000 0.621056 6.092799
78.673829 13.500000 0.621056 6.086607
78.673829 16.500000 0.621056 6.077732
78.673829 19.500000 0.621056 6.065765
78.673829 22.500000 0.621056 6.053165
78.673829 25.500000 0.621056 6.043836
78.673829 28.500000 0.621056 6.022448
78.673829 31.500000 0.621056 6.005876
78.673829 34.500000 0.621056 5.984909
78.673829 37.500000 0.621056 5.962634
78.673829 40.500000 0.621056 5.942518
78.673829 43.500000 0.621056 5.917979
78.673829 46.500000 0.621056 5.893698
78.673829 49.500000 0.621056 5.879474
78.673829 52.500000 0.621056 5.860614
78.673829 55.500000 0.621056 5.847412
78.673829 58.500000 0.621056 5.846166
78.673829 61.500000 0.621056 5.841991
78.673829 64.500000 0.621056 5.841064
78.673829 67.500000 0.621056 5.845025
78.673829 70.500000 0.621056 5.847432
78.673829 73.500000 0.621056 5.848053
78.673829 76.500000 0.621056 5.849257
78.673829 79.500000 0.621056 5.851729
78.673829 82.500000 0.621056 5.849988
78.673829 85.500000 0.621056 5.848270
78.673829 88.500000 0.621056 5.845817
78.673829 91.500000 0.621056 5.846191
78.673829 94.500000 0.621056 5.844106
78.673829 97.500000 0.621056 5.838971
78.673829 100.500000 0.621056 5.844572
78.673829 103.500000 0.621056 5.836345
78.673829 106.500000 0.621056 5.838492
78.673829 109.500000 0.621056 5.833400
78.673829 112.500000 0.621056 5.839176
78.673829 115.500000 0.621056 5.835326
78.673829 118.500000 0.621056 5.833536
78.673829 121.500000 0.621056 5.836218
78.673829 124.500000 0.621056 5.835677
78.673829 127.500000 0.621056 5.833696
78.673829 130.500000 0.621056 5.831026
78.673829 133.500000 0.621056 5.834246
78.673829 136.500000 0.621056 5.833871
78.673829 139.500000 0.621056 5.833152
78.673829 142.500000 0.621056 5.829151
78.673829 145.500000 0.621056 5.831041
78.673829 148.500000 0.621056 5.835146
78.673829 151.500000 0.621056 5.830905
78.673829 154.500000 0.621056 5.831579
78.673829 157.500000 0.621056 5.833842
78.673829 160.500000 0.621056 5.828058
78.673829 163.500000 0.621056 5.830915
78.673829 166.500000 0.621056 5.831676
78.673829 169.500000 0.621056 5.835234
78.673829 172.500000 0.621056 5.829079
78.673829 175.500000 0.621056 5.835828
78.673829 178.500000 0.621056 5.832122
81.534696 -178.500000 0.613504 5.832525
81.534696 -175.500000 0.613504 5.834586
81.534696 -172.500000 0.613504 5.836159
81.534696 -169.500000 0.613504 5.833123
81.534696 -166.500000 0.613504 5.833682
81.534696 -163.500000 0.613504 5.831894
81.534696 -160.500000 0.613504 5.830561
81.534696 -157.500000 0.613504 5.833001
81.534696 -154.500000 0.613504 5.831856
81.534696 -151.500000 0.613504 5.832006
81.534696 -148.500000 0.613504 5.834479
81.534696 -145.500000 0.613504 5.835979
81.534696 -142.500000 0.613504 5.828053
81.534696 -139.500000 0.613504 5.833235
81.534696 -136.500000 0.613504 5.832098
81.534696 -133.500000 0.613504 5.827300
81.534696 -130.500000 0.613504 5.833512
81.534696 -127.500000 0.613504 5.836023
81.534696 -124.500000 0.613504 5.829907
81.534696 -121.500000 0.613504 5.831138
81.534696 -118.500000 0.613504 5.831366
81.534696 -115.500000 0.613504 5.833521
81.534696 -112.500000 0.613504 5.834869
81.534696 -109.500000 0.613504 5.836267
81.534696 -106.500000 0.613504 5.839019
81.534696 -103.500000 0.613504 5.836423
81.534696 -100.500000 0.613504 5.840927
81.534696 -97.500000 0.613504 5.842844
81.534696 -94.500000 0.613504 5.842863
81.534696 -91.500000 0.613504 5.847471
81.534696 -88.500000 0.613504 5.847600
81.534696 -85.500000 0.613504 5.845502
81.534696 -82.500000 0.613504 5.851695
81.534696 -79.500000 0.613504 5.852878
81.534696 -76.500000 0.613504 5.850492
81.534696 -73.500000 0.613504 5.848379
81.534696 -70.500000 0.613504 5.848226
81.534696 -67.500000 0.613504 5.841834
81.534696 -64.500000 0.613504 5.848107
81.534696 -61.500000 0.613504 5.843492
81.534696 -58.500000 0.613504 5.847077
81.534696 -55.500000 0.613504 5.848576
81.534696 -52.500000 0.613504 5.861674
81.534696 -49.500000 0.613504 5.876766
81.534696 -46.500000 0.613504 5.889176
81.534696 -43.500000 0.613504 5.919334
81.534696 -40.500000 0.613504 5.938860
81.534696 -37.500000 0.613504 5.964616
81.534696 -34.500000 0.613504 5.988018
81.534696 -31.500000 0.613504 6.002267
81.534696 -28.500000 0.613504 6.024241
81.534696 -25.500000 0.613504 6.039138
81.534696 -22.500000 0.613504 6.053298
81.534696 -19.500000 0.613504 6.069359
81.534696 -16.500000 0.613504 6.075426
81.534696 -13.500000 0.613504 6.083607
81.534696 -10.500000 0.613504 6.096454
81.534696 -7.500000 0.613504 6.099531
81.534696 -4.500000 0.613504 6.106276
81.534696 -1.500000 0.613504 6.106966
81.534696 1.500000 0.613504 6.105504
81.534696 4.500000 0.613504 6.102898
81.534696 7.500000 0.613504 6.099404
81.534696 10.500000 0.613504 6.092799
81.534696 13.500000 0.613504 6.086607
81.534696 16.500000 0.613504 6.077732
81.534696 19.500000 0.613504 6.065765
81.534696 22.500000 0.613504 6.053165
81.534696 25.500000 0.613504 6.043836
81.534696 28.500000 0.613504 6.022448
81.534696 31.500000 0.613504 6.005876
81.534696 34.500000 0.613504 5.984909
81.534696 37.500000 0.613504 5.962634
81.534696 40.500000 0.613504 5.942518
81.534696 43.500000 0.613504 5.917979
81.534696 46.500000 0.613504 5.893698
81.534696 49.500000 0.613504 5.879474
81.534696 52.500000 0.613504 5.860614
81.534696 55.500000 0.613504 5.847412
81.534696 58.500000 0.613504 5.846166
81.534696 61.500000 0.613504 5.841991
81.534696 64.500000 0.613504 5.841064
81.534696 67.500000 0.613504 5.845025
81.534696 70.500000 0.613504 5.847432
81.534696 73.500000 0.613504 5.848053
81.534696 76.500000 0.613504 5.849257
81.534696 79.500000 0.613504 5.851729
81.534696 82.500000 0.613504 5.849988
81.534696 85.500000 0.613504 5.848270
81.534696 88.500000 0.613504 5.845817
81.534696 91.500000 0.613504 5.846191
81.534696 94.500000 0.613504 5.844106
81.534696 97.500000 0.613504 5.838971
81.534696 100.500000 0.613504 5.844572
81.534696 103.500000 0.613504 5.836345
81.534696 106.500000 0.613504 5.838492
81.534696 109.500000 0.613504 5.833400
81.534696 112.500000 0.613504 5.839176
81.534696 115.500000 0.613504 5.835326
81.534696 118.500000 0.613504 5.833536
81.534696 121.500000 0.613504 5.836218
81.534696 124.500000 0.613504 5.835677
81.534696 127.500000 0.613504 5.833696
81.534696 130.500000 0.613504 5.831026
81.534696 133.500000 0.613504 5.834246
81.534696 136.500000 0.613504 5.833871
81.534696 139.500000 0.613504 5.833152
81.534696 142.500000 0.613504 5.829151
81.534696 145.500000 0.613504 5.831041
81.534696 148.500000 0.613504 5.835146
81.534696 151.500000 0.613504 5.830905
81.534696 154.500000 0.613504 5.831579
81.534696 157.500000 0.613504 5.833842
81.534696 160.500000 0.613504 5.828058
81.534696 163.500000 0.613504 5.830915
81.534696 166.500000 0.613504 5.831676
81.534696 169.500000 0.613504 5.835234
81.534696 172.500000 0.613504 5.829079
81.534696 175.500000 0.613504 5.835828
81.534696 178.500000 0.613504 5.832122
84.395562 -178.500000 0.603013 5.832525
84.395562 -175.500000 0.603013 5.834586
84.395562 -172.500000 0.603013 5.836159
84.395562 -169.500000 0.603013 5.833123
84.395562 -166.500000 0.603013 5.833682
84.395562 -163.500000 0.603013 5.831894
84.395562 -160.500000 0.603013 5.830561
84.395562 -157.500000 0.603013 5.833001
84.395562 -154.500000 0.603013 5.831856
84.395562 -151.500000 0.603013 5.832006
84.395562 -148.500000 0.603013 5.834479
84.395562 -145.500000 0.603013 5.835979
84.395562 -142.500000 0.603013 5.828053
84.395562 -139.500000 0.603013 5.833235
84.395562 -136.500000 0.603013 5.832098
84.395562 -133.500000 0.603013 5.827300
84.395562 -130.500000 0.603013 5.833512
84.395562 -127.500000 0.603013 5.836023
84.395562 -124.500000 0.603013 5.829907
84.395562 -121.500000 0.603013 5.831138
84.395562 -118.500000 0.603013 5.831366
84.395562 -115.500000 0.603013 5.833521
84.395562 -112.500000 0.603013 5.834869
84.395562 -109.500000 0.603013 5.836267
84.395562 -106.500000 0.603013 5.839019
84.395562 -103.500000 0.603013 5.836423
84.395562 -100.500000 0.603013 5.840927
84.395562 -97.500000 0.603013 5.842844
84.395562 -94.500000 0.603013 5.842863
84.395562 -91.500000 0.603013 5.847471
84.395562 -88.500000 0.603013 5.847600
84.395562 -85.500000 0.603013 5.845502
84.395562 -82.500000 0.603013 5.851695
84.395562 -79.500000 0.603013 5.852878
84.395562 -76.500000 0.603013 5.850492
84.395562 -73.500000 0.603013 5.848379
84.395562 -70.500000 0.603013 5.848226
84.395562 -67.500000 0.603013 5.841834
84.395562 -64.500000 0.603013 5.848107
84.395562 -61.500000 0.603013 5.843492
84.395562 -58.500000 0.603013 5.847077
84.395562 -55.500000 0.603013 5.848576
84.395562 -52.500000 0.603013 5.861674
84.395562 -49.500000 0.603013 5.876766
84.395562 -46.500000 0.603013 5.889176
84.395562 -43.500000 0.603013 5.919334
84.395562 -40.500000 0.603013 5.938860
84.395562 -37.500000 0.603013 5.964616
84.395562 -34.500000 0.603013 5.988018
84.395562 -31.500000 0.603013 6.002267
84.395562 -28.500000 0.603013 6.024241
84.395562 -25.500000 0.603013 6.039138
84.395562 -22.500000 0.603013 6.053298
84.395562 -19.500000 0.603013 6.069359
84.395562 -16.500000 0.603013 6.075426
84.395562 -13.500000 0.603013 6.083607
84.395562 -10.500000 0.603013 6.096454
84.395562 -7.500000 0.603013 6.099531
84.395562 -4.500000 0.603013 6.106276
84.395562 -1.500000 0.603013 6.106966
84.395562 1.500000 0.603013 6.105504
84.395562 4.500000 0.603013 6.102898
84.395562 7.500000 0.603013 6.099404
84.395562 10.500000 0.603013 6.092799
84.395562 13.500000 0.603013 6.086607
84.395562 16.500000 0.603013 6.077732
84.395562 19.500000 0.603013 6.065765
84.395562 22.500000 0.603013 6.053165
84.395562 25.500000 0.603013 6.043836
84.395562 28.500000 0.603013 6.022448
84.395562 31.500000 0.603013 6.005876
84.395562 34.500000 0.603013 5.984909
84.395562 37.500000 0.603013 5.962634
84.395562 40.500000 0.603013 5.942518
84.395562 43.500000 0.603013 5.917979
84.395562 46.500000 0.603013 5.893698
84.395562 49.500000 0.603013 5.879474
84.395562 52.500000 0.603013 5.860614
84.395562 55.500000 0.603013 5.847412
84.395562 58.500000 0.603013 5.846166
84.395562 61.500000 0.603013 5.841991
84.395562 64.500000 0.603013 5.841064
84.395562 67.500000 0.603013 5.845025
84.395562 70.500000 0.603013 5.847432
84.395562 73.500000 0.603013 5.848053
84.395562 76.500000 0.603013 5.849257
84.395562 79.500000 0.603013 5.851729
84.395562 82.500000 0.603013 5.849988
84.395562 85.500000 0.603013 5.848270
84.395562 88.500000 0.603013 5.845817
84.395562 91.500000 0.603013 5.846191
84.395562 94.500000 0.603013 5.844106
84.395562 97.500000 0.603013 5.838971
84.395562 100.500000 0.603013 5.844572
84.395562 103.500000 0.603013 5.836345
84.395562 106.500000 0.603013 5.838492
84.395562 109.500000 0.603013 5.833400
84.395562 112.500000 0.603013 5.839176
84.395562 115.500000 0.603013 5.835326
84.395562 118.500000 0.603013 5.833536
84.395562 121.500000 0.603013 5.836218
84.395562 124.500000 0.603013 5.835677
84.395562 127.500000 0.603013 5.833696
84.395562 130.500000 0.603013 5.831026
84.395562 133.500000 0.603013 5.834246
84.395562 136.500000 0.603013 5.833871
84.395562 139.500000 0.603013 5.833152
84.395562 142.500000 0.603013 5.829151
84.395562 145.500000 0.603013 5.831041
84.395562 148.500000 0.603013 5.835146
84.395562 151.500000 0.603013 5.830905
84.395562 154.500000 0.603013 5.831579
84.395562 157.500000 0.603013 5.833842
84.395562 160.500000 0.603013 5.828058
84.395562 163.500000 0.603013 5.830915
84.395562 166.500000 0.603013 5.831676
84.395562 169.500000 0.603013 5.835234
84.395562 172.500000 0.603013 5.829079
84.395562 175.500000 0.603013 5.835828
84.395562 178.500000 0.603013 5.832122
87.256429 -178.500000 0.592311 5.832525
87.256429 -175.500000 0.592311 5.834586
87.256429 -172.500000 0.592311 5.836159
87.256429 -169.500000 0.592311 5.833123
87.256429 -166.500000 0.592311 5.833682
87.256429 -163.500000 0.592311 5.831894
87.256429 -160.500000 0.592311 5.830561
87.256429 -157.500000 0.592311 5.833001
87.256429 -154.500000 0.592311 5.831856
87.256429 -151.500000 0.592311 5.832006
87.256429 -148.500000 0.592311 5.834479
87.256429 -145.500000 0.592311 5.835979
87.256429 -142.500000 0.592311 5.828053
87.256429 -139.500000 0.592311 5.833235
87.256429 -136.500000 0.592311 5.832098
87.256429 -133.500000 0.592311 5.827300
87.256429 -130.500000 0.592311 5.833512
87.256429 -127.500000 0.592311 5.836023
87.256429 -124.500000 0.592311 5.829907
87.256429 -121.500000 0.592311 5.831138
87.256429 -118.500000 0.592311 5.831366
87.256429 -115.500000 0.592311 5.833521
87.256429 -112.500000 0.592311 5.834869
87.256429 -109.500000 0.592311 5.836267
87.256429 -106.500000 0.592311 5.839019
87.256429 -103.500000 0.592311 5.836423
87.256429 -100.500000 0.592311 5.840927
87.256429 -97.500000 0.592311 5.842844
87.256429 -94.500000 0.592311 5.842863
87.256429 -91.500000 0.592311 5.847471
87.256429 -88.500000 0.592311 5.847600
87.256429 -85.500000 0.592311 5.845502
87.256429 -82.500000 0.592311 5.851695
87.256429 -79.500000 0.592311 5.852878
87.256429 -76.500000 0.592311 5.850492
87.256429 -73.500000 0.592311 5.848379
87.256429 -70.500000 0.592311 5.848226
87.256429 -67.500000 0.592311 5.841834
87.256429 -64.500000 0.592311 5.848107
87.256429 -61.500000 0.592311 5.843492
87.256429 -58.500000 0.592311 5.847077
87.256429 -55.500000 0.592311 5.848576
87.256429 -52.500000 0.592311 5.861674
87.256429 -49.500000 0.592311 5.876766
87.256429 -46.500000 0.592311 5.889176
87.256429 -43.500000 0.592311 5.919334
87.256429 -40.500000 0.592311 5.938860
87.256429 -37.500000 0.592311 5.964616
87.256429 -34.500000 0.592311 5.988018
87.256429 -31.500000 0.592311 6.002267
87.256429 -28.500000 0.592311 6.024241
87.256429 -25.500000 0.592311 6.039138
87.256429 -22.500000 0.592311 6.053298
87.256429 -19.500000 0.592311 6.069359
87.256429 -16.500000 0.592311 6.075426
87.256429 -13.500000 0.592311 6.083607
87.256429 -10.500000 0.592311 6.096454
87.256429 -7.500000 0.592311 6.099531
87.256429 -4.500000 0.592311 6.106276
87.256429 -1.500000 0.592311 6.106966
87.256429 1.500000 0.592311 6.105504
87.256429 4.500000 0.592311 6.102898
87.256429 7.500000 0.592311 6.099404
87.256429 10.500000 0.592311 6.092799
87.256429 13.500000 0.592311 6.086607
87.256429 16.500000 0.592311 6.077732
87.256429 19.500000 0.592311 6.065765
87.256429 22.500000 0.592311 6.053165
87.256429 25.500000 0.592311 6.043836
87.256429 28.500000 0.592311 6.022448
87.256429 31.500000 0.592311 6.005876
87.256429 34.500000 0.592311 5.984909
87.256429 37.500000 0.592311 5.962634
87.256429 40.500000 0.592311 5.942518
87.256429 43.500000 0.592311 5.917979
87.256429 46.500000 0.592311 5.893698
87.256429 49.500000 0.592311 5.879474
87.256429 52.500000 0.592311 5.860614
87.256429 55.500000 0.592311 5.847412
87.256429 58.500000 0.592311 5.846166
87.256429 61.500000 0.592311 5.841991
87.256429 64.500000 0.592311 5.841064
87.256429 67.500000 0.592311 5.845025
87.256429 70.500000 0.592311 5.847432
87.256429 73.500000 0.592311 5.848053
87.256429 76.500000 0.592311 5.849257
87.256429 79.500000 0.592311 5.851729
87.256429 82.500000 0.592311 5.849988
87.256429 85.500000 0.592311 5.848270
87.256429 88.500000 0.592311 5.845817
87.256429 91.500000 0.592311 5.846191
87.256429 94.500000 0.592311 5.844106
87.256429 97.500000 0.592311 5.838971
87.256429 100.500000 0.592311 5.844572
87.256429 103.500000 0.592311 5.836345
87.256429 106.500000 0.592311 5.838492
87.256429 109.500000 0.592311 5.833400
87.256429 112.500000 0.592311 5.839176
87.256429 115.500000 0.592311 5.835326
87.256429 118.500000 0.592311 5.833536
87.256429 121.500000 0.592311 5.836218
87.256429 124.500000 0.592311 5.835677
87.256429 127.500000 0.592311 5.833696
87.256429 130.500000 0.592311 5.831026
87.256429 133.500000 0.592311 5.834246
87.256429 136.500000 0.592311 5.833871
87.256429 139.500000 0.592311 5.833152
87.256429 142.500000 0.592311 5.829151
87.256429 145.500000 0.592311 5.831041
87.256429 148.500000 0.592311 5.835146
87.256429 151.500000 0.592311 5.830905
87.256429 154.500000 0.592311 5.831579
87.256429 157.500000 0.592311 5.833842
87.256429 160.500000 0.592311 5.828058
87.256429 163.500000 0.592311 5.830915
87.256429 166.500000 0.592311 5.831676
87.256429 169.500000 0.592311 5.835234
87.256429 172.500000 0.592311 5.829079
87.256429 175.500000 0.592311 5.835828
87.256429 178.500000 0.592311 5.832122
90.117296 -178.500000 0.580642 5.832525
90.117296 -175.500000 0.580642 5.834586
90.117296 -172.500000 0.580642 5.836159
90.117296 -169.500000 0.580642 5.833123
90.117296 -166.500000 0.580642 5.833682
90.117296 -163.500000 0.580642 5.831894
90.117296 -160.500000 0.580642 5.830561
90.117296 -157.500000 0.580642 5.833001
90.117296 -154.500000 0.580642 5.831856
90.117296 -151.500000 0.580642 5.832006
90.117296 -148.500000 0.580642 5.834479
90.117296 -145.500000 0.580642 5.835979
90.117296 -142.500000 0.580642 5.828053
90.117296 -139.500000 0.580642 5.833235
90.117296 -136.500000 0.580642 5.832098
90.117296 -133.500000 0.580642 5.827300
90.117296 -130.500000 0.580642 5.833512
90.117296 -127.500000 0.580642 5.836023
90.117296 -124.500000 0.580642 5.829907
90.117296 -121.500000 0.580642 5.831138
90.117296 -118.500000 0.580642 5.831366
90.117296 -115.500000 0.580642 5.833521
90.117296 -112.500000 0.580642 5.834869
90.117296 -109.500000 0.580642 5.836267
90.117296 -106.500000 0.580642 5.839019
90.117296 -103.500000 0.580642 5.836423
90.117296 -100.500000 0.580642 5.840927
90.117296 -97.500000 0.580642 5.842844
90.117296 -94.500000 0.580642 5.842863
90.117296 -91.500000 0.580642 5.847471
90.117296 -88.500000 0.580642 5.847600
90.117296 -85.500000 0.580642 5.845502
90.117296 -82.500000 0.580642 5.851695
90.117296 -79.500000 0.580642 5.852878
90.117296 -76.500000 0.580642 5.850492
90.117296 -73.500000 0.580642 5.848379
90.117296 -70.500000 0.580642 5.848226
90.117296 -67.500000 0.580642 5.841834
90.117296 -64.500000 0.580642 5.848107
90.117296 -61.500000 0.580642 5.843492
90.117296 -58.500000 0.580642 5.847077
90.117296 -55.500000 0.580642 5.848576
90.117296 -52.500000 0.580642 5.861674
90.117296 -49.500000 0.580642 5.876766
90.117296 -46.500000 0.580642 5.889176
90.117296 -43.500000 0.580642 5.919334
90.117296 -40.500000 0.580642 5.938860
90.117296 -37.500000 0.580642 5.964616
90.117296 -34.500000 0.580642 5.988018
90.117296 -31.500000 0.580642 6.002267
90.117296 -28.500000 0.580642 6.024241
90.117296 -25.500000 0.580642 6.039138
90.117296 -22.500000 0.580642 6.053298
90.117296 -19.500000 0.580642 6.069359
90.117296 -16.500000 0.580642 6.075426
90.117296 -13.500000 0.580642 6.083607
90.117296 -10.500000 0.580642 6.096454
90.117296 -7.500000 0.580642 6.099531
90.117296 -4.500000 0.580642 6.106276
90.117296 -1.500000 0.580642 6.106966
90.117296 1.500000 0.580642 6.105504
90.117296 4.500000 0.580642 6.102898
90.117296 7.500000 0.580642 6.099404
90.117296 10.500000 0.580642 6.092799
90.117296 13.500000 0.580642 6.086607
90.117296 16.500000 0.580642 6.077732
90.117296 19.500000 0.580642 6.065765
90.117296 22.500000 0.580642 6.053165
90.117296 25.500000 0.580642 6.043836
90.117296 28.500000 0.580642 6.022448
90.117296 31.500000 0.580642 6.005876
90.117296 34.500000 0.580642 5.984909
90.117296 37.500000 0.580642 5.962634
90.117296 40.500000 0.580642 5.942518
90.117296 43.500000 0.580642 5.917979
90.117296 46.500000 0.580642 5.893698
90.117296 49.500000 0.580642 5.879474
90.117296 52.500000 0.580642 5.860614
90.117296 55.500000 0.580642 5.847412
90.117296 58.500000 0.580642 5.846166
90.117296 61.500000 0.580642 5.841991
90.117296 64.500000 0.580642 5.841064
90.117296 67.500000 0.580642 5.845025
90.117296 70.500000 0.580642 5.847432
90.117296 73.500000 0.580642 5.848053
90.117296 76.500000 0.580642 5.849257
90.117296 79.500000 0.580642 5.851729
90.117296 82.500000 0.580642 5.849988
90.117296 85.500000 0.580642 5.848270
90.117296 88.500000 0.580642 5.845817
90.117296 91.500000 0.580642 5.846191
90.117296 94.500000 0.580642 5.844106
90.117296 97.500000 0.580642 5.838971
90.117296 100.500000 0.580642 5.844572
90.117296 103.500000 0.580642 5.836345
90.117296 106.500000 0.580642 5.838492
90.117296 109.500000 0.580642 5.833400
90.117296 112.500000 0.580642 5.839176
90.117296 115.500000 0.580642 5.835326
90.117296 118.500000 0.580642 5.833536
90.117296 121.500000 0.580642 5.836218
90.117296 124.500000 0.580642 5.835677
90.117296 127.500000 0.580642 5.833696
90.117296 130.500000 0.580642 5.831026
90.117296 133.500000 0.580642 5.834246
90.117296 136.500000 0.580642 5.833871
90.117296 139.500000 0.580642 5.833152
90.117296 142.500000 0.580642 5.829151
90.117296 145.500000 0.580642 5.831041
90.117296 148.500000 0.580642 5.835146
90.117296 151.500000 0.580642 5.830905
90.117296 154.500000 0.580642 5.831579
90.117296 157.500000 0.580642 5.833842
90.117296 160.500000 0.580642 5.828058
90.117296 163.500000 0.580642 5.830915
90.117296 166.500000 0.580642 5.831676
90.117296 169.500000 0.580642 5.835234
90.117296 172.500000 0.580642 5.829079
90.117296 175.500000 0.580642 5.835828
90.117296 178.500000 0.580642 5.832122
92.978162 -178.500000 0.567402 5.832525
92.978162 -175.500000 0.567402 5.834586
92.978162 -172.500000 0.567402 5.836159
92.978162 -169.500000 0.567402 5.833123
92.978162 -166.500000 0.567402 5.833682
92.978162 -163.500000 0.567402 5.831894
92.978162 -160.500000 0.567402 5.830561
92.978162 -157.500000 0.567402 5.833001
92.978162 -154.500000 0.567402 5.831856
92.978162 -151.500000 0.567402 5.832006
92.978162 -148.500000 0.567402 5.834479
92.978162 -145.500000 0.567402 5.835979
92.978162 -142.500000 0.567402 5.828053
92.978162 -139.500000 0.567402 5.833235
92.978162 -136.500000 0.567402 5.832098
92.978162 -133.500000 0.567402 5.827300
92.978162 -130.500000 0.567402 5.833512
92.978162 -127.500000 0.567402 5.836023
92.978162 -124.500000 0.567402 5.829907
92.978162 -121.500000 0.567402 5.831138
92.978162 -118.500000 0.567402 5.831366
92.978162 -115.500000 0.567402 5.833521
92.978162 -112.500000 0.567402 5.834869
92.978162 -109.500000 0.567402 5.836267
92.978162 -106.500000 0.567402 5.839019
92.978162 -103.500000 0.567402 5.836423
92.978162 -100.500000 0.567402 5.840927
92.978162 -97.500000 0.567402 5.842844
92.978162 -94.500000 0.567402 5.842863
92.978162 -91.500000 0.567402 5.847471
92.978162 -88.500000 0.567402 5.847600
92.978162 -85.500000 0.567402 5.845502
92.978162 -82.500000 0.567402 5.851695
92.978162 -79.500000 0.567402 5.852878
92.978162 -76.500000 0.567402 5.850492
92.978162 -73.500000 0.567402 5.848379
92.978162 -70.500000 0.567402 5.848226
92.978162 -67.500000 0.567402 5.841834
92.978162 -64.500000 0.567402 5.848107
92.978162 -61.500000 0.567402 5.843492
92.978162 -58.500000 0.567402 5.847077
92.978162 -55.500000 0.567402 5.848576
92.978162 -52.500000 0.567402 5.861674
92.978162 -49.500000 0.567402 5.876766
92.978162 -46.500000 0.567402 5.889176
92.978162 -43.500000 0.567402 5.919334
92.978162 -40.500000 0.567402 5.938860
92.978162 -37.500000 0.567402 5.964616
92.978162 -34.500000 0.567402 5.988018
92.978162 -31.500000 0.567402 6.002267
92.978162 -28.500000 0.567402 6.024241
92.978162 -25.500000 0.567402 6.039138
92.978162 -22.500000 0.567402 6.053298
92.978162 -19.500000 0.567402 6.069359
92.978162 -16.500000 0.567402 6.075426
92.978162 -13.500000 0.567402 6.083607
92.978162 -10.500000 0.567402 6.096454
92.978162 -7.500000 0.567402 6.099531
92.978162 -4.500000 0.567402 6.106276
92.978162 -1.500000 0.567402 6.106966
92.978162 1.500000 0.567402 6.105504
92.978162 4.500000 0.567402 6.102898
92.978162 7.500000 0.567402 6.099404
92.978162 10.500000 0.567402 6.092799
92.978162 13.500000 0.567402 6.086607
92.978162 16.500000 0.567402 6.077732
92.978162 19.500000 0.567402 6.065765
92.978162 22.500000 0.567402 6.053165
92.978162 25.500000 0.567402 6.043836
92.978162 28.500000 0.567402 6.022448
92.978162 31.500000 0.567402 6.005876
92.978162 34.500000 0.567402 5.984909
92.978162 37.500000 0.567402 5.962634
92.978162 40.500000 0.567402 5.942518
92.978162 43.500000 0.567402 5.917979
92.978162 46.500000 0.567402 5.893698
92.978162 49.500000 0.567402 5.879474
92.978162 52.500000 0.567402 5.860614
92.978162 55.500000 0.567402 5.847412
92.978162 58.500000 0.567402 5.846166
92.978162 61.500000 0.567402 5.841991
92.978162 64.500000 0.567402 5.841064
92.978162 67.500000 0.567402 5.845025
92.978162 70.500000 0.567402 5.847432
92.978162 73.500000 0.567402 5.848053
92.978162 76.500000 0.567402 5.849257
92.978162 79.500000 0.567402 5.851729
92.978162 82.500000 0.567402 5.849988
92.978162 85.500000 0.567402 5.848270
92.978162 88.500000 0.567402 5.845817
92.978162 91.500000 0.567402 5.846191
92.978162 94.500000 0.567402 5.844106
92.978162 97.500000 0.567402 5.838971
92.978162 100.500000 0.567402 5.844572
92.978162 103.500000 0.567402 5.836345
92.978162 106.500000 0.567402 5.838492
92.978162 109.500000 0.567402 5.833400
92.978162 112.500000 0.567402 5.839176
92.978162 115.500000 0.567402 5.835326
92.978162 118.500000 0.567402 5.833536
92.978162 121.500000 0.567402 5.836218
92.978162 124.500000 0.567402 5.835677
92.978162 127.500000 0.567402 5.833696
92.978162 130.500000 0.567402 5.831026
92.978162 133.500000 0.567402 5.834246
92.978162 136.500000 0.567402 5.833871
92.978162 139.500000 0.567402 5.833152
92.978162 142.500000 0.567402 5.829151
92.978162 145.500000 0.567402 5.831041
92.978162 148.500000 0.567402 5.835146
92.978162 151.500000 0.567402 5.830905
92.978162 154.500000 0.567402 5.831579
92.978162 157.500000 0.567402 5.833842
92.978162 160.500000 0.567402 5.828058
92.978162 163.500000 0.567402 5.830915
92.978162 166.500000 0.567402 5.831676
92.978162 169.500000 0.567402 5.835234
92.978162 172.500000 0.567402 5.829079
92.978162 175.500000 0.567402 5.835828
92.978162 178.500000 0.567402 5.832122
95.839029 -178.500000 0.555584 5.832525
95.839029 -175.500000 0.555584 5.834586
95.839029 -172.500000 0.555584 5.836159
95.839029 -169.500000 0.555584 5.833123
95.839029 -166.500000 0.555584 5.833682
95.839029 -163.500000 0.555584 5.831894
95.839029 -160.500000 0.555584 5.830561
95.839029 -157.500000 0.555584 5.833001
95.839029 -154.500000 0.555584 5.831856
95.839029 -151.500000 0.555584 5.832006
95.839029 -148.500000 0.555584 5.834479
95.839029 -145.500000 0.555584 5.835979
95.839029 -142.500000 0.555584 5.828053
95.839029 -139.500000 0.555584 5.833235
95.839029 -136.500000 0.555584 5.832098
95.839029 -133.500000 0.555584 5.827300
95.839029 -130.500000 0.555584 5.833512
95.839029 -127.500000 0.555584 5.836023
95.839029 -124.500000 0.555584 5.829907
95.839029 -121.500000 0.555584 5.831138
95.839029 -118.500000 0.555584 5.831366
95.839029 -115.500000 0.555584 5.833521
95.839029 -112.500000 0.555584 5.834869
95.839029 -109.500000 0.555584 5.836267
95.839029 -106.500000 0.555584 5.839019
95.839029 -103.500000 0.555584 5.836423
95.839029 -100.500000 0.555584 5.840927
95.839029 -97.500000 0.555584 5.842844
95.839029 -94.500000 0.555584 5.842863
95.839029 -91.500000 0.555584 5.847471
95.839029 -88.500000 0.555584 5.847600
95.839029 -85.500000 0.555584 5.845502
95.839029 -82.500000 0.555584 5.851695
95.839029 -79.500000 0.555584 5.852878
95.839029 -76.500000 0.555584 5.850492
95.839029 -73.500000 0.555584 5.848379
95.839029 -70.500000 0.555584 5.848226
95.839029 -67.500000 0.555584 5.841834
95.839029 -64.500000 0.555584 5.848107
95.839029 -61.500000 0.555584 5.843492
95.839029 -58.500000 0.555584 5.847077
95.839029 -55.500000 0.555584 5.848576
95.839029 -52.500000 0.555584 5.861674
95.839029 -49.500000 0.555584 5.876766
95.839029 -46.500000 0.555584 5.889176
95.839029 -43.500000 0.555584 5.919334
95.839029 -40.500000 0.555584 5.938860
95.839029 -37.500000 0.555584 5.964616
95.839029 -34.500000 0.555584 5.988018
95.839029 -31.500000 0.555584 6.002267
95.839029 -28.500000 0.555584 6.024241
95.839029 -25.500000 0.555584 6.039138
95.839029 -22.500000 0.555584 6.053298
95.839029 -19.500000 0.555584 6.069359
95.839029 -16.500000 0.555584 6.075426
95.839029 -13.500000 0.555584 6.083607
95.839029 -10.500000 0.555584 6.096454
95.839029 -7.500000 0.555584 6.099531
95.839029 -4.500000 0.555584 6.106276
95.839029 -1.500000 0.555584 6.106966
95.839029 1.500000 0.555584 6.105504
95.839029 4.500000 0.555584 6.102898
95.839029 7.500000 0.555584 6.099404
95.839029 10.500000 0.555584 6.092799
95.839029 13.500000 0.555584 6.086607
95.839029 16.500000 0.555584 6.077732
95.839029 19.500000 0.555584 6.065765
95.839029 22.500000 0.555584 6.053165
95.839029 25.500000 0.555584 6.043836
95.839029 28.500000 0.555584 6.022448
95.839029 31.500000 0.555584 6.005876
95.839029 34.500000 0.555584 5.984909
95.839029 37.500000 0.555584 5.962634
95.839029 40.500000 0.555584 5.942518
95.839029 43.500000 0.555584 5.917979
95.839029 46.500000 0.555584 5.893698
95.839029 49.500000 0.555584 5.879474
95.839029 52.500000 0.555584 5.860614
95.839029 55.500000 0.555584 5.847412
95.839029 58.500000 0.555584 5.846166
95.839029 61.500000 0.555584 5.841991
95.839029 64.500000 0.555584 5.841064
95.839029 67.500000 0.555584 5.845025
95.839029 70.500000 0.555584 5.847432
95.839029 73.500000 0.555584 5.848053
95.839029 76.500000 0.555584 5.849257
95.839029 79.500000 0.555584 5.851729
95.839029 82.500000 0.555584 5.849988
95.839029 85.500000 0.555584 5.848270
95.839029 88.500000 0.555584 5.845817
95.839029 91.500000 0.555584 5.846191
95.839029 94.500000 0.555584 5.844106
95.839029 97.500000 0.555584 5.838971
95.839029 100.500000 0.555584 5.844572
95.839029 103.500000 0.555584 5.836345
95.839029 106.500000 0.555584 5.838492
95.839029 109.500000 0.555584 5.833400
95.839029 112.500000 0.555584 5.839176
95.839029 115.500000 0.555584 5.835326
95.839029 118.500000 0.555584 5.833536
95.839029 121.500000 0.555584 5.836218
95.839029 124.500000 0.555584 5.835677
95.839029 127.500000 0.555584 5.833696
95.839029 130.500000 0.555584 5.831026
95.839029 133.500000 0.555584 5.834246
95.839029 136.500000 0.555584 5.833871
95.839029 139.500000 0.555584 5.833152
95.839029 142.500000 0.555584 5.829151
95.839029 145.500000 0.555584 5.831041
95.839029 148.500000 0.555584 5.835146
95.839029 151.500000 0.555584 5.830905
95.839029 154.500000 0.555584 5.831579
95.839029 157.500000 0.555584 5.833842
95.839029 160.500000 0.555584 5.828058
95.839029 163.500000 0.555584 5.830915
95.839029 166.500000 0.555584 5.831676
95.839029 169.500000 0.555584 5.835234
95.839029 172.500000 0.555584 5.829079
95.839029 175.500000 0.555584 5.835828
95.839029 178.500000 0.555584 5.832122
98.699895 -178.500000 0.544116 5.832525
98.699895 -175.500000 0.544116 5.834586
98.699895 -172.500000 0.544116 5.836159
98.699895 -169.500000 0.544116 5.833123
98.699895 -166.500000 0.544116 5.833682
98.699895 -163.500000 0.544116 5.831894
98.699895 -160.500000 0.544116 5.830561
98.699895 -157.500000 0.544116 5.833001
98.699895 -154.500000 0.544116 5.831856
98.699895 -151.500000 0.544116 5.832006
98.699895 -148.500000 0.544116 5.834479
98.699895 -145.500000 0.544116 5.835979
98.699895 -142.500000 0.544116 5.828053
98.699895 -139.500000 0.544116 5.833235
98.699895 -136.500000 0.544116 5.832098
98.699895 -133.500000 0.544116 5.827300
98.699895 -130.500000 0.544116 5.833512
98.699895 -127.500000 0.544116 5.836023
98.699895 -124.500000 0.544116 5.829907
98.699895 -121.500000 0.544116 5.831138
98.699895 -118.500000 0.544116 5.831366
98.699895 -115.500000 0.544116 5.833521
98.699895 -112.500000 0.544116 5.834869
98.699895 -109.500000 0.544116 5.836267
98.699895 -106.500000 0.544116 5.839019
98.699895 -103.500000 0.544116 5.836423
98.699895 -100.500000 0.544116 5.840927
98.699895 -97.500000 0.544116 5.842844
98.699895 -94.500000 0.544116 5.842863
98.699895 -91.500000 0.544116 5.847471
98.699895 -88.500000 0.544116 5.847600
98.699895 -85.500000 0.544116 5.845502
98.699895 -82.500000 0.544116 5.851695
98.699895 -79.500000 0.544116 5.852878
98.699895 -76.500000 0.544116 5.850492
98.699895 -73.500000 0.544116 5.848379
98.699895 -70.500000 0.544116 5.848226
98.699895 -67.500000 0.544116 5.841834
98.699895 -64.500000 0.544116 5.848107
98.699895 -61.500000 0.544116 5.843492
98.699895 -58.500000 0.544116 5.847077
98.699895 -55.500000 0.544116 5.848576
98.699895 -52.500000 0.544116 5.861674
98.699895 -49.500000 0.544116 5.876766
98.699895 -46.500000 0.544116 5.889176
98.699895 -43.500000 0.544116 5.919334
98.699895 -40.500000 0.544116 5.938860
98.699895 -37.500000 0.544116 5.964616
98.699895 -34.500000 0.544116 5.988018
98.699895 -31.500000 0.544116 6.002267
98.699895 -28.500000 0.544116 6.024241
98.699895 -25.500000 0.544116 6.039138
98.699895 -22.500000 0.544116 6.053298
98.699895 -19.500000 0.544116 6.069359
98.699895 -16.500000 0.544116 6.075426
98.699895 -13.500000 0.544116 6.083607
98.699895 -10.500000 0.544116 6.096454
98.699895 -7.500000 0.544116 6.099531
98.699895 -4.500000 0.544116 6.106276
98.699895 -1.500000 0.544116 6.106966
98.699895 1.500000 0.544116 6.105504
98.699895 4.500000 0.544116 6.102898
98.699895 7.500000 0.544116 6.099404
98.699895 10.500000 0.544116 6.092799
98.699895 13.500000 0.544116 6.086607
98.699895 16.500000 0.544116 6.077732
98.699895 19.500000 0.544116 6.065765
98.699895 22.500000 0.544116 6.053165
98.699895 25.500000 0.544116 6.043836
98.699895 28.500000 0.544116 6.022448
98.699895 31.500000 0.544116 6.005876
98.699895 34.500000 0.544116 5.984909
98.699895 37.500000 0.544116 5.962634
98.699895 40.500000 0.544116 5.942518
98.699895 43.500000 0.544116 5.917979
98.699895 46.500000 0.544116 5.893698
98.699895 49.500000 0.544116 5.879474
98.699895 52.500000 0.544116 5.860614
98.699895 55.500000 0.544116 5.847412
98.699895 58.500000 0.544116 5.846166
98.699895 61.500000 0.544116 5.841991
98.699895 64.500000 0.544116 5.841064
98.699895 67.500000 0.544116 5.845025
98.699895 70.500000 0.544116 5.847432
98.699895 73.500000 0.544116 5.848053
98.699895 76.500000 0.544116 5.849257
98.699895 79.500000 0.544116 5.851729
98.699895 82.500000 0.544116 5.849988
98.699895 85.500000 0.544116 5.848270
98.699895 88.500000 0.544116 5.845817
98.699895 91.500000 0.544116 5.846191
98.699895 94.500000 0.544116 5.844106
98.699895 97.500000 0.544116 5.838971
98.699895 100.500000 0.544116 5.844572
98.699895 103.500000 0.544116 5.836345
98.699895 106.500000 0.544116 5.838492
98.699895 109.500000 0.544116 5.833400
98.699895 112.500000 0.544116 5.839176
98.699895 115.500000 0.544116 5.835326
98.699895 118.500000 0.544116 5.833536
98.699895 121.500000 0.544116 5.836218
98.699895 124.500000 0.544116 5.835677
98.699895 127.500000 0.544116 5.833696
98.699895 130.500000 0.544116 5.831026
98.699895 133.500000 0.544116 5.834246
98.699895 136.500000 0.544116 5.833871
98.699895 139.500000 0.544116 5.833152
98.699895 142.500000 0.544116 5.829151
98.699895 145.500000 0.544116 5.831041
98.699895 148.500000 0.544116 5.835146
98.699895 151.500000 0.544116 5.830905
98.699895 154.500000 0.544116 5.831579
98.699895 157.500000 0.544116 5.833842
98.699895 160.500000 0.544116 5.828058
98.699895 163.500000 0.544116 5.830915
98.699895 166.500000 0.544116 5.831676
98.699895 169.500000 0.544116 5.835234
98.699895 172.500000 0.544116 5.829079
98.699895 175.500000 0.544116 5.835828
98.699895 178.500000 0.544116 5.832122
101.560762 -178.500000 0.534276 5.832525
101.560762 -175.500000 0.534276 5.834586
101.560762 -172.500000 0.534276 5.836159
101.560762 -169.500000 0.534276 5.833123
101.560762 -166.500000 0.534276 5.833682
101.560762 -163.500000 0.534276 5.831894
101.560762 -160.500000 0.534276 5.830561
101.560762 -157.500000 0.534276 5.833001
101.560762 -154.500000 0.534276 5.831856
101.560762 -151.500000 0.534276 5.832006
101.560762 -148.500000 0.534276 5.834479
101.560762 -145.500000 0.534276 5.835979
101.560762 -142.500000 0.534276 5.828053
101.560762 -139.500000 0.534276 5.833235
101.560762 -136.500000 0.534276 5.832098
101.560762 -133.500000 0.534276 5.827300
101.560762 -130.500000 0.534276 5.833512
101.560762 -127.500000 0.534276 5.836023
101.560762 -124.500000 0.534276 5.829907
101.560762 -121.500000 0.534276 5.831138
101.560762 -118.500000 0.534276 5.831366
101.560762 -115.500000 0.534276 5.833521
101.560762 -112.500000 0.534276 5.834869
101.560762 -109.500000 0.534276 5.836267
101.560762 -106.500000 0.534276 5.839019
101.560762 -103.500000 0.534276 5.836423
101.560762 -100.500000 0.534276 5.840927
101.560762 -97.500000 0.534276 5.842844
101.560762 -94.500000 0.534276 5.842863
101.560762 -91.500000 0.534276 5.847471
101.560762 -88.500000 0.534276 5.847600
101.560762 -85.500000 0.534276 5.845502
101.560762 -82.500000 0.534276 5.851695
101.560762 -79.500000 0.534276 5.852878
101.560762 -76.500000 0.534276 5.850492
101.560762 -73.500000 0.534276 5.848379
101.560762 -70.500000 0.534276 5.848226
101.560762 -67.500000 0.534276 5.841834
101.560762 -64.500000 0.534276 5.848107
101.560762 -61.500000 0.534276 5.843492
101.560762 -58.500000 0.534276 5.847077
101.560762 -55.500000 0.534276 5.848576
101.560762 -52.500000 0.534276 5.861674
101.560762 -49.500000 0.534276 5.876766
101.560762 -46.500000 0.534276 5.889176
101.560762 -43.500000 0.534276 5.919334
101.560762 -40.500000 0.534276 5.938860
101.560762 -37.500000 0.534276 5.964616
101.560762 -34.500000 0.534276 5.988018
101.560762 -31.500000 0.534276 6.002267
101.560762 -28.500000 0.534276 6.024241
101.560762 -25.500000 0.534276 6.039138
101.560762 -22.500000 0.534276 6.053298
101.560762 -19.500000 0.534276 6.069359
101.560762 -16.500000 0.534276 6.075426
101.560762 -13.500000 0.534276 6.083607
101.560762 -10.500000 0.534276 6.096454
101.560762 -7.500000 0.534276 6.099531
101.560762 -4.500000 0.534276 6.106276
101.560762 -1.500000 0.534276 6.106966
101.560762 1.500000 0.534276 6.105504
101.560762 4.500000 0.534276 6.102898
101.560762 7.500000 0.534276 6.099404
101.560762 10.500000 0.534276 6.092799
101.560762 13.500000 0.534276 6.086607
101.560762 16.500000 0.534276 6.077732
101.560762 19.500000 0.534276 6.065765
101.560762 22.500000 0.534276 6.053165
101.560762 25.500000 0.534276 6.043836
101.560762 28.500000 0.534276 6.022448
101.560762 31.500000 0.534276 6.005876
101.560762 34.500000 0.534276 5.984909
101.560762 37.500000 0.534276 5.962634
101.560762 40.500000 0.534276 5.942518
101.560762 43.500000 0.534276 5.917979
101.560762 46.500000 0.534276 5.893698
101.560762 49.500000 0.534276 5.879474
101.560762 52.500000 0.534276 5.860614
101.560762 55.500000 0.534276 5.847412
101.560762 58.500000 0.534276 5.846166
101.560762 61.500000 0.534276 5.841991
101.560762 64.500000 0.534276 5.841064
101.560762 67.500000 0.534276 5.845025
101.560762 70.500000 0.534276 5.847432
101.560762 73.500000 0.534276 5.848053
101.560762 76.500000 0.534276 5.849257
101.560762 79.500000 0.534276 5.851729
101.560762 82.500000 0.534276 5.849988
101.560762 85.500000 0.534276 5.848270
101.560762 88.500000 0.534276 5.845817
101.560762 91.500000 0.534276 5.846191
101.560762 94.500000 0.534276 5.844106
101.560762 97.500000 0.534276 5.838971
101.560762 100.500000 0.534276 5.844572
101.560762 103.500000 0.534276 5.836345
101.560762 106.500000 0.534276 5.838492
101.560762 109.500000 0.534276 5.833400
101.560762 112.500000 0.534276 5.839176
101.560762 115.500000 0.534276 5.835326
101.560762 118.500000 0.534276 5.833536
101.560762 121.500000 0.534276 5.836218
101.560762 124.500000 0.534276 5.835677
101.560762 127.500000 0.534276 5.833696
101.560762 130.500000 0.534276 5.831026
101.560762 133.500000 0.534276 5.834246
101.560762 136.500000 0.534276 5.833871
101.560762 139.500000 0.534276 5.833152
101.560762 142.500000 0.534276 5.829151
101.560762 145.500000 0.534276 5.831041
101.560762 148.500000 0.534276 5.835146
101.560762 151.500000 0.534276 5.830905
101.560762 154.500000 0.534276 5.831579
101.560762 157.500000 0.534276 5.833842
101.560762 160.500000 0.534276 5.828058
101.560762 163.500000 0.534276 5.830915
101.560762 166.500000 0.534276 5.831676
101.560762 169.500000 0.534276 5.835234
101.560762 172.500000 0.534276 5.829079
101.560762 175.500000 0.534276 5.835828
101.560762 178.500000 0.534276 5.832122
104.421628 -178.500000 0.523801 5.832525
104.421628 -175.500000 0.523801 5.834586
104.421628 -172.500000 0.523801 5.836159
104.421628 -169.500000 0.523801 5.833123
104.421628 -166.500000 0.523801 5.833682
104.421628 -163.500000 0.523801 5.831894
104.421628 -160.500000 0.523801 5.830561
104.421628 -157.500000 0.523801 5.833001
104.421628 -154.500000 0.523801 5.831856
104.421628 -151.500000 0.523801 5.832006
104.421628 -148.500000 0.523801 5.834479
104.421628 -145.500000 0.523801 5.835979
104.421628 -142.500000 0.523801 5.828053
104.421628 -139.500000 0.523801 5.833235
104.421628 -136.500000 0.523801 5.832098
104.421628 -133.500000 0.523801 5.827300
104.421628 -130.500000 0.523801 5.833512
104.421628 -127.500000 0.523801 5.836023
104.421628 -124.500000 0.523801 5.829907
104.421628 -121.500000 0.523801 5.831138
104.421628 -118.500000 0.523801 5.831366
104.421628 -115.500000 0.523801 5.833521
104.421628 -112.500000 0.523801 5.834869
104.421628 -109.500000 0.523801 5.836267
104.421628 -106.500000 0.523801 5.839019
104.421628 -103.500000 0.523801 5.836423
104.421628 -100.500000 0.523801 5.840927
104.421628 -97.500000 0.523801 5.842844
104.421628 -94.500000 0.523801 5.842863
104.421628 -91.500000 0.523801 5.847471
104.421628 -88.500000 0.523801 5.847600
104.421628 -85.500000 0.523801 5.845502
104.421628 -82.500000 0.523801 5.851695
104.421628 -79.500000 0.523801 5.852878
104.421628 -76.500000 0.523801 5.850492
104.421628 -73.500000 0.523801 5.848379
104.421628 -70.500000 0.523801 5.848226
104.421628 -67.500000 0.523801 5.841834
104.421628 -64.500000 0.523801 5.848107
104.421628 -61.500000 0.523801 5.843492
104.421628 -58.500000 0.523801 5.847077
104.421628 -55.500000 0.523801 5.848576
104.421628 -52.500000 0.523801 5.861674
104.421628 -49.500000 0.523801 5.876766
104.421628 -46.500000 0.523801 5.889176
104.421628 -43.500000 0.523801 5.919334
104.421628 -40.500000 0.523801 5.938860
104.421628 -37.500000 0.523801 5.964616
104.421628 -34.500000 0.523801 5.988018
104.421628 -31.500000 0.523801 6.002267
104.421628 -28.500000 0.523801 6.024241
104.421628 -25.500000 0.523801 6.039138
104.421628 -22.500000 0.523801 6.053298
104.421628 -19.500000 0.523801 6.069359
104.421628 -16.500000 0.523801 6.075426
104.421628 -13.500000 0.523801 6.083607
104.421628 -10.500000 0.523801 6.096454
104.421628 -7.500000 0.523801 6.099531
104.421628 -4.500000 0.523801 6.106276
104.421628 -1.500000 0.523801 6.106966
104.421628 1.500000 0.523801 6.105504
104.421628 4.500000 0.523801 6.102898
104.421628 7.500000 0.523801 6.099404
104.421628 10.500000 0.523801 6.092799
104.421628 13.500000 0.523801 6.086607
104.421628 16.500000 0.523801 6.077732
104.421628 19.500000 0.523801 6.065765
104.421628 22.500000 0.523801 6.053165
104.421628 25.500000 0.523801 6.043836
104.421628 28.500000 0.523801 6.022448
104.421628 31.500000 0.523801 6.005876
104.421628 34.500000 0.523801 5.984909
104.421628 37.500000 0.523801 5.962634
104.421628 40.500000 0.523801 5.942518
104.421628 43.500000 0.523801 5.917979
104.421628 46.500000 0.523801 5.893698
104.421628 49.500000 0.523801 5.879474
104.421628 52.500000 0.523801 5.860614
104.421628 55.500000 0.523801 5.847412
104.421628 58.500000 0.523801 5.846166
104.421628 61.500000 0.523801 5.841991
104.421628 64.500000 0.523801 5.841064
104.421628 67.500000 0.523801 5.845025
104.421628 70.500000 0.523801 5.847432
104.421628 73.500000 0.523801 5.848053
104.421628 76.500000 0.523801 5.849257
104.421628 79.500000 0.523801 5.851729
104.421628 82.500000 0.523801 5.849988
104.421628 85.500000 0.523801 5.848270
104.421628 88.500000 0.523801 5.845817
104.421628 91.500000 0.523801 5.846191
104.421628 94.500000 0.523801 5.844106
104.421628 97.500000 0.523801 5.838971
104.421628 100.500000 0.523801 5.844572
104.421628 103.500000 0.523801 5.836345
104.421628 106.500000 0.523801 5.838492
104.421628 109.500000 0.523801 5.833400
104.421628 112.500000 0.523801 5.839176
104.421628 115.500000 0.523801 5.835326
104.421628 118.500000 0.523801 5.833536
104.421628 121.500000 0.523801 5.836218
104.421628 124.500000 0.523801 5.835677
104.421628 127.500000 0.523801 5.833696
104.421628 130.500000 0.523801 5.831026
104.421628 133.500000 0.523801 5.834246
104.421628 136.500000 0.523801 5.833871
104.421628 139.500000 0.523801 5.833152
104.421628 142.500000 0.523801 5.829151
104.421628 145.500000 0.523801 5.831041
104.421628 148.500000 0.523801 5.835146
104.421628 151.500000 0.523801 5.830905
104.421628 154.500000 0.523801 5.831579
104.421628 157.500000 0.523801 5.833842
104.421628 160.500000 0.523801 5.828058
104.421628 163.500000 0.523801 5.830915
104.421628 166.500000 0.523801 5.831676
104.421628 169.500000 0.523801 5.835234
104.421628 172.500000 0.523801 5.829079
104.421628 175.500000 0.523801 5.835828
104.421628 178.500000 0.523801 5.832122
107.282495 -178.500000 0.517466 5.832525
107.282495 -175.500000 0.517466 5.834586
107.282495 -172.500000 0.517466 5.836159
107.282495 -169.500000 0.517466 5.833123
107.282495 -166.500000 0.517466 5.833682
107.282495 -163.500000 0.517466 5.831894
107.282495 -160.500000 0.517466 5.830561
107.282495 -157.500000 0.517466 5.833001
107.282495 -154.500000 0.517466 5.831856
107.282495 -151.500000 0.517466 5.832006
107.282495 -148.500000 0.517466 5.834479
107.282495 -145.500000 0.517466 5.835979
107.282495 -142.500000 0.517466 5.828053
107.282495 -139.500000 0.517466 5.833235
107.282495 -136.500000 0.517466 5.832098
107.282495 -133.500000 0.517466 5.827300
107.282495 -130.500000 0.517466 5.833512
107.282495 -127.500000 0.517466 5.836023
107.282495 -124.500000 0.517466 5.829907
107.282495 -121.500000 0.517466 5.831138
107.282495 -118.500000 0.517466 5.831366
107.282495 -115.500000 0.517466 5.833521
107.282495 -112.500000 0.517466 5.834869
107.282495 -109.500000 0.517466 5.836267
107.282495 -106.500000 0.517466 5.839019
107.282495 -103.500000 0.517466 5.836423
107.282495 -100.500000 0.517466 5.840927
107.282495 -97.500000 0.517466 5.842844
107.282495 -94.500000 0.517466 5.842863
107.282495 -91.500000 0.517466 5.847471
107.282495 -88.500000 0.517466 5.847600
107.282495 -85.500000 0.517466 5.845502
107.282495 -82.500000 0.517466 5.851695
107.282495 -79.500000 0.517466 5.852878
107.282495 -76.500000 0.517466 5.850492
107.282495 -73.500000 0.517466 5.848379
107.282495 -70.500000 0.517466 5.848226
107.282495 -67.500000 0.517466 5.841834
107.282495 -64.500000 0.517466 5.848107
107.282495 -61.500000 0.517466 5.843492
107.282495 -58.500000 0.517466 5.847077
107.282495 -55.500000 0.517466 5.848576
107.282495 -52.500000 0.517466 5.861674
107.282495 -49.500000 0.517466 5.876766
107.282495 -46.500000 0.517466 5.889176
107.282495 -43.500000 0.517466 5.919334
107.282495 -40.500000 0.517466 5.938860
107.282495 -37.500000 0.517466 5.964616
107.282495 -34.500000 0.517466 5.988018
107.282495 -31.500000 0.517466 6.002267
107.282495 -28.500000 0.517466 6.024241
107.282495 -25.500000 0.517466 6.039138
107.282495 -22.500000 0.517466 6.053298
107.282495 -19.500000 0.517466 6.069359
107.282495 -16.500000 0.517466 6.075426
107.282495 -13.500000 0.517466 6.083607
107.282495 -10.500000 0.517466 6.096454
107.282495 -7.500000 0.517466 6.099531
107.282495 -4.500000 0.517466 6.106276
107.282495 -1.500000 0.517466 6.106966
107.282495 1.500000 0.517466 6.105504
107.282495 4.500000 0.517466 6.102898
107.282495 7.500000 0.517466 6.099404
107.282495 10.500000 0.517466 6.092799
107.282495 13.500000 0.517466 6.086607
107.282495 16.500000 0.517466 6.077732
107.282495 19.500000 0.517466 6.065765
107.282495 22.500000 0.517466 6.053165
107.282495 25.500000 0.517466 6.043836
107.282495 28.500000 0.517466 6.022448
107.282495 31.500000 0.517466 6.005876
107.282495 34.500000 0.517466 5.984909
107.282495 37.500000 0.517466 5.962634
107.282495 40.500000 0.517466 5.942518
107.282495 43.500000 0.517466 5.917979
107.282495 46.500000 0.517466 5.893698
107.282495 49.500000 0.517466 5.879474
107.282495 52.500000 0.517466 5.860614
107.282495 55.500000 0.517466 5.847412
107.282495 58.500000 0.517466 5.846166
107.282495 61.500000 0.517466 5.841991
107.282495 64.500000 0.517466 5.841064
107.282495 67.500000 0.517466 5.845025
107.282495 70.500000 0.517466 5.847432
107.282495 73.500000 0.517466 5.848053
107.282495 76.500000 0.517466 5.849257
107.282495 79.500000 0.517466 5.851729
107.282495 82.500000 0.517466 5.849988
107.282495 85.500000 0.517466 5.848270
107.282495 88.500000 0.517466 5.845817
107.282495 91.500000 0.517466 5.846191
107.282495 94.500000 0.517466 5.844106
107.282495 97.500000 0.517466 5.838971
107.282495 100.500000 0.517466 5.844572
107.282495 103.500000 0.517466 5.836345
107.282495 106.500000 0.517466 5.838492
107.282495 109.500000 0.517466 5.833400
107.282495 112.500000 0.517466 5.839176
107.282495 115.500000 0.517466 5.835326
107.282495 118.500000 0.517466 5.833536
107.282495 121.500000 0.517466 5.836218
107.282495 124.500000 0.517466 5.835677
107.282495 127.500000 0.517466 5.833696
107.282495 130.500000 0.517466 5.831026
107.282495 133.500000 0.517466 5.834246
107.282495 136.500000 0.517466 5.833871
107.282495 139.500000 0.517466 5.833152
107.282495 142.500000 0.517466 5.829151
107.282495 145.500000 0.517466 5.831041
107.282495 148.500000 0.517466 5.835146
107.282495 151.500000 0.517466 5.830905
107.282495 154.500000 0.517466 5.831579
107.282495 157.500000 0.517466 5.833842
107.282495 160.500000 0.517466 5.828058
107.282495 163.500000 0.517466 5.830915
107.282495 166.500000 0.517466 5.831676
107.282495 169.500000 0.517466 5.835234
107.282495 172.500000 0.517466 5.829079
107.282495 175.500000 0.517466 5.835828
107.282495 178.500000 0.517466 5.832122
110.143361 -178.500000 0.510463 5.832525
110.143361 -175.500000 0.510463 5.834586
110.143361 -172.500000 0.510463 5.836159
110.143361 -169.500000 0.510463 5.833123
110.143361 -166.500000 0.510463 5.833682
110.143361 -163.500000 0.510463 5.831894
110.143361 -160.500000 0.510463 5.830561
110.143361 -157.500000 0.510463 5.833001
110.143361 -154.500000 0.510463 5.831856
110.143361 -151.500000 0.510463 5.832006
110.143361 -148.500000 0.510463 5.834479
110.143361 -145.500000 0.510463 5.835979
110.143361 -142.500000 0.510463 5.828053
110.143361 -139.500000 0.510463 5.833235
110.143361 -136.500000 0.510463 5.832098
110.143361 -133.500000 0.510463 5.827300
110.143361 -130.500000 0.510463 5.833512
110.143361 -127.500000 0.510463 5.836023
110.143361 -124.500000 0.510463 5.829907
110.143361 -121.500000 0.510463 5.831138
110.143361 -118.500000 0.510463 5.831366
110.143361 -115.500000 0.510463 5.833521
110.143361 -112.500000 0.510463 5.834869
110.143361 -109.500000 0.510463 5.836267
110.143361 -106.500000 0.510463 5.839019
110.143361 -103.500000 0.510463 5.836423
110.143361 -100.500000 0.510463 5.840927
110.143361 -97.500000 0.510463 5.842844
110.143361 -94.500000 0.510463 5.842863
110.143361 -91.500000 0.510463 5.847471
110.143361 -88.500000 0.510463 5.847600
110.143361 -85.500000 0.510463 5.845502
110.143361 -82.500000 0.510463 5.851695
110.143361 -79.500000 0.510463 5.852878
110.143361 -76.500000 0.510463 5.850492
110.143361 -73.500000 0.510463 5.848379
110.143361 -70.500000 0.510463 5.848226
110.143361 -67.500000 0.510463 5.841834
110.143361 -64.500000 0.510463 5.848107
110.143361 -61.500000 0.510463 5.843492
110.143361 -58.500000 0.510463 5.847077
110.143361 -55.500000 0.510463 5.848576
110.143361 -52.500000 0.510463 5.861674
110.143361 -49.500000 0.510463 5.876766
110.143361 -46.500000 0.510463 5.889176
110.143361 -43.500000 0.510463 5.919334
110.143361 -40.500000 0.510463 5.938860
110.143361 -37.500000 0.510463 5.964616
110.143361 -34.500000 0.510463 5.988018
110.143361 -31.500000 0.510463 6.002267
110.143361 -28.500000 0.510463 6.024241
110.143361 -25.500000 0.510463 6.039138
110.143361 -22.500000 0.510463 6.053298
110.143361 -19.500000 0.510463 6.069359
110.143361 -16.500000 0.510463 6.075426
110.143361 -13.500000 0.510463 6.083607
110.143361 -10.500000 0.510463 6.096454
110.143361 -7.500000 0.510463 6.099531
110.143361 -4.500000 0.510463 6.106276
110.143361 -1.500000 0.510463 6.106966
110.143361 1.500000 0.510463 6.105504
110.143361 4.500000 0.510463 6.102898
110.143361 7.500000 0.510463 6.099404
110.143361 10.500000 0.510463 6.092799
110.143361 13.500000 0.510463 6.086607
110.143361 16.500000 0.510463 6.077732
110.143361 19.500000 0.510463 6.065765
110.143361 22.500000 0.510463 6.053165
110.143361 25.500000 0.510463 6.043836
110.143361 28.500000 0.510463 6.022448
110.143361 31.500000 0.510463 6.005876
110.143361 34.500000 0.510463 5.984909
110.143361 37.500000 0.510463 5.962634
110.143361 40.500000 0.510463 5.942518
110.143361 43.500000 0.510463 5.917979
110.143361 46.500000 0.510463 5.893698
110.143361 49.500000 0.510463 5.879474
110.143361 52.500000 0.510463 5.860614
110.143361 55.500000 0.510463 5.847412
110.143361 58.500000 0.510463 5.846166
110.143361 61.500000 0.510463 5.841991
110.143361 64.500000 0.510463 5.841064
110.143361 67.500000 0.510463 5.845025
110.143361 70.500000 0.510463 5.847432
110.143361 73.500000 0.510463 5.848053
110.143361 76.500000 0.510463 5.849257
110.143361 79.500000 0.510463 5.851729
110.143361 82.500000 0.510463 5.849988
110.143361 85.500000 0.510463 5.848270
110.143361 88.500000 0.510463 5.845817
110.143361 91.500000 0.510463 5.846191
110.143361 94.500000 0.510463 5.844106
110.143361 97.500000 0.510463 5.838971
110.143361 100.500000 0.510463 5.844572
110.143361 103.500000 0.510463 5.836345
110.143361 106.500000 0.510463 5.838492
110.143361 109.500000 0.510463 5.833400
110.143361 112.500000 0.510463 5.839176
110.143361 115.500000 0.510463 5.835326
110.143361 118.500000 0.510463 5.833536
110.143361 121.500000 0.510463 5.836218
110.143361 124.500000 0.510463 5.835677
110.143361 127.500000 0.510463 5.833696
110.143361 130.500000 0.510463 5.831026
110.143361 133.500000 0.510463 5.834246
110.143361 136.500000 0.510463 5.833871
110.143361 139.500000 0.510463 5.833152
110.143361 142.500000 0.510463 5.829151
110.143361 145.500000 0.510463 5.831041
110.143361 148.500000 0.510463 5.835146
110.143361 151.500000 0.510463 5.830905
110.143361 154.500000 0.510463 5.831579
110.143361 157.500000 0.510463 5.833842
110.143361 160.500000 0.510463 5.828058
110.143361 163.500000 0.510463 5.830915
110.143361 166.500000 0.510463 5.831676
110.143361 169.500000 0.510463 5.835234
110.143361 172.500000 0.510463 5.829079
110.143361 175.500000 0.510463 5.835828
110.143361 178.500000 0.510463 5.832122
113.004228 -178.500000 0.504610 5.832525
113.004228 -175.500000 0.504610 5.834586
113.004228 -172.500000 0.504610 5.836159
113.004228 -169.500000 0.504610 5.833123
113.004228 -166.500000 0.504610 5.833682
113.004228 -163.500000 0.504610 5.831894
113.004228 -160.500000 0.504610 5.830561
113.004228 -157.500000 0.504610 5.833001
113.004228 -154.500000 0.504610 5.831856
113.004228 -151.500000 0.504610 5.832006
113.004228 -148.500000 0.504610 5.834479
113.004228 -145.500000 0.504610 5.835979
113.004228 -142.500000 0.504610 5.828053
113.004228 -139.500000 0.504610 5.833235
113.004228 -136.500000 0.504610 5.832098
113.004228 -133.500000 0.504610 5.827300
113.004228 -130.500000 0.504610 5.833512
113.004228 -127.500000 0.504610 5.836023
113.004228 -124.500000 0.504610 5.829907
113.004228 -121.500000 0.504610 5.831138
113.004228 -118.500000 0.504610 5.831366
113.004228 -115.500000 0.504610 5.833521
113.004228 -112.500000 0.504610 5.834869
113.004228 -109.500000 0.504610 5.836267
113.004228 -106.500000 0.504610 5.839019
113.004228 -103.500000 0.504610 5.836423
113.004228 -100.500000 0.504610 5.840927
113.004228 -97.500000 0.504610 5.842844
113.004228 -94.500000 0.504610 5.842863
113.004228 -91.500000 0.504610 5.847471
113.004228 -88.500000 0.504610 5.847600
113.004228 -85.500000 0.504610 5.845502
113.004228 -82.500000 0.504610 5.851695
113.004228 -79.500000 0.504610 5.852878
113.004228 -76.500000 0.504610 5.850492
113.004228 -73.500000 0.504610 5.848379
113.004228 -70.500000 0.504610 5.848226
113.004228 -67.500000 0.504610 5.841834
113.004228 -64.500000 0.504610 5.848107
113.004228 -61.500000 0.504610 5.843492
113.004228 -58.500000 0.504610 5.847077
113.004228 -55.500000 0.504610 5.848576
113.004228 -52.500000 0.504610 5.861674
113.004228 -49.500000 0.504610 5.876766
113.004228 -46.500000 0.504610 5.889176
113.004228 -43.500000 0.504610 5.919334
113.004228 -40.500000 0.504610 5.938860
113.004228 -37.500000 0.504610 5.964616
113.004228 -34.500000 0.504610 5.988018
113.004228 -31.500000 0.504610 6.002267
113.004228 -28.500000 0.504610 6.024241
113.004228 -25.500000 0.504610 6.039138
113.004228 -22.500000 0.504610 6.053298
113.004228 -19.500000 0.504610 6.069359
113.004228 -16.500000 0.504610 6.075426
113.004228 -13.500000 0.504610 6.083607
113.004228 -10.500000 0.504610 6.096454
113.004228 -7.500000 0.504610 6.099531
113.004228 -4.500000 0.504610 6.106276
113.004228 -1.500000 0.504610 6.106966
113.004228 1.500000 0.504610 6.105504
113.004228 4.500000 0.504610 6.102898
113.004228 7.500000 0.504610 6.099404
113.004228 10.500000 0.504610 6.092799
113.004228 13.500000 0.504610 6.086607
113.004228 16.500000 0.504610 6.077732
113.004228 19.500000 0.504610 6.065765
113.004228 22.500000 0.504610 6.053165
113.004228 25.500000 0.504610 6.043836
113.004228 28.500000 0.504610 6.022448
113.004228 31.500000 0.504610 6.005876
113.004228 34.500000 0.504610 5.984909
113.004228 37.500000 0.504610 5.962634
113.004228 40.500000 0.504610 5.942518
113.004228 43.500000 0.504610 5.917979
113.004228 46.500000 0.504610 5.893698
113.004228 49.500000 0.504610 5.879474
113.004228 52.500000 0.504610 5.860614
113.004228 55.500000 0.504610 5.847412
113.004228 58.500000 0.504610 5.846166
113.004228 61.500000 0.504610 5.841991
113.004228 64.500000 0.504610 5.841064
113.004228 67.500000 0.504610 5.845025
113.004228 70.500000 0.504610 5.847432
113.004228 73.500000 0.504610 5.848053
113.004228 76.500000 0.504610 5.849257
113.004228 79.500000 0.504610 5.851729
113.004228 82.500000 0.504610 5.849988
113.004228 85.500000 0.504610 5.848270
113.004228 88.500000 0.504610 5.845817
113.004228 91.500000 0.504610 5.846191
113.004228 94.500000 0.504610 5.844106
113.004228 97.500000 0.504610 5.838971
113.004228 100.500000 0.504610 5.844572
113.004228 103.500000 0.504610 5.836345
113.004228 106.500000 0.504610 5.838492
113.004228 109.500000 0.504610 5.833400
113.004228 112.500000 0.504610 5.839176
113.004228 115.500000 0.504610 5.835326
113.004228 118.500000 0.504610 5.833536
113.004228 121.500000 0.504610 5.836218
113.004228 124.500000 0.504610 5.835677
113.004228 127.500000 0.504610 5.833696
113.004228 130.500000 0.504610 5.831026
113.004228 133.500000 0.504610 5.834246
113.004228 136.500000 0.504610 5.833871
113.004228 139.500000 0.504610 5.833152
113.004228 142.500000 0.504610 5.829151
113.004228 145.500000 0.504610 5.831041
113.004228 148.500000 0.504610 5.835146
113.004228 151.500000 0.504610 5.830905
113.004228 154.500000 0.504610 5.831579
113.004228 157.500000 0.504610 5.833842
113.004228 160.500000 0.504610 5.828058
113.004228 163.500000 0.504610 5.830915
113.004228 166.500000 0.504610 5.831676
113.004228 169.500000 0.504610 5.835234
113.004228 172.500000 0.504610 5.829079
113.004228 175.500000 0.504610 5.835828
113.004228 178.500000 0.504610 5.832122
115.865094 -178.500000 0.500690 5.832525
115.865094 -175.500000 0.500690 5.834586
115.865094 -172.500000 0.500690 5.836159
115.865094 -169.500000 0.500690 5.833123
115.865094 -166.500000 0.500690 5.833682
115.865094 -163.500000 0.500690 5.831894
115.865094 -160.500000 0.500690 5.830561
115.865094 -157.500000 0.500690 5.833001
115.865094 -154.500000 0.500690 5.831856
115.865094 -151.500000 0.500690 5.832006
115.865094 -148.500000 0.500690 5.834479
115.865094 -145.500000 0.500690 5.835979
115.865094 -142.500000 0.500690 5.828053
115.865094 -139.500000 0.500690 5.833235
115.865094 -136.500000 0.500690 5.832098
115.865094 -133.500000 0.500690 5.827300
115.865094 -130.500000 0.500690 5.833512
115.865094 -127.500000 0.500690 5.836023
115.865094 -124.500000 0.500690 5.829907
115.865094 -121.500000 0.500690 5.831138
115.865094 -118.500000 0.500690 5.831366
115.865094 -115.500000 0.500690 5.833521
115.865094 -112.500000 0.500690 5.834869
115.865094 -109.500000 0.500690 5.836267
115.865094 -106.500000 0.500690 5.839019
115.865094 -103.500000 0.500690 5.836423
115.865094 -100.500000 0.500690 5.840927
115.865094 -97.500000 0.500690 5.842844
115.865094 -94.500000 0.500690 5.842863
115.865094 -91.500000 0.500690 5.847471
115.865094 -88.500000 0.500690 5.847600
115.865094 -85.500000 0.500690 5.845502
115.865094 -82.500000 0.500690 5.851695
115.865094 -79.500000 0.500690 5.852878
115.865094 -76.500000 0.500690 5.850492
115.865094 -73.500000 0.500690 5.848379
115.865094 -70.500000 0.500690 5.848226
115.865094 -67.500000 0.500690 5.841834
115.865094 -64.500000 0.500690 5.848107
115.865094 -61.500000 0.500690 5.843492
115.865094 -58.500000 0.500690 5.847077
115.865094 -55.500000 0.500690 5.848576
115.865094 -52.500000 0.500690 5.861674
115.865094 -49.500000 0.500690 5.876766
115.865094 -46.500000 0.500690 5.889176
115.865094 -43.500000 0.500690 5.919334
115.865094 -40.500000 0.500690 5.938860
115.865094 -37.500000 0.500690 5.964616
115.865094 -34.500000 0.500690 5.988018
115.865094 -31.500000 0.500690 6.002267
115.865094 -28.500000 0.500690 6.024241
115.865094 -25.500000 0.500690 6.039138
115.865094 -22.500000 0.500690 6.053298
115.865094 -19.500000 0.500690 6.069359
115.865094 -16.500000 0.500690 6.075426
115.865094 -13.500000 0.500690 6.083607
115.865094 -10.500000 0.500690 6.096454
115.865094 -7.500000 0.500690 6.099531
115.865094 -4.500000 0.500690 6.106276
115.865094 -1.500000 0.500690 6.106966
115.865094 1.500000 0.500690 6.105504
115.865094 4.500000 0.500690 6.102898
115.865094 7.500000 0.500690 6.099404
115.865094 10.500000 0.500690 6.092799
115.865094 13.500000 0.500690 6.086607
115.865094 16.500000 0.500690 6.077732
115.865094 19.500000 0.500690 6.065765
115.865094 22.500000 0.500690 6.053165
115.865094 25.500000 0.500690 6.043836
115.865094 28.500000 0.500690 6.022448
115.865094 31.500000 0.500690 6.005876
115.865094 34.500000 0.500690 5.984909
115.865094 37.500000 0.500690 5.962634
115.865094 40.500000 0.500690 5.942518
115.865094 43.500000 0.500690 5.917979
115.865094 46.500000 0.500690 5.893698
115.865094 49.500000 0.500690 5.879474
115.865094 52.500000 0.500690 5.860614
115.865094 55.500000 0.500690 5.847412
115.865094 58.500000 0.500690 5.846166
115.865094 61.500000 0.500690 5.841991
115.865094 64.500000 0.500690 5.841064
115.865094 67.500000 0.500690 5.845025
115.865094 70.500000 0.500690 5.847432
115.865094 73.500000 0.500690 5.848053
115.865094 76.500000 0.500690 5.849257
115.865094 79.500000 0.500690 5.851729
115.865094 82.500000 0.500690 5.849988
115.865094 85.500000 0.500690 5.848270
115.865094 88.500000 0.500690 5.845817
115.865094 91.500000 0.500690 5.846191
115.865094 94.500000 0.500690 5.844106
115.865094 97.500000 0.500690 5.838971
115.865094 100.500000 0.500690 5.844572
115.865094 103.500000 0.500690 5.836345
115.865094 106.500000 0.500690 5.838492
115.865094 109.500000 0.500690 5.833400
115.865094 112.500000 0.500690 5.839176
115.865094 115.500000 0.500690 5.835326
115.865094 118.500000 0.500690 5.833536
115.865094 121.500000 0.500690 5.836218
115.865094 124.500000 0.500690 5.835677
115.865094 127.500000 0.500690 5.833696
115.865094 130.500000 0.500690 5.831026
115.865094 133.500000 0.500690 5.834246
115.865094 136.500000 0.500690 5.833871
115.865094 139.500000 0.500690 5.833152
115.865094 142.500000 0.500690 5.829151
115.865094 145.500000 0.500690 5.831041
115.865094 148.500000 0.500690 5.835146
115.865094 151.500000 0.500690 5.830905
115.865094 154.500000 0.500690 5.831579
115.865094 157.500000 0.500690 5.833842
115.865094 160.500000 0.500690 5.828058
115.865094 163.500000 0.500690 5.830915
115.865094 166.500000 0.500690 5.831676
115.865094 169.500000 0.500690 5.835234
115.865094 172.500000 0.500690 5.829079
115.865094 175.500000 0.500690 5.835828
115.865094 178.500000 0.500690 5.832122
118.725961 -178.500000 0.495884 5.832525
118.725961 -175.500000 0.495884 5.834586
118.725961 -172.500000 0.495884 5.836159
118.725961 -169.500000 0.495884 5.833123
118.725961 -166.500000 0.495884 5.833682
118.725961 -163.500000 0.495884 5.831894
118.725961 -160.500000 0.495884 5.830561
118.725961 -157.500000 0.495884 5.833001
118.725961 -154.500000 0.495884 5.831856
118.725961 -151.500000 0.495884 5.832006
118.725961 -148.500000 0.495884 5.834479
118.725961 -145.500000 0.495884 5.835979
118.725961 -142.500000 0.495884 5.828053
118.725961 -139.500000 0.495884 5.833235
118.725961 -136.500000 0.495884 5.832098
118.725961 -133.500000 0.495884 5.827300
118.725961 -130.500000 0.495884 5.833512
118.725961 -127.500000 0.495884 5.836023
118.725961 -124.500000 0.495884 5.829907
118.725961 -121.500000 0.495884 5.831138
118.725961 -118.500000 0.495884 5.831366
118.725961 -115.500000 0.495884 5.833521
118.725961 -112.500000 0.495884 5.834869
118.725961 -109.500000 0.495884 5.836267
118.725961 -106.500000 0.495884 5.839019
118.725961 -103.500000 0.495884 5.836423
118.725961 -100.500000 0.495884 5.840927
118.725961 -97.500000 0.495884 5.842844
118.725961 -94.500000 0.495884 5.842863
118.725961 -91.500000 0.495884 5.847471
118.725961 -88.500000 0.495884 5.847600
118.725961 -85.500000 0.495884 5.845502
118.725961 -82.500000 0.495884 5.851695
118.725961 -79.500000 0.495884 5.852878
118.725961 -76.500000 0.495884 5.850492
118.725961 -73.500000 0.495884 5.848379
118.725961 -70.500000 0.495884 5.848226
118.725961 -67.500000 0.495884 5.841834
118.725961 -64.500000 0.495884 5.848107
118.725961 -61.500000 0.495884 5.843492
118.725961 -58.500000 0.495884 5.847077
118.725961 -55.500000 0.495884 5.848576
118.725961 -52.500000 0.495884 5.861674
118.725961 -49.500000 0.495884 5.876766
118.725961 -46.500000 0.495884 5.889176
118.725961 -43.500000 0.495884 5.919334
118.725961 -40.500000 0.495884 5.938860
118.725961 -37.500000 0.495884 5.964616
118.725961 -34.500000 0.495884 5.988018
118.725961 -31.500000 0.495884 6.002267
118.725961 -28.500000 0.495884 6.024241
118.725961 -25.500000 0.495884 6.039138
118.725961 -22.500000 0.495884 6.053298
118.725961 -19.500000 0.495884 6.069359
118.725961 -16.500000 0.495884 6.075426
118.725961 -13.500000 0.495884 6.083607
118.725961 -10.500000 0.495884 6.096454
118.725961 -7.500000 0.495884 6.099531
118.725961 -4.500000 0.495884 6.106276
118.725961 -1.500000 0.495884 6.106966
118.725961 1.500000 0.495884 6.105504
118.725961 4.500000 0.495884 6.102898
118.725961 7.500000 0.495884 6.099404
118.725961 10.500000 0.495884 6.092799
118.725961 13.500000 0.495884 6.086607
118.725961 16.500000 0.495884 6.077732
118.725961 19.500000 0.495884 6.065765
118.725961 22.500000 0.495884 6.053165
118.725961 25.500000 0.495884 6.043836
118.725961 28.500000 0.495884 6.022448
118.725961 31.500000 0.495884 6.005876
118.725961 34.500000 0.495884 5.984909
118.725961 37.500000 0.495884 5.962634
118.725961 40.500000 0.495884 5.942518
118.725961 43.500000 0.495884 5.917979
118.725961 46.500000 0.495884 5.893698
118.725961 49.500000 0.495884 5.879474
118.725961 52.500000 0.495884 5.860614
118.725961 55.500000 0.495884 5.847412
118.725961 58.500000 0.495884 5.846166
118.725961 61.500000 0.495884 5.841991
118.725961 64.500000 0.495884 5.841064
118.725961 67.500000 0.495884 5.845025
118.725961 70.500000 0.495884 5.847432
118.725961 73.500000 0.495884 5.848053
118.725961 76.500000 0.495884 5.849257
118.725961 79.500000 0.495884 5.851729
118.725961 82.500000 0.495884 5.849988
118.725961 85.500000 0.495884 5.848270
118.725961 88.500000 0.495884 5.845817
118.725961 91.500000 0.495884 5.846191
118.725961 94.500000 0.495884 5.844106
118.725961 97.500000 0.495884 5.838971
118.725961 100.500000 0.495884 5.844572
118.725961 103.500000 0.495884 5.836345
118.725961 106.500000 0.495884 5.838492
118.725961 109.500000 0.495884 5.833400
118.725961 112.500000 0.495884 5.839176
118.725961 115.500000 0.495884 5.835326
118.725961 118.500000 0.495884 5.833536
118.725961 121.500000 0.495884 5.836218
118.725961 124.500000 0.495884 5.835677
118.725961 127.500000 0.495884 5.833696
118.725961 130.500000 0.495884 5.831026
118.725961 133.500000 0.495884 5.834246
118.725961 136.500000 0.495884 5.833871
118.725961 139.500000 0.495884 5.833152
118.725961 142.500000 0.495884 5.829151
118.725961 145.500000 0.495884 5.831041
118.725961 148.500000 0.495884 5.835146
118.725961 151.500000 0.495884 5.830905
118.725961 154.500000 0.495884 5.831579
118.725961 157.500000 0.495884 5.833842
118.725961 160.500000 0.495884 5.828058
118.725961 163.500000 0.495884 5.830915
118.725961 166.500000 0.495884 5.831676
118.725961 169.500000 0.495884 5.835234
118.725961 172.500000 0.495884 5.829079
118.725961 175.500000 0.495884 5.835828
118.725961 178.500000 0.495884 5.832122
121.586827 -178.500000 0.493352 5.832525
121.586827 -175.500000 0.493352 5.834586
121.586827 -172.500000 0.493352 5.836159
121.586827 -169.500000 0.493352 5.833123
121.586827 -166.500000 0.493352 5.833682
121.586827 -163.500000 0.493352 5.831894
121.586827 -160.500000 0.493352 5.830561
121.586827 -157.500000 0.493352 5.833001
121.586827 -154.500000 0.493352 5.831856
121.586827 -151.500000 0.493352 5.832006
121.586827 -148.500000 0.493352 5.834479
121.586827 -145.500000 0.493352 5.835979
121.586827 -142.500000 0.493352 5.828053
121.586827 -139.500000 0.493352 5.833235
121.586827 -136.500000 0.493352 5.832098
121.586827 -133.500000 0.493352 5.827300
121.586827 -130.500000 0.493352 5.833512
121.586827 -127.500000 0.493352 5.836023
121.586827 -124.500000 0.493352 5.829907
121.586827 -121.500000 0.493352 5.831138
121.586827 -118.500000 0.493352 5.831366
121.586827 -115.500000 0.493352 5.833521
121.586827 -112.500000 0.493352 5.834869
121.586827 -109.500000 0.493352 5.836267
121.586827 -106.500000 0.493352 5.839019
121.586827 -103.500000 0.493352 5.836423
121.586827 -100.500000 0.493352 5.840927
121.586827 -97.500000 0.493352 5.842844
121.586827 -94.500000 0.493352 5.842863
121.586827 -91.500000 0.493352 5.847471
121.586827 -88.500000 0.493352 5.847600
121.586827 -85.500000 0.493352 5.845502
121.586827 -82.500000 0.493352 5.851695
121.586827 -79.500000 0.493352 5.852878
121.586827 -76.500000 0.493352 5.850492
121.586827 -73.500000 0.493352 5.848379
121.586827 -70.500000 0.493352 5.848226
121.586827 -67.500000 0.493352 5.841834
121.586827 -64.500000 0.493352 5.848107
121.586827 -61.500000 0.493352 5.843492
121.586827 -58.500000 0.493352 5.847077
121.586827 -55.500000 0.493352 5.848576
121.586827 -52.500000 0.493352 5.861674
121.586827 -49.500000 0.493352 5.876766
121.586827 -46.500000 0.493352 5.889176
121.586827 -43.500000 0.493352 5.919334
121.586827 -40.500000 0.493352 5.938860
121.586827 -37.500000 0.493352 5.964616
121.586827 -34.500000 0.493352 5.988018
121.586827 -31.500000 0.493352 6.002267
121.586827 -28.500000 0.493352 6.024241
121.586827 -25.500000 0.493352 6.039138
121.586827 -22.500000 0.493352 6.053298
121.586827 -19.500000 0.493352 6.069359
121.586827 -16.500000 0.493352 6.075426
121.586827 -13.500000 0.493352 6.083607
121.586827 -10.500000 0.493352 6.096454
121.586827 -7.500000 0.493352 6.099531
121.586827 -4.500000 0.493352 6.106276
121.586827 -1.500000 0.493352 6.106966
121.586827 1.500000 0.493352 6.105504
121.586827 4.500000 0.493352 6.102898
121.586827 7.500000 0.493352 6.099404
121.586827 10.500000 0.493352 6.092799
121.586827 13.500000 0.493352 6.086607
121.586827 16.500000 0.493352 6.077732
121.586827 19.500000 0.493352 6.065765
121.586827 22.500000 0.493352 6.053165
121.586827 25.500000 0.493352 6.043836
121.586827 28.500000 0.493352 6.022448
121.586827 31.500000 0.493352 6.005876
121.586827 34.500000 0.493352 5.984909
121.586827 37.500000 0.493352 5.962634
121.586827 40.500000 0.493352 5.942518
121.586827 43.500000 0.493352 5.917979
121.586827 46.500000 0.493352 5.893698
121.586827 49.500000 0.493352 5.879474
121.586827 52.500000 0.493352 5.860614
121.586827 55.500000 0.493352 5.847412
121.586827 58.500000 0.493352 5.846166
121.586827 61.500000 0.493352 5.841991
121.586827 64.500000 0.493352 5.841064
121.586827 67.500000 0.493352 5.845025
121.586827 70.500000 0.493352 5.847432
121.586827 73.500000 0.493352 5.848053
121.586827 76.500000 0.493352 5.849257
121.586827 79.500000 0.493352 5.851729
121.586827 82.500000 0.493352 5.849988
121.586827 85.500000 0.493352 5.848270
121.586827 88.500000 0.493352 5.845817
121.586827 91.500000 0.493352 5.846191
121.586827 94.500000 0.493352 5.844106
121.586827 97.500000 0.493352 5.838971
121.586827 100.500000 0.493352 5.844572
121.586827 103.500000 0.493352 5.836345
121.586827 106.500000 0.493352 5.838492
121.586827 109.500000 0.493352 5.833400
121.586827 112.500000 0.493352 5.839176
121.586827 115.500000 0.493352 5.835326
121.586827 118.500000 0.493352 5.833536
121.586827 121.500000 0.493352 5.836218
121.586827 124.500000 0.493352 5.835677
121.586827 127.500000 0.493352 5.833696
121.586827 130.500000 0.493352 5.831026
121.586827 133.500000 0.493352 5.834246
121.586827 136.500000 0.493352 5.833871
121.586827 139.500000 0.493352 5.833152
121.586827 142.500000 0.493352 5.829151
121.586827 145.500000 0.493352 5.831041
121.586827 148.500000 0.493352 5.835146
121.586827 151.500000 0.493352 5.830905
121.586827 154.500000 0.493352 5.831579
121.586827 157.500000 0.493352 5.833842
121.586827 160.500000 0.493352 5.828058
121.586827 163.500000 0.493352 5.830915
121.586827 166.500000 0.493352 5.831676
121.586827 169.500000 0.493352 5.835234
121.586827 172.500000 0.493352 5.829079
121.586827 175.500000 0.493352 5.835828
121.586827 178.500000 0.493352 5.832122
124.447694 -178.500000 0.493728 5.832525
124.447694 -175.500000 0.493728 5.834586
124.447694 -172.500000 0.493728 5.836159
124.447694 -169.500000 0.493728 5.833123
124.447694 -166.500000 0.493728 5.833682
124.447694 -163.500000 0.493728 5.831894
124.447694 -160.500000 0.493728 5.830561
124.447694 -157.500000 0.493728 5.833001
124.447694 -154.500000 0.493728 5.831856
124.447694 -151.500000 0.493728 5.832006
124.447694 -148.500000 0.493728 5.834479
124.447694 -145.500000 0.493728 5.835979
124.447694 -142.500000 0.493728 5.828053
124.447694 -139.500000 0.493728 5.833235
124.447694 -136.500000 0.493728 5.832098
124.447694 -133.500000 0.493728 5.827300
124.447694 -130.500000 0.493728 5.833512
124.447694 -127.500000 0.493728 5.836023
124.447694 -124.500000 0.493728 5.829907
124.447694 -121.500000 0.493728 5.831138
124.447694 -118.500000 0.493728 5.831366
124.447694 -115.500000 0.493728 5.833521
124.447694 -112.500000 0.493728 5.834869
124.447694 -109.500000 0.493728 5.836267
124.447694 -106.500000 0.493728 5.839019
124.447694 -103.500000 0.493728 5.836423
124.447694 -100.500000 0.493728 5.840927
124.447694 -97.500000 0.493728 5.842844
124.447694 -94.500000 0.493728 5.842863
124.447694 -91.500000 0.493728 5.847471
124.447694 -88.500000 0.493728 5.847600
124.447694 -85.500000 0.493728 5.845502
124.447694 -82.500000 0.493728 5.851695
124.447694 -79.500000 0.493728 5.852878
124.447694 -76.500000 0.493728 5.850492
124.447694 -73.500000 0.493728 5.848379
124.447694 -70.500000 0.493728 5.848226
124.447694 -67.500000 0.493728 5.841834
124.447694 -64.500000 0.493728 5.848107
124.447694 -61.500000 0.493728 5.843492
124.447694 -58.500000 0.493728 5.847077
124.447694 -55.500000 0.493728 5.848576
124.447694 -52.500000 0.493728 5.861674
124.447694 -49.500000 0.493728 5.876766
124.447694 -46.500000 0.493728 5.889176
124.447694 -43.500000 0.493728 5.919334
124.447694 -40.500000 0.493728 5.938860
124.447694 -37.500000 0.493728 5.964616
124.447694 -34.500000 0.493728 5.988018
124.447694 -31.500000 0.493728 6.002267
124.447694 -28.500000 0.493728 6.024241
124.447694 -25.500000 0.493728 6.039138
124.447694 -22.500000 0.493728 6.053298
124.447694 -19.500000 0.493728 6.069359
124.447694 -16.500000 0.493728 6.075426
124.447694 -13.500000 0.493728 6.083607
124.447694 -10.500000 0.493728 6.096454
124.447694 -7.500000 0.493728 6.099531
124.447694 -4.500000 0.493728 6.106276
124.447694 -1.500000 0.493728 6.106966
124.447694 1.500000 0.493728 6.105504
124.447694 4.500000 0.493728 6.102898
124.447694 7.500000 0.493728 6.099404
124.447694 10.500000 0.493728 6.092799
124.447694 13.500000 0.493728 6.086607
124.447694 16.500000 0.493728 6.077732
124.447694 19.500000 0.493728 6.065765
124.447694 22.500000 0.493728 6.053165
124.447694 25.500000 0.493728 6.043836
124.447694 28.500000 0.493728 6.022448
124.447694 31.500000 0.493728 6.005876
124.447694 34.500000 0.493728 5.984909
124.447694 37.500000 0.493728 5.962634
124.447694 40.500000 0.493728 5.942518
124.447694 43.500000 0.493728 5.917979
124.447694 46.500000 0.493728 5.893698
124.447694 49.500000 0.493728 5.879474
124.447694 52.500000 0.493728 5.860614
124.447694 55.500000 0.493728 5.847412
124.447694 58.500000 0.493728 5.846166
124.447694 61.500000 0.493728 5.841991
124.447694 64.500000 0.493728 5.841064
124.447694 67.500000 0.493728 5.845025
124.447694 70.500000 0.493728 5.847432
124.447694 73.500000 0.493728 5.848053
124.447694 76.500000 0.493728 5.849257
124.447694 79.500000 0.493728 5.851729
124.447694 82.500000 0.493728 5.849988
124.447694 85.500000 0.493728 5.848270
124.447694 88.500000 0.493728 5.845817
124.447694 91.500000 0.493728 5.846191
124.447694 94.500000 0.493728 5.844106
124.447694 97.500000 0.493728 5.838971
124.447694 100.500000 0.493728 5.844572
124.447694 103.500000 0.493728 5.836345
124.447694 106.500000 0.493728 5.838492
124.447694 109.500000 0.493728 5.833400
124.447694 112.500000 0.493728 5.839176
124.447694 115.500000 0.493728 5.835326
124.447694 118.500000 0.493728 5.833536
124.447694 121.500000 0.493728 5.836218
124.447694 124.500000 0.493728 5.835677
124.447694 127.500000 0.493728 5.833696
124.447694 130.500000 0.493728 5.831026
124.447694 133.500000 0.493728 5.834246
124.447694 136.500000 0.493728 5.833871
124.447694 139.500000 0.493728 5.833152
124.447694 142.500000 0.493728 5.829151
124.447694 145.500000 0.493728 5.831041
124.447694 148.500000 0.493728 5.835146
124.447694 151.500000 0.493728 5.830905
124.447694 154.500000 0.493728 5.831579
124.447694 157.500000 0.493728 5.833842
124.447694 160.500000 0.493728 5.828058
124.447694 163.500000 0.493728 5.830915
124.447694 166.500000 0.493728 5.831676
124.447694 169.500000 0.493728 5.835234
124.447694 172.500000 0.493728 5.829079
124.447694 175.500000 0.493728 5.835828
124.447694 178.500000 0.493728 5.832122
127.308560 -178.500000 0.487997 5.832525
127.308560 -175.500000 0.487997 5.834586
127.308560 -172.500000 0.487997 5.836159
127.308560 -169.500000 0.487997 5.833123
127.308560 -166.500000 0.487997 5.833682
127.308560 -163.500000 0.487997 5.831894
127.308560 -160.500000 0.487997 5.830561
127.308560 -157.500000 0.487997 5.833001
127.308560 -154.500000 0.487997 5.831856
127.308560 -151.500000 0.487997 5.832006
127.308560 -148.500000 0.487997 5.834479
127.308560 -145.500000 0.487997 5.835979
127.308560 -142.500000 0.487997 5.828053
127.308560 -139.500000 0.487997 5.833235
127.308560 -136.500000 0.487997 5.832098
127.308560 -133.500000 0.487997 5.827300
127.308560 -130.500000 0.487997 5.833512
127.308560 -127.500000 0.487997 5.836023
127.308560 -124.500000 0.487997 5.829907
127.308560 -121.500000 0.487997 5.831138
127.308560 -118.500000 0.487997 5.831366
127.308560 -115.500000 0.487997 5.833521
127.308560 -112.500000 0.487997 5.834869
127.308560 -109.500000 0.487997 5.836267
127.308560 -106.500000 0.487997 5.839019
127.308560 -103.500000 0.487997 5.836423
127.308560 -100.500000 0.487997 5.840927
127.308560 -97.500000 0.487997 5.842844
127.308560 -94.500000 0.487997 5.842863
127.308560 -91.500000 0.487997 5.847471
127.308560 -88.500000 0.487997 5.847600
127.308560 -85.500000 0.487997 5.845502
127.308560 -82.500000 0.487997 5.851695
127.308560 -79.500000 0.487997 5.852878
127.308560 -76.500000 0.487997 5.850492
127.308560 -73.500000 0.487997 5.848379
127.308560 -70.500000 0.487997 5.848226
127.308560 -67.500000 0.487997 5.841834
127.308560 -64.500000 0.487997 5.848107
127.308560 -61.500000 0.487997 5.843492
127.308560 -58.500000 0.487997 5.847077
127.308560 -55.500000 0.487997 5.848576
127.308560 -52.500000 0.487997 5.861674
127.308560 -49.500000 0.487997 5.876766
127.308560 -46.500000 0.487997 5.889176
127.308560 -43.500000 0.487997 5.919334
127.308560 -40.500000 0.487997 5.938860
127.308560 -37.500000 0.487997 5.964616
127.308560 -34.500000 0.487997 5.988018
127.308560 -31.500000 0.487997 6.002267
127.308560 -28.500000 0.487997 6.024241
127.308560 -25.500000 0.487997 6.039138
127.308560 -22.500000 0.487997 6.053298
127.308560 -19.500000 0.487997 6.069359
127.308560 -16.500000 0.487997 6.075426
127.308560 -13.500000 0.487997 6.083607
127.308560 -10.500000 0.487997 6.096454
127.308560 -7.500000 0.487997 6.099531
127.308560 -4.500000 0.487997 6.106276
127.308560 -1.500000 0.487997 6.106966
127.308560 1.500000 0.487997 6.105504
127.308560 4.500000 0.487997 6.102898
127.308560 7.500000 0.487997 6.099404
127.308560 10.500000 0.487997 6.092799
127.308560 13.500000 0.487997 6.086607
127.308560 16.500000 0.487997 6.077732
127.308560 19.500000 0.487997 6.065765
127.308560 22.500000 0.487997 6.053165
127.308560 25.500000 0.487997 6.043836
127.308560 28.500000 0.487997 6.022448
127.308560 31.500000 0.487997 6.005876
127.308560 34.500000 0.487997 5.984909
127.308560 37.500000 0.487997 5.962634
127.308560 40.500000 0.487997 5.942518
127.308560 43.500000 0.487997 5.917979
127.308560 46.500000 0.487997 5.893698
127.308560 49.500000 0.487997 5.879474
127.308560 52.500000 0.487997 5.860614
127.308560 55.500000 0.487997 5.847412
127.308560 58.500000 0.487997 5.846166
127.308560 61.500000 0.487997 5.841991
127.308560 64.500000 0.487997 5.841064
127.308560 67.500000 0.487997 5.845025
127.308560 70.500000 0.487997 5.847432
127.308560 73.500000 0.487997 5.848053
127.308560 76.500000 0.487997 5.849257
127.308560 79.500000 0.487997 5.851729
127.308560 82.500000 0.487997 5.849988
127.308560 85.500000 0.487997 5.848270
127.308560 88.500000 0.487997 5.845817
127.308560 91.500000 0.487997 5.846191
127.308560 94.500000 0.487997 5.844106
127.308560 97.500000 0.487997 5.838971
127.308560 100.500000 0.487997 5.844572
127.308560 103.500000 0.487997 5.836345
127.308560 106.500000 0.487997 5.838492
127.308560 109.500000 0.487997 5.833400
127.308560 112.500000 0.487997 5.839176
127.308560 115.500000 0.487997 5.835326
127.308560 118.500000 0.487997 5.833536
127.308560 121.500000 0.487997 5.836218
127.308560 124.500000 0.487997 5.835677
127.308560 127.500000 0.487997 5.833696
127.308560 130.500000 0.487997 5.831026
127.308560 133.500000 0.487997 5.834246
127.308560 136.500000 0.487997 5.833871
127.308560 139.500000 0.487997 5.833152
127.308560 142.500000 0.487997 5.829151
127.308560 145.500000 0.487997 5.831041
127.308560 148.500000 0.487997 5.835146
127.308560 151.500000 0.487997 5.830905
127.308560 154.500000 0.487997 5.831579
127.308560 157.500000 0.487997 5.833842
127.308560 160.500000 0.487997 5.828058
127.308560 163.500000 0.487997 5.830915
127.308560 166.500000 0.487997 5.831676
127.308560 169.500000 0.487997 5.835234
127.308560 172.500000 0.487997 5.829079
127.308560 175.500000 0.487997 5.835828
127.308560 178.500000 0.487997 5.832122
130.169427 -178.500000 0.488381 5.832525
130.169427 -175.500000 0.488381 5.834586
130.169427 -172.500000 0.488381 5.836159
130.169427 -169.500000 0.488381 5.833123
130.169427 -166.500000 0.488381 5.833682
130.169427 -163.500000 0.488381 5.831894
130.169427 -160.500000 0.488381 5.830561
130.169427 -157.500000 0.488381 5.833001
130.169427 -154.500000 0.488381 5.831856
130.169427 -151.500000 0.488381 5.832006
130.169427 -148.500000 0.488381 5.834479
130.169427 -145.500000 0.488381 5.835979
130.169427 -142.500000 0.488381 5.828053
130.169427 -139.500000 0.488381 5.833235
130.169427 -136.500000 0.488381 5.832098
130.169427 -133.500000 0.488381 5.827300
130.169427 -130.500000 0.488381 5.833512
130.169427 -127.500000 0.488381 5.836023
130.169427 -124.500000 0.488381 5.829907
130.169427 -121.500000 0.488381 5.831138
130.169427 -118.500000 0.488381 5.831366
130.169427 -115.500000 0.488381 5.833521
130.169427 -112.500000 0.488381 5.834869
130.169427 -109.500000 0.488381 5.836267
130.169427 -106.500000 0.488381 5.839019
130.169427 -103.500000 0.488381 5.836423
130.169427 -100.500000 0.488381 5.840927
130.169427 -97.500000 0.488381 5.842844
130.169427 -94.500000 0.488381 5.842863
130.169427 -91.500000 0.488381 5.847471
130.169427 -88.500000 0.488381 5.847600
130.169427 -85.500000 0.488381 5.845502
130.169427 -82.500000 0.488381 5.851695
130.169427 -79.500000 0.488381 5.852878
130.169427 -76.500000 0.488381 5.850492
130.169427 -73.500000 0.488381 5.848379
130.169427 -70.500000 0.488381 5.848226
130.169427 -67.500000 0.488381 5.841834
130.169427 -64.500000 0.488381 5.848107
130.169427 -61.500000 0.488381 5.843492
130.169427 -58.500000 0.488381 5.847077
130.169427 -55.500000 0.488381 5.848576
130.169427 -52.500000 0.488381 5.861674
130.169427 -49.500000 0.488381 5.876766
130.169427 -46.500000 0.488381 5.889176
130.169427 -43.500000 0.488381 5.919334
130.169427 -40.500000 0.488381 5.938860
130.169427 -37.500000 0.488381 5.964616
130.169427 -34.500000 0.488381 5.988018
130.169427 -31.500000 0.488381 6.002267
130.169427 -28.500000 0.488381 6.024241
130.169427 -25.500000 0.488381 6.039138
130.169427 -22.500000 0.488381 6.053298
130.169427 -19.500000 0.488381 6.069359
130.169427 -16.500000 0.488381 6.075426
130.169427 -13.500000 0.488381 6.083607
130.169427 -10.500000 0.488381 6.096454
130.169427 -7.500000 0.488381 6.099531
130.169427 -4.500000 0.488381 6.106276
130.169427 -1.500000 0.488381 6.106966
130.169427 1.500000 0.488381 6.105504
130.169427 4.500000 0.488381 6.102898
130.169427 7.500000 0.488381 6.099404
130.169427 10.500000 0.488381 6.092799
130.169427 13.500000 0.488381 6.086607
130.169427 16.500000 0.488381 6.077732
130.169427 19.500000 0.488381 6.065765
130.169427 22.500000 0.488381 6.053165
130.169427 25.500000 0.488381 6.043836
130.169427 28.500000 0.488381 6.022448
130.169427 31.500000 0.488381 6.005876
130.169427 34.500000 0.488381 5.984909
130.169427 37.500000 0.488381 5.962634
130.169427 40.500000 0.488381 5.942518
130.169427 43.500000 0.488381 5.917979
130.169427 46.500000 0.488381 5.893698
130.169427 49.500000 0.488381 5.879474
130.169427 52.500000 0.488381 5.860614
130.169427 55.500000 0.488381 5.847412
130.169427 58.500000 0.488381 5.846166
130.169427 61.500000 0.488381 5.841991
130.169427 64.500000 0.488381 5.841064
130.169427 67.500000 0.488381 5.845025
130.169427 70.500000 0.488381 5.847432
130.169427 73.500000 0.488381 5.848053
130.169427 76.500000 0.488381 5.849257
130.169427 79.500000 0.488381 5.851729
130.169427 82.500000 0.488381 5.849988
130.169427 85.500000 0.488381 5.848270
130.169427 88.500000 0.488381 5.845817
130.169427 91.500000 0.488381 5.846191
130.169427 94.500000 0.488381 5.844106
130.169427 97.500000 0.488381 5.838971
130.169427 100.500000 0.488381 5.844572
130.169427 103.500000 0.488381 5.836345
130.169427 106.500000 0.488381 5.838492
130.169427 109.500000 0.488381 5.833400
130.169427 112.500000 0.488381 5.839176
130.169427 115.500000 0.488381 5.835326
130.169427 118.500000 0.488381 5.833536
130.169427 121.500000 0.488381 5.836218
130.169427 124.500000 0.488381 5.835677
130.169427 127.500000 0.488381 5.833696
130.169427 130.500000 0.488381 5.831026
130.169427 133.500000 0.488381 5.834246
130.169427 136.500000 0.488381 5.833871
130.169427 139.500000 0.488381 5.833152
130.169427 142.500000 0.488381 5.829151
130.169427 145.500000 0.488381 5.831041
130.169427 148.500000 0.488381 5.835146
130.169427 151.500000 0.488381 5.830905
130.169427 154.500000 0.488381 5.831579
130.169427 157.500000 0.488381 5.833842
130.169427 160.500000 0.488381 5.828058
130.169427 163.500000 0.488381 5.830915
130.169427 166.500000 0.488381 5.831676
130.169427 169.500000 0.488381 5.835234
130.169427 172.500000 0.488381 5.829079
130.169427 175.500000 0.488381 5.835828
130.169427 178.500000 0.488381 5.832122
133.030293 -178.500000 0.488623 5.832525
133.030293 -175.500000 0.488623 5.834586
133.030293 -172.500000 0.488623 5.836159
133.030293 -169.500000 0.488623 5.833123
133.030293 -166.500000 0.488623 5.833682
133.030293 -163.500000 0.488623 5.831894
133.030293 -160.500000 0.488623 5.830561
133.030293 -157.500000 0.488623 5.833001
133.030293 -154.500000 0.488623 5.831856
133.030293 -151.500000 0.488623 5.832006
133.030293 -148.500000 0.488623 5.834479
133.030293 -145.500000 0.488623 5.835979
133.030293 -142.500000 0.488623 5.828053
133.030293 -139.500000 0.488623 5.833235
133.030293 -136.500000 0.488623 5.832098
133.030293 -133.500000 0.488623 5.827300
133.030293 -130.500000 0.488623 5.833512
133.030293 -127.500000 0.488623 5.836023
133.030293 -124.500000 0.488623 5.829907
133.030293 -121.500000 0.488623 5.831138
133.030293 -118.500000 0.488623 5.831366
133.030293 -115.500000 0.488623 5.833521
133.030293 -112.500000 0.488623 5.834869
133.030293 -109.500000 0.488623 5.836267
133.030293 -106.500000 0.488623 5.839019
133.030293 -103.500000 0.488623 5.836423
133.030293 -100.500000 0.488623 5.840927
133.030293 -97.500000 0.488623 5.842844
133.030293 -94.500000 0.488623 5.842863
133.030293 -91.500000 0.488623 5.847471
133.030293 -88.500000 0.488623 5.847600
133.030293 -85.500000 0.488623 5.845502
133.030293 -82.500000 0.488623 5.851695
133.030293 -79.500000 0.488623 5.852878
133.030293 -76.500000 0.488623 5.850492
133.030293 -73.500000 0.488623 5.848379
133.030293 -70.500000 0.488623 5.848226
133.030293 -67.500000 0.488623 5.841834
133.030293 -64.500000 0.488623 5.848107
133.030293 -61.500000 0.488623 5.843492
133.030293 -58.500000 0.488623 5.847077
133.030293 -55.500000 0.488623 5.848576
133.030293 -52.500000 0.488623 5.861674
133.030293 -49.500000 0.488623 5.876766
133.030293 -46.500000 0.488623 5.889176
133.030293 -43.500000 0.488623 5.919334
133.030293 -40.500000 0.488623 5.938860
133.030293 -37.500000 0.488623 5.964616
133.030293 -34.500000 0.488623 5.988018
133.030293 -31.500000 0.488623 6.002267
133.030293 -28.500000 0.488623 6.024241
133.030293 -25.500000 0.488623 6.039138
133.030293 -22.500000 0.488623 6.053298
133.030293 -19.500000 0.488623 6.069359
133.030293 -16.500000 0.488623 6.075426
133.030293 -13.500000 0.488623 6.083607
133.030293 -10.500000 0.488623 6.096454
133.030293 -7.500000 0.488623 6.099531
133.030293 -4.500000 0.488623 6.106276
133.030293 -1.500000 0.488623 6.106966
133.030293 1.500000 0.488623 6.105504
133.030293 4.500000 0.488623 6.102898
133.030293 7.500000 0.488623 6.099404
133.030293 10.500000 0.488623 6.092799
133.030293 13.500000 0.488623 6.086607
133.030293 16.500000 0.488623 6.077732
133.030293 19.500000 0.488623 6.065765
133.030293 22.500000 0.488623 6.053165
133.030293 25.500000 0.488623 6.043836
133.030293 28.500000 0.488623 6.022448
133.030293 31.500000 0.488623 6.005876
133.030293 34.500000 0.488623 5.984909
133.030293 37.500000 0.488623 5.962634
133.030293 40.500000 0.488623 5.942518
133.030293 43.500000 0.488623 5.917979
133.030293 46.500000 0.488623 5.893698
133.030293 49.500000 0.488623 5.879474
133.030293 52.500000 0.488623 5.860614
133.030293 55.500000 0.488623 5.847412
133.030293 58.500000 0.488623 5.846166
133.030293 61.500000 0.488623 5.841991
133.030293 64.500000 0.488623 5.841064
133.030293 67.500000 0.488623 5.845025
133.030293 70.500000 0.488623 5.847432
133.030293 73.500000 0.488623 5.848053
133.030293 76.500000 0.488623 5.849257
133.030293 79.500000 0.488623 5.851729
133.030293 82.500000 0.488623 5.849988
133.030293 85.500000 0.488623 5.848270
133.030293 88.500000 0.488623 5.845817
133.030293 91.500000 0.488623 5.846191
133.030293 94.500000 0.488623 5.844106
133.030293 97.500000 0.488623 5.838971
133.030293 100.500000 0.488623 5.844572
133.030293 103.500000 0.488623 5.836345
133.030293 106.500000 0.488623 5.838492
133.030293 109.500000 0.488623 5.833400
133.030293 112.500000 0.488623 5.839176
133.030293 115.500000 0.488623 5.835326
133.030293 118.500000 0.488623 5.833536
133.030293 121.500000 0.488623 5.836218
133.030293 124.500000 0.488623 5.835677
133.030293 127.500000 0.488623 5.833696
133.030293 130.500000 0.488623 5.831026
133.030293 133.500000 0.488623 5.834246
133.030293 136.500000 0.488623 5.833871
133.030293 139.500000 0.488623 5.833152
133.030293 142.500000 0.488623 5.829151
133.030293 145.500000 0.488623 5.831041
133.030293 148.500000 0.488623 5.835146
133.030293 151.500000 0.488623 5.830905
133.030293 154.500000 0.488623 5.831579
133.030293 157.500000 0.488623 5.833842
133.030293 160.500000 0.488623 5.828058
133.030293 163.500000 0.488623 5.830915
133.030293 166.500000 0.488623 5.831676
133.030293 169.500000 0.488623 5.835234
133.030293 172.500000 0.488623 5.829079
133.030293 175.500000 0.488623 5.835828
133.030293 178.500000 0.488623 5.832122
135.891160 -178.500000 0.486673 5.832525
135.891160 -175.500000 0.486673 5.834586
135.891160 -172.500000 0.486673 5.836159
135.891160 -169.500000 0.486673 5.833123
135.891160 -166.500000 0.486673 5.833682
135.891160 -163.500000 0.486673 5.831894
135.891160 -160.500000 0.486673 5.830561
135.891160 -157.500000 0.486673 5.833001
135.891160 -154.500000 0.486673 5.831856
135.891160 -151.500000 0.486673 5.832006
135.891160 -148.500000 0.486673 5.834479
135.891160 -145.500000 0.486673 5.835979
135.891160 -142.500000 0.486673 5.828053
135.891160 -139.500000 0.486673 5.833235
135.891160 -136.500000 0.486673 5.832098
135.891160 -133.500000 0.486673 5.827300
135.891160 -130.500000 0.486673 5.833512
135.891160 -127.500000 0.486673 5.836023
135.891160 -124.500000 0.486673 5.829907
135.891160 -121.500000 0.486673 5.831138
135.891160 -118.500000 0.486673 5.831366
135.891160 -115.500000 0.486673 5.833521
135.891160 -112.500000 0.486673 5.834869
135.891160 -109.500000 0.486673 5.836267
135.891160 -106.500000 0.486673 5.839019
135.891160 -103.500000 0.486673 5.836423
135.891160 -100.500000 0.486673 5.840927
135.891160 -97.500000 0.486673 5.842844
135.891160 -94.500000 0.486673 5.842863
135.891160 -91.500000 0.486673 5.847471
135.891160 -88.500000 0.486673 5.847600
135.891160 -85.500000 0.486673 5.845502
135.891160 -82.500000 0.486673 5.851695
135.891160 -79.500000 0.486673 5.852878
135.891160 -76.500000 0.486673 5.850492
135.891160 -73.500000 0.486673 5.848379
135.891160 -70.500000 0.486673 5.848226
135.891160 -67.500000 0.486673 5.841834
135.891160 -64.500000 0.486673 5.848107
135.891160 -61.500000 0.486673 5.843492
135.891160 -58.500000 0.486673 5.847077
135.891160 -55.500000 0.486673 5.848576
135.891160 -52.500000 0.486673 5.861674
135.891160 -49.500000 0.486673 5.876766
135.891160 -46.500000 0.486673 5.889176
135.891160 -43.500000 0.486673 5.919334
135.891160 -40.500000 0.486673 5.938860
135.891160 -37.500000 0.486673 5.964616
135.891160 -34.500000 0.486673 5.988018
135.891160 -31.500000 0.486673 6.002267
135.891160 -28.500000 0.486673 6.024241
135.891160 -25.500000 0.486673 6.039138
135.891160 -22.500000 0.486673 6.053298
135.891160 -19.500000 0.486673 6.069359
135.891160 -16.500000 0.486673 6.075426
135.891160 -13.500000 0.486673 6.083607
135.891160 -10.500000 0.486673 6.096454
135.891160 -7.500000 0.486673 6.099531
135.891160 -4.500000 0.486673 6.106276
135.891160 -1.500000 0.486673 6.106966
135.891160 1.500000 0.486673 6.105504
135.891160 4.500000 0.486673 6.102898
135.891160 7.500000 0.486673 6.099404
135.891160 10.500000 0.486673 6.092799
135.891160 13.500000 0.486673 6.086607
135.891160 16.500000 0.486673 6.077732
135.891160 19.500000 0.486673 6.065765
135.891160 22.500000 0.486673 6.053165
135.891160 25.500000 0.486673 6.043836
135.891160 28.500000 0.486673 6.022448
135.891160 31.500000 0.486673 6.005876
135.891160 34.500000 0.486673 5.984909
135.891160 37.500000 0.486673 5.962634
135.891160 40.500000 0.486673 5.942518
135.891160 43.500000 0.486673 5.917979
135.891160 46.500000 0.486673 5.893698
135.891160 49.500000 0.486673 5.879474
135.891160 52.500000 0.486673 5.860614
135.891160 55.500000 0.486673 5.847412
135.891160 58.500000 0.486673 5.846166
135.891160 61.500000 0.486673 5.841991
135.891160 64.500000 0.486673 5.841064
135.891160 67.500000 0.486673 5.845025
135.891160 70.500000 0.486673 5.847432
135.891160 73.500000 0.486673 5.848053
135.891160 76.500000 0.486673 5.849257
135.891160 79.500000 0.486673 5.851729
135.891160 82.500000 0.486673 5.849988
135.891160 85.500000 0.486673 5.848270
135.891160 88.500000 0.486673 5.845817
135.891160 91.500000 0.486673 5.846191
135.891160 94.500000 0.486673 5.844106
135.891160 97.500000 0.486673 5.838971
135.891160 100.500000 0.486673 5.844572
135.891160 103.500000 0.486673 5.836345
135.891160 106.500000 0.486673 5.838492
135.891160 109.500000 0.486673 5.833400
135.891160 112.500000 0.486673 5.839176
135.891160 115.500000 0.486673 5.835326
135.891160 118.500000 0.486673 5.833536
135.891160 121.500000 0.486673 5.836218
135.891160 124.500000 0.486673 5.835677
135.891160 127.500000 0.486673 5.833696
135.891160 130.500000 0.486673 5.831026
135.891160 133.500000 0.486673 5.834246
135.891160 136.500000 0.486673 5.833871
135.891160 139.500000 0.486673 5.833152
135.891160 142.500000 0.486673 5.829151
135.891160 145.500000 0.486673 5.831041
135.891160 148.500000 0.486673 5.835146
135.891160 151.500000 0.486673 5.830905
135.891160 154.500000 0.486673 5.831579
135.891160 157.500000 0.486673 5.833842
135.891160 160.500000 0.486673 5.828058
135.891160 163.500000 0.486673 5.830915
135.891160 166.500000 0.486673 5.831676
135.891160 169.500000 0.486673 5.835234
135.891160 172.500000 0.486673 5.829079
135.891160 175.500000 0.486673 5.835828
135.891160 178.500000 0.486673 5.832122
138.752026 -178.500000 0.481743 5.832525
138.752026 -175.500000 0.481743 5.834586
138.752026 -172.500000 0.481743 5.836159
138.752026 -169.500000 0.481743 5.833123
138.752026 -166.500000 0.481743 5.833682
138.752026 -163.500000 0.481743 5.831894
138.752026 -160.500000 0.481743 5.830561
138.752026 -157.500000 0.481743 5.833001
138.752026 -154.500000 0.481743 5.831856
138.752026 -151.500000 0.481743 5.832006
138.752026 -148.500000 0.481743 5.834479
138.752026 -145.500000 0.481743 5.835979
138.752026 -142.500000 0.481743 5.828053
138.752026 -139.500000 0.481743 5.833235
138.752026 -136.500000 0.481743 5.832098
138.752026 -133.500000 0.481743 5.827300
138.752026 -130.500000 0.481743 5.833512
138.752026 -127.500000 0.481743 5.836023
138.752026 -124.500000 0.481743 5.829907
138.752026 -121.500000 0.481743 5.831138
138.752026 -118.500000 0.481743 5.831366
138.752026 -115.500000 0.481743 5.833521
138.752026 -112.500000 0.481743 5.834869
138.752026 -109.500000 0.481743 5.836267
138.752026 -106.500000 0.481743 5.839019
138.752026 -103.500000 0.481743 5.836423
138.752026 -100.500000 0.481743 5.840927
138.752026 -97.500000 0.481743 5.842844
138.752026 -94.500000 0.481743 5.842863
138.752026 -91.500000 0.481743 5.847471
138.752026 -88.500000 0.481743 5.847600
138.752026 -85.500000 0.481743 5.845502
138.752026 -82.500000 0.481743 5.851695
138.752026 -79.500000 0.481743 5.852878
138.752026 -76.500000 0.481743 5.850492
138.752026 -73.500000 0.481743 5.848379
138.752026 -70.500000 0.481743 5.848226
138.752026 -67.500000 0.481743 5.841834
138.752026 -64.500000 0.481743 5.848107
138.752026 -61.500000 0.481743 5.843492
138.752026 -58.500000 0.481743 5.847077
138.752026 -55.500000 0.481743 5.848576
138.752026 -52.500000 0.481743 5.861674
138.752026 -49.500000 0.481743 5.876766
138.752026 -46.500000 0.481743 5.889176
138.752026 -43.500000 0.481743 5.919334
138.752026 -40.500000 0.481743 5.938860
138.752026 -37.500000 0.481743 5.964616
138.752026 -34.500000 0.481743 5.988018
138.752026 -31.500000 0.481743 6.002267
138.752026 -28.500000 0.481743 6.024241
138.752026 -25.500000 0.481743 6.039138
138.752026 -22.500000 0.481743 6.053298
138.752026 -19.500000 0.481743 6.069359
138.752026 -16.500000 0.481743 6.075426
138.752026 -13.500000 0.481743 6.083607
138.752026 -10.500000 0.481743 6.096454
138.752026 -7.500000 0.481743 6.099531
138.752026 -4.500000 0.481743 6.106276
138.752026 -1.500000 0.481743 6.106966
138.752026 1.500000 0.481743 6.105504
138.752026 4.500000 0.481743 6.102898
138.752026 7.500000 0.481743 6.099404
138.752026 10.500000 0.481743 6.092799
138.752026 13.500000 0.481743 6.086607
138.752026 16.500000 0.481743 6.077732
138.752026 19.500000 0.481743 6.065765
138.752026 22.500000 0.481743 6.053165
138.752026 25.500000 0.481743 6.043836
138.752026 28.500000 0.481743 6.022448
138.752026 31.500000 0.481743 6.005876
138.752026 34.500000 0.481743 5.984909
138.752026 37.500000 0.481743 5.962634
138.752026 40.500000 0.481743 5.942518
138.752026 43.500000 0.481743 5.917979
138.752026 46.500000 0.481743 5.893698
138.752026 49.500000 0.481743 5.879474
138.752026 52.500000 0.481743 5.860614
138.752026 55.500000 0.481743 5.847412
138.752026 58.500000 0.481743 5.846166
138.752026 61.500000 0.481743 5.841991
138.752026 64.500000 0.481743 5.841064
138.752026 67.500000 0.481743 5.845025
138.752026 70.500000 0.481743 5.847432
138.752026 73.500000 0.481743 5.848053
138.752026 76.500000 0.481743 5.849257
138.752026 79.500000 0.481743 5.851729
138.752026 82.500000 0.481743 5.849988
138.752026 85.500000 0.481743 5.848270
138.752026 88.500000 0.481743 5.845817
138.752026 91.500000 0.481743 5.846191
138.752026 94.500000 0.481743 5.844106
138.752026 97.500000 0.481743 5.838971
138.752026 100.500000 0.481743 5.844572
138.752026 103.500000 0.481743 5.836345
138.752026 106.500000 0.481743 5.838492
138.752026 109.500000 0.481743 5.833400
138.752026 112.500000 0.481743 5.839176
138.752026 115.500000 0.481743 5.835326
138.752026 118.500000 0.481743 5.833536
138.752026 121.500000 0.481743 5.836218
138.752026 124.500000 0.481743 5.835677
138.752026 127.500000 0.481743 5.833696
138.752026 130.500000 0.481743 5.831026
138.752026 133.500000 0.481743 5.834246
138.752026 136.500000 0.481743 5.833871
138.752026 139.500000 0.481743 5.833152
138.752026 142.500000 0.481743 5.829151
138.752026 145.500000 0.481743 5.831041
138.752026 148.500000 0.481743 5.835146
138.752026 151.500000 0.481743 5.830905
138.752026 154.500000 0.481743 5.831579
138.752026 157.500000 0.481743 5.833842
138.752026 160.500000 0.481743 5.828058
138.752026 163.500000 0.481743 5.830915
138.752026 166.500000 0.481743 5.831676
138.752026 169.500000 0.481743 5.835234
138.752026 172.500000 0.481743 5.829079
138.752026 175.500000 0.481743 5.835828
138.752026 178.500000 0.481743 5.832122
141.612893 -178.500000 0.485591 5.832525
141.612893 -175.500000 0.485591 5.834586
141.612893 -172.500000 0.485591 5.836159
141.612893 -169.500000 0.485591 5.833123
141.612893 -166.500000 0.485591 5.833682
141.612893 -163.500000 0.485591 5.831894
141.612893 -160.500000 0.485591 5.830561
141.612893 -157.500000 0.485591 5.833001
141.612893 -154.500000 0.485591 5.831856
141.612893 -151.500000 0.485591 5.832006
141.612893 -148.500000 0.485591 5.834479
141.612893 -145.500000 0.485591 5.835979
141.612893 -142.500000 0.485591 5.828053
141.612893 -139.500000 0.485591 5.833235
141.612893 -136.500000 0.485591 5.832098
141.612893 -133.500000 0.485591 5.827300
141.612893 -130.500000 0.485591 5.833512
141.612893 -127.500000 0.485591 5.836023
141.612893 -124.500000 0.485591 5.829907
141.612893 -121.500000 0.485591 5.831138
141.612893 -118.500000 0.485591 5.831366
141.612893 -115.500000 0.485591 5.833521
141.612893 -112.500000 0.485591 5.834869
141.612893 -109.500000 0.485591 5.836267
141.612893 -106.500000 0.485591 5.839019
141.612893 -103.500000 0.485591 5.836423
141.612893 -100.500000 0.485591 5.840927
141.612893 -97.500000 0.485591 5.842844
141.612893 -94.500000 0.485591 5.842863
141.612893 -91.500000 0.485591 5.847471
141.612893 -88.500000 0.485591 5.847600
141.612893 -85.500000 0.485591 5.845502
141.612893 -82.500000 0.485591 5.851695
141.612893 -79.500000 0.485591 5.852878
141.612893 -76.500000 0.485591 5.850492
141.612893 -73.500000 0.485591 5.848379
141.612893 -70.500000 0.485591 5.848226
141.612893 -67.500000 0.485591 5.841834
141.612893 -64.500000 0.485591 5.848107
141.612893 -61.500000 0.485591 5.843492
141.612893 -58.500000 0.485591 5.847077
141.612893 -55.500000 0.485591 5.848576
141.612893 -52.500000 0.485591 5.861674
141.612893 -49.500000 0.485591 5.876766
141.612893 -46.500000 0.485591 5.889176
141.612893 -43.500000 0.485591 5.919334
141.612893 -40.500000 0.485591 5.938860
141.612893 -37.500000 0.485591 5.964616
141.612893 -34.500000 0.485591 5.988018
141.612893 -31.500000 0.485591 6.002267
141.612893 -28.500000 0.485591 6.024241
141.612893 -25.500000 0.485591 6.039138
141.612893 -22.500000 0.485591 6.053298
141.612893 -19.500000 0.485591 6.069359
141.612893 -16.500000 0.485591 6.075426
141.612893 -13.500000 0.485591 6.083607
141.612893 -10.500000 0.485591 6.096454
141.612893 -7.500000 0.485591 6.099531
141.612893 -4.500000 0.485591 6.106276
141.612893 -1.500000 0.485591 6.106966
141.612893 1.500000 0.485591 6.105504
141.612893 4.500000 0.485591 6.102898
141.612893 7.500000 0.485591 6.099404
141.612893 10.500000 0.485591 6.092799
141.612893 13.500000 0.485591 6.086607
141.612893 16.500000 0.485591 6.077732
141.612893 19.500000 0.485591 6.065765
141.612893 22.500000 0.485591 6.053165
141.612893 25.500000 0.485591 6.043836
141.612893 28.500000 0.485591 6.022448
141.612893 31.500000 0.485591 6.005876
141.612893 34.500000 0.485591 5.984909
141.612893 37.500000 0.485591 5.962634
141.612893 40.500000 0.485591 5.942518
141.612893 43.500000 0.485591 5.917979
141.612893 46.500000 0.485591 5.893698
141.612893 49.500000 0.485591 5.879474
141.612893 52.500000 0.485591 5.860614
141.612893 55.500000 0.485591 5.847412
141.612893 58.500000 0.485591 5.846166
141.612893 61.500000 0.485591 5.841991
141.612893 64.500000 0.485591 5.841064
141.612893 67.500000 0.485591 5.845025
141.612893 70.500000 0.485591 5.847432
141.612893 73.500000 0.485591 5.848053
141.612893 76.500000 0.485591 5.849257
141.612893 79.500000 0.485591 5.851729
141.612893 82.500000 0.485591 5.849988
141.612893 85.500000 0.485591 5.848270
141.612893 88.500000 0.485591 5.845817
141.612893 91.500000 0.485591 5.846191
141.612893 94.500000 0.485591 5.844106
141.612893 97.500000 0.485591 5.838971
141.612893 100.500000 0.485591 5.844572
141.612893 103.500000 0.485591 5.836345
141.612893 106.500000 0.485591 5.838492
141.612893 109.500000 0.485591 5.833400
141.612893 112.500000 0.485591 5.839176
141.612893 115.500000 0.485591 5.835326
141.612893 118.500000 0.485591 5.833536
141.612893 121.500000 0.485591 5.836218
141.612893 124.500000 0.485591 5.835677
141.612893 127.500000 0.485591 5.833696
141.612893 130.500000 0.485591 5.831026
141.612893 133.500000 0.485591 5.834246
141.612893 136.500000 0.485591 5.833871
141.612893 139.500000 0.485591 5.833152
141.612893 142.500000 0.485591 5.829151
141.612893 145.500000 0.485591 5.831041
141.612893 148.500000 0.485591 5.835146
141.612893 151.500000 0.485591 5.830905
141.612893 154.500000 0.485591 5.831579
141.612893 157.500000 0.485591 5.833842
141.612893 160.500000 0.485591 5.828058
141.612893 163.500000 0.485591 5.830915
141.612893 166.500000 0.485591 5.831676
141.612893 169.500000 0.485591 5.835234
141.612893 172.500000 0.485591 5.829079
141.612893 175.500000 0.485591 5.835828
141.612893 178.500000 0.485591 5.832122
144.473759 -178.500000 0.484953 5.832525
144.473759 -175.500000 0.484953 5.834586
144.473759 -172.500000 0.484953 5.836159
144.473759 -169.500000 0.484953 5.833123
144.473759 -166.500000 0.484953 5.833682
144.473759 -163.500000 0.484953 5.831894
144.473759 -160.500000 0.484953 5.830561
144.473759 -157.500000 0.484953 5.833001
144.473759 -154.500000 0.484953 5.831856
144.473759 -151.500000 0.484953 5.832006
144.473759 -148.500000 0.484953 5.834479
144.473759 -145.500000 0.484953 5.835979
144.473759 -142.500000 0.484953 5.828053
144.473759 -139.500000 0.484953 5.833235
144.473759 -136.500000 0.484953 5.832098
144.473759 -133.500000 0.484953 5.827300
144.473759 -130.500000 0.484953 5.833512
144.473759 -127.500000 0.484953 5.836023
144.473759 -124.500000 0.484953 5.829907
144.473759 -121.500000 0.484953 5.831138
144.473759 -118.500000 0.484953 5.831366
144.473759 -115.500000 0.484953 5.833521
144.473759 -112.500000 0.484953 5.834869
144.473759 -109.500000 0.484953 5.836267
144.473759 -106.500000 0.484953 5.839019
144.473759 -103.500000 0.484953 5.836423
144.473759 -100.500000 0.484953 5.840927
144.473759 -97.500000 0.484953 5.842844
144.473759 -94.500000 0.484953 5.842863
144.473759 -91.500000 0.484953 5.847471
144.473759 -88.500000 0.484953 5.847600
144.473759 -85.500000 0.484953 5.845502
144.473759 -82.500000 0.484953 5.851695
144.473759 -79.500000 0.484953 5.852878
144.473759 -76.500000 0.484953 5.850492
144.473759 -73.500000 0.484953 5.848379
144.473759 -70.500000 0.484953 5.848226
144.473759 -67.500000 0.484953 5.841834
144.473759 -64.500000 0.484953 5.848107
144.473759 -61.500000 0.484953 5.843492
144.473759 -58.500000 0.484953 5.847077
144.473759 -55.500000 0.484953 5.848576
144.473759 -52.500000 0.484953 5.861674
144.473759 -49.500000 0.484953 5.876766
144.473759 -46.500000 0.484953 5.889176
144.473759 -43.500000 0.484953 5.919334
144.473759 -40.500000 0.484953 5.938860
144.473759 -37.500000 0.484953 5.964616
144.473759 -34.500000 0.484953 5.988018
144.473759 -31.500000 0.484953 6.002267
144.473759 -28.500000 0.484953 6.024241
144.473759 -25.500000 0.484953 6.039138
144.473759 -22.500000 0.484953 6.053298
144.473759 -19.500000 0.484953 6.069359
144.473759 -16.500000 0.484953 6.075426
144.473759 -13.500000 0.484953 6.083607
144.473759 -10.500000 0.484953 6.096454
144.473759 -7.500000 0.484953 6.099531
144.473759 -4.500000 0.484953 6.106276
144.473759 -1.500000 0.484953 6.106966
144.473759 1.500000 0.484953 6.105504
144.473759 4.500000 0.484953 6.102898
144.473759 7.500000 0.484953 6.099404
144.473759 10.500000 0.484953 6.092799
144.473759 13.500000 0.484953 6.086607
144.473759 16.500000 0.484953 6.077732
144.473759 19.500000 0.484953 6.065765
144.473759 22.500000 0.484953 6.053165
144.473759 25.500000 0.484953 6.043836
144.473759 28.500000 0.484953 6.022448
144.473759 31.500000 0.484953 6.005876
144.473759 34.500000 0.484953 5.984909
144.473759 37.500000 0.484953 5.962634
144.473759 40.500000 0.484953 5.942518
144.473759 43.500000 0.484953 5.917979
144.473759 46.500000 0.484953 5.893698
144.473759 49.500000 0.484953 5.879474
144.473759 52.500000 0.484953 5.860614
144.473759 55.500000 0.484953 5.847412
144.473759 58.500000 0.484953 5.846166
144.473759 61.500000 0.484953 5.841991
144.473759 64.500000 0.484953 5.841064
144.473759 67.500000 0.484953 5.845025
144.473759 70.500000 0.484953 5.847432
144.473759 73.500000 0.484953 5.848053
144.473759 76.500000 0.484953 5.849257
144.473759 79.500000 0.484953 5.851729
144.473759 82.500000 0.484953 5.849988
144.473759 85.500000 0.484953 5.848270
144.473759 88.500000 0.484953 5.845817
144.473759 91.500000 0.484953 5.846191
144.473759 94.500000 0.484953 5.844106
144.473759 97.500000 0.484953 5.838971
144.473759 100.500000 0.484953 5.844572
144.473759 103.500000 0.484953 5.836345
144.473759 106.500000 0.484953 5.838492
144.473759 109.500000 0.484953 5.833400
144.473759 112.500000 0.484953 5.839176
144.473759 115.500000 0.484953 5.835326
144.473759 118.500000 0.484953 5.833536
144.473759 121.500000 0.484953 5.836218
144.473759 124.500000 0.484953 5.835677
144.473759 127.500000 0.484953 5.833696
144.473759 130.500000 0.484953 5.831026
144.473759 133.500000 0.484953 5.834246
144.473759 136.500000 0.484953 5.833871
144.473759 139.500000 0.484953 5.833152
144.473759 142.500000 0.484953 5.829151
144.473759 145.500000 0.484953 5.831041
144.473759 148.500000 0.484953 5.835146
144.473759 151.500000 0.484953 5.830905
144.473759 154.500000 0.484953 5.831579
144.473759 157.500000 0.484953 5.833842
144.473759 160.500000 0.484953 5.828058
144.473759 163.500000 0.484953 5.830915
144.473759 166.500000 0.484953 5.831676
144.473759 169.500000 0.484953 5.835234
144.473759 172.500000 0.484953 5.829079
144.473759 175.500000 0.484953 5.835828
144.473759 178.500000 0.484953 5.832122
147.334626 -178.500000 0.479471 5.832525
147.334626 -175.500000 0.479471 5.834586
147.334626 -172.500000 0.479471 5.836159
147.334626 -169.500000 0.479471 5.833123
147.334626 -166.500000 0.479471 5.833682
147.334626 -163.500000 0.479471 5.831894
147.334626 -160.500000 0.479471 5.830561
147.334626 -157.500000 0.479471 5.833001
147.334626 -154.500000 0.479471 5.831856
147.334626 -151.500000 0.479471 5.832006
147.334626 -148.500000 0.479471 5.834479
147.334626 -145.500000 0.479471 5.835979
147.334626 -142.500000 0.479471 5.828053
147.334626 -139.500000 0.479471 5.833235
147.334626 -136.500000 0.479471 5.832098
147.334626 -133.500000 0.479471 5.827300
147.334626 -130.500000 0.479471 5.833512
147.334626 -127.500000 0.479471 5.836023
147.334626 -124.500000 0.479471 5.829907
147.334626 -121.500000 0.479471 5.831138
147.334626 -118.500000 0.479471 5.831366
147.334626 -115.500000 0.479471 5.833521
147.334626 -112.500000 0.479471 5.834869
147.334626 -109.500000 0.479471 5.836267
147.334626 -106.500000 0.479471 5.839019
147.334626 -103.500000 0.479471 5.836423
147.334626 -100.500000 0.479471 5.840927
147.334626 -97.500000 0.479471 5.842844
147.334626 -94.500000 0.479471 5.842863
147.334626 -91.500000 0.479471 5.847471
147.334626 -88.500000 0.479471 5.847600
147.334626 -85.500000 0.479471 5.845502
147.334626 -82.500000 0.479471 5.851695
147.334626 -79.500000 0.479471 5.852878
147.334626 -76.500000 0.479471 5.850492
147.334626 -73.500000 0.479471 5.848379
147.334626 -70.500000 0.479471 5.848226
147.334626 -67.500000 0.479471 5.841834
147.334626 -64.500000 0.479471 5.848107
147.334626 -61.500000 0.479471 5.843492
147.334626 -58.500000 0.479471 5.847077
147.334626 -55.500000 0.479471 5.848576
147.334626 -52.500000 0.479471 5.861674
147.334626 -49.500000 0.479471 5.876766
147.334626 -46.500000 0.479471 5.889176
147.334626 -43.500000 0.479471 5.919334
147.334626 -40.500000 0.479471 5.938860
147.334626 -37.500000 0.479471 5.964616
147.334626 -34.500000 0.479471 5.988018
147.334626 -31.500000 0.479471 6.002267
147.334626 -28.500000 0.479471 6.024241
147.334626 -25.500000 0.479471 6.039138
147.334626 -22.500000 0.479471 6.053298
147.334626 -19.500000 0.479471 6.069359
147.334626 -16.500000 0.479471 6.075426
147.334626 -13.500000 0.479471 6.083607
147.334626 -10.500000 0.479471 6.096454
147.334626 -7.500000 0.479471 6.099531
147.334626 -4.500000 0.479471 6.106276
147.334626 -1.500000 0.479471 6.106966
147.334626 1.500000 0.479471 6.105504
147.334626 4.500000 0.479471 6.102898
147.334626 7.500000 0.479471 6.099404
147.334626 10.500000 0.479471 6.092799
147.334626 13.500000 0.479471 6.086607
147.334626 16.500000 0.479471 6.077732
147.334626 19.500000 0.479471 6.065765
147.334626 22.500000 0.479471 6.053165
147.334626 25.500000 0.479471 6.043836
147.334626 28.500000 0.479471 6.022448
147.334626 31.500000 0.479471 6.005876
147.334626 34.500000 0.479471 5.984909
147.334626 37.500000 0.479471 5.962634
147.334626 40.500000 0.479471 5.942518
147.334626 43.500000 0.479471 5.917979
147.334626 46.500000 0.479471 5.893698
147.334626 49.500000 0.479471 5.879474
147.334626 52.500000 0.479471 5.860614
147.334626 55.500000 0.479471 5.847412
147.334626 58.500000 0.479471 5.846166
147.334626 61.500000 0.479471 5.841991
147.334626 64.500000 0.479471 5.841064
147.334626 67.500000 0.479471 5.845025
147.334626 70.500000 0.479471 5.847432
147.334626 73.500000 0.479471 5.848053
147.334626 76.500000 0.479471 5.849257
147.334626 79.500000 0.479471 5.851729
147.334626 82.500000 0.479471 5.849988
147.334626 85.500000 0.479471 5.848270
147.334626 88.500000 0.479471 5.845817
147.334626 91.500000 0.479471 5.846191
147.334626 94.500000 0.479471 5.844106
147.334626 97.500000 0.479471 5.838971
147.334626 100.500000 0.479471 5.844572
147.334626 103.500000 0.479471 5.836345
147.334626 106.500000 0.479471 5.838492
147.334626 109.500000 0.479471 5.833400
147.334626 112.500000 0.479471 5.839176
147.334626 115.500000 0.479471 5.835326
147.334626 118.500000 0.479471 5.833536
147.334626 121.500000 0.479471 5.836218
147.334626 124.500000 0.479471 5.835677
147.334626 127.500000 0.479471 5.833696
147.334626 130.500000 0.479471 5.831026
147.334626 133.500000 0.479471 5.834246
147.334626 136.500000 0.479471 5.833871
147.334626 139.500000 0.479471 5.833152
147.334626 142.500000 0.479471 5.829151
147.334626 145.500000 0.479471 5.831041
147.334626 148.500000 0.479471 5.835146
147.334626 151.500000 0.479471 5.830905
147.334626 154.500000 0.479471 5.831579
147.334626 157.500000 0.479471 5.833842
147.334626 160.500000 0.479471 5.828058
147.334626 163.500000 0.479471 5.830915
147.334626 166.500000 0.479471 5.831676
147.334626 169.500000 0.479471 5.835234
147.334626 172.500000 0.479471 5.829079
147.334626 175.500000 0.479471 5.835828
147.334626 178.500000 0.479471 5.832122
150.195493 -178.500000 0.479655 5.832525
150.195493 -175.500000 0.479655 5.834586
150.195493 -172.500000 0.479655 5.836159
150.195493 -169.500000 0.479655 5.833123
150.195493 -166.500000 0.479655 5.833682
150.195493 -163.500000 0.479655 5.831894
150.195493 -160.500000 0.479655 5.830561
150.195493 -157.500000 0.479655 5.833001
150.195493 -154.500000 0.479655 5.831856
150.195493 -151.500000 0.479655 5.832006
150.195493 -148.500000 0.479655 5.834479
150.195493 -145.500000 0.479655 5.835979
150.195493 -142.500000 0.479655 5.828053
150.195493 -139.500000 0.479655 5.833235
150.195493 -136.500000 0.479655 5.832098
150.195493 -133.500000 0.479655 5.827300
150.195493 -130.500000 0.479655 5.833512
150.195493 -127.500000 0.479655 5.836023
150.195493 -124.500000 0.479655 5.829907
150.195493 -121.500000 0.479655 5.831138
150.195493 -118.500000 0.479655 5.831366
150.195493 -115.500000 0.479655 5.833521
150.195493 -112.500000 0.479655 5.834869
150.195493 -109.500000 0.479655 5.836267
150.195493 -106.500000 0.479655 5.839019
150.195493 -103.500000 0.479655 5.836423
150.195493 -100.500000 0.479655 5.840927
150.195493 -97.500000 0.479655 5.842844
150.195493 -94.500000 0.479655 5.842863
150.195493 -91.500000 0.479655 5.847471
150.195493 -88.500000 0.479655 5.847600
150.195493 -85.500000 0.479655 5.845502
150.195493 -82.500000 0.479655 5.851695
150.195493 -79.500000 0.479655 5.852878
150.195493 -76.500000 0.479655 5.850492
150.195493 -73.500000 0.479655 5.848379
150.195493 -70.500000 0.479655 5.848226
150.195493 -67.500000 0.479655 5.841834
150.195493 -64.500000 0.479655 5.848107
150.195493 -61.500000 0.479655 5.843492
150.195493 -58.500000 0.479655 5.847077
150.195493 -55.500000 0.479655 5.848576
150.195493 -52.500000 0.479655 5.861674
150.195493 -49.500000 0.479655 5.876766
150.195493 -46.500000 0.479655 5.889176
150.195493 -43.500000 0.479655 5.919334
150.195493 -40.500000 0.479655 5.938860
150.195493 -37.500000 0.479655 5.964616
150.195493 -34.500000 0.479655 5.988018
150.195493 -31.500000 0.479655 6.002267
150.195493 -28.500000 0.479655 6.024241
150.195493 -25.500000 0.479655 6.039138
150.195493 -22.500000 0.479655 6.053298
150.195493 -19.500000 0.479655 6.069359
150.195493 -16.500000 0.479655 6.075426
150.195493 -13.500000 0.479655 6.083607
150.195493 -10.500000 0.479655 6.096454
150.195493 -7.500000 0.479655 6.099531
150.195493 -4.500000 0.479655 6.106276
150.195493 -1.500000 0.479655 6.106966
150.195493 1.500000 0.479655 6.105504
150.195493 4.500000 0.479655 6.102898
150.195493 7.500000 0.479655 6.099404
150.195493 10.500000 0.479655 6.092799
150.195493 13.500000 0.479655 6.086607
150.195493 16.500000 0.479655 6.077732
150.195493 19.500000 0.479655 6.065765
150.195493 22.500000 0.479655 6.053165
150.195493 25.500000 0.479655 6.043836
150.195493 28.500000 0.479655 6.022448
150.195493 31.500000 0.479655 6.005876
150.195493 34.500000 0.479655 5.984909
150.195493 37.500000 0.479655 5.962634
150.195493 40.500000 0.479655 5.942518
150.195493 43.500000 0.479655 5.917979
150.195493 46.500000 0.479655 5.893698
150.195493 49.500000 0.479655 5.879474
150.195493 52.500000 0.479655 5.860614
150.195493 55.500000 0.479655 5.847412
150.195493 58.500000 0.479655 5.846166
150.195493 61.500000 0.479655 5.841991
150.195493 64.500000 0.479655 5.841064
150.195493 67.500000 0.479655 5.845025
150.195493 70.500000 0.479655 5.847432
150.195493 73.500000 0.479655 5.848053
150.195493 76.500000 0.479655 5.849257
150.195493 79.500000 0.479655 5.851729
150.195493 82.500000 0.479655 5.849988
150.195493 85.500000 0.479655 5.848270
150.195493 88.500000 0.479655 5.845817
150.195493 91.500000 0.479655 5.846191
150.195493 94.500000 0.479655 5.844106
150.195493 97.500000 0.479655 5.838971
150.195493 100.500000 0.479655 5.844572
150.195493 103.500000 0.479655 5.836345
150.195493 106.500000 0.479655 5.838492
150.195493 109.500000 0.479655 5.833400
150.195493 112.500000 0.479655 5.839176
150.195493 115.500000 0.479655 5.835326
150.195493 118.500000 0.479655 5.833536
150.195493 121.500000 0.479655 5.836218
150.195493 124.500000 0.479655 5.835677
150.195493 127.500000 0.479655 5.833696
150.195493 130.500000 0.479655 5.831026
150.195493 133.500000 0.479655 5.834246
150.195493 136.500000 0.479655 5.833871
150.195493 139.500000 0.479655 5.833152
150.195493 142.500000 0.479655 5.829151
150.195493 145.500000 0.479655 5.831041
150.195493 148.500000 0.479655 5.835146
150.195493 151.500000 0.479655 5.830905
150.195493 154.500000 0.479655 5.831579
150.195493 157.500000 0.479655 5.833842
150.195493 160.500000 0.479655 5.828058
150.195493 163.500000 0.479655 5.830915
150.195493 166.500000 0.479655 5.831676
150.195493 169.500000 0.479655 5.835234
150.195493 172.500000 0.479655 5.829079
150.195493 175.500000 0.479655 5.835828
150.195493 178.500000 0.479655 5.832122
153.056359 -178.500000 0.477195 5.832525
153.056359 -175.500000 0.477195 5.834586
153.056359 -172.500000 0.477195 5.836159
153.056359 -169.500000 0.477195 5.833123
153.056359 -166.500000 0.477195 5.833682
153.056359 -163.500000 0.477195 5.831894
153.056359 -160.500000 0.477195 5.830561
153.056359 -157.500000 0.477195 5.833001
153.056359 -154.500000 0.477195 5.831856
153.056359 -151.500000 0.477195 5.832006
153.056359 -148.500000 0.477195 5.834479
153.056359 -145.500000 0.477195 5.835979
153.056359 -142.500000 0.477195 5.828053
153.056359 -139.500000 0.477195 5.833235
153.056359 -136.500000 0.477195 5.832098
153.056359 -133.500000 0.477195 5.827300
153.056359 -130.500000 0.477195 5.833512
153.056359 -127.500000 0.477195 5.836023
153.056359 -124.500000 0.477195 5.829907
153.056359 -121.500000 0.477195 5.831138
153.056359 -118.500000 0.477195 5.831366
153.056359 -115.500000 0.477195 5.833521
153.056359 -112.500000 0.477195 5.834869
153.056359 -109.500000 0.477195 5.836267
153.056359 -106.500000 0.477195 5.839019
153.056359 -103.500000 0.477195 5.836423
153.056359 -100.500000 0.477195 5.840927
153.056359 -97.500000 0.477195 5.842844
153.056359 -94.500000 0.477195 5.842863
153.056359 -91.500000 0.477195 5.847471
153.056359 -88.500000 0.477195 5.847600
153.056359 -85.500000 0.477195 5.845502
153.056359 -82.500000 0.477195 5.851695
153.056359 -79.500000 0.477195 5.852878
153.056359 -76.500000 0.477195 5.850492
153.056359 -73.500000 0.477195 5.848379
153.056359 -70.500000 0.477195 5.848226
153.056359 -67.500000 0.477195 5.841834
153.056359 -64.500000 0.477195 5.848107
153.056359 -61.500000 0.477195 5.843492
153.056359 -58.500000 0.477195 5.847077
153.056359 -55.500000 0.477195 5.848576
153.056359 -52.500000 0.477195 5.861674
153.056359 -49.500000 0.477195 5.876766
153.056359 -46.500000 0.477195 5.889176
153.056359 -43.500000 0.477195 5.919334
153.056359 -40.500000 0.477195 5.938860
153.056359 -37.500000 0.477195 5.964616
153.056359 -34.500000 0.477195 5.988018
153.056359 -31.500000 0.477195 6.002267
153.056359 -28.500000 0.477195 6.024241
153.056359 -25.500000 0.477195 6.039138
153.056359 -22.500000 0.477195 6.053298
153.056359 -19.500000 0.477195 6.069359
153.056359 -16.500000 0.477195 6.075426
153.056359 -13.500000 0.477195 6.083607
153.056359 -10.500000 0.477195 6.096454
153.056359 -7.500000 0.477195 6.099531
153.056359 -4.500000 0.477195 6.106276
153.056359 -1.500000 0.477195 6.106966
153.056359 1.500000 0.477195 6.105504
153.056359 4.500000 0.477195 6.102898
153.056359 7.500000 0.477195 6.099404
153.056359 10.500000 0.477195 6.092799
153.056359 13.500000 0.477195 6.086607
153.056359 16.500000 0.477195 6.077732
153.056359 19.500000 0.477195 6.065765
153.056359 22.500000 0.477195 6.053165
153.056359 25.500000 0.477195 6.043836
153.056359 28.500000 0.477195 6.022448
153.056359 31.500000 0.477195 6.005876
153.056359 34.500000 0.477195 5.984909
153.056359 37.500000 0.477195 5.962634
153.056359 40.500000 0.477195 5.942518
153.056359 43.500000 0.477195 5.917979
153.056359 46.500000 0.477195 5.893698
153.056359 49.500000 0.477195 5.879474
153.056359 52.500000 0.477195 5.860614
153.056359 55.500000 0.477195 5.847412
153.056359 58.500000 0.477195 5.846166
153.056359 61.500000 0.477195 5.841991
153.056359 64.500000 0.477195 5.841064
153.056359 67.500000 0.477195 5.845025
153.056359 70.500000 0.477195 5.847432
153.056359 73.500000 0.477195 5.848053
153.056359 76.500000 0.477195 5.849257
153.056359 79.500000 0.477195 5.851729
153.056359 82.500000 0.477195 5.849988
153.056359 85.500000 0.477195 5.848270
153.056359 88.500000 0.477195 5.845817
153.056359 91.500000 0.477195 5.846191
153.056359 94.500000 0.477195 5.844106
153.056359 97.500000 0.477195 5.838971
153.056359 100.500000 0.477195 5.844572
153.056359 103.500000 0.477195 5.836345
153.056359 106.500000 0.477195 5.838492
153.056359 109.500000 0.477195 5.833400
153.056359 112.500000 0.477195 5.839176
153.056359 115.500000 0.477195 5.835326
153.056359 118.500000 0.477195 5.833536
153.056359 121.500000 0.477195 5.836218
153.056359 124.500000 0.477195 5.835677
153.056359 127.500000 0.477195 5.833696
153.056359 130.500000 0.477195 5.831026
153.056359 133.500000 0.477195 5.834246
153.056359 136.500000 0.477195 5.833871
153.056359 139.500000 0.477195 5.833152
153.056359 142.500000 0.477195 5.829151
153.056359 145.500000 0.477195 5.831041
153.056359 148.500000 0.477195 5.835146
153.056359 151.500000 0.477195 5.830905
153.056359 154.500000 0.477195 5.831579
153.056359 157.500000 0.477195 5.833842
153.056359 160.500000 0.477195 5.828058
153.056359 163.500000 0.477195 5.830915
153.056359 166.500000 0.477195 5.831676
153.056359 169.500000 0.477195 5.835234
153.056359 172.500000 0.477195 5.829079
153.056359 175.500000 0.477195 5.835828
153.056359 178.500000 0.477195 5.832122
155.917226 -178.500000 0.476172 5.832525
155.917226 -175.500000 0.476172 5.834586
155.917226 -172.500000 0.476172 5.836159
155.917226 -169.500000 0.476172 5.833123
155.917226 -166.500000 0.476172 5.833682
155.917226 -163.500000 0.476172 5.831894
155.917226 -160.500000 0.476172 5.830561
155.917226 -157.500000 0.476172 5.833001
155.917226 -154.500000 0.476172 5.831856
155.917226 -151.500000 0.476172 5.832006
155.917226 -148.500000 0.476172 5.834479
155.917226 -145.500000 0.476172 5.835979
155.917226 -142.500000 0.476172 5.828053
155.917226 -139.500000 0.476172 5.833235
155.917226 -136.500000 0.476172 5.832098
155.917226 -133.500000 0.476172 5.827300
155.917226 -130.500000 0.476172 5.833512
155.917226 -127.500000 0.476172 5.836023
155.917226 -124.500000 0.476172 5.829907
155.917226 -121.500000 0.476172 5.831138
155.917226 -118.500000 0.476172 5.831366
155.917226 -115.500000 0.476172 5.833521
155.917226 -112.500000 0.476172 5.834869
155.917226 -109.500000 0.476172 5.836267
155.917226 -106.500000 0.476172 5.839019
155.917226 -103.500000 0.476172 5.836423
155.917226 -100.500000 0.476172 5.840927
155.917226 -97.500000 0.476172 5.842844
155.917226 -94.500000 0.476172 5.842863
155.917226 -91.500000 0.476172 5.847471
155.917226 -88.500000 0.476172 5.847600
155.917226 -85.500000 0.476172 5.845502
155.917226 -82.500000 0.476172 5.851695
155.917226 -79.500000 0.476172 5.852878
155.917226 -76.500000 0.476172 5.850492
155.917226 -73.500000 0.476172 5.848379
155.917226 -70.500000 0.476172 5.848226
155.917226 -67.500000 0.476172 5.841834
155.917226 -64.500000 0.476172 5.848107
155.917226 -61.500000 0.476172 5.843492
155.917226 -58.500000 0.476172 5.847077
155.917226 -55.500000 0.476172 5.848576
155.917226 -52.500000 0.476172 5.861674
155.917226 -49.500000 0.476172 5.876766
155.917226 -46.500000 0.476172 5.889176
155.917226 -43.500000 0.476172 5.919334
155.917226 -40.500000 0.476172 5.938860
155.917226 -37.500000 0.476172 5.964616
155.917226 -34.500000 0.476172 5.988018
155.917226 -31.500000 0.476172 6.002267
155.917226 -28.500000 0.476172 6.024241
155.917226 -25.500000 0.476172 6.039138
155.917226 -22.500000 0.476172 6.053298
155.917226 -19.500000 0.476172 6.069359
155.917226 -16.500000 0.476172 6.075426
155.917226 -13.500000 0.476172 6.083607
155.917226 -10.500000 0.476172 6.096454
155.917226 -7.500000 0.476172 6.099531
155.917226 -4.500000 0.476172 6.106276
155.917226 -1.500000 0.476172 6.106966
155.917226 1.500000 0.476172 6.105504
155.917226 4.500000 0.476172 6.102898
155.917226 7.500000 0.476172 6.099404
155.917226 10.500000 0.476172 6.092799
155.917226 13.500000 0.476172 6.086607
155.917226 16.500000 0.476172 6.077732
155.917226 19.500000 0.476172 6.065765
155.917226 22.500000 0.476172 6.053165
155.917226 25.500000 0.476172 6.043836
155.917226 28.500000 0.476172 6.022448
155.917226 31.500000 0.476172 6.005876
155.917226 34.500000 0.476172 5.984909
155.917226 37.500000 0.476172 5.962634
155.917226 40.500000 0.476172 5.942518
155.917226 43.500000 0.476172 5.917979
155.917226 46.500000 0.476172 5.893698
155.917226 49.500000 0.476172 5.879474
155.917226 52.500000 0.476172 5.860614
155.917226 55.500000 0.476172 5.847412
155.917226 58.500000 0.476172 5.846166
155.917226 61.500000 0.476172 5.841991
155.917226 64.500000 0.476172 5.841064
155.917226 67.500000 0.476172 5.845025
155.917226 70.500000 0.476172 5.847432
155.917226 73.500000 0.476172 5.848053
155.917226 76.500000 0.476172 5.849257
155.917226 79.500000 0.476172 5.851729
155.917226 82.500000 0.476172 5.849988
155.917226 85.500000 0.476172 5.848270
155.917226 88.500000 0.476172 5.845817
155.917226 91.500000 0.476172 5.846191
155.917226 94.500000 0.476172 5.844106
155.917226 97.500000 0.476172 5.838971
155.917226 100.500000 0.476172 5.844572
155.917226 103.500000 0.476172 5.836345
155.917226 106.500000 0.476172 5.838492
155.917226 109.500000 0.476172 5.833400
155.917226 112.500000 0.476172 5.839176
155.917226 115.500000 0.476172 5.835326
155.917226 118.500000 0.476172 5.833536
155.917226 121.500000 0.476172 5.836218
155.917226 124.500000 0.476172 5.835677
155.917226 127.500000 0.476172 5.833696
155.917226 130.500000 0.476172 5.831026
155.917226 133.500000 0.476172 5.834246
155.917226 136.500000 0.476172 5.833871
155.917226 139.500000 0.476172 5.833152
155.917226 142.500000 0.476172 5.829151
155.917226 145.500000 0.476172 5.831041
155.917226 148.500000 0.476172 5.835146
155.917226 151.500000 0.476172 5.830905
155.917226 154.500000 0.476172 5.831579
155.917226 157.500000 0.476172 5.833842
155.917226 160.500000 0.476172 5.828058
155.917226 163.500000 0.476172 5.830915
155.917226 166.500000 0.476172 5.831676
155.917226 169.500000 0.476172 5.835234
155.917226 172.500000 0.476172 5.829079
155.917226 175.500000 0.476172 5.835828
155.917226 178.500000 0.476172 5.832122
158.778092 -178.500000 0.474253 5.832525
158.778092 -175.500000 0.474253 5.834586
158.778092 -172.500000 0.474253 5.836159
158.778092 -169.500000 0.474253 5.833123
158.778092 -166.500000 0.474253 5.833682
158.778092 -163.500000 0.474253 5.831894
158.778092 -160.500000 0.474253 5.830561
158.778092 -157.500000 0.474253 5.833001
158.778092 -154.500000 0.474253 5.831856
158.778092 -151.500000 0.474253 5.832006
158.778092 -148.500000 0.474253 5.834479
158.778092 -145.500000 0.474253 5.835979
158.778092 -142.500000 0.474253 5.828053
158.778092 -139.500000 0.474253 5.833235
158.778092 -136.500000 0.474253 5.832098
158.778092 -133.500000 0.474253 5.827300
158.778092 -130.500000 0.474253 5.833512
158.778092 -127.500000 0.474253 5.836023
158.778092 -124.500000 0.474253 5.829907
158.778092 -121.500000 0.474253 5.831138
158.778092 -118.500000 0.474253 5.831366
158.778092 -115.500000 0.474253 5.833521
158.778092 -112.500000 0.474253 5.834869
158.778092 -109.500000 0.474253 5.836267
158.778092 -106.500000 0.474253 5.839019
158.778092 -103.500000 0.474253 5.836423
158.778092 -100.500000 0.474253 5.840927
158.778092 -97.500000 0.474253 5.842844
158.778092 -94.500000 0.474253 5.842863
158.778092 -91.500000 0.474253 5.847471
158.778092 -88.500000 0.474253 5.847600
158.778092 -85.500000 0.474253 5.845502
158.778092 -82.500000 0.474253 5.851695
158.778092 -79.500000 0.474253 5.852878
158.778092 -76.500000 0.474253 5.850492
158.778092 -73.500000 0.474253 5.848379
158.778092 -70.500000 0.474253 5.848226
158.778092 -67.500000 0.474253 5.841834
158.778092 -64.500000 0.474253 5.848107
158.778092 -61.500000 0.474253 5.843492
158.778092 -58.500000 0.474253 5.847077
158.778092 -55.500000 0.474253 5.848576
158.778092 -52.500000 0.474253 5.861674
158.778092 -49.500000 0.474253 5.876766
158.778092 -46.500000 0.474253 5.889176
158.778092 -43.500000 0.474253 5.919334
158.778092 -40.500000 0.474253 5.938860
158.778092 -37.500000 0.474253 5.964616
158.778092 -34.500000 0.474253 5.988018
158.778092 -31.500000 0.474253 6.002267
158.778092 -28.500000 0.474253 6.024241
158.778092 -25.500000 0.474253 6.039138
158.778092 -22.500000 0.474253 6.053298
158.778092 -19.500000 0.474253 6.069359
158.778092 -16.500000 0.474253 6.075426
158.778092 -13.500000 0.474253 6.083607
158.778092 -10.500000 0.474253 6.096454
158.778092 -7.500000 0.474253 6.099531
158.778092 -4.500000 0.474253 6.106276
158.778092 -1.500000 0.474253 6.106966
158.778092 1.500000 0.474253 6.105504
158.778092 4.500000 0.474253 6.102898
158.778092 7.500000 0.474253 6.099404
158.778092 10.500000 0.474253 6.092799
158.778092 13.500000 0.474253 6.086607
158.778092 16.500000 0.474253 6.077732
158.778092 19.500000 0.474253 6.065765
158.778092 22.500000 0.474253 6.053165
158.778092 25.500000 0.474253 6.043836
158.778092 28.500000 0.474253 6.022448
158.778092 31.500000 0.474253 6.005876
158.778092 34.500000 0.474253 5.984909
158.778092 37.500000 0.474253 5.962634
158.778092 40.500000 0.474253 5.942518
158.778092 43.500000 0.474253 5.917979
158.778092 46.500000 0.474253 5.893698
158.778092 49.500000 0.474253 5.879474
158.778092 52.500000 0.474253 5.860614
158.778092 55.500000 0.474253 5.847412
158.778092 58.500000 0.474253 5.846166
158.778092 61.500000 0.474253 5.841991
158.778092 64.500000 0.474253 5.841064
158.778092 67.500000 0.474253 5.845025
158.778092 70.500000 0.474253 5.847432
158.778092 73.500000 0.474253 5.848053
158.778092 76.500000 0.474253 5.849257
158.778092 79.500000 0.474253 5.851729
158.778092 82.500000 0.474253 5.849988
158.778092 85.500000 0.474253 5.848270
158.778092 88.500000 0.474253 5.845817
158.778092 91.500000 0.474253 5.846191
158.778092 94.500000 0.474253 5.844106
158.778092 97.500000 0.474253 5.838971
158.778092 100.500000 0.474253 5.844572
158.778092 103.500000 0.474253 5.836345
158.778092 106.500000 0.474253 5.838492
158.778092 109.500000 0.474253 5.833400
158.778092 112.500000 0.474253 5.839176
158.778092 115.500000 0.474253 5.835326
158.778092 118.500000 0.474253 5.833536
158.778092 121.500000 0.474253 5.836218
158.778092 124.500000 0.474253 5.835677
158.778092 127.500000 0.474253 5.833696
158.778092 130.500000 0.474253 5.831026
158.778092 133.500000 0.474253 5.834246
158.778092 136.500000 0.474253 5.833871
158.778092 139.500000 0.474253 5.833152
158.778092 142.500000 0.474253 5.829151
158.778092 145.500000 0.474253 5.831041
158.778092 148.500000 0.474253 5.835146
158.778092 151.500000 0.474253 5.830905
158.778092 154.500000 0.474253 5.831579
158.778092 157.500000 0.474253 5.833842
158.778092 160.500000 0.474253 5.828058
158.778092 163.500000 0.474253 5.830915
158.778092 166.500000 0.474253 5.831676
158.778092 169.500000 0.474253 5.835234
158.778092 172.500000 0.474253 5.829079
158.778092 175.500000 0.474253 5.835828
158.778092 178.500000 0.474253 5.832122
161.638959 -178.500000 0.474487 5.832525
161.638959 -175.500000 0.474487 5.834586
161.638959 -172.500000 0.474487 5.836159
161.638959 -169.500000 0.474487 5.833123
161.638959 -166.500000 0.474487 5.833682
161.638959 -163.500000 0.474487 5.831894
161.638959 -160.500000 0.474487 5.830561
161.638959 -157.500000 0.474487 5.833001
161.638959 -154.500000 0.474487 5.831856
161.638959 -151.500000 0.474487 5.832006
161.638959 -148.500000 0.474487 5.834479
161.638959 -145.500000 0.474487 5.835979
161.638959 -142.500000 0.474487 5.828053
161.638959 -139.500000 0.474487 5.833235
161.638959 -136.500000 0.474487 5.832098
161.638959 -133.500000 0.474487 5.827300
161.638959 -130.500000 0.474487 5.833512
161.638959 -127.500000 0.474487 5.836023
161.638959 -124.500000 0.474487 5.829907
161.638959 -121.500000 0.474487 5.831138
161.638959 -118.500000 0.474487 5.831366
161.638959 -115.500000 0.474487 5.833521
161.638959 -112.500000 0.474487 5.834869
161.638959 -109.500000 0.474487 5.836267
161.638959 -106.500000 0.474487 5.839019
161.638959 -103.500000 0.474487 5.836423
161.638959 -100.500000 0.474487 5.840927
161.638959 -97.500000 0.474487 5.842844
161.638959 -94.500000 0.474487 5.842863
161.638959 -91.500000 0.474487 5.847471
161.638959 -88.500000 0.474487 5.847600
161.638959 -85.500000 0.474487 5.845502
161.638959 -82.500000 0.474487 5.851695
161.638959 -79.500000 0.474487 5.852878
161.638959 -76.500000 0.474487 5.850492
161.638959 -73.500000 0.474487 5.848379
161.638959 -70.500000 0.474487 5.848226
161.638959 -67.500000 0.474487 5.841834
161.638959 -64.500000 0.474487 5.848107
161.638959 -61.500000 0.474487 5.843492
161.638959 -58.500000 0.474487 5.847077
161.638959 -55.500000 0.474487 5.848576
161.638959 -52.500000 0.474487 5.861674
161.638959 -49.500000 0.474487 5.876766
161.638959 -46.500000 0.474487 5.889176
161.638959 -43.500000 0.474487 5.919334
161.638959 -40.500000 0.474487 5.938860
161.638959 -37.500000 0.474487 5.964616
161.638959 -34.500000 0.474487 5.988018
161.638959 -31.500000 0.474487 6.002267
161.638959 -28.500000 0.474487 6.024241
161.638959 -25.500000 0.474487 6.039138
161.638959 -22.500000 0.474487 6.053298
161.638959 -19.500000 0.474487 6.069359
161.638959 -16.500000 0.474487 6.075426
161.638959 -13.500000 0.474487 6.083607
161.638959 -10.500000 0.474487 6.096454
161.638959 -7.500000 0.474487 6.099531
161.638959 -4.500000 0.474487 6.106276
161.638959 -1.500000 0.474487 6.106966
161.638959 1.500000 0.474487 6.105504
161.638959 4.500000 0.474487 6.102898
161.638959 7.500000 0.474487 6.099404
161.638959 10.500000 0.474487 6.092799
161.638959 13.500000 0.474487 6.086607
161.638959 16.500000 0.474487 6.077732
161.638959 19.500000 0.474487 6.065765
161.638959 22.500000 0.474487 6.053165
161.638959 25.500000 0.474487 6.043836
161.638959 28.500000 0.474487 6.022448
161.638959 31.500000 0.474487 6.005876
161.638959 34.500000 0.474487 5.984909
161.638959 37.500000 0.474487 5.962634
161.638959 40.500000 0.474487 5.942518
161.638959 43.500000 0.474487 5.917979
161.638959 46.500000 0.474487 5.893698
161.638959 49.500000 0.474487 5.879474
161.638959 52.500000 0.474487 5.860614
161.638959 55.500000 0.474487 5.847412
161.638959 58.500000 0.474487 5.846166
161.638959 61.500000 0.474487 5.841991
161.638959 64.500000 0.474487 5.841064
161.638959 67.500000 0.474487 5.845025
161.638959 70.500000 0.474487 5.847432
161.638959 73.500000 0.474487 5.848053
161.638959 76.500000 0.474487 5.849257
161.638959 79.500000 0.474487 5.851729
161.638959 82.500000 0.474487 5.849988
161.638959 85.500000 0.474487 5.848270
161.638959 88.500000 0.474487 5.845817
161.638959 91.500000 0.474487 5.846191
161.638959 94.500000 0.474487 5.844106
161.638959 97.500000 0.474487 5.838971
161.638959 100.500000 0.474487 5.844572
161.638959 103.500000 0.474487 5.836345
161.638959 106.500000 0.474487 5.838492
161.638959 109.500000 0.474487 5.833400
161.638959 112.500000 0.474487 5.839176
161.638959 115.500000 0.474487 5.835326
161.638959 118.500000 0.474487 5.833536
161.638959 121.500000 0.474487 5.836218
161.638959 124.500000 0.474487 5.835677
161.638959 127.500000 0.474487 5.833696
161.638959 130.500000 0.474487 5.831026
161.638959 133.500000 0.474487 5.834246
161.638959 136.500000 0.474487 5.833871
161.638959 139.500000 0.474487 5.833152
161.638959 142.500000 0.474487 5.829151
161.638959 145.500000 0.474487 5.831041
161.638959 148.500000 0.474487 5.835146
161.638959 151.500000 0.474487 5.830905
161.638959 154.500000 0.474487 5.831579
161.638959 157.500000 0.474487 5.833842
161.638959 160.500000 0.474487 5.828058
161.638959 163.500000 0.474487 5.830915
161.638959 166.500000 0.474487 5.831676
161.638959 169.500000 0.474487 5.835234
161.638959 172.500000 0.474487 5.829079
161.638959 175.500000 0.474487 5.835828
161.638959 178.500000 0.474487 5.832122
164.499825 -178.500000 0.471692 5.832525
164.499825 -175.500000 0.471692 5.834586
164.499825 -172.500000 0.471692 5.836159
164.499825 -169.500000 0.471692 5.833123
164.499825 -166.500000 0.471692 5.833682
164.499825 -163.500000 0.471692 5.831894
164.499825 -160.500000 0.471692 5.830561
164.499825 -157.500000 0.471692 5.833001
164.499825 -154.500000 0.471692 5.831856
164.499825 -151.500000 0.471692 5.832006
164.499825 -148.500000 0.471692 5.834479
164.499825 -145.500000 0.471692 5.835979
164.499825 -142.500000 0.471692 5.828053
164.499825 -139.500000 0.471692 5.833235
164.499825 -136.500000 0.471692 5.832098
164.499825 -133.500000 0.471692 5.827300
164.499825 -130.500000 0.471692 5.833512
164.499825 -127.500000 0.471692 5.836023
164.499825 -124.500000 0.471692 5.829907
164.499825 -121.500000 0.471692 5.831138
164.499825 -118.500000 0.471692 5.831366
164.499825 -115.500000 0.471692 5.833521
164.499825 -112.500000 0.471692 5.834869
164.499825 -109.500000 0.471692 5.836267
164.499825 -106.500000 0.471692 5.839019
164.499825 -103.500000 0.471692 5.836423
164.499825 -100.500000 0.471692 5.840927
164.499825 -97.500000 0.471692 5.842844
164.499825 -94.500000 0.471692 5.842863
164.499825 -91.500000 0.471692 5.847471
164.499825 -88.500000 0.471692 5.847600
164.499825 -85.500000 0.471692 5.845502
164.499825 -82.500000 0.471692 5.851695
164.499825 -79.500000 0.471692 5.852878
164.499825 -76.500000 0.471692 5.850492
164.499825 -73.500000 0.471692 5.848379
164.499825 -70.500000 0.471692 5.848226
164.499825 -67.500000 0.471692 5.841834
164.499825 -64.500000 0.471692 5.848107
164.499825 -61.500000 0.471692 5.843492
164.499825 -58.500000 0.471692 5.847077
164.499825 -55.500000 0.471692 5.848576
164.499825 -52.500000 0.471692 5.861674
164.499825 -49.500000 0.471692 5.876766
164.499825 -46.500000 0.471692 5.889176
164.499825 -43.500000 0.471692 5.919334
164.499825 -40.500000 0.471692 5.938860
164.499825 -37.500000 0.471692 5.964616
164.499825 -34.500000 0.471692 5.988018
164.499825 -31.500000 0.471692 6.002267
164.499825 -28.500000 0.471692 6.024241
164.499825 -25.500000 0.471692 6.039138
164.499825 -22.500000 0.471692 6.053298
164.499825 -19.500000 0.471692 6.069359
164.499825 -16.500000 0.471692 6.075426
164.499825 -13.500000 0.471692 6.083607
164.499825 -10.500000 0.471692 6.096454
164.499825 -7.500000 0.471692 6.099531
164.499825 -4.500000 0.471692 6.106276
164.499825 -1.500000 0.471692 6.106966
164.499825 1.500000 0.471692 6.105504
164.499825 4.500000 0.471692 6.102898
164.499825 7.500000 0.471692 6.099404
164.499825 10.500000 0.471692 6.092799
164.499825 13.500000 0.471692 6.086607
164.499825 16.500000 0.471692 6.077732
164.499825 19.500000 0.471692 6.065765
164.499825 22.500000 0.471692 6.053165
164.499825 25.500000 0.471692 6.043836
164.499825 28.500000 0.471692 6.022448
164.499825 31.500000 0.471692 6.005876
164.499825 34.500000 0.471692 5.984909
164.499825 37.500000 0.471692 5.962634
164.499825 40.500000 0.471692 5.942518
164.499825 43.500000 0.471692 5.917979
164.499825 46.500000 0.471692 5.893698
164.499825 49.500000 0.471692 5.879474
164.499825 52.500000 0.471692 5.860614
164.499825 55.500000 0.471692 5.847412
164.499825 58.500000 0.471692 5.846166
164.499825 61.500000 0.471692 5.841991
164.499825 64.500000 0.471692 5.841064
164.499825 67.500000 0.471692 5.845025
164.499825 70.500000 0.471692 5.847432
164.499825 73.500000 0.471692 5.848053
164.499825 76.500000 0.471692 5.849257
164.499825 79.500000 0.471692 5.851729
164.499825 82.500000 0.471692 5.849988
164.499825 85.500000 0.471692 5.848270
164.499825 88.500000 0.471692 5.845817
164.499825 91.500000 0.471692 5.846191
164.499825 94.500000 0.471692 5.844106
164.499825 97.500000 0.471692 5.838971
164.499825 100.500000 0.471692 5.844572
164.499825 103.500000 0.471692 5.836345
164.499825 106.500000 0.471692 5.838492
164.499825 109.500000 0.471692 5.833400
164.499825 112.500000 0.471692 5.839176
164.499825 115.500000 0.471692 5.835326
164.499825 118.500000 0.471692 5.833536
164.499825 121.500000 0.471692 5.836218
164.499825 124.500000 0.471692 5.835677
164.499825 127.500000 0.471692 5.833696
164.499825 130.500000 0.471692 5.831026
164.499825 133.500000 0.471692 5.834246
164.499825 136.500000 0.471692 5.833871
164.499825 139.500000 0.471692 5.833152
164.499825 142.500000 0.471692 5.829151
164.499825 145.500000 0.471692 5.831041
164.499825 148.500000 0.471692 5.835146
164.499825 151.500000 0.471692 5.830905
164.499825 154.500000 0.471692 5.831579
164.499825 157.500000 0.471692 5.833842
164.499825 160.500000 0.471692 5.828058
164.499825 163.500000 0.471692 5.830915
164.499825 166.500000 0.471692 5.831676
164.499825 169.500000 0.471692 5.835234
164.499825 172.500000 0.471692 5.829079
164.499825 175.500000 0.471692 5.835828
164.499825 178.500000 0.471692 5.832122
167.360692 -178.500000 0.470901 5.832525
167.360692 -175.500000 0.470901 5.834586
167.360692 -172.500000 0.470901 5.836159
167.360692 -169.500000 0.470901 5.833123
167.360692 -166.500000 0.470901 5.833682
167.360692 -163.500000 0.470901 5.831894
167.360692 -160.500000 0.470901 5.830561
167.360692 -157.500000 0.470901 5.833001
167.360692 -154.500000 0.470901 5.831856
167.360692 -151.500000 0.470901 5.832006
167.360692 -148.500000 0.470901 5.834479
167.360692 -145.500000 0.470901 5.835979
167.360692 -142.500000 0.470901 5.828053
167.360692 -139.500000 0.470901 5.833235
167.360692 -136.500000 0.470901 5.832098
167.360692 -133.500000 0.470901 5.827300
167.360692 -130.500000 0.470901 5.833512
167.360692 -127.500000 0.470901 5.836023
167.360692 -124.500000 0.470901 5.829907
167.360692 -121.500000 0.470901 5.831138
167.360692 -118.500000 0.470901 5.831366
167.360692 -115.500000 0.470901 5.833521
167.360692 -112.500000 0.470901 5.834869
167.360692 -109.500000 0.470901 5.836267
167.360692 -106.500000 0.470901 5.839019
167.360692 -103.500000 0.470901 5.836423
167.360692 -100.500000 0.470901 5.840927
167.360692 -97.500000 0.470901 5.842844
167.360692 -94.500000 0.470901 5.842863
167.360692 -91.500000 0.470901 5.847471
167.360692 -88.500000 0.470901 5.847600
167.360692 -85.500000 0.470901 5.845502
167.360692 -82.500000 0.470901 5.851695
167.360692 -79.500000 0.470901 5.852878
167.360692 -76.500000 0.470901 5.850492
167.360692 -73.500000 0.470901 5.848379
167.360692 -70.500000 0.470901 5.848226
167.360692 -67.500000 0.470901 5.841834
167.360692 -64.500000 0.470901 5.848107
167.360692 -61.500000 0.470901 5.843492
167.360692 -58.500000 0.470901 5.847077
167.360692 -55.500000 0.470901 5.848576
167.360692 -52.500000 0.470901 5.861674
167.360692 -49.500000 0.470901 5.876766
167.360692 -46.500000 0.470901 5.889176
167.360692 -43.500000 0.470901 5.919334
167.360692 -40.500000 0.470901 5.938860
167.360692 -37.500000 0.470901 5.964616
167.360692 -34.500000 0.470901 5.988018
167.360692 -31.500000 0.470901 6.002267
167.360692 -28.500000 0.470901 6.024241
167.360692 -25.500000 0.470901 6.039138
167.360692 -22.500000 0.470901 6.053298
167.360692 -19.500000 0.470901 6.069359
167.360692 -16.500000 0.470901 6.075426
167.360692 -13.500000 0.470901 6.083607
167.360692 -10.500000 0.470901 6.096454
167.360692 -7.500000 0.470901 6.099531
167.360692 -4.500000 0.470901 6.106276
167.360692 -1.500000 0.470901 6.106966
167.360692 1.500000 0.470901 6.105504
167.360692 4.500000 0.470901 6.102898
167.360692 7.500000 0.470901 6.099404
167.360692 10.500000 0.470901 6.092799
167.360692 13.500000 0.470901 6.086607
167.360692 16.500000 0.470901 6.077732
167.360692 19.500000 0.470901 6.065765
167.360692 22.500000 0.470901 6.053165
167.360692 25.500000 0.470901 6.043836
167.360692 28.500000 0.470901 6.022448
167.360692 31.500000 0.470901 6.005876
167.360692 34.500000 0.470901 5.984909
167.360692 37.500000 0.470901 5.962634
167.360692 40.500000 0.470901 5.942518
167.360692 43.500000 0.470901 5.917979
167.360692 46.500000 0.470901 5.893698
167.360692 49.500000 0.470901 5.879474
167.360692 52.500000 0.470901 5.860614
167.360692 55.500000 0.470901 5.847412
167.360692 58.500000 0.470901 5.846166
167.360692 61.500000 0.470901 5.841991
167.360692 64.500000 0.470901 5.841064
167.360692 67.500000 0.470901 5.845025
167.360692 70.500000 0.470901 5.847432
167.360692 73.500000 0.470901 5.848053
167.360692 76.500000 0.470901 5.849257
167.360692 79.500000 0.470901 5.851729
167.360692 82.500000 0.470901 5.849988
167.360692 85.500000 0.470901 5.848270
167.360692 88.500000 0.470901 5.845817
167.360692 91.500000 0.470901 5.846191
167.360692 94.500000 0.470901 5.844106
167.360692 97.500000 0.470901 5.838971
167.360692 100.500000 0.470901 5.844572
167.360692 103.500000 0.470901 5.836345
167.360692 106.500000 0.470901 5.838492
167.360692 109.500000 0.470901 5.833400
167.360692 112.500000 0.470901 5.839176
167.360692 115.500000 0.470901 5.835326
167.360692 118.500000 0.470901 5.833536
167.360692 121.500000 0.470901 5.836218
167.360692 124.500000 0.470901 5.835677
167.360692 127.500000 0.470901 5.833696
167.360692 130.500000 0.470901 5.831026
167.360692 133.500000 0.470901 5.834246
167.360692 136.500000 0.470901 5.833871
167.360692 139.500000 0.470901 5.833152
167.360692 142.500000 0.470901 5.829151
167.360692 145.500000 0.470901 5.831041
167.360692 148.500000 0.470901 5.835146
167.360692 151.500000 0.470901 5.830905
167.360692 154.500000 0.470901 5.831579
167.360692 157.500000 0.470901 5.833842
167.360692 160.500000 0.470901 5.828058
167.360692 163.500000 0.470901 5.830915
167.360692 166.500000 0.470901 5.831676
167.360692 169.500000 0.470901 5.835234
167.360692 172.500000 0.470901 5.829079
167.360692 175.500000 0.470901 5.835828
167.360692 178.500000 0.470901 5.832122
170.221558 -178.500000 0.472888 5.832525
170.221558 -175.500000 0.472888 5.834586
170.221558 -172.500000 0.472888 5.836159
170.221558 -169.500000 0.472888 5.833123
170.221558 -166.500000 0.472888 5.833682
170.221558 -163.500000 0.472888 5.831894
170.221558 -160.500000 0.472888 5.830561
170.221558 -157.500000 0.472888 5.833001
170.221558 -154.500000 0.472888 5.831856
170.221558 -151.500000 0.472888 5.832006
170.221558 -148.500000 0.472888 5.834479
170.221558 -145.500000 0.472888 5.835979
170.221558 -142.500000 0.472888 5.828053
170.221558 -139.500000 0.472888 5.833235
170.221558 -136.500000 0.472888 5.832098
170.221558 -133.500000 0.472888 5.827300
170.221558 -130.500000 0.472888 5.833512
170.221558 -127.500000 0.472888 5.836023
170.221558 -124.500000 0.472888 5.829907
170.221558 -121.500000 0.472888 5.831138
170.221558 -118.500000 0.472888 5.831366
170.221558 -115.500000 0.472888 5.833521
170.221558 -112.500000 0.472888 5.834869
170.221558 -109.500000 0.472888 5.836267
170.221558 -106.500000 0.472888 5.839019
170.221558 -103.500000 0.472888 5.836423
170.221558 -100.500000 0.472888 5.840927
170.221558 -97.500000 0.472888 5.842844
170.221558 -94.500000 0.472888 5.842863
170.221558 -91.500000 0.472888 5.847471
170.221558 -88.500000 0.472888 5.847600
170.221558 -85.500000 0.472888 5.845502
170.221558 -82.500000 0.472888 5.851695
170.221558 -79.500000 0.472888 5.852878
170.221558 -76.500000 0.472888 5.850492
170.221558 -73.500000 0.472888 5.848379
170.221558 -70.500000 0.472888 5.848226
170.221558 -67.500000 0.472888 5.841834
170.221558 -64.500000 0.472888 5.848107
170.221558 -61.500000 0.472888 5.843492
170.221558 -58.500000 0.472888 5.847077
170.221558 -55.500000 0.472888 5.848576
170.221558 -52.500000 0.472888 5.861674
170.221558 -49.500000 0.472888 5.876766
170.221558 -46.500000 0.472888 5.889176
170.221558 -43.500000 0.472888 5.919334
170.221558 -40.500000 0.472888 5.938860
170.221558 -37.500000 0.472888 5.964616
170.221558 -34.500000 0.472888 5.988018
170.221558 -31.500000 0.472888 6.002267
170.221558 -28.500000 0.472888 6.024241
170.221558 -25.500000 0.472888 6.039138
170.221558 -22.500000 0.472888 6.053298
170.221558 -19.500000 0.472888 6.069359
170.221558 -16.500000 0.472888 6.075426
170.221558 -13.500000 0.472888 6.083607
170.221558 -10.500000 0.472888 6.096454
170.221558 -7.500000 0.472888 6.099531
170.221558 -4.500000 0.472888 6.106276
170.221558 -1.500000 0.472888 6.106966
170.221558 1.500000 0.472888 6.105504
170.221558 4.500000 0.472888 6.102898
170.221558 7.500000 0.472888 6.099404
170.221558 10.500000 0.472888 6.092799
170.221558 13.500000 0.472888 6.086607
170.221558 16.500000 0.472888 6.077732
170.221558 19.500000 0.472888 6.065765
170.221558 22.500000 0.472888 6.053165
170.221558 25.500000 0.472888 6.043836
170.221558 28.500000 0.472888 6.022448
170.221558 31.500000 0.472888 6.005876
170.221558 34.500000 0.472888 5.984909
170.221558 37.500000 0.472888 5.962634
170.221558 40.500000 0.472888 5.942518
170.221558 43.500000 0.472888 5.917979
170.221558 46.500000 0.472888 5.893698
170.221558 49.500000 0.472888 5.879474
170.221558 52.500000 0.472888 5.860614
170.221558 55.500000 0.472888 5.847412
170.221558 58.500000 0.472888 5.846166
170.221558 61.500000 0.472888 5.841991
170.221558 64.500000 0.472888 5.841064
170.221558 67.500000 0.472888 5.845025
170.221558 70.500000 0.472888 5.847432
170.221558 73.500000 0.472888 5.848053
170.221558 76.500000 0.472888 5.849257
170.221558 79.500000 0.472888 5.851729
170.221558 82.500000 0.472888 5.849988
170.221558 85.500000 0.472888 5.848270
170.221558 88.500000 0.472888 5.845817
170.221558 91.500000 0.472888 5.846191
170.221558 94.500000 0.472888 5.844106
170.221558 97.500000 0.472888 5.838971
170.221558 100.500000 0.472888 5.844572
170.221558 103.500000 0.472888 5.836345
170.221558 106.500000 0.472888 5.838492
170.221558 109.500000 0.472888 5.833400
170.221558 112.500000 0.472888 5.839176
170.221558 115.500000 0.472888 5.835326
170.221558 118.500000 0.472888 5.833536
170.221558 121.500000 0.472888 5.836218
170.221558 124.500000 0.472888 5.835677
170.221558 127.500000 0.472888 5.833696
170.221558 130.500000 0.472888 5.831026
170.221558 133.500000 0.472888 5.834246
170.221558 136.500000 0.472888 5.833871
170.221558 139.500000 0.472888 5.833152
170.221558 142.500000 0.472888 5.829151
170.221558 145.500000 0.472888 5.831041
170.221558 148.500000 0.472888 5.835146
170.221558 151.500000 0.472888 5.830905
170.221558 154.500000 0.472888 5.831579
170.221558 157.500000 0.472888 5.833842
170.221558 160.500000 0.472888 5.828058
170.221558 163.500000 0.472888 5.830915
170.221558 166.500000 0.472888 5.831676
170.221558 169.500000 0.472888 5.835234
170.221558 172.500000 0.472888 5.829079
170.221558 175.500000 0.472888 5.835828
170.221558 178.500000 0.472888 5.832122
173.082425 -178.500000 0.464537 5.832525
173.082425 -175.500000 0.464537 5.834586
173.082425 -172.500000 0.464537 5.836159
173.082425 -169.500000 0.464537 5.833123
173.082425 -166.500000 0.464537 5.833682
173.082425 -163.500000 0.464537 5.831894
173.082425 -160.500000 0.464537 5.830561
173.082425 -157.500000 0.464537 5.833001
173.082425 -154.500000 0.464537 5.831856
173.082425 -151.500000 0.464537 5.832006
173.082425 -148.500000 0.464537 5.834479
173.082425 -145.500000 0.464537 5.835979
173.082425 -142.500000 0.464537 5.828053
173.082425 -139.500000 0.464537 5.833235
173.082425 -136.500000 0.464537 5.832098
173.082425 -133.500000 0.464537 5.827300
173.082425 -130.500000 0.464537 5.833512
173.082425 -127.500000 0.464537 5.836023
173.082425 -124.500000 0.464537 5.829907
173.082425 -121.500000 0.464537 5.831138
173.082425 -118.500000 0.464537 5.831366
173.082425 -115.500000 0.464537 5.833521
173.082425 -112.500000 0.464537 5.834869
173.082425 -109.500000 0.464537 5.836267
173.082425 -106.500000 0.464537 5.839019
173.082425 -103.500000 0.464537 5.836423
173.082425 -100.500000 0.464537 5.840927
173.082425 -97.500000 0.464537 5.842844
173.082425 -94.500000 0.464537 5.842863
173.082425 -91.500000 0.464537 5.847471
173.082425 -88.500000 0.464537 5.847600
173.082425 -85.500000 0.464537 5.845502
173.082425 -82.500000 0.464537 5.851695
173.082425 -79.500000 0.464537 5.852878
173.082425 -76.500000 0.464537 5.850492
173.082425 -73.500000 0.464537 5.848379
173.082425 -70.500000 0.464537 5.848226
173.082425 -67.500000 0.464537 5.841834
173.082425 -64.500000 0.464537 5.848107
173.082425 -61.500000 0.464537 5.843492
173.082425 -58.500000 0.464537 5.847077
173.082425 -55.500000 0.464537 5.848576
173.082425 -52.500000 0.464537 5.861674
173.082425 -49.500000 0.464537 5.876766
173.082425 -46.500000 0.464537 5.889176
173.082425 -43.500000 0.464537 5.919334
173.082425 -40.500000 0.464537 5.938860
173.082425 -37.500000 0.464537 5.964616
173.082425 -34.500000 0.464537 5.988018
173.082425 -31.500000 0.464537 6.002267
173.082425 -28.500000 0.464537 6.024241
173.082425 -25.500000 0.464537 6.039138
173.082425 -22.500000 0.464537 6.053298
173.082425 -19.500000 0.464537 6.069359
173.082425 -16.500000 0.464537 6.075426
173.082425 -13.500000 0.464537 6.083607
173.082425 -10.500000 0.464537 6.096454
173.082425 -7.500000 0.464537 6.099531
173.082425 -4.500000 0.464537 6.106276
173.082425 -1.500000 0.464537 6.106966
173.082425 1.500000 0.464537 6.105504
173.082425 4.500000 0.464537 6.102898
173.082425 7.500000 0.464537 6.099404
173.082425 10.500000 0.464537 6.092799
173.082425 13.500000 0.464537 6.086607
173.082425 16.500000 0.464537 6.077732
173.082425 19.500000 0.464537 6.065765
173.082425 22.500000 0.464537 6.053165
173.082425 25.500000 0.464537 6.043836
173.082425 28.500000 0.464537 6.022448
173.082425 31.500000 0.464537 6.005876
173.082425 34.500000 0.464537 5.984909
173.082425 37.500000 0.464537 5.962634
173.082425 40.500000 0.464537 5.942518
173.082425 43.500000 0.464537 5.917979
173.082425 46.500000 0.464537 5.893698
173.082425 49.500000 0.464537 5.879474
173.082425 52.500000 0.464537 5.860614
173.082425 55.500000 0.464537 5.847412
173.082425 58.500000 0.464537 5.846166
173.082425 61.500000 0.464537 5.841991
173.082425 64.500000 0.464537 5.841064
173.082425 67.500000 0.464537 5.845025
173.082425 70.500000 0.464537 5.847432
173.082425 73.500000 0.464537 5.848053
173.082425 76.500000 0.464537 5.849257
173.082425 79.500000 0.464537 5.851729
173.082425 82.500000 0.464537 5.849988
173.082425 85.500000 0.464537 5.848270
173.082425 88.500000 0.464537 5.845817
173.082425 91.500000 0.464537 5.846191
173.082425 94.500000 0.464537 5.844106
173.082425 97.500000 0.464537 5.838971
173.082425 100.500000 0.464537 5.844572
173.082425 103.500000 0.464537 5.836345
173.082425 106.500000 0.464537 5.838492
173.082425 109.500000 0.464537 5.833400
173.082425 112.500000 0.464537 5.839176
173.082425 115.500000 0.464537 5.835326
173.082425 118.500000 0.464537 5.833536
173.082425 121.500000 0.464537 5.836218
173.082425 124.500000 0.464537 5.835677
173.082425 127.500000 0.464537 5.833696
173.082425 130.500000 0.464537 5.831026
173.082425 133.500000 0.464537 5.834246
173.082425 136.500000 0.464537 5.833871
173.082425 139.500000 0.464537 5.833152
173.082425 142.500000 0.464537 5.829151
173.082425 145.500000 0.464537 5.831041
173.082425 148.500000 0.464537 5.835146
173.082425 151.500000 0.464537 5.830905
173.082425 154.500000 0.464537 5.831579
173.082425 157.500000 0.464537 5.833842
173.082425 160.500000 0.464537 5.828058
173.082425 163.500000 0.464537 5.830915
173.082425 166.500000 0.464537 5.831676
173.082425 169.500000 0.464537 5.835234
173.082425 172.500000 0.464537 5.829079
173.082425 175.500000 0.464537 5.835828
173.082425 178.500000 0.464537 5.832122
175.943291 -178.500000 0.470452 5.832525
175.943291 -175.500000 0.470452 5.834586
175.943291 -172.500000 0.470452 5.836159
175.943291 -169.500000 0.470452 5.833123
175.943291 -166.500000 0.470452 5.833682
175.943291 -163.500000 0.470452 5.831894
175.943291 -160.500000 0.470452 5.830561
175.943291 -157.500000 0.470452 5.833001
175.943291 -154.500000 0.470452 5.831856
175.943291 -151.500000 0.470452 5.832006
175.943291 -148.500000 0.470452 5.834479
175.943291 -145.500000 0.470452 5.835979
175.943291 -142.500000 0.470452 5.828053
175.943291 -139.500000 0.470452 5.833235
175.943291 -136.500000 0.470452 5.832098
175.943291 -133.500000 0.470452 5.827300
175.943291 -130.500000 0.470452 5.833512
175.943291 -127.500000 0.470452 5.836023
175.943291 -124.500000 0.470452 5.829907
175.943291 -121.500000 0.470452 5.831138
175.943291 -118.500000 0.470452 5.831366
175.943291 -115.500000 0.470452 5.833521
175.943291 -112.500000 0.470452 5.834869
175.943291 -109.500000 0.470452 5.836267
175.943291 -106.500000 0.470452 5.839019
175.943291 -103.500000 0.470452 5.836423
175.943291 -100.500000 0.470452 5.840927
175.943291 -97.500000 0.470452 5.842844
175.943291 -94.500000 0.470452 5.842863
175.943291 -91.500000 0.470452 5.847471
175.943291 -88.500000 0.470452 5.847600
175.943291 -85.500000 0.470452 5.845502
175.943291 -82.500000 0.470452 5.851695
175.943291 -79.500000 0.470452 5.852878
175.943291 -76.500000 0.470452 5.850492
175.943291 -73.500000 0.470452 5.848379
175.943291 -70.500000 0.470452 5.848226
175.943291 -67.500000 0.470452 5.841834
175.943291 -64.500000 0.470452 5.848107
175.943291 -61.500000 0.470452 5.843492
175.943291 -58.500000 0.470452 5.847077
175.943291 -55.500000 0.470452 5.848576
175.943291 -52.500000 0.470452 5.861674
175.943291 -49.500000 0.470452 5.876766
175.943291 -46.500000 0.470452 5.889176
175.943291 -43.500000 0.470452 5.919334
175.943291 -40.500000 0.470452 5.938860
175.943291 -37.500000 0.470452 5.964616
175.943291 -34.500000 0.470452 5.988018
175.943291 -31.500000 0.470452 6.002267
175.943291 -28.500000 0.470452 6.024241
175.943291 -25.500000 0.470452 6.039138
175.943291 -22.500000 0.470452 6.053298
175.943291 -19.500000 0.470452 6.069359
175.943291 -16.500000 0.470452 6.075426
175.943291 -13.500000 0.470452 6.083607
175.943291 -10.500000 0.470452 6.096454
175.943291 -7.500000 0.470452 6.099531
175.943291 -4.500000 0.470452 6.106276
175.943291 -1.500000 0.470452 6.106966
175.943291 1.500000 0.470452 6.105504
175.943291 4.500000 0.470452 6.102898
175.943291 7.500000 0.470452 6.099404
175.943291 10.500000 0.470452 6.092799
175.943291 13.500000 0.470452 6.086607
175.943291 16.500000 0.470452 6.077732
175.943291 19.500000 0.470452 6.065765
175.943291 22.500000 0.470452 6.053165
175.943291 25.500000 0.470452 6.043836
175.943291 28.500000 0.470452 6.022448
175.943291 31.500000 0.470452 6.005876
175.943291 34.500000 0.470452 5.984909
175.943291 37.500000 0.470452 5.962634
175.943291 40.500000 0.470452 5.942518
175.943291 43.500000 0.470452 5.917979
175.943291 46.500000 0.470452 5.893698
175.943291 49.500000 0.470452 5.879474
175.943291 52.500000 0.470452 5.860614
175.943291 55.500000 0.470452 5.847412
175.943291 58.500000 0.470452 5.846166
175.943291 61.500000 0.470452 5.841991
175.943291 64.500000 0.470452 5.841064
175.943291 67.500000 0.470452 5.845025
175.943291 70.500000 0.470452 5.847432
175.943291 73.500000 0.470452 5.848053
175.943291 76.500000 0.470452 5.849257
175.943291 79.500000 0.470452 5.851729
175.943291 82.500000 0.470452 5.849988
175.943291 85.500000 0.470452 5.848270
175.943291 88.500000 0.470452 5.845817
175.943291 91.500000 0.470452 5.846191
175.943291 94.500000 0.470452 5.844106
175.943291 97.500000 0.470452 5.838971
175.943291 100.500000 0.470452 5.844572
175.943291 103.500000 0.470452 5.836345
175.943291 106.500000 0.470452 5.838492
175.943291 109.500000 0.470452 5.833400
175.943291 112.500000 0.470452 5.839176
175.943291 115.500000 0.470452 5.835326
175.943291 118.500000 0.470452 5.833536
175.943291 121.500000 0.470452 5.836218
175.943291 124.500000 0.470452 5.835677
175.943291 127.500000 0.470452 5.833696
175.943291 130.500000 0.470452 5.831026
175.943291 133.500000 0.470452 5.834246
175.943291 136.500000 0.470452 5.833871
175.943291 139.500000 0.470452 5.833152
175.943291 142.500000 0.470452 5.829151
175.943291 145.500000 0.470452 5.831041
175.943291 148.500000 0.470452 5.835146
175.943291 151.500000 0.470452 5.830905
175.943291 154.500000 0.470452 5.831579
175.943291 157.500000 0.470452 5.833842
175.943291 160.500000 0.470452 5.828058
175.943291 163.500000 0.470452 5.830915
175.943291 166.500000 0.470452 5.831676
175.943291 169.500000 0.470452 5.835234
175.943291 172.500000 0.470452 5.829079
175.943291 175.500000 0.470452 5.835828
175.943291 178.500000 0.470452 5.832122
178.804158 -178.500000 0.443824 5.832525
178.804158 -175.500000 0.443824 5.834586
178.804158 -172.500000 0.443824 5.836159
178.804158 -169.500000 0.443824 5.833123
178.804158 -166.500000 0.443824 5.833682
178.804158 -163.500000 0.443824 5.831894
178.804158 -160.500000 0.443824 5.830561
178.804158 -157.500000 0.443824 5.833001
178.804158 -154.500000 0.443824 5.831856
178.804158 -151.500000 0.443824 5.832006
178.804158 -148.500000 0.443824 5.834479
178.804158 -145.500000 0.443824 5.835979
178.804158 -142.500000 0.443824 5.828053
178.804158 -139.500000 0.443824 5.833235
178.804158 -136.500000 0.443824 5.832098
178.804158 -133.500000 0.443824 5.827300
178.804158 -130.500000 0.443824 5.833512
178.804158 -127.500000 0.443824 5.836023
178.804158 -124.500000 0.443824 5.829907
178.804158 -121.500000 0.443824 5.831138
178.804158 -118.500000 0.443824 5.831366
178.804158 -115.500000 0.443824 5.833521
178.804158 -112.500000 0.443824 5.834869
178.804158 -109.500000 0.443824 5.836267
178.804158 -106.500000 0.443824 5.839019
178.804158 -103.500000 0.443824 5.836423
178.804158 -100.500000 0.443824 5.840927
178.804158 -97.500000 0.443824 5.842844
178.804158 -94.500000 0.443824 5.842863
178.804158 -91.500000 0.443824 5.847471
178.804158 -88.500000 0.443824 5.847600
178.804158 -85.500000 0.443824 5.845502
178.804158 -82.500000 0.443824 5.851695
178.804158 -79.500000 0.443824 5.852878
178.804158 -76.500000 0.443824 5.850492
178.804158 -73.500000 0.443824 5.848379
178.804158 -70.500000 0.443824 5.848226
178.804158 -67.500000 0.443824 5.841834
178.804158 -64.500000 0.443824 5.848107
178.804158 -61.500000 0.443824 5.843492
178.804158 -58.500000 0.443824 5.847077
178.804158 -55.500000 0.443824 5.848576
178.804158 -52.500000 0.443824 5.861674
178.804158 -49.500000 0.443824 5.876766
178.804158 -46.500000 0.443824 5.889176
178.804158 -43.500000 0.443824 5.919334
178.804158 -40.500000 0.443824 5.938860
178.804158 -37.500000 0.443824 5.964616
178.804158 -34.500000 0.443824 5.988018
178.804158 -31.500000 0.443824 6.002267
178.804158 -28.500000 0.443824 6.024241
178.804158 -25.500000 0.443824 6.039138
178.804158 -22.500000 0.443824 6.053298
178.804158 -19.500000 0.443824 6.069359
178.804158 -16.500000 0.443824 6.075426
178.804158 -13.500000 0.443824 6.083607
178.804158 -10.500000 0.443824 6.096454
178.804158 -7.500000 0.443824 6.099531
178.804158 -4.500000 0.443824 6.106276
178.804158 -1.500000 0.443824 6.106966
178.804158 1.500000 0.443824 6.105504
178.804158 4.500000 0.443824 6.102898
178.804158 7.500000 0.443824 6.099404
178.804158 10.500000 0.443824 6.092799
178.804158 13.500000 0.443824 6.086607
178.804158 16.500000 0.443824 6.077732
178.804158 19.500000 0.443824 6.065765
178.804158 22.500000 0.443824 6.053165
178.804158 25.500000 0.443824 6.043836
178.804158 28.500000 0.443824 6.022448
178.804158 31.500000 0.443824 6.005876
178.804158 34.500000 0.443824 5.984909
178.804158 37.500000 0.443824 5.962634
178.804158 40.500000 0.443824 5.942518
178.804158 43.500000 0.443824 5.917979
178.804158 46.500000 0.443824 5.893698
178.804158 49.500000 0.443824 5.879474
178.804158 52.500000 0.443824 5.860614
178.804158 55.500000 0.443824 5.847412
178.804158 58.500000 0.443824 5.846166
178.804158 61.500000 0.443824 5.841991
178.804158 64.500000 0.443824 5.841064
178.804158 67.500000 0.443824 5.845025
178.804158 70.500000 0.443824 5.847432
178.804158 73.500000 0.443824 5.848053
178.804158 76.500000 0.443824 5.849257
178.804158 79.500000 0.443824 5.851729
178.804158 82.500000 0.443824 5.849988
178.804158 85.500000 0.443824 5.848270
178.804158 88.500000 0.443824 5.845817
178.804158 91.500000 0.443824 5.846191
178.804158 94.500000 0.443824 5.844106
178.804158 97.500000 0.443824 5.838971
178.804158 100.500000 0.443824 5.844572
178.804158 103.500000 0.443824 5.836345
178.804158 106.500000 0.443824 5.838492
178.804158 109.500000 0.443824 5.833400
178.804158 112.500000 0.443824 5.839176
178.804158 115.500000 0.443824 5.835326
178.804158 118.500000 0.443824 5.833536
178.804158 121.500000 0.443824 5.836218
178.804158 124.500000 0.443824 5.835677
178.804158 127.500000 0.443824 5.833696
178.804158 130.500000 0.443824 5.831026
178.804158 133.500000 0.443824 5.834246
178.804158 136.500000 0.443824 5.833871
178.804158 139.500000 0.443824 5.833152
178.804158 142.500000 0.443824 5.829151
178.804158 145.500000 0.443824 5.831041
178.804158 148.500000 0.443824 5.835146
178.804158 151.500000 0.443824 5.830905
178.804158 154.500000 0.443824 5.831579
178.804158 157.500000 0.443824 5.833842
178.804158 160.500000 0.443824 5.828058
178.804158 163.500000 0.443824 5.830915
178.804158 166.500000 0.443824 5.831676
178.804158 169.500000 0.443824 5.835234
178.804158 172.500000 0.443824 5.829079
178.804158 175.500000 0.443824 5.835828
178.804158 178.500000 0.443824 5.832122
