# Supplementary material for: Predicting scale-dependent chromatin polymer properties from systematic coarse-graining
Source: Nat Commun. 2023 Jul 11;14:4108. doi: 10.1038/s41467-023-39907-2 (PMC10336007; doi:10.1038/s41467-023-39907-2)
Supplement: Supplementary file 4 — Source Data [file 41467_2023_39907_MOESM4_ESM.zip › source_data/source_data_fig_4/source_data_fig_4i/theta_phi_seg5.txt]

1.430433 -178.500000 2.838283 6.173742
1.430433 -175.500000 2.838283 6.161457
1.430433 -172.500000 2.838283 6.161526
1.430433 -169.500000 2.838283 6.168578
1.430433 -166.500000 2.838283 6.151763
1.430433 -163.500000 2.838283 6.161630
1.430433 -160.500000 2.838283 6.151522
1.430433 -157.500000 2.838283 6.139539
1.430433 -154.500000 2.838283 6.141651
1.430433 -151.500000 2.838283 6.128943
1.430433 -148.500000 2.838283 6.116760
1.430433 -145.500000 2.838283 6.112444
1.430433 -142.500000 2.838283 6.106862
1.430433 -139.500000 2.838283 6.099871
1.430433 -136.500000 2.838283 6.080050
1.430433 -133.500000 2.838283 6.072192
1.430433 -130.500000 2.838283 6.065754
1.430433 -127.500000 2.838283 6.038346
1.430433 -124.500000 2.838283 6.032641
1.430433 -121.500000 2.838283 6.019939
1.430433 -118.500000 2.838283 6.017646
1.430433 -115.500000 2.838283 6.005876
1.430433 -112.500000 2.838283 5.982597
1.430433 -109.500000 2.838283 5.969849
1.430433 -106.500000 2.838283 5.959790
1.430433 -103.500000 2.838283 5.950817
1.430433 -100.500000 2.838283 5.925167
1.430433 -97.500000 2.838283 5.921712
1.430433 -94.500000 2.838283 5.895774
1.430433 -91.500000 2.838283 5.883343
1.430433 -88.500000 2.838283 5.869609
1.430433 -85.500000 2.838283 5.854498
1.430433 -82.500000 2.838283 5.832927
1.430433 -79.500000 2.838283 5.828305
1.430433 -76.500000 2.838283 5.817296
1.430433 -73.500000 2.838283 5.800741
1.430433 -70.500000 2.838283 5.786102
1.430433 -67.500000 2.838283 5.776161
1.430433 -64.500000 2.838283 5.762927
1.430433 -61.500000 2.838283 5.758058
1.430433 -58.500000 2.838283 5.737836
1.430433 -55.500000 2.838283 5.728700
1.430433 -52.500000 2.838283 5.715451
1.430433 -49.500000 2.838283 5.706494
1.430433 -46.500000 2.838283 5.704597
1.430433 -43.500000 2.838283 5.699346
1.430433 -40.500000 2.838283 5.685807
1.430433 -37.500000 2.838283 5.684684
1.430433 -34.500000 2.838283 5.692227
1.430433 -31.500000 2.838283 5.676318
1.430433 -28.500000 2.838283 5.683712
1.430433 -25.500000 2.838283 5.692227
1.430433 -22.500000 2.838283 5.694122
1.430433 -19.500000 2.838283 5.697966
1.430433 -16.500000 2.838283 5.700925
1.430433 -13.500000 2.838283 5.703408
1.430433 -10.500000 2.838283 5.720720
1.430433 -7.500000 2.838283 5.722580
1.430433 -4.500000 2.838283 5.722087
1.430433 -1.500000 2.838283 5.718841
1.430433 1.500000 2.838283 5.729038
1.430433 4.500000 2.838283 5.722311
1.430433 7.500000 2.838283 5.723747
1.430433 10.500000 2.838283 5.717033
1.430433 13.500000 2.838283 5.706891
1.430433 16.500000 2.838283 5.708062
1.430433 19.500000 2.838283 5.701188
1.430433 22.500000 2.838283 5.696589
1.430433 25.500000 2.838283 5.687278
1.430433 28.500000 2.838283 5.689446
1.430433 31.500000 2.838283 5.694798
1.430433 34.500000 2.838283 5.687798
1.430433 37.500000 2.838283 5.696217
1.430433 40.500000 2.838283 5.700004
1.430433 43.500000 2.838283 5.701803
1.430433 46.500000 2.838283 5.710940
1.430433 49.500000 2.838283 5.705611
1.430433 52.500000 2.838283 5.731977
1.430433 55.500000 2.838283 5.738337
1.430433 58.500000 2.838283 5.738884
1.430433 61.500000 2.838283 5.755180
1.430433 64.500000 2.838283 5.769628
1.430433 67.500000 2.838283 5.775736
1.430433 70.500000 2.838283 5.791567
1.430433 73.500000 2.838283 5.803679
1.430433 76.500000 2.838283 5.821868
1.430433 79.500000 2.838283 5.827980
1.430433 82.500000 2.838283 5.843098
1.430433 85.500000 2.838283 5.860736
1.430433 88.500000 2.838283 5.876099
1.430433 91.500000 2.838283 5.886826
1.430433 94.500000 2.838283 5.908092
1.430433 97.500000 2.838283 5.918133
1.430433 100.500000 2.838283 5.935298
1.430433 103.500000 2.838283 5.942594
1.430433 106.500000 2.838283 5.962723
1.430433 109.500000 2.838283 5.982131
1.430433 112.500000 2.838283 5.984373
1.430433 115.500000 2.838283 6.004418
1.430433 118.500000 2.838283 6.018973
1.430433 121.500000 2.838283 6.030808
1.430433 124.500000 2.838283 6.034754
1.430433 127.500000 2.838283 6.051411
1.430433 130.500000 2.838283 6.057004
1.430433 133.500000 2.838283 6.083165
1.430433 136.500000 2.838283 6.096214
1.430433 139.500000 2.838283 6.094878
1.430433 142.500000 2.838283 6.108247
1.430433 145.500000 2.838283 6.116427
1.430433 148.500000 2.838283 6.125011
1.430433 151.500000 2.838283 6.128068
1.430433 154.500000 2.838283 6.132079
1.430433 157.500000 2.838283 6.151694
1.430433 160.500000 2.838283 6.140594
1.430433 163.500000 2.838283 6.151522
1.430433 166.500000 2.838283 6.156390
1.430433 169.500000 2.838283 6.164523
1.430433 172.500000 2.838283 6.174270
1.430433 175.500000 2.838283 6.168719
1.430433 178.500000 2.838283 6.169981
4.291300 -178.500000 2.756933 6.173742
4.291300 -175.500000 2.756933 6.161457
4.291300 -172.500000 2.756933 6.161526
4.291300 -169.500000 2.756933 6.168578
4.291300 -166.500000 2.756933 6.151763
4.291300 -163.500000 2.756933 6.161630
4.291300 -160.500000 2.756933 6.151522
4.291300 -157.500000 2.756933 6.139539
4.291300 -154.500000 2.756933 6.141651
4.291300 -151.500000 2.756933 6.128943
4.291300 -148.500000 2.756933 6.116760
4.291300 -145.500000 2.756933 6.112444
4.291300 -142.500000 2.756933 6.106862
4.291300 -139.500000 2.756933 6.099871
4.291300 -136.500000 2.756933 6.080050
4.291300 -133.500000 2.756933 6.072192
4.291300 -130.500000 2.756933 6.065754
4.291300 -127.500000 2.756933 6.038346
4.291300 -124.500000 2.756933 6.032641
4.291300 -121.500000 2.756933 6.019939
4.291300 -118.500000 2.756933 6.017646
4.291300 -115.500000 2.756933 6.005876
4.291300 -112.500000 2.756933 5.982597
4.291300 -109.500000 2.756933 5.969849
4.291300 -106.500000 2.756933 5.959790
4.291300 -103.500000 2.756933 5.950817
4.291300 -100.500000 2.756933 5.925167
4.291300 -97.500000 2.756933 5.921712
4.291300 -94.500000 2.756933 5.895774
4.291300 -91.500000 2.756933 5.883343
4.291300 -88.500000 2.756933 5.869609
4.291300 -85.500000 2.756933 5.854498
4.291300 -82.500000 2.756933 5.832927
4.291300 -79.500000 2.756933 5.828305
4.291300 -76.500000 2.756933 5.817296
4.291300 -73.500000 2.756933 5.800741
4.291300 -70.500000 2.756933 5.786102
4.291300 -67.500000 2.756933 5.776161
4.291300 -64.500000 2.756933 5.762927
4.291300 -61.500000 2.756933 5.758058
4.291300 -58.500000 2.756933 5.737836
4.291300 -55.500000 2.756933 5.728700
4.291300 -52.500000 2.756933 5.715451
4.291300 -49.500000 2.756933 5.706494
4.291300 -46.500000 2.756933 5.704597
4.291300 -43.500000 2.756933 5.699346
4.291300 -40.500000 2.756933 5.685807
4.291300 -37.500000 2.756933 5.684684
4.291300 -34.500000 2.756933 5.692227
4.291300 -31.500000 2.756933 5.676318
4.291300 -28.500000 2.756933 5.683712
4.291300 -25.500000 2.756933 5.692227
4.291300 -22.500000 2.756933 5.694122
4.291300 -19.500000 2.756933 5.697966
4.291300 -16.500000 2.756933 5.700925
4.291300 -13.500000 2.756933 5.703408
4.291300 -10.500000 2.756933 5.720720
4.291300 -7.500000 2.756933 5.722580
4.291300 -4.500000 2.756933 5.722087
4.291300 -1.500000 2.756933 5.718841
4.291300 1.500000 2.756933 5.729038
4.291300 4.500000 2.756933 5.722311
4.291300 7.500000 2.756933 5.723747
4.291300 10.500000 2.756933 5.717033
4.291300 13.500000 2.756933 5.706891
4.291300 16.500000 2.756933 5.708062
4.291300 19.500000 2.756933 5.701188
4.291300 22.500000 2.756933 5.696589
4.291300 25.500000 2.756933 5.687278
4.291300 28.500000 2.756933 5.689446
4.291300 31.500000 2.756933 5.694798
4.291300 34.500000 2.756933 5.687798
4.291300 37.500000 2.756933 5.696217
4.291300 40.500000 2.756933 5.700004
4.291300 43.500000 2.756933 5.701803
4.291300 46.500000 2.756933 5.710940
4.291300 49.500000 2.756933 5.705611
4.291300 52.500000 2.756933 5.731977
4.291300 55.500000 2.756933 5.738337
4.291300 58.500000 2.756933 5.738884
4.291300 61.500000 2.756933 5.755180
4.291300 64.500000 2.756933 5.769628
4.291300 67.500000 2.756933 5.775736
4.291300 70.500000 2.756933 5.791567
4.291300 73.500000 2.756933 5.803679
4.291300 76.500000 2.756933 5.821868
4.291300 79.500000 2.756933 5.827980
4.291300 82.500000 2.756933 5.843098
4.291300 85.500000 2.756933 5.860736
4.291300 88.500000 2.756933 5.876099
4.291300 91.500000 2.756933 5.886826
4.291300 94.500000 2.756933 5.908092
4.291300 97.500000 2.756933 5.918133
4.291300 100.500000 2.756933 5.935298
4.291300 103.500000 2.756933 5.942594
4.291300 106.500000 2.756933 5.962723
4.291300 109.500000 2.756933 5.982131
4.291300 112.500000 2.756933 5.984373
4.291300 115.500000 2.756933 6.004418
4.291300 118.500000 2.756933 6.018973
4.291300 121.500000 2.756933 6.030808
4.291300 124.500000 2.756933 6.034754
4.291300 127.500000 2.756933 6.051411
4.291300 130.500000 2.756933 6.057004
4.291300 133.500000 2.756933 6.083165
4.291300 136.500000 2.756933 6.096214
4.291300 139.500000 2.756933 6.094878
4.291300 142.500000 2.756933 6.108247
4.291300 145.500000 2.756933 6.116427
4.291300 148.500000 2.756933 6.125011
4.291300 151.500000 2.756933 6.128068
4.291300 154.500000 2.756933 6.132079
4.291300 157.500000 2.756933 6.151694
4.291300 160.500000 2.756933 6.140594
4.291300 163.500000 2.756933 6.151522
4.291300 166.500000 2.756933 6.156390
4.291300 169.500000 2.756933 6.164523
4.291300 172.500000 2.756933 6.174270
4.291300 175.500000 2.756933 6.168719
4.291300 178.500000 2.756933 6.169981
7.152166 -178.500000 2.705005 6.173742
7.152166 -175.500000 2.705005 6.161457
7.152166 -172.500000 2.705005 6.161526
7.152166 -169.500000 2.705005 6.168578
7.152166 -166.500000 2.705005 6.151763
7.152166 -163.500000 2.705005 6.161630
7.152166 -160.500000 2.705005 6.151522
7.152166 -157.500000 2.705005 6.139539
7.152166 -154.500000 2.705005 6.141651
7.152166 -151.500000 2.705005 6.128943
7.152166 -148.500000 2.705005 6.116760
7.152166 -145.500000 2.705005 6.112444
7.152166 -142.500000 2.705005 6.106862
7.152166 -139.500000 2.705005 6.099871
7.152166 -136.500000 2.705005 6.080050
7.152166 -133.500000 2.705005 6.072192
7.152166 -130.500000 2.705005 6.065754
7.152166 -127.500000 2.705005 6.038346
7.152166 -124.500000 2.705005 6.032641
7.152166 -121.500000 2.705005 6.019939
7.152166 -118.500000 2.705005 6.017646
7.152166 -115.500000 2.705005 6.005876
7.152166 -112.500000 2.705005 5.982597
7.152166 -109.500000 2.705005 5.969849
7.152166 -106.500000 2.705005 5.959790
7.152166 -103.500000 2.705005 5.950817
7.152166 -100.500000 2.705005 5.925167
7.152166 -97.500000 2.705005 5.921712
7.152166 -94.500000 2.705005 5.895774
7.152166 -91.500000 2.705005 5.883343
7.152166 -88.500000 2.705005 5.869609
7.152166 -85.500000 2.705005 5.854498
7.152166 -82.500000 2.705005 5.832927
7.152166 -79.500000 2.705005 5.828305
7.152166 -76.500000 2.705005 5.817296
7.152166 -73.500000 2.705005 5.800741
7.152166 -70.500000 2.705005 5.786102
7.152166 -67.500000 2.705005 5.776161
7.152166 -64.500000 2.705005 5.762927
7.152166 -61.500000 2.705005 5.758058
7.152166 -58.500000 2.705005 5.737836
7.152166 -55.500000 2.705005 5.728700
7.152166 -52.500000 2.705005 5.715451
7.152166 -49.500000 2.705005 5.706494
7.152166 -46.500000 2.705005 5.704597
7.152166 -43.500000 2.705005 5.699346
7.152166 -40.500000 2.705005 5.685807
7.152166 -37.500000 2.705005 5.684684
7.152166 -34.500000 2.705005 5.692227
7.152166 -31.500000 2.705005 5.676318
7.152166 -28.500000 2.705005 5.683712
7.152166 -25.500000 2.705005 5.692227
7.152166 -22.500000 2.705005 5.694122
7.152166 -19.500000 2.705005 5.697966
7.152166 -16.500000 2.705005 5.700925
7.152166 -13.500000 2.705005 5.703408
7.152166 -10.500000 2.705005 5.720720
7.152166 -7.500000 2.705005 5.722580
7.152166 -4.500000 2.705005 5.722087
7.152166 -1.500000 2.705005 5.718841
7.152166 1.500000 2.705005 5.729038
7.152166 4.500000 2.705005 5.722311
7.152166 7.500000 2.705005 5.723747
7.152166 10.500000 2.705005 5.717033
7.152166 13.500000 2.705005 5.706891
7.152166 16.500000 2.705005 5.708062
7.152166 19.500000 2.705005 5.701188
7.152166 22.500000 2.705005 5.696589
7.152166 25.500000 2.705005 5.687278
7.152166 28.500000 2.705005 5.689446
7.152166 31.500000 2.705005 5.694798
7.152166 34.500000 2.705005 5.687798
7.152166 37.500000 2.705005 5.696217
7.152166 40.500000 2.705005 5.700004
7.152166 43.500000 2.705005 5.701803
7.152166 46.500000 2.705005 5.710940
7.152166 49.500000 2.705005 5.705611
7.152166 52.500000 2.705005 5.731977
7.152166 55.500000 2.705005 5.738337
7.152166 58.500000 2.705005 5.738884
7.152166 61.500000 2.705005 5.755180
7.152166 64.500000 2.705005 5.769628
7.152166 67.500000 2.705005 5.775736
7.152166 70.500000 2.705005 5.791567
7.152166 73.500000 2.705005 5.803679
7.152166 76.500000 2.705005 5.821868
7.152166 79.500000 2.705005 5.827980
7.152166 82.500000 2.705005 5.843098
7.152166 85.500000 2.705005 5.860736
7.152166 88.500000 2.705005 5.876099
7.152166 91.500000 2.705005 5.886826
7.152166 94.500000 2.705005 5.908092
7.152166 97.500000 2.705005 5.918133
7.152166 100.500000 2.705005 5.935298
7.152166 103.500000 2.705005 5.942594
7.152166 106.500000 2.705005 5.962723
7.152166 109.500000 2.705005 5.982131
7.152166 112.500000 2.705005 5.984373
7.152166 115.500000 2.705005 6.004418
7.152166 118.500000 2.705005 6.018973
7.152166 121.500000 2.705005 6.030808
7.152166 124.500000 2.705005 6.034754
7.152166 127.500000 2.705005 6.051411
7.152166 130.500000 2.705005 6.057004
7.152166 133.500000 2.705005 6.083165
7.152166 136.500000 2.705005 6.096214
7.152166 139.500000 2.705005 6.094878
7.152166 142.500000 2.705005 6.108247
7.152166 145.500000 2.705005 6.116427
7.152166 148.500000 2.705005 6.125011
7.152166 151.500000 2.705005 6.128068
7.152166 154.500000 2.705005 6.132079
7.152166 157.500000 2.705005 6.151694
7.152166 160.500000 2.705005 6.140594
7.152166 163.500000 2.705005 6.151522
7.152166 166.500000 2.705005 6.156390
7.152166 169.500000 2.705005 6.164523
7.152166 172.500000 2.705005 6.174270
7.152166 175.500000 2.705005 6.168719
7.152166 178.500000 2.705005 6.169981
10.013033 -178.500000 2.576132 6.173742
10.013033 -175.500000 2.576132 6.161457
10.013033 -172.500000 2.576132 6.161526
10.013033 -169.500000 2.576132 6.168578
10.013033 -166.500000 2.576132 6.151763
10.013033 -163.500000 2.576132 6.161630
10.013033 -160.500000 2.576132 6.151522
10.013033 -157.500000 2.576132 6.139539
10.013033 -154.500000 2.576132 6.141651
10.013033 -151.500000 2.576132 6.128943
10.013033 -148.500000 2.576132 6.116760
10.013033 -145.500000 2.576132 6.112444
10.013033 -142.500000 2.576132 6.106862
10.013033 -139.500000 2.576132 6.099871
10.013033 -136.500000 2.576132 6.080050
10.013033 -133.500000 2.576132 6.072192
10.013033 -130.500000 2.576132 6.065754
10.013033 -127.500000 2.576132 6.038346
10.013033 -124.500000 2.576132 6.032641
10.013033 -121.500000 2.576132 6.019939
10.013033 -118.500000 2.576132 6.017646
10.013033 -115.500000 2.576132 6.005876
10.013033 -112.500000 2.576132 5.982597
10.013033 -109.500000 2.576132 5.969849
10.013033 -106.500000 2.576132 5.959790
10.013033 -103.500000 2.576132 5.950817
10.013033 -100.500000 2.576132 5.925167
10.013033 -97.500000 2.576132 5.921712
10.013033 -94.500000 2.576132 5.895774
10.013033 -91.500000 2.576132 5.883343
10.013033 -88.500000 2.576132 5.869609
10.013033 -85.500000 2.576132 5.854498
10.013033 -82.500000 2.576132 5.832927
10.013033 -79.500000 2.576132 5.828305
10.013033 -76.500000 2.576132 5.817296
10.013033 -73.500000 2.576132 5.800741
10.013033 -70.500000 2.576132 5.786102
10.013033 -67.500000 2.576132 5.776161
10.013033 -64.500000 2.576132 5.762927
10.013033 -61.500000 2.576132 5.758058
10.013033 -58.500000 2.576132 5.737836
10.013033 -55.500000 2.576132 5.728700
10.013033 -52.500000 2.576132 5.715451
10.013033 -49.500000 2.576132 5.706494
10.013033 -46.500000 2.576132 5.704597
10.013033 -43.500000 2.576132 5.699346
10.013033 -40.500000 2.576132 5.685807
10.013033 -37.500000 2.576132 5.684684
10.013033 -34.500000 2.576132 5.692227
10.013033 -31.500000 2.576132 5.676318
10.013033 -28.500000 2.576132 5.683712
10.013033 -25.500000 2.576132 5.692227
10.013033 -22.500000 2.576132 5.694122
10.013033 -19.500000 2.576132 5.697966
10.013033 -16.500000 2.576132 5.700925
10.013033 -13.500000 2.576132 5.703408
10.013033 -10.500000 2.576132 5.720720
10.013033 -7.500000 2.576132 5.722580
10.013033 -4.500000 2.576132 5.722087
10.013033 -1.500000 2.576132 5.718841
10.013033 1.500000 2.576132 5.729038
10.013033 4.500000 2.576132 5.722311
10.013033 7.500000 2.576132 5.723747
10.013033 10.500000 2.576132 5.717033
10.013033 13.500000 2.576132 5.706891
10.013033 16.500000 2.576132 5.708062
10.013033 19.500000 2.576132 5.701188
10.013033 22.500000 2.576132 5.696589
10.013033 25.500000 2.576132 5.687278
10.013033 28.500000 2.576132 5.689446
10.013033 31.500000 2.576132 5.694798
10.013033 34.500000 2.576132 5.687798
10.013033 37.500000 2.576132 5.696217
10.013033 40.500000 2.576132 5.700004
10.013033 43.500000 2.576132 5.701803
10.013033 46.500000 2.576132 5.710940
10.013033 49.500000 2.576132 5.705611
10.013033 52.500000 2.576132 5.731977
10.013033 55.500000 2.576132 5.738337
10.013033 58.500000 2.576132 5.738884
10.013033 61.500000 2.576132 5.755180
10.013033 64.500000 2.576132 5.769628
10.013033 67.500000 2.576132 5.775736
10.013033 70.500000 2.576132 5.791567
10.013033 73.500000 2.576132 5.803679
10.013033 76.500000 2.576132 5.821868
10.013033 79.500000 2.576132 5.827980
10.013033 82.500000 2.576132 5.843098
10.013033 85.500000 2.576132 5.860736
10.013033 88.500000 2.576132 5.876099
10.013033 91.500000 2.576132 5.886826
10.013033 94.500000 2.576132 5.908092
10.013033 97.500000 2.576132 5.918133
10.013033 100.500000 2.576132 5.935298
10.013033 103.500000 2.576132 5.942594
10.013033 106.500000 2.576132 5.962723
10.013033 109.500000 2.576132 5.982131
10.013033 112.500000 2.576132 5.984373
10.013033 115.500000 2.576132 6.004418
10.013033 118.500000 2.576132 6.018973
10.013033 121.500000 2.576132 6.030808
10.013033 124.500000 2.576132 6.034754
10.013033 127.500000 2.576132 6.051411
10.013033 130.500000 2.576132 6.057004
10.013033 133.500000 2.576132 6.083165
10.013033 136.500000 2.576132 6.096214
10.013033 139.500000 2.576132 6.094878
10.013033 142.500000 2.576132 6.108247
10.013033 145.500000 2.576132 6.116427
10.013033 148.500000 2.576132 6.125011
10.013033 151.500000 2.576132 6.128068
10.013033 154.500000 2.576132 6.132079
10.013033 157.500000 2.576132 6.151694
10.013033 160.500000 2.576132 6.140594
10.013033 163.500000 2.576132 6.151522
10.013033 166.500000 2.576132 6.156390
10.013033 169.500000 2.576132 6.164523
10.013033 172.500000 2.576132 6.174270
10.013033 175.500000 2.576132 6.168719
10.013033 178.500000 2.576132 6.169981
12.873899 -178.500000 2.462000 6.173742
12.873899 -175.500000 2.462000 6.161457
12.873899 -172.500000 2.462000 6.161526
12.873899 -169.500000 2.462000 6.168578
12.873899 -166.500000 2.462000 6.151763
12.873899 -163.500000 2.462000 6.161630
12.873899 -160.500000 2.462000 6.151522
12.873899 -157.500000 2.462000 6.139539
12.873899 -154.500000 2.462000 6.141651
12.873899 -151.500000 2.462000 6.128943
12.873899 -148.500000 2.462000 6.116760
12.873899 -145.500000 2.462000 6.112444
12.873899 -142.500000 2.462000 6.106862
12.873899 -139.500000 2.462000 6.099871
12.873899 -136.500000 2.462000 6.080050
12.873899 -133.500000 2.462000 6.072192
12.873899 -130.500000 2.462000 6.065754
12.873899 -127.500000 2.462000 6.038346
12.873899 -124.500000 2.462000 6.032641
12.873899 -121.500000 2.462000 6.019939
12.873899 -118.500000 2.462000 6.017646
12.873899 -115.500000 2.462000 6.005876
12.873899 -112.500000 2.462000 5.982597
12.873899 -109.500000 2.462000 5.969849
12.873899 -106.500000 2.462000 5.959790
12.873899 -103.500000 2.462000 5.950817
12.873899 -100.500000 2.462000 5.925167
12.873899 -97.500000 2.462000 5.921712
12.873899 -94.500000 2.462000 5.895774
12.873899 -91.500000 2.462000 5.883343
12.873899 -88.500000 2.462000 5.869609
12.873899 -85.500000 2.462000 5.854498
12.873899 -82.500000 2.462000 5.832927
12.873899 -79.500000 2.462000 5.828305
12.873899 -76.500000 2.462000 5.817296
12.873899 -73.500000 2.462000 5.800741
12.873899 -70.500000 2.462000 5.786102
12.873899 -67.500000 2.462000 5.776161
12.873899 -64.500000 2.462000 5.762927
12.873899 -61.500000 2.462000 5.758058
12.873899 -58.500000 2.462000 5.737836
12.873899 -55.500000 2.462000 5.728700
12.873899 -52.500000 2.462000 5.715451
12.873899 -49.500000 2.462000 5.706494
12.873899 -46.500000 2.462000 5.704597
12.873899 -43.500000 2.462000 5.699346
12.873899 -40.500000 2.462000 5.685807
12.873899 -37.500000 2.462000 5.684684
12.873899 -34.500000 2.462000 5.692227
12.873899 -31.500000 2.462000 5.676318
12.873899 -28.500000 2.462000 5.683712
12.873899 -25.500000 2.462000 5.692227
12.873899 -22.500000 2.462000 5.694122
12.873899 -19.500000 2.462000 5.697966
12.873899 -16.500000 2.462000 5.700925
12.873899 -13.500000 2.462000 5.703408
12.873899 -10.500000 2.462000 5.720720
12.873899 -7.500000 2.462000 5.722580
12.873899 -4.500000 2.462000 5.722087
12.873899 -1.500000 2.462000 5.718841
12.873899 1.500000 2.462000 5.729038
12.873899 4.500000 2.462000 5.722311
12.873899 7.500000 2.462000 5.723747
12.873899 10.500000 2.462000 5.717033
12.873899 13.500000 2.462000 5.706891
12.873899 16.500000 2.462000 5.708062
12.873899 19.500000 2.462000 5.701188
12.873899 22.500000 2.462000 5.696589
12.873899 25.500000 2.462000 5.687278
12.873899 28.500000 2.462000 5.689446
12.873899 31.500000 2.462000 5.694798
12.873899 34.500000 2.462000 5.687798
12.873899 37.500000 2.462000 5.696217
12.873899 40.500000 2.462000 5.700004
12.873899 43.500000 2.462000 5.701803
12.873899 46.500000 2.462000 5.710940
12.873899 49.500000 2.462000 5.705611
12.873899 52.500000 2.462000 5.731977
12.873899 55.500000 2.462000 5.738337
12.873899 58.500000 2.462000 5.738884
12.873899 61.500000 2.462000 5.755180
12.873899 64.500000 2.462000 5.769628
12.873899 67.500000 2.462000 5.775736
12.873899 70.500000 2.462000 5.791567
12.873899 73.500000 2.462000 5.803679
12.873899 76.500000 2.462000 5.821868
12.873899 79.500000 2.462000 5.827980
12.873899 82.500000 2.462000 5.843098
12.873899 85.500000 2.462000 5.860736
12.873899 88.500000 2.462000 5.876099
12.873899 91.500000 2.462000 5.886826
12.873899 94.500000 2.462000 5.908092
12.873899 97.500000 2.462000 5.918133
12.873899 100.500000 2.462000 5.935298
12.873899 103.500000 2.462000 5.942594
12.873899 106.500000 2.462000 5.962723
12.873899 109.500000 2.462000 5.982131
12.873899 112.500000 2.462000 5.984373
12.873899 115.500000 2.462000 6.004418
12.873899 118.500000 2.462000 6.018973
12.873899 121.500000 2.462000 6.030808
12.873899 124.500000 2.462000 6.034754
12.873899 127.500000 2.462000 6.051411
12.873899 130.500000 2.462000 6.057004
12.873899 133.500000 2.462000 6.083165
12.873899 136.500000 2.462000 6.096214
12.873899 139.500000 2.462000 6.094878
12.873899 142.500000 2.462000 6.108247
12.873899 145.500000 2.462000 6.116427
12.873899 148.500000 2.462000 6.125011
12.873899 151.500000 2.462000 6.128068
12.873899 154.500000 2.462000 6.132079
12.873899 157.500000 2.462000 6.151694
12.873899 160.500000 2.462000 6.140594
12.873899 163.500000 2.462000 6.151522
12.873899 166.500000 2.462000 6.156390
12.873899 169.500000 2.462000 6.164523
12.873899 172.500000 2.462000 6.174270
12.873899 175.500000 2.462000 6.168719
12.873899 178.500000 2.462000 6.169981
15.734766 -178.500000 2.327103 6.173742
15.734766 -175.500000 2.327103 6.161457
15.734766 -172.500000 2.327103 6.161526
15.734766 -169.500000 2.327103 6.168578
15.734766 -166.500000 2.327103 6.151763
15.734766 -163.500000 2.327103 6.161630
15.734766 -160.500000 2.327103 6.151522
15.734766 -157.500000 2.327103 6.139539
15.734766 -154.500000 2.327103 6.141651
15.734766 -151.500000 2.327103 6.128943
15.734766 -148.500000 2.327103 6.116760
15.734766 -145.500000 2.327103 6.112444
15.734766 -142.500000 2.327103 6.106862
15.734766 -139.500000 2.327103 6.099871
15.734766 -136.500000 2.327103 6.080050
15.734766 -133.500000 2.327103 6.072192
15.734766 -130.500000 2.327103 6.065754
15.734766 -127.500000 2.327103 6.038346
15.734766 -124.500000 2.327103 6.032641
15.734766 -121.500000 2.327103 6.019939
15.734766 -118.500000 2.327103 6.017646
15.734766 -115.500000 2.327103 6.005876
15.734766 -112.500000 2.327103 5.982597
15.734766 -109.500000 2.327103 5.969849
15.734766 -106.500000 2.327103 5.959790
15.734766 -103.500000 2.327103 5.950817
15.734766 -100.500000 2.327103 5.925167
15.734766 -97.500000 2.327103 5.921712
15.734766 -94.500000 2.327103 5.895774
15.734766 -91.500000 2.327103 5.883343
15.734766 -88.500000 2.327103 5.869609
15.734766 -85.500000 2.327103 5.854498
15.734766 -82.500000 2.327103 5.832927
15.734766 -79.500000 2.327103 5.828305
15.734766 -76.500000 2.327103 5.817296
15.734766 -73.500000 2.327103 5.800741
15.734766 -70.500000 2.327103 5.786102
15.734766 -67.500000 2.327103 5.776161
15.734766 -64.500000 2.327103 5.762927
15.734766 -61.500000 2.327103 5.758058
15.734766 -58.500000 2.327103 5.737836
15.734766 -55.500000 2.327103 5.728700
15.734766 -52.500000 2.327103 5.715451
15.734766 -49.500000 2.327103 5.706494
15.734766 -46.500000 2.327103 5.704597
15.734766 -43.500000 2.327103 5.699346
15.734766 -40.500000 2.327103 5.685807
15.734766 -37.500000 2.327103 5.684684
15.734766 -34.500000 2.327103 5.692227
15.734766 -31.500000 2.327103 5.676318
15.734766 -28.500000 2.327103 5.683712
15.734766 -25.500000 2.327103 5.692227
15.734766 -22.500000 2.327103 5.694122
15.734766 -19.500000 2.327103 5.697966
15.734766 -16.500000 2.327103 5.700925
15.734766 -13.500000 2.327103 5.703408
15.734766 -10.500000 2.327103 5.720720
15.734766 -7.500000 2.327103 5.722580
15.734766 -4.500000 2.327103 5.722087
15.734766 -1.500000 2.327103 5.718841
15.734766 1.500000 2.327103 5.729038
15.734766 4.500000 2.327103 5.722311
15.734766 7.500000 2.327103 5.723747
15.734766 10.500000 2.327103 5.717033
15.734766 13.500000 2.327103 5.706891
15.734766 16.500000 2.327103 5.708062
15.734766 19.500000 2.327103 5.701188
15.734766 22.500000 2.327103 5.696589
15.734766 25.500000 2.327103 5.687278
15.734766 28.500000 2.327103 5.689446
15.734766 31.500000 2.327103 5.694798
15.734766 34.500000 2.327103 5.687798
15.734766 37.500000 2.327103 5.696217
15.734766 40.500000 2.327103 5.700004
15.734766 43.500000 2.327103 5.701803
15.734766 46.500000 2.327103 5.710940
15.734766 49.500000 2.327103 5.705611
15.734766 52.500000 2.327103 5.731977
15.734766 55.500000 2.327103 5.738337
15.734766 58.500000 2.327103 5.738884
15.734766 61.500000 2.327103 5.755180
15.734766 64.500000 2.327103 5.769628
15.734766 67.500000 2.327103 5.775736
15.734766 70.500000 2.327103 5.791567
15.734766 73.500000 2.327103 5.803679
15.734766 76.500000 2.327103 5.821868
15.734766 79.500000 2.327103 5.827980
15.734766 82.500000 2.327103 5.843098
15.734766 85.500000 2.327103 5.860736
15.734766 88.500000 2.327103 5.876099
15.734766 91.500000 2.327103 5.886826
15.734766 94.500000 2.327103 5.908092
15.734766 97.500000 2.327103 5.918133
15.734766 100.500000 2.327103 5.935298
15.734766 103.500000 2.327103 5.942594
15.734766 106.500000 2.327103 5.962723
15.734766 109.500000 2.327103 5.982131
15.734766 112.500000 2.327103 5.984373
15.734766 115.500000 2.327103 6.004418
15.734766 118.500000 2.327103 6.018973
15.734766 121.500000 2.327103 6.030808
15.734766 124.500000 2.327103 6.034754
15.734766 127.500000 2.327103 6.051411
15.734766 130.500000 2.327103 6.057004
15.734766 133.500000 2.327103 6.083165
15.734766 136.500000 2.327103 6.096214
15.734766 139.500000 2.327103 6.094878
15.734766 142.500000 2.327103 6.108247
15.734766 145.500000 2.327103 6.116427
15.734766 148.500000 2.327103 6.125011
15.734766 151.500000 2.327103 6.128068
15.734766 154.500000 2.327103 6.132079
15.734766 157.500000 2.327103 6.151694
15.734766 160.500000 2.327103 6.140594
15.734766 163.500000 2.327103 6.151522
15.734766 166.500000 2.327103 6.156390
15.734766 169.500000 2.327103 6.164523
15.734766 172.500000 2.327103 6.174270
15.734766 175.500000 2.327103 6.168719
15.734766 178.500000 2.327103 6.169981
18.595632 -178.500000 2.187485 6.173742
18.595632 -175.500000 2.187485 6.161457
18.595632 -172.500000 2.187485 6.161526
18.595632 -169.500000 2.187485 6.168578
18.595632 -166.500000 2.187485 6.151763
18.595632 -163.500000 2.187485 6.161630
18.595632 -160.500000 2.187485 6.151522
18.595632 -157.500000 2.187485 6.139539
18.595632 -154.500000 2.187485 6.141651
18.595632 -151.500000 2.187485 6.128943
18.595632 -148.500000 2.187485 6.116760
18.595632 -145.500000 2.187485 6.112444
18.595632 -142.500000 2.187485 6.106862
18.595632 -139.500000 2.187485 6.099871
18.595632 -136.500000 2.187485 6.080050
18.595632 -133.500000 2.187485 6.072192
18.595632 -130.500000 2.187485 6.065754
18.595632 -127.500000 2.187485 6.038346
18.595632 -124.500000 2.187485 6.032641
18.595632 -121.500000 2.187485 6.019939
18.595632 -118.500000 2.187485 6.017646
18.595632 -115.500000 2.187485 6.005876
18.595632 -112.500000 2.187485 5.982597
18.595632 -109.500000 2.187485 5.969849
18.595632 -106.500000 2.187485 5.959790
18.595632 -103.500000 2.187485 5.950817
18.595632 -100.500000 2.187485 5.925167
18.595632 -97.500000 2.187485 5.921712
18.595632 -94.500000 2.187485 5.895774
18.595632 -91.500000 2.187485 5.883343
18.595632 -88.500000 2.187485 5.869609
18.595632 -85.500000 2.187485 5.854498
18.595632 -82.500000 2.187485 5.832927
18.595632 -79.500000 2.187485 5.828305
18.595632 -76.500000 2.187485 5.817296
18.595632 -73.500000 2.187485 5.800741
18.595632 -70.500000 2.187485 5.786102
18.595632 -67.500000 2.187485 5.776161
18.595632 -64.500000 2.187485 5.762927
18.595632 -61.500000 2.187485 5.758058
18.595632 -58.500000 2.187485 5.737836
18.595632 -55.500000 2.187485 5.728700
18.595632 -52.500000 2.187485 5.715451
18.595632 -49.500000 2.187485 5.706494
18.595632 -46.500000 2.187485 5.704597
18.595632 -43.500000 2.187485 5.699346
18.595632 -40.500000 2.187485 5.685807
18.595632 -37.500000 2.187485 5.684684
18.595632 -34.500000 2.187485 5.692227
18.595632 -31.500000 2.187485 5.676318
18.595632 -28.500000 2.187485 5.683712
18.595632 -25.500000 2.187485 5.692227
18.595632 -22.500000 2.187485 5.694122
18.595632 -19.500000 2.187485 5.697966
18.595632 -16.500000 2.187485 5.700925
18.595632 -13.500000 2.187485 5.703408
18.595632 -10.500000 2.187485 5.720720
18.595632 -7.500000 2.187485 5.722580
18.595632 -4.500000 2.187485 5.722087
18.595632 -1.500000 2.187485 5.718841
18.595632 1.500000 2.187485 5.729038
18.595632 4.500000 2.187485 5.722311
18.595632 7.500000 2.187485 5.723747
18.595632 10.500000 2.187485 5.717033
18.595632 13.500000 2.187485 5.706891
18.595632 16.500000 2.187485 5.708062
18.595632 19.500000 2.187485 5.701188
18.595632 22.500000 2.187485 5.696589
18.595632 25.500000 2.187485 5.687278
18.595632 28.500000 2.187485 5.689446
18.595632 31.500000 2.187485 5.694798
18.595632 34.500000 2.187485 5.687798
18.595632 37.500000 2.187485 5.696217
18.595632 40.500000 2.187485 5.700004
18.595632 43.500000 2.187485 5.701803
18.595632 46.500000 2.187485 5.710940
18.595632 49.500000 2.187485 5.705611
18.595632 52.500000 2.187485 5.731977
18.595632 55.500000 2.187485 5.738337
18.595632 58.500000 2.187485 5.738884
18.595632 61.500000 2.187485 5.755180
18.595632 64.500000 2.187485 5.769628
18.595632 67.500000 2.187485 5.775736
18.595632 70.500000 2.187485 5.791567
18.595632 73.500000 2.187485 5.803679
18.595632 76.500000 2.187485 5.821868
18.595632 79.500000 2.187485 5.827980
18.595632 82.500000 2.187485 5.843098
18.595632 85.500000 2.187485 5.860736
18.595632 88.500000 2.187485 5.876099
18.595632 91.500000 2.187485 5.886826
18.595632 94.500000 2.187485 5.908092
18.595632 97.500000 2.187485 5.918133
18.595632 100.500000 2.187485 5.935298
18.595632 103.500000 2.187485 5.942594
18.595632 106.500000 2.187485 5.962723
18.595632 109.500000 2.187485 5.982131
18.595632 112.500000 2.187485 5.984373
18.595632 115.500000 2.187485 6.004418
18.595632 118.500000 2.187485 6.018973
18.595632 121.500000 2.187485 6.030808
18.595632 124.500000 2.187485 6.034754
18.595632 127.500000 2.187485 6.051411
18.595632 130.500000 2.187485 6.057004
18.595632 133.500000 2.187485 6.083165
18.595632 136.500000 2.187485 6.096214
18.595632 139.500000 2.187485 6.094878
18.595632 142.500000 2.187485 6.108247
18.595632 145.500000 2.187485 6.116427
18.595632 148.500000 2.187485 6.125011
18.595632 151.500000 2.187485 6.128068
18.595632 154.500000 2.187485 6.132079
18.595632 157.500000 2.187485 6.151694
18.595632 160.500000 2.187485 6.140594
18.595632 163.500000 2.187485 6.151522
18.595632 166.500000 2.187485 6.156390
18.595632 169.500000 2.187485 6.164523
18.595632 172.500000 2.187485 6.174270
18.595632 175.500000 2.187485 6.168719
18.595632 178.500000 2.187485 6.169981
21.456499 -178.500000 2.025760 6.173742
21.456499 -175.500000 2.025760 6.161457
21.456499 -172.500000 2.025760 6.161526
21.456499 -169.500000 2.025760 6.168578
21.456499 -166.500000 2.025760 6.151763
21.456499 -163.500000 2.025760 6.161630
21.456499 -160.500000 2.025760 6.151522
21.456499 -157.500000 2.025760 6.139539
21.456499 -154.500000 2.025760 6.141651
21.456499 -151.500000 2.025760 6.128943
21.456499 -148.500000 2.025760 6.116760
21.456499 -145.500000 2.025760 6.112444
21.456499 -142.500000 2.025760 6.106862
21.456499 -139.500000 2.025760 6.099871
21.456499 -136.500000 2.025760 6.080050
21.456499 -133.500000 2.025760 6.072192
21.456499 -130.500000 2.025760 6.065754
21.456499 -127.500000 2.025760 6.038346
21.456499 -124.500000 2.025760 6.032641
21.456499 -121.500000 2.025760 6.019939
21.456499 -118.500000 2.025760 6.017646
21.456499 -115.500000 2.025760 6.005876
21.456499 -112.500000 2.025760 5.982597
21.456499 -109.500000 2.025760 5.969849
21.456499 -106.500000 2.025760 5.959790
21.456499 -103.500000 2.025760 5.950817
21.456499 -100.500000 2.025760 5.925167
21.456499 -97.500000 2.025760 5.921712
21.456499 -94.500000 2.025760 5.895774
21.456499 -91.500000 2.025760 5.883343
21.456499 -88.500000 2.025760 5.869609
21.456499 -85.500000 2.025760 5.854498
21.456499 -82.500000 2.025760 5.832927
21.456499 -79.500000 2.025760 5.828305
21.456499 -76.500000 2.025760 5.817296
21.456499 -73.500000 2.025760 5.800741
21.456499 -70.500000 2.025760 5.786102
21.456499 -67.500000 2.025760 5.776161
21.456499 -64.500000 2.025760 5.762927
21.456499 -61.500000 2.025760 5.758058
21.456499 -58.500000 2.025760 5.737836
21.456499 -55.500000 2.025760 5.728700
21.456499 -52.500000 2.025760 5.715451
21.456499 -49.500000 2.025760 5.706494
21.456499 -46.500000 2.025760 5.704597
21.456499 -43.500000 2.025760 5.699346
21.456499 -40.500000 2.025760 5.685807
21.456499 -37.500000 2.025760 5.684684
21.456499 -34.500000 2.025760 5.692227
21.456499 -31.500000 2.025760 5.676318
21.456499 -28.500000 2.025760 5.683712
21.456499 -25.500000 2.025760 5.692227
21.456499 -22.500000 2.025760 5.694122
21.456499 -19.500000 2.025760 5.697966
21.456499 -16.500000 2.025760 5.700925
21.456499 -13.500000 2.025760 5.703408
21.456499 -10.500000 2.025760 5.720720
21.456499 -7.500000 2.025760 5.722580
21.456499 -4.500000 2.025760 5.722087
21.456499 -1.500000 2.025760 5.718841
21.456499 1.500000 2.025760 5.729038
21.456499 4.500000 2.025760 5.722311
21.456499 7.500000 2.025760 5.723747
21.456499 10.500000 2.025760 5.717033
21.456499 13.500000 2.025760 5.706891
21.456499 16.500000 2.025760 5.708062
21.456499 19.500000 2.025760 5.701188
21.456499 22.500000 2.025760 5.696589
21.456499 25.500000 2.025760 5.687278
21.456499 28.500000 2.025760 5.689446
21.456499 31.500000 2.025760 5.694798
21.456499 34.500000 2.025760 5.687798
21.456499 37.500000 2.025760 5.696217
21.456499 40.500000 2.025760 5.700004
21.456499 43.500000 2.025760 5.701803
21.456499 46.500000 2.025760 5.710940
21.456499 49.500000 2.025760 5.705611
21.456499 52.500000 2.025760 5.731977
21.456499 55.500000 2.025760 5.738337
21.456499 58.500000 2.025760 5.738884
21.456499 61.500000 2.025760 5.755180
21.456499 64.500000 2.025760 5.769628
21.456499 67.500000 2.025760 5.775736
21.456499 70.500000 2.025760 5.791567
21.456499 73.500000 2.025760 5.803679
21.456499 76.500000 2.025760 5.821868
21.456499 79.500000 2.025760 5.827980
21.456499 82.500000 2.025760 5.843098
21.456499 85.500000 2.025760 5.860736
21.456499 88.500000 2.025760 5.876099
21.456499 91.500000 2.025760 5.886826
21.456499 94.500000 2.025760 5.908092
21.456499 97.500000 2.025760 5.918133
21.456499 100.500000 2.025760 5.935298
21.456499 103.500000 2.025760 5.942594
21.456499 106.500000 2.025760 5.962723
21.456499 109.500000 2.025760 5.982131
21.456499 112.500000 2.025760 5.984373
21.456499 115.500000 2.025760 6.004418
21.456499 118.500000 2.025760 6.018973
21.456499 121.500000 2.025760 6.030808
21.456499 124.500000 2.025760 6.034754
21.456499 127.500000 2.025760 6.051411
21.456499 130.500000 2.025760 6.057004
21.456499 133.500000 2.025760 6.083165
21.456499 136.500000 2.025760 6.096214
21.456499 139.500000 2.025760 6.094878
21.456499 142.500000 2.025760 6.108247
21.456499 145.500000 2.025760 6.116427
21.456499 148.500000 2.025760 6.125011
21.456499 151.500000 2.025760 6.128068
21.456499 154.500000 2.025760 6.132079
21.456499 157.500000 2.025760 6.151694
21.456499 160.500000 2.025760 6.140594
21.456499 163.500000 2.025760 6.151522
21.456499 166.500000 2.025760 6.156390
21.456499 169.500000 2.025760 6.164523
21.456499 172.500000 2.025760 6.174270
21.456499 175.500000 2.025760 6.168719
21.456499 178.500000 2.025760 6.169981
24.317365 -178.500000 1.874612 6.173742
24.317365 -175.500000 1.874612 6.161457
24.317365 -172.500000 1.874612 6.161526
24.317365 -169.500000 1.874612 6.168578
24.317365 -166.500000 1.874612 6.151763
24.317365 -163.500000 1.874612 6.161630
24.317365 -160.500000 1.874612 6.151522
24.317365 -157.500000 1.874612 6.139539
24.317365 -154.500000 1.874612 6.141651
24.317365 -151.500000 1.874612 6.128943
24.317365 -148.500000 1.874612 6.116760
24.317365 -145.500000 1.874612 6.112444
24.317365 -142.500000 1.874612 6.106862
24.317365 -139.500000 1.874612 6.099871
24.317365 -136.500000 1.874612 6.080050
24.317365 -133.500000 1.874612 6.072192
24.317365 -130.500000 1.874612 6.065754
24.317365 -127.500000 1.874612 6.038346
24.317365 -124.500000 1.874612 6.032641
24.317365 -121.500000 1.874612 6.019939
24.317365 -118.500000 1.874612 6.017646
24.317365 -115.500000 1.874612 6.005876
24.317365 -112.500000 1.874612 5.982597
24.317365 -109.500000 1.874612 5.969849
24.317365 -106.500000 1.874612 5.959790
24.317365 -103.500000 1.874612 5.950817
24.317365 -100.500000 1.874612 5.925167
24.317365 -97.500000 1.874612 5.921712
24.317365 -94.500000 1.874612 5.895774
24.317365 -91.500000 1.874612 5.883343
24.317365 -88.500000 1.874612 5.869609
24.317365 -85.500000 1.874612 5.854498
24.317365 -82.500000 1.874612 5.832927
24.317365 -79.500000 1.874612 5.828305
24.317365 -76.500000 1.874612 5.817296
24.317365 -73.500000 1.874612 5.800741
24.317365 -70.500000 1.874612 5.786102
24.317365 -67.500000 1.874612 5.776161
24.317365 -64.500000 1.874612 5.762927
24.317365 -61.500000 1.874612 5.758058
24.317365 -58.500000 1.874612 5.737836
24.317365 -55.500000 1.874612 5.728700
24.317365 -52.500000 1.874612 5.715451
24.317365 -49.500000 1.874612 5.706494
24.317365 -46.500000 1.874612 5.704597
24.317365 -43.500000 1.874612 5.699346
24.317365 -40.500000 1.874612 5.685807
24.317365 -37.500000 1.874612 5.684684
24.317365 -34.500000 1.874612 5.692227
24.317365 -31.500000 1.874612 5.676318
24.317365 -28.500000 1.874612 5.683712
24.317365 -25.500000 1.874612 5.692227
24.317365 -22.500000 1.874612 5.694122
24.317365 -19.500000 1.874612 5.697966
24.317365 -16.500000 1.874612 5.700925
24.317365 -13.500000 1.874612 5.703408
24.317365 -10.500000 1.874612 5.720720
24.317365 -7.500000 1.874612 5.722580
24.317365 -4.500000 1.874612 5.722087
24.317365 -1.500000 1.874612 5.718841
24.317365 1.500000 1.874612 5.729038
24.317365 4.500000 1.874612 5.722311
24.317365 7.500000 1.874612 5.723747
24.317365 10.500000 1.874612 5.717033
24.317365 13.500000 1.874612 5.706891
24.317365 16.500000 1.874612 5.708062
24.317365 19.500000 1.874612 5.701188
24.317365 22.500000 1.874612 5.696589
24.317365 25.500000 1.874612 5.687278
24.317365 28.500000 1.874612 5.689446
24.317365 31.500000 1.874612 5.694798
24.317365 34.500000 1.874612 5.687798
24.317365 37.500000 1.874612 5.696217
24.317365 40.500000 1.874612 5.700004
24.317365 43.500000 1.874612 5.701803
24.317365 46.500000 1.874612 5.710940
24.317365 49.500000 1.874612 5.705611
24.317365 52.500000 1.874612 5.731977
24.317365 55.500000 1.874612 5.738337
24.317365 58.500000 1.874612 5.738884
24.317365 61.500000 1.874612 5.755180
24.317365 64.500000 1.874612 5.769628
24.317365 67.500000 1.874612 5.775736
24.317365 70.500000 1.874612 5.791567
24.317365 73.500000 1.874612 5.803679
24.317365 76.500000 1.874612 5.821868
24.317365 79.500000 1.874612 5.827980
24.317365 82.500000 1.874612 5.843098
24.317365 85.500000 1.874612 5.860736
24.317365 88.500000 1.874612 5.876099
24.317365 91.500000 1.874612 5.886826
24.317365 94.500000 1.874612 5.908092
24.317365 97.500000 1.874612 5.918133
24.317365 100.500000 1.874612 5.935298
24.317365 103.500000 1.874612 5.942594
24.317365 106.500000 1.874612 5.962723
24.317365 109.500000 1.874612 5.982131
24.317365 112.500000 1.874612 5.984373
24.317365 115.500000 1.874612 6.004418
24.317365 118.500000 1.874612 6.018973
24.317365 121.500000 1.874612 6.030808
24.317365 124.500000 1.874612 6.034754
24.317365 127.500000 1.874612 6.051411
24.317365 130.500000 1.874612 6.057004
24.317365 133.500000 1.874612 6.083165
24.317365 136.500000 1.874612 6.096214
24.317365 139.500000 1.874612 6.094878
24.317365 142.500000 1.874612 6.108247
24.317365 145.500000 1.874612 6.116427
24.317365 148.500000 1.874612 6.125011
24.317365 151.500000 1.874612 6.128068
24.317365 154.500000 1.874612 6.132079
24.317365 157.500000 1.874612 6.151694
24.317365 160.500000 1.874612 6.140594
24.317365 163.500000 1.874612 6.151522
24.317365 166.500000 1.874612 6.156390
24.317365 169.500000 1.874612 6.164523
24.317365 172.500000 1.874612 6.174270
24.317365 175.500000 1.874612 6.168719
24.317365 178.500000 1.874612 6.169981
27.178232 -178.500000 1.722872 6.173742
27.178232 -175.500000 1.722872 6.161457
27.178232 -172.500000 1.722872 6.161526
27.178232 -169.500000 1.722872 6.168578
27.178232 -166.500000 1.722872 6.151763
27.178232 -163.500000 1.722872 6.161630
27.178232 -160.500000 1.722872 6.151522
27.178232 -157.500000 1.722872 6.139539
27.178232 -154.500000 1.722872 6.141651
27.178232 -151.500000 1.722872 6.128943
27.178232 -148.500000 1.722872 6.116760
27.178232 -145.500000 1.722872 6.112444
27.178232 -142.500000 1.722872 6.106862
27.178232 -139.500000 1.722872 6.099871
27.178232 -136.500000 1.722872 6.080050
27.178232 -133.500000 1.722872 6.072192
27.178232 -130.500000 1.722872 6.065754
27.178232 -127.500000 1.722872 6.038346
27.178232 -124.500000 1.722872 6.032641
27.178232 -121.500000 1.722872 6.019939
27.178232 -118.500000 1.722872 6.017646
27.178232 -115.500000 1.722872 6.005876
27.178232 -112.500000 1.722872 5.982597
27.178232 -109.500000 1.722872 5.969849
27.178232 -106.500000 1.722872 5.959790
27.178232 -103.500000 1.722872 5.950817
27.178232 -100.500000 1.722872 5.925167
27.178232 -97.500000 1.722872 5.921712
27.178232 -94.500000 1.722872 5.895774
27.178232 -91.500000 1.722872 5.883343
27.178232 -88.500000 1.722872 5.869609
27.178232 -85.500000 1.722872 5.854498
27.178232 -82.500000 1.722872 5.832927
27.178232 -79.500000 1.722872 5.828305
27.178232 -76.500000 1.722872 5.817296
27.178232 -73.500000 1.722872 5.800741
27.178232 -70.500000 1.722872 5.786102
27.178232 -67.500000 1.722872 5.776161
27.178232 -64.500000 1.722872 5.762927
27.178232 -61.500000 1.722872 5.758058
27.178232 -58.500000 1.722872 5.737836
27.178232 -55.500000 1.722872 5.728700
27.178232 -52.500000 1.722872 5.715451
27.178232 -49.500000 1.722872 5.706494
27.178232 -46.500000 1.722872 5.704597
27.178232 -43.500000 1.722872 5.699346
27.178232 -40.500000 1.722872 5.685807
27.178232 -37.500000 1.722872 5.684684
27.178232 -34.500000 1.722872 5.692227
27.178232 -31.500000 1.722872 5.676318
27.178232 -28.500000 1.722872 5.683712
27.178232 -25.500000 1.722872 5.692227
27.178232 -22.500000 1.722872 5.694122
27.178232 -19.500000 1.722872 5.697966
27.178232 -16.500000 1.722872 5.700925
27.178232 -13.500000 1.722872 5.703408
27.178232 -10.500000 1.722872 5.720720
27.178232 -7.500000 1.722872 5.722580
27.178232 -4.500000 1.722872 5.722087
27.178232 -1.500000 1.722872 5.718841
27.178232 1.500000 1.722872 5.729038
27.178232 4.500000 1.722872 5.722311
27.178232 7.500000 1.722872 5.723747
27.178232 10.500000 1.722872 5.717033
27.178232 13.500000 1.722872 5.706891
27.178232 16.500000 1.722872 5.708062
27.178232 19.500000 1.722872 5.701188
27.178232 22.500000 1.722872 5.696589
27.178232 25.500000 1.722872 5.687278
27.178232 28.500000 1.722872 5.689446
27.178232 31.500000 1.722872 5.694798
27.178232 34.500000 1.722872 5.687798
27.178232 37.500000 1.722872 5.696217
27.178232 40.500000 1.722872 5.700004
27.178232 43.500000 1.722872 5.701803
27.178232 46.500000 1.722872 5.710940
27.178232 49.500000 1.722872 5.705611
27.178232 52.500000 1.722872 5.731977
27.178232 55.500000 1.722872 5.738337
27.178232 58.500000 1.722872 5.738884
27.178232 61.500000 1.722872 5.755180
27.178232 64.500000 1.722872 5.769628
27.178232 67.500000 1.722872 5.775736
27.178232 70.500000 1.722872 5.791567
27.178232 73.500000 1.722872 5.803679
27.178232 76.500000 1.722872 5.821868
27.178232 79.500000 1.722872 5.827980
27.178232 82.500000 1.722872 5.843098
27.178232 85.500000 1.722872 5.860736
27.178232 88.500000 1.722872 5.876099
27.178232 91.500000 1.722872 5.886826
27.178232 94.500000 1.722872 5.908092
27.178232 97.500000 1.722872 5.918133
27.178232 100.500000 1.722872 5.935298
27.178232 103.500000 1.722872 5.942594
27.178232 106.500000 1.722872 5.962723
27.178232 109.500000 1.722872 5.982131
27.178232 112.500000 1.722872 5.984373
27.178232 115.500000 1.722872 6.004418
27.178232 118.500000 1.722872 6.018973
27.178232 121.500000 1.722872 6.030808
27.178232 124.500000 1.722872 6.034754
27.178232 127.500000 1.722872 6.051411
27.178232 130.500000 1.722872 6.057004
27.178232 133.500000 1.722872 6.083165
27.178232 136.500000 1.722872 6.096214
27.178232 139.500000 1.722872 6.094878
27.178232 142.500000 1.722872 6.108247
27.178232 145.500000 1.722872 6.116427
27.178232 148.500000 1.722872 6.125011
27.178232 151.500000 1.722872 6.128068
27.178232 154.500000 1.722872 6.132079
27.178232 157.500000 1.722872 6.151694
27.178232 160.500000 1.722872 6.140594
27.178232 163.500000 1.722872 6.151522
27.178232 166.500000 1.722872 6.156390
27.178232 169.500000 1.722872 6.164523
27.178232 172.500000 1.722872 6.174270
27.178232 175.500000 1.722872 6.168719
27.178232 178.500000 1.722872 6.169981
30.039099 -178.500000 1.590804 6.173742
30.039099 -175.500000 1.590804 6.161457
30.039099 -172.500000 1.590804 6.161526
30.039099 -169.500000 1.590804 6.168578
30.039099 -166.500000 1.590804 6.151763
30.039099 -163.500000 1.590804 6.161630
30.039099 -160.500000 1.590804 6.151522
30.039099 -157.500000 1.590804 6.139539
30.039099 -154.500000 1.590804 6.141651
30.039099 -151.500000 1.590804 6.128943
30.039099 -148.500000 1.590804 6.116760
30.039099 -145.500000 1.590804 6.112444
30.039099 -142.500000 1.590804 6.106862
30.039099 -139.500000 1.590804 6.099871
30.039099 -136.500000 1.590804 6.080050
30.039099 -133.500000 1.590804 6.072192
30.039099 -130.500000 1.590804 6.065754
30.039099 -127.500000 1.590804 6.038346
30.039099 -124.500000 1.590804 6.032641
30.039099 -121.500000 1.590804 6.019939
30.039099 -118.500000 1.590804 6.017646
30.039099 -115.500000 1.590804 6.005876
30.039099 -112.500000 1.590804 5.982597
30.039099 -109.500000 1.590804 5.969849
30.039099 -106.500000 1.590804 5.959790
30.039099 -103.500000 1.590804 5.950817
30.039099 -100.500000 1.590804 5.925167
30.039099 -97.500000 1.590804 5.921712
30.039099 -94.500000 1.590804 5.895774
30.039099 -91.500000 1.590804 5.883343
30.039099 -88.500000 1.590804 5.869609
30.039099 -85.500000 1.590804 5.854498
30.039099 -82.500000 1.590804 5.832927
30.039099 -79.500000 1.590804 5.828305
30.039099 -76.500000 1.590804 5.817296
30.039099 -73.500000 1.590804 5.800741
30.039099 -70.500000 1.590804 5.786102
30.039099 -67.500000 1.590804 5.776161
30.039099 -64.500000 1.590804 5.762927
30.039099 -61.500000 1.590804 5.758058
30.039099 -58.500000 1.590804 5.737836
30.039099 -55.500000 1.590804 5.728700
30.039099 -52.500000 1.590804 5.715451
30.039099 -49.500000 1.590804 5.706494
30.039099 -46.500000 1.590804 5.704597
30.039099 -43.500000 1.590804 5.699346
30.039099 -40.500000 1.590804 5.685807
30.039099 -37.500000 1.590804 5.684684
30.039099 -34.500000 1.590804 5.692227
30.039099 -31.500000 1.590804 5.676318
30.039099 -28.500000 1.590804 5.683712
30.039099 -25.500000 1.590804 5.692227
30.039099 -22.500000 1.590804 5.694122
30.039099 -19.500000 1.590804 5.697966
30.039099 -16.500000 1.590804 5.700925
30.039099 -13.500000 1.590804 5.703408
30.039099 -10.500000 1.590804 5.720720
30.039099 -7.500000 1.590804 5.722580
30.039099 -4.500000 1.590804 5.722087
30.039099 -1.500000 1.590804 5.718841
30.039099 1.500000 1.590804 5.729038
30.039099 4.500000 1.590804 5.722311
30.039099 7.500000 1.590804 5.723747
30.039099 10.500000 1.590804 5.717033
30.039099 13.500000 1.590804 5.706891
30.039099 16.500000 1.590804 5.708062
30.039099 19.500000 1.590804 5.701188
30.039099 22.500000 1.590804 5.696589
30.039099 25.500000 1.590804 5.687278
30.039099 28.500000 1.590804 5.689446
30.039099 31.500000 1.590804 5.694798
30.039099 34.500000 1.590804 5.687798
30.039099 37.500000 1.590804 5.696217
30.039099 40.500000 1.590804 5.700004
30.039099 43.500000 1.590804 5.701803
30.039099 46.500000 1.590804 5.710940
30.039099 49.500000 1.590804 5.705611
30.039099 52.500000 1.590804 5.731977
30.039099 55.500000 1.590804 5.738337
30.039099 58.500000 1.590804 5.738884
30.039099 61.500000 1.590804 5.755180
30.039099 64.500000 1.590804 5.769628
30.039099 67.500000 1.590804 5.775736
30.039099 70.500000 1.590804 5.791567
30.039099 73.500000 1.590804 5.803679
30.039099 76.500000 1.590804 5.821868
30.039099 79.500000 1.590804 5.827980
30.039099 82.500000 1.590804 5.843098
30.039099 85.500000 1.590804 5.860736
30.039099 88.500000 1.590804 5.876099
30.039099 91.500000 1.590804 5.886826
30.039099 94.500000 1.590804 5.908092
30.039099 97.500000 1.590804 5.918133
30.039099 100.500000 1.590804 5.935298
30.039099 103.500000 1.590804 5.942594
30.039099 106.500000 1.590804 5.962723
30.039099 109.500000 1.590804 5.982131
30.039099 112.500000 1.590804 5.984373
30.039099 115.500000 1.590804 6.004418
30.039099 118.500000 1.590804 6.018973
30.039099 121.500000 1.590804 6.030808
30.039099 124.500000 1.590804 6.034754
30.039099 127.500000 1.590804 6.051411
30.039099 130.500000 1.590804 6.057004
30.039099 133.500000 1.590804 6.083165
30.039099 136.500000 1.590804 6.096214
30.039099 139.500000 1.590804 6.094878
30.039099 142.500000 1.590804 6.108247
30.039099 145.500000 1.590804 6.116427
30.039099 148.500000 1.590804 6.125011
30.039099 151.500000 1.590804 6.128068
30.039099 154.500000 1.590804 6.132079
30.039099 157.500000 1.590804 6.151694
30.039099 160.500000 1.590804 6.140594
30.039099 163.500000 1.590804 6.151522
30.039099 166.500000 1.590804 6.156390
30.039099 169.500000 1.590804 6.164523
30.039099 172.500000 1.590804 6.174270
30.039099 175.500000 1.590804 6.168719
30.039099 178.500000 1.590804 6.169981
32.899965 -178.500000 1.472037 6.173742
32.899965 -175.500000 1.472037 6.161457
32.899965 -172.500000 1.472037 6.161526
32.899965 -169.500000 1.472037 6.168578
32.899965 -166.500000 1.472037 6.151763
32.899965 -163.500000 1.472037 6.161630
32.899965 -160.500000 1.472037 6.151522
32.899965 -157.500000 1.472037 6.139539
32.899965 -154.500000 1.472037 6.141651
32.899965 -151.500000 1.472037 6.128943
32.899965 -148.500000 1.472037 6.116760
32.899965 -145.500000 1.472037 6.112444
32.899965 -142.500000 1.472037 6.106862
32.899965 -139.500000 1.472037 6.099871
32.899965 -136.500000 1.472037 6.080050
32.899965 -133.500000 1.472037 6.072192
32.899965 -130.500000 1.472037 6.065754
32.899965 -127.500000 1.472037 6.038346
32.899965 -124.500000 1.472037 6.032641
32.899965 -121.500000 1.472037 6.019939
32.899965 -118.500000 1.472037 6.017646
32.899965 -115.500000 1.472037 6.005876
32.899965 -112.500000 1.472037 5.982597
32.899965 -109.500000 1.472037 5.969849
32.899965 -106.500000 1.472037 5.959790
32.899965 -103.500000 1.472037 5.950817
32.899965 -100.500000 1.472037 5.925167
32.899965 -97.500000 1.472037 5.921712
32.899965 -94.500000 1.472037 5.895774
32.899965 -91.500000 1.472037 5.883343
32.899965 -88.500000 1.472037 5.869609
32.899965 -85.500000 1.472037 5.854498
32.899965 -82.500000 1.472037 5.832927
32.899965 -79.500000 1.472037 5.828305
32.899965 -76.500000 1.472037 5.817296
32.899965 -73.500000 1.472037 5.800741
32.899965 -70.500000 1.472037 5.786102
32.899965 -67.500000 1.472037 5.776161
32.899965 -64.500000 1.472037 5.762927
32.899965 -61.500000 1.472037 5.758058
32.899965 -58.500000 1.472037 5.737836
32.899965 -55.500000 1.472037 5.728700
32.899965 -52.500000 1.472037 5.715451
32.899965 -49.500000 1.472037 5.706494
32.899965 -46.500000 1.472037 5.704597
32.899965 -43.500000 1.472037 5.699346
32.899965 -40.500000 1.472037 5.685807
32.899965 -37.500000 1.472037 5.684684
32.899965 -34.500000 1.472037 5.692227
32.899965 -31.500000 1.472037 5.676318
32.899965 -28.500000 1.472037 5.683712
32.899965 -25.500000 1.472037 5.692227
32.899965 -22.500000 1.472037 5.694122
32.899965 -19.500000 1.472037 5.697966
32.899965 -16.500000 1.472037 5.700925
32.899965 -13.500000 1.472037 5.703408
32.899965 -10.500000 1.472037 5.720720
32.899965 -7.500000 1.472037 5.722580
32.899965 -4.500000 1.472037 5.722087
32.899965 -1.500000 1.472037 5.718841
32.899965 1.500000 1.472037 5.729038
32.899965 4.500000 1.472037 5.722311
32.899965 7.500000 1.472037 5.723747
32.899965 10.500000 1.472037 5.717033
32.899965 13.500000 1.472037 5.706891
32.899965 16.500000 1.472037 5.708062
32.899965 19.500000 1.472037 5.701188
32.899965 22.500000 1.472037 5.696589
32.899965 25.500000 1.472037 5.687278
32.899965 28.500000 1.472037 5.689446
32.899965 31.500000 1.472037 5.694798
32.899965 34.500000 1.472037 5.687798
32.899965 37.500000 1.472037 5.696217
32.899965 40.500000 1.472037 5.700004
32.899965 43.500000 1.472037 5.701803
32.899965 46.500000 1.472037 5.710940
32.899965 49.500000 1.472037 5.705611
32.899965 52.500000 1.472037 5.731977
32.899965 55.500000 1.472037 5.738337
32.899965 58.500000 1.472037 5.738884
32.899965 61.500000 1.472037 5.755180
32.899965 64.500000 1.472037 5.769628
32.899965 67.500000 1.472037 5.775736
32.899965 70.500000 1.472037 5.791567
32.899965 73.500000 1.472037 5.803679
32.899965 76.500000 1.472037 5.821868
32.899965 79.500000 1.472037 5.827980
32.899965 82.500000 1.472037 5.843098
32.899965 85.500000 1.472037 5.860736
32.899965 88.500000 1.472037 5.876099
32.899965 91.500000 1.472037 5.886826
32.899965 94.500000 1.472037 5.908092
32.899965 97.500000 1.472037 5.918133
32.899965 100.500000 1.472037 5.935298
32.899965 103.500000 1.472037 5.942594
32.899965 106.500000 1.472037 5.962723
32.899965 109.500000 1.472037 5.982131
32.899965 112.500000 1.472037 5.984373
32.899965 115.500000 1.472037 6.004418
32.899965 118.500000 1.472037 6.018973
32.899965 121.500000 1.472037 6.030808
32.899965 124.500000 1.472037 6.034754
32.899965 127.500000 1.472037 6.051411
32.899965 130.500000 1.472037 6.057004
32.899965 133.500000 1.472037 6.083165
32.899965 136.500000 1.472037 6.096214
32.899965 139.500000 1.472037 6.094878
32.899965 142.500000 1.472037 6.108247
32.899965 145.500000 1.472037 6.116427
32.899965 148.500000 1.472037 6.125011
32.899965 151.500000 1.472037 6.128068
32.899965 154.500000 1.472037 6.132079
32.899965 157.500000 1.472037 6.151694
32.899965 160.500000 1.472037 6.140594
32.899965 163.500000 1.472037 6.151522
32.899965 166.500000 1.472037 6.156390
32.899965 169.500000 1.472037 6.164523
32.899965 172.500000 1.472037 6.174270
32.899965 175.500000 1.472037 6.168719
32.899965 178.500000 1.472037 6.169981
35.760832 -178.500000 1.377238 6.173742
35.760832 -175.500000 1.377238 6.161457
35.760832 -172.500000 1.377238 6.161526
35.760832 -169.500000 1.377238 6.168578
35.760832 -166.500000 1.377238 6.151763
35.760832 -163.500000 1.377238 6.161630
35.760832 -160.500000 1.377238 6.151522
35.760832 -157.500000 1.377238 6.139539
35.760832 -154.500000 1.377238 6.141651
35.760832 -151.500000 1.377238 6.128943
35.760832 -148.500000 1.377238 6.116760
35.760832 -145.500000 1.377238 6.112444
35.760832 -142.500000 1.377238 6.106862
35.760832 -139.500000 1.377238 6.099871
35.760832 -136.500000 1.377238 6.080050
35.760832 -133.500000 1.377238 6.072192
35.760832 -130.500000 1.377238 6.065754
35.760832 -127.500000 1.377238 6.038346
35.760832 -124.500000 1.377238 6.032641
35.760832 -121.500000 1.377238 6.019939
35.760832 -118.500000 1.377238 6.017646
35.760832 -115.500000 1.377238 6.005876
35.760832 -112.500000 1.377238 5.982597
35.760832 -109.500000 1.377238 5.969849
35.760832 -106.500000 1.377238 5.959790
35.760832 -103.500000 1.377238 5.950817
35.760832 -100.500000 1.377238 5.925167
35.760832 -97.500000 1.377238 5.921712
35.760832 -94.500000 1.377238 5.895774
35.760832 -91.500000 1.377238 5.883343
35.760832 -88.500000 1.377238 5.869609
35.760832 -85.500000 1.377238 5.854498
35.760832 -82.500000 1.377238 5.832927
35.760832 -79.500000 1.377238 5.828305
35.760832 -76.500000 1.377238 5.817296
35.760832 -73.500000 1.377238 5.800741
35.760832 -70.500000 1.377238 5.786102
35.760832 -67.500000 1.377238 5.776161
35.760832 -64.500000 1.377238 5.762927
35.760832 -61.500000 1.377238 5.758058
35.760832 -58.500000 1.377238 5.737836
35.760832 -55.500000 1.377238 5.728700
35.760832 -52.500000 1.377238 5.715451
35.760832 -49.500000 1.377238 5.706494
35.760832 -46.500000 1.377238 5.704597
35.760832 -43.500000 1.377238 5.699346
35.760832 -40.500000 1.377238 5.685807
35.760832 -37.500000 1.377238 5.684684
35.760832 -34.500000 1.377238 5.692227
35.760832 -31.500000 1.377238 5.676318
35.760832 -28.500000 1.377238 5.683712
35.760832 -25.500000 1.377238 5.692227
35.760832 -22.500000 1.377238 5.694122
35.760832 -19.500000 1.377238 5.697966
35.760832 -16.500000 1.377238 5.700925
35.760832 -13.500000 1.377238 5.703408
35.760832 -10.500000 1.377238 5.720720
35.760832 -7.500000 1.377238 5.722580
35.760832 -4.500000 1.377238 5.722087
35.760832 -1.500000 1.377238 5.718841
35.760832 1.500000 1.377238 5.729038
35.760832 4.500000 1.377238 5.722311
35.760832 7.500000 1.377238 5.723747
35.760832 10.500000 1.377238 5.717033
35.760832 13.500000 1.377238 5.706891
35.760832 16.500000 1.377238 5.708062
35.760832 19.500000 1.377238 5.701188
35.760832 22.500000 1.377238 5.696589
35.760832 25.500000 1.377238 5.687278
35.760832 28.500000 1.377238 5.689446
35.760832 31.500000 1.377238 5.694798
35.760832 34.500000 1.377238 5.687798
35.760832 37.500000 1.377238 5.696217
35.760832 40.500000 1.377238 5.700004
35.760832 43.500000 1.377238 5.701803
35.760832 46.500000 1.377238 5.710940
35.760832 49.500000 1.377238 5.705611
35.760832 52.500000 1.377238 5.731977
35.760832 55.500000 1.377238 5.738337
35.760832 58.500000 1.377238 5.738884
35.760832 61.500000 1.377238 5.755180
35.760832 64.500000 1.377238 5.769628
35.760832 67.500000 1.377238 5.775736
35.760832 70.500000 1.377238 5.791567
35.760832 73.500000 1.377238 5.803679
35.760832 76.500000 1.377238 5.821868
35.760832 79.500000 1.377238 5.827980
35.760832 82.500000 1.377238 5.843098
35.760832 85.500000 1.377238 5.860736
35.760832 88.500000 1.377238 5.876099
35.760832 91.500000 1.377238 5.886826
35.760832 94.500000 1.377238 5.908092
35.760832 97.500000 1.377238 5.918133
35.760832 100.500000 1.377238 5.935298
35.760832 103.500000 1.377238 5.942594
35.760832 106.500000 1.377238 5.962723
35.760832 109.500000 1.377238 5.982131
35.760832 112.500000 1.377238 5.984373
35.760832 115.500000 1.377238 6.004418
35.760832 118.500000 1.377238 6.018973
35.760832 121.500000 1.377238 6.030808
35.760832 124.500000 1.377238 6.034754
35.760832 127.500000 1.377238 6.051411
35.760832 130.500000 1.377238 6.057004
35.760832 133.500000 1.377238 6.083165
35.760832 136.500000 1.377238 6.096214
35.760832 139.500000 1.377238 6.094878
35.760832 142.500000 1.377238 6.108247
35.760832 145.500000 1.377238 6.116427
35.760832 148.500000 1.377238 6.125011
35.760832 151.500000 1.377238 6.128068
35.760832 154.500000 1.377238 6.132079
35.760832 157.500000 1.377238 6.151694
35.760832 160.500000 1.377238 6.140594
35.760832 163.500000 1.377238 6.151522
35.760832 166.500000 1.377238 6.156390
35.760832 169.500000 1.377238 6.164523
35.760832 172.500000 1.377238 6.174270
35.760832 175.500000 1.377238 6.168719
35.760832 178.500000 1.377238 6.169981
38.621698 -178.500000 1.288025 6.173742
38.621698 -175.500000 1.288025 6.161457
38.621698 -172.500000 1.288025 6.161526
38.621698 -169.500000 1.288025 6.168578
38.621698 -166.500000 1.288025 6.151763
38.621698 -163.500000 1.288025 6.161630
38.621698 -160.500000 1.288025 6.151522
38.621698 -157.500000 1.288025 6.139539
38.621698 -154.500000 1.288025 6.141651
38.621698 -151.500000 1.288025 6.128943
38.621698 -148.500000 1.288025 6.116760
38.621698 -145.500000 1.288025 6.112444
38.621698 -142.500000 1.288025 6.106862
38.621698 -139.500000 1.288025 6.099871
38.621698 -136.500000 1.288025 6.080050
38.621698 -133.500000 1.288025 6.072192
38.621698 -130.500000 1.288025 6.065754
38.621698 -127.500000 1.288025 6.038346
38.621698 -124.500000 1.288025 6.032641
38.621698 -121.500000 1.288025 6.019939
38.621698 -118.500000 1.288025 6.017646
38.621698 -115.500000 1.288025 6.005876
38.621698 -112.500000 1.288025 5.982597
38.621698 -109.500000 1.288025 5.969849
38.621698 -106.500000 1.288025 5.959790
38.621698 -103.500000 1.288025 5.950817
38.621698 -100.500000 1.288025 5.925167
38.621698 -97.500000 1.288025 5.921712
38.621698 -94.500000 1.288025 5.895774
38.621698 -91.500000 1.288025 5.883343
38.621698 -88.500000 1.288025 5.869609
38.621698 -85.500000 1.288025 5.854498
38.621698 -82.500000 1.288025 5.832927
38.621698 -79.500000 1.288025 5.828305
38.621698 -76.500000 1.288025 5.817296
38.621698 -73.500000 1.288025 5.800741
38.621698 -70.500000 1.288025 5.786102
38.621698 -67.500000 1.288025 5.776161
38.621698 -64.500000 1.288025 5.762927
38.621698 -61.500000 1.288025 5.758058
38.621698 -58.500000 1.288025 5.737836
38.621698 -55.500000 1.288025 5.728700
38.621698 -52.500000 1.288025 5.715451
38.621698 -49.500000 1.288025 5.706494
38.621698 -46.500000 1.288025 5.704597
38.621698 -43.500000 1.288025 5.699346
38.621698 -40.500000 1.288025 5.685807
38.621698 -37.500000 1.288025 5.684684
38.621698 -34.500000 1.288025 5.692227
38.621698 -31.500000 1.288025 5.676318
38.621698 -28.500000 1.288025 5.683712
38.621698 -25.500000 1.288025 5.692227
38.621698 -22.500000 1.288025 5.694122
38.621698 -19.500000 1.288025 5.697966
38.621698 -16.500000 1.288025 5.700925
38.621698 -13.500000 1.288025 5.703408
38.621698 -10.500000 1.288025 5.720720
38.621698 -7.500000 1.288025 5.722580
38.621698 -4.500000 1.288025 5.722087
38.621698 -1.500000 1.288025 5.718841
38.621698 1.500000 1.288025 5.729038
38.621698 4.500000 1.288025 5.722311
38.621698 7.500000 1.288025 5.723747
38.621698 10.500000 1.288025 5.717033
38.621698 13.500000 1.288025 5.706891
38.621698 16.500000 1.288025 5.708062
38.621698 19.500000 1.288025 5.701188
38.621698 22.500000 1.288025 5.696589
38.621698 25.500000 1.288025 5.687278
38.621698 28.500000 1.288025 5.689446
38.621698 31.500000 1.288025 5.694798
38.621698 34.500000 1.288025 5.687798
38.621698 37.500000 1.288025 5.696217
38.621698 40.500000 1.288025 5.700004
38.621698 43.500000 1.288025 5.701803
38.621698 46.500000 1.288025 5.710940
38.621698 49.500000 1.288025 5.705611
38.621698 52.500000 1.288025 5.731977
38.621698 55.500000 1.288025 5.738337
38.621698 58.500000 1.288025 5.738884
38.621698 61.500000 1.288025 5.755180
38.621698 64.500000 1.288025 5.769628
38.621698 67.500000 1.288025 5.775736
38.621698 70.500000 1.288025 5.791567
38.621698 73.500000 1.288025 5.803679
38.621698 76.500000 1.288025 5.821868
38.621698 79.500000 1.288025 5.827980
38.621698 82.500000 1.288025 5.843098
38.621698 85.500000 1.288025 5.860736
38.621698 88.500000 1.288025 5.876099
38.621698 91.500000 1.288025 5.886826
38.621698 94.500000 1.288025 5.908092
38.621698 97.500000 1.288025 5.918133
38.621698 100.500000 1.288025 5.935298
38.621698 103.500000 1.288025 5.942594
38.621698 106.500000 1.288025 5.962723
38.621698 109.500000 1.288025 5.982131
38.621698 112.500000 1.288025 5.984373
38.621698 115.500000 1.288025 6.004418
38.621698 118.500000 1.288025 6.018973
38.621698 121.500000 1.288025 6.030808
38.621698 124.500000 1.288025 6.034754
38.621698 127.500000 1.288025 6.051411
38.621698 130.500000 1.288025 6.057004
38.621698 133.500000 1.288025 6.083165
38.621698 136.500000 1.288025 6.096214
38.621698 139.500000 1.288025 6.094878
38.621698 142.500000 1.288025 6.108247
38.621698 145.500000 1.288025 6.116427
38.621698 148.500000 1.288025 6.125011
38.621698 151.500000 1.288025 6.128068
38.621698 154.500000 1.288025 6.132079
38.621698 157.500000 1.288025 6.151694
38.621698 160.500000 1.288025 6.140594
38.621698 163.500000 1.288025 6.151522
38.621698 166.500000 1.288025 6.156390
38.621698 169.500000 1.288025 6.164523
38.621698 172.500000 1.288025 6.174270
38.621698 175.500000 1.288025 6.168719
38.621698 178.500000 1.288025 6.169981
41.482565 -178.500000 1.223769 6.173742
41.482565 -175.500000 1.223769 6.161457
41.482565 -172.500000 1.223769 6.161526
41.482565 -169.500000 1.223769 6.168578
41.482565 -166.500000 1.223769 6.151763
41.482565 -163.500000 1.223769 6.161630
41.482565 -160.500000 1.223769 6.151522
41.482565 -157.500000 1.223769 6.139539
41.482565 -154.500000 1.223769 6.141651
41.482565 -151.500000 1.223769 6.128943
41.482565 -148.500000 1.223769 6.116760
41.482565 -145.500000 1.223769 6.112444
41.482565 -142.500000 1.223769 6.106862
41.482565 -139.500000 1.223769 6.099871
41.482565 -136.500000 1.223769 6.080050
41.482565 -133.500000 1.223769 6.072192
41.482565 -130.500000 1.223769 6.065754
41.482565 -127.500000 1.223769 6.038346
41.482565 -124.500000 1.223769 6.032641
41.482565 -121.500000 1.223769 6.019939
41.482565 -118.500000 1.223769 6.017646
41.482565 -115.500000 1.223769 6.005876
41.482565 -112.500000 1.223769 5.982597
41.482565 -109.500000 1.223769 5.969849
41.482565 -106.500000 1.223769 5.959790
41.482565 -103.500000 1.223769 5.950817
41.482565 -100.500000 1.223769 5.925167
41.482565 -97.500000 1.223769 5.921712
41.482565 -94.500000 1.223769 5.895774
41.482565 -91.500000 1.223769 5.883343
41.482565 -88.500000 1.223769 5.869609
41.482565 -85.500000 1.223769 5.854498
41.482565 -82.500000 1.223769 5.832927
41.482565 -79.500000 1.223769 5.828305
41.482565 -76.500000 1.223769 5.817296
41.482565 -73.500000 1.223769 5.800741
41.482565 -70.500000 1.223769 5.786102
41.482565 -67.500000 1.223769 5.776161
41.482565 -64.500000 1.223769 5.762927
41.482565 -61.500000 1.223769 5.758058
41.482565 -58.500000 1.223769 5.737836
41.482565 -55.500000 1.223769 5.728700
41.482565 -52.500000 1.223769 5.715451
41.482565 -49.500000 1.223769 5.706494
41.482565 -46.500000 1.223769 5.704597
41.482565 -43.500000 1.223769 5.699346
41.482565 -40.500000 1.223769 5.685807
41.482565 -37.500000 1.223769 5.684684
41.482565 -34.500000 1.223769 5.692227
41.482565 -31.500000 1.223769 5.676318
41.482565 -28.500000 1.223769 5.683712
41.482565 -25.500000 1.223769 5.692227
41.482565 -22.500000 1.223769 5.694122
41.482565 -19.500000 1.223769 5.697966
41.482565 -16.500000 1.223769 5.700925
41.482565 -13.500000 1.223769 5.703408
41.482565 -10.500000 1.223769 5.720720
41.482565 -7.500000 1.223769 5.722580
41.482565 -4.500000 1.223769 5.722087
41.482565 -1.500000 1.223769 5.718841
41.482565 1.500000 1.223769 5.729038
41.482565 4.500000 1.223769 5.722311
41.482565 7.500000 1.223769 5.723747
41.482565 10.500000 1.223769 5.717033
41.482565 13.500000 1.223769 5.706891
41.482565 16.500000 1.223769 5.708062
41.482565 19.500000 1.223769 5.701188
41.482565 22.500000 1.223769 5.696589
41.482565 25.500000 1.223769 5.687278
41.482565 28.500000 1.223769 5.689446
41.482565 31.500000 1.223769 5.694798
41.482565 34.500000 1.223769 5.687798
41.482565 37.500000 1.223769 5.696217
41.482565 40.500000 1.223769 5.700004
41.482565 43.500000 1.223769 5.701803
41.482565 46.500000 1.223769 5.710940
41.482565 49.500000 1.223769 5.705611
41.482565 52.500000 1.223769 5.731977
41.482565 55.500000 1.223769 5.738337
41.482565 58.500000 1.223769 5.738884
41.482565 61.500000 1.223769 5.755180
41.482565 64.500000 1.223769 5.769628
41.482565 67.500000 1.223769 5.775736
41.482565 70.500000 1.223769 5.791567
41.482565 73.500000 1.223769 5.803679
41.482565 76.500000 1.223769 5.821868
41.482565 79.500000 1.223769 5.827980
41.482565 82.500000 1.223769 5.843098
41.482565 85.500000 1.223769 5.860736
41.482565 88.500000 1.223769 5.876099
41.482565 91.500000 1.223769 5.886826
41.482565 94.500000 1.223769 5.908092
41.482565 97.500000 1.223769 5.918133
41.482565 100.500000 1.223769 5.935298
41.482565 103.500000 1.223769 5.942594
41.482565 106.500000 1.223769 5.962723
41.482565 109.500000 1.223769 5.982131
41.482565 112.500000 1.223769 5.984373
41.482565 115.500000 1.223769 6.004418
41.482565 118.500000 1.223769 6.018973
41.482565 121.500000 1.223769 6.030808
41.482565 124.500000 1.223769 6.034754
41.482565 127.500000 1.223769 6.051411
41.482565 130.500000 1.223769 6.057004
41.482565 133.500000 1.223769 6.083165
41.482565 136.500000 1.223769 6.096214
41.482565 139.500000 1.223769 6.094878
41.482565 142.500000 1.223769 6.108247
41.482565 145.500000 1.223769 6.116427
41.482565 148.500000 1.223769 6.125011
41.482565 151.500000 1.223769 6.128068
41.482565 154.500000 1.223769 6.132079
41.482565 157.500000 1.223769 6.151694
41.482565 160.500000 1.223769 6.140594
41.482565 163.500000 1.223769 6.151522
41.482565 166.500000 1.223769 6.156390
41.482565 169.500000 1.223769 6.164523
41.482565 172.500000 1.223769 6.174270
41.482565 175.500000 1.223769 6.168719
41.482565 178.500000 1.223769 6.169981
44.343431 -178.500000 1.164887 6.173742
44.343431 -175.500000 1.164887 6.161457
44.343431 -172.500000 1.164887 6.161526
44.343431 -169.500000 1.164887 6.168578
44.343431 -166.500000 1.164887 6.151763
44.343431 -163.500000 1.164887 6.161630
44.343431 -160.500000 1.164887 6.151522
44.343431 -157.500000 1.164887 6.139539
44.343431 -154.500000 1.164887 6.141651
44.343431 -151.500000 1.164887 6.128943
44.343431 -148.500000 1.164887 6.116760
44.343431 -145.500000 1.164887 6.112444
44.343431 -142.500000 1.164887 6.106862
44.343431 -139.500000 1.164887 6.099871
44.343431 -136.500000 1.164887 6.080050
44.343431 -133.500000 1.164887 6.072192
44.343431 -130.500000 1.164887 6.065754
44.343431 -127.500000 1.164887 6.038346
44.343431 -124.500000 1.164887 6.032641
44.343431 -121.500000 1.164887 6.019939
44.343431 -118.500000 1.164887 6.017646
44.343431 -115.500000 1.164887 6.005876
44.343431 -112.500000 1.164887 5.982597
44.343431 -109.500000 1.164887 5.969849
44.343431 -106.500000 1.164887 5.959790
44.343431 -103.500000 1.164887 5.950817
44.343431 -100.500000 1.164887 5.925167
44.343431 -97.500000 1.164887 5.921712
44.343431 -94.500000 1.164887 5.895774
44.343431 -91.500000 1.164887 5.883343
44.343431 -88.500000 1.164887 5.869609
44.343431 -85.500000 1.164887 5.854498
44.343431 -82.500000 1.164887 5.832927
44.343431 -79.500000 1.164887 5.828305
44.343431 -76.500000 1.164887 5.817296
44.343431 -73.500000 1.164887 5.800741
44.343431 -70.500000 1.164887 5.786102
44.343431 -67.500000 1.164887 5.776161
44.343431 -64.500000 1.164887 5.762927
44.343431 -61.500000 1.164887 5.758058
44.343431 -58.500000 1.164887 5.737836
44.343431 -55.500000 1.164887 5.728700
44.343431 -52.500000 1.164887 5.715451
44.343431 -49.500000 1.164887 5.706494
44.343431 -46.500000 1.164887 5.704597
44.343431 -43.500000 1.164887 5.699346
44.343431 -40.500000 1.164887 5.685807
44.343431 -37.500000 1.164887 5.684684
44.343431 -34.500000 1.164887 5.692227
44.343431 -31.500000 1.164887 5.676318
44.343431 -28.500000 1.164887 5.683712
44.343431 -25.500000 1.164887 5.692227
44.343431 -22.500000 1.164887 5.694122
44.343431 -19.500000 1.164887 5.697966
44.343431 -16.500000 1.164887 5.700925
44.343431 -13.500000 1.164887 5.703408
44.343431 -10.500000 1.164887 5.720720
44.343431 -7.500000 1.164887 5.722580
44.343431 -4.500000 1.164887 5.722087
44.343431 -1.500000 1.164887 5.718841
44.343431 1.500000 1.164887 5.729038
44.343431 4.500000 1.164887 5.722311
44.343431 7.500000 1.164887 5.723747
44.343431 10.500000 1.164887 5.717033
44.343431 13.500000 1.164887 5.706891
44.343431 16.500000 1.164887 5.708062
44.343431 19.500000 1.164887 5.701188
44.343431 22.500000 1.164887 5.696589
44.343431 25.500000 1.164887 5.687278
44.343431 28.500000 1.164887 5.689446
44.343431 31.500000 1.164887 5.694798
44.343431 34.500000 1.164887 5.687798
44.343431 37.500000 1.164887 5.696217
44.343431 40.500000 1.164887 5.700004
44.343431 43.500000 1.164887 5.701803
44.343431 46.500000 1.164887 5.710940
44.343431 49.500000 1.164887 5.705611
44.343431 52.500000 1.164887 5.731977
44.343431 55.500000 1.164887 5.738337
44.343431 58.500000 1.164887 5.738884
44.343431 61.500000 1.164887 5.755180
44.343431 64.500000 1.164887 5.769628
44.343431 67.500000 1.164887 5.775736
44.343431 70.500000 1.164887 5.791567
44.343431 73.500000 1.164887 5.803679
44.343431 76.500000 1.164887 5.821868
44.343431 79.500000 1.164887 5.827980
44.343431 82.500000 1.164887 5.843098
44.343431 85.500000 1.164887 5.860736
44.343431 88.500000 1.164887 5.876099
44.343431 91.500000 1.164887 5.886826
44.343431 94.500000 1.164887 5.908092
44.343431 97.500000 1.164887 5.918133
44.343431 100.500000 1.164887 5.935298
44.343431 103.500000 1.164887 5.942594
44.343431 106.500000 1.164887 5.962723
44.343431 109.500000 1.164887 5.982131
44.343431 112.500000 1.164887 5.984373
44.343431 115.500000 1.164887 6.004418
44.343431 118.500000 1.164887 6.018973
44.343431 121.500000 1.164887 6.030808
44.343431 124.500000 1.164887 6.034754
44.343431 127.500000 1.164887 6.051411
44.343431 130.500000 1.164887 6.057004
44.343431 133.500000 1.164887 6.083165
44.343431 136.500000 1.164887 6.096214
44.343431 139.500000 1.164887 6.094878
44.343431 142.500000 1.164887 6.108247
44.343431 145.500000 1.164887 6.116427
44.343431 148.500000 1.164887 6.125011
44.343431 151.500000 1.164887 6.128068
44.343431 154.500000 1.164887 6.132079
44.343431 157.500000 1.164887 6.151694
44.343431 160.500000 1.164887 6.140594
44.343431 163.500000 1.164887 6.151522
44.343431 166.500000 1.164887 6.156390
44.343431 169.500000 1.164887 6.164523
44.343431 172.500000 1.164887 6.174270
44.343431 175.500000 1.164887 6.168719
44.343431 178.500000 1.164887 6.169981
47.204298 -178.500000 1.105034 6.173742
47.204298 -175.500000 1.105034 6.161457
47.204298 -172.500000 1.105034 6.161526
47.204298 -169.500000 1.105034 6.168578
47.204298 -166.500000 1.105034 6.151763
47.204298 -163.500000 1.105034 6.161630
47.204298 -160.500000 1.105034 6.151522
47.204298 -157.500000 1.105034 6.139539
47.204298 -154.500000 1.105034 6.141651
47.204298 -151.500000 1.105034 6.128943
47.204298 -148.500000 1.105034 6.116760
47.204298 -145.500000 1.105034 6.112444
47.204298 -142.500000 1.105034 6.106862
47.204298 -139.500000 1.105034 6.099871
47.204298 -136.500000 1.105034 6.080050
47.204298 -133.500000 1.105034 6.072192
47.204298 -130.500000 1.105034 6.065754
47.204298 -127.500000 1.105034 6.038346
47.204298 -124.500000 1.105034 6.032641
47.204298 -121.500000 1.105034 6.019939
47.204298 -118.500000 1.105034 6.017646
47.204298 -115.500000 1.105034 6.005876
47.204298 -112.500000 1.105034 5.982597
47.204298 -109.500000 1.105034 5.969849
47.204298 -106.500000 1.105034 5.959790
47.204298 -103.500000 1.105034 5.950817
47.204298 -100.500000 1.105034 5.925167
47.204298 -97.500000 1.105034 5.921712
47.204298 -94.500000 1.105034 5.895774
47.204298 -91.500000 1.105034 5.883343
47.204298 -88.500000 1.105034 5.869609
47.204298 -85.500000 1.105034 5.854498
47.204298 -82.500000 1.105034 5.832927
47.204298 -79.500000 1.105034 5.828305
47.204298 -76.500000 1.105034 5.817296
47.204298 -73.500000 1.105034 5.800741
47.204298 -70.500000 1.105034 5.786102
47.204298 -67.500000 1.105034 5.776161
47.204298 -64.500000 1.105034 5.762927
47.204298 -61.500000 1.105034 5.758058
47.204298 -58.500000 1.105034 5.737836
47.204298 -55.500000 1.105034 5.728700
47.204298 -52.500000 1.105034 5.715451
47.204298 -49.500000 1.105034 5.706494
47.204298 -46.500000 1.105034 5.704597
47.204298 -43.500000 1.105034 5.699346
47.204298 -40.500000 1.105034 5.685807
47.204298 -37.500000 1.105034 5.684684
47.204298 -34.500000 1.105034 5.692227
47.204298 -31.500000 1.105034 5.676318
47.204298 -28.500000 1.105034 5.683712
47.204298 -25.500000 1.105034 5.692227
47.204298 -22.500000 1.105034 5.694122
47.204298 -19.500000 1.105034 5.697966
47.204298 -16.500000 1.105034 5.700925
47.204298 -13.500000 1.105034 5.703408
47.204298 -10.500000 1.105034 5.720720
47.204298 -7.500000 1.105034 5.722580
47.204298 -4.500000 1.105034 5.722087
47.204298 -1.500000 1.105034 5.718841
47.204298 1.500000 1.105034 5.729038
47.204298 4.500000 1.105034 5.722311
47.204298 7.500000 1.105034 5.723747
47.204298 10.500000 1.105034 5.717033
47.204298 13.500000 1.105034 5.706891
47.204298 16.500000 1.105034 5.708062
47.204298 19.500000 1.105034 5.701188
47.204298 22.500000 1.105034 5.696589
47.204298 25.500000 1.105034 5.687278
47.204298 28.500000 1.105034 5.689446
47.204298 31.500000 1.105034 5.694798
47.204298 34.500000 1.105034 5.687798
47.204298 37.500000 1.105034 5.696217
47.204298 40.500000 1.105034 5.700004
47.204298 43.500000 1.105034 5.701803
47.204298 46.500000 1.105034 5.710940
47.204298 49.500000 1.105034 5.705611
47.204298 52.500000 1.105034 5.731977
47.204298 55.500000 1.105034 5.738337
47.204298 58.500000 1.105034 5.738884
47.204298 61.500000 1.105034 5.755180
47.204298 64.500000 1.105034 5.769628
47.204298 67.500000 1.105034 5.775736
47.204298 70.500000 1.105034 5.791567
47.204298 73.500000 1.105034 5.803679
47.204298 76.500000 1.105034 5.821868
47.204298 79.500000 1.105034 5.827980
47.204298 82.500000 1.105034 5.843098
47.204298 85.500000 1.105034 5.860736
47.204298 88.500000 1.105034 5.876099
47.204298 91.500000 1.105034 5.886826
47.204298 94.500000 1.105034 5.908092
47.204298 97.500000 1.105034 5.918133
47.204298 100.500000 1.105034 5.935298
47.204298 103.500000 1.105034 5.942594
47.204298 106.500000 1.105034 5.962723
47.204298 109.500000 1.105034 5.982131
47.204298 112.500000 1.105034 5.984373
47.204298 115.500000 1.105034 6.004418
47.204298 118.500000 1.105034 6.018973
47.204298 121.500000 1.105034 6.030808
47.204298 124.500000 1.105034 6.034754
47.204298 127.500000 1.105034 6.051411
47.204298 130.500000 1.105034 6.057004
47.204298 133.500000 1.105034 6.083165
47.204298 136.500000 1.105034 6.096214
47.204298 139.500000 1.105034 6.094878
47.204298 142.500000 1.105034 6.108247
47.204298 145.500000 1.105034 6.116427
47.204298 148.500000 1.105034 6.125011
47.204298 151.500000 1.105034 6.128068
47.204298 154.500000 1.105034 6.132079
47.204298 157.500000 1.105034 6.151694
47.204298 160.500000 1.105034 6.140594
47.204298 163.500000 1.105034 6.151522
47.204298 166.500000 1.105034 6.156390
47.204298 169.500000 1.105034 6.164523
47.204298 172.500000 1.105034 6.174270
47.204298 175.500000 1.105034 6.168719
47.204298 178.500000 1.105034 6.169981
50.065164 -178.500000 1.060259 6.173742
50.065164 -175.500000 1.060259 6.161457
50.065164 -172.500000 1.060259 6.161526
50.065164 -169.500000 1.060259 6.168578
50.065164 -166.500000 1.060259 6.151763
50.065164 -163.500000 1.060259 6.161630
50.065164 -160.500000 1.060259 6.151522
50.065164 -157.500000 1.060259 6.139539
50.065164 -154.500000 1.060259 6.141651
50.065164 -151.500000 1.060259 6.128943
50.065164 -148.500000 1.060259 6.116760
50.065164 -145.500000 1.060259 6.112444
50.065164 -142.500000 1.060259 6.106862
50.065164 -139.500000 1.060259 6.099871
50.065164 -136.500000 1.060259 6.080050
50.065164 -133.500000 1.060259 6.072192
50.065164 -130.500000 1.060259 6.065754
50.065164 -127.500000 1.060259 6.038346
50.065164 -124.500000 1.060259 6.032641
50.065164 -121.500000 1.060259 6.019939
50.065164 -118.500000 1.060259 6.017646
50.065164 -115.500000 1.060259 6.005876
50.065164 -112.500000 1.060259 5.982597
50.065164 -109.500000 1.060259 5.969849
50.065164 -106.500000 1.060259 5.959790
50.065164 -103.500000 1.060259 5.950817
50.065164 -100.500000 1.060259 5.925167
50.065164 -97.500000 1.060259 5.921712
50.065164 -94.500000 1.060259 5.895774
50.065164 -91.500000 1.060259 5.883343
50.065164 -88.500000 1.060259 5.869609
50.065164 -85.500000 1.060259 5.854498
50.065164 -82.500000 1.060259 5.832927
50.065164 -79.500000 1.060259 5.828305
50.065164 -76.500000 1.060259 5.817296
50.065164 -73.500000 1.060259 5.800741
50.065164 -70.500000 1.060259 5.786102
50.065164 -67.500000 1.060259 5.776161
50.065164 -64.500000 1.060259 5.762927
50.065164 -61.500000 1.060259 5.758058
50.065164 -58.500000 1.060259 5.737836
50.065164 -55.500000 1.060259 5.728700
50.065164 -52.500000 1.060259 5.715451
50.065164 -49.500000 1.060259 5.706494
50.065164 -46.500000 1.060259 5.704597
50.065164 -43.500000 1.060259 5.699346
50.065164 -40.500000 1.060259 5.685807
50.065164 -37.500000 1.060259 5.684684
50.065164 -34.500000 1.060259 5.692227
50.065164 -31.500000 1.060259 5.676318
50.065164 -28.500000 1.060259 5.683712
50.065164 -25.500000 1.060259 5.692227
50.065164 -22.500000 1.060259 5.694122
50.065164 -19.500000 1.060259 5.697966
50.065164 -16.500000 1.060259 5.700925
50.065164 -13.500000 1.060259 5.703408
50.065164 -10.500000 1.060259 5.720720
50.065164 -7.500000 1.060259 5.722580
50.065164 -4.500000 1.060259 5.722087
50.065164 -1.500000 1.060259 5.718841
50.065164 1.500000 1.060259 5.729038
50.065164 4.500000 1.060259 5.722311
50.065164 7.500000 1.060259 5.723747
50.065164 10.500000 1.060259 5.717033
50.065164 13.500000 1.060259 5.706891
50.065164 16.500000 1.060259 5.708062
50.065164 19.500000 1.060259 5.701188
50.065164 22.500000 1.060259 5.696589
50.065164 25.500000 1.060259 5.687278
50.065164 28.500000 1.060259 5.689446
50.065164 31.500000 1.060259 5.694798
50.065164 34.500000 1.060259 5.687798
50.065164 37.500000 1.060259 5.696217
50.065164 40.500000 1.060259 5.700004
50.065164 43.500000 1.060259 5.701803
50.065164 46.500000 1.060259 5.710940
50.065164 49.500000 1.060259 5.705611
50.065164 52.500000 1.060259 5.731977
50.065164 55.500000 1.060259 5.738337
50.065164 58.500000 1.060259 5.738884
50.065164 61.500000 1.060259 5.755180
50.065164 64.500000 1.060259 5.769628
50.065164 67.500000 1.060259 5.775736
50.065164 70.500000 1.060259 5.791567
50.065164 73.500000 1.060259 5.803679
50.065164 76.500000 1.060259 5.821868
50.065164 79.500000 1.060259 5.827980
50.065164 82.500000 1.060259 5.843098
50.065164 85.500000 1.060259 5.860736
50.065164 88.500000 1.060259 5.876099
50.065164 91.500000 1.060259 5.886826
50.065164 94.500000 1.060259 5.908092
50.065164 97.500000 1.060259 5.918133
50.065164 100.500000 1.060259 5.935298
50.065164 103.500000 1.060259 5.942594
50.065164 106.500000 1.060259 5.962723
50.065164 109.500000 1.060259 5.982131
50.065164 112.500000 1.060259 5.984373
50.065164 115.500000 1.060259 6.004418
50.065164 118.500000 1.060259 6.018973
50.065164 121.500000 1.060259 6.030808
50.065164 124.500000 1.060259 6.034754
50.065164 127.500000 1.060259 6.051411
50.065164 130.500000 1.060259 6.057004
50.065164 133.500000 1.060259 6.083165
50.065164 136.500000 1.060259 6.096214
50.065164 139.500000 1.060259 6.094878
50.065164 142.500000 1.060259 6.108247
50.065164 145.500000 1.060259 6.116427
50.065164 148.500000 1.060259 6.125011
50.065164 151.500000 1.060259 6.128068
50.065164 154.500000 1.060259 6.132079
50.065164 157.500000 1.060259 6.151694
50.065164 160.500000 1.060259 6.140594
50.065164 163.500000 1.060259 6.151522
50.065164 166.500000 1.060259 6.156390
50.065164 169.500000 1.060259 6.164523
50.065164 172.500000 1.060259 6.174270
50.065164 175.500000 1.060259 6.168719
50.065164 178.500000 1.060259 6.169981
52.926031 -178.500000 1.015163 6.173742
52.926031 -175.500000 1.015163 6.161457
52.926031 -172.500000 1.015163 6.161526
52.926031 -169.500000 1.015163 6.168578
52.926031 -166.500000 1.015163 6.151763
52.926031 -163.500000 1.015163 6.161630
52.926031 -160.500000 1.015163 6.151522
52.926031 -157.500000 1.015163 6.139539
52.926031 -154.500000 1.015163 6.141651
52.926031 -151.500000 1.015163 6.128943
52.926031 -148.500000 1.015163 6.116760
52.926031 -145.500000 1.015163 6.112444
52.926031 -142.500000 1.015163 6.106862
52.926031 -139.500000 1.015163 6.099871
52.926031 -136.500000 1.015163 6.080050
52.926031 -133.500000 1.015163 6.072192
52.926031 -130.500000 1.015163 6.065754
52.926031 -127.500000 1.015163 6.038346
52.926031 -124.500000 1.015163 6.032641
52.926031 -121.500000 1.015163 6.019939
52.926031 -118.500000 1.015163 6.017646
52.926031 -115.500000 1.015163 6.005876
52.926031 -112.500000 1.015163 5.982597
52.926031 -109.500000 1.015163 5.969849
52.926031 -106.500000 1.015163 5.959790
52.926031 -103.500000 1.015163 5.950817
52.926031 -100.500000 1.015163 5.925167
52.926031 -97.500000 1.015163 5.921712
52.926031 -94.500000 1.015163 5.895774
52.926031 -91.500000 1.015163 5.883343
52.926031 -88.500000 1.015163 5.869609
52.926031 -85.500000 1.015163 5.854498
52.926031 -82.500000 1.015163 5.832927
52.926031 -79.500000 1.015163 5.828305
52.926031 -76.500000 1.015163 5.817296
52.926031 -73.500000 1.015163 5.800741
52.926031 -70.500000 1.015163 5.786102
52.926031 -67.500000 1.015163 5.776161
52.926031 -64.500000 1.015163 5.762927
52.926031 -61.500000 1.015163 5.758058
52.926031 -58.500000 1.015163 5.737836
52.926031 -55.500000 1.015163 5.728700
52.926031 -52.500000 1.015163 5.715451
52.926031 -49.500000 1.015163 5.706494
52.926031 -46.500000 1.015163 5.704597
52.926031 -43.500000 1.015163 5.699346
52.926031 -40.500000 1.015163 5.685807
52.926031 -37.500000 1.015163 5.684684
52.926031 -34.500000 1.015163 5.692227
52.926031 -31.500000 1.015163 5.676318
52.926031 -28.500000 1.015163 5.683712
52.926031 -25.500000 1.015163 5.692227
52.926031 -22.500000 1.015163 5.694122
52.926031 -19.500000 1.015163 5.697966
52.926031 -16.500000 1.015163 5.700925
52.926031 -13.500000 1.015163 5.703408
52.926031 -10.500000 1.015163 5.720720
52.926031 -7.500000 1.015163 5.722580
52.926031 -4.500000 1.015163 5.722087
52.926031 -1.500000 1.015163 5.718841
52.926031 1.500000 1.015163 5.729038
52.926031 4.500000 1.015163 5.722311
52.926031 7.500000 1.015163 5.723747
52.926031 10.500000 1.015163 5.717033
52.926031 13.500000 1.015163 5.706891
52.926031 16.500000 1.015163 5.708062
52.926031 19.500000 1.015163 5.701188
52.926031 22.500000 1.015163 5.696589
52.926031 25.500000 1.015163 5.687278
52.926031 28.500000 1.015163 5.689446
52.926031 31.500000 1.015163 5.694798
52.926031 34.500000 1.015163 5.687798
52.926031 37.500000 1.015163 5.696217
52.926031 40.500000 1.015163 5.700004
52.926031 43.500000 1.015163 5.701803
52.926031 46.500000 1.015163 5.710940
52.926031 49.500000 1.015163 5.705611
52.926031 52.500000 1.015163 5.731977
52.926031 55.500000 1.015163 5.738337
52.926031 58.500000 1.015163 5.738884
52.926031 61.500000 1.015163 5.755180
52.926031 64.500000 1.015163 5.769628
52.926031 67.500000 1.015163 5.775736
52.926031 70.500000 1.015163 5.791567
52.926031 73.500000 1.015163 5.803679
52.926031 76.500000 1.015163 5.821868
52.926031 79.500000 1.015163 5.827980
52.926031 82.500000 1.015163 5.843098
52.926031 85.500000 1.015163 5.860736
52.926031 88.500000 1.015163 5.876099
52.926031 91.500000 1.015163 5.886826
52.926031 94.500000 1.015163 5.908092
52.926031 97.500000 1.015163 5.918133
52.926031 100.500000 1.015163 5.935298
52.926031 103.500000 1.015163 5.942594
52.926031 106.500000 1.015163 5.962723
52.926031 109.500000 1.015163 5.982131
52.926031 112.500000 1.015163 5.984373
52.926031 115.500000 1.015163 6.004418
52.926031 118.500000 1.015163 6.018973
52.926031 121.500000 1.015163 6.030808
52.926031 124.500000 1.015163 6.034754
52.926031 127.500000 1.015163 6.051411
52.926031 130.500000 1.015163 6.057004
52.926031 133.500000 1.015163 6.083165
52.926031 136.500000 1.015163 6.096214
52.926031 139.500000 1.015163 6.094878
52.926031 142.500000 1.015163 6.108247
52.926031 145.500000 1.015163 6.116427
52.926031 148.500000 1.015163 6.125011
52.926031 151.500000 1.015163 6.128068
52.926031 154.500000 1.015163 6.132079
52.926031 157.500000 1.015163 6.151694
52.926031 160.500000 1.015163 6.140594
52.926031 163.500000 1.015163 6.151522
52.926031 166.500000 1.015163 6.156390
52.926031 169.500000 1.015163 6.164523
52.926031 172.500000 1.015163 6.174270
52.926031 175.500000 1.015163 6.168719
52.926031 178.500000 1.015163 6.169981
55.786897 -178.500000 0.983857 6.173742
55.786897 -175.500000 0.983857 6.161457
55.786897 -172.500000 0.983857 6.161526
55.786897 -169.500000 0.983857 6.168578
55.786897 -166.500000 0.983857 6.151763
55.786897 -163.500000 0.983857 6.161630
55.786897 -160.500000 0.983857 6.151522
55.786897 -157.500000 0.983857 6.139539
55.786897 -154.500000 0.983857 6.141651
55.786897 -151.500000 0.983857 6.128943
55.786897 -148.500000 0.983857 6.116760
55.786897 -145.500000 0.983857 6.112444
55.786897 -142.500000 0.983857 6.106862
55.786897 -139.500000 0.983857 6.099871
55.786897 -136.500000 0.983857 6.080050
55.786897 -133.500000 0.983857 6.072192
55.786897 -130.500000 0.983857 6.065754
55.786897 -127.500000 0.983857 6.038346
55.786897 -124.500000 0.983857 6.032641
55.786897 -121.500000 0.983857 6.019939
55.786897 -118.500000 0.983857 6.017646
55.786897 -115.500000 0.983857 6.005876
55.786897 -112.500000 0.983857 5.982597
55.786897 -109.500000 0.983857 5.969849
55.786897 -106.500000 0.983857 5.959790
55.786897 -103.500000 0.983857 5.950817
55.786897 -100.500000 0.983857 5.925167
55.786897 -97.500000 0.983857 5.921712
55.786897 -94.500000 0.983857 5.895774
55.786897 -91.500000 0.983857 5.883343
55.786897 -88.500000 0.983857 5.869609
55.786897 -85.500000 0.983857 5.854498
55.786897 -82.500000 0.983857 5.832927
55.786897 -79.500000 0.983857 5.828305
55.786897 -76.500000 0.983857 5.817296
55.786897 -73.500000 0.983857 5.800741
55.786897 -70.500000 0.983857 5.786102
55.786897 -67.500000 0.983857 5.776161
55.786897 -64.500000 0.983857 5.762927
55.786897 -61.500000 0.983857 5.758058
55.786897 -58.500000 0.983857 5.737836
55.786897 -55.500000 0.983857 5.728700
55.786897 -52.500000 0.983857 5.715451
55.786897 -49.500000 0.983857 5.706494
55.786897 -46.500000 0.983857 5.704597
55.786897 -43.500000 0.983857 5.699346
55.786897 -40.500000 0.983857 5.685807
55.786897 -37.500000 0.983857 5.684684
55.786897 -34.500000 0.983857 5.692227
55.786897 -31.500000 0.983857 5.676318
55.786897 -28.500000 0.983857 5.683712
55.786897 -25.500000 0.983857 5.692227
55.786897 -22.500000 0.983857 5.694122
55.786897 -19.500000 0.983857 5.697966
55.786897 -16.500000 0.983857 5.700925
55.786897 -13.500000 0.983857 5.703408
55.786897 -10.500000 0.983857 5.720720
55.786897 -7.500000 0.983857 5.722580
55.786897 -4.500000 0.983857 5.722087
55.786897 -1.500000 0.983857 5.718841
55.786897 1.500000 0.983857 5.729038
55.786897 4.500000 0.983857 5.722311
55.786897 7.500000 0.983857 5.723747
55.786897 10.500000 0.983857 5.717033
55.786897 13.500000 0.983857 5.706891
55.786897 16.500000 0.983857 5.708062
55.786897 19.500000 0.983857 5.701188
55.786897 22.500000 0.983857 5.696589
55.786897 25.500000 0.983857 5.687278
55.786897 28.500000 0.983857 5.689446
55.786897 31.500000 0.983857 5.694798
55.786897 34.500000 0.983857 5.687798
55.786897 37.500000 0.983857 5.696217
55.786897 40.500000 0.983857 5.700004
55.786897 43.500000 0.983857 5.701803
55.786897 46.500000 0.983857 5.710940
55.786897 49.500000 0.983857 5.705611
55.786897 52.500000 0.983857 5.731977
55.786897 55.500000 0.983857 5.738337
55.786897 58.500000 0.983857 5.738884
55.786897 61.500000 0.983857 5.755180
55.786897 64.500000 0.983857 5.769628
55.786897 67.500000 0.983857 5.775736
55.786897 70.500000 0.983857 5.791567
55.786897 73.500000 0.983857 5.803679
55.786897 76.500000 0.983857 5.821868
55.786897 79.500000 0.983857 5.827980
55.786897 82.500000 0.983857 5.843098
55.786897 85.500000 0.983857 5.860736
55.786897 88.500000 0.983857 5.876099
55.786897 91.500000 0.983857 5.886826
55.786897 94.500000 0.983857 5.908092
55.786897 97.500000 0.983857 5.918133
55.786897 100.500000 0.983857 5.935298
55.786897 103.500000 0.983857 5.942594
55.786897 106.500000 0.983857 5.962723
55.786897 109.500000 0.983857 5.982131
55.786897 112.500000 0.983857 5.984373
55.786897 115.500000 0.983857 6.004418
55.786897 118.500000 0.983857 6.018973
55.786897 121.500000 0.983857 6.030808
55.786897 124.500000 0.983857 6.034754
55.786897 127.500000 0.983857 6.051411
55.786897 130.500000 0.983857 6.057004
55.786897 133.500000 0.983857 6.083165
55.786897 136.500000 0.983857 6.096214
55.786897 139.500000 0.983857 6.094878
55.786897 142.500000 0.983857 6.108247
55.786897 145.500000 0.983857 6.116427
55.786897 148.500000 0.983857 6.125011
55.786897 151.500000 0.983857 6.128068
55.786897 154.500000 0.983857 6.132079
55.786897 157.500000 0.983857 6.151694
55.786897 160.500000 0.983857 6.140594
55.786897 163.500000 0.983857 6.151522
55.786897 166.500000 0.983857 6.156390
55.786897 169.500000 0.983857 6.164523
55.786897 172.500000 0.983857 6.174270
55.786897 175.500000 0.983857 6.168719
55.786897 178.500000 0.983857 6.169981
58.647764 -178.500000 0.952593 6.173742
58.647764 -175.500000 0.952593 6.161457
58.647764 -172.500000 0.952593 6.161526
58.647764 -169.500000 0.952593 6.168578
58.647764 -166.500000 0.952593 6.151763
58.647764 -163.500000 0.952593 6.161630
58.647764 -160.500000 0.952593 6.151522
58.647764 -157.500000 0.952593 6.139539
58.647764 -154.500000 0.952593 6.141651
58.647764 -151.500000 0.952593 6.128943
58.647764 -148.500000 0.952593 6.116760
58.647764 -145.500000 0.952593 6.112444
58.647764 -142.500000 0.952593 6.106862
58.647764 -139.500000 0.952593 6.099871
58.647764 -136.500000 0.952593 6.080050
58.647764 -133.500000 0.952593 6.072192
58.647764 -130.500000 0.952593 6.065754
58.647764 -127.500000 0.952593 6.038346
58.647764 -124.500000 0.952593 6.032641
58.647764 -121.500000 0.952593 6.019939
58.647764 -118.500000 0.952593 6.017646
58.647764 -115.500000 0.952593 6.005876
58.647764 -112.500000 0.952593 5.982597
58.647764 -109.500000 0.952593 5.969849
58.647764 -106.500000 0.952593 5.959790
58.647764 -103.500000 0.952593 5.950817
58.647764 -100.500000 0.952593 5.925167
58.647764 -97.500000 0.952593 5.921712
58.647764 -94.500000 0.952593 5.895774
58.647764 -91.500000 0.952593 5.883343
58.647764 -88.500000 0.952593 5.869609
58.647764 -85.500000 0.952593 5.854498
58.647764 -82.500000 0.952593 5.832927
58.647764 -79.500000 0.952593 5.828305
58.647764 -76.500000 0.952593 5.817296
58.647764 -73.500000 0.952593 5.800741
58.647764 -70.500000 0.952593 5.786102
58.647764 -67.500000 0.952593 5.776161
58.647764 -64.500000 0.952593 5.762927
58.647764 -61.500000 0.952593 5.758058
58.647764 -58.500000 0.952593 5.737836
58.647764 -55.500000 0.952593 5.728700
58.647764 -52.500000 0.952593 5.715451
58.647764 -49.500000 0.952593 5.706494
58.647764 -46.500000 0.952593 5.704597
58.647764 -43.500000 0.952593 5.699346
58.647764 -40.500000 0.952593 5.685807
58.647764 -37.500000 0.952593 5.684684
58.647764 -34.500000 0.952593 5.692227
58.647764 -31.500000 0.952593 5.676318
58.647764 -28.500000 0.952593 5.683712
58.647764 -25.500000 0.952593 5.692227
58.647764 -22.500000 0.952593 5.694122
58.647764 -19.500000 0.952593 5.697966
58.647764 -16.500000 0.952593 5.700925
58.647764 -13.500000 0.952593 5.703408
58.647764 -10.500000 0.952593 5.720720
58.647764 -7.500000 0.952593 5.722580
58.647764 -4.500000 0.952593 5.722087
58.647764 -1.500000 0.952593 5.718841
58.647764 1.500000 0.952593 5.729038
58.647764 4.500000 0.952593 5.722311
58.647764 7.500000 0.952593 5.723747
58.647764 10.500000 0.952593 5.717033
58.647764 13.500000 0.952593 5.706891
58.647764 16.500000 0.952593 5.708062
58.647764 19.500000 0.952593 5.701188
58.647764 22.500000 0.952593 5.696589
58.647764 25.500000 0.952593 5.687278
58.647764 28.500000 0.952593 5.689446
58.647764 31.500000 0.952593 5.694798
58.647764 34.500000 0.952593 5.687798
58.647764 37.500000 0.952593 5.696217
58.647764 40.500000 0.952593 5.700004
58.647764 43.500000 0.952593 5.701803
58.647764 46.500000 0.952593 5.710940
58.647764 49.500000 0.952593 5.705611
58.647764 52.500000 0.952593 5.731977
58.647764 55.500000 0.952593 5.738337
58.647764 58.500000 0.952593 5.738884
58.647764 61.500000 0.952593 5.755180
58.647764 64.500000 0.952593 5.769628
58.647764 67.500000 0.952593 5.775736
58.647764 70.500000 0.952593 5.791567
58.647764 73.500000 0.952593 5.803679
58.647764 76.500000 0.952593 5.821868
58.647764 79.500000 0.952593 5.827980
58.647764 82.500000 0.952593 5.843098
58.647764 85.500000 0.952593 5.860736
58.647764 88.500000 0.952593 5.876099
58.647764 91.500000 0.952593 5.886826
58.647764 94.500000 0.952593 5.908092
58.647764 97.500000 0.952593 5.918133
58.647764 100.500000 0.952593 5.935298
58.647764 103.500000 0.952593 5.942594
58.647764 106.500000 0.952593 5.962723
58.647764 109.500000 0.952593 5.982131
58.647764 112.500000 0.952593 5.984373
58.647764 115.500000 0.952593 6.004418
58.647764 118.500000 0.952593 6.018973
58.647764 121.500000 0.952593 6.030808
58.647764 124.500000 0.952593 6.034754
58.647764 127.500000 0.952593 6.051411
58.647764 130.500000 0.952593 6.057004
58.647764 133.500000 0.952593 6.083165
58.647764 136.500000 0.952593 6.096214
58.647764 139.500000 0.952593 6.094878
58.647764 142.500000 0.952593 6.108247
58.647764 145.500000 0.952593 6.116427
58.647764 148.500000 0.952593 6.125011
58.647764 151.500000 0.952593 6.128068
58.647764 154.500000 0.952593 6.132079
58.647764 157.500000 0.952593 6.151694
58.647764 160.500000 0.952593 6.140594
58.647764 163.500000 0.952593 6.151522
58.647764 166.500000 0.952593 6.156390
58.647764 169.500000 0.952593 6.164523
58.647764 172.500000 0.952593 6.174270
58.647764 175.500000 0.952593 6.168719
58.647764 178.500000 0.952593 6.169981
61.508630 -178.500000 0.913223 6.173742
61.508630 -175.500000 0.913223 6.161457
61.508630 -172.500000 0.913223 6.161526
61.508630 -169.500000 0.913223 6.168578
61.508630 -166.500000 0.913223 6.151763
61.508630 -163.500000 0.913223 6.161630
61.508630 -160.500000 0.913223 6.151522
61.508630 -157.500000 0.913223 6.139539
61.508630 -154.500000 0.913223 6.141651
61.508630 -151.500000 0.913223 6.128943
61.508630 -148.500000 0.913223 6.116760
61.508630 -145.500000 0.913223 6.112444
61.508630 -142.500000 0.913223 6.106862
61.508630 -139.500000 0.913223 6.099871
61.508630 -136.500000 0.913223 6.080050
61.508630 -133.500000 0.913223 6.072192
61.508630 -130.500000 0.913223 6.065754
61.508630 -127.500000 0.913223 6.038346
61.508630 -124.500000 0.913223 6.032641
61.508630 -121.500000 0.913223 6.019939
61.508630 -118.500000 0.913223 6.017646
61.508630 -115.500000 0.913223 6.005876
61.508630 -112.500000 0.913223 5.982597
61.508630 -109.500000 0.913223 5.969849
61.508630 -106.500000 0.913223 5.959790
61.508630 -103.500000 0.913223 5.950817
61.508630 -100.500000 0.913223 5.925167
61.508630 -97.500000 0.913223 5.921712
61.508630 -94.500000 0.913223 5.895774
61.508630 -91.500000 0.913223 5.883343
61.508630 -88.500000 0.913223 5.869609
61.508630 -85.500000 0.913223 5.854498
61.508630 -82.500000 0.913223 5.832927
61.508630 -79.500000 0.913223 5.828305
61.508630 -76.500000 0.913223 5.817296
61.508630 -73.500000 0.913223 5.800741
61.508630 -70.500000 0.913223 5.786102
61.508630 -67.500000 0.913223 5.776161
61.508630 -64.500000 0.913223 5.762927
61.508630 -61.500000 0.913223 5.758058
61.508630 -58.500000 0.913223 5.737836
61.508630 -55.500000 0.913223 5.728700
61.508630 -52.500000 0.913223 5.715451
61.508630 -49.500000 0.913223 5.706494
61.508630 -46.500000 0.913223 5.704597
61.508630 -43.500000 0.913223 5.699346
61.508630 -40.500000 0.913223 5.685807
61.508630 -37.500000 0.913223 5.684684
61.508630 -34.500000 0.913223 5.692227
61.508630 -31.500000 0.913223 5.676318
61.508630 -28.500000 0.913223 5.683712
61.508630 -25.500000 0.913223 5.692227
61.508630 -22.500000 0.913223 5.694122
61.508630 -19.500000 0.913223 5.697966
61.508630 -16.500000 0.913223 5.700925
61.508630 -13.500000 0.913223 5.703408
61.508630 -10.500000 0.913223 5.720720
61.508630 -7.500000 0.913223 5.722580
61.508630 -4.500000 0.913223 5.722087
61.508630 -1.500000 0.913223 5.718841
61.508630 1.500000 0.913223 5.729038
61.508630 4.500000 0.913223 5.722311
61.508630 7.500000 0.913223 5.723747
61.508630 10.500000 0.913223 5.717033
61.508630 13.500000 0.913223 5.706891
61.508630 16.500000 0.913223 5.708062
61.508630 19.500000 0.913223 5.701188
61.508630 22.500000 0.913223 5.696589
61.508630 25.500000 0.913223 5.687278
61.508630 28.500000 0.913223 5.689446
61.508630 31.500000 0.913223 5.694798
61.508630 34.500000 0.913223 5.687798
61.508630 37.500000 0.913223 5.696217
61.508630 40.500000 0.913223 5.700004
61.508630 43.500000 0.913223 5.701803
61.508630 46.500000 0.913223 5.710940
61.508630 49.500000 0.913223 5.705611
61.508630 52.500000 0.913223 5.731977
61.508630 55.500000 0.913223 5.738337
61.508630 58.500000 0.913223 5.738884
61.508630 61.500000 0.913223 5.755180
61.508630 64.500000 0.913223 5.769628
61.508630 67.500000 0.913223 5.775736
61.508630 70.500000 0.913223 5.791567
61.508630 73.500000 0.913223 5.803679
61.508630 76.500000 0.913223 5.821868
61.508630 79.500000 0.913223 5.827980
61.508630 82.500000 0.913223 5.843098
61.508630 85.500000 0.913223 5.860736
61.508630 88.500000 0.913223 5.876099
61.508630 91.500000 0.913223 5.886826
61.508630 94.500000 0.913223 5.908092
61.508630 97.500000 0.913223 5.918133
61.508630 100.500000 0.913223 5.935298
61.508630 103.500000 0.913223 5.942594
61.508630 106.500000 0.913223 5.962723
61.508630 109.500000 0.913223 5.982131
61.508630 112.500000 0.913223 5.984373
61.508630 115.500000 0.913223 6.004418
61.508630 118.500000 0.913223 6.018973
61.508630 121.500000 0.913223 6.030808
61.508630 124.500000 0.913223 6.034754
61.508630 127.500000 0.913223 6.051411
61.508630 130.500000 0.913223 6.057004
61.508630 133.500000 0.913223 6.083165
61.508630 136.500000 0.913223 6.096214
61.508630 139.500000 0.913223 6.094878
61.508630 142.500000 0.913223 6.108247
61.508630 145.500000 0.913223 6.116427
61.508630 148.500000 0.913223 6.125011
61.508630 151.500000 0.913223 6.128068
61.508630 154.500000 0.913223 6.132079
61.508630 157.500000 0.913223 6.151694
61.508630 160.500000 0.913223 6.140594
61.508630 163.500000 0.913223 6.151522
61.508630 166.500000 0.913223 6.156390
61.508630 169.500000 0.913223 6.164523
61.508630 172.500000 0.913223 6.174270
61.508630 175.500000 0.913223 6.168719
61.508630 178.500000 0.913223 6.169981
64.369497 -178.500000 0.884373 6.173742
64.369497 -175.500000 0.884373 6.161457
64.369497 -172.500000 0.884373 6.161526
64.369497 -169.500000 0.884373 6.168578
64.369497 -166.500000 0.884373 6.151763
64.369497 -163.500000 0.884373 6.161630
64.369497 -160.500000 0.884373 6.151522
64.369497 -157.500000 0.884373 6.139539
64.369497 -154.500000 0.884373 6.141651
64.369497 -151.500000 0.884373 6.128943
64.369497 -148.500000 0.884373 6.116760
64.369497 -145.500000 0.884373 6.112444
64.369497 -142.500000 0.884373 6.106862
64.369497 -139.500000 0.884373 6.099871
64.369497 -136.500000 0.884373 6.080050
64.369497 -133.500000 0.884373 6.072192
64.369497 -130.500000 0.884373 6.065754
64.369497 -127.500000 0.884373 6.038346
64.369497 -124.500000 0.884373 6.032641
64.369497 -121.500000 0.884373 6.019939
64.369497 -118.500000 0.884373 6.017646
64.369497 -115.500000 0.884373 6.005876
64.369497 -112.500000 0.884373 5.982597
64.369497 -109.500000 0.884373 5.969849
64.369497 -106.500000 0.884373 5.959790
64.369497 -103.500000 0.884373 5.950817
64.369497 -100.500000 0.884373 5.925167
64.369497 -97.500000 0.884373 5.921712
64.369497 -94.500000 0.884373 5.895774
64.369497 -91.500000 0.884373 5.883343
64.369497 -88.500000 0.884373 5.869609
64.369497 -85.500000 0.884373 5.854498
64.369497 -82.500000 0.884373 5.832927
64.369497 -79.500000 0.884373 5.828305
64.369497 -76.500000 0.884373 5.817296
64.369497 -73.500000 0.884373 5.800741
64.369497 -70.500000 0.884373 5.786102
64.369497 -67.500000 0.884373 5.776161
64.369497 -64.500000 0.884373 5.762927
64.369497 -61.500000 0.884373 5.758058
64.369497 -58.500000 0.884373 5.737836
64.369497 -55.500000 0.884373 5.728700
64.369497 -52.500000 0.884373 5.715451
64.369497 -49.500000 0.884373 5.706494
64.369497 -46.500000 0.884373 5.704597
64.369497 -43.500000 0.884373 5.699346
64.369497 -40.500000 0.884373 5.685807
64.369497 -37.500000 0.884373 5.684684
64.369497 -34.500000 0.884373 5.692227
64.369497 -31.500000 0.884373 5.676318
64.369497 -28.500000 0.884373 5.683712
64.369497 -25.500000 0.884373 5.692227
64.369497 -22.500000 0.884373 5.694122
64.369497 -19.500000 0.884373 5.697966
64.369497 -16.500000 0.884373 5.700925
64.369497 -13.500000 0.884373 5.703408
64.369497 -10.500000 0.884373 5.720720
64.369497 -7.500000 0.884373 5.722580
64.369497 -4.500000 0.884373 5.722087
64.369497 -1.500000 0.884373 5.718841
64.369497 1.500000 0.884373 5.729038
64.369497 4.500000 0.884373 5.722311
64.369497 7.500000 0.884373 5.723747
64.369497 10.500000 0.884373 5.717033
64.369497 13.500000 0.884373 5.706891
64.369497 16.500000 0.884373 5.708062
64.369497 19.500000 0.884373 5.701188
64.369497 22.500000 0.884373 5.696589
64.369497 25.500000 0.884373 5.687278
64.369497 28.500000 0.884373 5.689446
64.369497 31.500000 0.884373 5.694798
64.369497 34.500000 0.884373 5.687798
64.369497 37.500000 0.884373 5.696217
64.369497 40.500000 0.884373 5.700004
64.369497 43.500000 0.884373 5.701803
64.369497 46.500000 0.884373 5.710940
64.369497 49.500000 0.884373 5.705611
64.369497 52.500000 0.884373 5.731977
64.369497 55.500000 0.884373 5.738337
64.369497 58.500000 0.884373 5.738884
64.369497 61.500000 0.884373 5.755180
64.369497 64.500000 0.884373 5.769628
64.369497 67.500000 0.884373 5.775736
64.369497 70.500000 0.884373 5.791567
64.369497 73.500000 0.884373 5.803679
64.369497 76.500000 0.884373 5.821868
64.369497 79.500000 0.884373 5.827980
64.369497 82.500000 0.884373 5.843098
64.369497 85.500000 0.884373 5.860736
64.369497 88.500000 0.884373 5.876099
64.369497 91.500000 0.884373 5.886826
64.369497 94.500000 0.884373 5.908092
64.369497 97.500000 0.884373 5.918133
64.369497 100.500000 0.884373 5.935298
64.369497 103.500000 0.884373 5.942594
64.369497 106.500000 0.884373 5.962723
64.369497 109.500000 0.884373 5.982131
64.369497 112.500000 0.884373 5.984373
64.369497 115.500000 0.884373 6.004418
64.369497 118.500000 0.884373 6.018973
64.369497 121.500000 0.884373 6.030808
64.369497 124.500000 0.884373 6.034754
64.369497 127.500000 0.884373 6.051411
64.369497 130.500000 0.884373 6.057004
64.369497 133.500000 0.884373 6.083165
64.369497 136.500000 0.884373 6.096214
64.369497 139.500000 0.884373 6.094878
64.369497 142.500000 0.884373 6.108247
64.369497 145.500000 0.884373 6.116427
64.369497 148.500000 0.884373 6.125011
64.369497 151.500000 0.884373 6.128068
64.369497 154.500000 0.884373 6.132079
64.369497 157.500000 0.884373 6.151694
64.369497 160.500000 0.884373 6.140594
64.369497 163.500000 0.884373 6.151522
64.369497 166.500000 0.884373 6.156390
64.369497 169.500000 0.884373 6.164523
64.369497 172.500000 0.884373 6.174270
64.369497 175.500000 0.884373 6.168719
64.369497 178.500000 0.884373 6.169981
67.230363 -178.500000 0.858657 6.173742
67.230363 -175.500000 0.858657 6.161457
67.230363 -172.500000 0.858657 6.161526
67.230363 -169.500000 0.858657 6.168578
67.230363 -166.500000 0.858657 6.151763
67.230363 -163.500000 0.858657 6.161630
67.230363 -160.500000 0.858657 6.151522
67.230363 -157.500000 0.858657 6.139539
67.230363 -154.500000 0.858657 6.141651
67.230363 -151.500000 0.858657 6.128943
67.230363 -148.500000 0.858657 6.116760
67.230363 -145.500000 0.858657 6.112444
67.230363 -142.500000 0.858657 6.106862
67.230363 -139.500000 0.858657 6.099871
67.230363 -136.500000 0.858657 6.080050
67.230363 -133.500000 0.858657 6.072192
67.230363 -130.500000 0.858657 6.065754
67.230363 -127.500000 0.858657 6.038346
67.230363 -124.500000 0.858657 6.032641
67.230363 -121.500000 0.858657 6.019939
67.230363 -118.500000 0.858657 6.017646
67.230363 -115.500000 0.858657 6.005876
67.230363 -112.500000 0.858657 5.982597
67.230363 -109.500000 0.858657 5.969849
67.230363 -106.500000 0.858657 5.959790
67.230363 -103.500000 0.858657 5.950817
67.230363 -100.500000 0.858657 5.925167
67.230363 -97.500000 0.858657 5.921712
67.230363 -94.500000 0.858657 5.895774
67.230363 -91.500000 0.858657 5.883343
67.230363 -88.500000 0.858657 5.869609
67.230363 -85.500000 0.858657 5.854498
67.230363 -82.500000 0.858657 5.832927
67.230363 -79.500000 0.858657 5.828305
67.230363 -76.500000 0.858657 5.817296
67.230363 -73.500000 0.858657 5.800741
67.230363 -70.500000 0.858657 5.786102
67.230363 -67.500000 0.858657 5.776161
67.230363 -64.500000 0.858657 5.762927
67.230363 -61.500000 0.858657 5.758058
67.230363 -58.500000 0.858657 5.737836
67.230363 -55.500000 0.858657 5.728700
67.230363 -52.500000 0.858657 5.715451
67.230363 -49.500000 0.858657 5.706494
67.230363 -46.500000 0.858657 5.704597
67.230363 -43.500000 0.858657 5.699346
67.230363 -40.500000 0.858657 5.685807
67.230363 -37.500000 0.858657 5.684684
67.230363 -34.500000 0.858657 5.692227
67.230363 -31.500000 0.858657 5.676318
67.230363 -28.500000 0.858657 5.683712
67.230363 -25.500000 0.858657 5.692227
67.230363 -22.500000 0.858657 5.694122
67.230363 -19.500000 0.858657 5.697966
67.230363 -16.500000 0.858657 5.700925
67.230363 -13.500000 0.858657 5.703408
67.230363 -10.500000 0.858657 5.720720
67.230363 -7.500000 0.858657 5.722580
67.230363 -4.500000 0.858657 5.722087
67.230363 -1.500000 0.858657 5.718841
67.230363 1.500000 0.858657 5.729038
67.230363 4.500000 0.858657 5.722311
67.230363 7.500000 0.858657 5.723747
67.230363 10.500000 0.858657 5.717033
67.230363 13.500000 0.858657 5.706891
67.230363 16.500000 0.858657 5.708062
67.230363 19.500000 0.858657 5.701188
67.230363 22.500000 0.858657 5.696589
67.230363 25.500000 0.858657 5.687278
67.230363 28.500000 0.858657 5.689446
67.230363 31.500000 0.858657 5.694798
67.230363 34.500000 0.858657 5.687798
67.230363 37.500000 0.858657 5.696217
67.230363 40.500000 0.858657 5.700004
67.230363 43.500000 0.858657 5.701803
67.230363 46.500000 0.858657 5.710940
67.230363 49.500000 0.858657 5.705611
67.230363 52.500000 0.858657 5.731977
67.230363 55.500000 0.858657 5.738337
67.230363 58.500000 0.858657 5.738884
67.230363 61.500000 0.858657 5.755180
67.230363 64.500000 0.858657 5.769628
67.230363 67.500000 0.858657 5.775736
67.230363 70.500000 0.858657 5.791567
67.230363 73.500000 0.858657 5.803679
67.230363 76.500000 0.858657 5.821868
67.230363 79.500000 0.858657 5.827980
67.230363 82.500000 0.858657 5.843098
67.230363 85.500000 0.858657 5.860736
67.230363 88.500000 0.858657 5.876099
67.230363 91.500000 0.858657 5.886826
67.230363 94.500000 0.858657 5.908092
67.230363 97.500000 0.858657 5.918133
67.230363 100.500000 0.858657 5.935298
67.230363 103.500000 0.858657 5.942594
67.230363 106.500000 0.858657 5.962723
67.230363 109.500000 0.858657 5.982131
67.230363 112.500000 0.858657 5.984373
67.230363 115.500000 0.858657 6.004418
67.230363 118.500000 0.858657 6.018973
67.230363 121.500000 0.858657 6.030808
67.230363 124.500000 0.858657 6.034754
67.230363 127.500000 0.858657 6.051411
67.230363 130.500000 0.858657 6.057004
67.230363 133.500000 0.858657 6.083165
67.230363 136.500000 0.858657 6.096214
67.230363 139.500000 0.858657 6.094878
67.230363 142.500000 0.858657 6.108247
67.230363 145.500000 0.858657 6.116427
67.230363 148.500000 0.858657 6.125011
67.230363 151.500000 0.858657 6.128068
67.230363 154.500000 0.858657 6.132079
67.230363 157.500000 0.858657 6.151694
67.230363 160.500000 0.858657 6.140594
67.230363 163.500000 0.858657 6.151522
67.230363 166.500000 0.858657 6.156390
67.230363 169.500000 0.858657 6.164523
67.230363 172.500000 0.858657 6.174270
67.230363 175.500000 0.858657 6.168719
67.230363 178.500000 0.858657 6.169981
70.091230 -178.500000 0.828423 6.173742
70.091230 -175.500000 0.828423 6.161457
70.091230 -172.500000 0.828423 6.161526
70.091230 -169.500000 0.828423 6.168578
70.091230 -166.500000 0.828423 6.151763
70.091230 -163.500000 0.828423 6.161630
70.091230 -160.500000 0.828423 6.151522
70.091230 -157.500000 0.828423 6.139539
70.091230 -154.500000 0.828423 6.141651
70.091230 -151.500000 0.828423 6.128943
70.091230 -148.500000 0.828423 6.116760
70.091230 -145.500000 0.828423 6.112444
70.091230 -142.500000 0.828423 6.106862
70.091230 -139.500000 0.828423 6.099871
70.091230 -136.500000 0.828423 6.080050
70.091230 -133.500000 0.828423 6.072192
70.091230 -130.500000 0.828423 6.065754
70.091230 -127.500000 0.828423 6.038346
70.091230 -124.500000 0.828423 6.032641
70.091230 -121.500000 0.828423 6.019939
70.091230 -118.500000 0.828423 6.017646
70.091230 -115.500000 0.828423 6.005876
70.091230 -112.500000 0.828423 5.982597
70.091230 -109.500000 0.828423 5.969849
70.091230 -106.500000 0.828423 5.959790
70.091230 -103.500000 0.828423 5.950817
70.091230 -100.500000 0.828423 5.925167
70.091230 -97.500000 0.828423 5.921712
70.091230 -94.500000 0.828423 5.895774
70.091230 -91.500000 0.828423 5.883343
70.091230 -88.500000 0.828423 5.869609
70.091230 -85.500000 0.828423 5.854498
70.091230 -82.500000 0.828423 5.832927
70.091230 -79.500000 0.828423 5.828305
70.091230 -76.500000 0.828423 5.817296
70.091230 -73.500000 0.828423 5.800741
70.091230 -70.500000 0.828423 5.786102
70.091230 -67.500000 0.828423 5.776161
70.091230 -64.500000 0.828423 5.762927
70.091230 -61.500000 0.828423 5.758058
70.091230 -58.500000 0.828423 5.737836
70.091230 -55.500000 0.828423 5.728700
70.091230 -52.500000 0.828423 5.715451
70.091230 -49.500000 0.828423 5.706494
70.091230 -46.500000 0.828423 5.704597
70.091230 -43.500000 0.828423 5.699346
70.091230 -40.500000 0.828423 5.685807
70.091230 -37.500000 0.828423 5.684684
70.091230 -34.500000 0.828423 5.692227
70.091230 -31.500000 0.828423 5.676318
70.091230 -28.500000 0.828423 5.683712
70.091230 -25.500000 0.828423 5.692227
70.091230 -22.500000 0.828423 5.694122
70.091230 -19.500000 0.828423 5.697966
70.091230 -16.500000 0.828423 5.700925
70.091230 -13.500000 0.828423 5.703408
70.091230 -10.500000 0.828423 5.720720
70.091230 -7.500000 0.828423 5.722580
70.091230 -4.500000 0.828423 5.722087
70.091230 -1.500000 0.828423 5.718841
70.091230 1.500000 0.828423 5.729038
70.091230 4.500000 0.828423 5.722311
70.091230 7.500000 0.828423 5.723747
70.091230 10.500000 0.828423 5.717033
70.091230 13.500000 0.828423 5.706891
70.091230 16.500000 0.828423 5.708062
70.091230 19.500000 0.828423 5.701188
70.091230 22.500000 0.828423 5.696589
70.091230 25.500000 0.828423 5.687278
70.091230 28.500000 0.828423 5.689446
70.091230 31.500000 0.828423 5.694798
70.091230 34.500000 0.828423 5.687798
70.091230 37.500000 0.828423 5.696217
70.091230 40.500000 0.828423 5.700004
70.091230 43.500000 0.828423 5.701803
70.091230 46.500000 0.828423 5.710940
70.091230 49.500000 0.828423 5.705611
70.091230 52.500000 0.828423 5.731977
70.091230 55.500000 0.828423 5.738337
70.091230 58.500000 0.828423 5.738884
70.091230 61.500000 0.828423 5.755180
70.091230 64.500000 0.828423 5.769628
70.091230 67.500000 0.828423 5.775736
70.091230 70.500000 0.828423 5.791567
70.091230 73.500000 0.828423 5.803679
70.091230 76.500000 0.828423 5.821868
70.091230 79.500000 0.828423 5.827980
70.091230 82.500000 0.828423 5.843098
70.091230 85.500000 0.828423 5.860736
70.091230 88.500000 0.828423 5.876099
70.091230 91.500000 0.828423 5.886826
70.091230 94.500000 0.828423 5.908092
70.091230 97.500000 0.828423 5.918133
70.091230 100.500000 0.828423 5.935298
70.091230 103.500000 0.828423 5.942594
70.091230 106.500000 0.828423 5.962723
70.091230 109.500000 0.828423 5.982131
70.091230 112.500000 0.828423 5.984373
70.091230 115.500000 0.828423 6.004418
70.091230 118.500000 0.828423 6.018973
70.091230 121.500000 0.828423 6.030808
70.091230 124.500000 0.828423 6.034754
70.091230 127.500000 0.828423 6.051411
70.091230 130.500000 0.828423 6.057004
70.091230 133.500000 0.828423 6.083165
70.091230 136.500000 0.828423 6.096214
70.091230 139.500000 0.828423 6.094878
70.091230 142.500000 0.828423 6.108247
70.091230 145.500000 0.828423 6.116427
70.091230 148.500000 0.828423 6.125011
70.091230 151.500000 0.828423 6.128068
70.091230 154.500000 0.828423 6.132079
70.091230 157.500000 0.828423 6.151694
70.091230 160.500000 0.828423 6.140594
70.091230 163.500000 0.828423 6.151522
70.091230 166.500000 0.828423 6.156390
70.091230 169.500000 0.828423 6.164523
70.091230 172.500000 0.828423 6.174270
70.091230 175.500000 0.828423 6.168719
70.091230 178.500000 0.828423 6.169981
72.952096 -178.500000 0.803201 6.173742
72.952096 -175.500000 0.803201 6.161457
72.952096 -172.500000 0.803201 6.161526
72.952096 -169.500000 0.803201 6.168578
72.952096 -166.500000 0.803201 6.151763
72.952096 -163.500000 0.803201 6.161630
72.952096 -160.500000 0.803201 6.151522
72.952096 -157.500000 0.803201 6.139539
72.952096 -154.500000 0.803201 6.141651
72.952096 -151.500000 0.803201 6.128943
72.952096 -148.500000 0.803201 6.116760
72.952096 -145.500000 0.803201 6.112444
72.952096 -142.500000 0.803201 6.106862
72.952096 -139.500000 0.803201 6.099871
72.952096 -136.500000 0.803201 6.080050
72.952096 -133.500000 0.803201 6.072192
72.952096 -130.500000 0.803201 6.065754
72.952096 -127.500000 0.803201 6.038346
72.952096 -124.500000 0.803201 6.032641
72.952096 -121.500000 0.803201 6.019939
72.952096 -118.500000 0.803201 6.017646
72.952096 -115.500000 0.803201 6.005876
72.952096 -112.500000 0.803201 5.982597
72.952096 -109.500000 0.803201 5.969849
72.952096 -106.500000 0.803201 5.959790
72.952096 -103.500000 0.803201 5.950817
72.952096 -100.500000 0.803201 5.925167
72.952096 -97.500000 0.803201 5.921712
72.952096 -94.500000 0.803201 5.895774
72.952096 -91.500000 0.803201 5.883343
72.952096 -88.500000 0.803201 5.869609
72.952096 -85.500000 0.803201 5.854498
72.952096 -82.500000 0.803201 5.832927
72.952096 -79.500000 0.803201 5.828305
72.952096 -76.500000 0.803201 5.817296
72.952096 -73.500000 0.803201 5.800741
72.952096 -70.500000 0.803201 5.786102
72.952096 -67.500000 0.803201 5.776161
72.952096 -64.500000 0.803201 5.762927
72.952096 -61.500000 0.803201 5.758058
72.952096 -58.500000 0.803201 5.737836
72.952096 -55.500000 0.803201 5.728700
72.952096 -52.500000 0.803201 5.715451
72.952096 -49.500000 0.803201 5.706494
72.952096 -46.500000 0.803201 5.704597
72.952096 -43.500000 0.803201 5.699346
72.952096 -40.500000 0.803201 5.685807
72.952096 -37.500000 0.803201 5.684684
72.952096 -34.500000 0.803201 5.692227
72.952096 -31.500000 0.803201 5.676318
72.952096 -28.500000 0.803201 5.683712
72.952096 -25.500000 0.803201 5.692227
72.952096 -22.500000 0.803201 5.694122
72.952096 -19.500000 0.803201 5.697966
72.952096 -16.500000 0.803201 5.700925
72.952096 -13.500000 0.803201 5.703408
72.952096 -10.500000 0.803201 5.720720
72.952096 -7.500000 0.803201 5.722580
72.952096 -4.500000 0.803201 5.722087
72.952096 -1.500000 0.803201 5.718841
72.952096 1.500000 0.803201 5.729038
72.952096 4.500000 0.803201 5.722311
72.952096 7.500000 0.803201 5.723747
72.952096 10.500000 0.803201 5.717033
72.952096 13.500000 0.803201 5.706891
72.952096 16.500000 0.803201 5.708062
72.952096 19.500000 0.803201 5.701188
72.952096 22.500000 0.803201 5.696589
72.952096 25.500000 0.803201 5.687278
72.952096 28.500000 0.803201 5.689446
72.952096 31.500000 0.803201 5.694798
72.952096 34.500000 0.803201 5.687798
72.952096 37.500000 0.803201 5.696217
72.952096 40.500000 0.803201 5.700004
72.952096 43.500000 0.803201 5.701803
72.952096 46.500000 0.803201 5.710940
72.952096 49.500000 0.803201 5.705611
72.952096 52.500000 0.803201 5.731977
72.952096 55.500000 0.803201 5.738337
72.952096 58.500000 0.803201 5.738884
72.952096 61.500000 0.803201 5.755180
72.952096 64.500000 0.803201 5.769628
72.952096 67.500000 0.803201 5.775736
72.952096 70.500000 0.803201 5.791567
72.952096 73.500000 0.803201 5.803679
72.952096 76.500000 0.803201 5.821868
72.952096 79.500000 0.803201 5.827980
72.952096 82.500000 0.803201 5.843098
72.952096 85.500000 0.803201 5.860736
72.952096 88.500000 0.803201 5.876099
72.952096 91.500000 0.803201 5.886826
72.952096 94.500000 0.803201 5.908092
72.952096 97.500000 0.803201 5.918133
72.952096 100.500000 0.803201 5.935298
72.952096 103.500000 0.803201 5.942594
72.952096 106.500000 0.803201 5.962723
72.952096 109.500000 0.803201 5.982131
72.952096 112.500000 0.803201 5.984373
72.952096 115.500000 0.803201 6.004418
72.952096 118.500000 0.803201 6.018973
72.952096 121.500000 0.803201 6.030808
72.952096 124.500000 0.803201 6.034754
72.952096 127.500000 0.803201 6.051411
72.952096 130.500000 0.803201 6.057004
72.952096 133.500000 0.803201 6.083165
72.952096 136.500000 0.803201 6.096214
72.952096 139.500000 0.803201 6.094878
72.952096 142.500000 0.803201 6.108247
72.952096 145.500000 0.803201 6.116427
72.952096 148.500000 0.803201 6.125011
72.952096 151.500000 0.803201 6.128068
72.952096 154.500000 0.803201 6.132079
72.952096 157.500000 0.803201 6.151694
72.952096 160.500000 0.803201 6.140594
72.952096 163.500000 0.803201 6.151522
72.952096 166.500000 0.803201 6.156390
72.952096 169.500000 0.803201 6.164523
72.952096 172.500000 0.803201 6.174270
72.952096 175.500000 0.803201 6.168719
72.952096 178.500000 0.803201 6.169981
75.812963 -178.500000 0.779827 6.173742
75.812963 -175.500000 0.779827 6.161457
75.812963 -172.500000 0.779827 6.161526
75.812963 -169.500000 0.779827 6.168578
75.812963 -166.500000 0.779827 6.151763
75.812963 -163.500000 0.779827 6.161630
75.812963 -160.500000 0.779827 6.151522
75.812963 -157.500000 0.779827 6.139539
75.812963 -154.500000 0.779827 6.141651
75.812963 -151.500000 0.779827 6.128943
75.812963 -148.500000 0.779827 6.116760
75.812963 -145.500000 0.779827 6.112444
75.812963 -142.500000 0.779827 6.106862
75.812963 -139.500000 0.779827 6.099871
75.812963 -136.500000 0.779827 6.080050
75.812963 -133.500000 0.779827 6.072192
75.812963 -130.500000 0.779827 6.065754
75.812963 -127.500000 0.779827 6.038346
75.812963 -124.500000 0.779827 6.032641
75.812963 -121.500000 0.779827 6.019939
75.812963 -118.500000 0.779827 6.017646
75.812963 -115.500000 0.779827 6.005876
75.812963 -112.500000 0.779827 5.982597
75.812963 -109.500000 0.779827 5.969849
75.812963 -106.500000 0.779827 5.959790
75.812963 -103.500000 0.779827 5.950817
75.812963 -100.500000 0.779827 5.925167
75.812963 -97.500000 0.779827 5.921712
75.812963 -94.500000 0.779827 5.895774
75.812963 -91.500000 0.779827 5.883343
75.812963 -88.500000 0.779827 5.869609
75.812963 -85.500000 0.779827 5.854498
75.812963 -82.500000 0.779827 5.832927
75.812963 -79.500000 0.779827 5.828305
75.812963 -76.500000 0.779827 5.817296
75.812963 -73.500000 0.779827 5.800741
75.812963 -70.500000 0.779827 5.786102
75.812963 -67.500000 0.779827 5.776161
75.812963 -64.500000 0.779827 5.762927
75.812963 -61.500000 0.779827 5.758058
75.812963 -58.500000 0.779827 5.737836
75.812963 -55.500000 0.779827 5.728700
75.812963 -52.500000 0.779827 5.715451
75.812963 -49.500000 0.779827 5.706494
75.812963 -46.500000 0.779827 5.704597
75.812963 -43.500000 0.779827 5.699346
75.812963 -40.500000 0.779827 5.685807
75.812963 -37.500000 0.779827 5.684684
75.812963 -34.500000 0.779827 5.692227
75.812963 -31.500000 0.779827 5.676318
75.812963 -28.500000 0.779827 5.683712
75.812963 -25.500000 0.779827 5.692227
75.812963 -22.500000 0.779827 5.694122
75.812963 -19.500000 0.779827 5.697966
75.812963 -16.500000 0.779827 5.700925
75.812963 -13.500000 0.779827 5.703408
75.812963 -10.500000 0.779827 5.720720
75.812963 -7.500000 0.779827 5.722580
75.812963 -4.500000 0.779827 5.722087
75.812963 -1.500000 0.779827 5.718841
75.812963 1.500000 0.779827 5.729038
75.812963 4.500000 0.779827 5.722311
75.812963 7.500000 0.779827 5.723747
75.812963 10.500000 0.779827 5.717033
75.812963 13.500000 0.779827 5.706891
75.812963 16.500000 0.779827 5.708062
75.812963 19.500000 0.779827 5.701188
75.812963 22.500000 0.779827 5.696589
75.812963 25.500000 0.779827 5.687278
75.812963 28.500000 0.779827 5.689446
75.812963 31.500000 0.779827 5.694798
75.812963 34.500000 0.779827 5.687798
75.812963 37.500000 0.779827 5.696217
75.812963 40.500000 0.779827 5.700004
75.812963 43.500000 0.779827 5.701803
75.812963 46.500000 0.779827 5.710940
75.812963 49.500000 0.779827 5.705611
75.812963 52.500000 0.779827 5.731977
75.812963 55.500000 0.779827 5.738337
75.812963 58.500000 0.779827 5.738884
75.812963 61.500000 0.779827 5.755180
75.812963 64.500000 0.779827 5.769628
75.812963 67.500000 0.779827 5.775736
75.812963 70.500000 0.779827 5.791567
75.812963 73.500000 0.779827 5.803679
75.812963 76.500000 0.779827 5.821868
75.812963 79.500000 0.779827 5.827980
75.812963 82.500000 0.779827 5.843098
75.812963 85.500000 0.779827 5.860736
75.812963 88.500000 0.779827 5.876099
75.812963 91.500000 0.779827 5.886826
75.812963 94.500000 0.779827 5.908092
75.812963 97.500000 0.779827 5.918133
75.812963 100.500000 0.779827 5.935298
75.812963 103.500000 0.779827 5.942594
75.812963 106.500000 0.779827 5.962723
75.812963 109.500000 0.779827 5.982131
75.812963 112.500000 0.779827 5.984373
75.812963 115.500000 0.779827 6.004418
75.812963 118.500000 0.779827 6.018973
75.812963 121.500000 0.779827 6.030808
75.812963 124.500000 0.779827 6.034754
75.812963 127.500000 0.779827 6.051411
75.812963 130.500000 0.779827 6.057004
75.812963 133.500000 0.779827 6.083165
75.812963 136.500000 0.779827 6.096214
75.812963 139.500000 0.779827 6.094878
75.812963 142.500000 0.779827 6.108247
75.812963 145.500000 0.779827 6.116427
75.812963 148.500000 0.779827 6.125011
75.812963 151.500000 0.779827 6.128068
75.812963 154.500000 0.779827 6.132079
75.812963 157.500000 0.779827 6.151694
75.812963 160.500000 0.779827 6.140594
75.812963 163.500000 0.779827 6.151522
75.812963 166.500000 0.779827 6.156390
75.812963 169.500000 0.779827 6.164523
75.812963 172.500000 0.779827 6.174270
75.812963 175.500000 0.779827 6.168719
75.812963 178.500000 0.779827 6.169981
78.673829 -178.500000 0.753500 6.173742
78.673829 -175.500000 0.753500 6.161457
78.673829 -172.500000 0.753500 6.161526
78.673829 -169.500000 0.753500 6.168578
78.673829 -166.500000 0.753500 6.151763
78.673829 -163.500000 0.753500 6.161630
78.673829 -160.500000 0.753500 6.151522
78.673829 -157.500000 0.753500 6.139539
78.673829 -154.500000 0.753500 6.141651
78.673829 -151.500000 0.753500 6.128943
78.673829 -148.500000 0.753500 6.116760
78.673829 -145.500000 0.753500 6.112444
78.673829 -142.500000 0.753500 6.106862
78.673829 -139.500000 0.753500 6.099871
78.673829 -136.500000 0.753500 6.080050
78.673829 -133.500000 0.753500 6.072192
78.673829 -130.500000 0.753500 6.065754
78.673829 -127.500000 0.753500 6.038346
78.673829 -124.500000 0.753500 6.032641
78.673829 -121.500000 0.753500 6.019939
78.673829 -118.500000 0.753500 6.017646
78.673829 -115.500000 0.753500 6.005876
78.673829 -112.500000 0.753500 5.982597
78.673829 -109.500000 0.753500 5.969849
78.673829 -106.500000 0.753500 5.959790
78.673829 -103.500000 0.753500 5.950817
78.673829 -100.500000 0.753500 5.925167
78.673829 -97.500000 0.753500 5.921712
78.673829 -94.500000 0.753500 5.895774
78.673829 -91.500000 0.753500 5.883343
78.673829 -88.500000 0.753500 5.869609
78.673829 -85.500000 0.753500 5.854498
78.673829 -82.500000 0.753500 5.832927
78.673829 -79.500000 0.753500 5.828305
78.673829 -76.500000 0.753500 5.817296
78.673829 -73.500000 0.753500 5.800741
78.673829 -70.500000 0.753500 5.786102
78.673829 -67.500000 0.753500 5.776161
78.673829 -64.500000 0.753500 5.762927
78.673829 -61.500000 0.753500 5.758058
78.673829 -58.500000 0.753500 5.737836
78.673829 -55.500000 0.753500 5.728700
78.673829 -52.500000 0.753500 5.715451
78.673829 -49.500000 0.753500 5.706494
78.673829 -46.500000 0.753500 5.704597
78.673829 -43.500000 0.753500 5.699346
78.673829 -40.500000 0.753500 5.685807
78.673829 -37.500000 0.753500 5.684684
78.673829 -34.500000 0.753500 5.692227
78.673829 -31.500000 0.753500 5.676318
78.673829 -28.500000 0.753500 5.683712
78.673829 -25.500000 0.753500 5.692227
78.673829 -22.500000 0.753500 5.694122
78.673829 -19.500000 0.753500 5.697966
78.673829 -16.500000 0.753500 5.700925
78.673829 -13.500000 0.753500 5.703408
78.673829 -10.500000 0.753500 5.720720
78.673829 -7.500000 0.753500 5.722580
78.673829 -4.500000 0.753500 5.722087
78.673829 -1.500000 0.753500 5.718841
78.673829 1.500000 0.753500 5.729038
78.673829 4.500000 0.753500 5.722311
78.673829 7.500000 0.753500 5.723747
78.673829 10.500000 0.753500 5.717033
78.673829 13.500000 0.753500 5.706891
78.673829 16.500000 0.753500 5.708062
78.673829 19.500000 0.753500 5.701188
78.673829 22.500000 0.753500 5.696589
78.673829 25.500000 0.753500 5.687278
78.673829 28.500000 0.753500 5.689446
78.673829 31.500000 0.753500 5.694798
78.673829 34.500000 0.753500 5.687798
78.673829 37.500000 0.753500 5.696217
78.673829 40.500000 0.753500 5.700004
78.673829 43.500000 0.753500 5.701803
78.673829 46.500000 0.753500 5.710940
78.673829 49.500000 0.753500 5.705611
78.673829 52.500000 0.753500 5.731977
78.673829 55.500000 0.753500 5.738337
78.673829 58.500000 0.753500 5.738884
78.673829 61.500000 0.753500 5.755180
78.673829 64.500000 0.753500 5.769628
78.673829 67.500000 0.753500 5.775736
78.673829 70.500000 0.753500 5.791567
78.673829 73.500000 0.753500 5.803679
78.673829 76.500000 0.753500 5.821868
78.673829 79.500000 0.753500 5.827980
78.673829 82.500000 0.753500 5.843098
78.673829 85.500000 0.753500 5.860736
78.673829 88.500000 0.753500 5.876099
78.673829 91.500000 0.753500 5.886826
78.673829 94.500000 0.753500 5.908092
78.673829 97.500000 0.753500 5.918133
78.673829 100.500000 0.753500 5.935298
78.673829 103.500000 0.753500 5.942594
78.673829 106.500000 0.753500 5.962723
78.673829 109.500000 0.753500 5.982131
78.673829 112.500000 0.753500 5.984373
78.673829 115.500000 0.753500 6.004418
78.673829 118.500000 0.753500 6.018973
78.673829 121.500000 0.753500 6.030808
78.673829 124.500000 0.753500 6.034754
78.673829 127.500000 0.753500 6.051411
78.673829 130.500000 0.753500 6.057004
78.673829 133.500000 0.753500 6.083165
78.673829 136.500000 0.753500 6.096214
78.673829 139.500000 0.753500 6.094878
78.673829 142.500000 0.753500 6.108247
78.673829 145.500000 0.753500 6.116427
78.673829 148.500000 0.753500 6.125011
78.673829 151.500000 0.753500 6.128068
78.673829 154.500000 0.753500 6.132079
78.673829 157.500000 0.753500 6.151694
78.673829 160.500000 0.753500 6.140594
78.673829 163.500000 0.753500 6.151522
78.673829 166.500000 0.753500 6.156390
78.673829 169.500000 0.753500 6.164523
78.673829 172.500000 0.753500 6.174270
78.673829 175.500000 0.753500 6.168719
78.673829 178.500000 0.753500 6.169981
81.534696 -178.500000 0.724155 6.173742
81.534696 -175.500000 0.724155 6.161457
81.534696 -172.500000 0.724155 6.161526
81.534696 -169.500000 0.724155 6.168578
81.534696 -166.500000 0.724155 6.151763
81.534696 -163.500000 0.724155 6.161630
81.534696 -160.500000 0.724155 6.151522
81.534696 -157.500000 0.724155 6.139539
81.534696 -154.500000 0.724155 6.141651
81.534696 -151.500000 0.724155 6.128943
81.534696 -148.500000 0.724155 6.116760
81.534696 -145.500000 0.724155 6.112444
81.534696 -142.500000 0.724155 6.106862
81.534696 -139.500000 0.724155 6.099871
81.534696 -136.500000 0.724155 6.080050
81.534696 -133.500000 0.724155 6.072192
81.534696 -130.500000 0.724155 6.065754
81.534696 -127.500000 0.724155 6.038346
81.534696 -124.500000 0.724155 6.032641
81.534696 -121.500000 0.724155 6.019939
81.534696 -118.500000 0.724155 6.017646
81.534696 -115.500000 0.724155 6.005876
81.534696 -112.500000 0.724155 5.982597
81.534696 -109.500000 0.724155 5.969849
81.534696 -106.500000 0.724155 5.959790
81.534696 -103.500000 0.724155 5.950817
81.534696 -100.500000 0.724155 5.925167
81.534696 -97.500000 0.724155 5.921712
81.534696 -94.500000 0.724155 5.895774
81.534696 -91.500000 0.724155 5.883343
81.534696 -88.500000 0.724155 5.869609
81.534696 -85.500000 0.724155 5.854498
81.534696 -82.500000 0.724155 5.832927
81.534696 -79.500000 0.724155 5.828305
81.534696 -76.500000 0.724155 5.817296
81.534696 -73.500000 0.724155 5.800741
81.534696 -70.500000 0.724155 5.786102
81.534696 -67.500000 0.724155 5.776161
81.534696 -64.500000 0.724155 5.762927
81.534696 -61.500000 0.724155 5.758058
81.534696 -58.500000 0.724155 5.737836
81.534696 -55.500000 0.724155 5.728700
81.534696 -52.500000 0.724155 5.715451
81.534696 -49.500000 0.724155 5.706494
81.534696 -46.500000 0.724155 5.704597
81.534696 -43.500000 0.724155 5.699346
81.534696 -40.500000 0.724155 5.685807
81.534696 -37.500000 0.724155 5.684684
81.534696 -34.500000 0.724155 5.692227
81.534696 -31.500000 0.724155 5.676318
81.534696 -28.500000 0.724155 5.683712
81.534696 -25.500000 0.724155 5.692227
81.534696 -22.500000 0.724155 5.694122
81.534696 -19.500000 0.724155 5.697966
81.534696 -16.500000 0.724155 5.700925
81.534696 -13.500000 0.724155 5.703408
81.534696 -10.500000 0.724155 5.720720
81.534696 -7.500000 0.724155 5.722580
81.534696 -4.500000 0.724155 5.722087
81.534696 -1.500000 0.724155 5.718841
81.534696 1.500000 0.724155 5.729038
81.534696 4.500000 0.724155 5.722311
81.534696 7.500000 0.724155 5.723747
81.534696 10.500000 0.724155 5.717033
81.534696 13.500000 0.724155 5.706891
81.534696 16.500000 0.724155 5.708062
81.534696 19.500000 0.724155 5.701188
81.534696 22.500000 0.724155 5.696589
81.534696 25.500000 0.724155 5.687278
81.534696 28.500000 0.724155 5.689446
81.534696 31.500000 0.724155 5.694798
81.534696 34.500000 0.724155 5.687798
81.534696 37.500000 0.724155 5.696217
81.534696 40.500000 0.724155 5.700004
81.534696 43.500000 0.724155 5.701803
81.534696 46.500000 0.724155 5.710940
81.534696 49.500000 0.724155 5.705611
81.534696 52.500000 0.724155 5.731977
81.534696 55.500000 0.724155 5.738337
81.534696 58.500000 0.724155 5.738884
81.534696 61.500000 0.724155 5.755180
81.534696 64.500000 0.724155 5.769628
81.534696 67.500000 0.724155 5.775736
81.534696 70.500000 0.724155 5.791567
81.534696 73.500000 0.724155 5.803679
81.534696 76.500000 0.724155 5.821868
81.534696 79.500000 0.724155 5.827980
81.534696 82.500000 0.724155 5.843098
81.534696 85.500000 0.724155 5.860736
81.534696 88.500000 0.724155 5.876099
81.534696 91.500000 0.724155 5.886826
81.534696 94.500000 0.724155 5.908092
81.534696 97.500000 0.724155 5.918133
81.534696 100.500000 0.724155 5.935298
81.534696 103.500000 0.724155 5.942594
81.534696 106.500000 0.724155 5.962723
81.534696 109.500000 0.724155 5.982131
81.534696 112.500000 0.724155 5.984373
81.534696 115.500000 0.724155 6.004418
81.534696 118.500000 0.724155 6.018973
81.534696 121.500000 0.724155 6.030808
81.534696 124.500000 0.724155 6.034754
81.534696 127.500000 0.724155 6.051411
81.534696 130.500000 0.724155 6.057004
81.534696 133.500000 0.724155 6.083165
81.534696 136.500000 0.724155 6.096214
81.534696 139.500000 0.724155 6.094878
81.534696 142.500000 0.724155 6.108247
81.534696 145.500000 0.724155 6.116427
81.534696 148.500000 0.724155 6.125011
81.534696 151.500000 0.724155 6.128068
81.534696 154.500000 0.724155 6.132079
81.534696 157.500000 0.724155 6.151694
81.534696 160.500000 0.724155 6.140594
81.534696 163.500000 0.724155 6.151522
81.534696 166.500000 0.724155 6.156390
81.534696 169.500000 0.724155 6.164523
81.534696 172.500000 0.724155 6.174270
81.534696 175.500000 0.724155 6.168719
81.534696 178.500000 0.724155 6.169981
84.395562 -178.500000 0.701183 6.173742
84.395562 -175.500000 0.701183 6.161457
84.395562 -172.500000 0.701183 6.161526
84.395562 -169.500000 0.701183 6.168578
84.395562 -166.500000 0.701183 6.151763
84.395562 -163.500000 0.701183 6.161630
84.395562 -160.500000 0.701183 6.151522
84.395562 -157.500000 0.701183 6.139539
84.395562 -154.500000 0.701183 6.141651
84.395562 -151.500000 0.701183 6.128943
84.395562 -148.500000 0.701183 6.116760
84.395562 -145.500000 0.701183 6.112444
84.395562 -142.500000 0.701183 6.106862
84.395562 -139.500000 0.701183 6.099871
84.395562 -136.500000 0.701183 6.080050
84.395562 -133.500000 0.701183 6.072192
84.395562 -130.500000 0.701183 6.065754
84.395562 -127.500000 0.701183 6.038346
84.395562 -124.500000 0.701183 6.032641
84.395562 -121.500000 0.701183 6.019939
84.395562 -118.500000 0.701183 6.017646
84.395562 -115.500000 0.701183 6.005876
84.395562 -112.500000 0.701183 5.982597
84.395562 -109.500000 0.701183 5.969849
84.395562 -106.500000 0.701183 5.959790
84.395562 -103.500000 0.701183 5.950817
84.395562 -100.500000 0.701183 5.925167
84.395562 -97.500000 0.701183 5.921712
84.395562 -94.500000 0.701183 5.895774
84.395562 -91.500000 0.701183 5.883343
84.395562 -88.500000 0.701183 5.869609
84.395562 -85.500000 0.701183 5.854498
84.395562 -82.500000 0.701183 5.832927
84.395562 -79.500000 0.701183 5.828305
84.395562 -76.500000 0.701183 5.817296
84.395562 -73.500000 0.701183 5.800741
84.395562 -70.500000 0.701183 5.786102
84.395562 -67.500000 0.701183 5.776161
84.395562 -64.500000 0.701183 5.762927
84.395562 -61.500000 0.701183 5.758058
84.395562 -58.500000 0.701183 5.737836
84.395562 -55.500000 0.701183 5.728700
84.395562 -52.500000 0.701183 5.715451
84.395562 -49.500000 0.701183 5.706494
84.395562 -46.500000 0.701183 5.704597
84.395562 -43.500000 0.701183 5.699346
84.395562 -40.500000 0.701183 5.685807
84.395562 -37.500000 0.701183 5.684684
84.395562 -34.500000 0.701183 5.692227
84.395562 -31.500000 0.701183 5.676318
84.395562 -28.500000 0.701183 5.683712
84.395562 -25.500000 0.701183 5.692227
84.395562 -22.500000 0.701183 5.694122
84.395562 -19.500000 0.701183 5.697966
84.395562 -16.500000 0.701183 5.700925
84.395562 -13.500000 0.701183 5.703408
84.395562 -10.500000 0.701183 5.720720
84.395562 -7.500000 0.701183 5.722580
84.395562 -4.500000 0.701183 5.722087
84.395562 -1.500000 0.701183 5.718841
84.395562 1.500000 0.701183 5.729038
84.395562 4.500000 0.701183 5.722311
84.395562 7.500000 0.701183 5.723747
84.395562 10.500000 0.701183 5.717033
84.395562 13.500000 0.701183 5.706891
84.395562 16.500000 0.701183 5.708062
84.395562 19.500000 0.701183 5.701188
84.395562 22.500000 0.701183 5.696589
84.395562 25.500000 0.701183 5.687278
84.395562 28.500000 0.701183 5.689446
84.395562 31.500000 0.701183 5.694798
84.395562 34.500000 0.701183 5.687798
84.395562 37.500000 0.701183 5.696217
84.395562 40.500000 0.701183 5.700004
84.395562 43.500000 0.701183 5.701803
84.395562 46.500000 0.701183 5.710940
84.395562 49.500000 0.701183 5.705611
84.395562 52.500000 0.701183 5.731977
84.395562 55.500000 0.701183 5.738337
84.395562 58.500000 0.701183 5.738884
84.395562 61.500000 0.701183 5.755180
84.395562 64.500000 0.701183 5.769628
84.395562 67.500000 0.701183 5.775736
84.395562 70.500000 0.701183 5.791567
84.395562 73.500000 0.701183 5.803679
84.395562 76.500000 0.701183 5.821868
84.395562 79.500000 0.701183 5.827980
84.395562 82.500000 0.701183 5.843098
84.395562 85.500000 0.701183 5.860736
84.395562 88.500000 0.701183 5.876099
84.395562 91.500000 0.701183 5.886826
84.395562 94.500000 0.701183 5.908092
84.395562 97.500000 0.701183 5.918133
84.395562 100.500000 0.701183 5.935298
84.395562 103.500000 0.701183 5.942594
84.395562 106.500000 0.701183 5.962723
84.395562 109.500000 0.701183 5.982131
84.395562 112.500000 0.701183 5.984373
84.395562 115.500000 0.701183 6.004418
84.395562 118.500000 0.701183 6.018973
84.395562 121.500000 0.701183 6.030808
84.395562 124.500000 0.701183 6.034754
84.395562 127.500000 0.701183 6.051411
84.395562 130.500000 0.701183 6.057004
84.395562 133.500000 0.701183 6.083165
84.395562 136.500000 0.701183 6.096214
84.395562 139.500000 0.701183 6.094878
84.395562 142.500000 0.701183 6.108247
84.395562 145.500000 0.701183 6.116427
84.395562 148.500000 0.701183 6.125011
84.395562 151.500000 0.701183 6.128068
84.395562 154.500000 0.701183 6.132079
84.395562 157.500000 0.701183 6.151694
84.395562 160.500000 0.701183 6.140594
84.395562 163.500000 0.701183 6.151522
84.395562 166.500000 0.701183 6.156390
84.395562 169.500000 0.701183 6.164523
84.395562 172.500000 0.701183 6.174270
84.395562 175.500000 0.701183 6.168719
84.395562 178.500000 0.701183 6.169981
87.256429 -178.500000 0.680970 6.173742
87.256429 -175.500000 0.680970 6.161457
87.256429 -172.500000 0.680970 6.161526
87.256429 -169.500000 0.680970 6.168578
87.256429 -166.500000 0.680970 6.151763
87.256429 -163.500000 0.680970 6.161630
87.256429 -160.500000 0.680970 6.151522
87.256429 -157.500000 0.680970 6.139539
87.256429 -154.500000 0.680970 6.141651
87.256429 -151.500000 0.680970 6.128943
87.256429 -148.500000 0.680970 6.116760
87.256429 -145.500000 0.680970 6.112444
87.256429 -142.500000 0.680970 6.106862
87.256429 -139.500000 0.680970 6.099871
87.256429 -136.500000 0.680970 6.080050
87.256429 -133.500000 0.680970 6.072192
87.256429 -130.500000 0.680970 6.065754
87.256429 -127.500000 0.680970 6.038346
87.256429 -124.500000 0.680970 6.032641
87.256429 -121.500000 0.680970 6.019939
87.256429 -118.500000 0.680970 6.017646
87.256429 -115.500000 0.680970 6.005876
87.256429 -112.500000 0.680970 5.982597
87.256429 -109.500000 0.680970 5.969849
87.256429 -106.500000 0.680970 5.959790
87.256429 -103.500000 0.680970 5.950817
87.256429 -100.500000 0.680970 5.925167
87.256429 -97.500000 0.680970 5.921712
87.256429 -94.500000 0.680970 5.895774
87.256429 -91.500000 0.680970 5.883343
87.256429 -88.500000 0.680970 5.869609
87.256429 -85.500000 0.680970 5.854498
87.256429 -82.500000 0.680970 5.832927
87.256429 -79.500000 0.680970 5.828305
87.256429 -76.500000 0.680970 5.817296
87.256429 -73.500000 0.680970 5.800741
87.256429 -70.500000 0.680970 5.786102
87.256429 -67.500000 0.680970 5.776161
87.256429 -64.500000 0.680970 5.762927
87.256429 -61.500000 0.680970 5.758058
87.256429 -58.500000 0.680970 5.737836
87.256429 -55.500000 0.680970 5.728700
87.256429 -52.500000 0.680970 5.715451
87.256429 -49.500000 0.680970 5.706494
87.256429 -46.500000 0.680970 5.704597
87.256429 -43.500000 0.680970 5.699346
87.256429 -40.500000 0.680970 5.685807
87.256429 -37.500000 0.680970 5.684684
87.256429 -34.500000 0.680970 5.692227
87.256429 -31.500000 0.680970 5.676318
87.256429 -28.500000 0.680970 5.683712
87.256429 -25.500000 0.680970 5.692227
87.256429 -22.500000 0.680970 5.694122
87.256429 -19.500000 0.680970 5.697966
87.256429 -16.500000 0.680970 5.700925
87.256429 -13.500000 0.680970 5.703408
87.256429 -10.500000 0.680970 5.720720
87.256429 -7.500000 0.680970 5.722580
87.256429 -4.500000 0.680970 5.722087
87.256429 -1.500000 0.680970 5.718841
87.256429 1.500000 0.680970 5.729038
87.256429 4.500000 0.680970 5.722311
87.256429 7.500000 0.680970 5.723747
87.256429 10.500000 0.680970 5.717033
87.256429 13.500000 0.680970 5.706891
87.256429 16.500000 0.680970 5.708062
87.256429 19.500000 0.680970 5.701188
87.256429 22.500000 0.680970 5.696589
87.256429 25.500000 0.680970 5.687278
87.256429 28.500000 0.680970 5.689446
87.256429 31.500000 0.680970 5.694798
87.256429 34.500000 0.680970 5.687798
87.256429 37.500000 0.680970 5.696217
87.256429 40.500000 0.680970 5.700004
87.256429 43.500000 0.680970 5.701803
87.256429 46.500000 0.680970 5.710940
87.256429 49.500000 0.680970 5.705611
87.256429 52.500000 0.680970 5.731977
87.256429 55.500000 0.680970 5.738337
87.256429 58.500000 0.680970 5.738884
87.256429 61.500000 0.680970 5.755180
87.256429 64.500000 0.680970 5.769628
87.256429 67.500000 0.680970 5.775736
87.256429 70.500000 0.680970 5.791567
87.256429 73.500000 0.680970 5.803679
87.256429 76.500000 0.680970 5.821868
87.256429 79.500000 0.680970 5.827980
87.256429 82.500000 0.680970 5.843098
87.256429 85.500000 0.680970 5.860736
87.256429 88.500000 0.680970 5.876099
87.256429 91.500000 0.680970 5.886826
87.256429 94.500000 0.680970 5.908092
87.256429 97.500000 0.680970 5.918133
87.256429 100.500000 0.680970 5.935298
87.256429 103.500000 0.680970 5.942594
87.256429 106.500000 0.680970 5.962723
87.256429 109.500000 0.680970 5.982131
87.256429 112.500000 0.680970 5.984373
87.256429 115.500000 0.680970 6.004418
87.256429 118.500000 0.680970 6.018973
87.256429 121.500000 0.680970 6.030808
87.256429 124.500000 0.680970 6.034754
87.256429 127.500000 0.680970 6.051411
87.256429 130.500000 0.680970 6.057004
87.256429 133.500000 0.680970 6.083165
87.256429 136.500000 0.680970 6.096214
87.256429 139.500000 0.680970 6.094878
87.256429 142.500000 0.680970 6.108247
87.256429 145.500000 0.680970 6.116427
87.256429 148.500000 0.680970 6.125011
87.256429 151.500000 0.680970 6.128068
87.256429 154.500000 0.680970 6.132079
87.256429 157.500000 0.680970 6.151694
87.256429 160.500000 0.680970 6.140594
87.256429 163.500000 0.680970 6.151522
87.256429 166.500000 0.680970 6.156390
87.256429 169.500000 0.680970 6.164523
87.256429 172.500000 0.680970 6.174270
87.256429 175.500000 0.680970 6.168719
87.256429 178.500000 0.680970 6.169981
90.117296 -178.500000 0.654949 6.173742
90.117296 -175.500000 0.654949 6.161457
90.117296 -172.500000 0.654949 6.161526
90.117296 -169.500000 0.654949 6.168578
90.117296 -166.500000 0.654949 6.151763
90.117296 -163.500000 0.654949 6.161630
90.117296 -160.500000 0.654949 6.151522
90.117296 -157.500000 0.654949 6.139539
90.117296 -154.500000 0.654949 6.141651
90.117296 -151.500000 0.654949 6.128943
90.117296 -148.500000 0.654949 6.116760
90.117296 -145.500000 0.654949 6.112444
90.117296 -142.500000 0.654949 6.106862
90.117296 -139.500000 0.654949 6.099871
90.117296 -136.500000 0.654949 6.080050
90.117296 -133.500000 0.654949 6.072192
90.117296 -130.500000 0.654949 6.065754
90.117296 -127.500000 0.654949 6.038346
90.117296 -124.500000 0.654949 6.032641
90.117296 -121.500000 0.654949 6.019939
90.117296 -118.500000 0.654949 6.017646
90.117296 -115.500000 0.654949 6.005876
90.117296 -112.500000 0.654949 5.982597
90.117296 -109.500000 0.654949 5.969849
90.117296 -106.500000 0.654949 5.959790
90.117296 -103.500000 0.654949 5.950817
90.117296 -100.500000 0.654949 5.925167
90.117296 -97.500000 0.654949 5.921712
90.117296 -94.500000 0.654949 5.895774
90.117296 -91.500000 0.654949 5.883343
90.117296 -88.500000 0.654949 5.869609
90.117296 -85.500000 0.654949 5.854498
90.117296 -82.500000 0.654949 5.832927
90.117296 -79.500000 0.654949 5.828305
90.117296 -76.500000 0.654949 5.817296
90.117296 -73.500000 0.654949 5.800741
90.117296 -70.500000 0.654949 5.786102
90.117296 -67.500000 0.654949 5.776161
90.117296 -64.500000 0.654949 5.762927
90.117296 -61.500000 0.654949 5.758058
90.117296 -58.500000 0.654949 5.737836
90.117296 -55.500000 0.654949 5.728700
90.117296 -52.500000 0.654949 5.715451
90.117296 -49.500000 0.654949 5.706494
90.117296 -46.500000 0.654949 5.704597
90.117296 -43.500000 0.654949 5.699346
90.117296 -40.500000 0.654949 5.685807
90.117296 -37.500000 0.654949 5.684684
90.117296 -34.500000 0.654949 5.692227
90.117296 -31.500000 0.654949 5.676318
90.117296 -28.500000 0.654949 5.683712
90.117296 -25.500000 0.654949 5.692227
90.117296 -22.500000 0.654949 5.694122
90.117296 -19.500000 0.654949 5.697966
90.117296 -16.500000 0.654949 5.700925
90.117296 -13.500000 0.654949 5.703408
90.117296 -10.500000 0.654949 5.720720
90.117296 -7.500000 0.654949 5.722580
90.117296 -4.500000 0.654949 5.722087
90.117296 -1.500000 0.654949 5.718841
90.117296 1.500000 0.654949 5.729038
90.117296 4.500000 0.654949 5.722311
90.117296 7.500000 0.654949 5.723747
90.117296 10.500000 0.654949 5.717033
90.117296 13.500000 0.654949 5.706891
90.117296 16.500000 0.654949 5.708062
90.117296 19.500000 0.654949 5.701188
90.117296 22.500000 0.654949 5.696589
90.117296 25.500000 0.654949 5.687278
90.117296 28.500000 0.654949 5.689446
90.117296 31.500000 0.654949 5.694798
90.117296 34.500000 0.654949 5.687798
90.117296 37.500000 0.654949 5.696217
90.117296 40.500000 0.654949 5.700004
90.117296 43.500000 0.654949 5.701803
90.117296 46.500000 0.654949 5.710940
90.117296 49.500000 0.654949 5.705611
90.117296 52.500000 0.654949 5.731977
90.117296 55.500000 0.654949 5.738337
90.117296 58.500000 0.654949 5.738884
90.117296 61.500000 0.654949 5.755180
90.117296 64.500000 0.654949 5.769628
90.117296 67.500000 0.654949 5.775736
90.117296 70.500000 0.654949 5.791567
90.117296 73.500000 0.654949 5.803679
90.117296 76.500000 0.654949 5.821868
90.117296 79.500000 0.654949 5.827980
90.117296 82.500000 0.654949 5.843098
90.117296 85.500000 0.654949 5.860736
90.117296 88.500000 0.654949 5.876099
90.117296 91.500000 0.654949 5.886826
90.117296 94.500000 0.654949 5.908092
90.117296 97.500000 0.654949 5.918133
90.117296 100.500000 0.654949 5.935298
90.117296 103.500000 0.654949 5.942594
90.117296 106.500000 0.654949 5.962723
90.117296 109.500000 0.654949 5.982131
90.117296 112.500000 0.654949 5.984373
90.117296 115.500000 0.654949 6.004418
90.117296 118.500000 0.654949 6.018973
90.117296 121.500000 0.654949 6.030808
90.117296 124.500000 0.654949 6.034754
90.117296 127.500000 0.654949 6.051411
90.117296 130.500000 0.654949 6.057004
90.117296 133.500000 0.654949 6.083165
90.117296 136.500000 0.654949 6.096214
90.117296 139.500000 0.654949 6.094878
90.117296 142.500000 0.654949 6.108247
90.117296 145.500000 0.654949 6.116427
90.117296 148.500000 0.654949 6.125011
90.117296 151.500000 0.654949 6.128068
90.117296 154.500000 0.654949 6.132079
90.117296 157.500000 0.654949 6.151694
90.117296 160.500000 0.654949 6.140594
90.117296 163.500000 0.654949 6.151522
90.117296 166.500000 0.654949 6.156390
90.117296 169.500000 0.654949 6.164523
90.117296 172.500000 0.654949 6.174270
90.117296 175.500000 0.654949 6.168719
90.117296 178.500000 0.654949 6.169981
92.978162 -178.500000 0.634579 6.173742
92.978162 -175.500000 0.634579 6.161457
92.978162 -172.500000 0.634579 6.161526
92.978162 -169.500000 0.634579 6.168578
92.978162 -166.500000 0.634579 6.151763
92.978162 -163.500000 0.634579 6.161630
92.978162 -160.500000 0.634579 6.151522
92.978162 -157.500000 0.634579 6.139539
92.978162 -154.500000 0.634579 6.141651
92.978162 -151.500000 0.634579 6.128943
92.978162 -148.500000 0.634579 6.116760
92.978162 -145.500000 0.634579 6.112444
92.978162 -142.500000 0.634579 6.106862
92.978162 -139.500000 0.634579 6.099871
92.978162 -136.500000 0.634579 6.080050
92.978162 -133.500000 0.634579 6.072192
92.978162 -130.500000 0.634579 6.065754
92.978162 -127.500000 0.634579 6.038346
92.978162 -124.500000 0.634579 6.032641
92.978162 -121.500000 0.634579 6.019939
92.978162 -118.500000 0.634579 6.017646
92.978162 -115.500000 0.634579 6.005876
92.978162 -112.500000 0.634579 5.982597
92.978162 -109.500000 0.634579 5.969849
92.978162 -106.500000 0.634579 5.959790
92.978162 -103.500000 0.634579 5.950817
92.978162 -100.500000 0.634579 5.925167
92.978162 -97.500000 0.634579 5.921712
92.978162 -94.500000 0.634579 5.895774
92.978162 -91.500000 0.634579 5.883343
92.978162 -88.500000 0.634579 5.869609
92.978162 -85.500000 0.634579 5.854498
92.978162 -82.500000 0.634579 5.832927
92.978162 -79.500000 0.634579 5.828305
92.978162 -76.500000 0.634579 5.817296
92.978162 -73.500000 0.634579 5.800741
92.978162 -70.500000 0.634579 5.786102
92.978162 -67.500000 0.634579 5.776161
92.978162 -64.500000 0.634579 5.762927
92.978162 -61.500000 0.634579 5.758058
92.978162 -58.500000 0.634579 5.737836
92.978162 -55.500000 0.634579 5.728700
92.978162 -52.500000 0.634579 5.715451
92.978162 -49.500000 0.634579 5.706494
92.978162 -46.500000 0.634579 5.704597
92.978162 -43.500000 0.634579 5.699346
92.978162 -40.500000 0.634579 5.685807
92.978162 -37.500000 0.634579 5.684684
92.978162 -34.500000 0.634579 5.692227
92.978162 -31.500000 0.634579 5.676318
92.978162 -28.500000 0.634579 5.683712
92.978162 -25.500000 0.634579 5.692227
92.978162 -22.500000 0.634579 5.694122
92.978162 -19.500000 0.634579 5.697966
92.978162 -16.500000 0.634579 5.700925
92.978162 -13.500000 0.634579 5.703408
92.978162 -10.500000 0.634579 5.720720
92.978162 -7.500000 0.634579 5.722580
92.978162 -4.500000 0.634579 5.722087
92.978162 -1.500000 0.634579 5.718841
92.978162 1.500000 0.634579 5.729038
92.978162 4.500000 0.634579 5.722311
92.978162 7.500000 0.634579 5.723747
92.978162 10.500000 0.634579 5.717033
92.978162 13.500000 0.634579 5.706891
92.978162 16.500000 0.634579 5.708062
92.978162 19.500000 0.634579 5.701188
92.978162 22.500000 0.634579 5.696589
92.978162 25.500000 0.634579 5.687278
92.978162 28.500000 0.634579 5.689446
92.978162 31.500000 0.634579 5.694798
92.978162 34.500000 0.634579 5.687798
92.978162 37.500000 0.634579 5.696217
92.978162 40.500000 0.634579 5.700004
92.978162 43.500000 0.634579 5.701803
92.978162 46.500000 0.634579 5.710940
92.978162 49.500000 0.634579 5.705611
92.978162 52.500000 0.634579 5.731977
92.978162 55.500000 0.634579 5.738337
92.978162 58.500000 0.634579 5.738884
92.978162 61.500000 0.634579 5.755180
92.978162 64.500000 0.634579 5.769628
92.978162 67.500000 0.634579 5.775736
92.978162 70.500000 0.634579 5.791567
92.978162 73.500000 0.634579 5.803679
92.978162 76.500000 0.634579 5.821868
92.978162 79.500000 0.634579 5.827980
92.978162 82.500000 0.634579 5.843098
92.978162 85.500000 0.634579 5.860736
92.978162 88.500000 0.634579 5.876099
92.978162 91.500000 0.634579 5.886826
92.978162 94.500000 0.634579 5.908092
92.978162 97.500000 0.634579 5.918133
92.978162 100.500000 0.634579 5.935298
92.978162 103.500000 0.634579 5.942594
92.978162 106.500000 0.634579 5.962723
92.978162 109.500000 0.634579 5.982131
92.978162 112.500000 0.634579 5.984373
92.978162 115.500000 0.634579 6.004418
92.978162 118.500000 0.634579 6.018973
92.978162 121.500000 0.634579 6.030808
92.978162 124.500000 0.634579 6.034754
92.978162 127.500000 0.634579 6.051411
92.978162 130.500000 0.634579 6.057004
92.978162 133.500000 0.634579 6.083165
92.978162 136.500000 0.634579 6.096214
92.978162 139.500000 0.634579 6.094878
92.978162 142.500000 0.634579 6.108247
92.978162 145.500000 0.634579 6.116427
92.978162 148.500000 0.634579 6.125011
92.978162 151.500000 0.634579 6.128068
92.978162 154.500000 0.634579 6.132079
92.978162 157.500000 0.634579 6.151694
92.978162 160.500000 0.634579 6.140594
92.978162 163.500000 0.634579 6.151522
92.978162 166.500000 0.634579 6.156390
92.978162 169.500000 0.634579 6.164523
92.978162 172.500000 0.634579 6.174270
92.978162 175.500000 0.634579 6.168719
92.978162 178.500000 0.634579 6.169981
95.839029 -178.500000 0.611101 6.173742
95.839029 -175.500000 0.611101 6.161457
95.839029 -172.500000 0.611101 6.161526
95.839029 -169.500000 0.611101 6.168578
95.839029 -166.500000 0.611101 6.151763
95.839029 -163.500000 0.611101 6.161630
95.839029 -160.500000 0.611101 6.151522
95.839029 -157.500000 0.611101 6.139539
95.839029 -154.500000 0.611101 6.141651
95.839029 -151.500000 0.611101 6.128943
95.839029 -148.500000 0.611101 6.116760
95.839029 -145.500000 0.611101 6.112444
95.839029 -142.500000 0.611101 6.106862
95.839029 -139.500000 0.611101 6.099871
95.839029 -136.500000 0.611101 6.080050
95.839029 -133.500000 0.611101 6.072192
95.839029 -130.500000 0.611101 6.065754
95.839029 -127.500000 0.611101 6.038346
95.839029 -124.500000 0.611101 6.032641
95.839029 -121.500000 0.611101 6.019939
95.839029 -118.500000 0.611101 6.017646
95.839029 -115.500000 0.611101 6.005876
95.839029 -112.500000 0.611101 5.982597
95.839029 -109.500000 0.611101 5.969849
95.839029 -106.500000 0.611101 5.959790
95.839029 -103.500000 0.611101 5.950817
95.839029 -100.500000 0.611101 5.925167
95.839029 -97.500000 0.611101 5.921712
95.839029 -94.500000 0.611101 5.895774
95.839029 -91.500000 0.611101 5.883343
95.839029 -88.500000 0.611101 5.869609
95.839029 -85.500000 0.611101 5.854498
95.839029 -82.500000 0.611101 5.832927
95.839029 -79.500000 0.611101 5.828305
95.839029 -76.500000 0.611101 5.817296
95.839029 -73.500000 0.611101 5.800741
95.839029 -70.500000 0.611101 5.786102
95.839029 -67.500000 0.611101 5.776161
95.839029 -64.500000 0.611101 5.762927
95.839029 -61.500000 0.611101 5.758058
95.839029 -58.500000 0.611101 5.737836
95.839029 -55.500000 0.611101 5.728700
95.839029 -52.500000 0.611101 5.715451
95.839029 -49.500000 0.611101 5.706494
95.839029 -46.500000 0.611101 5.704597
95.839029 -43.500000 0.611101 5.699346
95.839029 -40.500000 0.611101 5.685807
95.839029 -37.500000 0.611101 5.684684
95.839029 -34.500000 0.611101 5.692227
95.839029 -31.500000 0.611101 5.676318
95.839029 -28.500000 0.611101 5.683712
95.839029 -25.500000 0.611101 5.692227
95.839029 -22.500000 0.611101 5.694122
95.839029 -19.500000 0.611101 5.697966
95.839029 -16.500000 0.611101 5.700925
95.839029 -13.500000 0.611101 5.703408
95.839029 -10.500000 0.611101 5.720720
95.839029 -7.500000 0.611101 5.722580
95.839029 -4.500000 0.611101 5.722087
95.839029 -1.500000 0.611101 5.718841
95.839029 1.500000 0.611101 5.729038
95.839029 4.500000 0.611101 5.722311
95.839029 7.500000 0.611101 5.723747
95.839029 10.500000 0.611101 5.717033
95.839029 13.500000 0.611101 5.706891
95.839029 16.500000 0.611101 5.708062
95.839029 19.500000 0.611101 5.701188
95.839029 22.500000 0.611101 5.696589
95.839029 25.500000 0.611101 5.687278
95.839029 28.500000 0.611101 5.689446
95.839029 31.500000 0.611101 5.694798
95.839029 34.500000 0.611101 5.687798
95.839029 37.500000 0.611101 5.696217
95.839029 40.500000 0.611101 5.700004
95.839029 43.500000 0.611101 5.701803
95.839029 46.500000 0.611101 5.710940
95.839029 49.500000 0.611101 5.705611
95.839029 52.500000 0.611101 5.731977
95.839029 55.500000 0.611101 5.738337
95.839029 58.500000 0.611101 5.738884
95.839029 61.500000 0.611101 5.755180
95.839029 64.500000 0.611101 5.769628
95.839029 67.500000 0.611101 5.775736
95.839029 70.500000 0.611101 5.791567
95.839029 73.500000 0.611101 5.803679
95.839029 76.500000 0.611101 5.821868
95.839029 79.500000 0.611101 5.827980
95.839029 82.500000 0.611101 5.843098
95.839029 85.500000 0.611101 5.860736
95.839029 88.500000 0.611101 5.876099
95.839029 91.500000 0.611101 5.886826
95.839029 94.500000 0.611101 5.908092
95.839029 97.500000 0.611101 5.918133
95.839029 100.500000 0.611101 5.935298
95.839029 103.500000 0.611101 5.942594
95.839029 106.500000 0.611101 5.962723
95.839029 109.500000 0.611101 5.982131
95.839029 112.500000 0.611101 5.984373
95.839029 115.500000 0.611101 6.004418
95.839029 118.500000 0.611101 6.018973
95.839029 121.500000 0.611101 6.030808
95.839029 124.500000 0.611101 6.034754
95.839029 127.500000 0.611101 6.051411
95.839029 130.500000 0.611101 6.057004
95.839029 133.500000 0.611101 6.083165
95.839029 136.500000 0.611101 6.096214
95.839029 139.500000 0.611101 6.094878
95.839029 142.500000 0.611101 6.108247
95.839029 145.500000 0.611101 6.116427
95.839029 148.500000 0.611101 6.125011
95.839029 151.500000 0.611101 6.128068
95.839029 154.500000 0.611101 6.132079
95.839029 157.500000 0.611101 6.151694
95.839029 160.500000 0.611101 6.140594
95.839029 163.500000 0.611101 6.151522
95.839029 166.500000 0.611101 6.156390
95.839029 169.500000 0.611101 6.164523
95.839029 172.500000 0.611101 6.174270
95.839029 175.500000 0.611101 6.168719
95.839029 178.500000 0.611101 6.169981
98.699895 -178.500000 0.591315 6.173742
98.699895 -175.500000 0.591315 6.161457
98.699895 -172.500000 0.591315 6.161526
98.699895 -169.500000 0.591315 6.168578
98.699895 -166.500000 0.591315 6.151763
98.699895 -163.500000 0.591315 6.161630
98.699895 -160.500000 0.591315 6.151522
98.699895 -157.500000 0.591315 6.139539
98.699895 -154.500000 0.591315 6.141651
98.699895 -151.500000 0.591315 6.128943
98.699895 -148.500000 0.591315 6.116760
98.699895 -145.500000 0.591315 6.112444
98.699895 -142.500000 0.591315 6.106862
98.699895 -139.500000 0.591315 6.099871
98.699895 -136.500000 0.591315 6.080050
98.699895 -133.500000 0.591315 6.072192
98.699895 -130.500000 0.591315 6.065754
98.699895 -127.500000 0.591315 6.038346
98.699895 -124.500000 0.591315 6.032641
98.699895 -121.500000 0.591315 6.019939
98.699895 -118.500000 0.591315 6.017646
98.699895 -115.500000 0.591315 6.005876
98.699895 -112.500000 0.591315 5.982597
98.699895 -109.500000 0.591315 5.969849
98.699895 -106.500000 0.591315 5.959790
98.699895 -103.500000 0.591315 5.950817
98.699895 -100.500000 0.591315 5.925167
98.699895 -97.500000 0.591315 5.921712
98.699895 -94.500000 0.591315 5.895774
98.699895 -91.500000 0.591315 5.883343
98.699895 -88.500000 0.591315 5.869609
98.699895 -85.500000 0.591315 5.854498
98.699895 -82.500000 0.591315 5.832927
98.699895 -79.500000 0.591315 5.828305
98.699895 -76.500000 0.591315 5.817296
98.699895 -73.500000 0.591315 5.800741
98.699895 -70.500000 0.591315 5.786102
98.699895 -67.500000 0.591315 5.776161
98.699895 -64.500000 0.591315 5.762927
98.699895 -61.500000 0.591315 5.758058
98.699895 -58.500000 0.591315 5.737836
98.699895 -55.500000 0.591315 5.728700
98.699895 -52.500000 0.591315 5.715451
98.699895 -49.500000 0.591315 5.706494
98.699895 -46.500000 0.591315 5.704597
98.699895 -43.500000 0.591315 5.699346
98.699895 -40.500000 0.591315 5.685807
98.699895 -37.500000 0.591315 5.684684
98.699895 -34.500000 0.591315 5.692227
98.699895 -31.500000 0.591315 5.676318
98.699895 -28.500000 0.591315 5.683712
98.699895 -25.500000 0.591315 5.692227
98.699895 -22.500000 0.591315 5.694122
98.699895 -19.500000 0.591315 5.697966
98.699895 -16.500000 0.591315 5.700925
98.699895 -13.500000 0.591315 5.703408
98.699895 -10.500000 0.591315 5.720720
98.699895 -7.500000 0.591315 5.722580
98.699895 -4.500000 0.591315 5.722087
98.699895 -1.500000 0.591315 5.718841
98.699895 1.500000 0.591315 5.729038
98.699895 4.500000 0.591315 5.722311
98.699895 7.500000 0.591315 5.723747
98.699895 10.500000 0.591315 5.717033
98.699895 13.500000 0.591315 5.706891
98.699895 16.500000 0.591315 5.708062
98.699895 19.500000 0.591315 5.701188
98.699895 22.500000 0.591315 5.696589
98.699895 25.500000 0.591315 5.687278
98.699895 28.500000 0.591315 5.689446
98.699895 31.500000 0.591315 5.694798
98.699895 34.500000 0.591315 5.687798
98.699895 37.500000 0.591315 5.696217
98.699895 40.500000 0.591315 5.700004
98.699895 43.500000 0.591315 5.701803
98.699895 46.500000 0.591315 5.710940
98.699895 49.500000 0.591315 5.705611
98.699895 52.500000 0.591315 5.731977
98.699895 55.500000 0.591315 5.738337
98.699895 58.500000 0.591315 5.738884
98.699895 61.500000 0.591315 5.755180
98.699895 64.500000 0.591315 5.769628
98.699895 67.500000 0.591315 5.775736
98.699895 70.500000 0.591315 5.791567
98.699895 73.500000 0.591315 5.803679
98.699895 76.500000 0.591315 5.821868
98.699895 79.500000 0.591315 5.827980
98.699895 82.500000 0.591315 5.843098
98.699895 85.500000 0.591315 5.860736
98.699895 88.500000 0.591315 5.876099
98.699895 91.500000 0.591315 5.886826
98.699895 94.500000 0.591315 5.908092
98.699895 97.500000 0.591315 5.918133
98.699895 100.500000 0.591315 5.935298
98.699895 103.500000 0.591315 5.942594
98.699895 106.500000 0.591315 5.962723
98.699895 109.500000 0.591315 5.982131
98.699895 112.500000 0.591315 5.984373
98.699895 115.500000 0.591315 6.004418
98.699895 118.500000 0.591315 6.018973
98.699895 121.500000 0.591315 6.030808
98.699895 124.500000 0.591315 6.034754
98.699895 127.500000 0.591315 6.051411
98.699895 130.500000 0.591315 6.057004
98.699895 133.500000 0.591315 6.083165
98.699895 136.500000 0.591315 6.096214
98.699895 139.500000 0.591315 6.094878
98.699895 142.500000 0.591315 6.108247
98.699895 145.500000 0.591315 6.116427
98.699895 148.500000 0.591315 6.125011
98.699895 151.500000 0.591315 6.128068
98.699895 154.500000 0.591315 6.132079
98.699895 157.500000 0.591315 6.151694
98.699895 160.500000 0.591315 6.140594
98.699895 163.500000 0.591315 6.151522
98.699895 166.500000 0.591315 6.156390
98.699895 169.500000 0.591315 6.164523
98.699895 172.500000 0.591315 6.174270
98.699895 175.500000 0.591315 6.168719
98.699895 178.500000 0.591315 6.169981
101.560762 -178.500000 0.573659 6.173742
101.560762 -175.500000 0.573659 6.161457
101.560762 -172.500000 0.573659 6.161526
101.560762 -169.500000 0.573659 6.168578
101.560762 -166.500000 0.573659 6.151763
101.560762 -163.500000 0.573659 6.161630
101.560762 -160.500000 0.573659 6.151522
101.560762 -157.500000 0.573659 6.139539
101.560762 -154.500000 0.573659 6.141651
101.560762 -151.500000 0.573659 6.128943
101.560762 -148.500000 0.573659 6.116760
101.560762 -145.500000 0.573659 6.112444
101.560762 -142.500000 0.573659 6.106862
101.560762 -139.500000 0.573659 6.099871
101.560762 -136.500000 0.573659 6.080050
101.560762 -133.500000 0.573659 6.072192
101.560762 -130.500000 0.573659 6.065754
101.560762 -127.500000 0.573659 6.038346
101.560762 -124.500000 0.573659 6.032641
101.560762 -121.500000 0.573659 6.019939
101.560762 -118.500000 0.573659 6.017646
101.560762 -115.500000 0.573659 6.005876
101.560762 -112.500000 0.573659 5.982597
101.560762 -109.500000 0.573659 5.969849
101.560762 -106.500000 0.573659 5.959790
101.560762 -103.500000 0.573659 5.950817
101.560762 -100.500000 0.573659 5.925167
101.560762 -97.500000 0.573659 5.921712
101.560762 -94.500000 0.573659 5.895774
101.560762 -91.500000 0.573659 5.883343
101.560762 -88.500000 0.573659 5.869609
101.560762 -85.500000 0.573659 5.854498
101.560762 -82.500000 0.573659 5.832927
101.560762 -79.500000 0.573659 5.828305
101.560762 -76.500000 0.573659 5.817296
101.560762 -73.500000 0.573659 5.800741
101.560762 -70.500000 0.573659 5.786102
101.560762 -67.500000 0.573659 5.776161
101.560762 -64.500000 0.573659 5.762927
101.560762 -61.500000 0.573659 5.758058
101.560762 -58.500000 0.573659 5.737836
101.560762 -55.500000 0.573659 5.728700
101.560762 -52.500000 0.573659 5.715451
101.560762 -49.500000 0.573659 5.706494
101.560762 -46.500000 0.573659 5.704597
101.560762 -43.500000 0.573659 5.699346
101.560762 -40.500000 0.573659 5.685807
101.560762 -37.500000 0.573659 5.684684
101.560762 -34.500000 0.573659 5.692227
101.560762 -31.500000 0.573659 5.676318
101.560762 -28.500000 0.573659 5.683712
101.560762 -25.500000 0.573659 5.692227
101.560762 -22.500000 0.573659 5.694122
101.560762 -19.500000 0.573659 5.697966
101.560762 -16.500000 0.573659 5.700925
101.560762 -13.500000 0.573659 5.703408
101.560762 -10.500000 0.573659 5.720720
101.560762 -7.500000 0.573659 5.722580
101.560762 -4.500000 0.573659 5.722087
101.560762 -1.500000 0.573659 5.718841
101.560762 1.500000 0.573659 5.729038
101.560762 4.500000 0.573659 5.722311
101.560762 7.500000 0.573659 5.723747
101.560762 10.500000 0.573659 5.717033
101.560762 13.500000 0.573659 5.706891
101.560762 16.500000 0.573659 5.708062
101.560762 19.500000 0.573659 5.701188
101.560762 22.500000 0.573659 5.696589
101.560762 25.500000 0.573659 5.687278
101.560762 28.500000 0.573659 5.689446
101.560762 31.500000 0.573659 5.694798
101.560762 34.500000 0.573659 5.687798
101.560762 37.500000 0.573659 5.696217
101.560762 40.500000 0.573659 5.700004
101.560762 43.500000 0.573659 5.701803
101.560762 46.500000 0.573659 5.710940
101.560762 49.500000 0.573659 5.705611
101.560762 52.500000 0.573659 5.731977
101.560762 55.500000 0.573659 5.738337
101.560762 58.500000 0.573659 5.738884
101.560762 61.500000 0.573659 5.755180
101.560762 64.500000 0.573659 5.769628
101.560762 67.500000 0.573659 5.775736
101.560762 70.500000 0.573659 5.791567
101.560762 73.500000 0.573659 5.803679
101.560762 76.500000 0.573659 5.821868
101.560762 79.500000 0.573659 5.827980
101.560762 82.500000 0.573659 5.843098
101.560762 85.500000 0.573659 5.860736
101.560762 88.500000 0.573659 5.876099
101.560762 91.500000 0.573659 5.886826
101.560762 94.500000 0.573659 5.908092
101.560762 97.500000 0.573659 5.918133
101.560762 100.500000 0.573659 5.935298
101.560762 103.500000 0.573659 5.942594
101.560762 106.500000 0.573659 5.962723
101.560762 109.500000 0.573659 5.982131
101.560762 112.500000 0.573659 5.984373
101.560762 115.500000 0.573659 6.004418
101.560762 118.500000 0.573659 6.018973
101.560762 121.500000 0.573659 6.030808
101.560762 124.500000 0.573659 6.034754
101.560762 127.500000 0.573659 6.051411
101.560762 130.500000 0.573659 6.057004
101.560762 133.500000 0.573659 6.083165
101.560762 136.500000 0.573659 6.096214
101.560762 139.500000 0.573659 6.094878
101.560762 142.500000 0.573659 6.108247
101.560762 145.500000 0.573659 6.116427
101.560762 148.500000 0.573659 6.125011
101.560762 151.500000 0.573659 6.128068
101.560762 154.500000 0.573659 6.132079
101.560762 157.500000 0.573659 6.151694
101.560762 160.500000 0.573659 6.140594
101.560762 163.500000 0.573659 6.151522
101.560762 166.500000 0.573659 6.156390
101.560762 169.500000 0.573659 6.164523
101.560762 172.500000 0.573659 6.174270
101.560762 175.500000 0.573659 6.168719
101.560762 178.500000 0.573659 6.169981
104.421628 -178.500000 0.548591 6.173742
104.421628 -175.500000 0.548591 6.161457
104.421628 -172.500000 0.548591 6.161526
104.421628 -169.500000 0.548591 6.168578
104.421628 -166.500000 0.548591 6.151763
104.421628 -163.500000 0.548591 6.161630
104.421628 -160.500000 0.548591 6.151522
104.421628 -157.500000 0.548591 6.139539
104.421628 -154.500000 0.548591 6.141651
104.421628 -151.500000 0.548591 6.128943
104.421628 -148.500000 0.548591 6.116760
104.421628 -145.500000 0.548591 6.112444
104.421628 -142.500000 0.548591 6.106862
104.421628 -139.500000 0.548591 6.099871
104.421628 -136.500000 0.548591 6.080050
104.421628 -133.500000 0.548591 6.072192
104.421628 -130.500000 0.548591 6.065754
104.421628 -127.500000 0.548591 6.038346
104.421628 -124.500000 0.548591 6.032641
104.421628 -121.500000 0.548591 6.019939
104.421628 -118.500000 0.548591 6.017646
104.421628 -115.500000 0.548591 6.005876
104.421628 -112.500000 0.548591 5.982597
104.421628 -109.500000 0.548591 5.969849
104.421628 -106.500000 0.548591 5.959790
104.421628 -103.500000 0.548591 5.950817
104.421628 -100.500000 0.548591 5.925167
104.421628 -97.500000 0.548591 5.921712
104.421628 -94.500000 0.548591 5.895774
104.421628 -91.500000 0.548591 5.883343
104.421628 -88.500000 0.548591 5.869609
104.421628 -85.500000 0.548591 5.854498
104.421628 -82.500000 0.548591 5.832927
104.421628 -79.500000 0.548591 5.828305
104.421628 -76.500000 0.548591 5.817296
104.421628 -73.500000 0.548591 5.800741
104.421628 -70.500000 0.548591 5.786102
104.421628 -67.500000 0.548591 5.776161
104.421628 -64.500000 0.548591 5.762927
104.421628 -61.500000 0.548591 5.758058
104.421628 -58.500000 0.548591 5.737836
104.421628 -55.500000 0.548591 5.728700
104.421628 -52.500000 0.548591 5.715451
104.421628 -49.500000 0.548591 5.706494
104.421628 -46.500000 0.548591 5.704597
104.421628 -43.500000 0.548591 5.699346
104.421628 -40.500000 0.548591 5.685807
104.421628 -37.500000 0.548591 5.684684
104.421628 -34.500000 0.548591 5.692227
104.421628 -31.500000 0.548591 5.676318
104.421628 -28.500000 0.548591 5.683712
104.421628 -25.500000 0.548591 5.692227
104.421628 -22.500000 0.548591 5.694122
104.421628 -19.500000 0.548591 5.697966
104.421628 -16.500000 0.548591 5.700925
104.421628 -13.500000 0.548591 5.703408
104.421628 -10.500000 0.548591 5.720720
104.421628 -7.500000 0.548591 5.722580
104.421628 -4.500000 0.548591 5.722087
104.421628 -1.500000 0.548591 5.718841
104.421628 1.500000 0.548591 5.729038
104.421628 4.500000 0.548591 5.722311
104.421628 7.500000 0.548591 5.723747
104.421628 10.500000 0.548591 5.717033
104.421628 13.500000 0.548591 5.706891
104.421628 16.500000 0.548591 5.708062
104.421628 19.500000 0.548591 5.701188
104.421628 22.500000 0.548591 5.696589
104.421628 25.500000 0.548591 5.687278
104.421628 28.500000 0.548591 5.689446
104.421628 31.500000 0.548591 5.694798
104.421628 34.500000 0.548591 5.687798
104.421628 37.500000 0.548591 5.696217
104.421628 40.500000 0.548591 5.700004
104.421628 43.500000 0.548591 5.701803
104.421628 46.500000 0.548591 5.710940
104.421628 49.500000 0.548591 5.705611
104.421628 52.500000 0.548591 5.731977
104.421628 55.500000 0.548591 5.738337
104.421628 58.500000 0.548591 5.738884
104.421628 61.500000 0.548591 5.755180
104.421628 64.500000 0.548591 5.769628
104.421628 67.500000 0.548591 5.775736
104.421628 70.500000 0.548591 5.791567
104.421628 73.500000 0.548591 5.803679
104.421628 76.500000 0.548591 5.821868
104.421628 79.500000 0.548591 5.827980
104.421628 82.500000 0.548591 5.843098
104.421628 85.500000 0.548591 5.860736
104.421628 88.500000 0.548591 5.876099
104.421628 91.500000 0.548591 5.886826
104.421628 94.500000 0.548591 5.908092
104.421628 97.500000 0.548591 5.918133
104.421628 100.500000 0.548591 5.935298
104.421628 103.500000 0.548591 5.942594
104.421628 106.500000 0.548591 5.962723
104.421628 109.500000 0.548591 5.982131
104.421628 112.500000 0.548591 5.984373
104.421628 115.500000 0.548591 6.004418
104.421628 118.500000 0.548591 6.018973
104.421628 121.500000 0.548591 6.030808
104.421628 124.500000 0.548591 6.034754
104.421628 127.500000 0.548591 6.051411
104.421628 130.500000 0.548591 6.057004
104.421628 133.500000 0.548591 6.083165
104.421628 136.500000 0.548591 6.096214
104.421628 139.500000 0.548591 6.094878
104.421628 142.500000 0.548591 6.108247
104.421628 145.500000 0.548591 6.116427
104.421628 148.500000 0.548591 6.125011
104.421628 151.500000 0.548591 6.128068
104.421628 154.500000 0.548591 6.132079
104.421628 157.500000 0.548591 6.151694
104.421628 160.500000 0.548591 6.140594
104.421628 163.500000 0.548591 6.151522
104.421628 166.500000 0.548591 6.156390
104.421628 169.500000 0.548591 6.164523
104.421628 172.500000 0.548591 6.174270
104.421628 175.500000 0.548591 6.168719
104.421628 178.500000 0.548591 6.169981
107.282495 -178.500000 0.527589 6.173742
107.282495 -175.500000 0.527589 6.161457
107.282495 -172.500000 0.527589 6.161526
107.282495 -169.500000 0.527589 6.168578
107.282495 -166.500000 0.527589 6.151763
107.282495 -163.500000 0.527589 6.161630
107.282495 -160.500000 0.527589 6.151522
107.282495 -157.500000 0.527589 6.139539
107.282495 -154.500000 0.527589 6.141651
107.282495 -151.500000 0.527589 6.128943
107.282495 -148.500000 0.527589 6.116760
107.282495 -145.500000 0.527589 6.112444
107.282495 -142.500000 0.527589 6.106862
107.282495 -139.500000 0.527589 6.099871
107.282495 -136.500000 0.527589 6.080050
107.282495 -133.500000 0.527589 6.072192
107.282495 -130.500000 0.527589 6.065754
107.282495 -127.500000 0.527589 6.038346
107.282495 -124.500000 0.527589 6.032641
107.282495 -121.500000 0.527589 6.019939
107.282495 -118.500000 0.527589 6.017646
107.282495 -115.500000 0.527589 6.005876
107.282495 -112.500000 0.527589 5.982597
107.282495 -109.500000 0.527589 5.969849
107.282495 -106.500000 0.527589 5.959790
107.282495 -103.500000 0.527589 5.950817
107.282495 -100.500000 0.527589 5.925167
107.282495 -97.500000 0.527589 5.921712
107.282495 -94.500000 0.527589 5.895774
107.282495 -91.500000 0.527589 5.883343
107.282495 -88.500000 0.527589 5.869609
107.282495 -85.500000 0.527589 5.854498
107.282495 -82.500000 0.527589 5.832927
107.282495 -79.500000 0.527589 5.828305
107.282495 -76.500000 0.527589 5.817296
107.282495 -73.500000 0.527589 5.800741
107.282495 -70.500000 0.527589 5.786102
107.282495 -67.500000 0.527589 5.776161
107.282495 -64.500000 0.527589 5.762927
107.282495 -61.500000 0.527589 5.758058
107.282495 -58.500000 0.527589 5.737836
107.282495 -55.500000 0.527589 5.728700
107.282495 -52.500000 0.527589 5.715451
107.282495 -49.500000 0.527589 5.706494
107.282495 -46.500000 0.527589 5.704597
107.282495 -43.500000 0.527589 5.699346
107.282495 -40.500000 0.527589 5.685807
107.282495 -37.500000 0.527589 5.684684
107.282495 -34.500000 0.527589 5.692227
107.282495 -31.500000 0.527589 5.676318
107.282495 -28.500000 0.527589 5.683712
107.282495 -25.500000 0.527589 5.692227
107.282495 -22.500000 0.527589 5.694122
107.282495 -19.500000 0.527589 5.697966
107.282495 -16.500000 0.527589 5.700925
107.282495 -13.500000 0.527589 5.703408
107.282495 -10.500000 0.527589 5.720720
107.282495 -7.500000 0.527589 5.722580
107.282495 -4.500000 0.527589 5.722087
107.282495 -1.500000 0.527589 5.718841
107.282495 1.500000 0.527589 5.729038
107.282495 4.500000 0.527589 5.722311
107.282495 7.500000 0.527589 5.723747
107.282495 10.500000 0.527589 5.717033
107.282495 13.500000 0.527589 5.706891
107.282495 16.500000 0.527589 5.708062
107.282495 19.500000 0.527589 5.701188
107.282495 22.500000 0.527589 5.696589
107.282495 25.500000 0.527589 5.687278
107.282495 28.500000 0.527589 5.689446
107.282495 31.500000 0.527589 5.694798
107.282495 34.500000 0.527589 5.687798
107.282495 37.500000 0.527589 5.696217
107.282495 40.500000 0.527589 5.700004
107.282495 43.500000 0.527589 5.701803
107.282495 46.500000 0.527589 5.710940
107.282495 49.500000 0.527589 5.705611
107.282495 52.500000 0.527589 5.731977
107.282495 55.500000 0.527589 5.738337
107.282495 58.500000 0.527589 5.738884
107.282495 61.500000 0.527589 5.755180
107.282495 64.500000 0.527589 5.769628
107.282495 67.500000 0.527589 5.775736
107.282495 70.500000 0.527589 5.791567
107.282495 73.500000 0.527589 5.803679
107.282495 76.500000 0.527589 5.821868
107.282495 79.500000 0.527589 5.827980
107.282495 82.500000 0.527589 5.843098
107.282495 85.500000 0.527589 5.860736
107.282495 88.500000 0.527589 5.876099
107.282495 91.500000 0.527589 5.886826
107.282495 94.500000 0.527589 5.908092
107.282495 97.500000 0.527589 5.918133
107.282495 100.500000 0.527589 5.935298
107.282495 103.500000 0.527589 5.942594
107.282495 106.500000 0.527589 5.962723
107.282495 109.500000 0.527589 5.982131
107.282495 112.500000 0.527589 5.984373
107.282495 115.500000 0.527589 6.004418
107.282495 118.500000 0.527589 6.018973
107.282495 121.500000 0.527589 6.030808
107.282495 124.500000 0.527589 6.034754
107.282495 127.500000 0.527589 6.051411
107.282495 130.500000 0.527589 6.057004
107.282495 133.500000 0.527589 6.083165
107.282495 136.500000 0.527589 6.096214
107.282495 139.500000 0.527589 6.094878
107.282495 142.500000 0.527589 6.108247
107.282495 145.500000 0.527589 6.116427
107.282495 148.500000 0.527589 6.125011
107.282495 151.500000 0.527589 6.128068
107.282495 154.500000 0.527589 6.132079
107.282495 157.500000 0.527589 6.151694
107.282495 160.500000 0.527589 6.140594
107.282495 163.500000 0.527589 6.151522
107.282495 166.500000 0.527589 6.156390
107.282495 169.500000 0.527589 6.164523
107.282495 172.500000 0.527589 6.174270
107.282495 175.500000 0.527589 6.168719
107.282495 178.500000 0.527589 6.169981
110.143361 -178.500000 0.513166 6.173742
110.143361 -175.500000 0.513166 6.161457
110.143361 -172.500000 0.513166 6.161526
110.143361 -169.500000 0.513166 6.168578
110.143361 -166.500000 0.513166 6.151763
110.143361 -163.500000 0.513166 6.161630
110.143361 -160.500000 0.513166 6.151522
110.143361 -157.500000 0.513166 6.139539
110.143361 -154.500000 0.513166 6.141651
110.143361 -151.500000 0.513166 6.128943
110.143361 -148.500000 0.513166 6.116760
110.143361 -145.500000 0.513166 6.112444
110.143361 -142.500000 0.513166 6.106862
110.143361 -139.500000 0.513166 6.099871
110.143361 -136.500000 0.513166 6.080050
110.143361 -133.500000 0.513166 6.072192
110.143361 -130.500000 0.513166 6.065754
110.143361 -127.500000 0.513166 6.038346
110.143361 -124.500000 0.513166 6.032641
110.143361 -121.500000 0.513166 6.019939
110.143361 -118.500000 0.513166 6.017646
110.143361 -115.500000 0.513166 6.005876
110.143361 -112.500000 0.513166 5.982597
110.143361 -109.500000 0.513166 5.969849
110.143361 -106.500000 0.513166 5.959790
110.143361 -103.500000 0.513166 5.950817
110.143361 -100.500000 0.513166 5.925167
110.143361 -97.500000 0.513166 5.921712
110.143361 -94.500000 0.513166 5.895774
110.143361 -91.500000 0.513166 5.883343
110.143361 -88.500000 0.513166 5.869609
110.143361 -85.500000 0.513166 5.854498
110.143361 -82.500000 0.513166 5.832927
110.143361 -79.500000 0.513166 5.828305
110.143361 -76.500000 0.513166 5.817296
110.143361 -73.500000 0.513166 5.800741
110.143361 -70.500000 0.513166 5.786102
110.143361 -67.500000 0.513166 5.776161
110.143361 -64.500000 0.513166 5.762927
110.143361 -61.500000 0.513166 5.758058
110.143361 -58.500000 0.513166 5.737836
110.143361 -55.500000 0.513166 5.728700
110.143361 -52.500000 0.513166 5.715451
110.143361 -49.500000 0.513166 5.706494
110.143361 -46.500000 0.513166 5.704597
110.143361 -43.500000 0.513166 5.699346
110.143361 -40.500000 0.513166 5.685807
110.143361 -37.500000 0.513166 5.684684
110.143361 -34.500000 0.513166 5.692227
110.143361 -31.500000 0.513166 5.676318
110.143361 -28.500000 0.513166 5.683712
110.143361 -25.500000 0.513166 5.692227
110.143361 -22.500000 0.513166 5.694122
110.143361 -19.500000 0.513166 5.697966
110.143361 -16.500000 0.513166 5.700925
110.143361 -13.500000 0.513166 5.703408
110.143361 -10.500000 0.513166 5.720720
110.143361 -7.500000 0.513166 5.722580
110.143361 -4.500000 0.513166 5.722087
110.143361 -1.500000 0.513166 5.718841
110.143361 1.500000 0.513166 5.729038
110.143361 4.500000 0.513166 5.722311
110.143361 7.500000 0.513166 5.723747
110.143361 10.500000 0.513166 5.717033
110.143361 13.500000 0.513166 5.706891
110.143361 16.500000 0.513166 5.708062
110.143361 19.500000 0.513166 5.701188
110.143361 22.500000 0.513166 5.696589
110.143361 25.500000 0.513166 5.687278
110.143361 28.500000 0.513166 5.689446
110.143361 31.500000 0.513166 5.694798
110.143361 34.500000 0.513166 5.687798
110.143361 37.500000 0.513166 5.696217
110.143361 40.500000 0.513166 5.700004
110.143361 43.500000 0.513166 5.701803
110.143361 46.500000 0.513166 5.710940
110.143361 49.500000 0.513166 5.705611
110.143361 52.500000 0.513166 5.731977
110.143361 55.500000 0.513166 5.738337
110.143361 58.500000 0.513166 5.738884
110.143361 61.500000 0.513166 5.755180
110.143361 64.500000 0.513166 5.769628
110.143361 67.500000 0.513166 5.775736
110.143361 70.500000 0.513166 5.791567
110.143361 73.500000 0.513166 5.803679
110.143361 76.500000 0.513166 5.821868
110.143361 79.500000 0.513166 5.827980
110.143361 82.500000 0.513166 5.843098
110.143361 85.500000 0.513166 5.860736
110.143361 88.500000 0.513166 5.876099
110.143361 91.500000 0.513166 5.886826
110.143361 94.500000 0.513166 5.908092
110.143361 97.500000 0.513166 5.918133
110.143361 100.500000 0.513166 5.935298
110.143361 103.500000 0.513166 5.942594
110.143361 106.500000 0.513166 5.962723
110.143361 109.500000 0.513166 5.982131
110.143361 112.500000 0.513166 5.984373
110.143361 115.500000 0.513166 6.004418
110.143361 118.500000 0.513166 6.018973
110.143361 121.500000 0.513166 6.030808
110.143361 124.500000 0.513166 6.034754
110.143361 127.500000 0.513166 6.051411
110.143361 130.500000 0.513166 6.057004
110.143361 133.500000 0.513166 6.083165
110.143361 136.500000 0.513166 6.096214
110.143361 139.500000 0.513166 6.094878
110.143361 142.500000 0.513166 6.108247
110.143361 145.500000 0.513166 6.116427
110.143361 148.500000 0.513166 6.125011
110.143361 151.500000 0.513166 6.128068
110.143361 154.500000 0.513166 6.132079
110.143361 157.500000 0.513166 6.151694
110.143361 160.500000 0.513166 6.140594
110.143361 163.500000 0.513166 6.151522
110.143361 166.500000 0.513166 6.156390
110.143361 169.500000 0.513166 6.164523
110.143361 172.500000 0.513166 6.174270
110.143361 175.500000 0.513166 6.168719
110.143361 178.500000 0.513166 6.169981
113.004228 -178.500000 0.493886 6.173742
113.004228 -175.500000 0.493886 6.161457
113.004228 -172.500000 0.493886 6.161526
113.004228 -169.500000 0.493886 6.168578
113.004228 -166.500000 0.493886 6.151763
113.004228 -163.500000 0.493886 6.161630
113.004228 -160.500000 0.493886 6.151522
113.004228 -157.500000 0.493886 6.139539
113.004228 -154.500000 0.493886 6.141651
113.004228 -151.500000 0.493886 6.128943
113.004228 -148.500000 0.493886 6.116760
113.004228 -145.500000 0.493886 6.112444
113.004228 -142.500000 0.493886 6.106862
113.004228 -139.500000 0.493886 6.099871
113.004228 -136.500000 0.493886 6.080050
113.004228 -133.500000 0.493886 6.072192
113.004228 -130.500000 0.493886 6.065754
113.004228 -127.500000 0.493886 6.038346
113.004228 -124.500000 0.493886 6.032641
113.004228 -121.500000 0.493886 6.019939
113.004228 -118.500000 0.493886 6.017646
113.004228 -115.500000 0.493886 6.005876
113.004228 -112.500000 0.493886 5.982597
113.004228 -109.500000 0.493886 5.969849
113.004228 -106.500000 0.493886 5.959790
113.004228 -103.500000 0.493886 5.950817
113.004228 -100.500000 0.493886 5.925167
113.004228 -97.500000 0.493886 5.921712
113.004228 -94.500000 0.493886 5.895774
113.004228 -91.500000 0.493886 5.883343
113.004228 -88.500000 0.493886 5.869609
113.004228 -85.500000 0.493886 5.854498
113.004228 -82.500000 0.493886 5.832927
113.004228 -79.500000 0.493886 5.828305
113.004228 -76.500000 0.493886 5.817296
113.004228 -73.500000 0.493886 5.800741
113.004228 -70.500000 0.493886 5.786102
113.004228 -67.500000 0.493886 5.776161
113.004228 -64.500000 0.493886 5.762927
113.004228 -61.500000 0.493886 5.758058
113.004228 -58.500000 0.493886 5.737836
113.004228 -55.500000 0.493886 5.728700
113.004228 -52.500000 0.493886 5.715451
113.004228 -49.500000 0.493886 5.706494
113.004228 -46.500000 0.493886 5.704597
113.004228 -43.500000 0.493886 5.699346
113.004228 -40.500000 0.493886 5.685807
113.004228 -37.500000 0.493886 5.684684
113.004228 -34.500000 0.493886 5.692227
113.004228 -31.500000 0.493886 5.676318
113.004228 -28.500000 0.493886 5.683712
113.004228 -25.500000 0.493886 5.692227
113.004228 -22.500000 0.493886 5.694122
113.004228 -19.500000 0.493886 5.697966
113.004228 -16.500000 0.493886 5.700925
113.004228 -13.500000 0.493886 5.703408
113.004228 -10.500000 0.493886 5.720720
113.004228 -7.500000 0.493886 5.722580
113.004228 -4.500000 0.493886 5.722087
113.004228 -1.500000 0.493886 5.718841
113.004228 1.500000 0.493886 5.729038
113.004228 4.500000 0.493886 5.722311
113.004228 7.500000 0.493886 5.723747
113.004228 10.500000 0.493886 5.717033
113.004228 13.500000 0.493886 5.706891
113.004228 16.500000 0.493886 5.708062
113.004228 19.500000 0.493886 5.701188
113.004228 22.500000 0.493886 5.696589
113.004228 25.500000 0.493886 5.687278
113.004228 28.500000 0.493886 5.689446
113.004228 31.500000 0.493886 5.694798
113.004228 34.500000 0.493886 5.687798
113.004228 37.500000 0.493886 5.696217
113.004228 40.500000 0.493886 5.700004
113.004228 43.500000 0.493886 5.701803
113.004228 46.500000 0.493886 5.710940
113.004228 49.500000 0.493886 5.705611
113.004228 52.500000 0.493886 5.731977
113.004228 55.500000 0.493886 5.738337
113.004228 58.500000 0.493886 5.738884
113.004228 61.500000 0.493886 5.755180
113.004228 64.500000 0.493886 5.769628
113.004228 67.500000 0.493886 5.775736
113.004228 70.500000 0.493886 5.791567
113.004228 73.500000 0.493886 5.803679
113.004228 76.500000 0.493886 5.821868
113.004228 79.500000 0.493886 5.827980
113.004228 82.500000 0.493886 5.843098
113.004228 85.500000 0.493886 5.860736
113.004228 88.500000 0.493886 5.876099
113.004228 91.500000 0.493886 5.886826
113.004228 94.500000 0.493886 5.908092
113.004228 97.500000 0.493886 5.918133
113.004228 100.500000 0.493886 5.935298
113.004228 103.500000 0.493886 5.942594
113.004228 106.500000 0.493886 5.962723
113.004228 109.500000 0.493886 5.982131
113.004228 112.500000 0.493886 5.984373
113.004228 115.500000 0.493886 6.004418
113.004228 118.500000 0.493886 6.018973
113.004228 121.500000 0.493886 6.030808
113.004228 124.500000 0.493886 6.034754
113.004228 127.500000 0.493886 6.051411
113.004228 130.500000 0.493886 6.057004
113.004228 133.500000 0.493886 6.083165
113.004228 136.500000 0.493886 6.096214
113.004228 139.500000 0.493886 6.094878
113.004228 142.500000 0.493886 6.108247
113.004228 145.500000 0.493886 6.116427
113.004228 148.500000 0.493886 6.125011
113.004228 151.500000 0.493886 6.128068
113.004228 154.500000 0.493886 6.132079
113.004228 157.500000 0.493886 6.151694
113.004228 160.500000 0.493886 6.140594
113.004228 163.500000 0.493886 6.151522
113.004228 166.500000 0.493886 6.156390
113.004228 169.500000 0.493886 6.164523
113.004228 172.500000 0.493886 6.174270
113.004228 175.500000 0.493886 6.168719
113.004228 178.500000 0.493886 6.169981
115.865094 -178.500000 0.477108 6.173742
115.865094 -175.500000 0.477108 6.161457
115.865094 -172.500000 0.477108 6.161526
115.865094 -169.500000 0.477108 6.168578
115.865094 -166.500000 0.477108 6.151763
115.865094 -163.500000 0.477108 6.161630
115.865094 -160.500000 0.477108 6.151522
115.865094 -157.500000 0.477108 6.139539
115.865094 -154.500000 0.477108 6.141651
115.865094 -151.500000 0.477108 6.128943
115.865094 -148.500000 0.477108 6.116760
115.865094 -145.500000 0.477108 6.112444
115.865094 -142.500000 0.477108 6.106862
115.865094 -139.500000 0.477108 6.099871
115.865094 -136.500000 0.477108 6.080050
115.865094 -133.500000 0.477108 6.072192
115.865094 -130.500000 0.477108 6.065754
115.865094 -127.500000 0.477108 6.038346
115.865094 -124.500000 0.477108 6.032641
115.865094 -121.500000 0.477108 6.019939
115.865094 -118.500000 0.477108 6.017646
115.865094 -115.500000 0.477108 6.005876
115.865094 -112.500000 0.477108 5.982597
115.865094 -109.500000 0.477108 5.969849
115.865094 -106.500000 0.477108 5.959790
115.865094 -103.500000 0.477108 5.950817
115.865094 -100.500000 0.477108 5.925167
115.865094 -97.500000 0.477108 5.921712
115.865094 -94.500000 0.477108 5.895774
115.865094 -91.500000 0.477108 5.883343
115.865094 -88.500000 0.477108 5.869609
115.865094 -85.500000 0.477108 5.854498
115.865094 -82.500000 0.477108 5.832927
115.865094 -79.500000 0.477108 5.828305
115.865094 -76.500000 0.477108 5.817296
115.865094 -73.500000 0.477108 5.800741
115.865094 -70.500000 0.477108 5.786102
115.865094 -67.500000 0.477108 5.776161
115.865094 -64.500000 0.477108 5.762927
115.865094 -61.500000 0.477108 5.758058
115.865094 -58.500000 0.477108 5.737836
115.865094 -55.500000 0.477108 5.728700
115.865094 -52.500000 0.477108 5.715451
115.865094 -49.500000 0.477108 5.706494
115.865094 -46.500000 0.477108 5.704597
115.865094 -43.500000 0.477108 5.699346
115.865094 -40.500000 0.477108 5.685807
115.865094 -37.500000 0.477108 5.684684
115.865094 -34.500000 0.477108 5.692227
115.865094 -31.500000 0.477108 5.676318
115.865094 -28.500000 0.477108 5.683712
115.865094 -25.500000 0.477108 5.692227
115.865094 -22.500000 0.477108 5.694122
115.865094 -19.500000 0.477108 5.697966
115.865094 -16.500000 0.477108 5.700925
115.865094 -13.500000 0.477108 5.703408
115.865094 -10.500000 0.477108 5.720720
115.865094 -7.500000 0.477108 5.722580
115.865094 -4.500000 0.477108 5.722087
115.865094 -1.500000 0.477108 5.718841
115.865094 1.500000 0.477108 5.729038
115.865094 4.500000 0.477108 5.722311
115.865094 7.500000 0.477108 5.723747
115.865094 10.500000 0.477108 5.717033
115.865094 13.500000 0.477108 5.706891
115.865094 16.500000 0.477108 5.708062
115.865094 19.500000 0.477108 5.701188
115.865094 22.500000 0.477108 5.696589
115.865094 25.500000 0.477108 5.687278
115.865094 28.500000 0.477108 5.689446
115.865094 31.500000 0.477108 5.694798
115.865094 34.500000 0.477108 5.687798
115.865094 37.500000 0.477108 5.696217
115.865094 40.500000 0.477108 5.700004
115.865094 43.500000 0.477108 5.701803
115.865094 46.500000 0.477108 5.710940
115.865094 49.500000 0.477108 5.705611
115.865094 52.500000 0.477108 5.731977
115.865094 55.500000 0.477108 5.738337
115.865094 58.500000 0.477108 5.738884
115.865094 61.500000 0.477108 5.755180
115.865094 64.500000 0.477108 5.769628
115.865094 67.500000 0.477108 5.775736
115.865094 70.500000 0.477108 5.791567
115.865094 73.500000 0.477108 5.803679
115.865094 76.500000 0.477108 5.821868
115.865094 79.500000 0.477108 5.827980
115.865094 82.500000 0.477108 5.843098
115.865094 85.500000 0.477108 5.860736
115.865094 88.500000 0.477108 5.876099
115.865094 91.500000 0.477108 5.886826
115.865094 94.500000 0.477108 5.908092
115.865094 97.500000 0.477108 5.918133
115.865094 100.500000 0.477108 5.935298
115.865094 103.500000 0.477108 5.942594
115.865094 106.500000 0.477108 5.962723
115.865094 109.500000 0.477108 5.982131
115.865094 112.500000 0.477108 5.984373
115.865094 115.500000 0.477108 6.004418
115.865094 118.500000 0.477108 6.018973
115.865094 121.500000 0.477108 6.030808
115.865094 124.500000 0.477108 6.034754
115.865094 127.500000 0.477108 6.051411
115.865094 130.500000 0.477108 6.057004
115.865094 133.500000 0.477108 6.083165
115.865094 136.500000 0.477108 6.096214
115.865094 139.500000 0.477108 6.094878
115.865094 142.500000 0.477108 6.108247
115.865094 145.500000 0.477108 6.116427
115.865094 148.500000 0.477108 6.125011
115.865094 151.500000 0.477108 6.128068
115.865094 154.500000 0.477108 6.132079
115.865094 157.500000 0.477108 6.151694
115.865094 160.500000 0.477108 6.140594
115.865094 163.500000 0.477108 6.151522
115.865094 166.500000 0.477108 6.156390
115.865094 169.500000 0.477108 6.164523
115.865094 172.500000 0.477108 6.174270
115.865094 175.500000 0.477108 6.168719
115.865094 178.500000 0.477108 6.169981
118.725961 -178.500000 0.451804 6.173742
118.725961 -175.500000 0.451804 6.161457
118.725961 -172.500000 0.451804 6.161526
118.725961 -169.500000 0.451804 6.168578
118.725961 -166.500000 0.451804 6.151763
118.725961 -163.500000 0.451804 6.161630
118.725961 -160.500000 0.451804 6.151522
118.725961 -157.500000 0.451804 6.139539
118.725961 -154.500000 0.451804 6.141651
118.725961 -151.500000 0.451804 6.128943
118.725961 -148.500000 0.451804 6.116760
118.725961 -145.500000 0.451804 6.112444
118.725961 -142.500000 0.451804 6.106862
118.725961 -139.500000 0.451804 6.099871
118.725961 -136.500000 0.451804 6.080050
118.725961 -133.500000 0.451804 6.072192
118.725961 -130.500000 0.451804 6.065754
118.725961 -127.500000 0.451804 6.038346
118.725961 -124.500000 0.451804 6.032641
118.725961 -121.500000 0.451804 6.019939
118.725961 -118.500000 0.451804 6.017646
118.725961 -115.500000 0.451804 6.005876
118.725961 -112.500000 0.451804 5.982597
118.725961 -109.500000 0.451804 5.969849
118.725961 -106.500000 0.451804 5.959790
118.725961 -103.500000 0.451804 5.950817
118.725961 -100.500000 0.451804 5.925167
118.725961 -97.500000 0.451804 5.921712
118.725961 -94.500000 0.451804 5.895774
118.725961 -91.500000 0.451804 5.883343
118.725961 -88.500000 0.451804 5.869609
118.725961 -85.500000 0.451804 5.854498
118.725961 -82.500000 0.451804 5.832927
118.725961 -79.500000 0.451804 5.828305
118.725961 -76.500000 0.451804 5.817296
118.725961 -73.500000 0.451804 5.800741
118.725961 -70.500000 0.451804 5.786102
118.725961 -67.500000 0.451804 5.776161
118.725961 -64.500000 0.451804 5.762927
118.725961 -61.500000 0.451804 5.758058
118.725961 -58.500000 0.451804 5.737836
118.725961 -55.500000 0.451804 5.728700
118.725961 -52.500000 0.451804 5.715451
118.725961 -49.500000 0.451804 5.706494
118.725961 -46.500000 0.451804 5.704597
118.725961 -43.500000 0.451804 5.699346
118.725961 -40.500000 0.451804 5.685807
118.725961 -37.500000 0.451804 5.684684
118.725961 -34.500000 0.451804 5.692227
118.725961 -31.500000 0.451804 5.676318
118.725961 -28.500000 0.451804 5.683712
118.725961 -25.500000 0.451804 5.692227
118.725961 -22.500000 0.451804 5.694122
118.725961 -19.500000 0.451804 5.697966
118.725961 -16.500000 0.451804 5.700925
118.725961 -13.500000 0.451804 5.703408
118.725961 -10.500000 0.451804 5.720720
118.725961 -7.500000 0.451804 5.722580
118.725961 -4.500000 0.451804 5.722087
118.725961 -1.500000 0.451804 5.718841
118.725961 1.500000 0.451804 5.729038
118.725961 4.500000 0.451804 5.722311
118.725961 7.500000 0.451804 5.723747
118.725961 10.500000 0.451804 5.717033
118.725961 13.500000 0.451804 5.706891
118.725961 16.500000 0.451804 5.708062
118.725961 19.500000 0.451804 5.701188
118.725961 22.500000 0.451804 5.696589
118.725961 25.500000 0.451804 5.687278
118.725961 28.500000 0.451804 5.689446
118.725961 31.500000 0.451804 5.694798
118.725961 34.500000 0.451804 5.687798
118.725961 37.500000 0.451804 5.696217
118.725961 40.500000 0.451804 5.700004
118.725961 43.500000 0.451804 5.701803
118.725961 46.500000 0.451804 5.710940
118.725961 49.500000 0.451804 5.705611
118.725961 52.500000 0.451804 5.731977
118.725961 55.500000 0.451804 5.738337
118.725961 58.500000 0.451804 5.738884
118.725961 61.500000 0.451804 5.755180
118.725961 64.500000 0.451804 5.769628
118.725961 67.500000 0.451804 5.775736
118.725961 70.500000 0.451804 5.791567
118.725961 73.500000 0.451804 5.803679
118.725961 76.500000 0.451804 5.821868
118.725961 79.500000 0.451804 5.827980
118.725961 82.500000 0.451804 5.843098
118.725961 85.500000 0.451804 5.860736
118.725961 88.500000 0.451804 5.876099
118.725961 91.500000 0.451804 5.886826
118.725961 94.500000 0.451804 5.908092
118.725961 97.500000 0.451804 5.918133
118.725961 100.500000 0.451804 5.935298
118.725961 103.500000 0.451804 5.942594
118.725961 106.500000 0.451804 5.962723
118.725961 109.500000 0.451804 5.982131
118.725961 112.500000 0.451804 5.984373
118.725961 115.500000 0.451804 6.004418
118.725961 118.500000 0.451804 6.018973
118.725961 121.500000 0.451804 6.030808
118.725961 124.500000 0.451804 6.034754
118.725961 127.500000 0.451804 6.051411
118.725961 130.500000 0.451804 6.057004
118.725961 133.500000 0.451804 6.083165
118.725961 136.500000 0.451804 6.096214
118.725961 139.500000 0.451804 6.094878
118.725961 142.500000 0.451804 6.108247
118.725961 145.500000 0.451804 6.116427
118.725961 148.500000 0.451804 6.125011
118.725961 151.500000 0.451804 6.128068
118.725961 154.500000 0.451804 6.132079
118.725961 157.500000 0.451804 6.151694
118.725961 160.500000 0.451804 6.140594
118.725961 163.500000 0.451804 6.151522
118.725961 166.500000 0.451804 6.156390
118.725961 169.500000 0.451804 6.164523
118.725961 172.500000 0.451804 6.174270
118.725961 175.500000 0.451804 6.168719
118.725961 178.500000 0.451804 6.169981
121.586827 -178.500000 0.440491 6.173742
121.586827 -175.500000 0.440491 6.161457
121.586827 -172.500000 0.440491 6.161526
121.586827 -169.500000 0.440491 6.168578
121.586827 -166.500000 0.440491 6.151763
121.586827 -163.500000 0.440491 6.161630
121.586827 -160.500000 0.440491 6.151522
121.586827 -157.500000 0.440491 6.139539
121.586827 -154.500000 0.440491 6.141651
121.586827 -151.500000 0.440491 6.128943
121.586827 -148.500000 0.440491 6.116760
121.586827 -145.500000 0.440491 6.112444
121.586827 -142.500000 0.440491 6.106862
121.586827 -139.500000 0.440491 6.099871
121.586827 -136.500000 0.440491 6.080050
121.586827 -133.500000 0.440491 6.072192
121.586827 -130.500000 0.440491 6.065754
121.586827 -127.500000 0.440491 6.038346
121.586827 -124.500000 0.440491 6.032641
121.586827 -121.500000 0.440491 6.019939
121.586827 -118.500000 0.440491 6.017646
121.586827 -115.500000 0.440491 6.005876
121.586827 -112.500000 0.440491 5.982597
121.586827 -109.500000 0.440491 5.969849
121.586827 -106.500000 0.440491 5.959790
121.586827 -103.500000 0.440491 5.950817
121.586827 -100.500000 0.440491 5.925167
121.586827 -97.500000 0.440491 5.921712
121.586827 -94.500000 0.440491 5.895774
121.586827 -91.500000 0.440491 5.883343
121.586827 -88.500000 0.440491 5.869609
121.586827 -85.500000 0.440491 5.854498
121.586827 -82.500000 0.440491 5.832927
121.586827 -79.500000 0.440491 5.828305
121.586827 -76.500000 0.440491 5.817296
121.586827 -73.500000 0.440491 5.800741
121.586827 -70.500000 0.440491 5.786102
121.586827 -67.500000 0.440491 5.776161
121.586827 -64.500000 0.440491 5.762927
121.586827 -61.500000 0.440491 5.758058
121.586827 -58.500000 0.440491 5.737836
121.586827 -55.500000 0.440491 5.728700
121.586827 -52.500000 0.440491 5.715451
121.586827 -49.500000 0.440491 5.706494
121.586827 -46.500000 0.440491 5.704597
121.586827 -43.500000 0.440491 5.699346
121.586827 -40.500000 0.440491 5.685807
121.586827 -37.500000 0.440491 5.684684
121.586827 -34.500000 0.440491 5.692227
121.586827 -31.500000 0.440491 5.676318
121.586827 -28.500000 0.440491 5.683712
121.586827 -25.500000 0.440491 5.692227
121.586827 -22.500000 0.440491 5.694122
121.586827 -19.500000 0.440491 5.697966
121.586827 -16.500000 0.440491 5.700925
121.586827 -13.500000 0.440491 5.703408
121.586827 -10.500000 0.440491 5.720720
121.586827 -7.500000 0.440491 5.722580
121.586827 -4.500000 0.440491 5.722087
121.586827 -1.500000 0.440491 5.718841
121.586827 1.500000 0.440491 5.729038
121.586827 4.500000 0.440491 5.722311
121.586827 7.500000 0.440491 5.723747
121.586827 10.500000 0.440491 5.717033
121.586827 13.500000 0.440491 5.706891
121.586827 16.500000 0.440491 5.708062
121.586827 19.500000 0.440491 5.701188
121.586827 22.500000 0.440491 5.696589
121.586827 25.500000 0.440491 5.687278
121.586827 28.500000 0.440491 5.689446
121.586827 31.500000 0.440491 5.694798
121.586827 34.500000 0.440491 5.687798
121.586827 37.500000 0.440491 5.696217
121.586827 40.500000 0.440491 5.700004
121.586827 43.500000 0.440491 5.701803
121.586827 46.500000 0.440491 5.710940
121.586827 49.500000 0.440491 5.705611
121.586827 52.500000 0.440491 5.731977
121.586827 55.500000 0.440491 5.738337
121.586827 58.500000 0.440491 5.738884
121.586827 61.500000 0.440491 5.755180
121.586827 64.500000 0.440491 5.769628
121.586827 67.500000 0.440491 5.775736
121.586827 70.500000 0.440491 5.791567
121.586827 73.500000 0.440491 5.803679
121.586827 76.500000 0.440491 5.821868
121.586827 79.500000 0.440491 5.827980
121.586827 82.500000 0.440491 5.843098
121.586827 85.500000 0.440491 5.860736
121.586827 88.500000 0.440491 5.876099
121.586827 91.500000 0.440491 5.886826
121.586827 94.500000 0.440491 5.908092
121.586827 97.500000 0.440491 5.918133
121.586827 100.500000 0.440491 5.935298
121.586827 103.500000 0.440491 5.942594
121.586827 106.500000 0.440491 5.962723
121.586827 109.500000 0.440491 5.982131
121.586827 112.500000 0.440491 5.984373
121.586827 115.500000 0.440491 6.004418
121.586827 118.500000 0.440491 6.018973
121.586827 121.500000 0.440491 6.030808
121.586827 124.500000 0.440491 6.034754
121.586827 127.500000 0.440491 6.051411
121.586827 130.500000 0.440491 6.057004
121.586827 133.500000 0.440491 6.083165
121.586827 136.500000 0.440491 6.096214
121.586827 139.500000 0.440491 6.094878
121.586827 142.500000 0.440491 6.108247
121.586827 145.500000 0.440491 6.116427
121.586827 148.500000 0.440491 6.125011
121.586827 151.500000 0.440491 6.128068
121.586827 154.500000 0.440491 6.132079
121.586827 157.500000 0.440491 6.151694
121.586827 160.500000 0.440491 6.140594
121.586827 163.500000 0.440491 6.151522
121.586827 166.500000 0.440491 6.156390
121.586827 169.500000 0.440491 6.164523
121.586827 172.500000 0.440491 6.174270
121.586827 175.500000 0.440491 6.168719
121.586827 178.500000 0.440491 6.169981
124.447694 -178.500000 0.423423 6.173742
124.447694 -175.500000 0.423423 6.161457
124.447694 -172.500000 0.423423 6.161526
124.447694 -169.500000 0.423423 6.168578
124.447694 -166.500000 0.423423 6.151763
124.447694 -163.500000 0.423423 6.161630
124.447694 -160.500000 0.423423 6.151522
124.447694 -157.500000 0.423423 6.139539
124.447694 -154.500000 0.423423 6.141651
124.447694 -151.500000 0.423423 6.128943
124.447694 -148.500000 0.423423 6.116760
124.447694 -145.500000 0.423423 6.112444
124.447694 -142.500000 0.423423 6.106862
124.447694 -139.500000 0.423423 6.099871
124.447694 -136.500000 0.423423 6.080050
124.447694 -133.500000 0.423423 6.072192
124.447694 -130.500000 0.423423 6.065754
124.447694 -127.500000 0.423423 6.038346
124.447694 -124.500000 0.423423 6.032641
124.447694 -121.500000 0.423423 6.019939
124.447694 -118.500000 0.423423 6.017646
124.447694 -115.500000 0.423423 6.005876
124.447694 -112.500000 0.423423 5.982597
124.447694 -109.500000 0.423423 5.969849
124.447694 -106.500000 0.423423 5.959790
124.447694 -103.500000 0.423423 5.950817
124.447694 -100.500000 0.423423 5.925167
124.447694 -97.500000 0.423423 5.921712
124.447694 -94.500000 0.423423 5.895774
124.447694 -91.500000 0.423423 5.883343
124.447694 -88.500000 0.423423 5.869609
124.447694 -85.500000 0.423423 5.854498
124.447694 -82.500000 0.423423 5.832927
124.447694 -79.500000 0.423423 5.828305
124.447694 -76.500000 0.423423 5.817296
124.447694 -73.500000 0.423423 5.800741
124.447694 -70.500000 0.423423 5.786102
124.447694 -67.500000 0.423423 5.776161
124.447694 -64.500000 0.423423 5.762927
124.447694 -61.500000 0.423423 5.758058
124.447694 -58.500000 0.423423 5.737836
124.447694 -55.500000 0.423423 5.728700
124.447694 -52.500000 0.423423 5.715451
124.447694 -49.500000 0.423423 5.706494
124.447694 -46.500000 0.423423 5.704597
124.447694 -43.500000 0.423423 5.699346
124.447694 -40.500000 0.423423 5.685807
124.447694 -37.500000 0.423423 5.684684
124.447694 -34.500000 0.423423 5.692227
124.447694 -31.500000 0.423423 5.676318
124.447694 -28.500000 0.423423 5.683712
124.447694 -25.500000 0.423423 5.692227
124.447694 -22.500000 0.423423 5.694122
124.447694 -19.500000 0.423423 5.697966
124.447694 -16.500000 0.423423 5.700925
124.447694 -13.500000 0.423423 5.703408
124.447694 -10.500000 0.423423 5.720720
124.447694 -7.500000 0.423423 5.722580
124.447694 -4.500000 0.423423 5.722087
124.447694 -1.500000 0.423423 5.718841
124.447694 1.500000 0.423423 5.729038
124.447694 4.500000 0.423423 5.722311
124.447694 7.500000 0.423423 5.723747
124.447694 10.500000 0.423423 5.717033
124.447694 13.500000 0.423423 5.706891
124.447694 16.500000 0.423423 5.708062
124.447694 19.500000 0.423423 5.701188
124.447694 22.500000 0.423423 5.696589
124.447694 25.500000 0.423423 5.687278
124.447694 28.500000 0.423423 5.689446
124.447694 31.500000 0.423423 5.694798
124.447694 34.500000 0.423423 5.687798
124.447694 37.500000 0.423423 5.696217
124.447694 40.500000 0.423423 5.700004
124.447694 43.500000 0.423423 5.701803
124.447694 46.500000 0.423423 5.710940
124.447694 49.500000 0.423423 5.705611
124.447694 52.500000 0.423423 5.731977
124.447694 55.500000 0.423423 5.738337
124.447694 58.500000 0.423423 5.738884
124.447694 61.500000 0.423423 5.755180
124.447694 64.500000 0.423423 5.769628
124.447694 67.500000 0.423423 5.775736
124.447694 70.500000 0.423423 5.791567
124.447694 73.500000 0.423423 5.803679
124.447694 76.500000 0.423423 5.821868
124.447694 79.500000 0.423423 5.827980
124.447694 82.500000 0.423423 5.843098
124.447694 85.500000 0.423423 5.860736
124.447694 88.500000 0.423423 5.876099
124.447694 91.500000 0.423423 5.886826
124.447694 94.500000 0.423423 5.908092
124.447694 97.500000 0.423423 5.918133
124.447694 100.500000 0.423423 5.935298
124.447694 103.500000 0.423423 5.942594
124.447694 106.500000 0.423423 5.962723
124.447694 109.500000 0.423423 5.982131
124.447694 112.500000 0.423423 5.984373
124.447694 115.500000 0.423423 6.004418
124.447694 118.500000 0.423423 6.018973
124.447694 121.500000 0.423423 6.030808
124.447694 124.500000 0.423423 6.034754
124.447694 127.500000 0.423423 6.051411
124.447694 130.500000 0.423423 6.057004
124.447694 133.500000 0.423423 6.083165
124.447694 136.500000 0.423423 6.096214
124.447694 139.500000 0.423423 6.094878
124.447694 142.500000 0.423423 6.108247
124.447694 145.500000 0.423423 6.116427
124.447694 148.500000 0.423423 6.125011
124.447694 151.500000 0.423423 6.128068
124.447694 154.500000 0.423423 6.132079
124.447694 157.500000 0.423423 6.151694
124.447694 160.500000 0.423423 6.140594
124.447694 163.500000 0.423423 6.151522
124.447694 166.500000 0.423423 6.156390
124.447694 169.500000 0.423423 6.164523
124.447694 172.500000 0.423423 6.174270
124.447694 175.500000 0.423423 6.168719
124.447694 178.500000 0.423423 6.169981
127.308560 -178.500000 0.413718 6.173742
127.308560 -175.500000 0.413718 6.161457
127.308560 -172.500000 0.413718 6.161526
127.308560 -169.500000 0.413718 6.168578
127.308560 -166.500000 0.413718 6.151763
127.308560 -163.500000 0.413718 6.161630
127.308560 -160.500000 0.413718 6.151522
127.308560 -157.500000 0.413718 6.139539
127.308560 -154.500000 0.413718 6.141651
127.308560 -151.500000 0.413718 6.128943
127.308560 -148.500000 0.413718 6.116760
127.308560 -145.500000 0.413718 6.112444
127.308560 -142.500000 0.413718 6.106862
127.308560 -139.500000 0.413718 6.099871
127.308560 -136.500000 0.413718 6.080050
127.308560 -133.500000 0.413718 6.072192
127.308560 -130.500000 0.413718 6.065754
127.308560 -127.500000 0.413718 6.038346
127.308560 -124.500000 0.413718 6.032641
127.308560 -121.500000 0.413718 6.019939
127.308560 -118.500000 0.413718 6.017646
127.308560 -115.500000 0.413718 6.005876
127.308560 -112.500000 0.413718 5.982597
127.308560 -109.500000 0.413718 5.969849
127.308560 -106.500000 0.413718 5.959790
127.308560 -103.500000 0.413718 5.950817
127.308560 -100.500000 0.413718 5.925167
127.308560 -97.500000 0.413718 5.921712
127.308560 -94.500000 0.413718 5.895774
127.308560 -91.500000 0.413718 5.883343
127.308560 -88.500000 0.413718 5.869609
127.308560 -85.500000 0.413718 5.854498
127.308560 -82.500000 0.413718 5.832927
127.308560 -79.500000 0.413718 5.828305
127.308560 -76.500000 0.413718 5.817296
127.308560 -73.500000 0.413718 5.800741
127.308560 -70.500000 0.413718 5.786102
127.308560 -67.500000 0.413718 5.776161
127.308560 -64.500000 0.413718 5.762927
127.308560 -61.500000 0.413718 5.758058
127.308560 -58.500000 0.413718 5.737836
127.308560 -55.500000 0.413718 5.728700
127.308560 -52.500000 0.413718 5.715451
127.308560 -49.500000 0.413718 5.706494
127.308560 -46.500000 0.413718 5.704597
127.308560 -43.500000 0.413718 5.699346
127.308560 -40.500000 0.413718 5.685807
127.308560 -37.500000 0.413718 5.684684
127.308560 -34.500000 0.413718 5.692227
127.308560 -31.500000 0.413718 5.676318
127.308560 -28.500000 0.413718 5.683712
127.308560 -25.500000 0.413718 5.692227
127.308560 -22.500000 0.413718 5.694122
127.308560 -19.500000 0.413718 5.697966
127.308560 -16.500000 0.413718 5.700925
127.308560 -13.500000 0.413718 5.703408
127.308560 -10.500000 0.413718 5.720720
127.308560 -7.500000 0.413718 5.722580
127.308560 -4.500000 0.413718 5.722087
127.308560 -1.500000 0.413718 5.718841
127.308560 1.500000 0.413718 5.729038
127.308560 4.500000 0.413718 5.722311
127.308560 7.500000 0.413718 5.723747
127.308560 10.500000 0.413718 5.717033
127.308560 13.500000 0.413718 5.706891
127.308560 16.500000 0.413718 5.708062
127.308560 19.500000 0.413718 5.701188
127.308560 22.500000 0.413718 5.696589
127.308560 25.500000 0.413718 5.687278
127.308560 28.500000 0.413718 5.689446
127.308560 31.500000 0.413718 5.694798
127.308560 34.500000 0.413718 5.687798
127.308560 37.500000 0.413718 5.696217
127.308560 40.500000 0.413718 5.700004
127.308560 43.500000 0.413718 5.701803
127.308560 46.500000 0.413718 5.710940
127.308560 49.500000 0.413718 5.705611
127.308560 52.500000 0.413718 5.731977
127.308560 55.500000 0.413718 5.738337
127.308560 58.500000 0.413718 5.738884
127.308560 61.500000 0.413718 5.755180
127.308560 64.500000 0.413718 5.769628
127.308560 67.500000 0.413718 5.775736
127.308560 70.500000 0.413718 5.791567
127.308560 73.500000 0.413718 5.803679
127.308560 76.500000 0.413718 5.821868
127.308560 79.500000 0.413718 5.827980
127.308560 82.500000 0.413718 5.843098
127.308560 85.500000 0.413718 5.860736
127.308560 88.500000 0.413718 5.876099
127.308560 91.500000 0.413718 5.886826
127.308560 94.500000 0.413718 5.908092
127.308560 97.500000 0.413718 5.918133
127.308560 100.500000 0.413718 5.935298
127.308560 103.500000 0.413718 5.942594
127.308560 106.500000 0.413718 5.962723
127.308560 109.500000 0.413718 5.982131
127.308560 112.500000 0.413718 5.984373
127.308560 115.500000 0.413718 6.004418
127.308560 118.500000 0.413718 6.018973
127.308560 121.500000 0.413718 6.030808
127.308560 124.500000 0.413718 6.034754
127.308560 127.500000 0.413718 6.051411
127.308560 130.500000 0.413718 6.057004
127.308560 133.500000 0.413718 6.083165
127.308560 136.500000 0.413718 6.096214
127.308560 139.500000 0.413718 6.094878
127.308560 142.500000 0.413718 6.108247
127.308560 145.500000 0.413718 6.116427
127.308560 148.500000 0.413718 6.125011
127.308560 151.500000 0.413718 6.128068
127.308560 154.500000 0.413718 6.132079
127.308560 157.500000 0.413718 6.151694
127.308560 160.500000 0.413718 6.140594
127.308560 163.500000 0.413718 6.151522
127.308560 166.500000 0.413718 6.156390
127.308560 169.500000 0.413718 6.164523
127.308560 172.500000 0.413718 6.174270
127.308560 175.500000 0.413718 6.168719
127.308560 178.500000 0.413718 6.169981
130.169427 -178.500000 0.396706 6.173742
130.169427 -175.500000 0.396706 6.161457
130.169427 -172.500000 0.396706 6.161526
130.169427 -169.500000 0.396706 6.168578
130.169427 -166.500000 0.396706 6.151763
130.169427 -163.500000 0.396706 6.161630
130.169427 -160.500000 0.396706 6.151522
130.169427 -157.500000 0.396706 6.139539
130.169427 -154.500000 0.396706 6.141651
130.169427 -151.500000 0.396706 6.128943
130.169427 -148.500000 0.396706 6.116760
130.169427 -145.500000 0.396706 6.112444
130.169427 -142.500000 0.396706 6.106862
130.169427 -139.500000 0.396706 6.099871
130.169427 -136.500000 0.396706 6.080050
130.169427 -133.500000 0.396706 6.072192
130.169427 -130.500000 0.396706 6.065754
130.169427 -127.500000 0.396706 6.038346
130.169427 -124.500000 0.396706 6.032641
130.169427 -121.500000 0.396706 6.019939
130.169427 -118.500000 0.396706 6.017646
130.169427 -115.500000 0.396706 6.005876
130.169427 -112.500000 0.396706 5.982597
130.169427 -109.500000 0.396706 5.969849
130.169427 -106.500000 0.396706 5.959790
130.169427 -103.500000 0.396706 5.950817
130.169427 -100.500000 0.396706 5.925167
130.169427 -97.500000 0.396706 5.921712
130.169427 -94.500000 0.396706 5.895774
130.169427 -91.500000 0.396706 5.883343
130.169427 -88.500000 0.396706 5.869609
130.169427 -85.500000 0.396706 5.854498
130.169427 -82.500000 0.396706 5.832927
130.169427 -79.500000 0.396706 5.828305
130.169427 -76.500000 0.396706 5.817296
130.169427 -73.500000 0.396706 5.800741
130.169427 -70.500000 0.396706 5.786102
130.169427 -67.500000 0.396706 5.776161
130.169427 -64.500000 0.396706 5.762927
130.169427 -61.500000 0.396706 5.758058
130.169427 -58.500000 0.396706 5.737836
130.169427 -55.500000 0.396706 5.728700
130.169427 -52.500000 0.396706 5.715451
130.169427 -49.500000 0.396706 5.706494
130.169427 -46.500000 0.396706 5.704597
130.169427 -43.500000 0.396706 5.699346
130.169427 -40.500000 0.396706 5.685807
130.169427 -37.500000 0.396706 5.684684
130.169427 -34.500000 0.396706 5.692227
130.169427 -31.500000 0.396706 5.676318
130.169427 -28.500000 0.396706 5.683712
130.169427 -25.500000 0.396706 5.692227
130.169427 -22.500000 0.396706 5.694122
130.169427 -19.500000 0.396706 5.697966
130.169427 -16.500000 0.396706 5.700925
130.169427 -13.500000 0.396706 5.703408
130.169427 -10.500000 0.396706 5.720720
130.169427 -7.500000 0.396706 5.722580
130.169427 -4.500000 0.396706 5.722087
130.169427 -1.500000 0.396706 5.718841
130.169427 1.500000 0.396706 5.729038
130.169427 4.500000 0.396706 5.722311
130.169427 7.500000 0.396706 5.723747
130.169427 10.500000 0.396706 5.717033
130.169427 13.500000 0.396706 5.706891
130.169427 16.500000 0.396706 5.708062
130.169427 19.500000 0.396706 5.701188
130.169427 22.500000 0.396706 5.696589
130.169427 25.500000 0.396706 5.687278
130.169427 28.500000 0.396706 5.689446
130.169427 31.500000 0.396706 5.694798
130.169427 34.500000 0.396706 5.687798
130.169427 37.500000 0.396706 5.696217
130.169427 40.500000 0.396706 5.700004
130.169427 43.500000 0.396706 5.701803
130.169427 46.500000 0.396706 5.710940
130.169427 49.500000 0.396706 5.705611
130.169427 52.500000 0.396706 5.731977
130.169427 55.500000 0.396706 5.738337
130.169427 58.500000 0.396706 5.738884
130.169427 61.500000 0.396706 5.755180
130.169427 64.500000 0.396706 5.769628
130.169427 67.500000 0.396706 5.775736
130.169427 70.500000 0.396706 5.791567
130.169427 73.500000 0.396706 5.803679
130.169427 76.500000 0.396706 5.821868
130.169427 79.500000 0.396706 5.827980
130.169427 82.500000 0.396706 5.843098
130.169427 85.500000 0.396706 5.860736
130.169427 88.500000 0.396706 5.876099
130.169427 91.500000 0.396706 5.886826
130.169427 94.500000 0.396706 5.908092
130.169427 97.500000 0.396706 5.918133
130.169427 100.500000 0.396706 5.935298
130.169427 103.500000 0.396706 5.942594
130.169427 106.500000 0.396706 5.962723
130.169427 109.500000 0.396706 5.982131
130.169427 112.500000 0.396706 5.984373
130.169427 115.500000 0.396706 6.004418
130.169427 118.500000 0.396706 6.018973
130.169427 121.500000 0.396706 6.030808
130.169427 124.500000 0.396706 6.034754
130.169427 127.500000 0.396706 6.051411
130.169427 130.500000 0.396706 6.057004
130.169427 133.500000 0.396706 6.083165
130.169427 136.500000 0.396706 6.096214
130.169427 139.500000 0.396706 6.094878
130.169427 142.500000 0.396706 6.108247
130.169427 145.500000 0.396706 6.116427
130.169427 148.500000 0.396706 6.125011
130.169427 151.500000 0.396706 6.128068
130.169427 154.500000 0.396706 6.132079
130.169427 157.500000 0.396706 6.151694
130.169427 160.500000 0.396706 6.140594
130.169427 163.500000 0.396706 6.151522
130.169427 166.500000 0.396706 6.156390
130.169427 169.500000 0.396706 6.164523
130.169427 172.500000 0.396706 6.174270
130.169427 175.500000 0.396706 6.168719
130.169427 178.500000 0.396706 6.169981
133.030293 -178.500000 0.382280 6.173742
133.030293 -175.500000 0.382280 6.161457
133.030293 -172.500000 0.382280 6.161526
133.030293 -169.500000 0.382280 6.168578
133.030293 -166.500000 0.382280 6.151763
133.030293 -163.500000 0.382280 6.161630
133.030293 -160.500000 0.382280 6.151522
133.030293 -157.500000 0.382280 6.139539
133.030293 -154.500000 0.382280 6.141651
133.030293 -151.500000 0.382280 6.128943
133.030293 -148.500000 0.382280 6.116760
133.030293 -145.500000 0.382280 6.112444
133.030293 -142.500000 0.382280 6.106862
133.030293 -139.500000 0.382280 6.099871
133.030293 -136.500000 0.382280 6.080050
133.030293 -133.500000 0.382280 6.072192
133.030293 -130.500000 0.382280 6.065754
133.030293 -127.500000 0.382280 6.038346
133.030293 -124.500000 0.382280 6.032641
133.030293 -121.500000 0.382280 6.019939
133.030293 -118.500000 0.382280 6.017646
133.030293 -115.500000 0.382280 6.005876
133.030293 -112.500000 0.382280 5.982597
133.030293 -109.500000 0.382280 5.969849
133.030293 -106.500000 0.382280 5.959790
133.030293 -103.500000 0.382280 5.950817
133.030293 -100.500000 0.382280 5.925167
133.030293 -97.500000 0.382280 5.921712
133.030293 -94.500000 0.382280 5.895774
133.030293 -91.500000 0.382280 5.883343
133.030293 -88.500000 0.382280 5.869609
133.030293 -85.500000 0.382280 5.854498
133.030293 -82.500000 0.382280 5.832927
133.030293 -79.500000 0.382280 5.828305
133.030293 -76.500000 0.382280 5.817296
133.030293 -73.500000 0.382280 5.800741
133.030293 -70.500000 0.382280 5.786102
133.030293 -67.500000 0.382280 5.776161
133.030293 -64.500000 0.382280 5.762927
133.030293 -61.500000 0.382280 5.758058
133.030293 -58.500000 0.382280 5.737836
133.030293 -55.500000 0.382280 5.728700
133.030293 -52.500000 0.382280 5.715451
133.030293 -49.500000 0.382280 5.706494
133.030293 -46.500000 0.382280 5.704597
133.030293 -43.500000 0.382280 5.699346
133.030293 -40.500000 0.382280 5.685807
133.030293 -37.500000 0.382280 5.684684
133.030293 -34.500000 0.382280 5.692227
133.030293 -31.500000 0.382280 5.676318
133.030293 -28.500000 0.382280 5.683712
133.030293 -25.500000 0.382280 5.692227
133.030293 -22.500000 0.382280 5.694122
133.030293 -19.500000 0.382280 5.697966
133.030293 -16.500000 0.382280 5.700925
133.030293 -13.500000 0.382280 5.703408
133.030293 -10.500000 0.382280 5.720720
133.030293 -7.500000 0.382280 5.722580
133.030293 -4.500000 0.382280 5.722087
133.030293 -1.500000 0.382280 5.718841
133.030293 1.500000 0.382280 5.729038
133.030293 4.500000 0.382280 5.722311
133.030293 7.500000 0.382280 5.723747
133.030293 10.500000 0.382280 5.717033
133.030293 13.500000 0.382280 5.706891
133.030293 16.500000 0.382280 5.708062
133.030293 19.500000 0.382280 5.701188
133.030293 22.500000 0.382280 5.696589
133.030293 25.500000 0.382280 5.687278
133.030293 28.500000 0.382280 5.689446
133.030293 31.500000 0.382280 5.694798
133.030293 34.500000 0.382280 5.687798
133.030293 37.500000 0.382280 5.696217
133.030293 40.500000 0.382280 5.700004
133.030293 43.500000 0.382280 5.701803
133.030293 46.500000 0.382280 5.710940
133.030293 49.500000 0.382280 5.705611
133.030293 52.500000 0.382280 5.731977
133.030293 55.500000 0.382280 5.738337
133.030293 58.500000 0.382280 5.738884
133.030293 61.500000 0.382280 5.755180
133.030293 64.500000 0.382280 5.769628
133.030293 67.500000 0.382280 5.775736
133.030293 70.500000 0.382280 5.791567
133.030293 73.500000 0.382280 5.803679
133.030293 76.500000 0.382280 5.821868
133.030293 79.500000 0.382280 5.827980
133.030293 82.500000 0.382280 5.843098
133.030293 85.500000 0.382280 5.860736
133.030293 88.500000 0.382280 5.876099
133.030293 91.500000 0.382280 5.886826
133.030293 94.500000 0.382280 5.908092
133.030293 97.500000 0.382280 5.918133
133.030293 100.500000 0.382280 5.935298
133.030293 103.500000 0.382280 5.942594
133.030293 106.500000 0.382280 5.962723
133.030293 109.500000 0.382280 5.982131
133.030293 112.500000 0.382280 5.984373
133.030293 115.500000 0.382280 6.004418
133.030293 118.500000 0.382280 6.018973
133.030293 121.500000 0.382280 6.030808
133.030293 124.500000 0.382280 6.034754
133.030293 127.500000 0.382280 6.051411
133.030293 130.500000 0.382280 6.057004
133.030293 133.500000 0.382280 6.083165
133.030293 136.500000 0.382280 6.096214
133.030293 139.500000 0.382280 6.094878
133.030293 142.500000 0.382280 6.108247
133.030293 145.500000 0.382280 6.116427
133.030293 148.500000 0.382280 6.125011
133.030293 151.500000 0.382280 6.128068
133.030293 154.500000 0.382280 6.132079
133.030293 157.500000 0.382280 6.151694
133.030293 160.500000 0.382280 6.140594
133.030293 163.500000 0.382280 6.151522
133.030293 166.500000 0.382280 6.156390
133.030293 169.500000 0.382280 6.164523
133.030293 172.500000 0.382280 6.174270
133.030293 175.500000 0.382280 6.168719
133.030293 178.500000 0.382280 6.169981
135.891160 -178.500000 0.371594 6.173742
135.891160 -175.500000 0.371594 6.161457
135.891160 -172.500000 0.371594 6.161526
135.891160 -169.500000 0.371594 6.168578
135.891160 -166.500000 0.371594 6.151763
135.891160 -163.500000 0.371594 6.161630
135.891160 -160.500000 0.371594 6.151522
135.891160 -157.500000 0.371594 6.139539
135.891160 -154.500000 0.371594 6.141651
135.891160 -151.500000 0.371594 6.128943
135.891160 -148.500000 0.371594 6.116760
135.891160 -145.500000 0.371594 6.112444
135.891160 -142.500000 0.371594 6.106862
135.891160 -139.500000 0.371594 6.099871
135.891160 -136.500000 0.371594 6.080050
135.891160 -133.500000 0.371594 6.072192
135.891160 -130.500000 0.371594 6.065754
135.891160 -127.500000 0.371594 6.038346
135.891160 -124.500000 0.371594 6.032641
135.891160 -121.500000 0.371594 6.019939
135.891160 -118.500000 0.371594 6.017646
135.891160 -115.500000 0.371594 6.005876
135.891160 -112.500000 0.371594 5.982597
135.891160 -109.500000 0.371594 5.969849
135.891160 -106.500000 0.371594 5.959790
135.891160 -103.500000 0.371594 5.950817
135.891160 -100.500000 0.371594 5.925167
135.891160 -97.500000 0.371594 5.921712
135.891160 -94.500000 0.371594 5.895774
135.891160 -91.500000 0.371594 5.883343
135.891160 -88.500000 0.371594 5.869609
135.891160 -85.500000 0.371594 5.854498
135.891160 -82.500000 0.371594 5.832927
135.891160 -79.500000 0.371594 5.828305
135.891160 -76.500000 0.371594 5.817296
135.891160 -73.500000 0.371594 5.800741
135.891160 -70.500000 0.371594 5.786102
135.891160 -67.500000 0.371594 5.776161
135.891160 -64.500000 0.371594 5.762927
135.891160 -61.500000 0.371594 5.758058
135.891160 -58.500000 0.371594 5.737836
135.891160 -55.500000 0.371594 5.728700
135.891160 -52.500000 0.371594 5.715451
135.891160 -49.500000 0.371594 5.706494
135.891160 -46.500000 0.371594 5.704597
135.891160 -43.500000 0.371594 5.699346
135.891160 -40.500000 0.371594 5.685807
135.891160 -37.500000 0.371594 5.684684
135.891160 -34.500000 0.371594 5.692227
135.891160 -31.500000 0.371594 5.676318
135.891160 -28.500000 0.371594 5.683712
135.891160 -25.500000 0.371594 5.692227
135.891160 -22.500000 0.371594 5.694122
135.891160 -19.500000 0.371594 5.697966
135.891160 -16.500000 0.371594 5.700925
135.891160 -13.500000 0.371594 5.703408
135.891160 -10.500000 0.371594 5.720720
135.891160 -7.500000 0.371594 5.722580
135.891160 -4.500000 0.371594 5.722087
135.891160 -1.500000 0.371594 5.718841
135.891160 1.500000 0.371594 5.729038
135.891160 4.500000 0.371594 5.722311
135.891160 7.500000 0.371594 5.723747
135.891160 10.500000 0.371594 5.717033
135.891160 13.500000 0.371594 5.706891
135.891160 16.500000 0.371594 5.708062
135.891160 19.500000 0.371594 5.701188
135.891160 22.500000 0.371594 5.696589
135.891160 25.500000 0.371594 5.687278
135.891160 28.500000 0.371594 5.689446
135.891160 31.500000 0.371594 5.694798
135.891160 34.500000 0.371594 5.687798
135.891160 37.500000 0.371594 5.696217
135.891160 40.500000 0.371594 5.700004
135.891160 43.500000 0.371594 5.701803
135.891160 46.500000 0.371594 5.710940
135.891160 49.500000 0.371594 5.705611
135.891160 52.500000 0.371594 5.731977
135.891160 55.500000 0.371594 5.738337
135.891160 58.500000 0.371594 5.738884
135.891160 61.500000 0.371594 5.755180
135.891160 64.500000 0.371594 5.769628
135.891160 67.500000 0.371594 5.775736
135.891160 70.500000 0.371594 5.791567
135.891160 73.500000 0.371594 5.803679
135.891160 76.500000 0.371594 5.821868
135.891160 79.500000 0.371594 5.827980
135.891160 82.500000 0.371594 5.843098
135.891160 85.500000 0.371594 5.860736
135.891160 88.500000 0.371594 5.876099
135.891160 91.500000 0.371594 5.886826
135.891160 94.500000 0.371594 5.908092
135.891160 97.500000 0.371594 5.918133
135.891160 100.500000 0.371594 5.935298
135.891160 103.500000 0.371594 5.942594
135.891160 106.500000 0.371594 5.962723
135.891160 109.500000 0.371594 5.982131
135.891160 112.500000 0.371594 5.984373
135.891160 115.500000 0.371594 6.004418
135.891160 118.500000 0.371594 6.018973
135.891160 121.500000 0.371594 6.030808
135.891160 124.500000 0.371594 6.034754
135.891160 127.500000 0.371594 6.051411
135.891160 130.500000 0.371594 6.057004
135.891160 133.500000 0.371594 6.083165
135.891160 136.500000 0.371594 6.096214
135.891160 139.500000 0.371594 6.094878
135.891160 142.500000 0.371594 6.108247
135.891160 145.500000 0.371594 6.116427
135.891160 148.500000 0.371594 6.125011
135.891160 151.500000 0.371594 6.128068
135.891160 154.500000 0.371594 6.132079
135.891160 157.500000 0.371594 6.151694
135.891160 160.500000 0.371594 6.140594
135.891160 163.500000 0.371594 6.151522
135.891160 166.500000 0.371594 6.156390
135.891160 169.500000 0.371594 6.164523
135.891160 172.500000 0.371594 6.174270
135.891160 175.500000 0.371594 6.168719
135.891160 178.500000 0.371594 6.169981
138.752026 -178.500000 0.358252 6.173742
138.752026 -175.500000 0.358252 6.161457
138.752026 -172.500000 0.358252 6.161526
138.752026 -169.500000 0.358252 6.168578
138.752026 -166.500000 0.358252 6.151763
138.752026 -163.500000 0.358252 6.161630
138.752026 -160.500000 0.358252 6.151522
138.752026 -157.500000 0.358252 6.139539
138.752026 -154.500000 0.358252 6.141651
138.752026 -151.500000 0.358252 6.128943
138.752026 -148.500000 0.358252 6.116760
138.752026 -145.500000 0.358252 6.112444
138.752026 -142.500000 0.358252 6.106862
138.752026 -139.500000 0.358252 6.099871
138.752026 -136.500000 0.358252 6.080050
138.752026 -133.500000 0.358252 6.072192
138.752026 -130.500000 0.358252 6.065754
138.752026 -127.500000 0.358252 6.038346
138.752026 -124.500000 0.358252 6.032641
138.752026 -121.500000 0.358252 6.019939
138.752026 -118.500000 0.358252 6.017646
138.752026 -115.500000 0.358252 6.005876
138.752026 -112.500000 0.358252 5.982597
138.752026 -109.500000 0.358252 5.969849
138.752026 -106.500000 0.358252 5.959790
138.752026 -103.500000 0.358252 5.950817
138.752026 -100.500000 0.358252 5.925167
138.752026 -97.500000 0.358252 5.921712
138.752026 -94.500000 0.358252 5.895774
138.752026 -91.500000 0.358252 5.883343
138.752026 -88.500000 0.358252 5.869609
138.752026 -85.500000 0.358252 5.854498
138.752026 -82.500000 0.358252 5.832927
138.752026 -79.500000 0.358252 5.828305
138.752026 -76.500000 0.358252 5.817296
138.752026 -73.500000 0.358252 5.800741
138.752026 -70.500000 0.358252 5.786102
138.752026 -67.500000 0.358252 5.776161
138.752026 -64.500000 0.358252 5.762927
138.752026 -61.500000 0.358252 5.758058
138.752026 -58.500000 0.358252 5.737836
138.752026 -55.500000 0.358252 5.728700
138.752026 -52.500000 0.358252 5.715451
138.752026 -49.500000 0.358252 5.706494
138.752026 -46.500000 0.358252 5.704597
138.752026 -43.500000 0.358252 5.699346
138.752026 -40.500000 0.358252 5.685807
138.752026 -37.500000 0.358252 5.684684
138.752026 -34.500000 0.358252 5.692227
138.752026 -31.500000 0.358252 5.676318
138.752026 -28.500000 0.358252 5.683712
138.752026 -25.500000 0.358252 5.692227
138.752026 -22.500000 0.358252 5.694122
138.752026 -19.500000 0.358252 5.697966
138.752026 -16.500000 0.358252 5.700925
138.752026 -13.500000 0.358252 5.703408
138.752026 -10.500000 0.358252 5.720720
138.752026 -7.500000 0.358252 5.722580
138.752026 -4.500000 0.358252 5.722087
138.752026 -1.500000 0.358252 5.718841
138.752026 1.500000 0.358252 5.729038
138.752026 4.500000 0.358252 5.722311
138.752026 7.500000 0.358252 5.723747
138.752026 10.500000 0.358252 5.717033
138.752026 13.500000 0.358252 5.706891
138.752026 16.500000 0.358252 5.708062
138.752026 19.500000 0.358252 5.701188
138.752026 22.500000 0.358252 5.696589
138.752026 25.500000 0.358252 5.687278
138.752026 28.500000 0.358252 5.689446
138.752026 31.500000 0.358252 5.694798
138.752026 34.500000 0.358252 5.687798
138.752026 37.500000 0.358252 5.696217
138.752026 40.500000 0.358252 5.700004
138.752026 43.500000 0.358252 5.701803
138.752026 46.500000 0.358252 5.710940
138.752026 49.500000 0.358252 5.705611
138.752026 52.500000 0.358252 5.731977
138.752026 55.500000 0.358252 5.738337
138.752026 58.500000 0.358252 5.738884
138.752026 61.500000 0.358252 5.755180
138.752026 64.500000 0.358252 5.769628
138.752026 67.500000 0.358252 5.775736
138.752026 70.500000 0.358252 5.791567
138.752026 73.500000 0.358252 5.803679
138.752026 76.500000 0.358252 5.821868
138.752026 79.500000 0.358252 5.827980
138.752026 82.500000 0.358252 5.843098
138.752026 85.500000 0.358252 5.860736
138.752026 88.500000 0.358252 5.876099
138.752026 91.500000 0.358252 5.886826
138.752026 94.500000 0.358252 5.908092
138.752026 97.500000 0.358252 5.918133
138.752026 100.500000 0.358252 5.935298
138.752026 103.500000 0.358252 5.942594
138.752026 106.500000 0.358252 5.962723
138.752026 109.500000 0.358252 5.982131
138.752026 112.500000 0.358252 5.984373
138.752026 115.500000 0.358252 6.004418
138.752026 118.500000 0.358252 6.018973
138.752026 121.500000 0.358252 6.030808
138.752026 124.500000 0.358252 6.034754
138.752026 127.500000 0.358252 6.051411
138.752026 130.500000 0.358252 6.057004
138.752026 133.500000 0.358252 6.083165
138.752026 136.500000 0.358252 6.096214
138.752026 139.500000 0.358252 6.094878
138.752026 142.500000 0.358252 6.108247
138.752026 145.500000 0.358252 6.116427
138.752026 148.500000 0.358252 6.125011
138.752026 151.500000 0.358252 6.128068
138.752026 154.500000 0.358252 6.132079
138.752026 157.500000 0.358252 6.151694
138.752026 160.500000 0.358252 6.140594
138.752026 163.500000 0.358252 6.151522
138.752026 166.500000 0.358252 6.156390
138.752026 169.500000 0.358252 6.164523
138.752026 172.500000 0.358252 6.174270
138.752026 175.500000 0.358252 6.168719
138.752026 178.500000 0.358252 6.169981
141.612893 -178.500000 0.348055 6.173742
141.612893 -175.500000 0.348055 6.161457
141.612893 -172.500000 0.348055 6.161526
141.612893 -169.500000 0.348055 6.168578
141.612893 -166.500000 0.348055 6.151763
141.612893 -163.500000 0.348055 6.161630
141.612893 -160.500000 0.348055 6.151522
141.612893 -157.500000 0.348055 6.139539
141.612893 -154.500000 0.348055 6.141651
141.612893 -151.500000 0.348055 6.128943
141.612893 -148.500000 0.348055 6.116760
141.612893 -145.500000 0.348055 6.112444
141.612893 -142.500000 0.348055 6.106862
141.612893 -139.500000 0.348055 6.099871
141.612893 -136.500000 0.348055 6.080050
141.612893 -133.500000 0.348055 6.072192
141.612893 -130.500000 0.348055 6.065754
141.612893 -127.500000 0.348055 6.038346
141.612893 -124.500000 0.348055 6.032641
141.612893 -121.500000 0.348055 6.019939
141.612893 -118.500000 0.348055 6.017646
141.612893 -115.500000 0.348055 6.005876
141.612893 -112.500000 0.348055 5.982597
141.612893 -109.500000 0.348055 5.969849
141.612893 -106.500000 0.348055 5.959790
141.612893 -103.500000 0.348055 5.950817
141.612893 -100.500000 0.348055 5.925167
141.612893 -97.500000 0.348055 5.921712
141.612893 -94.500000 0.348055 5.895774
141.612893 -91.500000 0.348055 5.883343
141.612893 -88.500000 0.348055 5.869609
141.612893 -85.500000 0.348055 5.854498
141.612893 -82.500000 0.348055 5.832927
141.612893 -79.500000 0.348055 5.828305
141.612893 -76.500000 0.348055 5.817296
141.612893 -73.500000 0.348055 5.800741
141.612893 -70.500000 0.348055 5.786102
141.612893 -67.500000 0.348055 5.776161
141.612893 -64.500000 0.348055 5.762927
141.612893 -61.500000 0.348055 5.758058
141.612893 -58.500000 0.348055 5.737836
141.612893 -55.500000 0.348055 5.728700
141.612893 -52.500000 0.348055 5.715451
141.612893 -49.500000 0.348055 5.706494
141.612893 -46.500000 0.348055 5.704597
141.612893 -43.500000 0.348055 5.699346
141.612893 -40.500000 0.348055 5.685807
141.612893 -37.500000 0.348055 5.684684
141.612893 -34.500000 0.348055 5.692227
141.612893 -31.500000 0.348055 5.676318
141.612893 -28.500000 0.348055 5.683712
141.612893 -25.500000 0.348055 5.692227
141.612893 -22.500000 0.348055 5.694122
141.612893 -19.500000 0.348055 5.697966
141.612893 -16.500000 0.348055 5.700925
141.612893 -13.500000 0.348055 5.703408
141.612893 -10.500000 0.348055 5.720720
141.612893 -7.500000 0.348055 5.722580
141.612893 -4.500000 0.348055 5.722087
141.612893 -1.500000 0.348055 5.718841
141.612893 1.500000 0.348055 5.729038
141.612893 4.500000 0.348055 5.722311
141.612893 7.500000 0.348055 5.723747
141.612893 10.500000 0.348055 5.717033
141.612893 13.500000 0.348055 5.706891
141.612893 16.500000 0.348055 5.708062
141.612893 19.500000 0.348055 5.701188
141.612893 22.500000 0.348055 5.696589
141.612893 25.500000 0.348055 5.687278
141.612893 28.500000 0.348055 5.689446
141.612893 31.500000 0.348055 5.694798
141.612893 34.500000 0.348055 5.687798
141.612893 37.500000 0.348055 5.696217
141.612893 40.500000 0.348055 5.700004
141.612893 43.500000 0.348055 5.701803
141.612893 46.500000 0.348055 5.710940
141.612893 49.500000 0.348055 5.705611
141.612893 52.500000 0.348055 5.731977
141.612893 55.500000 0.348055 5.738337
141.612893 58.500000 0.348055 5.738884
141.612893 61.500000 0.348055 5.755180
141.612893 64.500000 0.348055 5.769628
141.612893 67.500000 0.348055 5.775736
141.612893 70.500000 0.348055 5.791567
141.612893 73.500000 0.348055 5.803679
141.612893 76.500000 0.348055 5.821868
141.612893 79.500000 0.348055 5.827980
141.612893 82.500000 0.348055 5.843098
141.612893 85.500000 0.348055 5.860736
141.612893 88.500000 0.348055 5.876099
141.612893 91.500000 0.348055 5.886826
141.612893 94.500000 0.348055 5.908092
141.612893 97.500000 0.348055 5.918133
141.612893 100.500000 0.348055 5.935298
141.612893 103.500000 0.348055 5.942594
141.612893 106.500000 0.348055 5.962723
141.612893 109.500000 0.348055 5.982131
141.612893 112.500000 0.348055 5.984373
141.612893 115.500000 0.348055 6.004418
141.612893 118.500000 0.348055 6.018973
141.612893 121.500000 0.348055 6.030808
141.612893 124.500000 0.348055 6.034754
141.612893 127.500000 0.348055 6.051411
141.612893 130.500000 0.348055 6.057004
141.612893 133.500000 0.348055 6.083165
141.612893 136.500000 0.348055 6.096214
141.612893 139.500000 0.348055 6.094878
141.612893 142.500000 0.348055 6.108247
141.612893 145.500000 0.348055 6.116427
141.612893 148.500000 0.348055 6.125011
141.612893 151.500000 0.348055 6.128068
141.612893 154.500000 0.348055 6.132079
141.612893 157.500000 0.348055 6.151694
141.612893 160.500000 0.348055 6.140594
141.612893 163.500000 0.348055 6.151522
141.612893 166.500000 0.348055 6.156390
141.612893 169.500000 0.348055 6.164523
141.612893 172.500000 0.348055 6.174270
141.612893 175.500000 0.348055 6.168719
141.612893 178.500000 0.348055 6.169981
144.473759 -178.500000 0.339243 6.173742
144.473759 -175.500000 0.339243 6.161457
144.473759 -172.500000 0.339243 6.161526
144.473759 -169.500000 0.339243 6.168578
144.473759 -166.500000 0.339243 6.151763
144.473759 -163.500000 0.339243 6.161630
144.473759 -160.500000 0.339243 6.151522
144.473759 -157.500000 0.339243 6.139539
144.473759 -154.500000 0.339243 6.141651
144.473759 -151.500000 0.339243 6.128943
144.473759 -148.500000 0.339243 6.116760
144.473759 -145.500000 0.339243 6.112444
144.473759 -142.500000 0.339243 6.106862
144.473759 -139.500000 0.339243 6.099871
144.473759 -136.500000 0.339243 6.080050
144.473759 -133.500000 0.339243 6.072192
144.473759 -130.500000 0.339243 6.065754
144.473759 -127.500000 0.339243 6.038346
144.473759 -124.500000 0.339243 6.032641
144.473759 -121.500000 0.339243 6.019939
144.473759 -118.500000 0.339243 6.017646
144.473759 -115.500000 0.339243 6.005876
144.473759 -112.500000 0.339243 5.982597
144.473759 -109.500000 0.339243 5.969849
144.473759 -106.500000 0.339243 5.959790
144.473759 -103.500000 0.339243 5.950817
144.473759 -100.500000 0.339243 5.925167
144.473759 -97.500000 0.339243 5.921712
144.473759 -94.500000 0.339243 5.895774
144.473759 -91.500000 0.339243 5.883343
144.473759 -88.500000 0.339243 5.869609
144.473759 -85.500000 0.339243 5.854498
144.473759 -82.500000 0.339243 5.832927
144.473759 -79.500000 0.339243 5.828305
144.473759 -76.500000 0.339243 5.817296
144.473759 -73.500000 0.339243 5.800741
144.473759 -70.500000 0.339243 5.786102
144.473759 -67.500000 0.339243 5.776161
144.473759 -64.500000 0.339243 5.762927
144.473759 -61.500000 0.339243 5.758058
144.473759 -58.500000 0.339243 5.737836
144.473759 -55.500000 0.339243 5.728700
144.473759 -52.500000 0.339243 5.715451
144.473759 -49.500000 0.339243 5.706494
144.473759 -46.500000 0.339243 5.704597
144.473759 -43.500000 0.339243 5.699346
144.473759 -40.500000 0.339243 5.685807
144.473759 -37.500000 0.339243 5.684684
144.473759 -34.500000 0.339243 5.692227
144.473759 -31.500000 0.339243 5.676318
144.473759 -28.500000 0.339243 5.683712
144.473759 -25.500000 0.339243 5.692227
144.473759 -22.500000 0.339243 5.694122
144.473759 -19.500000 0.339243 5.697966
144.473759 -16.500000 0.339243 5.700925
144.473759 -13.500000 0.339243 5.703408
144.473759 -10.500000 0.339243 5.720720
144.473759 -7.500000 0.339243 5.722580
144.473759 -4.500000 0.339243 5.722087
144.473759 -1.500000 0.339243 5.718841
144.473759 1.500000 0.339243 5.729038
144.473759 4.500000 0.339243 5.722311
144.473759 7.500000 0.339243 5.723747
144.473759 10.500000 0.339243 5.717033
144.473759 13.500000 0.339243 5.706891
144.473759 16.500000 0.339243 5.708062
144.473759 19.500000 0.339243 5.701188
144.473759 22.500000 0.339243 5.696589
144.473759 25.500000 0.339243 5.687278
144.473759 28.500000 0.339243 5.689446
144.473759 31.500000 0.339243 5.694798
144.473759 34.500000 0.339243 5.687798
144.473759 37.500000 0.339243 5.696217
144.473759 40.500000 0.339243 5.700004
144.473759 43.500000 0.339243 5.701803
144.473759 46.500000 0.339243 5.710940
144.473759 49.500000 0.339243 5.705611
144.473759 52.500000 0.339243 5.731977
144.473759 55.500000 0.339243 5.738337
144.473759 58.500000 0.339243 5.738884
144.473759 61.500000 0.339243 5.755180
144.473759 64.500000 0.339243 5.769628
144.473759 67.500000 0.339243 5.775736
144.473759 70.500000 0.339243 5.791567
144.473759 73.500000 0.339243 5.803679
144.473759 76.500000 0.339243 5.821868
144.473759 79.500000 0.339243 5.827980
144.473759 82.500000 0.339243 5.843098
144.473759 85.500000 0.339243 5.860736
144.473759 88.500000 0.339243 5.876099
144.473759 91.500000 0.339243 5.886826
144.473759 94.500000 0.339243 5.908092
144.473759 97.500000 0.339243 5.918133
144.473759 100.500000 0.339243 5.935298
144.473759 103.500000 0.339243 5.942594
144.473759 106.500000 0.339243 5.962723
144.473759 109.500000 0.339243 5.982131
144.473759 112.500000 0.339243 5.984373
144.473759 115.500000 0.339243 6.004418
144.473759 118.500000 0.339243 6.018973
144.473759 121.500000 0.339243 6.030808
144.473759 124.500000 0.339243 6.034754
144.473759 127.500000 0.339243 6.051411
144.473759 130.500000 0.339243 6.057004
144.473759 133.500000 0.339243 6.083165
144.473759 136.500000 0.339243 6.096214
144.473759 139.500000 0.339243 6.094878
144.473759 142.500000 0.339243 6.108247
144.473759 145.500000 0.339243 6.116427
144.473759 148.500000 0.339243 6.125011
144.473759 151.500000 0.339243 6.128068
144.473759 154.500000 0.339243 6.132079
144.473759 157.500000 0.339243 6.151694
144.473759 160.500000 0.339243 6.140594
144.473759 163.500000 0.339243 6.151522
144.473759 166.500000 0.339243 6.156390
144.473759 169.500000 0.339243 6.164523
144.473759 172.500000 0.339243 6.174270
144.473759 175.500000 0.339243 6.168719
144.473759 178.500000 0.339243 6.169981
147.334626 -178.500000 0.324428 6.173742
147.334626 -175.500000 0.324428 6.161457
147.334626 -172.500000 0.324428 6.161526
147.334626 -169.500000 0.324428 6.168578
147.334626 -166.500000 0.324428 6.151763
147.334626 -163.500000 0.324428 6.161630
147.334626 -160.500000 0.324428 6.151522
147.334626 -157.500000 0.324428 6.139539
147.334626 -154.500000 0.324428 6.141651
147.334626 -151.500000 0.324428 6.128943
147.334626 -148.500000 0.324428 6.116760
147.334626 -145.500000 0.324428 6.112444
147.334626 -142.500000 0.324428 6.106862
147.334626 -139.500000 0.324428 6.099871
147.334626 -136.500000 0.324428 6.080050
147.334626 -133.500000 0.324428 6.072192
147.334626 -130.500000 0.324428 6.065754
147.334626 -127.500000 0.324428 6.038346
147.334626 -124.500000 0.324428 6.032641
147.334626 -121.500000 0.324428 6.019939
147.334626 -118.500000 0.324428 6.017646
147.334626 -115.500000 0.324428 6.005876
147.334626 -112.500000 0.324428 5.982597
147.334626 -109.500000 0.324428 5.969849
147.334626 -106.500000 0.324428 5.959790
147.334626 -103.500000 0.324428 5.950817
147.334626 -100.500000 0.324428 5.925167
147.334626 -97.500000 0.324428 5.921712
147.334626 -94.500000 0.324428 5.895774
147.334626 -91.500000 0.324428 5.883343
147.334626 -88.500000 0.324428 5.869609
147.334626 -85.500000 0.324428 5.854498
147.334626 -82.500000 0.324428 5.832927
147.334626 -79.500000 0.324428 5.828305
147.334626 -76.500000 0.324428 5.817296
147.334626 -73.500000 0.324428 5.800741
147.334626 -70.500000 0.324428 5.786102
147.334626 -67.500000 0.324428 5.776161
147.334626 -64.500000 0.324428 5.762927
147.334626 -61.500000 0.324428 5.758058
147.334626 -58.500000 0.324428 5.737836
147.334626 -55.500000 0.324428 5.728700
147.334626 -52.500000 0.324428 5.715451
147.334626 -49.500000 0.324428 5.706494
147.334626 -46.500000 0.324428 5.704597
147.334626 -43.500000 0.324428 5.699346
147.334626 -40.500000 0.324428 5.685807
147.334626 -37.500000 0.324428 5.684684
147.334626 -34.500000 0.324428 5.692227
147.334626 -31.500000 0.324428 5.676318
147.334626 -28.500000 0.324428 5.683712
147.334626 -25.500000 0.324428 5.692227
147.334626 -22.500000 0.324428 5.694122
147.334626 -19.500000 0.324428 5.697966
147.334626 -16.500000 0.324428 5.700925
147.334626 -13.500000 0.324428 5.703408
147.334626 -10.500000 0.324428 5.720720
147.334626 -7.500000 0.324428 5.722580
147.334626 -4.500000 0.324428 5.722087
147.334626 -1.500000 0.324428 5.718841
147.334626 1.500000 0.324428 5.729038
147.334626 4.500000 0.324428 5.722311
147.334626 7.500000 0.324428 5.723747
147.334626 10.500000 0.324428 5.717033
147.334626 13.500000 0.324428 5.706891
147.334626 16.500000 0.324428 5.708062
147.334626 19.500000 0.324428 5.701188
147.334626 22.500000 0.324428 5.696589
147.334626 25.500000 0.324428 5.687278
147.334626 28.500000 0.324428 5.689446
147.334626 31.500000 0.324428 5.694798
147.334626 34.500000 0.324428 5.687798
147.334626 37.500000 0.324428 5.696217
147.334626 40.500000 0.324428 5.700004
147.334626 43.500000 0.324428 5.701803
147.334626 46.500000 0.324428 5.710940
147.334626 49.500000 0.324428 5.705611
147.334626 52.500000 0.324428 5.731977
147.334626 55.500000 0.324428 5.738337
147.334626 58.500000 0.324428 5.738884
147.334626 61.500000 0.324428 5.755180
147.334626 64.500000 0.324428 5.769628
147.334626 67.500000 0.324428 5.775736
147.334626 70.500000 0.324428 5.791567
147.334626 73.500000 0.324428 5.803679
147.334626 76.500000 0.324428 5.821868
147.334626 79.500000 0.324428 5.827980
147.334626 82.500000 0.324428 5.843098
147.334626 85.500000 0.324428 5.860736
147.334626 88.500000 0.324428 5.876099
147.334626 91.500000 0.324428 5.886826
147.334626 94.500000 0.324428 5.908092
147.334626 97.500000 0.324428 5.918133
147.334626 100.500000 0.324428 5.935298
147.334626 103.500000 0.324428 5.942594
147.334626 106.500000 0.324428 5.962723
147.334626 109.500000 0.324428 5.982131
147.334626 112.500000 0.324428 5.984373
147.334626 115.500000 0.324428 6.004418
147.334626 118.500000 0.324428 6.018973
147.334626 121.500000 0.324428 6.030808
147.334626 124.500000 0.324428 6.034754
147.334626 127.500000 0.324428 6.051411
147.334626 130.500000 0.324428 6.057004
147.334626 133.500000 0.324428 6.083165
147.334626 136.500000 0.324428 6.096214
147.334626 139.500000 0.324428 6.094878
147.334626 142.500000 0.324428 6.108247
147.334626 145.500000 0.324428 6.116427
147.334626 148.500000 0.324428 6.125011
147.334626 151.500000 0.324428 6.128068
147.334626 154.500000 0.324428 6.132079
147.334626 157.500000 0.324428 6.151694
147.334626 160.500000 0.324428 6.140594
147.334626 163.500000 0.324428 6.151522
147.334626 166.500000 0.324428 6.156390
147.334626 169.500000 0.324428 6.164523
147.334626 172.500000 0.324428 6.174270
147.334626 175.500000 0.324428 6.168719
147.334626 178.500000 0.324428 6.169981
150.195493 -178.500000 0.321163 6.173742
150.195493 -175.500000 0.321163 6.161457
150.195493 -172.500000 0.321163 6.161526
150.195493 -169.500000 0.321163 6.168578
150.195493 -166.500000 0.321163 6.151763
150.195493 -163.500000 0.321163 6.161630
150.195493 -160.500000 0.321163 6.151522
150.195493 -157.500000 0.321163 6.139539
150.195493 -154.500000 0.321163 6.141651
150.195493 -151.500000 0.321163 6.128943
150.195493 -148.500000 0.321163 6.116760
150.195493 -145.500000 0.321163 6.112444
150.195493 -142.500000 0.321163 6.106862
150.195493 -139.500000 0.321163 6.099871
150.195493 -136.500000 0.321163 6.080050
150.195493 -133.500000 0.321163 6.072192
150.195493 -130.500000 0.321163 6.065754
150.195493 -127.500000 0.321163 6.038346
150.195493 -124.500000 0.321163 6.032641
150.195493 -121.500000 0.321163 6.019939
150.195493 -118.500000 0.321163 6.017646
150.195493 -115.500000 0.321163 6.005876
150.195493 -112.500000 0.321163 5.982597
150.195493 -109.500000 0.321163 5.969849
150.195493 -106.500000 0.321163 5.959790
150.195493 -103.500000 0.321163 5.950817
150.195493 -100.500000 0.321163 5.925167
150.195493 -97.500000 0.321163 5.921712
150.195493 -94.500000 0.321163 5.895774
150.195493 -91.500000 0.321163 5.883343
150.195493 -88.500000 0.321163 5.869609
150.195493 -85.500000 0.321163 5.854498
150.195493 -82.500000 0.321163 5.832927
150.195493 -79.500000 0.321163 5.828305
150.195493 -76.500000 0.321163 5.817296
150.195493 -73.500000 0.321163 5.800741
150.195493 -70.500000 0.321163 5.786102
150.195493 -67.500000 0.321163 5.776161
150.195493 -64.500000 0.321163 5.762927
150.195493 -61.500000 0.321163 5.758058
150.195493 -58.500000 0.321163 5.737836
150.195493 -55.500000 0.321163 5.728700
150.195493 -52.500000 0.321163 5.715451
150.195493 -49.500000 0.321163 5.706494
150.195493 -46.500000 0.321163 5.704597
150.195493 -43.500000 0.321163 5.699346
150.195493 -40.500000 0.321163 5.685807
150.195493 -37.500000 0.321163 5.684684
150.195493 -34.500000 0.321163 5.692227
150.195493 -31.500000 0.321163 5.676318
150.195493 -28.500000 0.321163 5.683712
150.195493 -25.500000 0.321163 5.692227
150.195493 -22.500000 0.321163 5.694122
150.195493 -19.500000 0.321163 5.697966
150.195493 -16.500000 0.321163 5.700925
150.195493 -13.500000 0.321163 5.703408
150.195493 -10.500000 0.321163 5.720720
150.195493 -7.500000 0.321163 5.722580
150.195493 -4.500000 0.321163 5.722087
150.195493 -1.500000 0.321163 5.718841
150.195493 1.500000 0.321163 5.729038
150.195493 4.500000 0.321163 5.722311
150.195493 7.500000 0.321163 5.723747
150.195493 10.500000 0.321163 5.717033
150.195493 13.500000 0.321163 5.706891
150.195493 16.500000 0.321163 5.708062
150.195493 19.500000 0.321163 5.701188
150.195493 22.500000 0.321163 5.696589
150.195493 25.500000 0.321163 5.687278
150.195493 28.500000 0.321163 5.689446
150.195493 31.500000 0.321163 5.694798
150.195493 34.500000 0.321163 5.687798
150.195493 37.500000 0.321163 5.696217
150.195493 40.500000 0.321163 5.700004
150.195493 43.500000 0.321163 5.701803
150.195493 46.500000 0.321163 5.710940
150.195493 49.500000 0.321163 5.705611
150.195493 52.500000 0.321163 5.731977
150.195493 55.500000 0.321163 5.738337
150.195493 58.500000 0.321163 5.738884
150.195493 61.500000 0.321163 5.755180
150.195493 64.500000 0.321163 5.769628
150.195493 67.500000 0.321163 5.775736
150.195493 70.500000 0.321163 5.791567
150.195493 73.500000 0.321163 5.803679
150.195493 76.500000 0.321163 5.821868
150.195493 79.500000 0.321163 5.827980
150.195493 82.500000 0.321163 5.843098
150.195493 85.500000 0.321163 5.860736
150.195493 88.500000 0.321163 5.876099
150.195493 91.500000 0.321163 5.886826
150.195493 94.500000 0.321163 5.908092
150.195493 97.500000 0.321163 5.918133
150.195493 100.500000 0.321163 5.935298
150.195493 103.500000 0.321163 5.942594
150.195493 106.500000 0.321163 5.962723
150.195493 109.500000 0.321163 5.982131
150.195493 112.500000 0.321163 5.984373
150.195493 115.500000 0.321163 6.004418
150.195493 118.500000 0.321163 6.018973
150.195493 121.500000 0.321163 6.030808
150.195493 124.500000 0.321163 6.034754
150.195493 127.500000 0.321163 6.051411
150.195493 130.500000 0.321163 6.057004
150.195493 133.500000 0.321163 6.083165
150.195493 136.500000 0.321163 6.096214
150.195493 139.500000 0.321163 6.094878
150.195493 142.500000 0.321163 6.108247
150.195493 145.500000 0.321163 6.116427
150.195493 148.500000 0.321163 6.125011
150.195493 151.500000 0.321163 6.128068
150.195493 154.500000 0.321163 6.132079
150.195493 157.500000 0.321163 6.151694
150.195493 160.500000 0.321163 6.140594
150.195493 163.500000 0.321163 6.151522
150.195493 166.500000 0.321163 6.156390
150.195493 169.500000 0.321163 6.164523
150.195493 172.500000 0.321163 6.174270
150.195493 175.500000 0.321163 6.168719
150.195493 178.500000 0.321163 6.169981
153.056359 -178.500000 0.311535 6.173742
153.056359 -175.500000 0.311535 6.161457
153.056359 -172.500000 0.311535 6.161526
153.056359 -169.500000 0.311535 6.168578
153.056359 -166.500000 0.311535 6.151763
153.056359 -163.500000 0.311535 6.161630
153.056359 -160.500000 0.311535 6.151522
153.056359 -157.500000 0.311535 6.139539
153.056359 -154.500000 0.311535 6.141651
153.056359 -151.500000 0.311535 6.128943
153.056359 -148.500000 0.311535 6.116760
153.056359 -145.500000 0.311535 6.112444
153.056359 -142.500000 0.311535 6.106862
153.056359 -139.500000 0.311535 6.099871
153.056359 -136.500000 0.311535 6.080050
153.056359 -133.500000 0.311535 6.072192
153.056359 -130.500000 0.311535 6.065754
153.056359 -127.500000 0.311535 6.038346
153.056359 -124.500000 0.311535 6.032641
153.056359 -121.500000 0.311535 6.019939
153.056359 -118.500000 0.311535 6.017646
153.056359 -115.500000 0.311535 6.005876
153.056359 -112.500000 0.311535 5.982597
153.056359 -109.500000 0.311535 5.969849
153.056359 -106.500000 0.311535 5.959790
153.056359 -103.500000 0.311535 5.950817
153.056359 -100.500000 0.311535 5.925167
153.056359 -97.500000 0.311535 5.921712
153.056359 -94.500000 0.311535 5.895774
153.056359 -91.500000 0.311535 5.883343
153.056359 -88.500000 0.311535 5.869609
153.056359 -85.500000 0.311535 5.854498
153.056359 -82.500000 0.311535 5.832927
153.056359 -79.500000 0.311535 5.828305
153.056359 -76.500000 0.311535 5.817296
153.056359 -73.500000 0.311535 5.800741
153.056359 -70.500000 0.311535 5.786102
153.056359 -67.500000 0.311535 5.776161
153.056359 -64.500000 0.311535 5.762927
153.056359 -61.500000 0.311535 5.758058
153.056359 -58.500000 0.311535 5.737836
153.056359 -55.500000 0.311535 5.728700
153.056359 -52.500000 0.311535 5.715451
153.056359 -49.500000 0.311535 5.706494
153.056359 -46.500000 0.311535 5.704597
153.056359 -43.500000 0.311535 5.699346
153.056359 -40.500000 0.311535 5.685807
153.056359 -37.500000 0.311535 5.684684
153.056359 -34.500000 0.311535 5.692227
153.056359 -31.500000 0.311535 5.676318
153.056359 -28.500000 0.311535 5.683712
153.056359 -25.500000 0.311535 5.692227
153.056359 -22.500000 0.311535 5.694122
153.056359 -19.500000 0.311535 5.697966
153.056359 -16.500000 0.311535 5.700925
153.056359 -13.500000 0.311535 5.703408
153.056359 -10.500000 0.311535 5.720720
153.056359 -7.500000 0.311535 5.722580
153.056359 -4.500000 0.311535 5.722087
153.056359 -1.500000 0.311535 5.718841
153.056359 1.500000 0.311535 5.729038
153.056359 4.500000 0.311535 5.722311
153.056359 7.500000 0.311535 5.723747
153.056359 10.500000 0.311535 5.717033
153.056359 13.500000 0.311535 5.706891
153.056359 16.500000 0.311535 5.708062
153.056359 19.500000 0.311535 5.701188
153.056359 22.500000 0.311535 5.696589
153.056359 25.500000 0.311535 5.687278
153.056359 28.500000 0.311535 5.689446
153.056359 31.500000 0.311535 5.694798
153.056359 34.500000 0.311535 5.687798
153.056359 37.500000 0.311535 5.696217
153.056359 40.500000 0.311535 5.700004
153.056359 43.500000 0.311535 5.701803
153.056359 46.500000 0.311535 5.710940
153.056359 49.500000 0.311535 5.705611
153.056359 52.500000 0.311535 5.731977
153.056359 55.500000 0.311535 5.738337
153.056359 58.500000 0.311535 5.738884
153.056359 61.500000 0.311535 5.755180
153.056359 64.500000 0.311535 5.769628
153.056359 67.500000 0.311535 5.775736
153.056359 70.500000 0.311535 5.791567
153.056359 73.500000 0.311535 5.803679
153.056359 76.500000 0.311535 5.821868
153.056359 79.500000 0.311535 5.827980
153.056359 82.500000 0.311535 5.843098
153.056359 85.500000 0.311535 5.860736
153.056359 88.500000 0.311535 5.876099
153.056359 91.500000 0.311535 5.886826
153.056359 94.500000 0.311535 5.908092
153.056359 97.500000 0.311535 5.918133
153.056359 100.500000 0.311535 5.935298
153.056359 103.500000 0.311535 5.942594
153.056359 106.500000 0.311535 5.962723
153.056359 109.500000 0.311535 5.982131
153.056359 112.500000 0.311535 5.984373
153.056359 115.500000 0.311535 6.004418
153.056359 118.500000 0.311535 6.018973
153.056359 121.500000 0.311535 6.030808
153.056359 124.500000 0.311535 6.034754
153.056359 127.500000 0.311535 6.051411
153.056359 130.500000 0.311535 6.057004
153.056359 133.500000 0.311535 6.083165
153.056359 136.500000 0.311535 6.096214
153.056359 139.500000 0.311535 6.094878
153.056359 142.500000 0.311535 6.108247
153.056359 145.500000 0.311535 6.116427
153.056359 148.500000 0.311535 6.125011
153.056359 151.500000 0.311535 6.128068
153.056359 154.500000 0.311535 6.132079
153.056359 157.500000 0.311535 6.151694
153.056359 160.500000 0.311535 6.140594
153.056359 163.500000 0.311535 6.151522
153.056359 166.500000 0.311535 6.156390
153.056359 169.500000 0.311535 6.164523
153.056359 172.500000 0.311535 6.174270
153.056359 175.500000 0.311535 6.168719
153.056359 178.500000 0.311535 6.169981
155.917226 -178.500000 0.308108 6.173742
155.917226 -175.500000 0.308108 6.161457
155.917226 -172.500000 0.308108 6.161526
155.917226 -169.500000 0.308108 6.168578
155.917226 -166.500000 0.308108 6.151763
155.917226 -163.500000 0.308108 6.161630
155.917226 -160.500000 0.308108 6.151522
155.917226 -157.500000 0.308108 6.139539
155.917226 -154.500000 0.308108 6.141651
155.917226 -151.500000 0.308108 6.128943
155.917226 -148.500000 0.308108 6.116760
155.917226 -145.500000 0.308108 6.112444
155.917226 -142.500000 0.308108 6.106862
155.917226 -139.500000 0.308108 6.099871
155.917226 -136.500000 0.308108 6.080050
155.917226 -133.500000 0.308108 6.072192
155.917226 -130.500000 0.308108 6.065754
155.917226 -127.500000 0.308108 6.038346
155.917226 -124.500000 0.308108 6.032641
155.917226 -121.500000 0.308108 6.019939
155.917226 -118.500000 0.308108 6.017646
155.917226 -115.500000 0.308108 6.005876
155.917226 -112.500000 0.308108 5.982597
155.917226 -109.500000 0.308108 5.969849
155.917226 -106.500000 0.308108 5.959790
155.917226 -103.500000 0.308108 5.950817
155.917226 -100.500000 0.308108 5.925167
155.917226 -97.500000 0.308108 5.921712
155.917226 -94.500000 0.308108 5.895774
155.917226 -91.500000 0.308108 5.883343
155.917226 -88.500000 0.308108 5.869609
155.917226 -85.500000 0.308108 5.854498
155.917226 -82.500000 0.308108 5.832927
155.917226 -79.500000 0.308108 5.828305
155.917226 -76.500000 0.308108 5.817296
155.917226 -73.500000 0.308108 5.800741
155.917226 -70.500000 0.308108 5.786102
155.917226 -67.500000 0.308108 5.776161
155.917226 -64.500000 0.308108 5.762927
155.917226 -61.500000 0.308108 5.758058
155.917226 -58.500000 0.308108 5.737836
155.917226 -55.500000 0.308108 5.728700
155.917226 -52.500000 0.308108 5.715451
155.917226 -49.500000 0.308108 5.706494
155.917226 -46.500000 0.308108 5.704597
155.917226 -43.500000 0.308108 5.699346
155.917226 -40.500000 0.308108 5.685807
155.917226 -37.500000 0.308108 5.684684
155.917226 -34.500000 0.308108 5.692227
155.917226 -31.500000 0.308108 5.676318
155.917226 -28.500000 0.308108 5.683712
155.917226 -25.500000 0.308108 5.692227
155.917226 -22.500000 0.308108 5.694122
155.917226 -19.500000 0.308108 5.697966
155.917226 -16.500000 0.308108 5.700925
155.917226 -13.500000 0.308108 5.703408
155.917226 -10.500000 0.308108 5.720720
155.917226 -7.500000 0.308108 5.722580
155.917226 -4.500000 0.308108 5.722087
155.917226 -1.500000 0.308108 5.718841
155.917226 1.500000 0.308108 5.729038
155.917226 4.500000 0.308108 5.722311
155.917226 7.500000 0.308108 5.723747
155.917226 10.500000 0.308108 5.717033
155.917226 13.500000 0.308108 5.706891
155.917226 16.500000 0.308108 5.708062
155.917226 19.500000 0.308108 5.701188
155.917226 22.500000 0.308108 5.696589
155.917226 25.500000 0.308108 5.687278
155.917226 28.500000 0.308108 5.689446
155.917226 31.500000 0.308108 5.694798
155.917226 34.500000 0.308108 5.687798
155.917226 37.500000 0.308108 5.696217
155.917226 40.500000 0.308108 5.700004
155.917226 43.500000 0.308108 5.701803
155.917226 46.500000 0.308108 5.710940
155.917226 49.500000 0.308108 5.705611
155.917226 52.500000 0.308108 5.731977
155.917226 55.500000 0.308108 5.738337
155.917226 58.500000 0.308108 5.738884
155.917226 61.500000 0.308108 5.755180
155.917226 64.500000 0.308108 5.769628
155.917226 67.500000 0.308108 5.775736
155.917226 70.500000 0.308108 5.791567
155.917226 73.500000 0.308108 5.803679
155.917226 76.500000 0.308108 5.821868
155.917226 79.500000 0.308108 5.827980
155.917226 82.500000 0.308108 5.843098
155.917226 85.500000 0.308108 5.860736
155.917226 88.500000 0.308108 5.876099
155.917226 91.500000 0.308108 5.886826
155.917226 94.500000 0.308108 5.908092
155.917226 97.500000 0.308108 5.918133
155.917226 100.500000 0.308108 5.935298
155.917226 103.500000 0.308108 5.942594
155.917226 106.500000 0.308108 5.962723
155.917226 109.500000 0.308108 5.982131
155.917226 112.500000 0.308108 5.984373
155.917226 115.500000 0.308108 6.004418
155.917226 118.500000 0.308108 6.018973
155.917226 121.500000 0.308108 6.030808
155.917226 124.500000 0.308108 6.034754
155.917226 127.500000 0.308108 6.051411
155.917226 130.500000 0.308108 6.057004
155.917226 133.500000 0.308108 6.083165
155.917226 136.500000 0.308108 6.096214
155.917226 139.500000 0.308108 6.094878
155.917226 142.500000 0.308108 6.108247
155.917226 145.500000 0.308108 6.116427
155.917226 148.500000 0.308108 6.125011
155.917226 151.500000 0.308108 6.128068
155.917226 154.500000 0.308108 6.132079
155.917226 157.500000 0.308108 6.151694
155.917226 160.500000 0.308108 6.140594
155.917226 163.500000 0.308108 6.151522
155.917226 166.500000 0.308108 6.156390
155.917226 169.500000 0.308108 6.164523
155.917226 172.500000 0.308108 6.174270
155.917226 175.500000 0.308108 6.168719
155.917226 178.500000 0.308108 6.169981
158.778092 -178.500000 0.305772 6.173742
158.778092 -175.500000 0.305772 6.161457
158.778092 -172.500000 0.305772 6.161526
158.778092 -169.500000 0.305772 6.168578
158.778092 -166.500000 0.305772 6.151763
158.778092 -163.500000 0.305772 6.161630
158.778092 -160.500000 0.305772 6.151522
158.778092 -157.500000 0.305772 6.139539
158.778092 -154.500000 0.305772 6.141651
158.778092 -151.500000 0.305772 6.128943
158.778092 -148.500000 0.305772 6.116760
158.778092 -145.500000 0.305772 6.112444
158.778092 -142.500000 0.305772 6.106862
158.778092 -139.500000 0.305772 6.099871
158.778092 -136.500000 0.305772 6.080050
158.778092 -133.500000 0.305772 6.072192
158.778092 -130.500000 0.305772 6.065754
158.778092 -127.500000 0.305772 6.038346
158.778092 -124.500000 0.305772 6.032641
158.778092 -121.500000 0.305772 6.019939
158.778092 -118.500000 0.305772 6.017646
158.778092 -115.500000 0.305772 6.005876
158.778092 -112.500000 0.305772 5.982597
158.778092 -109.500000 0.305772 5.969849
158.778092 -106.500000 0.305772 5.959790
158.778092 -103.500000 0.305772 5.950817
158.778092 -100.500000 0.305772 5.925167
158.778092 -97.500000 0.305772 5.921712
158.778092 -94.500000 0.305772 5.895774
158.778092 -91.500000 0.305772 5.883343
158.778092 -88.500000 0.305772 5.869609
158.778092 -85.500000 0.305772 5.854498
158.778092 -82.500000 0.305772 5.832927
158.778092 -79.500000 0.305772 5.828305
158.778092 -76.500000 0.305772 5.817296
158.778092 -73.500000 0.305772 5.800741
158.778092 -70.500000 0.305772 5.786102
158.778092 -67.500000 0.305772 5.776161
158.778092 -64.500000 0.305772 5.762927
158.778092 -61.500000 0.305772 5.758058
158.778092 -58.500000 0.305772 5.737836
158.778092 -55.500000 0.305772 5.728700
158.778092 -52.500000 0.305772 5.715451
158.778092 -49.500000 0.305772 5.706494
158.778092 -46.500000 0.305772 5.704597
158.778092 -43.500000 0.305772 5.699346
158.778092 -40.500000 0.305772 5.685807
158.778092 -37.500000 0.305772 5.684684
158.778092 -34.500000 0.305772 5.692227
158.778092 -31.500000 0.305772 5.676318
158.778092 -28.500000 0.305772 5.683712
158.778092 -25.500000 0.305772 5.692227
158.778092 -22.500000 0.305772 5.694122
158.778092 -19.500000 0.305772 5.697966
158.778092 -16.500000 0.305772 5.700925
158.778092 -13.500000 0.305772 5.703408
158.778092 -10.500000 0.305772 5.720720
158.778092 -7.500000 0.305772 5.722580
158.778092 -4.500000 0.305772 5.722087
158.778092 -1.500000 0.305772 5.718841
158.778092 1.500000 0.305772 5.729038
158.778092 4.500000 0.305772 5.722311
158.778092 7.500000 0.305772 5.723747
158.778092 10.500000 0.305772 5.717033
158.778092 13.500000 0.305772 5.706891
158.778092 16.500000 0.305772 5.708062
158.778092 19.500000 0.305772 5.701188
158.778092 22.500000 0.305772 5.696589
158.778092 25.500000 0.305772 5.687278
158.778092 28.500000 0.305772 5.689446
158.778092 31.500000 0.305772 5.694798
158.778092 34.500000 0.305772 5.687798
158.778092 37.500000 0.305772 5.696217
158.778092 40.500000 0.305772 5.700004
158.778092 43.500000 0.305772 5.701803
158.778092 46.500000 0.305772 5.710940
158.778092 49.500000 0.305772 5.705611
158.778092 52.500000 0.305772 5.731977
158.778092 55.500000 0.305772 5.738337
158.778092 58.500000 0.305772 5.738884
158.778092 61.500000 0.305772 5.755180
158.778092 64.500000 0.305772 5.769628
158.778092 67.500000 0.305772 5.775736
158.778092 70.500000 0.305772 5.791567
158.778092 73.500000 0.305772 5.803679
158.778092 76.500000 0.305772 5.821868
158.778092 79.500000 0.305772 5.827980
158.778092 82.500000 0.305772 5.843098
158.778092 85.500000 0.305772 5.860736
158.778092 88.500000 0.305772 5.876099
158.778092 91.500000 0.305772 5.886826
158.778092 94.500000 0.305772 5.908092
158.778092 97.500000 0.305772 5.918133
158.778092 100.500000 0.305772 5.935298
158.778092 103.500000 0.305772 5.942594
158.778092 106.500000 0.305772 5.962723
158.778092 109.500000 0.305772 5.982131
158.778092 112.500000 0.305772 5.984373
158.778092 115.500000 0.305772 6.004418
158.778092 118.500000 0.305772 6.018973
158.778092 121.500000 0.305772 6.030808
158.778092 124.500000 0.305772 6.034754
158.778092 127.500000 0.305772 6.051411
158.778092 130.500000 0.305772 6.057004
158.778092 133.500000 0.305772 6.083165
158.778092 136.500000 0.305772 6.096214
158.778092 139.500000 0.305772 6.094878
158.778092 142.500000 0.305772 6.108247
158.778092 145.500000 0.305772 6.116427
158.778092 148.500000 0.305772 6.125011
158.778092 151.500000 0.305772 6.128068
158.778092 154.500000 0.305772 6.132079
158.778092 157.500000 0.305772 6.151694
158.778092 160.500000 0.305772 6.140594
158.778092 163.500000 0.305772 6.151522
158.778092 166.500000 0.305772 6.156390
158.778092 169.500000 0.305772 6.164523
158.778092 172.500000 0.305772 6.174270
158.778092 175.500000 0.305772 6.168719
158.778092 178.500000 0.305772 6.169981
161.638959 -178.500000 0.298104 6.173742
161.638959 -175.500000 0.298104 6.161457
161.638959 -172.500000 0.298104 6.161526
161.638959 -169.500000 0.298104 6.168578
161.638959 -166.500000 0.298104 6.151763
161.638959 -163.500000 0.298104 6.161630
161.638959 -160.500000 0.298104 6.151522
161.638959 -157.500000 0.298104 6.139539
161.638959 -154.500000 0.298104 6.141651
161.638959 -151.500000 0.298104 6.128943
161.638959 -148.500000 0.298104 6.116760
161.638959 -145.500000 0.298104 6.112444
161.638959 -142.500000 0.298104 6.106862
161.638959 -139.500000 0.298104 6.099871
161.638959 -136.500000 0.298104 6.080050
161.638959 -133.500000 0.298104 6.072192
161.638959 -130.500000 0.298104 6.065754
161.638959 -127.500000 0.298104 6.038346
161.638959 -124.500000 0.298104 6.032641
161.638959 -121.500000 0.298104 6.019939
161.638959 -118.500000 0.298104 6.017646
161.638959 -115.500000 0.298104 6.005876
161.638959 -112.500000 0.298104 5.982597
161.638959 -109.500000 0.298104 5.969849
161.638959 -106.500000 0.298104 5.959790
161.638959 -103.500000 0.298104 5.950817
161.638959 -100.500000 0.298104 5.925167
161.638959 -97.500000 0.298104 5.921712
161.638959 -94.500000 0.298104 5.895774
161.638959 -91.500000 0.298104 5.883343
161.638959 -88.500000 0.298104 5.869609
161.638959 -85.500000 0.298104 5.854498
161.638959 -82.500000 0.298104 5.832927
161.638959 -79.500000 0.298104 5.828305
161.638959 -76.500000 0.298104 5.817296
161.638959 -73.500000 0.298104 5.800741
161.638959 -70.500000 0.298104 5.786102
161.638959 -67.500000 0.298104 5.776161
161.638959 -64.500000 0.298104 5.762927
161.638959 -61.500000 0.298104 5.758058
161.638959 -58.500000 0.298104 5.737836
161.638959 -55.500000 0.298104 5.728700
161.638959 -52.500000 0.298104 5.715451
161.638959 -49.500000 0.298104 5.706494
161.638959 -46.500000 0.298104 5.704597
161.638959 -43.500000 0.298104 5.699346
161.638959 -40.500000 0.298104 5.685807
161.638959 -37.500000 0.298104 5.684684
161.638959 -34.500000 0.298104 5.692227
161.638959 -31.500000 0.298104 5.676318
161.638959 -28.500000 0.298104 5.683712
161.638959 -25.500000 0.298104 5.692227
161.638959 -22.500000 0.298104 5.694122
161.638959 -19.500000 0.298104 5.697966
161.638959 -16.500000 0.298104 5.700925
161.638959 -13.500000 0.298104 5.703408
161.638959 -10.500000 0.298104 5.720720
161.638959 -7.500000 0.298104 5.722580
161.638959 -4.500000 0.298104 5.722087
161.638959 -1.500000 0.298104 5.718841
161.638959 1.500000 0.298104 5.729038
161.638959 4.500000 0.298104 5.722311
161.638959 7.500000 0.298104 5.723747
161.638959 10.500000 0.298104 5.717033
161.638959 13.500000 0.298104 5.706891
161.638959 16.500000 0.298104 5.708062
161.638959 19.500000 0.298104 5.701188
161.638959 22.500000 0.298104 5.696589
161.638959 25.500000 0.298104 5.687278
161.638959 28.500000 0.298104 5.689446
161.638959 31.500000 0.298104 5.694798
161.638959 34.500000 0.298104 5.687798
161.638959 37.500000 0.298104 5.696217
161.638959 40.500000 0.298104 5.700004
161.638959 43.500000 0.298104 5.701803
161.638959 46.500000 0.298104 5.710940
161.638959 49.500000 0.298104 5.705611
161.638959 52.500000 0.298104 5.731977
161.638959 55.500000 0.298104 5.738337
161.638959 58.500000 0.298104 5.738884
161.638959 61.500000 0.298104 5.755180
161.638959 64.500000 0.298104 5.769628
161.638959 67.500000 0.298104 5.775736
161.638959 70.500000 0.298104 5.791567
161.638959 73.500000 0.298104 5.803679
161.638959 76.500000 0.298104 5.821868
161.638959 79.500000 0.298104 5.827980
161.638959 82.500000 0.298104 5.843098
161.638959 85.500000 0.298104 5.860736
161.638959 88.500000 0.298104 5.876099
161.638959 91.500000 0.298104 5.886826
161.638959 94.500000 0.298104 5.908092
161.638959 97.500000 0.298104 5.918133
161.638959 100.500000 0.298104 5.935298
161.638959 103.500000 0.298104 5.942594
161.638959 106.500000 0.298104 5.962723
161.638959 109.500000 0.298104 5.982131
161.638959 112.500000 0.298104 5.984373
161.638959 115.500000 0.298104 6.004418
161.638959 118.500000 0.298104 6.018973
161.638959 121.500000 0.298104 6.030808
161.638959 124.500000 0.298104 6.034754
161.638959 127.500000 0.298104 6.051411
161.638959 130.500000 0.298104 6.057004
161.638959 133.500000 0.298104 6.083165
161.638959 136.500000 0.298104 6.096214
161.638959 139.500000 0.298104 6.094878
161.638959 142.500000 0.298104 6.108247
161.638959 145.500000 0.298104 6.116427
161.638959 148.500000 0.298104 6.125011
161.638959 151.500000 0.298104 6.128068
161.638959 154.500000 0.298104 6.132079
161.638959 157.500000 0.298104 6.151694
161.638959 160.500000 0.298104 6.140594
161.638959 163.500000 0.298104 6.151522
161.638959 166.500000 0.298104 6.156390
161.638959 169.500000 0.298104 6.164523
161.638959 172.500000 0.298104 6.174270
161.638959 175.500000 0.298104 6.168719
161.638959 178.500000 0.298104 6.169981
164.499825 -178.500000 0.286395 6.173742
164.499825 -175.500000 0.286395 6.161457
164.499825 -172.500000 0.286395 6.161526
164.499825 -169.500000 0.286395 6.168578
164.499825 -166.500000 0.286395 6.151763
164.499825 -163.500000 0.286395 6.161630
164.499825 -160.500000 0.286395 6.151522
164.499825 -157.500000 0.286395 6.139539
164.499825 -154.500000 0.286395 6.141651
164.499825 -151.500000 0.286395 6.128943
164.499825 -148.500000 0.286395 6.116760
164.499825 -145.500000 0.286395 6.112444
164.499825 -142.500000 0.286395 6.106862
164.499825 -139.500000 0.286395 6.099871
164.499825 -136.500000 0.286395 6.080050
164.499825 -133.500000 0.286395 6.072192
164.499825 -130.500000 0.286395 6.065754
164.499825 -127.500000 0.286395 6.038346
164.499825 -124.500000 0.286395 6.032641
164.499825 -121.500000 0.286395 6.019939
164.499825 -118.500000 0.286395 6.017646
164.499825 -115.500000 0.286395 6.005876
164.499825 -112.500000 0.286395 5.982597
164.499825 -109.500000 0.286395 5.969849
164.499825 -106.500000 0.286395 5.959790
164.499825 -103.500000 0.286395 5.950817
164.499825 -100.500000 0.286395 5.925167
164.499825 -97.500000 0.286395 5.921712
164.499825 -94.500000 0.286395 5.895774
164.499825 -91.500000 0.286395 5.883343
164.499825 -88.500000 0.286395 5.869609
164.499825 -85.500000 0.286395 5.854498
164.499825 -82.500000 0.286395 5.832927
164.499825 -79.500000 0.286395 5.828305
164.499825 -76.500000 0.286395 5.817296
164.499825 -73.500000 0.286395 5.800741
164.499825 -70.500000 0.286395 5.786102
164.499825 -67.500000 0.286395 5.776161
164.499825 -64.500000 0.286395 5.762927
164.499825 -61.500000 0.286395 5.758058
164.499825 -58.500000 0.286395 5.737836
164.499825 -55.500000 0.286395 5.728700
164.499825 -52.500000 0.286395 5.715451
164.499825 -49.500000 0.286395 5.706494
164.499825 -46.500000 0.286395 5.704597
164.499825 -43.500000 0.286395 5.699346
164.499825 -40.500000 0.286395 5.685807
164.499825 -37.500000 0.286395 5.684684
164.499825 -34.500000 0.286395 5.692227
164.499825 -31.500000 0.286395 5.676318
164.499825 -28.500000 0.286395 5.683712
164.499825 -25.500000 0.286395 5.692227
164.499825 -22.500000 0.286395 5.694122
164.499825 -19.500000 0.286395 5.697966
164.499825 -16.500000 0.286395 5.700925
164.499825 -13.500000 0.286395 5.703408
164.499825 -10.500000 0.286395 5.720720
164.499825 -7.500000 0.286395 5.722580
164.499825 -4.500000 0.286395 5.722087
164.499825 -1.500000 0.286395 5.718841
164.499825 1.500000 0.286395 5.729038
164.499825 4.500000 0.286395 5.722311
164.499825 7.500000 0.286395 5.723747
164.499825 10.500000 0.286395 5.717033
164.499825 13.500000 0.286395 5.706891
164.499825 16.500000 0.286395 5.708062
164.499825 19.500000 0.286395 5.701188
164.499825 22.500000 0.286395 5.696589
164.499825 25.500000 0.286395 5.687278
164.499825 28.500000 0.286395 5.689446
164.499825 31.500000 0.286395 5.694798
164.499825 34.500000 0.286395 5.687798
164.499825 37.500000 0.286395 5.696217
164.499825 40.500000 0.286395 5.700004
164.499825 43.500000 0.286395 5.701803
164.499825 46.500000 0.286395 5.710940
164.499825 49.500000 0.286395 5.705611
164.499825 52.500000 0.286395 5.731977
164.499825 55.500000 0.286395 5.738337
164.499825 58.500000 0.286395 5.738884
164.499825 61.500000 0.286395 5.755180
164.499825 64.500000 0.286395 5.769628
164.499825 67.500000 0.286395 5.775736
164.499825 70.500000 0.286395 5.791567
164.499825 73.500000 0.286395 5.803679
164.499825 76.500000 0.286395 5.821868
164.499825 79.500000 0.286395 5.827980
164.499825 82.500000 0.286395 5.843098
164.499825 85.500000 0.286395 5.860736
164.499825 88.500000 0.286395 5.876099
164.499825 91.500000 0.286395 5.886826
164.499825 94.500000 0.286395 5.908092
164.499825 97.500000 0.286395 5.918133
164.499825 100.500000 0.286395 5.935298
164.499825 103.500000 0.286395 5.942594
164.499825 106.500000 0.286395 5.962723
164.499825 109.500000 0.286395 5.982131
164.499825 112.500000 0.286395 5.984373
164.499825 115.500000 0.286395 6.004418
164.499825 118.500000 0.286395 6.018973
164.499825 121.500000 0.286395 6.030808
164.499825 124.500000 0.286395 6.034754
164.499825 127.500000 0.286395 6.051411
164.499825 130.500000 0.286395 6.057004
164.499825 133.500000 0.286395 6.083165
164.499825 136.500000 0.286395 6.096214
164.499825 139.500000 0.286395 6.094878
164.499825 142.500000 0.286395 6.108247
164.499825 145.500000 0.286395 6.116427
164.499825 148.500000 0.286395 6.125011
164.499825 151.500000 0.286395 6.128068
164.499825 154.500000 0.286395 6.132079
164.499825 157.500000 0.286395 6.151694
164.499825 160.500000 0.286395 6.140594
164.499825 163.500000 0.286395 6.151522
164.499825 166.500000 0.286395 6.156390
164.499825 169.500000 0.286395 6.164523
164.499825 172.500000 0.286395 6.174270
164.499825 175.500000 0.286395 6.168719
164.499825 178.500000 0.286395 6.169981
167.360692 -178.500000 0.284098 6.173742
167.360692 -175.500000 0.284098 6.161457
167.360692 -172.500000 0.284098 6.161526
167.360692 -169.500000 0.284098 6.168578
167.360692 -166.500000 0.284098 6.151763
167.360692 -163.500000 0.284098 6.161630
167.360692 -160.500000 0.284098 6.151522
167.360692 -157.500000 0.284098 6.139539
167.360692 -154.500000 0.284098 6.141651
167.360692 -151.500000 0.284098 6.128943
167.360692 -148.500000 0.284098 6.116760
167.360692 -145.500000 0.284098 6.112444
167.360692 -142.500000 0.284098 6.106862
167.360692 -139.500000 0.284098 6.099871
167.360692 -136.500000 0.284098 6.080050
167.360692 -133.500000 0.284098 6.072192
167.360692 -130.500000 0.284098 6.065754
167.360692 -127.500000 0.284098 6.038346
167.360692 -124.500000 0.284098 6.032641
167.360692 -121.500000 0.284098 6.019939
167.360692 -118.500000 0.284098 6.017646
167.360692 -115.500000 0.284098 6.005876
167.360692 -112.500000 0.284098 5.982597
167.360692 -109.500000 0.284098 5.969849
167.360692 -106.500000 0.284098 5.959790
167.360692 -103.500000 0.284098 5.950817
167.360692 -100.500000 0.284098 5.925167
167.360692 -97.500000 0.284098 5.921712
167.360692 -94.500000 0.284098 5.895774
167.360692 -91.500000 0.284098 5.883343
167.360692 -88.500000 0.284098 5.869609
167.360692 -85.500000 0.284098 5.854498
167.360692 -82.500000 0.284098 5.832927
167.360692 -79.500000 0.284098 5.828305
167.360692 -76.500000 0.284098 5.817296
167.360692 -73.500000 0.284098 5.800741
167.360692 -70.500000 0.284098 5.786102
167.360692 -67.500000 0.284098 5.776161
167.360692 -64.500000 0.284098 5.762927
167.360692 -61.500000 0.284098 5.758058
167.360692 -58.500000 0.284098 5.737836
167.360692 -55.500000 0.284098 5.728700
167.360692 -52.500000 0.284098 5.715451
167.360692 -49.500000 0.284098 5.706494
167.360692 -46.500000 0.284098 5.704597
167.360692 -43.500000 0.284098 5.699346
167.360692 -40.500000 0.284098 5.685807
167.360692 -37.500000 0.284098 5.684684
167.360692 -34.500000 0.284098 5.692227
167.360692 -31.500000 0.284098 5.676318
167.360692 -28.500000 0.284098 5.683712
167.360692 -25.500000 0.284098 5.692227
167.360692 -22.500000 0.284098 5.694122
167.360692 -19.500000 0.284098 5.697966
167.360692 -16.500000 0.284098 5.700925
167.360692 -13.500000 0.284098 5.703408
167.360692 -10.500000 0.284098 5.720720
167.360692 -7.500000 0.284098 5.722580
167.360692 -4.500000 0.284098 5.722087
167.360692 -1.500000 0.284098 5.718841
167.360692 1.500000 0.284098 5.729038
167.360692 4.500000 0.284098 5.722311
167.360692 7.500000 0.284098 5.723747
167.360692 10.500000 0.284098 5.717033
167.360692 13.500000 0.284098 5.706891
167.360692 16.500000 0.284098 5.708062
167.360692 19.500000 0.284098 5.701188
167.360692 22.500000 0.284098 5.696589
167.360692 25.500000 0.284098 5.687278
167.360692 28.500000 0.284098 5.689446
167.360692 31.500000 0.284098 5.694798
167.360692 34.500000 0.284098 5.687798
167.360692 37.500000 0.284098 5.696217
167.360692 40.500000 0.284098 5.700004
167.360692 43.500000 0.284098 5.701803
167.360692 46.500000 0.284098 5.710940
167.360692 49.500000 0.284098 5.705611
167.360692 52.500000 0.284098 5.731977
167.360692 55.500000 0.284098 5.738337
167.360692 58.500000 0.284098 5.738884
167.360692 61.500000 0.284098 5.755180
167.360692 64.500000 0.284098 5.769628
167.360692 67.500000 0.284098 5.775736
167.360692 70.500000 0.284098 5.791567
167.360692 73.500000 0.284098 5.803679
167.360692 76.500000 0.284098 5.821868
167.360692 79.500000 0.284098 5.827980
167.360692 82.500000 0.284098 5.843098
167.360692 85.500000 0.284098 5.860736
167.360692 88.500000 0.284098 5.876099
167.360692 91.500000 0.284098 5.886826
167.360692 94.500000 0.284098 5.908092
167.360692 97.500000 0.284098 5.918133
167.360692 100.500000 0.284098 5.935298
167.360692 103.500000 0.284098 5.942594
167.360692 106.500000 0.284098 5.962723
167.360692 109.500000 0.284098 5.982131
167.360692 112.500000 0.284098 5.984373
167.360692 115.500000 0.284098 6.004418
167.360692 118.500000 0.284098 6.018973
167.360692 121.500000 0.284098 6.030808
167.360692 124.500000 0.284098 6.034754
167.360692 127.500000 0.284098 6.051411
167.360692 130.500000 0.284098 6.057004
167.360692 133.500000 0.284098 6.083165
167.360692 136.500000 0.284098 6.096214
167.360692 139.500000 0.284098 6.094878
167.360692 142.500000 0.284098 6.108247
167.360692 145.500000 0.284098 6.116427
167.360692 148.500000 0.284098 6.125011
167.360692 151.500000 0.284098 6.128068
167.360692 154.500000 0.284098 6.132079
167.360692 157.500000 0.284098 6.151694
167.360692 160.500000 0.284098 6.140594
167.360692 163.500000 0.284098 6.151522
167.360692 166.500000 0.284098 6.156390
167.360692 169.500000 0.284098 6.164523
167.360692 172.500000 0.284098 6.174270
167.360692 175.500000 0.284098 6.168719
167.360692 178.500000 0.284098 6.169981
170.221558 -178.500000 0.274457 6.173742
170.221558 -175.500000 0.274457 6.161457
170.221558 -172.500000 0.274457 6.161526
170.221558 -169.500000 0.274457 6.168578
170.221558 -166.500000 0.274457 6.151763
170.221558 -163.500000 0.274457 6.161630
170.221558 -160.500000 0.274457 6.151522
170.221558 -157.500000 0.274457 6.139539
170.221558 -154.500000 0.274457 6.141651
170.221558 -151.500000 0.274457 6.128943
170.221558 -148.500000 0.274457 6.116760
170.221558 -145.500000 0.274457 6.112444
170.221558 -142.500000 0.274457 6.106862
170.221558 -139.500000 0.274457 6.099871
170.221558 -136.500000 0.274457 6.080050
170.221558 -133.500000 0.274457 6.072192
170.221558 -130.500000 0.274457 6.065754
170.221558 -127.500000 0.274457 6.038346
170.221558 -124.500000 0.274457 6.032641
170.221558 -121.500000 0.274457 6.019939
170.221558 -118.500000 0.274457 6.017646
170.221558 -115.500000 0.274457 6.005876
170.221558 -112.500000 0.274457 5.982597
170.221558 -109.500000 0.274457 5.969849
170.221558 -106.500000 0.274457 5.959790
170.221558 -103.500000 0.274457 5.950817
170.221558 -100.500000 0.274457 5.925167
170.221558 -97.500000 0.274457 5.921712
170.221558 -94.500000 0.274457 5.895774
170.221558 -91.500000 0.274457 5.883343
170.221558 -88.500000 0.274457 5.869609
170.221558 -85.500000 0.274457 5.854498
170.221558 -82.500000 0.274457 5.832927
170.221558 -79.500000 0.274457 5.828305
170.221558 -76.500000 0.274457 5.817296
170.221558 -73.500000 0.274457 5.800741
170.221558 -70.500000 0.274457 5.786102
170.221558 -67.500000 0.274457 5.776161
170.221558 -64.500000 0.274457 5.762927
170.221558 -61.500000 0.274457 5.758058
170.221558 -58.500000 0.274457 5.737836
170.221558 -55.500000 0.274457 5.728700
170.221558 -52.500000 0.274457 5.715451
170.221558 -49.500000 0.274457 5.706494
170.221558 -46.500000 0.274457 5.704597
170.221558 -43.500000 0.274457 5.699346
170.221558 -40.500000 0.274457 5.685807
170.221558 -37.500000 0.274457 5.684684
170.221558 -34.500000 0.274457 5.692227
170.221558 -31.500000 0.274457 5.676318
170.221558 -28.500000 0.274457 5.683712
170.221558 -25.500000 0.274457 5.692227
170.221558 -22.500000 0.274457 5.694122
170.221558 -19.500000 0.274457 5.697966
170.221558 -16.500000 0.274457 5.700925
170.221558 -13.500000 0.274457 5.703408
170.221558 -10.500000 0.274457 5.720720
170.221558 -7.500000 0.274457 5.722580
170.221558 -4.500000 0.274457 5.722087
170.221558 -1.500000 0.274457 5.718841
170.221558 1.500000 0.274457 5.729038
170.221558 4.500000 0.274457 5.722311
170.221558 7.500000 0.274457 5.723747
170.221558 10.500000 0.274457 5.717033
170.221558 13.500000 0.274457 5.706891
170.221558 16.500000 0.274457 5.708062
170.221558 19.500000 0.274457 5.701188
170.221558 22.500000 0.274457 5.696589
170.221558 25.500000 0.274457 5.687278
170.221558 28.500000 0.274457 5.689446
170.221558 31.500000 0.274457 5.694798
170.221558 34.500000 0.274457 5.687798
170.221558 37.500000 0.274457 5.696217
170.221558 40.500000 0.274457 5.700004
170.221558 43.500000 0.274457 5.701803
170.221558 46.500000 0.274457 5.710940
170.221558 49.500000 0.274457 5.705611
170.221558 52.500000 0.274457 5.731977
170.221558 55.500000 0.274457 5.738337
170.221558 58.500000 0.274457 5.738884
170.221558 61.500000 0.274457 5.755180
170.221558 64.500000 0.274457 5.769628
170.221558 67.500000 0.274457 5.775736
170.221558 70.500000 0.274457 5.791567
170.221558 73.500000 0.274457 5.803679
170.221558 76.500000 0.274457 5.821868
170.221558 79.500000 0.274457 5.827980
170.221558 82.500000 0.274457 5.843098
170.221558 85.500000 0.274457 5.860736
170.221558 88.500000 0.274457 5.876099
170.221558 91.500000 0.274457 5.886826
170.221558 94.500000 0.274457 5.908092
170.221558 97.500000 0.274457 5.918133
170.221558 100.500000 0.274457 5.935298
170.221558 103.500000 0.274457 5.942594
170.221558 106.500000 0.274457 5.962723
170.221558 109.500000 0.274457 5.982131
170.221558 112.500000 0.274457 5.984373
170.221558 115.500000 0.274457 6.004418
170.221558 118.500000 0.274457 6.018973
170.221558 121.500000 0.274457 6.030808
170.221558 124.500000 0.274457 6.034754
170.221558 127.500000 0.274457 6.051411
170.221558 130.500000 0.274457 6.057004
170.221558 133.500000 0.274457 6.083165
170.221558 136.500000 0.274457 6.096214
170.221558 139.500000 0.274457 6.094878
170.221558 142.500000 0.274457 6.108247
170.221558 145.500000 0.274457 6.116427
170.221558 148.500000 0.274457 6.125011
170.221558 151.500000 0.274457 6.128068
170.221558 154.500000 0.274457 6.132079
170.221558 157.500000 0.274457 6.151694
170.221558 160.500000 0.274457 6.140594
170.221558 163.500000 0.274457 6.151522
170.221558 166.500000 0.274457 6.156390
170.221558 169.500000 0.274457 6.164523
170.221558 172.500000 0.274457 6.174270
170.221558 175.500000 0.274457 6.168719
170.221558 178.500000 0.274457 6.169981
173.082425 -178.500000 0.277550 6.173742
173.082425 -175.500000 0.277550 6.161457
173.082425 -172.500000 0.277550 6.161526
173.082425 -169.500000 0.277550 6.168578
173.082425 -166.500000 0.277550 6.151763
173.082425 -163.500000 0.277550 6.161630
173.082425 -160.500000 0.277550 6.151522
173.082425 -157.500000 0.277550 6.139539
173.082425 -154.500000 0.277550 6.141651
173.082425 -151.500000 0.277550 6.128943
173.082425 -148.500000 0.277550 6.116760
173.082425 -145.500000 0.277550 6.112444
173.082425 -142.500000 0.277550 6.106862
173.082425 -139.500000 0.277550 6.099871
173.082425 -136.500000 0.277550 6.080050
173.082425 -133.500000 0.277550 6.072192
173.082425 -130.500000 0.277550 6.065754
173.082425 -127.500000 0.277550 6.038346
173.082425 -124.500000 0.277550 6.032641
173.082425 -121.500000 0.277550 6.019939
173.082425 -118.500000 0.277550 6.017646
173.082425 -115.500000 0.277550 6.005876
173.082425 -112.500000 0.277550 5.982597
173.082425 -109.500000 0.277550 5.969849
173.082425 -106.500000 0.277550 5.959790
173.082425 -103.500000 0.277550 5.950817
173.082425 -100.500000 0.277550 5.925167
173.082425 -97.500000 0.277550 5.921712
173.082425 -94.500000 0.277550 5.895774
173.082425 -91.500000 0.277550 5.883343
173.082425 -88.500000 0.277550 5.869609
173.082425 -85.500000 0.277550 5.854498
173.082425 -82.500000 0.277550 5.832927
173.082425 -79.500000 0.277550 5.828305
173.082425 -76.500000 0.277550 5.817296
173.082425 -73.500000 0.277550 5.800741
173.082425 -70.500000 0.277550 5.786102
173.082425 -67.500000 0.277550 5.776161
173.082425 -64.500000 0.277550 5.762927
173.082425 -61.500000 0.277550 5.758058
173.082425 -58.500000 0.277550 5.737836
173.082425 -55.500000 0.277550 5.728700
173.082425 -52.500000 0.277550 5.715451
173.082425 -49.500000 0.277550 5.706494
173.082425 -46.500000 0.277550 5.704597
173.082425 -43.500000 0.277550 5.699346
173.082425 -40.500000 0.277550 5.685807
173.082425 -37.500000 0.277550 5.684684
173.082425 -34.500000 0.277550 5.692227
173.082425 -31.500000 0.277550 5.676318
173.082425 -28.500000 0.277550 5.683712
173.082425 -25.500000 0.277550 5.692227
173.082425 -22.500000 0.277550 5.694122
173.082425 -19.500000 0.277550 5.697966
173.082425 -16.500000 0.277550 5.700925
173.082425 -13.500000 0.277550 5.703408
173.082425 -10.500000 0.277550 5.720720
173.082425 -7.500000 0.277550 5.722580
173.082425 -4.500000 0.277550 5.722087
173.082425 -1.500000 0.277550 5.718841
173.082425 1.500000 0.277550 5.729038
173.082425 4.500000 0.277550 5.722311
173.082425 7.500000 0.277550 5.723747
173.082425 10.500000 0.277550 5.717033
173.082425 13.500000 0.277550 5.706891
173.082425 16.500000 0.277550 5.708062
173.082425 19.500000 0.277550 5.701188
173.082425 22.500000 0.277550 5.696589
173.082425 25.500000 0.277550 5.687278
173.082425 28.500000 0.277550 5.689446
173.082425 31.500000 0.277550 5.694798
173.082425 34.500000 0.277550 5.687798
173.082425 37.500000 0.277550 5.696217
173.082425 40.500000 0.277550 5.700004
173.082425 43.500000 0.277550 5.701803
173.082425 46.500000 0.277550 5.710940
173.082425 49.500000 0.277550 5.705611
173.082425 52.500000 0.277550 5.731977
173.082425 55.500000 0.277550 5.738337
173.082425 58.500000 0.277550 5.738884
173.082425 61.500000 0.277550 5.755180
173.082425 64.500000 0.277550 5.769628
173.082425 67.500000 0.277550 5.775736
173.082425 70.500000 0.277550 5.791567
173.082425 73.500000 0.277550 5.803679
173.082425 76.500000 0.277550 5.821868
173.082425 79.500000 0.277550 5.827980
173.082425 82.500000 0.277550 5.843098
173.082425 85.500000 0.277550 5.860736
173.082425 88.500000 0.277550 5.876099
173.082425 91.500000 0.277550 5.886826
173.082425 94.500000 0.277550 5.908092
173.082425 97.500000 0.277550 5.918133
173.082425 100.500000 0.277550 5.935298
173.082425 103.500000 0.277550 5.942594
173.082425 106.500000 0.277550 5.962723
173.082425 109.500000 0.277550 5.982131
173.082425 112.500000 0.277550 5.984373
173.082425 115.500000 0.277550 6.004418
173.082425 118.500000 0.277550 6.018973
173.082425 121.500000 0.277550 6.030808
173.082425 124.500000 0.277550 6.034754
173.082425 127.500000 0.277550 6.051411
173.082425 130.500000 0.277550 6.057004
173.082425 133.500000 0.277550 6.083165
173.082425 136.500000 0.277550 6.096214
173.082425 139.500000 0.277550 6.094878
173.082425 142.500000 0.277550 6.108247
173.082425 145.500000 0.277550 6.116427
173.082425 148.500000 0.277550 6.125011
173.082425 151.500000 0.277550 6.128068
173.082425 154.500000 0.277550 6.132079
173.082425 157.500000 0.277550 6.151694
173.082425 160.500000 0.277550 6.140594
173.082425 163.500000 0.277550 6.151522
173.082425 166.500000 0.277550 6.156390
173.082425 169.500000 0.277550 6.164523
173.082425 172.500000 0.277550 6.174270
173.082425 175.500000 0.277550 6.168719
173.082425 178.500000 0.277550 6.169981
175.943291 -178.500000 0.281681 6.173742
175.943291 -175.500000 0.281681 6.161457
175.943291 -172.500000 0.281681 6.161526
175.943291 -169.500000 0.281681 6.168578
175.943291 -166.500000 0.281681 6.151763
175.943291 -163.500000 0.281681 6.161630
175.943291 -160.500000 0.281681 6.151522
175.943291 -157.500000 0.281681 6.139539
175.943291 -154.500000 0.281681 6.141651
175.943291 -151.500000 0.281681 6.128943
175.943291 -148.500000 0.281681 6.116760
175.943291 -145.500000 0.281681 6.112444
175.943291 -142.500000 0.281681 6.106862
175.943291 -139.500000 0.281681 6.099871
175.943291 -136.500000 0.281681 6.080050
175.943291 -133.500000 0.281681 6.072192
175.943291 -130.500000 0.281681 6.065754
175.943291 -127.500000 0.281681 6.038346
175.943291 -124.500000 0.281681 6.032641
175.943291 -121.500000 0.281681 6.019939
175.943291 -118.500000 0.281681 6.017646
175.943291 -115.500000 0.281681 6.005876
175.943291 -112.500000 0.281681 5.982597
175.943291 -109.500000 0.281681 5.969849
175.943291 -106.500000 0.281681 5.959790
175.943291 -103.500000 0.281681 5.950817
175.943291 -100.500000 0.281681 5.925167
175.943291 -97.500000 0.281681 5.921712
175.943291 -94.500000 0.281681 5.895774
175.943291 -91.500000 0.281681 5.883343
175.943291 -88.500000 0.281681 5.869609
175.943291 -85.500000 0.281681 5.854498
175.943291 -82.500000 0.281681 5.832927
175.943291 -79.500000 0.281681 5.828305
175.943291 -76.500000 0.281681 5.817296
175.943291 -73.500000 0.281681 5.800741
175.943291 -70.500000 0.281681 5.786102
175.943291 -67.500000 0.281681 5.776161
175.943291 -64.500000 0.281681 5.762927
175.943291 -61.500000 0.281681 5.758058
175.943291 -58.500000 0.281681 5.737836
175.943291 -55.500000 0.281681 5.728700
175.943291 -52.500000 0.281681 5.715451
175.943291 -49.500000 0.281681 5.706494
175.943291 -46.500000 0.281681 5.704597
175.943291 -43.500000 0.281681 5.699346
175.943291 -40.500000 0.281681 5.685807
175.943291 -37.500000 0.281681 5.684684
175.943291 -34.500000 0.281681 5.692227
175.943291 -31.500000 0.281681 5.676318
175.943291 -28.500000 0.281681 5.683712
175.943291 -25.500000 0.281681 5.692227
175.943291 -22.500000 0.281681 5.694122
175.943291 -19.500000 0.281681 5.697966
175.943291 -16.500000 0.281681 5.700925
175.943291 -13.500000 0.281681 5.703408
175.943291 -10.500000 0.281681 5.720720
175.943291 -7.500000 0.281681 5.722580
175.943291 -4.500000 0.281681 5.722087
175.943291 -1.500000 0.281681 5.718841
175.943291 1.500000 0.281681 5.729038
175.943291 4.500000 0.281681 5.722311
175.943291 7.500000 0.281681 5.723747
175.943291 10.500000 0.281681 5.717033
175.943291 13.500000 0.281681 5.706891
175.943291 16.500000 0.281681 5.708062
175.943291 19.500000 0.281681 5.701188
175.943291 22.500000 0.281681 5.696589
175.943291 25.500000 0.281681 5.687278
175.943291 28.500000 0.281681 5.689446
175.943291 31.500000 0.281681 5.694798
175.943291 34.500000 0.281681 5.687798
175.943291 37.500000 0.281681 5.696217
175.943291 40.500000 0.281681 5.700004
175.943291 43.500000 0.281681 5.701803
175.943291 46.500000 0.281681 5.710940
175.943291 49.500000 0.281681 5.705611
175.943291 52.500000 0.281681 5.731977
175.943291 55.500000 0.281681 5.738337
175.943291 58.500000 0.281681 5.738884
175.943291 61.500000 0.281681 5.755180
175.943291 64.500000 0.281681 5.769628
175.943291 67.500000 0.281681 5.775736
175.943291 70.500000 0.281681 5.791567
175.943291 73.500000 0.281681 5.803679
175.943291 76.500000 0.281681 5.821868
175.943291 79.500000 0.281681 5.827980
175.943291 82.500000 0.281681 5.843098
175.943291 85.500000 0.281681 5.860736
175.943291 88.500000 0.281681 5.876099
175.943291 91.500000 0.281681 5.886826
175.943291 94.500000 0.281681 5.908092
175.943291 97.500000 0.281681 5.918133
175.943291 100.500000 0.281681 5.935298
175.943291 103.500000 0.281681 5.942594
175.943291 106.500000 0.281681 5.962723
175.943291 109.500000 0.281681 5.982131
175.943291 112.500000 0.281681 5.984373
175.943291 115.500000 0.281681 6.004418
175.943291 118.500000 0.281681 6.018973
175.943291 121.500000 0.281681 6.030808
175.943291 124.500000 0.281681 6.034754
175.943291 127.500000 0.281681 6.051411
175.943291 130.500000 0.281681 6.057004
175.943291 133.500000 0.281681 6.083165
175.943291 136.500000 0.281681 6.096214
175.943291 139.500000 0.281681 6.094878
175.943291 142.500000 0.281681 6.108247
175.943291 145.500000 0.281681 6.116427
175.943291 148.500000 0.281681 6.125011
175.943291 151.500000 0.281681 6.128068
175.943291 154.500000 0.281681 6.132079
175.943291 157.500000 0.281681 6.151694
175.943291 160.500000 0.281681 6.140594
175.943291 163.500000 0.281681 6.151522
175.943291 166.500000 0.281681 6.156390
175.943291 169.500000 0.281681 6.164523
175.943291 172.500000 0.281681 6.174270
175.943291 175.500000 0.281681 6.168719
175.943291 178.500000 0.281681 6.169981
178.804158 -178.500000 0.256505 6.173742
178.804158 -175.500000 0.256505 6.161457
178.804158 -172.500000 0.256505 6.161526
178.804158 -169.500000 0.256505 6.168578
178.804158 -166.500000 0.256505 6.151763
178.804158 -163.500000 0.256505 6.161630
178.804158 -160.500000 0.256505 6.151522
178.804158 -157.500000 0.256505 6.139539
178.804158 -154.500000 0.256505 6.141651
178.804158 -151.500000 0.256505 6.128943
178.804158 -148.500000 0.256505 6.116760
178.804158 -145.500000 0.256505 6.112444
178.804158 -142.500000 0.256505 6.106862
178.804158 -139.500000 0.256505 6.099871
178.804158 -136.500000 0.256505 6.080050
178.804158 -133.500000 0.256505 6.072192
178.804158 -130.500000 0.256505 6.065754
178.804158 -127.500000 0.256505 6.038346
178.804158 -124.500000 0.256505 6.032641
178.804158 -121.500000 0.256505 6.019939
178.804158 -118.500000 0.256505 6.017646
178.804158 -115.500000 0.256505 6.005876
178.804158 -112.500000 0.256505 5.982597
178.804158 -109.500000 0.256505 5.969849
178.804158 -106.500000 0.256505 5.959790
178.804158 -103.500000 0.256505 5.950817
178.804158 -100.500000 0.256505 5.925167
178.804158 -97.500000 0.256505 5.921712
178.804158 -94.500000 0.256505 5.895774
178.804158 -91.500000 0.256505 5.883343
178.804158 -88.500000 0.256505 5.869609
178.804158 -85.500000 0.256505 5.854498
178.804158 -82.500000 0.256505 5.832927
178.804158 -79.500000 0.256505 5.828305
178.804158 -76.500000 0.256505 5.817296
178.804158 -73.500000 0.256505 5.800741
178.804158 -70.500000 0.256505 5.786102
178.804158 -67.500000 0.256505 5.776161
178.804158 -64.500000 0.256505 5.762927
178.804158 -61.500000 0.256505 5.758058
178.804158 -58.500000 0.256505 5.737836
178.804158 -55.500000 0.256505 5.728700
178.804158 -52.500000 0.256505 5.715451
178.804158 -49.500000 0.256505 5.706494
178.804158 -46.500000 0.256505 5.704597
178.804158 -43.500000 0.256505 5.699346
178.804158 -40.500000 0.256505 5.685807
178.804158 -37.500000 0.256505 5.684684
178.804158 -34.500000 0.256505 5.692227
178.804158 -31.500000 0.256505 5.676318
178.804158 -28.500000 0.256505 5.683712
178.804158 -25.500000 0.256505 5.692227
178.804158 -22.500000 0.256505 5.694122
178.804158 -19.500000 0.256505 5.697966
178.804158 -16.500000 0.256505 5.700925
178.804158 -13.500000 0.256505 5.703408
178.804158 -10.500000 0.256505 5.720720
178.804158 -7.500000 0.256505 5.722580
178.804158 -4.500000 0.256505 5.722087
178.804158 -1.500000 0.256505 5.718841
178.804158 1.500000 0.256505 5.729038
178.804158 4.500000 0.256505 5.722311
178.804158 7.500000 0.256505 5.723747
178.804158 10.500000 0.256505 5.717033
178.804158 13.500000 0.256505 5.706891
178.804158 16.500000 0.256505 5.708062
178.804158 19.500000 0.256505 5.701188
178.804158 22.500000 0.256505 5.696589
178.804158 25.500000 0.256505 5.687278
178.804158 28.500000 0.256505 5.689446
178.804158 31.500000 0.256505 5.694798
178.804158 34.500000 0.256505 5.687798
178.804158 37.500000 0.256505 5.696217
178.804158 40.500000 0.256505 5.700004
178.804158 43.500000 0.256505 5.701803
178.804158 46.500000 0.256505 5.710940
178.804158 49.500000 0.256505 5.705611
178.804158 52.500000 0.256505 5.731977
178.804158 55.500000 0.256505 5.738337
178.804158 58.500000 0.256505 5.738884
178.804158 61.500000 0.256505 5.755180
178.804158 64.500000 0.256505 5.769628
178.804158 67.500000 0.256505 5.775736
178.804158 70.500000 0.256505 5.791567
178.804158 73.500000 0.256505 5.803679
178.804158 76.500000 0.256505 5.821868
178.804158 79.500000 0.256505 5.827980
178.804158 82.500000 0.256505 5.843098
178.804158 85.500000 0.256505 5.860736
178.804158 88.500000 0.256505 5.876099
178.804158 91.500000 0.256505 5.886826
178.804158 94.500000 0.256505 5.908092
178.804158 97.500000 0.256505 5.918133
178.804158 100.500000 0.256505 5.935298
178.804158 103.500000 0.256505 5.942594
178.804158 106.500000 0.256505 5.962723
178.804158 109.500000 0.256505 5.982131
178.804158 112.500000 0.256505 5.984373
178.804158 115.500000 0.256505 6.004418
178.804158 118.500000 0.256505 6.018973
178.804158 121.500000 0.256505 6.030808
178.804158 124.500000 0.256505 6.034754
178.804158 127.500000 0.256505 6.051411
178.804158 130.500000 0.256505 6.057004
178.804158 133.500000 0.256505 6.083165
178.804158 136.500000 0.256505 6.096214
178.804158 139.500000 0.256505 6.094878
178.804158 142.500000 0.256505 6.108247
178.804158 145.500000 0.256505 6.116427
178.804158 148.500000 0.256505 6.125011
178.804158 151.500000 0.256505 6.128068
178.804158 154.500000 0.256505 6.132079
178.804158 157.500000 0.256505 6.151694
178.804158 160.500000 0.256505 6.140594
178.804158 163.500000 0.256505 6.151522
178.804158 166.500000 0.256505 6.156390
178.804158 169.500000 0.256505 6.164523
178.804158 172.500000 0.256505 6.174270
178.804158 175.500000 0.256505 6.168719
178.804158 178.500000 0.256505 6.169981
