# Supplementary material for: Predicting scale-dependent chromatin polymer properties from systematic coarse-graining
Source: Nat Commun. 2023 Jul 11;14:4108. doi: 10.1038/s41467-023-39907-2 (PMC10336007; doi:10.1038/s41467-023-39907-2)
Supplement: Supplementary file 4 — Source Data [file 41467_2023_39907_MOESM4_ESM.zip › source_data/source_data_fig_4/source_data_fig_4j/theta_phi_seg25.txt]

1.430433 -178.500000 1.383314 6.266107
1.430433 -175.500000 1.383314 6.238578
1.430433 -172.500000 1.383314 6.258813
1.430433 -169.500000 1.383314 6.261314
1.430433 -166.500000 1.383314 6.241030
1.430433 -163.500000 1.383314 6.232145
1.430433 -160.500000 1.383314 6.241253
1.430433 -157.500000 1.383314 6.208758
1.430433 -154.500000 1.383314 6.195240
1.430433 -151.500000 1.383314 6.227952
1.430433 -148.500000 1.383314 6.208974
1.430433 -145.500000 1.383314 6.188443
1.430433 -142.500000 1.383314 6.160884
1.430433 -139.500000 1.383314 6.125083
1.430433 -136.500000 1.383314 6.138484
1.430433 -133.500000 1.383314 6.129264
1.430433 -130.500000 1.383314 6.118942
1.430433 -127.500000 1.383314 6.104630
1.430433 -124.500000 1.383314 6.065873
1.430433 -121.500000 1.383314 6.070942
1.430433 -118.500000 1.383314 6.051557
1.430433 -115.500000 1.383314 6.005205
1.430433 -112.500000 1.383314 6.021194
1.430433 -109.500000 1.383314 5.976540
1.430433 -106.500000 1.383314 5.974487
1.430433 -103.500000 1.383314 5.977739
1.430433 -100.500000 1.383314 5.910760
1.430433 -97.500000 1.383314 5.907079
1.430433 -94.500000 1.383314 5.890285
1.430433 -91.500000 1.383314 5.890756
1.430433 -88.500000 1.383314 5.886678
1.430433 -85.500000 1.383314 5.845280
1.430433 -82.500000 1.383314 5.838246
1.430433 -79.500000 1.383314 5.821386
1.430433 -76.500000 1.383314 5.781568
1.430433 -73.500000 1.383314 5.773008
1.430433 -70.500000 1.383314 5.751172
1.430433 -67.500000 1.383314 5.729669
1.430433 -64.500000 1.383314 5.715982
1.430433 -61.500000 1.383314 5.710848
1.430433 -58.500000 1.383314 5.701568
1.430433 -55.500000 1.383314 5.676898
1.430433 -52.500000 1.383314 5.688002
1.430433 -49.500000 1.383314 5.657292
1.430433 -46.500000 1.383314 5.644186
1.430433 -43.500000 1.383314 5.638918
1.430433 -40.500000 1.383314 5.650965
1.430433 -37.500000 1.383314 5.638307
1.430433 -34.500000 1.383314 5.633556
1.430433 -31.500000 1.383314 5.627135
1.430433 -28.500000 1.383314 5.643204
1.430433 -25.500000 1.383314 5.652202
1.430433 -22.500000 1.383314 5.657043
1.430433 -19.500000 1.383314 5.657666
1.430433 -16.500000 1.383314 5.673477
1.430433 -13.500000 1.383314 5.668179
1.430433 -10.500000 1.383314 5.694956
1.430433 -7.500000 1.383314 5.695214
1.430433 -4.500000 1.383314 5.697803
1.430433 -1.500000 1.383314 5.684159
1.430433 1.500000 1.383314 5.695473
1.430433 4.500000 1.383314 5.681478
1.430433 7.500000 1.383314 5.691988
1.430433 10.500000 1.383314 5.699619
1.430433 13.500000 1.383314 5.681860
1.430433 16.500000 1.383314 5.678041
1.430433 19.500000 1.383314 5.682115
1.430433 22.500000 1.383314 5.659161
1.430433 25.500000 1.383314 5.660658
1.430433 28.500000 1.383314 5.694956
1.430433 31.500000 1.383314 5.662033
1.430433 34.500000 1.383314 5.674869
1.430433 37.500000 1.383314 5.668053
1.430433 40.500000 1.383314 5.677406
1.430433 43.500000 1.383314 5.671708
1.430433 46.500000 1.383314 5.696378
1.430433 49.500000 1.383314 5.712162
1.430433 52.500000 1.383314 5.688772
1.430433 55.500000 1.383314 5.701568
1.430433 58.500000 1.383314 5.732751
1.430433 61.500000 1.383314 5.738269
1.430433 64.500000 1.383314 5.761202
1.430433 67.500000 1.383314 5.761340
1.430433 70.500000 1.383314 5.754596
1.430433 73.500000 1.383314 5.788213
1.430433 76.500000 1.383314 5.802645
1.430433 79.500000 1.383314 5.817435
1.430433 82.500000 1.383314 5.840336
1.430433 85.500000 1.383314 5.837947
1.430433 88.500000 1.383314 5.867913
1.430433 91.500000 1.383314 5.864692
1.430433 94.500000 1.383314 5.902138
1.430433 97.500000 1.383314 5.914616
1.430433 100.500000 1.383314 5.926111
1.430433 103.500000 1.383314 5.913812
1.430433 106.500000 1.383314 5.955525
1.430433 109.500000 1.383314 6.000457
1.430433 112.500000 1.383314 5.983414
1.430433 115.500000 1.383314 6.021910
1.430433 118.500000 1.383314 6.023166
1.430433 121.500000 1.383314 6.041455
1.430433 124.500000 1.383314 6.056739
1.430433 127.500000 1.383314 6.071507
1.430433 130.500000 1.383314 6.092440
1.430433 133.500000 1.383314 6.106383
1.430433 136.500000 1.383314 6.114018
1.430433 139.500000 1.383314 6.138484
1.430433 142.500000 1.383314 6.173108
1.430433 145.500000 1.383314 6.171026
1.430433 148.500000 1.383314 6.193111
1.430433 151.500000 1.383314 6.212654
1.430433 154.500000 1.383314 6.229054
1.430433 157.500000 1.383314 6.238578
1.430433 160.500000 1.383314 6.222900
1.430433 163.500000 1.383314 6.227071
1.430433 166.500000 1.383314 6.242369
1.430433 169.500000 1.383314 6.239915
1.430433 172.500000 1.383314 6.258132
1.430433 175.500000 1.383314 6.257678
1.430433 178.500000 1.383314 6.245278
4.291300 -178.500000 1.352464 6.266107
4.291300 -175.500000 1.352464 6.238578
4.291300 -172.500000 1.352464 6.258813
4.291300 -169.500000 1.352464 6.261314
4.291300 -166.500000 1.352464 6.241030
4.291300 -163.500000 1.352464 6.232145
4.291300 -160.500000 1.352464 6.241253
4.291300 -157.500000 1.352464 6.208758
4.291300 -154.500000 1.352464 6.195240
4.291300 -151.500000 1.352464 6.227952
4.291300 -148.500000 1.352464 6.208974
4.291300 -145.500000 1.352464 6.188443
4.291300 -142.500000 1.352464 6.160884
4.291300 -139.500000 1.352464 6.125083
4.291300 -136.500000 1.352464 6.138484
4.291300 -133.500000 1.352464 6.129264
4.291300 -130.500000 1.352464 6.118942
4.291300 -127.500000 1.352464 6.104630
4.291300 -124.500000 1.352464 6.065873
4.291300 -121.500000 1.352464 6.070942
4.291300 -118.500000 1.352464 6.051557
4.291300 -115.500000 1.352464 6.005205
4.291300 -112.500000 1.352464 6.021194
4.291300 -109.500000 1.352464 5.976540
4.291300 -106.500000 1.352464 5.974487
4.291300 -103.500000 1.352464 5.977739
4.291300 -100.500000 1.352464 5.910760
4.291300 -97.500000 1.352464 5.907079
4.291300 -94.500000 1.352464 5.890285
4.291300 -91.500000 1.352464 5.890756
4.291300 -88.500000 1.352464 5.886678
4.291300 -85.500000 1.352464 5.845280
4.291300 -82.500000 1.352464 5.838246
4.291300 -79.500000 1.352464 5.821386
4.291300 -76.500000 1.352464 5.781568
4.291300 -73.500000 1.352464 5.773008
4.291300 -70.500000 1.352464 5.751172
4.291300 -67.500000 1.352464 5.729669
4.291300 -64.500000 1.352464 5.715982
4.291300 -61.500000 1.352464 5.710848
4.291300 -58.500000 1.352464 5.701568
4.291300 -55.500000 1.352464 5.676898
4.291300 -52.500000 1.352464 5.688002
4.291300 -49.500000 1.352464 5.657292
4.291300 -46.500000 1.352464 5.644186
4.291300 -43.500000 1.352464 5.638918
4.291300 -40.500000 1.352464 5.650965
4.291300 -37.500000 1.352464 5.638307
4.291300 -34.500000 1.352464 5.633556
4.291300 -31.500000 1.352464 5.627135
4.291300 -28.500000 1.352464 5.643204
4.291300 -25.500000 1.352464 5.652202
4.291300 -22.500000 1.352464 5.657043
4.291300 -19.500000 1.352464 5.657666
4.291300 -16.500000 1.352464 5.673477
4.291300 -13.500000 1.352464 5.668179
4.291300 -10.500000 1.352464 5.694956
4.291300 -7.500000 1.352464 5.695214
4.291300 -4.500000 1.352464 5.697803
4.291300 -1.500000 1.352464 5.684159
4.291300 1.500000 1.352464 5.695473
4.291300 4.500000 1.352464 5.681478
4.291300 7.500000 1.352464 5.691988
4.291300 10.500000 1.352464 5.699619
4.291300 13.500000 1.352464 5.681860
4.291300 16.500000 1.352464 5.678041
4.291300 19.500000 1.352464 5.682115
4.291300 22.500000 1.352464 5.659161
4.291300 25.500000 1.352464 5.660658
4.291300 28.500000 1.352464 5.694956
4.291300 31.500000 1.352464 5.662033
4.291300 34.500000 1.352464 5.674869
4.291300 37.500000 1.352464 5.668053
4.291300 40.500000 1.352464 5.677406
4.291300 43.500000 1.352464 5.671708
4.291300 46.500000 1.352464 5.696378
4.291300 49.500000 1.352464 5.712162
4.291300 52.500000 1.352464 5.688772
4.291300 55.500000 1.352464 5.701568
4.291300 58.500000 1.352464 5.732751
4.291300 61.500000 1.352464 5.738269
4.291300 64.500000 1.352464 5.761202
4.291300 67.500000 1.352464 5.761340
4.291300 70.500000 1.352464 5.754596
4.291300 73.500000 1.352464 5.788213
4.291300 76.500000 1.352464 5.802645
4.291300 79.500000 1.352464 5.817435
4.291300 82.500000 1.352464 5.840336
4.291300 85.500000 1.352464 5.837947
4.291300 88.500000 1.352464 5.867913
4.291300 91.500000 1.352464 5.864692
4.291300 94.500000 1.352464 5.902138
4.291300 97.500000 1.352464 5.914616
4.291300 100.500000 1.352464 5.926111
4.291300 103.500000 1.352464 5.913812
4.291300 106.500000 1.352464 5.955525
4.291300 109.500000 1.352464 6.000457
4.291300 112.500000 1.352464 5.983414
4.291300 115.500000 1.352464 6.021910
4.291300 118.500000 1.352464 6.023166
4.291300 121.500000 1.352464 6.041455
4.291300 124.500000 1.352464 6.056739
4.291300 127.500000 1.352464 6.071507
4.291300 130.500000 1.352464 6.092440
4.291300 133.500000 1.352464 6.106383
4.291300 136.500000 1.352464 6.114018
4.291300 139.500000 1.352464 6.138484
4.291300 142.500000 1.352464 6.173108
4.291300 145.500000 1.352464 6.171026
4.291300 148.500000 1.352464 6.193111
4.291300 151.500000 1.352464 6.212654
4.291300 154.500000 1.352464 6.229054
4.291300 157.500000 1.352464 6.238578
4.291300 160.500000 1.352464 6.222900
4.291300 163.500000 1.352464 6.227071
4.291300 166.500000 1.352464 6.242369
4.291300 169.500000 1.352464 6.239915
4.291300 172.500000 1.352464 6.258132
4.291300 175.500000 1.352464 6.257678
4.291300 178.500000 1.352464 6.245278
7.152166 -178.500000 1.230673 6.266107
7.152166 -175.500000 1.230673 6.238578
7.152166 -172.500000 1.230673 6.258813
7.152166 -169.500000 1.230673 6.261314
7.152166 -166.500000 1.230673 6.241030
7.152166 -163.500000 1.230673 6.232145
7.152166 -160.500000 1.230673 6.241253
7.152166 -157.500000 1.230673 6.208758
7.152166 -154.500000 1.230673 6.195240
7.152166 -151.500000 1.230673 6.227952
7.152166 -148.500000 1.230673 6.208974
7.152166 -145.500000 1.230673 6.188443
7.152166 -142.500000 1.230673 6.160884
7.152166 -139.500000 1.230673 6.125083
7.152166 -136.500000 1.230673 6.138484
7.152166 -133.500000 1.230673 6.129264
7.152166 -130.500000 1.230673 6.118942
7.152166 -127.500000 1.230673 6.104630
7.152166 -124.500000 1.230673 6.065873
7.152166 -121.500000 1.230673 6.070942
7.152166 -118.500000 1.230673 6.051557
7.152166 -115.500000 1.230673 6.005205
7.152166 -112.500000 1.230673 6.021194
7.152166 -109.500000 1.230673 5.976540
7.152166 -106.500000 1.230673 5.974487
7.152166 -103.500000 1.230673 5.977739
7.152166 -100.500000 1.230673 5.910760
7.152166 -97.500000 1.230673 5.907079
7.152166 -94.500000 1.230673 5.890285
7.152166 -91.500000 1.230673 5.890756
7.152166 -88.500000 1.230673 5.886678
7.152166 -85.500000 1.230673 5.845280
7.152166 -82.500000 1.230673 5.838246
7.152166 -79.500000 1.230673 5.821386
7.152166 -76.500000 1.230673 5.781568
7.152166 -73.500000 1.230673 5.773008
7.152166 -70.500000 1.230673 5.751172
7.152166 -67.500000 1.230673 5.729669
7.152166 -64.500000 1.230673 5.715982
7.152166 -61.500000 1.230673 5.710848
7.152166 -58.500000 1.230673 5.701568
7.152166 -55.500000 1.230673 5.676898
7.152166 -52.500000 1.230673 5.688002
7.152166 -49.500000 1.230673 5.657292
7.152166 -46.500000 1.230673 5.644186
7.152166 -43.500000 1.230673 5.638918
7.152166 -40.500000 1.230673 5.650965
7.152166 -37.500000 1.230673 5.638307
7.152166 -34.500000 1.230673 5.633556
7.152166 -31.500000 1.230673 5.627135
7.152166 -28.500000 1.230673 5.643204
7.152166 -25.500000 1.230673 5.652202
7.152166 -22.500000 1.230673 5.657043
7.152166 -19.500000 1.230673 5.657666
7.152166 -16.500000 1.230673 5.673477
7.152166 -13.500000 1.230673 5.668179
7.152166 -10.500000 1.230673 5.694956
7.152166 -7.500000 1.230673 5.695214
7.152166 -4.500000 1.230673 5.697803
7.152166 -1.500000 1.230673 5.684159
7.152166 1.500000 1.230673 5.695473
7.152166 4.500000 1.230673 5.681478
7.152166 7.500000 1.230673 5.691988
7.152166 10.500000 1.230673 5.699619
7.152166 13.500000 1.230673 5.681860
7.152166 16.500000 1.230673 5.678041
7.152166 19.500000 1.230673 5.682115
7.152166 22.500000 1.230673 5.659161
7.152166 25.500000 1.230673 5.660658
7.152166 28.500000 1.230673 5.694956
7.152166 31.500000 1.230673 5.662033
7.152166 34.500000 1.230673 5.674869
7.152166 37.500000 1.230673 5.668053
7.152166 40.500000 1.230673 5.677406
7.152166 43.500000 1.230673 5.671708
7.152166 46.500000 1.230673 5.696378
7.152166 49.500000 1.230673 5.712162
7.152166 52.500000 1.230673 5.688772
7.152166 55.500000 1.230673 5.701568
7.152166 58.500000 1.230673 5.732751
7.152166 61.500000 1.230673 5.738269
7.152166 64.500000 1.230673 5.761202
7.152166 67.500000 1.230673 5.761340
7.152166 70.500000 1.230673 5.754596
7.152166 73.500000 1.230673 5.788213
7.152166 76.500000 1.230673 5.802645
7.152166 79.500000 1.230673 5.817435
7.152166 82.500000 1.230673 5.840336
7.152166 85.500000 1.230673 5.837947
7.152166 88.500000 1.230673 5.867913
7.152166 91.500000 1.230673 5.864692
7.152166 94.500000 1.230673 5.902138
7.152166 97.500000 1.230673 5.914616
7.152166 100.500000 1.230673 5.926111
7.152166 103.500000 1.230673 5.913812
7.152166 106.500000 1.230673 5.955525
7.152166 109.500000 1.230673 6.000457
7.152166 112.500000 1.230673 5.983414
7.152166 115.500000 1.230673 6.021910
7.152166 118.500000 1.230673 6.023166
7.152166 121.500000 1.230673 6.041455
7.152166 124.500000 1.230673 6.056739
7.152166 127.500000 1.230673 6.071507
7.152166 130.500000 1.230673 6.092440
7.152166 133.500000 1.230673 6.106383
7.152166 136.500000 1.230673 6.114018
7.152166 139.500000 1.230673 6.138484
7.152166 142.500000 1.230673 6.173108
7.152166 145.500000 1.230673 6.171026
7.152166 148.500000 1.230673 6.193111
7.152166 151.500000 1.230673 6.212654
7.152166 154.500000 1.230673 6.229054
7.152166 157.500000 1.230673 6.238578
7.152166 160.500000 1.230673 6.222900
7.152166 163.500000 1.230673 6.227071
7.152166 166.500000 1.230673 6.242369
7.152166 169.500000 1.230673 6.239915
7.152166 172.500000 1.230673 6.258132
7.152166 175.500000 1.230673 6.257678
7.152166 178.500000 1.230673 6.245278
10.013033 -178.500000 1.232942 6.266107
10.013033 -175.500000 1.232942 6.238578
10.013033 -172.500000 1.232942 6.258813
10.013033 -169.500000 1.232942 6.261314
10.013033 -166.500000 1.232942 6.241030
10.013033 -163.500000 1.232942 6.232145
10.013033 -160.500000 1.232942 6.241253
10.013033 -157.500000 1.232942 6.208758
10.013033 -154.500000 1.232942 6.195240
10.013033 -151.500000 1.232942 6.227952
10.013033 -148.500000 1.232942 6.208974
10.013033 -145.500000 1.232942 6.188443
10.013033 -142.500000 1.232942 6.160884
10.013033 -139.500000 1.232942 6.125083
10.013033 -136.500000 1.232942 6.138484
10.013033 -133.500000 1.232942 6.129264
10.013033 -130.500000 1.232942 6.118942
10.013033 -127.500000 1.232942 6.104630
10.013033 -124.500000 1.232942 6.065873
10.013033 -121.500000 1.232942 6.070942
10.013033 -118.500000 1.232942 6.051557
10.013033 -115.500000 1.232942 6.005205
10.013033 -112.500000 1.232942 6.021194
10.013033 -109.500000 1.232942 5.976540
10.013033 -106.500000 1.232942 5.974487
10.013033 -103.500000 1.232942 5.977739
10.013033 -100.500000 1.232942 5.910760
10.013033 -97.500000 1.232942 5.907079
10.013033 -94.500000 1.232942 5.890285
10.013033 -91.500000 1.232942 5.890756
10.013033 -88.500000 1.232942 5.886678
10.013033 -85.500000 1.232942 5.845280
10.013033 -82.500000 1.232942 5.838246
10.013033 -79.500000 1.232942 5.821386
10.013033 -76.500000 1.232942 5.781568
10.013033 -73.500000 1.232942 5.773008
10.013033 -70.500000 1.232942 5.751172
10.013033 -67.500000 1.232942 5.729669
10.013033 -64.500000 1.232942 5.715982
10.013033 -61.500000 1.232942 5.710848
10.013033 -58.500000 1.232942 5.701568
10.013033 -55.500000 1.232942 5.676898
10.013033 -52.500000 1.232942 5.688002
10.013033 -49.500000 1.232942 5.657292
10.013033 -46.500000 1.232942 5.644186
10.013033 -43.500000 1.232942 5.638918
10.013033 -40.500000 1.232942 5.650965
10.013033 -37.500000 1.232942 5.638307
10.013033 -34.500000 1.232942 5.633556
10.013033 -31.500000 1.232942 5.627135
10.013033 -28.500000 1.232942 5.643204
10.013033 -25.500000 1.232942 5.652202
10.013033 -22.500000 1.232942 5.657043
10.013033 -19.500000 1.232942 5.657666
10.013033 -16.500000 1.232942 5.673477
10.013033 -13.500000 1.232942 5.668179
10.013033 -10.500000 1.232942 5.694956
10.013033 -7.500000 1.232942 5.695214
10.013033 -4.500000 1.232942 5.697803
10.013033 -1.500000 1.232942 5.684159
10.013033 1.500000 1.232942 5.695473
10.013033 4.500000 1.232942 5.681478
10.013033 7.500000 1.232942 5.691988
10.013033 10.500000 1.232942 5.699619
10.013033 13.500000 1.232942 5.681860
10.013033 16.500000 1.232942 5.678041
10.013033 19.500000 1.232942 5.682115
10.013033 22.500000 1.232942 5.659161
10.013033 25.500000 1.232942 5.660658
10.013033 28.500000 1.232942 5.694956
10.013033 31.500000 1.232942 5.662033
10.013033 34.500000 1.232942 5.674869
10.013033 37.500000 1.232942 5.668053
10.013033 40.500000 1.232942 5.677406
10.013033 43.500000 1.232942 5.671708
10.013033 46.500000 1.232942 5.696378
10.013033 49.500000 1.232942 5.712162
10.013033 52.500000 1.232942 5.688772
10.013033 55.500000 1.232942 5.701568
10.013033 58.500000 1.232942 5.732751
10.013033 61.500000 1.232942 5.738269
10.013033 64.500000 1.232942 5.761202
10.013033 67.500000 1.232942 5.761340
10.013033 70.500000 1.232942 5.754596
10.013033 73.500000 1.232942 5.788213
10.013033 76.500000 1.232942 5.802645
10.013033 79.500000 1.232942 5.817435
10.013033 82.500000 1.232942 5.840336
10.013033 85.500000 1.232942 5.837947
10.013033 88.500000 1.232942 5.867913
10.013033 91.500000 1.232942 5.864692
10.013033 94.500000 1.232942 5.902138
10.013033 97.500000 1.232942 5.914616
10.013033 100.500000 1.232942 5.926111
10.013033 103.500000 1.232942 5.913812
10.013033 106.500000 1.232942 5.955525
10.013033 109.500000 1.232942 6.000457
10.013033 112.500000 1.232942 5.983414
10.013033 115.500000 1.232942 6.021910
10.013033 118.500000 1.232942 6.023166
10.013033 121.500000 1.232942 6.041455
10.013033 124.500000 1.232942 6.056739
10.013033 127.500000 1.232942 6.071507
10.013033 130.500000 1.232942 6.092440
10.013033 133.500000 1.232942 6.106383
10.013033 136.500000 1.232942 6.114018
10.013033 139.500000 1.232942 6.138484
10.013033 142.500000 1.232942 6.173108
10.013033 145.500000 1.232942 6.171026
10.013033 148.500000 1.232942 6.193111
10.013033 151.500000 1.232942 6.212654
10.013033 154.500000 1.232942 6.229054
10.013033 157.500000 1.232942 6.238578
10.013033 160.500000 1.232942 6.222900
10.013033 163.500000 1.232942 6.227071
10.013033 166.500000 1.232942 6.242369
10.013033 169.500000 1.232942 6.239915
10.013033 172.500000 1.232942 6.258132
10.013033 175.500000 1.232942 6.257678
10.013033 178.500000 1.232942 6.245278
12.873899 -178.500000 1.184691 6.266107
12.873899 -175.500000 1.184691 6.238578
12.873899 -172.500000 1.184691 6.258813
12.873899 -169.500000 1.184691 6.261314
12.873899 -166.500000 1.184691 6.241030
12.873899 -163.500000 1.184691 6.232145
12.873899 -160.500000 1.184691 6.241253
12.873899 -157.500000 1.184691 6.208758
12.873899 -154.500000 1.184691 6.195240
12.873899 -151.500000 1.184691 6.227952
12.873899 -148.500000 1.184691 6.208974
12.873899 -145.500000 1.184691 6.188443
12.873899 -142.500000 1.184691 6.160884
12.873899 -139.500000 1.184691 6.125083
12.873899 -136.500000 1.184691 6.138484
12.873899 -133.500000 1.184691 6.129264
12.873899 -130.500000 1.184691 6.118942
12.873899 -127.500000 1.184691 6.104630
12.873899 -124.500000 1.184691 6.065873
12.873899 -121.500000 1.184691 6.070942
12.873899 -118.500000 1.184691 6.051557
12.873899 -115.500000 1.184691 6.005205
12.873899 -112.500000 1.184691 6.021194
12.873899 -109.500000 1.184691 5.976540
12.873899 -106.500000 1.184691 5.974487
12.873899 -103.500000 1.184691 5.977739
12.873899 -100.500000 1.184691 5.910760
12.873899 -97.500000 1.184691 5.907079
12.873899 -94.500000 1.184691 5.890285
12.873899 -91.500000 1.184691 5.890756
12.873899 -88.500000 1.184691 5.886678
12.873899 -85.500000 1.184691 5.845280
12.873899 -82.500000 1.184691 5.838246
12.873899 -79.500000 1.184691 5.821386
12.873899 -76.500000 1.184691 5.781568
12.873899 -73.500000 1.184691 5.773008
12.873899 -70.500000 1.184691 5.751172
12.873899 -67.500000 1.184691 5.729669
12.873899 -64.500000 1.184691 5.715982
12.873899 -61.500000 1.184691 5.710848
12.873899 -58.500000 1.184691 5.701568
12.873899 -55.500000 1.184691 5.676898
12.873899 -52.500000 1.184691 5.688002
12.873899 -49.500000 1.184691 5.657292
12.873899 -46.500000 1.184691 5.644186
12.873899 -43.500000 1.184691 5.638918
12.873899 -40.500000 1.184691 5.650965
12.873899 -37.500000 1.184691 5.638307
12.873899 -34.500000 1.184691 5.633556
12.873899 -31.500000 1.184691 5.627135
12.873899 -28.500000 1.184691 5.643204
12.873899 -25.500000 1.184691 5.652202
12.873899 -22.500000 1.184691 5.657043
12.873899 -19.500000 1.184691 5.657666
12.873899 -16.500000 1.184691 5.673477
12.873899 -13.500000 1.184691 5.668179
12.873899 -10.500000 1.184691 5.694956
12.873899 -7.500000 1.184691 5.695214
12.873899 -4.500000 1.184691 5.697803
12.873899 -1.500000 1.184691 5.684159
12.873899 1.500000 1.184691 5.695473
12.873899 4.500000 1.184691 5.681478
12.873899 7.500000 1.184691 5.691988
12.873899 10.500000 1.184691 5.699619
12.873899 13.500000 1.184691 5.681860
12.873899 16.500000 1.184691 5.678041
12.873899 19.500000 1.184691 5.682115
12.873899 22.500000 1.184691 5.659161
12.873899 25.500000 1.184691 5.660658
12.873899 28.500000 1.184691 5.694956
12.873899 31.500000 1.184691 5.662033
12.873899 34.500000 1.184691 5.674869
12.873899 37.500000 1.184691 5.668053
12.873899 40.500000 1.184691 5.677406
12.873899 43.500000 1.184691 5.671708
12.873899 46.500000 1.184691 5.696378
12.873899 49.500000 1.184691 5.712162
12.873899 52.500000 1.184691 5.688772
12.873899 55.500000 1.184691 5.701568
12.873899 58.500000 1.184691 5.732751
12.873899 61.500000 1.184691 5.738269
12.873899 64.500000 1.184691 5.761202
12.873899 67.500000 1.184691 5.761340
12.873899 70.500000 1.184691 5.754596
12.873899 73.500000 1.184691 5.788213
12.873899 76.500000 1.184691 5.802645
12.873899 79.500000 1.184691 5.817435
12.873899 82.500000 1.184691 5.840336
12.873899 85.500000 1.184691 5.837947
12.873899 88.500000 1.184691 5.867913
12.873899 91.500000 1.184691 5.864692
12.873899 94.500000 1.184691 5.902138
12.873899 97.500000 1.184691 5.914616
12.873899 100.500000 1.184691 5.926111
12.873899 103.500000 1.184691 5.913812
12.873899 106.500000 1.184691 5.955525
12.873899 109.500000 1.184691 6.000457
12.873899 112.500000 1.184691 5.983414
12.873899 115.500000 1.184691 6.021910
12.873899 118.500000 1.184691 6.023166
12.873899 121.500000 1.184691 6.041455
12.873899 124.500000 1.184691 6.056739
12.873899 127.500000 1.184691 6.071507
12.873899 130.500000 1.184691 6.092440
12.873899 133.500000 1.184691 6.106383
12.873899 136.500000 1.184691 6.114018
12.873899 139.500000 1.184691 6.138484
12.873899 142.500000 1.184691 6.173108
12.873899 145.500000 1.184691 6.171026
12.873899 148.500000 1.184691 6.193111
12.873899 151.500000 1.184691 6.212654
12.873899 154.500000 1.184691 6.229054
12.873899 157.500000 1.184691 6.238578
12.873899 160.500000 1.184691 6.222900
12.873899 163.500000 1.184691 6.227071
12.873899 166.500000 1.184691 6.242369
12.873899 169.500000 1.184691 6.239915
12.873899 172.500000 1.184691 6.258132
12.873899 175.500000 1.184691 6.257678
12.873899 178.500000 1.184691 6.245278
15.734766 -178.500000 1.144638 6.266107
15.734766 -175.500000 1.144638 6.238578
15.734766 -172.500000 1.144638 6.258813
15.734766 -169.500000 1.144638 6.261314
15.734766 -166.500000 1.144638 6.241030
15.734766 -163.500000 1.144638 6.232145
15.734766 -160.500000 1.144638 6.241253
15.734766 -157.500000 1.144638 6.208758
15.734766 -154.500000 1.144638 6.195240
15.734766 -151.500000 1.144638 6.227952
15.734766 -148.500000 1.144638 6.208974
15.734766 -145.500000 1.144638 6.188443
15.734766 -142.500000 1.144638 6.160884
15.734766 -139.500000 1.144638 6.125083
15.734766 -136.500000 1.144638 6.138484
15.734766 -133.500000 1.144638 6.129264
15.734766 -130.500000 1.144638 6.118942
15.734766 -127.500000 1.144638 6.104630
15.734766 -124.500000 1.144638 6.065873
15.734766 -121.500000 1.144638 6.070942
15.734766 -118.500000 1.144638 6.051557
15.734766 -115.500000 1.144638 6.005205
15.734766 -112.500000 1.144638 6.021194
15.734766 -109.500000 1.144638 5.976540
15.734766 -106.500000 1.144638 5.974487
15.734766 -103.500000 1.144638 5.977739
15.734766 -100.500000 1.144638 5.910760
15.734766 -97.500000 1.144638 5.907079
15.734766 -94.500000 1.144638 5.890285
15.734766 -91.500000 1.144638 5.890756
15.734766 -88.500000 1.144638 5.886678
15.734766 -85.500000 1.144638 5.845280
15.734766 -82.500000 1.144638 5.838246
15.734766 -79.500000 1.144638 5.821386
15.734766 -76.500000 1.144638 5.781568
15.734766 -73.500000 1.144638 5.773008
15.734766 -70.500000 1.144638 5.751172
15.734766 -67.500000 1.144638 5.729669
15.734766 -64.500000 1.144638 5.715982
15.734766 -61.500000 1.144638 5.710848
15.734766 -58.500000 1.144638 5.701568
15.734766 -55.500000 1.144638 5.676898
15.734766 -52.500000 1.144638 5.688002
15.734766 -49.500000 1.144638 5.657292
15.734766 -46.500000 1.144638 5.644186
15.734766 -43.500000 1.144638 5.638918
15.734766 -40.500000 1.144638 5.650965
15.734766 -37.500000 1.144638 5.638307
15.734766 -34.500000 1.144638 5.633556
15.734766 -31.500000 1.144638 5.627135
15.734766 -28.500000 1.144638 5.643204
15.734766 -25.500000 1.144638 5.652202
15.734766 -22.500000 1.144638 5.657043
15.734766 -19.500000 1.144638 5.657666
15.734766 -16.500000 1.144638 5.673477
15.734766 -13.500000 1.144638 5.668179
15.734766 -10.500000 1.144638 5.694956
15.734766 -7.500000 1.144638 5.695214
15.734766 -4.500000 1.144638 5.697803
15.734766 -1.500000 1.144638 5.684159
15.734766 1.500000 1.144638 5.695473
15.734766 4.500000 1.144638 5.681478
15.734766 7.500000 1.144638 5.691988
15.734766 10.500000 1.144638 5.699619
15.734766 13.500000 1.144638 5.681860
15.734766 16.500000 1.144638 5.678041
15.734766 19.500000 1.144638 5.682115
15.734766 22.500000 1.144638 5.659161
15.734766 25.500000 1.144638 5.660658
15.734766 28.500000 1.144638 5.694956
15.734766 31.500000 1.144638 5.662033
15.734766 34.500000 1.144638 5.674869
15.734766 37.500000 1.144638 5.668053
15.734766 40.500000 1.144638 5.677406
15.734766 43.500000 1.144638 5.671708
15.734766 46.500000 1.144638 5.696378
15.734766 49.500000 1.144638 5.712162
15.734766 52.500000 1.144638 5.688772
15.734766 55.500000 1.144638 5.701568
15.734766 58.500000 1.144638 5.732751
15.734766 61.500000 1.144638 5.738269
15.734766 64.500000 1.144638 5.761202
15.734766 67.500000 1.144638 5.761340
15.734766 70.500000 1.144638 5.754596
15.734766 73.500000 1.144638 5.788213
15.734766 76.500000 1.144638 5.802645
15.734766 79.500000 1.144638 5.817435
15.734766 82.500000 1.144638 5.840336
15.734766 85.500000 1.144638 5.837947
15.734766 88.500000 1.144638 5.867913
15.734766 91.500000 1.144638 5.864692
15.734766 94.500000 1.144638 5.902138
15.734766 97.500000 1.144638 5.914616
15.734766 100.500000 1.144638 5.926111
15.734766 103.500000 1.144638 5.913812
15.734766 106.500000 1.144638 5.955525
15.734766 109.500000 1.144638 6.000457
15.734766 112.500000 1.144638 5.983414
15.734766 115.500000 1.144638 6.021910
15.734766 118.500000 1.144638 6.023166
15.734766 121.500000 1.144638 6.041455
15.734766 124.500000 1.144638 6.056739
15.734766 127.500000 1.144638 6.071507
15.734766 130.500000 1.144638 6.092440
15.734766 133.500000 1.144638 6.106383
15.734766 136.500000 1.144638 6.114018
15.734766 139.500000 1.144638 6.138484
15.734766 142.500000 1.144638 6.173108
15.734766 145.500000 1.144638 6.171026
15.734766 148.500000 1.144638 6.193111
15.734766 151.500000 1.144638 6.212654
15.734766 154.500000 1.144638 6.229054
15.734766 157.500000 1.144638 6.238578
15.734766 160.500000 1.144638 6.222900
15.734766 163.500000 1.144638 6.227071
15.734766 166.500000 1.144638 6.242369
15.734766 169.500000 1.144638 6.239915
15.734766 172.500000 1.144638 6.258132
15.734766 175.500000 1.144638 6.257678
15.734766 178.500000 1.144638 6.245278
18.595632 -178.500000 1.101946 6.266107
18.595632 -175.500000 1.101946 6.238578
18.595632 -172.500000 1.101946 6.258813
18.595632 -169.500000 1.101946 6.261314
18.595632 -166.500000 1.101946 6.241030
18.595632 -163.500000 1.101946 6.232145
18.595632 -160.500000 1.101946 6.241253
18.595632 -157.500000 1.101946 6.208758
18.595632 -154.500000 1.101946 6.195240
18.595632 -151.500000 1.101946 6.227952
18.595632 -148.500000 1.101946 6.208974
18.595632 -145.500000 1.101946 6.188443
18.595632 -142.500000 1.101946 6.160884
18.595632 -139.500000 1.101946 6.125083
18.595632 -136.500000 1.101946 6.138484
18.595632 -133.500000 1.101946 6.129264
18.595632 -130.500000 1.101946 6.118942
18.595632 -127.500000 1.101946 6.104630
18.595632 -124.500000 1.101946 6.065873
18.595632 -121.500000 1.101946 6.070942
18.595632 -118.500000 1.101946 6.051557
18.595632 -115.500000 1.101946 6.005205
18.595632 -112.500000 1.101946 6.021194
18.595632 -109.500000 1.101946 5.976540
18.595632 -106.500000 1.101946 5.974487
18.595632 -103.500000 1.101946 5.977739
18.595632 -100.500000 1.101946 5.910760
18.595632 -97.500000 1.101946 5.907079
18.595632 -94.500000 1.101946 5.890285
18.595632 -91.500000 1.101946 5.890756
18.595632 -88.500000 1.101946 5.886678
18.595632 -85.500000 1.101946 5.845280
18.595632 -82.500000 1.101946 5.838246
18.595632 -79.500000 1.101946 5.821386
18.595632 -76.500000 1.101946 5.781568
18.595632 -73.500000 1.101946 5.773008
18.595632 -70.500000 1.101946 5.751172
18.595632 -67.500000 1.101946 5.729669
18.595632 -64.500000 1.101946 5.715982
18.595632 -61.500000 1.101946 5.710848
18.595632 -58.500000 1.101946 5.701568
18.595632 -55.500000 1.101946 5.676898
18.595632 -52.500000 1.101946 5.688002
18.595632 -49.500000 1.101946 5.657292
18.595632 -46.500000 1.101946 5.644186
18.595632 -43.500000 1.101946 5.638918
18.595632 -40.500000 1.101946 5.650965
18.595632 -37.500000 1.101946 5.638307
18.595632 -34.500000 1.101946 5.633556
18.595632 -31.500000 1.101946 5.627135
18.595632 -28.500000 1.101946 5.643204
18.595632 -25.500000 1.101946 5.652202
18.595632 -22.500000 1.101946 5.657043
18.595632 -19.500000 1.101946 5.657666
18.595632 -16.500000 1.101946 5.673477
18.595632 -13.500000 1.101946 5.668179
18.595632 -10.500000 1.101946 5.694956
18.595632 -7.500000 1.101946 5.695214
18.595632 -4.500000 1.101946 5.697803
18.595632 -1.500000 1.101946 5.684159
18.595632 1.500000 1.101946 5.695473
18.595632 4.500000 1.101946 5.681478
18.595632 7.500000 1.101946 5.691988
18.595632 10.500000 1.101946 5.699619
18.595632 13.500000 1.101946 5.681860
18.595632 16.500000 1.101946 5.678041
18.595632 19.500000 1.101946 5.682115
18.595632 22.500000 1.101946 5.659161
18.595632 25.500000 1.101946 5.660658
18.595632 28.500000 1.101946 5.694956
18.595632 31.500000 1.101946 5.662033
18.595632 34.500000 1.101946 5.674869
18.595632 37.500000 1.101946 5.668053
18.595632 40.500000 1.101946 5.677406
18.595632 43.500000 1.101946 5.671708
18.595632 46.500000 1.101946 5.696378
18.595632 49.500000 1.101946 5.712162
18.595632 52.500000 1.101946 5.688772
18.595632 55.500000 1.101946 5.701568
18.595632 58.500000 1.101946 5.732751
18.595632 61.500000 1.101946 5.738269
18.595632 64.500000 1.101946 5.761202
18.595632 67.500000 1.101946 5.761340
18.595632 70.500000 1.101946 5.754596
18.595632 73.500000 1.101946 5.788213
18.595632 76.500000 1.101946 5.802645
18.595632 79.500000 1.101946 5.817435
18.595632 82.500000 1.101946 5.840336
18.595632 85.500000 1.101946 5.837947
18.595632 88.500000 1.101946 5.867913
18.595632 91.500000 1.101946 5.864692
18.595632 94.500000 1.101946 5.902138
18.595632 97.500000 1.101946 5.914616
18.595632 100.500000 1.101946 5.926111
18.595632 103.500000 1.101946 5.913812
18.595632 106.500000 1.101946 5.955525
18.595632 109.500000 1.101946 6.000457
18.595632 112.500000 1.101946 5.983414
18.595632 115.500000 1.101946 6.021910
18.595632 118.500000 1.101946 6.023166
18.595632 121.500000 1.101946 6.041455
18.595632 124.500000 1.101946 6.056739
18.595632 127.500000 1.101946 6.071507
18.595632 130.500000 1.101946 6.092440
18.595632 133.500000 1.101946 6.106383
18.595632 136.500000 1.101946 6.114018
18.595632 139.500000 1.101946 6.138484
18.595632 142.500000 1.101946 6.173108
18.595632 145.500000 1.101946 6.171026
18.595632 148.500000 1.101946 6.193111
18.595632 151.500000 1.101946 6.212654
18.595632 154.500000 1.101946 6.229054
18.595632 157.500000 1.101946 6.238578
18.595632 160.500000 1.101946 6.222900
18.595632 163.500000 1.101946 6.227071
18.595632 166.500000 1.101946 6.242369
18.595632 169.500000 1.101946 6.239915
18.595632 172.500000 1.101946 6.258132
18.595632 175.500000 1.101946 6.257678
18.595632 178.500000 1.101946 6.245278
21.456499 -178.500000 1.026998 6.266107
21.456499 -175.500000 1.026998 6.238578
21.456499 -172.500000 1.026998 6.258813
21.456499 -169.500000 1.026998 6.261314
21.456499 -166.500000 1.026998 6.241030
21.456499 -163.500000 1.026998 6.232145
21.456499 -160.500000 1.026998 6.241253
21.456499 -157.500000 1.026998 6.208758
21.456499 -154.500000 1.026998 6.195240
21.456499 -151.500000 1.026998 6.227952
21.456499 -148.500000 1.026998 6.208974
21.456499 -145.500000 1.026998 6.188443
21.456499 -142.500000 1.026998 6.160884
21.456499 -139.500000 1.026998 6.125083
21.456499 -136.500000 1.026998 6.138484
21.456499 -133.500000 1.026998 6.129264
21.456499 -130.500000 1.026998 6.118942
21.456499 -127.500000 1.026998 6.104630
21.456499 -124.500000 1.026998 6.065873
21.456499 -121.500000 1.026998 6.070942
21.456499 -118.500000 1.026998 6.051557
21.456499 -115.500000 1.026998 6.005205
21.456499 -112.500000 1.026998 6.021194
21.456499 -109.500000 1.026998 5.976540
21.456499 -106.500000 1.026998 5.974487
21.456499 -103.500000 1.026998 5.977739
21.456499 -100.500000 1.026998 5.910760
21.456499 -97.500000 1.026998 5.907079
21.456499 -94.500000 1.026998 5.890285
21.456499 -91.500000 1.026998 5.890756
21.456499 -88.500000 1.026998 5.886678
21.456499 -85.500000 1.026998 5.845280
21.456499 -82.500000 1.026998 5.838246
21.456499 -79.500000 1.026998 5.821386
21.456499 -76.500000 1.026998 5.781568
21.456499 -73.500000 1.026998 5.773008
21.456499 -70.500000 1.026998 5.751172
21.456499 -67.500000 1.026998 5.729669
21.456499 -64.500000 1.026998 5.715982
21.456499 -61.500000 1.026998 5.710848
21.456499 -58.500000 1.026998 5.701568
21.456499 -55.500000 1.026998 5.676898
21.456499 -52.500000 1.026998 5.688002
21.456499 -49.500000 1.026998 5.657292
21.456499 -46.500000 1.026998 5.644186
21.456499 -43.500000 1.026998 5.638918
21.456499 -40.500000 1.026998 5.650965
21.456499 -37.500000 1.026998 5.638307
21.456499 -34.500000 1.026998 5.633556
21.456499 -31.500000 1.026998 5.627135
21.456499 -28.500000 1.026998 5.643204
21.456499 -25.500000 1.026998 5.652202
21.456499 -22.500000 1.026998 5.657043
21.456499 -19.500000 1.026998 5.657666
21.456499 -16.500000 1.026998 5.673477
21.456499 -13.500000 1.026998 5.668179
21.456499 -10.500000 1.026998 5.694956
21.456499 -7.500000 1.026998 5.695214
21.456499 -4.500000 1.026998 5.697803
21.456499 -1.500000 1.026998 5.684159
21.456499 1.500000 1.026998 5.695473
21.456499 4.500000 1.026998 5.681478
21.456499 7.500000 1.026998 5.691988
21.456499 10.500000 1.026998 5.699619
21.456499 13.500000 1.026998 5.681860
21.456499 16.500000 1.026998 5.678041
21.456499 19.500000 1.026998 5.682115
21.456499 22.500000 1.026998 5.659161
21.456499 25.500000 1.026998 5.660658
21.456499 28.500000 1.026998 5.694956
21.456499 31.500000 1.026998 5.662033
21.456499 34.500000 1.026998 5.674869
21.456499 37.500000 1.026998 5.668053
21.456499 40.500000 1.026998 5.677406
21.456499 43.500000 1.026998 5.671708
21.456499 46.500000 1.026998 5.696378
21.456499 49.500000 1.026998 5.712162
21.456499 52.500000 1.026998 5.688772
21.456499 55.500000 1.026998 5.701568
21.456499 58.500000 1.026998 5.732751
21.456499 61.500000 1.026998 5.738269
21.456499 64.500000 1.026998 5.761202
21.456499 67.500000 1.026998 5.761340
21.456499 70.500000 1.026998 5.754596
21.456499 73.500000 1.026998 5.788213
21.456499 76.500000 1.026998 5.802645
21.456499 79.500000 1.026998 5.817435
21.456499 82.500000 1.026998 5.840336
21.456499 85.500000 1.026998 5.837947
21.456499 88.500000 1.026998 5.867913
21.456499 91.500000 1.026998 5.864692
21.456499 94.500000 1.026998 5.902138
21.456499 97.500000 1.026998 5.914616
21.456499 100.500000 1.026998 5.926111
21.456499 103.500000 1.026998 5.913812
21.456499 106.500000 1.026998 5.955525
21.456499 109.500000 1.026998 6.000457
21.456499 112.500000 1.026998 5.983414
21.456499 115.500000 1.026998 6.021910
21.456499 118.500000 1.026998 6.023166
21.456499 121.500000 1.026998 6.041455
21.456499 124.500000 1.026998 6.056739
21.456499 127.500000 1.026998 6.071507
21.456499 130.500000 1.026998 6.092440
21.456499 133.500000 1.026998 6.106383
21.456499 136.500000 1.026998 6.114018
21.456499 139.500000 1.026998 6.138484
21.456499 142.500000 1.026998 6.173108
21.456499 145.500000 1.026998 6.171026
21.456499 148.500000 1.026998 6.193111
21.456499 151.500000 1.026998 6.212654
21.456499 154.500000 1.026998 6.229054
21.456499 157.500000 1.026998 6.238578
21.456499 160.500000 1.026998 6.222900
21.456499 163.500000 1.026998 6.227071
21.456499 166.500000 1.026998 6.242369
21.456499 169.500000 1.026998 6.239915
21.456499 172.500000 1.026998 6.258132
21.456499 175.500000 1.026998 6.257678
21.456499 178.500000 1.026998 6.245278
24.317365 -178.500000 0.922100 6.266107
24.317365 -175.500000 0.922100 6.238578
24.317365 -172.500000 0.922100 6.258813
24.317365 -169.500000 0.922100 6.261314
24.317365 -166.500000 0.922100 6.241030
24.317365 -163.500000 0.922100 6.232145
24.317365 -160.500000 0.922100 6.241253
24.317365 -157.500000 0.922100 6.208758
24.317365 -154.500000 0.922100 6.195240
24.317365 -151.500000 0.922100 6.227952
24.317365 -148.500000 0.922100 6.208974
24.317365 -145.500000 0.922100 6.188443
24.317365 -142.500000 0.922100 6.160884
24.317365 -139.500000 0.922100 6.125083
24.317365 -136.500000 0.922100 6.138484
24.317365 -133.500000 0.922100 6.129264
24.317365 -130.500000 0.922100 6.118942
24.317365 -127.500000 0.922100 6.104630
24.317365 -124.500000 0.922100 6.065873
24.317365 -121.500000 0.922100 6.070942
24.317365 -118.500000 0.922100 6.051557
24.317365 -115.500000 0.922100 6.005205
24.317365 -112.500000 0.922100 6.021194
24.317365 -109.500000 0.922100 5.976540
24.317365 -106.500000 0.922100 5.974487
24.317365 -103.500000 0.922100 5.977739
24.317365 -100.500000 0.922100 5.910760
24.317365 -97.500000 0.922100 5.907079
24.317365 -94.500000 0.922100 5.890285
24.317365 -91.500000 0.922100 5.890756
24.317365 -88.500000 0.922100 5.886678
24.317365 -85.500000 0.922100 5.845280
24.317365 -82.500000 0.922100 5.838246
24.317365 -79.500000 0.922100 5.821386
24.317365 -76.500000 0.922100 5.781568
24.317365 -73.500000 0.922100 5.773008
24.317365 -70.500000 0.922100 5.751172
24.317365 -67.500000 0.922100 5.729669
24.317365 -64.500000 0.922100 5.715982
24.317365 -61.500000 0.922100 5.710848
24.317365 -58.500000 0.922100 5.701568
24.317365 -55.500000 0.922100 5.676898
24.317365 -52.500000 0.922100 5.688002
24.317365 -49.500000 0.922100 5.657292
24.317365 -46.500000 0.922100 5.644186
24.317365 -43.500000 0.922100 5.638918
24.317365 -40.500000 0.922100 5.650965
24.317365 -37.500000 0.922100 5.638307
24.317365 -34.500000 0.922100 5.633556
24.317365 -31.500000 0.922100 5.627135
24.317365 -28.500000 0.922100 5.643204
24.317365 -25.500000 0.922100 5.652202
24.317365 -22.500000 0.922100 5.657043
24.317365 -19.500000 0.922100 5.657666
24.317365 -16.500000 0.922100 5.673477
24.317365 -13.500000 0.922100 5.668179
24.317365 -10.500000 0.922100 5.694956
24.317365 -7.500000 0.922100 5.695214
24.317365 -4.500000 0.922100 5.697803
24.317365 -1.500000 0.922100 5.684159
24.317365 1.500000 0.922100 5.695473
24.317365 4.500000 0.922100 5.681478
24.317365 7.500000 0.922100 5.691988
24.317365 10.500000 0.922100 5.699619
24.317365 13.500000 0.922100 5.681860
24.317365 16.500000 0.922100 5.678041
24.317365 19.500000 0.922100 5.682115
24.317365 22.500000 0.922100 5.659161
24.317365 25.500000 0.922100 5.660658
24.317365 28.500000 0.922100 5.694956
24.317365 31.500000 0.922100 5.662033
24.317365 34.500000 0.922100 5.674869
24.317365 37.500000 0.922100 5.668053
24.317365 40.500000 0.922100 5.677406
24.317365 43.500000 0.922100 5.671708
24.317365 46.500000 0.922100 5.696378
24.317365 49.500000 0.922100 5.712162
24.317365 52.500000 0.922100 5.688772
24.317365 55.500000 0.922100 5.701568
24.317365 58.500000 0.922100 5.732751
24.317365 61.500000 0.922100 5.738269
24.317365 64.500000 0.922100 5.761202
24.317365 67.500000 0.922100 5.761340
24.317365 70.500000 0.922100 5.754596
24.317365 73.500000 0.922100 5.788213
24.317365 76.500000 0.922100 5.802645
24.317365 79.500000 0.922100 5.817435
24.317365 82.500000 0.922100 5.840336
24.317365 85.500000 0.922100 5.837947
24.317365 88.500000 0.922100 5.867913
24.317365 91.500000 0.922100 5.864692
24.317365 94.500000 0.922100 5.902138
24.317365 97.500000 0.922100 5.914616
24.317365 100.500000 0.922100 5.926111
24.317365 103.500000 0.922100 5.913812
24.317365 106.500000 0.922100 5.955525
24.317365 109.500000 0.922100 6.000457
24.317365 112.500000 0.922100 5.983414
24.317365 115.500000 0.922100 6.021910
24.317365 118.500000 0.922100 6.023166
24.317365 121.500000 0.922100 6.041455
24.317365 124.500000 0.922100 6.056739
24.317365 127.500000 0.922100 6.071507
24.317365 130.500000 0.922100 6.092440
24.317365 133.500000 0.922100 6.106383
24.317365 136.500000 0.922100 6.114018
24.317365 139.500000 0.922100 6.138484
24.317365 142.500000 0.922100 6.173108
24.317365 145.500000 0.922100 6.171026
24.317365 148.500000 0.922100 6.193111
24.317365 151.500000 0.922100 6.212654
24.317365 154.500000 0.922100 6.229054
24.317365 157.500000 0.922100 6.238578
24.317365 160.500000 0.922100 6.222900
24.317365 163.500000 0.922100 6.227071
24.317365 166.500000 0.922100 6.242369
24.317365 169.500000 0.922100 6.239915
24.317365 172.500000 0.922100 6.258132
24.317365 175.500000 0.922100 6.257678
24.317365 178.500000 0.922100 6.245278
27.178232 -178.500000 0.833034 6.266107
27.178232 -175.500000 0.833034 6.238578
27.178232 -172.500000 0.833034 6.258813
27.178232 -169.500000 0.833034 6.261314
27.178232 -166.500000 0.833034 6.241030
27.178232 -163.500000 0.833034 6.232145
27.178232 -160.500000 0.833034 6.241253
27.178232 -157.500000 0.833034 6.208758
27.178232 -154.500000 0.833034 6.195240
27.178232 -151.500000 0.833034 6.227952
27.178232 -148.500000 0.833034 6.208974
27.178232 -145.500000 0.833034 6.188443
27.178232 -142.500000 0.833034 6.160884
27.178232 -139.500000 0.833034 6.125083
27.178232 -136.500000 0.833034 6.138484
27.178232 -133.500000 0.833034 6.129264
27.178232 -130.500000 0.833034 6.118942
27.178232 -127.500000 0.833034 6.104630
27.178232 -124.500000 0.833034 6.065873
27.178232 -121.500000 0.833034 6.070942
27.178232 -118.500000 0.833034 6.051557
27.178232 -115.500000 0.833034 6.005205
27.178232 -112.500000 0.833034 6.021194
27.178232 -109.500000 0.833034 5.976540
27.178232 -106.500000 0.833034 5.974487
27.178232 -103.500000 0.833034 5.977739
27.178232 -100.500000 0.833034 5.910760
27.178232 -97.500000 0.833034 5.907079
27.178232 -94.500000 0.833034 5.890285
27.178232 -91.500000 0.833034 5.890756
27.178232 -88.500000 0.833034 5.886678
27.178232 -85.500000 0.833034 5.845280
27.178232 -82.500000 0.833034 5.838246
27.178232 -79.500000 0.833034 5.821386
27.178232 -76.500000 0.833034 5.781568
27.178232 -73.500000 0.833034 5.773008
27.178232 -70.500000 0.833034 5.751172
27.178232 -67.500000 0.833034 5.729669
27.178232 -64.500000 0.833034 5.715982
27.178232 -61.500000 0.833034 5.710848
27.178232 -58.500000 0.833034 5.701568
27.178232 -55.500000 0.833034 5.676898
27.178232 -52.500000 0.833034 5.688002
27.178232 -49.500000 0.833034 5.657292
27.178232 -46.500000 0.833034 5.644186
27.178232 -43.500000 0.833034 5.638918
27.178232 -40.500000 0.833034 5.650965
27.178232 -37.500000 0.833034 5.638307
27.178232 -34.500000 0.833034 5.633556
27.178232 -31.500000 0.833034 5.627135
27.178232 -28.500000 0.833034 5.643204
27.178232 -25.500000 0.833034 5.652202
27.178232 -22.500000 0.833034 5.657043
27.178232 -19.500000 0.833034 5.657666
27.178232 -16.500000 0.833034 5.673477
27.178232 -13.500000 0.833034 5.668179
27.178232 -10.500000 0.833034 5.694956
27.178232 -7.500000 0.833034 5.695214
27.178232 -4.500000 0.833034 5.697803
27.178232 -1.500000 0.833034 5.684159
27.178232 1.500000 0.833034 5.695473
27.178232 4.500000 0.833034 5.681478
27.178232 7.500000 0.833034 5.691988
27.178232 10.500000 0.833034 5.699619
27.178232 13.500000 0.833034 5.681860
27.178232 16.500000 0.833034 5.678041
27.178232 19.500000 0.833034 5.682115
27.178232 22.500000 0.833034 5.659161
27.178232 25.500000 0.833034 5.660658
27.178232 28.500000 0.833034 5.694956
27.178232 31.500000 0.833034 5.662033
27.178232 34.500000 0.833034 5.674869
27.178232 37.500000 0.833034 5.668053
27.178232 40.500000 0.833034 5.677406
27.178232 43.500000 0.833034 5.671708
27.178232 46.500000 0.833034 5.696378
27.178232 49.500000 0.833034 5.712162
27.178232 52.500000 0.833034 5.688772
27.178232 55.500000 0.833034 5.701568
27.178232 58.500000 0.833034 5.732751
27.178232 61.500000 0.833034 5.738269
27.178232 64.500000 0.833034 5.761202
27.178232 67.500000 0.833034 5.761340
27.178232 70.500000 0.833034 5.754596
27.178232 73.500000 0.833034 5.788213
27.178232 76.500000 0.833034 5.802645
27.178232 79.500000 0.833034 5.817435
27.178232 82.500000 0.833034 5.840336
27.178232 85.500000 0.833034 5.837947
27.178232 88.500000 0.833034 5.867913
27.178232 91.500000 0.833034 5.864692
27.178232 94.500000 0.833034 5.902138
27.178232 97.500000 0.833034 5.914616
27.178232 100.500000 0.833034 5.926111
27.178232 103.500000 0.833034 5.913812
27.178232 106.500000 0.833034 5.955525
27.178232 109.500000 0.833034 6.000457
27.178232 112.500000 0.833034 5.983414
27.178232 115.500000 0.833034 6.021910
27.178232 118.500000 0.833034 6.023166
27.178232 121.500000 0.833034 6.041455
27.178232 124.500000 0.833034 6.056739
27.178232 127.500000 0.833034 6.071507
27.178232 130.500000 0.833034 6.092440
27.178232 133.500000 0.833034 6.106383
27.178232 136.500000 0.833034 6.114018
27.178232 139.500000 0.833034 6.138484
27.178232 142.500000 0.833034 6.173108
27.178232 145.500000 0.833034 6.171026
27.178232 148.500000 0.833034 6.193111
27.178232 151.500000 0.833034 6.212654
27.178232 154.500000 0.833034 6.229054
27.178232 157.500000 0.833034 6.238578
27.178232 160.500000 0.833034 6.222900
27.178232 163.500000 0.833034 6.227071
27.178232 166.500000 0.833034 6.242369
27.178232 169.500000 0.833034 6.239915
27.178232 172.500000 0.833034 6.258132
27.178232 175.500000 0.833034 6.257678
27.178232 178.500000 0.833034 6.245278
30.039099 -178.500000 0.789507 6.266107
30.039099 -175.500000 0.789507 6.238578
30.039099 -172.500000 0.789507 6.258813
30.039099 -169.500000 0.789507 6.261314
30.039099 -166.500000 0.789507 6.241030
30.039099 -163.500000 0.789507 6.232145
30.039099 -160.500000 0.789507 6.241253
30.039099 -157.500000 0.789507 6.208758
30.039099 -154.500000 0.789507 6.195240
30.039099 -151.500000 0.789507 6.227952
30.039099 -148.500000 0.789507 6.208974
30.039099 -145.500000 0.789507 6.188443
30.039099 -142.500000 0.789507 6.160884
30.039099 -139.500000 0.789507 6.125083
30.039099 -136.500000 0.789507 6.138484
30.039099 -133.500000 0.789507 6.129264
30.039099 -130.500000 0.789507 6.118942
30.039099 -127.500000 0.789507 6.104630
30.039099 -124.500000 0.789507 6.065873
30.039099 -121.500000 0.789507 6.070942
30.039099 -118.500000 0.789507 6.051557
30.039099 -115.500000 0.789507 6.005205
30.039099 -112.500000 0.789507 6.021194
30.039099 -109.500000 0.789507 5.976540
30.039099 -106.500000 0.789507 5.974487
30.039099 -103.500000 0.789507 5.977739
30.039099 -100.500000 0.789507 5.910760
30.039099 -97.500000 0.789507 5.907079
30.039099 -94.500000 0.789507 5.890285
30.039099 -91.500000 0.789507 5.890756
30.039099 -88.500000 0.789507 5.886678
30.039099 -85.500000 0.789507 5.845280
30.039099 -82.500000 0.789507 5.838246
30.039099 -79.500000 0.789507 5.821386
30.039099 -76.500000 0.789507 5.781568
30.039099 -73.500000 0.789507 5.773008
30.039099 -70.500000 0.789507 5.751172
30.039099 -67.500000 0.789507 5.729669
30.039099 -64.500000 0.789507 5.715982
30.039099 -61.500000 0.789507 5.710848
30.039099 -58.500000 0.789507 5.701568
30.039099 -55.500000 0.789507 5.676898
30.039099 -52.500000 0.789507 5.688002
30.039099 -49.500000 0.789507 5.657292
30.039099 -46.500000 0.789507 5.644186
30.039099 -43.500000 0.789507 5.638918
30.039099 -40.500000 0.789507 5.650965
30.039099 -37.500000 0.789507 5.638307
30.039099 -34.500000 0.789507 5.633556
30.039099 -31.500000 0.789507 5.627135
30.039099 -28.500000 0.789507 5.643204
30.039099 -25.500000 0.789507 5.652202
30.039099 -22.500000 0.789507 5.657043
30.039099 -19.500000 0.789507 5.657666
30.039099 -16.500000 0.789507 5.673477
30.039099 -13.500000 0.789507 5.668179
30.039099 -10.500000 0.789507 5.694956
30.039099 -7.500000 0.789507 5.695214
30.039099 -4.500000 0.789507 5.697803
30.039099 -1.500000 0.789507 5.684159
30.039099 1.500000 0.789507 5.695473
30.039099 4.500000 0.789507 5.681478
30.039099 7.500000 0.789507 5.691988
30.039099 10.500000 0.789507 5.699619
30.039099 13.500000 0.789507 5.681860
30.039099 16.500000 0.789507 5.678041
30.039099 19.500000 0.789507 5.682115
30.039099 22.500000 0.789507 5.659161
30.039099 25.500000 0.789507 5.660658
30.039099 28.500000 0.789507 5.694956
30.039099 31.500000 0.789507 5.662033
30.039099 34.500000 0.789507 5.674869
30.039099 37.500000 0.789507 5.668053
30.039099 40.500000 0.789507 5.677406
30.039099 43.500000 0.789507 5.671708
30.039099 46.500000 0.789507 5.696378
30.039099 49.500000 0.789507 5.712162
30.039099 52.500000 0.789507 5.688772
30.039099 55.500000 0.789507 5.701568
30.039099 58.500000 0.789507 5.732751
30.039099 61.500000 0.789507 5.738269
30.039099 64.500000 0.789507 5.761202
30.039099 67.500000 0.789507 5.761340
30.039099 70.500000 0.789507 5.754596
30.039099 73.500000 0.789507 5.788213
30.039099 76.500000 0.789507 5.802645
30.039099 79.500000 0.789507 5.817435
30.039099 82.500000 0.789507 5.840336
30.039099 85.500000 0.789507 5.837947
30.039099 88.500000 0.789507 5.867913
30.039099 91.500000 0.789507 5.864692
30.039099 94.500000 0.789507 5.902138
30.039099 97.500000 0.789507 5.914616
30.039099 100.500000 0.789507 5.926111
30.039099 103.500000 0.789507 5.913812
30.039099 106.500000 0.789507 5.955525
30.039099 109.500000 0.789507 6.000457
30.039099 112.500000 0.789507 5.983414
30.039099 115.500000 0.789507 6.021910
30.039099 118.500000 0.789507 6.023166
30.039099 121.500000 0.789507 6.041455
30.039099 124.500000 0.789507 6.056739
30.039099 127.500000 0.789507 6.071507
30.039099 130.500000 0.789507 6.092440
30.039099 133.500000 0.789507 6.106383
30.039099 136.500000 0.789507 6.114018
30.039099 139.500000 0.789507 6.138484
30.039099 142.500000 0.789507 6.173108
30.039099 145.500000 0.789507 6.171026
30.039099 148.500000 0.789507 6.193111
30.039099 151.500000 0.789507 6.212654
30.039099 154.500000 0.789507 6.229054
30.039099 157.500000 0.789507 6.238578
30.039099 160.500000 0.789507 6.222900
30.039099 163.500000 0.789507 6.227071
30.039099 166.500000 0.789507 6.242369
30.039099 169.500000 0.789507 6.239915
30.039099 172.500000 0.789507 6.258132
30.039099 175.500000 0.789507 6.257678
30.039099 178.500000 0.789507 6.245278
32.899965 -178.500000 0.734493 6.266107
32.899965 -175.500000 0.734493 6.238578
32.899965 -172.500000 0.734493 6.258813
32.899965 -169.500000 0.734493 6.261314
32.899965 -166.500000 0.734493 6.241030
32.899965 -163.500000 0.734493 6.232145
32.899965 -160.500000 0.734493 6.241253
32.899965 -157.500000 0.734493 6.208758
32.899965 -154.500000 0.734493 6.195240
32.899965 -151.500000 0.734493 6.227952
32.899965 -148.500000 0.734493 6.208974
32.899965 -145.500000 0.734493 6.188443
32.899965 -142.500000 0.734493 6.160884
32.899965 -139.500000 0.734493 6.125083
32.899965 -136.500000 0.734493 6.138484
32.899965 -133.500000 0.734493 6.129264
32.899965 -130.500000 0.734493 6.118942
32.899965 -127.500000 0.734493 6.104630
32.899965 -124.500000 0.734493 6.065873
32.899965 -121.500000 0.734493 6.070942
32.899965 -118.500000 0.734493 6.051557
32.899965 -115.500000 0.734493 6.005205
32.899965 -112.500000 0.734493 6.021194
32.899965 -109.500000 0.734493 5.976540
32.899965 -106.500000 0.734493 5.974487
32.899965 -103.500000 0.734493 5.977739
32.899965 -100.500000 0.734493 5.910760
32.899965 -97.500000 0.734493 5.907079
32.899965 -94.500000 0.734493 5.890285
32.899965 -91.500000 0.734493 5.890756
32.899965 -88.500000 0.734493 5.886678
32.899965 -85.500000 0.734493 5.845280
32.899965 -82.500000 0.734493 5.838246
32.899965 -79.500000 0.734493 5.821386
32.899965 -76.500000 0.734493 5.781568
32.899965 -73.500000 0.734493 5.773008
32.899965 -70.500000 0.734493 5.751172
32.899965 -67.500000 0.734493 5.729669
32.899965 -64.500000 0.734493 5.715982
32.899965 -61.500000 0.734493 5.710848
32.899965 -58.500000 0.734493 5.701568
32.899965 -55.500000 0.734493 5.676898
32.899965 -52.500000 0.734493 5.688002
32.899965 -49.500000 0.734493 5.657292
32.899965 -46.500000 0.734493 5.644186
32.899965 -43.500000 0.734493 5.638918
32.899965 -40.500000 0.734493 5.650965
32.899965 -37.500000 0.734493 5.638307
32.899965 -34.500000 0.734493 5.633556
32.899965 -31.500000 0.734493 5.627135
32.899965 -28.500000 0.734493 5.643204
32.899965 -25.500000 0.734493 5.652202
32.899965 -22.500000 0.734493 5.657043
32.899965 -19.500000 0.734493 5.657666
32.899965 -16.500000 0.734493 5.673477
32.899965 -13.500000 0.734493 5.668179
32.899965 -10.500000 0.734493 5.694956
32.899965 -7.500000 0.734493 5.695214
32.899965 -4.500000 0.734493 5.697803
32.899965 -1.500000 0.734493 5.684159
32.899965 1.500000 0.734493 5.695473
32.899965 4.500000 0.734493 5.681478
32.899965 7.500000 0.734493 5.691988
32.899965 10.500000 0.734493 5.699619
32.899965 13.500000 0.734493 5.681860
32.899965 16.500000 0.734493 5.678041
32.899965 19.500000 0.734493 5.682115
32.899965 22.500000 0.734493 5.659161
32.899965 25.500000 0.734493 5.660658
32.899965 28.500000 0.734493 5.694956
32.899965 31.500000 0.734493 5.662033
32.899965 34.500000 0.734493 5.674869
32.899965 37.500000 0.734493 5.668053
32.899965 40.500000 0.734493 5.677406
32.899965 43.500000 0.734493 5.671708
32.899965 46.500000 0.734493 5.696378
32.899965 49.500000 0.734493 5.712162
32.899965 52.500000 0.734493 5.688772
32.899965 55.500000 0.734493 5.701568
32.899965 58.500000 0.734493 5.732751
32.899965 61.500000 0.734493 5.738269
32.899965 64.500000 0.734493 5.761202
32.899965 67.500000 0.734493 5.761340
32.899965 70.500000 0.734493 5.754596
32.899965 73.500000 0.734493 5.788213
32.899965 76.500000 0.734493 5.802645
32.899965 79.500000 0.734493 5.817435
32.899965 82.500000 0.734493 5.840336
32.899965 85.500000 0.734493 5.837947
32.899965 88.500000 0.734493 5.867913
32.899965 91.500000 0.734493 5.864692
32.899965 94.500000 0.734493 5.902138
32.899965 97.500000 0.734493 5.914616
32.899965 100.500000 0.734493 5.926111
32.899965 103.500000 0.734493 5.913812
32.899965 106.500000 0.734493 5.955525
32.899965 109.500000 0.734493 6.000457
32.899965 112.500000 0.734493 5.983414
32.899965 115.500000 0.734493 6.021910
32.899965 118.500000 0.734493 6.023166
32.899965 121.500000 0.734493 6.041455
32.899965 124.500000 0.734493 6.056739
32.899965 127.500000 0.734493 6.071507
32.899965 130.500000 0.734493 6.092440
32.899965 133.500000 0.734493 6.106383
32.899965 136.500000 0.734493 6.114018
32.899965 139.500000 0.734493 6.138484
32.899965 142.500000 0.734493 6.173108
32.899965 145.500000 0.734493 6.171026
32.899965 148.500000 0.734493 6.193111
32.899965 151.500000 0.734493 6.212654
32.899965 154.500000 0.734493 6.229054
32.899965 157.500000 0.734493 6.238578
32.899965 160.500000 0.734493 6.222900
32.899965 163.500000 0.734493 6.227071
32.899965 166.500000 0.734493 6.242369
32.899965 169.500000 0.734493 6.239915
32.899965 172.500000 0.734493 6.258132
32.899965 175.500000 0.734493 6.257678
32.899965 178.500000 0.734493 6.245278
35.760832 -178.500000 0.682108 6.266107
35.760832 -175.500000 0.682108 6.238578
35.760832 -172.500000 0.682108 6.258813
35.760832 -169.500000 0.682108 6.261314
35.760832 -166.500000 0.682108 6.241030
35.760832 -163.500000 0.682108 6.232145
35.760832 -160.500000 0.682108 6.241253
35.760832 -157.500000 0.682108 6.208758
35.760832 -154.500000 0.682108 6.195240
35.760832 -151.500000 0.682108 6.227952
35.760832 -148.500000 0.682108 6.208974
35.760832 -145.500000 0.682108 6.188443
35.760832 -142.500000 0.682108 6.160884
35.760832 -139.500000 0.682108 6.125083
35.760832 -136.500000 0.682108 6.138484
35.760832 -133.500000 0.682108 6.129264
35.760832 -130.500000 0.682108 6.118942
35.760832 -127.500000 0.682108 6.104630
35.760832 -124.500000 0.682108 6.065873
35.760832 -121.500000 0.682108 6.070942
35.760832 -118.500000 0.682108 6.051557
35.760832 -115.500000 0.682108 6.005205
35.760832 -112.500000 0.682108 6.021194
35.760832 -109.500000 0.682108 5.976540
35.760832 -106.500000 0.682108 5.974487
35.760832 -103.500000 0.682108 5.977739
35.760832 -100.500000 0.682108 5.910760
35.760832 -97.500000 0.682108 5.907079
35.760832 -94.500000 0.682108 5.890285
35.760832 -91.500000 0.682108 5.890756
35.760832 -88.500000 0.682108 5.886678
35.760832 -85.500000 0.682108 5.845280
35.760832 -82.500000 0.682108 5.838246
35.760832 -79.500000 0.682108 5.821386
35.760832 -76.500000 0.682108 5.781568
35.760832 -73.500000 0.682108 5.773008
35.760832 -70.500000 0.682108 5.751172
35.760832 -67.500000 0.682108 5.729669
35.760832 -64.500000 0.682108 5.715982
35.760832 -61.500000 0.682108 5.710848
35.760832 -58.500000 0.682108 5.701568
35.760832 -55.500000 0.682108 5.676898
35.760832 -52.500000 0.682108 5.688002
35.760832 -49.500000 0.682108 5.657292
35.760832 -46.500000 0.682108 5.644186
35.760832 -43.500000 0.682108 5.638918
35.760832 -40.500000 0.682108 5.650965
35.760832 -37.500000 0.682108 5.638307
35.760832 -34.500000 0.682108 5.633556
35.760832 -31.500000 0.682108 5.627135
35.760832 -28.500000 0.682108 5.643204
35.760832 -25.500000 0.682108 5.652202
35.760832 -22.500000 0.682108 5.657043
35.760832 -19.500000 0.682108 5.657666
35.760832 -16.500000 0.682108 5.673477
35.760832 -13.500000 0.682108 5.668179
35.760832 -10.500000 0.682108 5.694956
35.760832 -7.500000 0.682108 5.695214
35.760832 -4.500000 0.682108 5.697803
35.760832 -1.500000 0.682108 5.684159
35.760832 1.500000 0.682108 5.695473
35.760832 4.500000 0.682108 5.681478
35.760832 7.500000 0.682108 5.691988
35.760832 10.500000 0.682108 5.699619
35.760832 13.500000 0.682108 5.681860
35.760832 16.500000 0.682108 5.678041
35.760832 19.500000 0.682108 5.682115
35.760832 22.500000 0.682108 5.659161
35.760832 25.500000 0.682108 5.660658
35.760832 28.500000 0.682108 5.694956
35.760832 31.500000 0.682108 5.662033
35.760832 34.500000 0.682108 5.674869
35.760832 37.500000 0.682108 5.668053
35.760832 40.500000 0.682108 5.677406
35.760832 43.500000 0.682108 5.671708
35.760832 46.500000 0.682108 5.696378
35.760832 49.500000 0.682108 5.712162
35.760832 52.500000 0.682108 5.688772
35.760832 55.500000 0.682108 5.701568
35.760832 58.500000 0.682108 5.732751
35.760832 61.500000 0.682108 5.738269
35.760832 64.500000 0.682108 5.761202
35.760832 67.500000 0.682108 5.761340
35.760832 70.500000 0.682108 5.754596
35.760832 73.500000 0.682108 5.788213
35.760832 76.500000 0.682108 5.802645
35.760832 79.500000 0.682108 5.817435
35.760832 82.500000 0.682108 5.840336
35.760832 85.500000 0.682108 5.837947
35.760832 88.500000 0.682108 5.867913
35.760832 91.500000 0.682108 5.864692
35.760832 94.500000 0.682108 5.902138
35.760832 97.500000 0.682108 5.914616
35.760832 100.500000 0.682108 5.926111
35.760832 103.500000 0.682108 5.913812
35.760832 106.500000 0.682108 5.955525
35.760832 109.500000 0.682108 6.000457
35.760832 112.500000 0.682108 5.983414
35.760832 115.500000 0.682108 6.021910
35.760832 118.500000 0.682108 6.023166
35.760832 121.500000 0.682108 6.041455
35.760832 124.500000 0.682108 6.056739
35.760832 127.500000 0.682108 6.071507
35.760832 130.500000 0.682108 6.092440
35.760832 133.500000 0.682108 6.106383
35.760832 136.500000 0.682108 6.114018
35.760832 139.500000 0.682108 6.138484
35.760832 142.500000 0.682108 6.173108
35.760832 145.500000 0.682108 6.171026
35.760832 148.500000 0.682108 6.193111
35.760832 151.500000 0.682108 6.212654
35.760832 154.500000 0.682108 6.229054
35.760832 157.500000 0.682108 6.238578
35.760832 160.500000 0.682108 6.222900
35.760832 163.500000 0.682108 6.227071
35.760832 166.500000 0.682108 6.242369
35.760832 169.500000 0.682108 6.239915
35.760832 172.500000 0.682108 6.258132
35.760832 175.500000 0.682108 6.257678
35.760832 178.500000 0.682108 6.245278
38.621698 -178.500000 0.641761 6.266107
38.621698 -175.500000 0.641761 6.238578
38.621698 -172.500000 0.641761 6.258813
38.621698 -169.500000 0.641761 6.261314
38.621698 -166.500000 0.641761 6.241030
38.621698 -163.500000 0.641761 6.232145
38.621698 -160.500000 0.641761 6.241253
38.621698 -157.500000 0.641761 6.208758
38.621698 -154.500000 0.641761 6.195240
38.621698 -151.500000 0.641761 6.227952
38.621698 -148.500000 0.641761 6.208974
38.621698 -145.500000 0.641761 6.188443
38.621698 -142.500000 0.641761 6.160884
38.621698 -139.500000 0.641761 6.125083
38.621698 -136.500000 0.641761 6.138484
38.621698 -133.500000 0.641761 6.129264
38.621698 -130.500000 0.641761 6.118942
38.621698 -127.500000 0.641761 6.104630
38.621698 -124.500000 0.641761 6.065873
38.621698 -121.500000 0.641761 6.070942
38.621698 -118.500000 0.641761 6.051557
38.621698 -115.500000 0.641761 6.005205
38.621698 -112.500000 0.641761 6.021194
38.621698 -109.500000 0.641761 5.976540
38.621698 -106.500000 0.641761 5.974487
38.621698 -103.500000 0.641761 5.977739
38.621698 -100.500000 0.641761 5.910760
38.621698 -97.500000 0.641761 5.907079
38.621698 -94.500000 0.641761 5.890285
38.621698 -91.500000 0.641761 5.890756
38.621698 -88.500000 0.641761 5.886678
38.621698 -85.500000 0.641761 5.845280
38.621698 -82.500000 0.641761 5.838246
38.621698 -79.500000 0.641761 5.821386
38.621698 -76.500000 0.641761 5.781568
38.621698 -73.500000 0.641761 5.773008
38.621698 -70.500000 0.641761 5.751172
38.621698 -67.500000 0.641761 5.729669
38.621698 -64.500000 0.641761 5.715982
38.621698 -61.500000 0.641761 5.710848
38.621698 -58.500000 0.641761 5.701568
38.621698 -55.500000 0.641761 5.676898
38.621698 -52.500000 0.641761 5.688002
38.621698 -49.500000 0.641761 5.657292
38.621698 -46.500000 0.641761 5.644186
38.621698 -43.500000 0.641761 5.638918
38.621698 -40.500000 0.641761 5.650965
38.621698 -37.500000 0.641761 5.638307
38.621698 -34.500000 0.641761 5.633556
38.621698 -31.500000 0.641761 5.627135
38.621698 -28.500000 0.641761 5.643204
38.621698 -25.500000 0.641761 5.652202
38.621698 -22.500000 0.641761 5.657043
38.621698 -19.500000 0.641761 5.657666
38.621698 -16.500000 0.641761 5.673477
38.621698 -13.500000 0.641761 5.668179
38.621698 -10.500000 0.641761 5.694956
38.621698 -7.500000 0.641761 5.695214
38.621698 -4.500000 0.641761 5.697803
38.621698 -1.500000 0.641761 5.684159
38.621698 1.500000 0.641761 5.695473
38.621698 4.500000 0.641761 5.681478
38.621698 7.500000 0.641761 5.691988
38.621698 10.500000 0.641761 5.699619
38.621698 13.500000 0.641761 5.681860
38.621698 16.500000 0.641761 5.678041
38.621698 19.500000 0.641761 5.682115
38.621698 22.500000 0.641761 5.659161
38.621698 25.500000 0.641761 5.660658
38.621698 28.500000 0.641761 5.694956
38.621698 31.500000 0.641761 5.662033
38.621698 34.500000 0.641761 5.674869
38.621698 37.500000 0.641761 5.668053
38.621698 40.500000 0.641761 5.677406
38.621698 43.500000 0.641761 5.671708
38.621698 46.500000 0.641761 5.696378
38.621698 49.500000 0.641761 5.712162
38.621698 52.500000 0.641761 5.688772
38.621698 55.500000 0.641761 5.701568
38.621698 58.500000 0.641761 5.732751
38.621698 61.500000 0.641761 5.738269
38.621698 64.500000 0.641761 5.761202
38.621698 67.500000 0.641761 5.761340
38.621698 70.500000 0.641761 5.754596
38.621698 73.500000 0.641761 5.788213
38.621698 76.500000 0.641761 5.802645
38.621698 79.500000 0.641761 5.817435
38.621698 82.500000 0.641761 5.840336
38.621698 85.500000 0.641761 5.837947
38.621698 88.500000 0.641761 5.867913
38.621698 91.500000 0.641761 5.864692
38.621698 94.500000 0.641761 5.902138
38.621698 97.500000 0.641761 5.914616
38.621698 100.500000 0.641761 5.926111
38.621698 103.500000 0.641761 5.913812
38.621698 106.500000 0.641761 5.955525
38.621698 109.500000 0.641761 6.000457
38.621698 112.500000 0.641761 5.983414
38.621698 115.500000 0.641761 6.021910
38.621698 118.500000 0.641761 6.023166
38.621698 121.500000 0.641761 6.041455
38.621698 124.500000 0.641761 6.056739
38.621698 127.500000 0.641761 6.071507
38.621698 130.500000 0.641761 6.092440
38.621698 133.500000 0.641761 6.106383
38.621698 136.500000 0.641761 6.114018
38.621698 139.500000 0.641761 6.138484
38.621698 142.500000 0.641761 6.173108
38.621698 145.500000 0.641761 6.171026
38.621698 148.500000 0.641761 6.193111
38.621698 151.500000 0.641761 6.212654
38.621698 154.500000 0.641761 6.229054
38.621698 157.500000 0.641761 6.238578
38.621698 160.500000 0.641761 6.222900
38.621698 163.500000 0.641761 6.227071
38.621698 166.500000 0.641761 6.242369
38.621698 169.500000 0.641761 6.239915
38.621698 172.500000 0.641761 6.258132
38.621698 175.500000 0.641761 6.257678
38.621698 178.500000 0.641761 6.245278
41.482565 -178.500000 0.603152 6.266107
41.482565 -175.500000 0.603152 6.238578
41.482565 -172.500000 0.603152 6.258813
41.482565 -169.500000 0.603152 6.261314
41.482565 -166.500000 0.603152 6.241030
41.482565 -163.500000 0.603152 6.232145
41.482565 -160.500000 0.603152 6.241253
41.482565 -157.500000 0.603152 6.208758
41.482565 -154.500000 0.603152 6.195240
41.482565 -151.500000 0.603152 6.227952
41.482565 -148.500000 0.603152 6.208974
41.482565 -145.500000 0.603152 6.188443
41.482565 -142.500000 0.603152 6.160884
41.482565 -139.500000 0.603152 6.125083
41.482565 -136.500000 0.603152 6.138484
41.482565 -133.500000 0.603152 6.129264
41.482565 -130.500000 0.603152 6.118942
41.482565 -127.500000 0.603152 6.104630
41.482565 -124.500000 0.603152 6.065873
41.482565 -121.500000 0.603152 6.070942
41.482565 -118.500000 0.603152 6.051557
41.482565 -115.500000 0.603152 6.005205
41.482565 -112.500000 0.603152 6.021194
41.482565 -109.500000 0.603152 5.976540
41.482565 -106.500000 0.603152 5.974487
41.482565 -103.500000 0.603152 5.977739
41.482565 -100.500000 0.603152 5.910760
41.482565 -97.500000 0.603152 5.907079
41.482565 -94.500000 0.603152 5.890285
41.482565 -91.500000 0.603152 5.890756
41.482565 -88.500000 0.603152 5.886678
41.482565 -85.500000 0.603152 5.845280
41.482565 -82.500000 0.603152 5.838246
41.482565 -79.500000 0.603152 5.821386
41.482565 -76.500000 0.603152 5.781568
41.482565 -73.500000 0.603152 5.773008
41.482565 -70.500000 0.603152 5.751172
41.482565 -67.500000 0.603152 5.729669
41.482565 -64.500000 0.603152 5.715982
41.482565 -61.500000 0.603152 5.710848
41.482565 -58.500000 0.603152 5.701568
41.482565 -55.500000 0.603152 5.676898
41.482565 -52.500000 0.603152 5.688002
41.482565 -49.500000 0.603152 5.657292
41.482565 -46.500000 0.603152 5.644186
41.482565 -43.500000 0.603152 5.638918
41.482565 -40.500000 0.603152 5.650965
41.482565 -37.500000 0.603152 5.638307
41.482565 -34.500000 0.603152 5.633556
41.482565 -31.500000 0.603152 5.627135
41.482565 -28.500000 0.603152 5.643204
41.482565 -25.500000 0.603152 5.652202
41.482565 -22.500000 0.603152 5.657043
41.482565 -19.500000 0.603152 5.657666
41.482565 -16.500000 0.603152 5.673477
41.482565 -13.500000 0.603152 5.668179
41.482565 -10.500000 0.603152 5.694956
41.482565 -7.500000 0.603152 5.695214
41.482565 -4.500000 0.603152 5.697803
41.482565 -1.500000 0.603152 5.684159
41.482565 1.500000 0.603152 5.695473
41.482565 4.500000 0.603152 5.681478
41.482565 7.500000 0.603152 5.691988
41.482565 10.500000 0.603152 5.699619
41.482565 13.500000 0.603152 5.681860
41.482565 16.500000 0.603152 5.678041
41.482565 19.500000 0.603152 5.682115
41.482565 22.500000 0.603152 5.659161
41.482565 25.500000 0.603152 5.660658
41.482565 28.500000 0.603152 5.694956
41.482565 31.500000 0.603152 5.662033
41.482565 34.500000 0.603152 5.674869
41.482565 37.500000 0.603152 5.668053
41.482565 40.500000 0.603152 5.677406
41.482565 43.500000 0.603152 5.671708
41.482565 46.500000 0.603152 5.696378
41.482565 49.500000 0.603152 5.712162
41.482565 52.500000 0.603152 5.688772
41.482565 55.500000 0.603152 5.701568
41.482565 58.500000 0.603152 5.732751
41.482565 61.500000 0.603152 5.738269
41.482565 64.500000 0.603152 5.761202
41.482565 67.500000 0.603152 5.761340
41.482565 70.500000 0.603152 5.754596
41.482565 73.500000 0.603152 5.788213
41.482565 76.500000 0.603152 5.802645
41.482565 79.500000 0.603152 5.817435
41.482565 82.500000 0.603152 5.840336
41.482565 85.500000 0.603152 5.837947
41.482565 88.500000 0.603152 5.867913
41.482565 91.500000 0.603152 5.864692
41.482565 94.500000 0.603152 5.902138
41.482565 97.500000 0.603152 5.914616
41.482565 100.500000 0.603152 5.926111
41.482565 103.500000 0.603152 5.913812
41.482565 106.500000 0.603152 5.955525
41.482565 109.500000 0.603152 6.000457
41.482565 112.500000 0.603152 5.983414
41.482565 115.500000 0.603152 6.021910
41.482565 118.500000 0.603152 6.023166
41.482565 121.500000 0.603152 6.041455
41.482565 124.500000 0.603152 6.056739
41.482565 127.500000 0.603152 6.071507
41.482565 130.500000 0.603152 6.092440
41.482565 133.500000 0.603152 6.106383
41.482565 136.500000 0.603152 6.114018
41.482565 139.500000 0.603152 6.138484
41.482565 142.500000 0.603152 6.173108
41.482565 145.500000 0.603152 6.171026
41.482565 148.500000 0.603152 6.193111
41.482565 151.500000 0.603152 6.212654
41.482565 154.500000 0.603152 6.229054
41.482565 157.500000 0.603152 6.238578
41.482565 160.500000 0.603152 6.222900
41.482565 163.500000 0.603152 6.227071
41.482565 166.500000 0.603152 6.242369
41.482565 169.500000 0.603152 6.239915
41.482565 172.500000 0.603152 6.258132
41.482565 175.500000 0.603152 6.257678
41.482565 178.500000 0.603152 6.245278
44.343431 -178.500000 0.583283 6.266107
44.343431 -175.500000 0.583283 6.238578
44.343431 -172.500000 0.583283 6.258813
44.343431 -169.500000 0.583283 6.261314
44.343431 -166.500000 0.583283 6.241030
44.343431 -163.500000 0.583283 6.232145
44.343431 -160.500000 0.583283 6.241253
44.343431 -157.500000 0.583283 6.208758
44.343431 -154.500000 0.583283 6.195240
44.343431 -151.500000 0.583283 6.227952
44.343431 -148.500000 0.583283 6.208974
44.343431 -145.500000 0.583283 6.188443
44.343431 -142.500000 0.583283 6.160884
44.343431 -139.500000 0.583283 6.125083
44.343431 -136.500000 0.583283 6.138484
44.343431 -133.500000 0.583283 6.129264
44.343431 -130.500000 0.583283 6.118942
44.343431 -127.500000 0.583283 6.104630
44.343431 -124.500000 0.583283 6.065873
44.343431 -121.500000 0.583283 6.070942
44.343431 -118.500000 0.583283 6.051557
44.343431 -115.500000 0.583283 6.005205
44.343431 -112.500000 0.583283 6.021194
44.343431 -109.500000 0.583283 5.976540
44.343431 -106.500000 0.583283 5.974487
44.343431 -103.500000 0.583283 5.977739
44.343431 -100.500000 0.583283 5.910760
44.343431 -97.500000 0.583283 5.907079
44.343431 -94.500000 0.583283 5.890285
44.343431 -91.500000 0.583283 5.890756
44.343431 -88.500000 0.583283 5.886678
44.343431 -85.500000 0.583283 5.845280
44.343431 -82.500000 0.583283 5.838246
44.343431 -79.500000 0.583283 5.821386
44.343431 -76.500000 0.583283 5.781568
44.343431 -73.500000 0.583283 5.773008
44.343431 -70.500000 0.583283 5.751172
44.343431 -67.500000 0.583283 5.729669
44.343431 -64.500000 0.583283 5.715982
44.343431 -61.500000 0.583283 5.710848
44.343431 -58.500000 0.583283 5.701568
44.343431 -55.500000 0.583283 5.676898
44.343431 -52.500000 0.583283 5.688002
44.343431 -49.500000 0.583283 5.657292
44.343431 -46.500000 0.583283 5.644186
44.343431 -43.500000 0.583283 5.638918
44.343431 -40.500000 0.583283 5.650965
44.343431 -37.500000 0.583283 5.638307
44.343431 -34.500000 0.583283 5.633556
44.343431 -31.500000 0.583283 5.627135
44.343431 -28.500000 0.583283 5.643204
44.343431 -25.500000 0.583283 5.652202
44.343431 -22.500000 0.583283 5.657043
44.343431 -19.500000 0.583283 5.657666
44.343431 -16.500000 0.583283 5.673477
44.343431 -13.500000 0.583283 5.668179
44.343431 -10.500000 0.583283 5.694956
44.343431 -7.500000 0.583283 5.695214
44.343431 -4.500000 0.583283 5.697803
44.343431 -1.500000 0.583283 5.684159
44.343431 1.500000 0.583283 5.695473
44.343431 4.500000 0.583283 5.681478
44.343431 7.500000 0.583283 5.691988
44.343431 10.500000 0.583283 5.699619
44.343431 13.500000 0.583283 5.681860
44.343431 16.500000 0.583283 5.678041
44.343431 19.500000 0.583283 5.682115
44.343431 22.500000 0.583283 5.659161
44.343431 25.500000 0.583283 5.660658
44.343431 28.500000 0.583283 5.694956
44.343431 31.500000 0.583283 5.662033
44.343431 34.500000 0.583283 5.674869
44.343431 37.500000 0.583283 5.668053
44.343431 40.500000 0.583283 5.677406
44.343431 43.500000 0.583283 5.671708
44.343431 46.500000 0.583283 5.696378
44.343431 49.500000 0.583283 5.712162
44.343431 52.500000 0.583283 5.688772
44.343431 55.500000 0.583283 5.701568
44.343431 58.500000 0.583283 5.732751
44.343431 61.500000 0.583283 5.738269
44.343431 64.500000 0.583283 5.761202
44.343431 67.500000 0.583283 5.761340
44.343431 70.500000 0.583283 5.754596
44.343431 73.500000 0.583283 5.788213
44.343431 76.500000 0.583283 5.802645
44.343431 79.500000 0.583283 5.817435
44.343431 82.500000 0.583283 5.840336
44.343431 85.500000 0.583283 5.837947
44.343431 88.500000 0.583283 5.867913
44.343431 91.500000 0.583283 5.864692
44.343431 94.500000 0.583283 5.902138
44.343431 97.500000 0.583283 5.914616
44.343431 100.500000 0.583283 5.926111
44.343431 103.500000 0.583283 5.913812
44.343431 106.500000 0.583283 5.955525
44.343431 109.500000 0.583283 6.000457
44.343431 112.500000 0.583283 5.983414
44.343431 115.500000 0.583283 6.021910
44.343431 118.500000 0.583283 6.023166
44.343431 121.500000 0.583283 6.041455
44.343431 124.500000 0.583283 6.056739
44.343431 127.500000 0.583283 6.071507
44.343431 130.500000 0.583283 6.092440
44.343431 133.500000 0.583283 6.106383
44.343431 136.500000 0.583283 6.114018
44.343431 139.500000 0.583283 6.138484
44.343431 142.500000 0.583283 6.173108
44.343431 145.500000 0.583283 6.171026
44.343431 148.500000 0.583283 6.193111
44.343431 151.500000 0.583283 6.212654
44.343431 154.500000 0.583283 6.229054
44.343431 157.500000 0.583283 6.238578
44.343431 160.500000 0.583283 6.222900
44.343431 163.500000 0.583283 6.227071
44.343431 166.500000 0.583283 6.242369
44.343431 169.500000 0.583283 6.239915
44.343431 172.500000 0.583283 6.258132
44.343431 175.500000 0.583283 6.257678
44.343431 178.500000 0.583283 6.245278
47.204298 -178.500000 0.553643 6.266107
47.204298 -175.500000 0.553643 6.238578
47.204298 -172.500000 0.553643 6.258813
47.204298 -169.500000 0.553643 6.261314
47.204298 -166.500000 0.553643 6.241030
47.204298 -163.500000 0.553643 6.232145
47.204298 -160.500000 0.553643 6.241253
47.204298 -157.500000 0.553643 6.208758
47.204298 -154.500000 0.553643 6.195240
47.204298 -151.500000 0.553643 6.227952
47.204298 -148.500000 0.553643 6.208974
47.204298 -145.500000 0.553643 6.188443
47.204298 -142.500000 0.553643 6.160884
47.204298 -139.500000 0.553643 6.125083
47.204298 -136.500000 0.553643 6.138484
47.204298 -133.500000 0.553643 6.129264
47.204298 -130.500000 0.553643 6.118942
47.204298 -127.500000 0.553643 6.104630
47.204298 -124.500000 0.553643 6.065873
47.204298 -121.500000 0.553643 6.070942
47.204298 -118.500000 0.553643 6.051557
47.204298 -115.500000 0.553643 6.005205
47.204298 -112.500000 0.553643 6.021194
47.204298 -109.500000 0.553643 5.976540
47.204298 -106.500000 0.553643 5.974487
47.204298 -103.500000 0.553643 5.977739
47.204298 -100.500000 0.553643 5.910760
47.204298 -97.500000 0.553643 5.907079
47.204298 -94.500000 0.553643 5.890285
47.204298 -91.500000 0.553643 5.890756
47.204298 -88.500000 0.553643 5.886678
47.204298 -85.500000 0.553643 5.845280
47.204298 -82.500000 0.553643 5.838246
47.204298 -79.500000 0.553643 5.821386
47.204298 -76.500000 0.553643 5.781568
47.204298 -73.500000 0.553643 5.773008
47.204298 -70.500000 0.553643 5.751172
47.204298 -67.500000 0.553643 5.729669
47.204298 -64.500000 0.553643 5.715982
47.204298 -61.500000 0.553643 5.710848
47.204298 -58.500000 0.553643 5.701568
47.204298 -55.500000 0.553643 5.676898
47.204298 -52.500000 0.553643 5.688002
47.204298 -49.500000 0.553643 5.657292
47.204298 -46.500000 0.553643 5.644186
47.204298 -43.500000 0.553643 5.638918
47.204298 -40.500000 0.553643 5.650965
47.204298 -37.500000 0.553643 5.638307
47.204298 -34.500000 0.553643 5.633556
47.204298 -31.500000 0.553643 5.627135
47.204298 -28.500000 0.553643 5.643204
47.204298 -25.500000 0.553643 5.652202
47.204298 -22.500000 0.553643 5.657043
47.204298 -19.500000 0.553643 5.657666
47.204298 -16.500000 0.553643 5.673477
47.204298 -13.500000 0.553643 5.668179
47.204298 -10.500000 0.553643 5.694956
47.204298 -7.500000 0.553643 5.695214
47.204298 -4.500000 0.553643 5.697803
47.204298 -1.500000 0.553643 5.684159
47.204298 1.500000 0.553643 5.695473
47.204298 4.500000 0.553643 5.681478
47.204298 7.500000 0.553643 5.691988
47.204298 10.500000 0.553643 5.699619
47.204298 13.500000 0.553643 5.681860
47.204298 16.500000 0.553643 5.678041
47.204298 19.500000 0.553643 5.682115
47.204298 22.500000 0.553643 5.659161
47.204298 25.500000 0.553643 5.660658
47.204298 28.500000 0.553643 5.694956
47.204298 31.500000 0.553643 5.662033
47.204298 34.500000 0.553643 5.674869
47.204298 37.500000 0.553643 5.668053
47.204298 40.500000 0.553643 5.677406
47.204298 43.500000 0.553643 5.671708
47.204298 46.500000 0.553643 5.696378
47.204298 49.500000 0.553643 5.712162
47.204298 52.500000 0.553643 5.688772
47.204298 55.500000 0.553643 5.701568
47.204298 58.500000 0.553643 5.732751
47.204298 61.500000 0.553643 5.738269
47.204298 64.500000 0.553643 5.761202
47.204298 67.500000 0.553643 5.761340
47.204298 70.500000 0.553643 5.754596
47.204298 73.500000 0.553643 5.788213
47.204298 76.500000 0.553643 5.802645
47.204298 79.500000 0.553643 5.817435
47.204298 82.500000 0.553643 5.840336
47.204298 85.500000 0.553643 5.837947
47.204298 88.500000 0.553643 5.867913
47.204298 91.500000 0.553643 5.864692
47.204298 94.500000 0.553643 5.902138
47.204298 97.500000 0.553643 5.914616
47.204298 100.500000 0.553643 5.926111
47.204298 103.500000 0.553643 5.913812
47.204298 106.500000 0.553643 5.955525
47.204298 109.500000 0.553643 6.000457
47.204298 112.500000 0.553643 5.983414
47.204298 115.500000 0.553643 6.021910
47.204298 118.500000 0.553643 6.023166
47.204298 121.500000 0.553643 6.041455
47.204298 124.500000 0.553643 6.056739
47.204298 127.500000 0.553643 6.071507
47.204298 130.500000 0.553643 6.092440
47.204298 133.500000 0.553643 6.106383
47.204298 136.500000 0.553643 6.114018
47.204298 139.500000 0.553643 6.138484
47.204298 142.500000 0.553643 6.173108
47.204298 145.500000 0.553643 6.171026
47.204298 148.500000 0.553643 6.193111
47.204298 151.500000 0.553643 6.212654
47.204298 154.500000 0.553643 6.229054
47.204298 157.500000 0.553643 6.238578
47.204298 160.500000 0.553643 6.222900
47.204298 163.500000 0.553643 6.227071
47.204298 166.500000 0.553643 6.242369
47.204298 169.500000 0.553643 6.239915
47.204298 172.500000 0.553643 6.258132
47.204298 175.500000 0.553643 6.257678
47.204298 178.500000 0.553643 6.245278
50.065164 -178.500000 0.533212 6.266107
50.065164 -175.500000 0.533212 6.238578
50.065164 -172.500000 0.533212 6.258813
50.065164 -169.500000 0.533212 6.261314
50.065164 -166.500000 0.533212 6.241030
50.065164 -163.500000 0.533212 6.232145
50.065164 -160.500000 0.533212 6.241253
50.065164 -157.500000 0.533212 6.208758
50.065164 -154.500000 0.533212 6.195240
50.065164 -151.500000 0.533212 6.227952
50.065164 -148.500000 0.533212 6.208974
50.065164 -145.500000 0.533212 6.188443
50.065164 -142.500000 0.533212 6.160884
50.065164 -139.500000 0.533212 6.125083
50.065164 -136.500000 0.533212 6.138484
50.065164 -133.500000 0.533212 6.129264
50.065164 -130.500000 0.533212 6.118942
50.065164 -127.500000 0.533212 6.104630
50.065164 -124.500000 0.533212 6.065873
50.065164 -121.500000 0.533212 6.070942
50.065164 -118.500000 0.533212 6.051557
50.065164 -115.500000 0.533212 6.005205
50.065164 -112.500000 0.533212 6.021194
50.065164 -109.500000 0.533212 5.976540
50.065164 -106.500000 0.533212 5.974487
50.065164 -103.500000 0.533212 5.977739
50.065164 -100.500000 0.533212 5.910760
50.065164 -97.500000 0.533212 5.907079
50.065164 -94.500000 0.533212 5.890285
50.065164 -91.500000 0.533212 5.890756
50.065164 -88.500000 0.533212 5.886678
50.065164 -85.500000 0.533212 5.845280
50.065164 -82.500000 0.533212 5.838246
50.065164 -79.500000 0.533212 5.821386
50.065164 -76.500000 0.533212 5.781568
50.065164 -73.500000 0.533212 5.773008
50.065164 -70.500000 0.533212 5.751172
50.065164 -67.500000 0.533212 5.729669
50.065164 -64.500000 0.533212 5.715982
50.065164 -61.500000 0.533212 5.710848
50.065164 -58.500000 0.533212 5.701568
50.065164 -55.500000 0.533212 5.676898
50.065164 -52.500000 0.533212 5.688002
50.065164 -49.500000 0.533212 5.657292
50.065164 -46.500000 0.533212 5.644186
50.065164 -43.500000 0.533212 5.638918
50.065164 -40.500000 0.533212 5.650965
50.065164 -37.500000 0.533212 5.638307
50.065164 -34.500000 0.533212 5.633556
50.065164 -31.500000 0.533212 5.627135
50.065164 -28.500000 0.533212 5.643204
50.065164 -25.500000 0.533212 5.652202
50.065164 -22.500000 0.533212 5.657043
50.065164 -19.500000 0.533212 5.657666
50.065164 -16.500000 0.533212 5.673477
50.065164 -13.500000 0.533212 5.668179
50.065164 -10.500000 0.533212 5.694956
50.065164 -7.500000 0.533212 5.695214
50.065164 -4.500000 0.533212 5.697803
50.065164 -1.500000 0.533212 5.684159
50.065164 1.500000 0.533212 5.695473
50.065164 4.500000 0.533212 5.681478
50.065164 7.500000 0.533212 5.691988
50.065164 10.500000 0.533212 5.699619
50.065164 13.500000 0.533212 5.681860
50.065164 16.500000 0.533212 5.678041
50.065164 19.500000 0.533212 5.682115
50.065164 22.500000 0.533212 5.659161
50.065164 25.500000 0.533212 5.660658
50.065164 28.500000 0.533212 5.694956
50.065164 31.500000 0.533212 5.662033
50.065164 34.500000 0.533212 5.674869
50.065164 37.500000 0.533212 5.668053
50.065164 40.500000 0.533212 5.677406
50.065164 43.500000 0.533212 5.671708
50.065164 46.500000 0.533212 5.696378
50.065164 49.500000 0.533212 5.712162
50.065164 52.500000 0.533212 5.688772
50.065164 55.500000 0.533212 5.701568
50.065164 58.500000 0.533212 5.732751
50.065164 61.500000 0.533212 5.738269
50.065164 64.500000 0.533212 5.761202
50.065164 67.500000 0.533212 5.761340
50.065164 70.500000 0.533212 5.754596
50.065164 73.500000 0.533212 5.788213
50.065164 76.500000 0.533212 5.802645
50.065164 79.500000 0.533212 5.817435
50.065164 82.500000 0.533212 5.840336
50.065164 85.500000 0.533212 5.837947
50.065164 88.500000 0.533212 5.867913
50.065164 91.500000 0.533212 5.864692
50.065164 94.500000 0.533212 5.902138
50.065164 97.500000 0.533212 5.914616
50.065164 100.500000 0.533212 5.926111
50.065164 103.500000 0.533212 5.913812
50.065164 106.500000 0.533212 5.955525
50.065164 109.500000 0.533212 6.000457
50.065164 112.500000 0.533212 5.983414
50.065164 115.500000 0.533212 6.021910
50.065164 118.500000 0.533212 6.023166
50.065164 121.500000 0.533212 6.041455
50.065164 124.500000 0.533212 6.056739
50.065164 127.500000 0.533212 6.071507
50.065164 130.500000 0.533212 6.092440
50.065164 133.500000 0.533212 6.106383
50.065164 136.500000 0.533212 6.114018
50.065164 139.500000 0.533212 6.138484
50.065164 142.500000 0.533212 6.173108
50.065164 145.500000 0.533212 6.171026
50.065164 148.500000 0.533212 6.193111
50.065164 151.500000 0.533212 6.212654
50.065164 154.500000 0.533212 6.229054
50.065164 157.500000 0.533212 6.238578
50.065164 160.500000 0.533212 6.222900
50.065164 163.500000 0.533212 6.227071
50.065164 166.500000 0.533212 6.242369
50.065164 169.500000 0.533212 6.239915
50.065164 172.500000 0.533212 6.258132
50.065164 175.500000 0.533212 6.257678
50.065164 178.500000 0.533212 6.245278
52.926031 -178.500000 0.522337 6.266107
52.926031 -175.500000 0.522337 6.238578
52.926031 -172.500000 0.522337 6.258813
52.926031 -169.500000 0.522337 6.261314
52.926031 -166.500000 0.522337 6.241030
52.926031 -163.500000 0.522337 6.232145
52.926031 -160.500000 0.522337 6.241253
52.926031 -157.500000 0.522337 6.208758
52.926031 -154.500000 0.522337 6.195240
52.926031 -151.500000 0.522337 6.227952
52.926031 -148.500000 0.522337 6.208974
52.926031 -145.500000 0.522337 6.188443
52.926031 -142.500000 0.522337 6.160884
52.926031 -139.500000 0.522337 6.125083
52.926031 -136.500000 0.522337 6.138484
52.926031 -133.500000 0.522337 6.129264
52.926031 -130.500000 0.522337 6.118942
52.926031 -127.500000 0.522337 6.104630
52.926031 -124.500000 0.522337 6.065873
52.926031 -121.500000 0.522337 6.070942
52.926031 -118.500000 0.522337 6.051557
52.926031 -115.500000 0.522337 6.005205
52.926031 -112.500000 0.522337 6.021194
52.926031 -109.500000 0.522337 5.976540
52.926031 -106.500000 0.522337 5.974487
52.926031 -103.500000 0.522337 5.977739
52.926031 -100.500000 0.522337 5.910760
52.926031 -97.500000 0.522337 5.907079
52.926031 -94.500000 0.522337 5.890285
52.926031 -91.500000 0.522337 5.890756
52.926031 -88.500000 0.522337 5.886678
52.926031 -85.500000 0.522337 5.845280
52.926031 -82.500000 0.522337 5.838246
52.926031 -79.500000 0.522337 5.821386
52.926031 -76.500000 0.522337 5.781568
52.926031 -73.500000 0.522337 5.773008
52.926031 -70.500000 0.522337 5.751172
52.926031 -67.500000 0.522337 5.729669
52.926031 -64.500000 0.522337 5.715982
52.926031 -61.500000 0.522337 5.710848
52.926031 -58.500000 0.522337 5.701568
52.926031 -55.500000 0.522337 5.676898
52.926031 -52.500000 0.522337 5.688002
52.926031 -49.500000 0.522337 5.657292
52.926031 -46.500000 0.522337 5.644186
52.926031 -43.500000 0.522337 5.638918
52.926031 -40.500000 0.522337 5.650965
52.926031 -37.500000 0.522337 5.638307
52.926031 -34.500000 0.522337 5.633556
52.926031 -31.500000 0.522337 5.627135
52.926031 -28.500000 0.522337 5.643204
52.926031 -25.500000 0.522337 5.652202
52.926031 -22.500000 0.522337 5.657043
52.926031 -19.500000 0.522337 5.657666
52.926031 -16.500000 0.522337 5.673477
52.926031 -13.500000 0.522337 5.668179
52.926031 -10.500000 0.522337 5.694956
52.926031 -7.500000 0.522337 5.695214
52.926031 -4.500000 0.522337 5.697803
52.926031 -1.500000 0.522337 5.684159
52.926031 1.500000 0.522337 5.695473
52.926031 4.500000 0.522337 5.681478
52.926031 7.500000 0.522337 5.691988
52.926031 10.500000 0.522337 5.699619
52.926031 13.500000 0.522337 5.681860
52.926031 16.500000 0.522337 5.678041
52.926031 19.500000 0.522337 5.682115
52.926031 22.500000 0.522337 5.659161
52.926031 25.500000 0.522337 5.660658
52.926031 28.500000 0.522337 5.694956
52.926031 31.500000 0.522337 5.662033
52.926031 34.500000 0.522337 5.674869
52.926031 37.500000 0.522337 5.668053
52.926031 40.500000 0.522337 5.677406
52.926031 43.500000 0.522337 5.671708
52.926031 46.500000 0.522337 5.696378
52.926031 49.500000 0.522337 5.712162
52.926031 52.500000 0.522337 5.688772
52.926031 55.500000 0.522337 5.701568
52.926031 58.500000 0.522337 5.732751
52.926031 61.500000 0.522337 5.738269
52.926031 64.500000 0.522337 5.761202
52.926031 67.500000 0.522337 5.761340
52.926031 70.500000 0.522337 5.754596
52.926031 73.500000 0.522337 5.788213
52.926031 76.500000 0.522337 5.802645
52.926031 79.500000 0.522337 5.817435
52.926031 82.500000 0.522337 5.840336
52.926031 85.500000 0.522337 5.837947
52.926031 88.500000 0.522337 5.867913
52.926031 91.500000 0.522337 5.864692
52.926031 94.500000 0.522337 5.902138
52.926031 97.500000 0.522337 5.914616
52.926031 100.500000 0.522337 5.926111
52.926031 103.500000 0.522337 5.913812
52.926031 106.500000 0.522337 5.955525
52.926031 109.500000 0.522337 6.000457
52.926031 112.500000 0.522337 5.983414
52.926031 115.500000 0.522337 6.021910
52.926031 118.500000 0.522337 6.023166
52.926031 121.500000 0.522337 6.041455
52.926031 124.500000 0.522337 6.056739
52.926031 127.500000 0.522337 6.071507
52.926031 130.500000 0.522337 6.092440
52.926031 133.500000 0.522337 6.106383
52.926031 136.500000 0.522337 6.114018
52.926031 139.500000 0.522337 6.138484
52.926031 142.500000 0.522337 6.173108
52.926031 145.500000 0.522337 6.171026
52.926031 148.500000 0.522337 6.193111
52.926031 151.500000 0.522337 6.212654
52.926031 154.500000 0.522337 6.229054
52.926031 157.500000 0.522337 6.238578
52.926031 160.500000 0.522337 6.222900
52.926031 163.500000 0.522337 6.227071
52.926031 166.500000 0.522337 6.242369
52.926031 169.500000 0.522337 6.239915
52.926031 172.500000 0.522337 6.258132
52.926031 175.500000 0.522337 6.257678
52.926031 178.500000 0.522337 6.245278
55.786897 -178.500000 0.504235 6.266107
55.786897 -175.500000 0.504235 6.238578
55.786897 -172.500000 0.504235 6.258813
55.786897 -169.500000 0.504235 6.261314
55.786897 -166.500000 0.504235 6.241030
55.786897 -163.500000 0.504235 6.232145
55.786897 -160.500000 0.504235 6.241253
55.786897 -157.500000 0.504235 6.208758
55.786897 -154.500000 0.504235 6.195240
55.786897 -151.500000 0.504235 6.227952
55.786897 -148.500000 0.504235 6.208974
55.786897 -145.500000 0.504235 6.188443
55.786897 -142.500000 0.504235 6.160884
55.786897 -139.500000 0.504235 6.125083
55.786897 -136.500000 0.504235 6.138484
55.786897 -133.500000 0.504235 6.129264
55.786897 -130.500000 0.504235 6.118942
55.786897 -127.500000 0.504235 6.104630
55.786897 -124.500000 0.504235 6.065873
55.786897 -121.500000 0.504235 6.070942
55.786897 -118.500000 0.504235 6.051557
55.786897 -115.500000 0.504235 6.005205
55.786897 -112.500000 0.504235 6.021194
55.786897 -109.500000 0.504235 5.976540
55.786897 -106.500000 0.504235 5.974487
55.786897 -103.500000 0.504235 5.977739
55.786897 -100.500000 0.504235 5.910760
55.786897 -97.500000 0.504235 5.907079
55.786897 -94.500000 0.504235 5.890285
55.786897 -91.500000 0.504235 5.890756
55.786897 -88.500000 0.504235 5.886678
55.786897 -85.500000 0.504235 5.845280
55.786897 -82.500000 0.504235 5.838246
55.786897 -79.500000 0.504235 5.821386
55.786897 -76.500000 0.504235 5.781568
55.786897 -73.500000 0.504235 5.773008
55.786897 -70.500000 0.504235 5.751172
55.786897 -67.500000 0.504235 5.729669
55.786897 -64.500000 0.504235 5.715982
55.786897 -61.500000 0.504235 5.710848
55.786897 -58.500000 0.504235 5.701568
55.786897 -55.500000 0.504235 5.676898
55.786897 -52.500000 0.504235 5.688002
55.786897 -49.500000 0.504235 5.657292
55.786897 -46.500000 0.504235 5.644186
55.786897 -43.500000 0.504235 5.638918
55.786897 -40.500000 0.504235 5.650965
55.786897 -37.500000 0.504235 5.638307
55.786897 -34.500000 0.504235 5.633556
55.786897 -31.500000 0.504235 5.627135
55.786897 -28.500000 0.504235 5.643204
55.786897 -25.500000 0.504235 5.652202
55.786897 -22.500000 0.504235 5.657043
55.786897 -19.500000 0.504235 5.657666
55.786897 -16.500000 0.504235 5.673477
55.786897 -13.500000 0.504235 5.668179
55.786897 -10.500000 0.504235 5.694956
55.786897 -7.500000 0.504235 5.695214
55.786897 -4.500000 0.504235 5.697803
55.786897 -1.500000 0.504235 5.684159
55.786897 1.500000 0.504235 5.695473
55.786897 4.500000 0.504235 5.681478
55.786897 7.500000 0.504235 5.691988
55.786897 10.500000 0.504235 5.699619
55.786897 13.500000 0.504235 5.681860
55.786897 16.500000 0.504235 5.678041
55.786897 19.500000 0.504235 5.682115
55.786897 22.500000 0.504235 5.659161
55.786897 25.500000 0.504235 5.660658
55.786897 28.500000 0.504235 5.694956
55.786897 31.500000 0.504235 5.662033
55.786897 34.500000 0.504235 5.674869
55.786897 37.500000 0.504235 5.668053
55.786897 40.500000 0.504235 5.677406
55.786897 43.500000 0.504235 5.671708
55.786897 46.500000 0.504235 5.696378
55.786897 49.500000 0.504235 5.712162
55.786897 52.500000 0.504235 5.688772
55.786897 55.500000 0.504235 5.701568
55.786897 58.500000 0.504235 5.732751
55.786897 61.500000 0.504235 5.738269
55.786897 64.500000 0.504235 5.761202
55.786897 67.500000 0.504235 5.761340
55.786897 70.500000 0.504235 5.754596
55.786897 73.500000 0.504235 5.788213
55.786897 76.500000 0.504235 5.802645
55.786897 79.500000 0.504235 5.817435
55.786897 82.500000 0.504235 5.840336
55.786897 85.500000 0.504235 5.837947
55.786897 88.500000 0.504235 5.867913
55.786897 91.500000 0.504235 5.864692
55.786897 94.500000 0.504235 5.902138
55.786897 97.500000 0.504235 5.914616
55.786897 100.500000 0.504235 5.926111
55.786897 103.500000 0.504235 5.913812
55.786897 106.500000 0.504235 5.955525
55.786897 109.500000 0.504235 6.000457
55.786897 112.500000 0.504235 5.983414
55.786897 115.500000 0.504235 6.021910
55.786897 118.500000 0.504235 6.023166
55.786897 121.500000 0.504235 6.041455
55.786897 124.500000 0.504235 6.056739
55.786897 127.500000 0.504235 6.071507
55.786897 130.500000 0.504235 6.092440
55.786897 133.500000 0.504235 6.106383
55.786897 136.500000 0.504235 6.114018
55.786897 139.500000 0.504235 6.138484
55.786897 142.500000 0.504235 6.173108
55.786897 145.500000 0.504235 6.171026
55.786897 148.500000 0.504235 6.193111
55.786897 151.500000 0.504235 6.212654
55.786897 154.500000 0.504235 6.229054
55.786897 157.500000 0.504235 6.238578
55.786897 160.500000 0.504235 6.222900
55.786897 163.500000 0.504235 6.227071
55.786897 166.500000 0.504235 6.242369
55.786897 169.500000 0.504235 6.239915
55.786897 172.500000 0.504235 6.258132
55.786897 175.500000 0.504235 6.257678
55.786897 178.500000 0.504235 6.245278
58.647764 -178.500000 0.505876 6.266107
58.647764 -175.500000 0.505876 6.238578
58.647764 -172.500000 0.505876 6.258813
58.647764 -169.500000 0.505876 6.261314
58.647764 -166.500000 0.505876 6.241030
58.647764 -163.500000 0.505876 6.232145
58.647764 -160.500000 0.505876 6.241253
58.647764 -157.500000 0.505876 6.208758
58.647764 -154.500000 0.505876 6.195240
58.647764 -151.500000 0.505876 6.227952
58.647764 -148.500000 0.505876 6.208974
58.647764 -145.500000 0.505876 6.188443
58.647764 -142.500000 0.505876 6.160884
58.647764 -139.500000 0.505876 6.125083
58.647764 -136.500000 0.505876 6.138484
58.647764 -133.500000 0.505876 6.129264
58.647764 -130.500000 0.505876 6.118942
58.647764 -127.500000 0.505876 6.104630
58.647764 -124.500000 0.505876 6.065873
58.647764 -121.500000 0.505876 6.070942
58.647764 -118.500000 0.505876 6.051557
58.647764 -115.500000 0.505876 6.005205
58.647764 -112.500000 0.505876 6.021194
58.647764 -109.500000 0.505876 5.976540
58.647764 -106.500000 0.505876 5.974487
58.647764 -103.500000 0.505876 5.977739
58.647764 -100.500000 0.505876 5.910760
58.647764 -97.500000 0.505876 5.907079
58.647764 -94.500000 0.505876 5.890285
58.647764 -91.500000 0.505876 5.890756
58.647764 -88.500000 0.505876 5.886678
58.647764 -85.500000 0.505876 5.845280
58.647764 -82.500000 0.505876 5.838246
58.647764 -79.500000 0.505876 5.821386
58.647764 -76.500000 0.505876 5.781568
58.647764 -73.500000 0.505876 5.773008
58.647764 -70.500000 0.505876 5.751172
58.647764 -67.500000 0.505876 5.729669
58.647764 -64.500000 0.505876 5.715982
58.647764 -61.500000 0.505876 5.710848
58.647764 -58.500000 0.505876 5.701568
58.647764 -55.500000 0.505876 5.676898
58.647764 -52.500000 0.505876 5.688002
58.647764 -49.500000 0.505876 5.657292
58.647764 -46.500000 0.505876 5.644186
58.647764 -43.500000 0.505876 5.638918
58.647764 -40.500000 0.505876 5.650965
58.647764 -37.500000 0.505876 5.638307
58.647764 -34.500000 0.505876 5.633556
58.647764 -31.500000 0.505876 5.627135
58.647764 -28.500000 0.505876 5.643204
58.647764 -25.500000 0.505876 5.652202
58.647764 -22.500000 0.505876 5.657043
58.647764 -19.500000 0.505876 5.657666
58.647764 -16.500000 0.505876 5.673477
58.647764 -13.500000 0.505876 5.668179
58.647764 -10.500000 0.505876 5.694956
58.647764 -7.500000 0.505876 5.695214
58.647764 -4.500000 0.505876 5.697803
58.647764 -1.500000 0.505876 5.684159
58.647764 1.500000 0.505876 5.695473
58.647764 4.500000 0.505876 5.681478
58.647764 7.500000 0.505876 5.691988
58.647764 10.500000 0.505876 5.699619
58.647764 13.500000 0.505876 5.681860
58.647764 16.500000 0.505876 5.678041
58.647764 19.500000 0.505876 5.682115
58.647764 22.500000 0.505876 5.659161
58.647764 25.500000 0.505876 5.660658
58.647764 28.500000 0.505876 5.694956
58.647764 31.500000 0.505876 5.662033
58.647764 34.500000 0.505876 5.674869
58.647764 37.500000 0.505876 5.668053
58.647764 40.500000 0.505876 5.677406
58.647764 43.500000 0.505876 5.671708
58.647764 46.500000 0.505876 5.696378
58.647764 49.500000 0.505876 5.712162
58.647764 52.500000 0.505876 5.688772
58.647764 55.500000 0.505876 5.701568
58.647764 58.500000 0.505876 5.732751
58.647764 61.500000 0.505876 5.738269
58.647764 64.500000 0.505876 5.761202
58.647764 67.500000 0.505876 5.761340
58.647764 70.500000 0.505876 5.754596
58.647764 73.500000 0.505876 5.788213
58.647764 76.500000 0.505876 5.802645
58.647764 79.500000 0.505876 5.817435
58.647764 82.500000 0.505876 5.840336
58.647764 85.500000 0.505876 5.837947
58.647764 88.500000 0.505876 5.867913
58.647764 91.500000 0.505876 5.864692
58.647764 94.500000 0.505876 5.902138
58.647764 97.500000 0.505876 5.914616
58.647764 100.500000 0.505876 5.926111
58.647764 103.500000 0.505876 5.913812
58.647764 106.500000 0.505876 5.955525
58.647764 109.500000 0.505876 6.000457
58.647764 112.500000 0.505876 5.983414
58.647764 115.500000 0.505876 6.021910
58.647764 118.500000 0.505876 6.023166
58.647764 121.500000 0.505876 6.041455
58.647764 124.500000 0.505876 6.056739
58.647764 127.500000 0.505876 6.071507
58.647764 130.500000 0.505876 6.092440
58.647764 133.500000 0.505876 6.106383
58.647764 136.500000 0.505876 6.114018
58.647764 139.500000 0.505876 6.138484
58.647764 142.500000 0.505876 6.173108
58.647764 145.500000 0.505876 6.171026
58.647764 148.500000 0.505876 6.193111
58.647764 151.500000 0.505876 6.212654
58.647764 154.500000 0.505876 6.229054
58.647764 157.500000 0.505876 6.238578
58.647764 160.500000 0.505876 6.222900
58.647764 163.500000 0.505876 6.227071
58.647764 166.500000 0.505876 6.242369
58.647764 169.500000 0.505876 6.239915
58.647764 172.500000 0.505876 6.258132
58.647764 175.500000 0.505876 6.257678
58.647764 178.500000 0.505876 6.245278
61.508630 -178.500000 0.503693 6.266107
61.508630 -175.500000 0.503693 6.238578
61.508630 -172.500000 0.503693 6.258813
61.508630 -169.500000 0.503693 6.261314
61.508630 -166.500000 0.503693 6.241030
61.508630 -163.500000 0.503693 6.232145
61.508630 -160.500000 0.503693 6.241253
61.508630 -157.500000 0.503693 6.208758
61.508630 -154.500000 0.503693 6.195240
61.508630 -151.500000 0.503693 6.227952
61.508630 -148.500000 0.503693 6.208974
61.508630 -145.500000 0.503693 6.188443
61.508630 -142.500000 0.503693 6.160884
61.508630 -139.500000 0.503693 6.125083
61.508630 -136.500000 0.503693 6.138484
61.508630 -133.500000 0.503693 6.129264
61.508630 -130.500000 0.503693 6.118942
61.508630 -127.500000 0.503693 6.104630
61.508630 -124.500000 0.503693 6.065873
61.508630 -121.500000 0.503693 6.070942
61.508630 -118.500000 0.503693 6.051557
61.508630 -115.500000 0.503693 6.005205
61.508630 -112.500000 0.503693 6.021194
61.508630 -109.500000 0.503693 5.976540
61.508630 -106.500000 0.503693 5.974487
61.508630 -103.500000 0.503693 5.977739
61.508630 -100.500000 0.503693 5.910760
61.508630 -97.500000 0.503693 5.907079
61.508630 -94.500000 0.503693 5.890285
61.508630 -91.500000 0.503693 5.890756
61.508630 -88.500000 0.503693 5.886678
61.508630 -85.500000 0.503693 5.845280
61.508630 -82.500000 0.503693 5.838246
61.508630 -79.500000 0.503693 5.821386
61.508630 -76.500000 0.503693 5.781568
61.508630 -73.500000 0.503693 5.773008
61.508630 -70.500000 0.503693 5.751172
61.508630 -67.500000 0.503693 5.729669
61.508630 -64.500000 0.503693 5.715982
61.508630 -61.500000 0.503693 5.710848
61.508630 -58.500000 0.503693 5.701568
61.508630 -55.500000 0.503693 5.676898
61.508630 -52.500000 0.503693 5.688002
61.508630 -49.500000 0.503693 5.657292
61.508630 -46.500000 0.503693 5.644186
61.508630 -43.500000 0.503693 5.638918
61.508630 -40.500000 0.503693 5.650965
61.508630 -37.500000 0.503693 5.638307
61.508630 -34.500000 0.503693 5.633556
61.508630 -31.500000 0.503693 5.627135
61.508630 -28.500000 0.503693 5.643204
61.508630 -25.500000 0.503693 5.652202
61.508630 -22.500000 0.503693 5.657043
61.508630 -19.500000 0.503693 5.657666
61.508630 -16.500000 0.503693 5.673477
61.508630 -13.500000 0.503693 5.668179
61.508630 -10.500000 0.503693 5.694956
61.508630 -7.500000 0.503693 5.695214
61.508630 -4.500000 0.503693 5.697803
61.508630 -1.500000 0.503693 5.684159
61.508630 1.500000 0.503693 5.695473
61.508630 4.500000 0.503693 5.681478
61.508630 7.500000 0.503693 5.691988
61.508630 10.500000 0.503693 5.699619
61.508630 13.500000 0.503693 5.681860
61.508630 16.500000 0.503693 5.678041
61.508630 19.500000 0.503693 5.682115
61.508630 22.500000 0.503693 5.659161
61.508630 25.500000 0.503693 5.660658
61.508630 28.500000 0.503693 5.694956
61.508630 31.500000 0.503693 5.662033
61.508630 34.500000 0.503693 5.674869
61.508630 37.500000 0.503693 5.668053
61.508630 40.500000 0.503693 5.677406
61.508630 43.500000 0.503693 5.671708
61.508630 46.500000 0.503693 5.696378
61.508630 49.500000 0.503693 5.712162
61.508630 52.500000 0.503693 5.688772
61.508630 55.500000 0.503693 5.701568
61.508630 58.500000 0.503693 5.732751
61.508630 61.500000 0.503693 5.738269
61.508630 64.500000 0.503693 5.761202
61.508630 67.500000 0.503693 5.761340
61.508630 70.500000 0.503693 5.754596
61.508630 73.500000 0.503693 5.788213
61.508630 76.500000 0.503693 5.802645
61.508630 79.500000 0.503693 5.817435
61.508630 82.500000 0.503693 5.840336
61.508630 85.500000 0.503693 5.837947
61.508630 88.500000 0.503693 5.867913
61.508630 91.500000 0.503693 5.864692
61.508630 94.500000 0.503693 5.902138
61.508630 97.500000 0.503693 5.914616
61.508630 100.500000 0.503693 5.926111
61.508630 103.500000 0.503693 5.913812
61.508630 106.500000 0.503693 5.955525
61.508630 109.500000 0.503693 6.000457
61.508630 112.500000 0.503693 5.983414
61.508630 115.500000 0.503693 6.021910
61.508630 118.500000 0.503693 6.023166
61.508630 121.500000 0.503693 6.041455
61.508630 124.500000 0.503693 6.056739
61.508630 127.500000 0.503693 6.071507
61.508630 130.500000 0.503693 6.092440
61.508630 133.500000 0.503693 6.106383
61.508630 136.500000 0.503693 6.114018
61.508630 139.500000 0.503693 6.138484
61.508630 142.500000 0.503693 6.173108
61.508630 145.500000 0.503693 6.171026
61.508630 148.500000 0.503693 6.193111
61.508630 151.500000 0.503693 6.212654
61.508630 154.500000 0.503693 6.229054
61.508630 157.500000 0.503693 6.238578
61.508630 160.500000 0.503693 6.222900
61.508630 163.500000 0.503693 6.227071
61.508630 166.500000 0.503693 6.242369
61.508630 169.500000 0.503693 6.239915
61.508630 172.500000 0.503693 6.258132
61.508630 175.500000 0.503693 6.257678
61.508630 178.500000 0.503693 6.245278
64.369497 -178.500000 0.517159 6.266107
64.369497 -175.500000 0.517159 6.238578
64.369497 -172.500000 0.517159 6.258813
64.369497 -169.500000 0.517159 6.261314
64.369497 -166.500000 0.517159 6.241030
64.369497 -163.500000 0.517159 6.232145
64.369497 -160.500000 0.517159 6.241253
64.369497 -157.500000 0.517159 6.208758
64.369497 -154.500000 0.517159 6.195240
64.369497 -151.500000 0.517159 6.227952
64.369497 -148.500000 0.517159 6.208974
64.369497 -145.500000 0.517159 6.188443
64.369497 -142.500000 0.517159 6.160884
64.369497 -139.500000 0.517159 6.125083
64.369497 -136.500000 0.517159 6.138484
64.369497 -133.500000 0.517159 6.129264
64.369497 -130.500000 0.517159 6.118942
64.369497 -127.500000 0.517159 6.104630
64.369497 -124.500000 0.517159 6.065873
64.369497 -121.500000 0.517159 6.070942
64.369497 -118.500000 0.517159 6.051557
64.369497 -115.500000 0.517159 6.005205
64.369497 -112.500000 0.517159 6.021194
64.369497 -109.500000 0.517159 5.976540
64.369497 -106.500000 0.517159 5.974487
64.369497 -103.500000 0.517159 5.977739
64.369497 -100.500000 0.517159 5.910760
64.369497 -97.500000 0.517159 5.907079
64.369497 -94.500000 0.517159 5.890285
64.369497 -91.500000 0.517159 5.890756
64.369497 -88.500000 0.517159 5.886678
64.369497 -85.500000 0.517159 5.845280
64.369497 -82.500000 0.517159 5.838246
64.369497 -79.500000 0.517159 5.821386
64.369497 -76.500000 0.517159 5.781568
64.369497 -73.500000 0.517159 5.773008
64.369497 -70.500000 0.517159 5.751172
64.369497 -67.500000 0.517159 5.729669
64.369497 -64.500000 0.517159 5.715982
64.369497 -61.500000 0.517159 5.710848
64.369497 -58.500000 0.517159 5.701568
64.369497 -55.500000 0.517159 5.676898
64.369497 -52.500000 0.517159 5.688002
64.369497 -49.500000 0.517159 5.657292
64.369497 -46.500000 0.517159 5.644186
64.369497 -43.500000 0.517159 5.638918
64.369497 -40.500000 0.517159 5.650965
64.369497 -37.500000 0.517159 5.638307
64.369497 -34.500000 0.517159 5.633556
64.369497 -31.500000 0.517159 5.627135
64.369497 -28.500000 0.517159 5.643204
64.369497 -25.500000 0.517159 5.652202
64.369497 -22.500000 0.517159 5.657043
64.369497 -19.500000 0.517159 5.657666
64.369497 -16.500000 0.517159 5.673477
64.369497 -13.500000 0.517159 5.668179
64.369497 -10.500000 0.517159 5.694956
64.369497 -7.500000 0.517159 5.695214
64.369497 -4.500000 0.517159 5.697803
64.369497 -1.500000 0.517159 5.684159
64.369497 1.500000 0.517159 5.695473
64.369497 4.500000 0.517159 5.681478
64.369497 7.500000 0.517159 5.691988
64.369497 10.500000 0.517159 5.699619
64.369497 13.500000 0.517159 5.681860
64.369497 16.500000 0.517159 5.678041
64.369497 19.500000 0.517159 5.682115
64.369497 22.500000 0.517159 5.659161
64.369497 25.500000 0.517159 5.660658
64.369497 28.500000 0.517159 5.694956
64.369497 31.500000 0.517159 5.662033
64.369497 34.500000 0.517159 5.674869
64.369497 37.500000 0.517159 5.668053
64.369497 40.500000 0.517159 5.677406
64.369497 43.500000 0.517159 5.671708
64.369497 46.500000 0.517159 5.696378
64.369497 49.500000 0.517159 5.712162
64.369497 52.500000 0.517159 5.688772
64.369497 55.500000 0.517159 5.701568
64.369497 58.500000 0.517159 5.732751
64.369497 61.500000 0.517159 5.738269
64.369497 64.500000 0.517159 5.761202
64.369497 67.500000 0.517159 5.761340
64.369497 70.500000 0.517159 5.754596
64.369497 73.500000 0.517159 5.788213
64.369497 76.500000 0.517159 5.802645
64.369497 79.500000 0.517159 5.817435
64.369497 82.500000 0.517159 5.840336
64.369497 85.500000 0.517159 5.837947
64.369497 88.500000 0.517159 5.867913
64.369497 91.500000 0.517159 5.864692
64.369497 94.500000 0.517159 5.902138
64.369497 97.500000 0.517159 5.914616
64.369497 100.500000 0.517159 5.926111
64.369497 103.500000 0.517159 5.913812
64.369497 106.500000 0.517159 5.955525
64.369497 109.500000 0.517159 6.000457
64.369497 112.500000 0.517159 5.983414
64.369497 115.500000 0.517159 6.021910
64.369497 118.500000 0.517159 6.023166
64.369497 121.500000 0.517159 6.041455
64.369497 124.500000 0.517159 6.056739
64.369497 127.500000 0.517159 6.071507
64.369497 130.500000 0.517159 6.092440
64.369497 133.500000 0.517159 6.106383
64.369497 136.500000 0.517159 6.114018
64.369497 139.500000 0.517159 6.138484
64.369497 142.500000 0.517159 6.173108
64.369497 145.500000 0.517159 6.171026
64.369497 148.500000 0.517159 6.193111
64.369497 151.500000 0.517159 6.212654
64.369497 154.500000 0.517159 6.229054
64.369497 157.500000 0.517159 6.238578
64.369497 160.500000 0.517159 6.222900
64.369497 163.500000 0.517159 6.227071
64.369497 166.500000 0.517159 6.242369
64.369497 169.500000 0.517159 6.239915
64.369497 172.500000 0.517159 6.258132
64.369497 175.500000 0.517159 6.257678
64.369497 178.500000 0.517159 6.245278
67.230363 -178.500000 0.507711 6.266107
67.230363 -175.500000 0.507711 6.238578
67.230363 -172.500000 0.507711 6.258813
67.230363 -169.500000 0.507711 6.261314
67.230363 -166.500000 0.507711 6.241030
67.230363 -163.500000 0.507711 6.232145
67.230363 -160.500000 0.507711 6.241253
67.230363 -157.500000 0.507711 6.208758
67.230363 -154.500000 0.507711 6.195240
67.230363 -151.500000 0.507711 6.227952
67.230363 -148.500000 0.507711 6.208974
67.230363 -145.500000 0.507711 6.188443
67.230363 -142.500000 0.507711 6.160884
67.230363 -139.500000 0.507711 6.125083
67.230363 -136.500000 0.507711 6.138484
67.230363 -133.500000 0.507711 6.129264
67.230363 -130.500000 0.507711 6.118942
67.230363 -127.500000 0.507711 6.104630
67.230363 -124.500000 0.507711 6.065873
67.230363 -121.500000 0.507711 6.070942
67.230363 -118.500000 0.507711 6.051557
67.230363 -115.500000 0.507711 6.005205
67.230363 -112.500000 0.507711 6.021194
67.230363 -109.500000 0.507711 5.976540
67.230363 -106.500000 0.507711 5.974487
67.230363 -103.500000 0.507711 5.977739
67.230363 -100.500000 0.507711 5.910760
67.230363 -97.500000 0.507711 5.907079
67.230363 -94.500000 0.507711 5.890285
67.230363 -91.500000 0.507711 5.890756
67.230363 -88.500000 0.507711 5.886678
67.230363 -85.500000 0.507711 5.845280
67.230363 -82.500000 0.507711 5.838246
67.230363 -79.500000 0.507711 5.821386
67.230363 -76.500000 0.507711 5.781568
67.230363 -73.500000 0.507711 5.773008
67.230363 -70.500000 0.507711 5.751172
67.230363 -67.500000 0.507711 5.729669
67.230363 -64.500000 0.507711 5.715982
67.230363 -61.500000 0.507711 5.710848
67.230363 -58.500000 0.507711 5.701568
67.230363 -55.500000 0.507711 5.676898
67.230363 -52.500000 0.507711 5.688002
67.230363 -49.500000 0.507711 5.657292
67.230363 -46.500000 0.507711 5.644186
67.230363 -43.500000 0.507711 5.638918
67.230363 -40.500000 0.507711 5.650965
67.230363 -37.500000 0.507711 5.638307
67.230363 -34.500000 0.507711 5.633556
67.230363 -31.500000 0.507711 5.627135
67.230363 -28.500000 0.507711 5.643204
67.230363 -25.500000 0.507711 5.652202
67.230363 -22.500000 0.507711 5.657043
67.230363 -19.500000 0.507711 5.657666
67.230363 -16.500000 0.507711 5.673477
67.230363 -13.500000 0.507711 5.668179
67.230363 -10.500000 0.507711 5.694956
67.230363 -7.500000 0.507711 5.695214
67.230363 -4.500000 0.507711 5.697803
67.230363 -1.500000 0.507711 5.684159
67.230363 1.500000 0.507711 5.695473
67.230363 4.500000 0.507711 5.681478
67.230363 7.500000 0.507711 5.691988
67.230363 10.500000 0.507711 5.699619
67.230363 13.500000 0.507711 5.681860
67.230363 16.500000 0.507711 5.678041
67.230363 19.500000 0.507711 5.682115
67.230363 22.500000 0.507711 5.659161
67.230363 25.500000 0.507711 5.660658
67.230363 28.500000 0.507711 5.694956
67.230363 31.500000 0.507711 5.662033
67.230363 34.500000 0.507711 5.674869
67.230363 37.500000 0.507711 5.668053
67.230363 40.500000 0.507711 5.677406
67.230363 43.500000 0.507711 5.671708
67.230363 46.500000 0.507711 5.696378
67.230363 49.500000 0.507711 5.712162
67.230363 52.500000 0.507711 5.688772
67.230363 55.500000 0.507711 5.701568
67.230363 58.500000 0.507711 5.732751
67.230363 61.500000 0.507711 5.738269
67.230363 64.500000 0.507711 5.761202
67.230363 67.500000 0.507711 5.761340
67.230363 70.500000 0.507711 5.754596
67.230363 73.500000 0.507711 5.788213
67.230363 76.500000 0.507711 5.802645
67.230363 79.500000 0.507711 5.817435
67.230363 82.500000 0.507711 5.840336
67.230363 85.500000 0.507711 5.837947
67.230363 88.500000 0.507711 5.867913
67.230363 91.500000 0.507711 5.864692
67.230363 94.500000 0.507711 5.902138
67.230363 97.500000 0.507711 5.914616
67.230363 100.500000 0.507711 5.926111
67.230363 103.500000 0.507711 5.913812
67.230363 106.500000 0.507711 5.955525
67.230363 109.500000 0.507711 6.000457
67.230363 112.500000 0.507711 5.983414
67.230363 115.500000 0.507711 6.021910
67.230363 118.500000 0.507711 6.023166
67.230363 121.500000 0.507711 6.041455
67.230363 124.500000 0.507711 6.056739
67.230363 127.500000 0.507711 6.071507
67.230363 130.500000 0.507711 6.092440
67.230363 133.500000 0.507711 6.106383
67.230363 136.500000 0.507711 6.114018
67.230363 139.500000 0.507711 6.138484
67.230363 142.500000 0.507711 6.173108
67.230363 145.500000 0.507711 6.171026
67.230363 148.500000 0.507711 6.193111
67.230363 151.500000 0.507711 6.212654
67.230363 154.500000 0.507711 6.229054
67.230363 157.500000 0.507711 6.238578
67.230363 160.500000 0.507711 6.222900
67.230363 163.500000 0.507711 6.227071
67.230363 166.500000 0.507711 6.242369
67.230363 169.500000 0.507711 6.239915
67.230363 172.500000 0.507711 6.258132
67.230363 175.500000 0.507711 6.257678
67.230363 178.500000 0.507711 6.245278
70.091230 -178.500000 0.519970 6.266107
70.091230 -175.500000 0.519970 6.238578
70.091230 -172.500000 0.519970 6.258813
70.091230 -169.500000 0.519970 6.261314
70.091230 -166.500000 0.519970 6.241030
70.091230 -163.500000 0.519970 6.232145
70.091230 -160.500000 0.519970 6.241253
70.091230 -157.500000 0.519970 6.208758
70.091230 -154.500000 0.519970 6.195240
70.091230 -151.500000 0.519970 6.227952
70.091230 -148.500000 0.519970 6.208974
70.091230 -145.500000 0.519970 6.188443
70.091230 -142.500000 0.519970 6.160884
70.091230 -139.500000 0.519970 6.125083
70.091230 -136.500000 0.519970 6.138484
70.091230 -133.500000 0.519970 6.129264
70.091230 -130.500000 0.519970 6.118942
70.091230 -127.500000 0.519970 6.104630
70.091230 -124.500000 0.519970 6.065873
70.091230 -121.500000 0.519970 6.070942
70.091230 -118.500000 0.519970 6.051557
70.091230 -115.500000 0.519970 6.005205
70.091230 -112.500000 0.519970 6.021194
70.091230 -109.500000 0.519970 5.976540
70.091230 -106.500000 0.519970 5.974487
70.091230 -103.500000 0.519970 5.977739
70.091230 -100.500000 0.519970 5.910760
70.091230 -97.500000 0.519970 5.907079
70.091230 -94.500000 0.519970 5.890285
70.091230 -91.500000 0.519970 5.890756
70.091230 -88.500000 0.519970 5.886678
70.091230 -85.500000 0.519970 5.845280
70.091230 -82.500000 0.519970 5.838246
70.091230 -79.500000 0.519970 5.821386
70.091230 -76.500000 0.519970 5.781568
70.091230 -73.500000 0.519970 5.773008
70.091230 -70.500000 0.519970 5.751172
70.091230 -67.500000 0.519970 5.729669
70.091230 -64.500000 0.519970 5.715982
70.091230 -61.500000 0.519970 5.710848
70.091230 -58.500000 0.519970 5.701568
70.091230 -55.500000 0.519970 5.676898
70.091230 -52.500000 0.519970 5.688002
70.091230 -49.500000 0.519970 5.657292
70.091230 -46.500000 0.519970 5.644186
70.091230 -43.500000 0.519970 5.638918
70.091230 -40.500000 0.519970 5.650965
70.091230 -37.500000 0.519970 5.638307
70.091230 -34.500000 0.519970 5.633556
70.091230 -31.500000 0.519970 5.627135
70.091230 -28.500000 0.519970 5.643204
70.091230 -25.500000 0.519970 5.652202
70.091230 -22.500000 0.519970 5.657043
70.091230 -19.500000 0.519970 5.657666
70.091230 -16.500000 0.519970 5.673477
70.091230 -13.500000 0.519970 5.668179
70.091230 -10.500000 0.519970 5.694956
70.091230 -7.500000 0.519970 5.695214
70.091230 -4.500000 0.519970 5.697803
70.091230 -1.500000 0.519970 5.684159
70.091230 1.500000 0.519970 5.695473
70.091230 4.500000 0.519970 5.681478
70.091230 7.500000 0.519970 5.691988
70.091230 10.500000 0.519970 5.699619
70.091230 13.500000 0.519970 5.681860
70.091230 16.500000 0.519970 5.678041
70.091230 19.500000 0.519970 5.682115
70.091230 22.500000 0.519970 5.659161
70.091230 25.500000 0.519970 5.660658
70.091230 28.500000 0.519970 5.694956
70.091230 31.500000 0.519970 5.662033
70.091230 34.500000 0.519970 5.674869
70.091230 37.500000 0.519970 5.668053
70.091230 40.500000 0.519970 5.677406
70.091230 43.500000 0.519970 5.671708
70.091230 46.500000 0.519970 5.696378
70.091230 49.500000 0.519970 5.712162
70.091230 52.500000 0.519970 5.688772
70.091230 55.500000 0.519970 5.701568
70.091230 58.500000 0.519970 5.732751
70.091230 61.500000 0.519970 5.738269
70.091230 64.500000 0.519970 5.761202
70.091230 67.500000 0.519970 5.761340
70.091230 70.500000 0.519970 5.754596
70.091230 73.500000 0.519970 5.788213
70.091230 76.500000 0.519970 5.802645
70.091230 79.500000 0.519970 5.817435
70.091230 82.500000 0.519970 5.840336
70.091230 85.500000 0.519970 5.837947
70.091230 88.500000 0.519970 5.867913
70.091230 91.500000 0.519970 5.864692
70.091230 94.500000 0.519970 5.902138
70.091230 97.500000 0.519970 5.914616
70.091230 100.500000 0.519970 5.926111
70.091230 103.500000 0.519970 5.913812
70.091230 106.500000 0.519970 5.955525
70.091230 109.500000 0.519970 6.000457
70.091230 112.500000 0.519970 5.983414
70.091230 115.500000 0.519970 6.021910
70.091230 118.500000 0.519970 6.023166
70.091230 121.500000 0.519970 6.041455
70.091230 124.500000 0.519970 6.056739
70.091230 127.500000 0.519970 6.071507
70.091230 130.500000 0.519970 6.092440
70.091230 133.500000 0.519970 6.106383
70.091230 136.500000 0.519970 6.114018
70.091230 139.500000 0.519970 6.138484
70.091230 142.500000 0.519970 6.173108
70.091230 145.500000 0.519970 6.171026
70.091230 148.500000 0.519970 6.193111
70.091230 151.500000 0.519970 6.212654
70.091230 154.500000 0.519970 6.229054
70.091230 157.500000 0.519970 6.238578
70.091230 160.500000 0.519970 6.222900
70.091230 163.500000 0.519970 6.227071
70.091230 166.500000 0.519970 6.242369
70.091230 169.500000 0.519970 6.239915
70.091230 172.500000 0.519970 6.258132
70.091230 175.500000 0.519970 6.257678
70.091230 178.500000 0.519970 6.245278
72.952096 -178.500000 0.535012 6.266107
72.952096 -175.500000 0.535012 6.238578
72.952096 -172.500000 0.535012 6.258813
72.952096 -169.500000 0.535012 6.261314
72.952096 -166.500000 0.535012 6.241030
72.952096 -163.500000 0.535012 6.232145
72.952096 -160.500000 0.535012 6.241253
72.952096 -157.500000 0.535012 6.208758
72.952096 -154.500000 0.535012 6.195240
72.952096 -151.500000 0.535012 6.227952
72.952096 -148.500000 0.535012 6.208974
72.952096 -145.500000 0.535012 6.188443
72.952096 -142.500000 0.535012 6.160884
72.952096 -139.500000 0.535012 6.125083
72.952096 -136.500000 0.535012 6.138484
72.952096 -133.500000 0.535012 6.129264
72.952096 -130.500000 0.535012 6.118942
72.952096 -127.500000 0.535012 6.104630
72.952096 -124.500000 0.535012 6.065873
72.952096 -121.500000 0.535012 6.070942
72.952096 -118.500000 0.535012 6.051557
72.952096 -115.500000 0.535012 6.005205
72.952096 -112.500000 0.535012 6.021194
72.952096 -109.500000 0.535012 5.976540
72.952096 -106.500000 0.535012 5.974487
72.952096 -103.500000 0.535012 5.977739
72.952096 -100.500000 0.535012 5.910760
72.952096 -97.500000 0.535012 5.907079
72.952096 -94.500000 0.535012 5.890285
72.952096 -91.500000 0.535012 5.890756
72.952096 -88.500000 0.535012 5.886678
72.952096 -85.500000 0.535012 5.845280
72.952096 -82.500000 0.535012 5.838246
72.952096 -79.500000 0.535012 5.821386
72.952096 -76.500000 0.535012 5.781568
72.952096 -73.500000 0.535012 5.773008
72.952096 -70.500000 0.535012 5.751172
72.952096 -67.500000 0.535012 5.729669
72.952096 -64.500000 0.535012 5.715982
72.952096 -61.500000 0.535012 5.710848
72.952096 -58.500000 0.535012 5.701568
72.952096 -55.500000 0.535012 5.676898
72.952096 -52.500000 0.535012 5.688002
72.952096 -49.500000 0.535012 5.657292
72.952096 -46.500000 0.535012 5.644186
72.952096 -43.500000 0.535012 5.638918
72.952096 -40.500000 0.535012 5.650965
72.952096 -37.500000 0.535012 5.638307
72.952096 -34.500000 0.535012 5.633556
72.952096 -31.500000 0.535012 5.627135
72.952096 -28.500000 0.535012 5.643204
72.952096 -25.500000 0.535012 5.652202
72.952096 -22.500000 0.535012 5.657043
72.952096 -19.500000 0.535012 5.657666
72.952096 -16.500000 0.535012 5.673477
72.952096 -13.500000 0.535012 5.668179
72.952096 -10.500000 0.535012 5.694956
72.952096 -7.500000 0.535012 5.695214
72.952096 -4.500000 0.535012 5.697803
72.952096 -1.500000 0.535012 5.684159
72.952096 1.500000 0.535012 5.695473
72.952096 4.500000 0.535012 5.681478
72.952096 7.500000 0.535012 5.691988
72.952096 10.500000 0.535012 5.699619
72.952096 13.500000 0.535012 5.681860
72.952096 16.500000 0.535012 5.678041
72.952096 19.500000 0.535012 5.682115
72.952096 22.500000 0.535012 5.659161
72.952096 25.500000 0.535012 5.660658
72.952096 28.500000 0.535012 5.694956
72.952096 31.500000 0.535012 5.662033
72.952096 34.500000 0.535012 5.674869
72.952096 37.500000 0.535012 5.668053
72.952096 40.500000 0.535012 5.677406
72.952096 43.500000 0.535012 5.671708
72.952096 46.500000 0.535012 5.696378
72.952096 49.500000 0.535012 5.712162
72.952096 52.500000 0.535012 5.688772
72.952096 55.500000 0.535012 5.701568
72.952096 58.500000 0.535012 5.732751
72.952096 61.500000 0.535012 5.738269
72.952096 64.500000 0.535012 5.761202
72.952096 67.500000 0.535012 5.761340
72.952096 70.500000 0.535012 5.754596
72.952096 73.500000 0.535012 5.788213
72.952096 76.500000 0.535012 5.802645
72.952096 79.500000 0.535012 5.817435
72.952096 82.500000 0.535012 5.840336
72.952096 85.500000 0.535012 5.837947
72.952096 88.500000 0.535012 5.867913
72.952096 91.500000 0.535012 5.864692
72.952096 94.500000 0.535012 5.902138
72.952096 97.500000 0.535012 5.914616
72.952096 100.500000 0.535012 5.926111
72.952096 103.500000 0.535012 5.913812
72.952096 106.500000 0.535012 5.955525
72.952096 109.500000 0.535012 6.000457
72.952096 112.500000 0.535012 5.983414
72.952096 115.500000 0.535012 6.021910
72.952096 118.500000 0.535012 6.023166
72.952096 121.500000 0.535012 6.041455
72.952096 124.500000 0.535012 6.056739
72.952096 127.500000 0.535012 6.071507
72.952096 130.500000 0.535012 6.092440
72.952096 133.500000 0.535012 6.106383
72.952096 136.500000 0.535012 6.114018
72.952096 139.500000 0.535012 6.138484
72.952096 142.500000 0.535012 6.173108
72.952096 145.500000 0.535012 6.171026
72.952096 148.500000 0.535012 6.193111
72.952096 151.500000 0.535012 6.212654
72.952096 154.500000 0.535012 6.229054
72.952096 157.500000 0.535012 6.238578
72.952096 160.500000 0.535012 6.222900
72.952096 163.500000 0.535012 6.227071
72.952096 166.500000 0.535012 6.242369
72.952096 169.500000 0.535012 6.239915
72.952096 172.500000 0.535012 6.258132
72.952096 175.500000 0.535012 6.257678
72.952096 178.500000 0.535012 6.245278
75.812963 -178.500000 0.548004 6.266107
75.812963 -175.500000 0.548004 6.238578
75.812963 -172.500000 0.548004 6.258813
75.812963 -169.500000 0.548004 6.261314
75.812963 -166.500000 0.548004 6.241030
75.812963 -163.500000 0.548004 6.232145
75.812963 -160.500000 0.548004 6.241253
75.812963 -157.500000 0.548004 6.208758
75.812963 -154.500000 0.548004 6.195240
75.812963 -151.500000 0.548004 6.227952
75.812963 -148.500000 0.548004 6.208974
75.812963 -145.500000 0.548004 6.188443
75.812963 -142.500000 0.548004 6.160884
75.812963 -139.500000 0.548004 6.125083
75.812963 -136.500000 0.548004 6.138484
75.812963 -133.500000 0.548004 6.129264
75.812963 -130.500000 0.548004 6.118942
75.812963 -127.500000 0.548004 6.104630
75.812963 -124.500000 0.548004 6.065873
75.812963 -121.500000 0.548004 6.070942
75.812963 -118.500000 0.548004 6.051557
75.812963 -115.500000 0.548004 6.005205
75.812963 -112.500000 0.548004 6.021194
75.812963 -109.500000 0.548004 5.976540
75.812963 -106.500000 0.548004 5.974487
75.812963 -103.500000 0.548004 5.977739
75.812963 -100.500000 0.548004 5.910760
75.812963 -97.500000 0.548004 5.907079
75.812963 -94.500000 0.548004 5.890285
75.812963 -91.500000 0.548004 5.890756
75.812963 -88.500000 0.548004 5.886678
75.812963 -85.500000 0.548004 5.845280
75.812963 -82.500000 0.548004 5.838246
75.812963 -79.500000 0.548004 5.821386
75.812963 -76.500000 0.548004 5.781568
75.812963 -73.500000 0.548004 5.773008
75.812963 -70.500000 0.548004 5.751172
75.812963 -67.500000 0.548004 5.729669
75.812963 -64.500000 0.548004 5.715982
75.812963 -61.500000 0.548004 5.710848
75.812963 -58.500000 0.548004 5.701568
75.812963 -55.500000 0.548004 5.676898
75.812963 -52.500000 0.548004 5.688002
75.812963 -49.500000 0.548004 5.657292
75.812963 -46.500000 0.548004 5.644186
75.812963 -43.500000 0.548004 5.638918
75.812963 -40.500000 0.548004 5.650965
75.812963 -37.500000 0.548004 5.638307
75.812963 -34.500000 0.548004 5.633556
75.812963 -31.500000 0.548004 5.627135
75.812963 -28.500000 0.548004 5.643204
75.812963 -25.500000 0.548004 5.652202
75.812963 -22.500000 0.548004 5.657043
75.812963 -19.500000 0.548004 5.657666
75.812963 -16.500000 0.548004 5.673477
75.812963 -13.500000 0.548004 5.668179
75.812963 -10.500000 0.548004 5.694956
75.812963 -7.500000 0.548004 5.695214
75.812963 -4.500000 0.548004 5.697803
75.812963 -1.500000 0.548004 5.684159
75.812963 1.500000 0.548004 5.695473
75.812963 4.500000 0.548004 5.681478
75.812963 7.500000 0.548004 5.691988
75.812963 10.500000 0.548004 5.699619
75.812963 13.500000 0.548004 5.681860
75.812963 16.500000 0.548004 5.678041
75.812963 19.500000 0.548004 5.682115
75.812963 22.500000 0.548004 5.659161
75.812963 25.500000 0.548004 5.660658
75.812963 28.500000 0.548004 5.694956
75.812963 31.500000 0.548004 5.662033
75.812963 34.500000 0.548004 5.674869
75.812963 37.500000 0.548004 5.668053
75.812963 40.500000 0.548004 5.677406
75.812963 43.500000 0.548004 5.671708
75.812963 46.500000 0.548004 5.696378
75.812963 49.500000 0.548004 5.712162
75.812963 52.500000 0.548004 5.688772
75.812963 55.500000 0.548004 5.701568
75.812963 58.500000 0.548004 5.732751
75.812963 61.500000 0.548004 5.738269
75.812963 64.500000 0.548004 5.761202
75.812963 67.500000 0.548004 5.761340
75.812963 70.500000 0.548004 5.754596
75.812963 73.500000 0.548004 5.788213
75.812963 76.500000 0.548004 5.802645
75.812963 79.500000 0.548004 5.817435
75.812963 82.500000 0.548004 5.840336
75.812963 85.500000 0.548004 5.837947
75.812963 88.500000 0.548004 5.867913
75.812963 91.500000 0.548004 5.864692
75.812963 94.500000 0.548004 5.902138
75.812963 97.500000 0.548004 5.914616
75.812963 100.500000 0.548004 5.926111
75.812963 103.500000 0.548004 5.913812
75.812963 106.500000 0.548004 5.955525
75.812963 109.500000 0.548004 6.000457
75.812963 112.500000 0.548004 5.983414
75.812963 115.500000 0.548004 6.021910
75.812963 118.500000 0.548004 6.023166
75.812963 121.500000 0.548004 6.041455
75.812963 124.500000 0.548004 6.056739
75.812963 127.500000 0.548004 6.071507
75.812963 130.500000 0.548004 6.092440
75.812963 133.500000 0.548004 6.106383
75.812963 136.500000 0.548004 6.114018
75.812963 139.500000 0.548004 6.138484
75.812963 142.500000 0.548004 6.173108
75.812963 145.500000 0.548004 6.171026
75.812963 148.500000 0.548004 6.193111
75.812963 151.500000 0.548004 6.212654
75.812963 154.500000 0.548004 6.229054
75.812963 157.500000 0.548004 6.238578
75.812963 160.500000 0.548004 6.222900
75.812963 163.500000 0.548004 6.227071
75.812963 166.500000 0.548004 6.242369
75.812963 169.500000 0.548004 6.239915
75.812963 172.500000 0.548004 6.258132
75.812963 175.500000 0.548004 6.257678
75.812963 178.500000 0.548004 6.245278
78.673829 -178.500000 0.557996 6.266107
78.673829 -175.500000 0.557996 6.238578
78.673829 -172.500000 0.557996 6.258813
78.673829 -169.500000 0.557996 6.261314
78.673829 -166.500000 0.557996 6.241030
78.673829 -163.500000 0.557996 6.232145
78.673829 -160.500000 0.557996 6.241253
78.673829 -157.500000 0.557996 6.208758
78.673829 -154.500000 0.557996 6.195240
78.673829 -151.500000 0.557996 6.227952
78.673829 -148.500000 0.557996 6.208974
78.673829 -145.500000 0.557996 6.188443
78.673829 -142.500000 0.557996 6.160884
78.673829 -139.500000 0.557996 6.125083
78.673829 -136.500000 0.557996 6.138484
78.673829 -133.500000 0.557996 6.129264
78.673829 -130.500000 0.557996 6.118942
78.673829 -127.500000 0.557996 6.104630
78.673829 -124.500000 0.557996 6.065873
78.673829 -121.500000 0.557996 6.070942
78.673829 -118.500000 0.557996 6.051557
78.673829 -115.500000 0.557996 6.005205
78.673829 -112.500000 0.557996 6.021194
78.673829 -109.500000 0.557996 5.976540
78.673829 -106.500000 0.557996 5.974487
78.673829 -103.500000 0.557996 5.977739
78.673829 -100.500000 0.557996 5.910760
78.673829 -97.500000 0.557996 5.907079
78.673829 -94.500000 0.557996 5.890285
78.673829 -91.500000 0.557996 5.890756
78.673829 -88.500000 0.557996 5.886678
78.673829 -85.500000 0.557996 5.845280
78.673829 -82.500000 0.557996 5.838246
78.673829 -79.500000 0.557996 5.821386
78.673829 -76.500000 0.557996 5.781568
78.673829 -73.500000 0.557996 5.773008
78.673829 -70.500000 0.557996 5.751172
78.673829 -67.500000 0.557996 5.729669
78.673829 -64.500000 0.557996 5.715982
78.673829 -61.500000 0.557996 5.710848
78.673829 -58.500000 0.557996 5.701568
78.673829 -55.500000 0.557996 5.676898
78.673829 -52.500000 0.557996 5.688002
78.673829 -49.500000 0.557996 5.657292
78.673829 -46.500000 0.557996 5.644186
78.673829 -43.500000 0.557996 5.638918
78.673829 -40.500000 0.557996 5.650965
78.673829 -37.500000 0.557996 5.638307
78.673829 -34.500000 0.557996 5.633556
78.673829 -31.500000 0.557996 5.627135
78.673829 -28.500000 0.557996 5.643204
78.673829 -25.500000 0.557996 5.652202
78.673829 -22.500000 0.557996 5.657043
78.673829 -19.500000 0.557996 5.657666
78.673829 -16.500000 0.557996 5.673477
78.673829 -13.500000 0.557996 5.668179
78.673829 -10.500000 0.557996 5.694956
78.673829 -7.500000 0.557996 5.695214
78.673829 -4.500000 0.557996 5.697803
78.673829 -1.500000 0.557996 5.684159
78.673829 1.500000 0.557996 5.695473
78.673829 4.500000 0.557996 5.681478
78.673829 7.500000 0.557996 5.691988
78.673829 10.500000 0.557996 5.699619
78.673829 13.500000 0.557996 5.681860
78.673829 16.500000 0.557996 5.678041
78.673829 19.500000 0.557996 5.682115
78.673829 22.500000 0.557996 5.659161
78.673829 25.500000 0.557996 5.660658
78.673829 28.500000 0.557996 5.694956
78.673829 31.500000 0.557996 5.662033
78.673829 34.500000 0.557996 5.674869
78.673829 37.500000 0.557996 5.668053
78.673829 40.500000 0.557996 5.677406
78.673829 43.500000 0.557996 5.671708
78.673829 46.500000 0.557996 5.696378
78.673829 49.500000 0.557996 5.712162
78.673829 52.500000 0.557996 5.688772
78.673829 55.500000 0.557996 5.701568
78.673829 58.500000 0.557996 5.732751
78.673829 61.500000 0.557996 5.738269
78.673829 64.500000 0.557996 5.761202
78.673829 67.500000 0.557996 5.761340
78.673829 70.500000 0.557996 5.754596
78.673829 73.500000 0.557996 5.788213
78.673829 76.500000 0.557996 5.802645
78.673829 79.500000 0.557996 5.817435
78.673829 82.500000 0.557996 5.840336
78.673829 85.500000 0.557996 5.837947
78.673829 88.500000 0.557996 5.867913
78.673829 91.500000 0.557996 5.864692
78.673829 94.500000 0.557996 5.902138
78.673829 97.500000 0.557996 5.914616
78.673829 100.500000 0.557996 5.926111
78.673829 103.500000 0.557996 5.913812
78.673829 106.500000 0.557996 5.955525
78.673829 109.500000 0.557996 6.000457
78.673829 112.500000 0.557996 5.983414
78.673829 115.500000 0.557996 6.021910
78.673829 118.500000 0.557996 6.023166
78.673829 121.500000 0.557996 6.041455
78.673829 124.500000 0.557996 6.056739
78.673829 127.500000 0.557996 6.071507
78.673829 130.500000 0.557996 6.092440
78.673829 133.500000 0.557996 6.106383
78.673829 136.500000 0.557996 6.114018
78.673829 139.500000 0.557996 6.138484
78.673829 142.500000 0.557996 6.173108
78.673829 145.500000 0.557996 6.171026
78.673829 148.500000 0.557996 6.193111
78.673829 151.500000 0.557996 6.212654
78.673829 154.500000 0.557996 6.229054
78.673829 157.500000 0.557996 6.238578
78.673829 160.500000 0.557996 6.222900
78.673829 163.500000 0.557996 6.227071
78.673829 166.500000 0.557996 6.242369
78.673829 169.500000 0.557996 6.239915
78.673829 172.500000 0.557996 6.258132
78.673829 175.500000 0.557996 6.257678
78.673829 178.500000 0.557996 6.245278
81.534696 -178.500000 0.574806 6.266107
81.534696 -175.500000 0.574806 6.238578
81.534696 -172.500000 0.574806 6.258813
81.534696 -169.500000 0.574806 6.261314
81.534696 -166.500000 0.574806 6.241030
81.534696 -163.500000 0.574806 6.232145
81.534696 -160.500000 0.574806 6.241253
81.534696 -157.500000 0.574806 6.208758
81.534696 -154.500000 0.574806 6.195240
81.534696 -151.500000 0.574806 6.227952
81.534696 -148.500000 0.574806 6.208974
81.534696 -145.500000 0.574806 6.188443
81.534696 -142.500000 0.574806 6.160884
81.534696 -139.500000 0.574806 6.125083
81.534696 -136.500000 0.574806 6.138484
81.534696 -133.500000 0.574806 6.129264
81.534696 -130.500000 0.574806 6.118942
81.534696 -127.500000 0.574806 6.104630
81.534696 -124.500000 0.574806 6.065873
81.534696 -121.500000 0.574806 6.070942
81.534696 -118.500000 0.574806 6.051557
81.534696 -115.500000 0.574806 6.005205
81.534696 -112.500000 0.574806 6.021194
81.534696 -109.500000 0.574806 5.976540
81.534696 -106.500000 0.574806 5.974487
81.534696 -103.500000 0.574806 5.977739
81.534696 -100.500000 0.574806 5.910760
81.534696 -97.500000 0.574806 5.907079
81.534696 -94.500000 0.574806 5.890285
81.534696 -91.500000 0.574806 5.890756
81.534696 -88.500000 0.574806 5.886678
81.534696 -85.500000 0.574806 5.845280
81.534696 -82.500000 0.574806 5.838246
81.534696 -79.500000 0.574806 5.821386
81.534696 -76.500000 0.574806 5.781568
81.534696 -73.500000 0.574806 5.773008
81.534696 -70.500000 0.574806 5.751172
81.534696 -67.500000 0.574806 5.729669
81.534696 -64.500000 0.574806 5.715982
81.534696 -61.500000 0.574806 5.710848
81.534696 -58.500000 0.574806 5.701568
81.534696 -55.500000 0.574806 5.676898
81.534696 -52.500000 0.574806 5.688002
81.534696 -49.500000 0.574806 5.657292
81.534696 -46.500000 0.574806 5.644186
81.534696 -43.500000 0.574806 5.638918
81.534696 -40.500000 0.574806 5.650965
81.534696 -37.500000 0.574806 5.638307
81.534696 -34.500000 0.574806 5.633556
81.534696 -31.500000 0.574806 5.627135
81.534696 -28.500000 0.574806 5.643204
81.534696 -25.500000 0.574806 5.652202
81.534696 -22.500000 0.574806 5.657043
81.534696 -19.500000 0.574806 5.657666
81.534696 -16.500000 0.574806 5.673477
81.534696 -13.500000 0.574806 5.668179
81.534696 -10.500000 0.574806 5.694956
81.534696 -7.500000 0.574806 5.695214
81.534696 -4.500000 0.574806 5.697803
81.534696 -1.500000 0.574806 5.684159
81.534696 1.500000 0.574806 5.695473
81.534696 4.500000 0.574806 5.681478
81.534696 7.500000 0.574806 5.691988
81.534696 10.500000 0.574806 5.699619
81.534696 13.500000 0.574806 5.681860
81.534696 16.500000 0.574806 5.678041
81.534696 19.500000 0.574806 5.682115
81.534696 22.500000 0.574806 5.659161
81.534696 25.500000 0.574806 5.660658
81.534696 28.500000 0.574806 5.694956
81.534696 31.500000 0.574806 5.662033
81.534696 34.500000 0.574806 5.674869
81.534696 37.500000 0.574806 5.668053
81.534696 40.500000 0.574806 5.677406
81.534696 43.500000 0.574806 5.671708
81.534696 46.500000 0.574806 5.696378
81.534696 49.500000 0.574806 5.712162
81.534696 52.500000 0.574806 5.688772
81.534696 55.500000 0.574806 5.701568
81.534696 58.500000 0.574806 5.732751
81.534696 61.500000 0.574806 5.738269
81.534696 64.500000 0.574806 5.761202
81.534696 67.500000 0.574806 5.761340
81.534696 70.500000 0.574806 5.754596
81.534696 73.500000 0.574806 5.788213
81.534696 76.500000 0.574806 5.802645
81.534696 79.500000 0.574806 5.817435
81.534696 82.500000 0.574806 5.840336
81.534696 85.500000 0.574806 5.837947
81.534696 88.500000 0.574806 5.867913
81.534696 91.500000 0.574806 5.864692
81.534696 94.500000 0.574806 5.902138
81.534696 97.500000 0.574806 5.914616
81.534696 100.500000 0.574806 5.926111
81.534696 103.500000 0.574806 5.913812
81.534696 106.500000 0.574806 5.955525
81.534696 109.500000 0.574806 6.000457
81.534696 112.500000 0.574806 5.983414
81.534696 115.500000 0.574806 6.021910
81.534696 118.500000 0.574806 6.023166
81.534696 121.500000 0.574806 6.041455
81.534696 124.500000 0.574806 6.056739
81.534696 127.500000 0.574806 6.071507
81.534696 130.500000 0.574806 6.092440
81.534696 133.500000 0.574806 6.106383
81.534696 136.500000 0.574806 6.114018
81.534696 139.500000 0.574806 6.138484
81.534696 142.500000 0.574806 6.173108
81.534696 145.500000 0.574806 6.171026
81.534696 148.500000 0.574806 6.193111
81.534696 151.500000 0.574806 6.212654
81.534696 154.500000 0.574806 6.229054
81.534696 157.500000 0.574806 6.238578
81.534696 160.500000 0.574806 6.222900
81.534696 163.500000 0.574806 6.227071
81.534696 166.500000 0.574806 6.242369
81.534696 169.500000 0.574806 6.239915
81.534696 172.500000 0.574806 6.258132
81.534696 175.500000 0.574806 6.257678
81.534696 178.500000 0.574806 6.245278
84.395562 -178.500000 0.594364 6.266107
84.395562 -175.500000 0.594364 6.238578
84.395562 -172.500000 0.594364 6.258813
84.395562 -169.500000 0.594364 6.261314
84.395562 -166.500000 0.594364 6.241030
84.395562 -163.500000 0.594364 6.232145
84.395562 -160.500000 0.594364 6.241253
84.395562 -157.500000 0.594364 6.208758
84.395562 -154.500000 0.594364 6.195240
84.395562 -151.500000 0.594364 6.227952
84.395562 -148.500000 0.594364 6.208974
84.395562 -145.500000 0.594364 6.188443
84.395562 -142.500000 0.594364 6.160884
84.395562 -139.500000 0.594364 6.125083
84.395562 -136.500000 0.594364 6.138484
84.395562 -133.500000 0.594364 6.129264
84.395562 -130.500000 0.594364 6.118942
84.395562 -127.500000 0.594364 6.104630
84.395562 -124.500000 0.594364 6.065873
84.395562 -121.500000 0.594364 6.070942
84.395562 -118.500000 0.594364 6.051557
84.395562 -115.500000 0.594364 6.005205
84.395562 -112.500000 0.594364 6.021194
84.395562 -109.500000 0.594364 5.976540
84.395562 -106.500000 0.594364 5.974487
84.395562 -103.500000 0.594364 5.977739
84.395562 -100.500000 0.594364 5.910760
84.395562 -97.500000 0.594364 5.907079
84.395562 -94.500000 0.594364 5.890285
84.395562 -91.500000 0.594364 5.890756
84.395562 -88.500000 0.594364 5.886678
84.395562 -85.500000 0.594364 5.845280
84.395562 -82.500000 0.594364 5.838246
84.395562 -79.500000 0.594364 5.821386
84.395562 -76.500000 0.594364 5.781568
84.395562 -73.500000 0.594364 5.773008
84.395562 -70.500000 0.594364 5.751172
84.395562 -67.500000 0.594364 5.729669
84.395562 -64.500000 0.594364 5.715982
84.395562 -61.500000 0.594364 5.710848
84.395562 -58.500000 0.594364 5.701568
84.395562 -55.500000 0.594364 5.676898
84.395562 -52.500000 0.594364 5.688002
84.395562 -49.500000 0.594364 5.657292
84.395562 -46.500000 0.594364 5.644186
84.395562 -43.500000 0.594364 5.638918
84.395562 -40.500000 0.594364 5.650965
84.395562 -37.500000 0.594364 5.638307
84.395562 -34.500000 0.594364 5.633556
84.395562 -31.500000 0.594364 5.627135
84.395562 -28.500000 0.594364 5.643204
84.395562 -25.500000 0.594364 5.652202
84.395562 -22.500000 0.594364 5.657043
84.395562 -19.500000 0.594364 5.657666
84.395562 -16.500000 0.594364 5.673477
84.395562 -13.500000 0.594364 5.668179
84.395562 -10.500000 0.594364 5.694956
84.395562 -7.500000 0.594364 5.695214
84.395562 -4.500000 0.594364 5.697803
84.395562 -1.500000 0.594364 5.684159
84.395562 1.500000 0.594364 5.695473
84.395562 4.500000 0.594364 5.681478
84.395562 7.500000 0.594364 5.691988
84.395562 10.500000 0.594364 5.699619
84.395562 13.500000 0.594364 5.681860
84.395562 16.500000 0.594364 5.678041
84.395562 19.500000 0.594364 5.682115
84.395562 22.500000 0.594364 5.659161
84.395562 25.500000 0.594364 5.660658
84.395562 28.500000 0.594364 5.694956
84.395562 31.500000 0.594364 5.662033
84.395562 34.500000 0.594364 5.674869
84.395562 37.500000 0.594364 5.668053
84.395562 40.500000 0.594364 5.677406
84.395562 43.500000 0.594364 5.671708
84.395562 46.500000 0.594364 5.696378
84.395562 49.500000 0.594364 5.712162
84.395562 52.500000 0.594364 5.688772
84.395562 55.500000 0.594364 5.701568
84.395562 58.500000 0.594364 5.732751
84.395562 61.500000 0.594364 5.738269
84.395562 64.500000 0.594364 5.761202
84.395562 67.500000 0.594364 5.761340
84.395562 70.500000 0.594364 5.754596
84.395562 73.500000 0.594364 5.788213
84.395562 76.500000 0.594364 5.802645
84.395562 79.500000 0.594364 5.817435
84.395562 82.500000 0.594364 5.840336
84.395562 85.500000 0.594364 5.837947
84.395562 88.500000 0.594364 5.867913
84.395562 91.500000 0.594364 5.864692
84.395562 94.500000 0.594364 5.902138
84.395562 97.500000 0.594364 5.914616
84.395562 100.500000 0.594364 5.926111
84.395562 103.500000 0.594364 5.913812
84.395562 106.500000 0.594364 5.955525
84.395562 109.500000 0.594364 6.000457
84.395562 112.500000 0.594364 5.983414
84.395562 115.500000 0.594364 6.021910
84.395562 118.500000 0.594364 6.023166
84.395562 121.500000 0.594364 6.041455
84.395562 124.500000 0.594364 6.056739
84.395562 127.500000 0.594364 6.071507
84.395562 130.500000 0.594364 6.092440
84.395562 133.500000 0.594364 6.106383
84.395562 136.500000 0.594364 6.114018
84.395562 139.500000 0.594364 6.138484
84.395562 142.500000 0.594364 6.173108
84.395562 145.500000 0.594364 6.171026
84.395562 148.500000 0.594364 6.193111
84.395562 151.500000 0.594364 6.212654
84.395562 154.500000 0.594364 6.229054
84.395562 157.500000 0.594364 6.238578
84.395562 160.500000 0.594364 6.222900
84.395562 163.500000 0.594364 6.227071
84.395562 166.500000 0.594364 6.242369
84.395562 169.500000 0.594364 6.239915
84.395562 172.500000 0.594364 6.258132
84.395562 175.500000 0.594364 6.257678
84.395562 178.500000 0.594364 6.245278
87.256429 -178.500000 0.601737 6.266107
87.256429 -175.500000 0.601737 6.238578
87.256429 -172.500000 0.601737 6.258813
87.256429 -169.500000 0.601737 6.261314
87.256429 -166.500000 0.601737 6.241030
87.256429 -163.500000 0.601737 6.232145
87.256429 -160.500000 0.601737 6.241253
87.256429 -157.500000 0.601737 6.208758
87.256429 -154.500000 0.601737 6.195240
87.256429 -151.500000 0.601737 6.227952
87.256429 -148.500000 0.601737 6.208974
87.256429 -145.500000 0.601737 6.188443
87.256429 -142.500000 0.601737 6.160884
87.256429 -139.500000 0.601737 6.125083
87.256429 -136.500000 0.601737 6.138484
87.256429 -133.500000 0.601737 6.129264
87.256429 -130.500000 0.601737 6.118942
87.256429 -127.500000 0.601737 6.104630
87.256429 -124.500000 0.601737 6.065873
87.256429 -121.500000 0.601737 6.070942
87.256429 -118.500000 0.601737 6.051557
87.256429 -115.500000 0.601737 6.005205
87.256429 -112.500000 0.601737 6.021194
87.256429 -109.500000 0.601737 5.976540
87.256429 -106.500000 0.601737 5.974487
87.256429 -103.500000 0.601737 5.977739
87.256429 -100.500000 0.601737 5.910760
87.256429 -97.500000 0.601737 5.907079
87.256429 -94.500000 0.601737 5.890285
87.256429 -91.500000 0.601737 5.890756
87.256429 -88.500000 0.601737 5.886678
87.256429 -85.500000 0.601737 5.845280
87.256429 -82.500000 0.601737 5.838246
87.256429 -79.500000 0.601737 5.821386
87.256429 -76.500000 0.601737 5.781568
87.256429 -73.500000 0.601737 5.773008
87.256429 -70.500000 0.601737 5.751172
87.256429 -67.500000 0.601737 5.729669
87.256429 -64.500000 0.601737 5.715982
87.256429 -61.500000 0.601737 5.710848
87.256429 -58.500000 0.601737 5.701568
87.256429 -55.500000 0.601737 5.676898
87.256429 -52.500000 0.601737 5.688002
87.256429 -49.500000 0.601737 5.657292
87.256429 -46.500000 0.601737 5.644186
87.256429 -43.500000 0.601737 5.638918
87.256429 -40.500000 0.601737 5.650965
87.256429 -37.500000 0.601737 5.638307
87.256429 -34.500000 0.601737 5.633556
87.256429 -31.500000 0.601737 5.627135
87.256429 -28.500000 0.601737 5.643204
87.256429 -25.500000 0.601737 5.652202
87.256429 -22.500000 0.601737 5.657043
87.256429 -19.500000 0.601737 5.657666
87.256429 -16.500000 0.601737 5.673477
87.256429 -13.500000 0.601737 5.668179
87.256429 -10.500000 0.601737 5.694956
87.256429 -7.500000 0.601737 5.695214
87.256429 -4.500000 0.601737 5.697803
87.256429 -1.500000 0.601737 5.684159
87.256429 1.500000 0.601737 5.695473
87.256429 4.500000 0.601737 5.681478
87.256429 7.500000 0.601737 5.691988
87.256429 10.500000 0.601737 5.699619
87.256429 13.500000 0.601737 5.681860
87.256429 16.500000 0.601737 5.678041
87.256429 19.500000 0.601737 5.682115
87.256429 22.500000 0.601737 5.659161
87.256429 25.500000 0.601737 5.660658
87.256429 28.500000 0.601737 5.694956
87.256429 31.500000 0.601737 5.662033
87.256429 34.500000 0.601737 5.674869
87.256429 37.500000 0.601737 5.668053
87.256429 40.500000 0.601737 5.677406
87.256429 43.500000 0.601737 5.671708
87.256429 46.500000 0.601737 5.696378
87.256429 49.500000 0.601737 5.712162
87.256429 52.500000 0.601737 5.688772
87.256429 55.500000 0.601737 5.701568
87.256429 58.500000 0.601737 5.732751
87.256429 61.500000 0.601737 5.738269
87.256429 64.500000 0.601737 5.761202
87.256429 67.500000 0.601737 5.761340
87.256429 70.500000 0.601737 5.754596
87.256429 73.500000 0.601737 5.788213
87.256429 76.500000 0.601737 5.802645
87.256429 79.500000 0.601737 5.817435
87.256429 82.500000 0.601737 5.840336
87.256429 85.500000 0.601737 5.837947
87.256429 88.500000 0.601737 5.867913
87.256429 91.500000 0.601737 5.864692
87.256429 94.500000 0.601737 5.902138
87.256429 97.500000 0.601737 5.914616
87.256429 100.500000 0.601737 5.926111
87.256429 103.500000 0.601737 5.913812
87.256429 106.500000 0.601737 5.955525
87.256429 109.500000 0.601737 6.000457
87.256429 112.500000 0.601737 5.983414
87.256429 115.500000 0.601737 6.021910
87.256429 118.500000 0.601737 6.023166
87.256429 121.500000 0.601737 6.041455
87.256429 124.500000 0.601737 6.056739
87.256429 127.500000 0.601737 6.071507
87.256429 130.500000 0.601737 6.092440
87.256429 133.500000 0.601737 6.106383
87.256429 136.500000 0.601737 6.114018
87.256429 139.500000 0.601737 6.138484
87.256429 142.500000 0.601737 6.173108
87.256429 145.500000 0.601737 6.171026
87.256429 148.500000 0.601737 6.193111
87.256429 151.500000 0.601737 6.212654
87.256429 154.500000 0.601737 6.229054
87.256429 157.500000 0.601737 6.238578
87.256429 160.500000 0.601737 6.222900
87.256429 163.500000 0.601737 6.227071
87.256429 166.500000 0.601737 6.242369
87.256429 169.500000 0.601737 6.239915
87.256429 172.500000 0.601737 6.258132
87.256429 175.500000 0.601737 6.257678
87.256429 178.500000 0.601737 6.245278
90.117296 -178.500000 0.610558 6.266107
90.117296 -175.500000 0.610558 6.238578
90.117296 -172.500000 0.610558 6.258813
90.117296 -169.500000 0.610558 6.261314
90.117296 -166.500000 0.610558 6.241030
90.117296 -163.500000 0.610558 6.232145
90.117296 -160.500000 0.610558 6.241253
90.117296 -157.500000 0.610558 6.208758
90.117296 -154.500000 0.610558 6.195240
90.117296 -151.500000 0.610558 6.227952
90.117296 -148.500000 0.610558 6.208974
90.117296 -145.500000 0.610558 6.188443
90.117296 -142.500000 0.610558 6.160884
90.117296 -139.500000 0.610558 6.125083
90.117296 -136.500000 0.610558 6.138484
90.117296 -133.500000 0.610558 6.129264
90.117296 -130.500000 0.610558 6.118942
90.117296 -127.500000 0.610558 6.104630
90.117296 -124.500000 0.610558 6.065873
90.117296 -121.500000 0.610558 6.070942
90.117296 -118.500000 0.610558 6.051557
90.117296 -115.500000 0.610558 6.005205
90.117296 -112.500000 0.610558 6.021194
90.117296 -109.500000 0.610558 5.976540
90.117296 -106.500000 0.610558 5.974487
90.117296 -103.500000 0.610558 5.977739
90.117296 -100.500000 0.610558 5.910760
90.117296 -97.500000 0.610558 5.907079
90.117296 -94.500000 0.610558 5.890285
90.117296 -91.500000 0.610558 5.890756
90.117296 -88.500000 0.610558 5.886678
90.117296 -85.500000 0.610558 5.845280
90.117296 -82.500000 0.610558 5.838246
90.117296 -79.500000 0.610558 5.821386
90.117296 -76.500000 0.610558 5.781568
90.117296 -73.500000 0.610558 5.773008
90.117296 -70.500000 0.610558 5.751172
90.117296 -67.500000 0.610558 5.729669
90.117296 -64.500000 0.610558 5.715982
90.117296 -61.500000 0.610558 5.710848
90.117296 -58.500000 0.610558 5.701568
90.117296 -55.500000 0.610558 5.676898
90.117296 -52.500000 0.610558 5.688002
90.117296 -49.500000 0.610558 5.657292
90.117296 -46.500000 0.610558 5.644186
90.117296 -43.500000 0.610558 5.638918
90.117296 -40.500000 0.610558 5.650965
90.117296 -37.500000 0.610558 5.638307
90.117296 -34.500000 0.610558 5.633556
90.117296 -31.500000 0.610558 5.627135
90.117296 -28.500000 0.610558 5.643204
90.117296 -25.500000 0.610558 5.652202
90.117296 -22.500000 0.610558 5.657043
90.117296 -19.500000 0.610558 5.657666
90.117296 -16.500000 0.610558 5.673477
90.117296 -13.500000 0.610558 5.668179
90.117296 -10.500000 0.610558 5.694956
90.117296 -7.500000 0.610558 5.695214
90.117296 -4.500000 0.610558 5.697803
90.117296 -1.500000 0.610558 5.684159
90.117296 1.500000 0.610558 5.695473
90.117296 4.500000 0.610558 5.681478
90.117296 7.500000 0.610558 5.691988
90.117296 10.500000 0.610558 5.699619
90.117296 13.500000 0.610558 5.681860
90.117296 16.500000 0.610558 5.678041
90.117296 19.500000 0.610558 5.682115
90.117296 22.500000 0.610558 5.659161
90.117296 25.500000 0.610558 5.660658
90.117296 28.500000 0.610558 5.694956
90.117296 31.500000 0.610558 5.662033
90.117296 34.500000 0.610558 5.674869
90.117296 37.500000 0.610558 5.668053
90.117296 40.500000 0.610558 5.677406
90.117296 43.500000 0.610558 5.671708
90.117296 46.500000 0.610558 5.696378
90.117296 49.500000 0.610558 5.712162
90.117296 52.500000 0.610558 5.688772
90.117296 55.500000 0.610558 5.701568
90.117296 58.500000 0.610558 5.732751
90.117296 61.500000 0.610558 5.738269
90.117296 64.500000 0.610558 5.761202
90.117296 67.500000 0.610558 5.761340
90.117296 70.500000 0.610558 5.754596
90.117296 73.500000 0.610558 5.788213
90.117296 76.500000 0.610558 5.802645
90.117296 79.500000 0.610558 5.817435
90.117296 82.500000 0.610558 5.840336
90.117296 85.500000 0.610558 5.837947
90.117296 88.500000 0.610558 5.867913
90.117296 91.500000 0.610558 5.864692
90.117296 94.500000 0.610558 5.902138
90.117296 97.500000 0.610558 5.914616
90.117296 100.500000 0.610558 5.926111
90.117296 103.500000 0.610558 5.913812
90.117296 106.500000 0.610558 5.955525
90.117296 109.500000 0.610558 6.000457
90.117296 112.500000 0.610558 5.983414
90.117296 115.500000 0.610558 6.021910
90.117296 118.500000 0.610558 6.023166
90.117296 121.500000 0.610558 6.041455
90.117296 124.500000 0.610558 6.056739
90.117296 127.500000 0.610558 6.071507
90.117296 130.500000 0.610558 6.092440
90.117296 133.500000 0.610558 6.106383
90.117296 136.500000 0.610558 6.114018
90.117296 139.500000 0.610558 6.138484
90.117296 142.500000 0.610558 6.173108
90.117296 145.500000 0.610558 6.171026
90.117296 148.500000 0.610558 6.193111
90.117296 151.500000 0.610558 6.212654
90.117296 154.500000 0.610558 6.229054
90.117296 157.500000 0.610558 6.238578
90.117296 160.500000 0.610558 6.222900
90.117296 163.500000 0.610558 6.227071
90.117296 166.500000 0.610558 6.242369
90.117296 169.500000 0.610558 6.239915
90.117296 172.500000 0.610558 6.258132
90.117296 175.500000 0.610558 6.257678
90.117296 178.500000 0.610558 6.245278
92.978162 -178.500000 0.637633 6.266107
92.978162 -175.500000 0.637633 6.238578
92.978162 -172.500000 0.637633 6.258813
92.978162 -169.500000 0.637633 6.261314
92.978162 -166.500000 0.637633 6.241030
92.978162 -163.500000 0.637633 6.232145
92.978162 -160.500000 0.637633 6.241253
92.978162 -157.500000 0.637633 6.208758
92.978162 -154.500000 0.637633 6.195240
92.978162 -151.500000 0.637633 6.227952
92.978162 -148.500000 0.637633 6.208974
92.978162 -145.500000 0.637633 6.188443
92.978162 -142.500000 0.637633 6.160884
92.978162 -139.500000 0.637633 6.125083
92.978162 -136.500000 0.637633 6.138484
92.978162 -133.500000 0.637633 6.129264
92.978162 -130.500000 0.637633 6.118942
92.978162 -127.500000 0.637633 6.104630
92.978162 -124.500000 0.637633 6.065873
92.978162 -121.500000 0.637633 6.070942
92.978162 -118.500000 0.637633 6.051557
92.978162 -115.500000 0.637633 6.005205
92.978162 -112.500000 0.637633 6.021194
92.978162 -109.500000 0.637633 5.976540
92.978162 -106.500000 0.637633 5.974487
92.978162 -103.500000 0.637633 5.977739
92.978162 -100.500000 0.637633 5.910760
92.978162 -97.500000 0.637633 5.907079
92.978162 -94.500000 0.637633 5.890285
92.978162 -91.500000 0.637633 5.890756
92.978162 -88.500000 0.637633 5.886678
92.978162 -85.500000 0.637633 5.845280
92.978162 -82.500000 0.637633 5.838246
92.978162 -79.500000 0.637633 5.821386
92.978162 -76.500000 0.637633 5.781568
92.978162 -73.500000 0.637633 5.773008
92.978162 -70.500000 0.637633 5.751172
92.978162 -67.500000 0.637633 5.729669
92.978162 -64.500000 0.637633 5.715982
92.978162 -61.500000 0.637633 5.710848
92.978162 -58.500000 0.637633 5.701568
92.978162 -55.500000 0.637633 5.676898
92.978162 -52.500000 0.637633 5.688002
92.978162 -49.500000 0.637633 5.657292
92.978162 -46.500000 0.637633 5.644186
92.978162 -43.500000 0.637633 5.638918
92.978162 -40.500000 0.637633 5.650965
92.978162 -37.500000 0.637633 5.638307
92.978162 -34.500000 0.637633 5.633556
92.978162 -31.500000 0.637633 5.627135
92.978162 -28.500000 0.637633 5.643204
92.978162 -25.500000 0.637633 5.652202
92.978162 -22.500000 0.637633 5.657043
92.978162 -19.500000 0.637633 5.657666
92.978162 -16.500000 0.637633 5.673477
92.978162 -13.500000 0.637633 5.668179
92.978162 -10.500000 0.637633 5.694956
92.978162 -7.500000 0.637633 5.695214
92.978162 -4.500000 0.637633 5.697803
92.978162 -1.500000 0.637633 5.684159
92.978162 1.500000 0.637633 5.695473
92.978162 4.500000 0.637633 5.681478
92.978162 7.500000 0.637633 5.691988
92.978162 10.500000 0.637633 5.699619
92.978162 13.500000 0.637633 5.681860
92.978162 16.500000 0.637633 5.678041
92.978162 19.500000 0.637633 5.682115
92.978162 22.500000 0.637633 5.659161
92.978162 25.500000 0.637633 5.660658
92.978162 28.500000 0.637633 5.694956
92.978162 31.500000 0.637633 5.662033
92.978162 34.500000 0.637633 5.674869
92.978162 37.500000 0.637633 5.668053
92.978162 40.500000 0.637633 5.677406
92.978162 43.500000 0.637633 5.671708
92.978162 46.500000 0.637633 5.696378
92.978162 49.500000 0.637633 5.712162
92.978162 52.500000 0.637633 5.688772
92.978162 55.500000 0.637633 5.701568
92.978162 58.500000 0.637633 5.732751
92.978162 61.500000 0.637633 5.738269
92.978162 64.500000 0.637633 5.761202
92.978162 67.500000 0.637633 5.761340
92.978162 70.500000 0.637633 5.754596
92.978162 73.500000 0.637633 5.788213
92.978162 76.500000 0.637633 5.802645
92.978162 79.500000 0.637633 5.817435
92.978162 82.500000 0.637633 5.840336
92.978162 85.500000 0.637633 5.837947
92.978162 88.500000 0.637633 5.867913
92.978162 91.500000 0.637633 5.864692
92.978162 94.500000 0.637633 5.902138
92.978162 97.500000 0.637633 5.914616
92.978162 100.500000 0.637633 5.926111
92.978162 103.500000 0.637633 5.913812
92.978162 106.500000 0.637633 5.955525
92.978162 109.500000 0.637633 6.000457
92.978162 112.500000 0.637633 5.983414
92.978162 115.500000 0.637633 6.021910
92.978162 118.500000 0.637633 6.023166
92.978162 121.500000 0.637633 6.041455
92.978162 124.500000 0.637633 6.056739
92.978162 127.500000 0.637633 6.071507
92.978162 130.500000 0.637633 6.092440
92.978162 133.500000 0.637633 6.106383
92.978162 136.500000 0.637633 6.114018
92.978162 139.500000 0.637633 6.138484
92.978162 142.500000 0.637633 6.173108
92.978162 145.500000 0.637633 6.171026
92.978162 148.500000 0.637633 6.193111
92.978162 151.500000 0.637633 6.212654
92.978162 154.500000 0.637633 6.229054
92.978162 157.500000 0.637633 6.238578
92.978162 160.500000 0.637633 6.222900
92.978162 163.500000 0.637633 6.227071
92.978162 166.500000 0.637633 6.242369
92.978162 169.500000 0.637633 6.239915
92.978162 172.500000 0.637633 6.258132
92.978162 175.500000 0.637633 6.257678
92.978162 178.500000 0.637633 6.245278
95.839029 -178.500000 0.643330 6.266107
95.839029 -175.500000 0.643330 6.238578
95.839029 -172.500000 0.643330 6.258813
95.839029 -169.500000 0.643330 6.261314
95.839029 -166.500000 0.643330 6.241030
95.839029 -163.500000 0.643330 6.232145
95.839029 -160.500000 0.643330 6.241253
95.839029 -157.500000 0.643330 6.208758
95.839029 -154.500000 0.643330 6.195240
95.839029 -151.500000 0.643330 6.227952
95.839029 -148.500000 0.643330 6.208974
95.839029 -145.500000 0.643330 6.188443
95.839029 -142.500000 0.643330 6.160884
95.839029 -139.500000 0.643330 6.125083
95.839029 -136.500000 0.643330 6.138484
95.839029 -133.500000 0.643330 6.129264
95.839029 -130.500000 0.643330 6.118942
95.839029 -127.500000 0.643330 6.104630
95.839029 -124.500000 0.643330 6.065873
95.839029 -121.500000 0.643330 6.070942
95.839029 -118.500000 0.643330 6.051557
95.839029 -115.500000 0.643330 6.005205
95.839029 -112.500000 0.643330 6.021194
95.839029 -109.500000 0.643330 5.976540
95.839029 -106.500000 0.643330 5.974487
95.839029 -103.500000 0.643330 5.977739
95.839029 -100.500000 0.643330 5.910760
95.839029 -97.500000 0.643330 5.907079
95.839029 -94.500000 0.643330 5.890285
95.839029 -91.500000 0.643330 5.890756
95.839029 -88.500000 0.643330 5.886678
95.839029 -85.500000 0.643330 5.845280
95.839029 -82.500000 0.643330 5.838246
95.839029 -79.500000 0.643330 5.821386
95.839029 -76.500000 0.643330 5.781568
95.839029 -73.500000 0.643330 5.773008
95.839029 -70.500000 0.643330 5.751172
95.839029 -67.500000 0.643330 5.729669
95.839029 -64.500000 0.643330 5.715982
95.839029 -61.500000 0.643330 5.710848
95.839029 -58.500000 0.643330 5.701568
95.839029 -55.500000 0.643330 5.676898
95.839029 -52.500000 0.643330 5.688002
95.839029 -49.500000 0.643330 5.657292
95.839029 -46.500000 0.643330 5.644186
95.839029 -43.500000 0.643330 5.638918
95.839029 -40.500000 0.643330 5.650965
95.839029 -37.500000 0.643330 5.638307
95.839029 -34.500000 0.643330 5.633556
95.839029 -31.500000 0.643330 5.627135
95.839029 -28.500000 0.643330 5.643204
95.839029 -25.500000 0.643330 5.652202
95.839029 -22.500000 0.643330 5.657043
95.839029 -19.500000 0.643330 5.657666
95.839029 -16.500000 0.643330 5.673477
95.839029 -13.500000 0.643330 5.668179
95.839029 -10.500000 0.643330 5.694956
95.839029 -7.500000 0.643330 5.695214
95.839029 -4.500000 0.643330 5.697803
95.839029 -1.500000 0.643330 5.684159
95.839029 1.500000 0.643330 5.695473
95.839029 4.500000 0.643330 5.681478
95.839029 7.500000 0.643330 5.691988
95.839029 10.500000 0.643330 5.699619
95.839029 13.500000 0.643330 5.681860
95.839029 16.500000 0.643330 5.678041
95.839029 19.500000 0.643330 5.682115
95.839029 22.500000 0.643330 5.659161
95.839029 25.500000 0.643330 5.660658
95.839029 28.500000 0.643330 5.694956
95.839029 31.500000 0.643330 5.662033
95.839029 34.500000 0.643330 5.674869
95.839029 37.500000 0.643330 5.668053
95.839029 40.500000 0.643330 5.677406
95.839029 43.500000 0.643330 5.671708
95.839029 46.500000 0.643330 5.696378
95.839029 49.500000 0.643330 5.712162
95.839029 52.500000 0.643330 5.688772
95.839029 55.500000 0.643330 5.701568
95.839029 58.500000 0.643330 5.732751
95.839029 61.500000 0.643330 5.738269
95.839029 64.500000 0.643330 5.761202
95.839029 67.500000 0.643330 5.761340
95.839029 70.500000 0.643330 5.754596
95.839029 73.500000 0.643330 5.788213
95.839029 76.500000 0.643330 5.802645
95.839029 79.500000 0.643330 5.817435
95.839029 82.500000 0.643330 5.840336
95.839029 85.500000 0.643330 5.837947
95.839029 88.500000 0.643330 5.867913
95.839029 91.500000 0.643330 5.864692
95.839029 94.500000 0.643330 5.902138
95.839029 97.500000 0.643330 5.914616
95.839029 100.500000 0.643330 5.926111
95.839029 103.500000 0.643330 5.913812
95.839029 106.500000 0.643330 5.955525
95.839029 109.500000 0.643330 6.000457
95.839029 112.500000 0.643330 5.983414
95.839029 115.500000 0.643330 6.021910
95.839029 118.500000 0.643330 6.023166
95.839029 121.500000 0.643330 6.041455
95.839029 124.500000 0.643330 6.056739
95.839029 127.500000 0.643330 6.071507
95.839029 130.500000 0.643330 6.092440
95.839029 133.500000 0.643330 6.106383
95.839029 136.500000 0.643330 6.114018
95.839029 139.500000 0.643330 6.138484
95.839029 142.500000 0.643330 6.173108
95.839029 145.500000 0.643330 6.171026
95.839029 148.500000 0.643330 6.193111
95.839029 151.500000 0.643330 6.212654
95.839029 154.500000 0.643330 6.229054
95.839029 157.500000 0.643330 6.238578
95.839029 160.500000 0.643330 6.222900
95.839029 163.500000 0.643330 6.227071
95.839029 166.500000 0.643330 6.242369
95.839029 169.500000 0.643330 6.239915
95.839029 172.500000 0.643330 6.258132
95.839029 175.500000 0.643330 6.257678
95.839029 178.500000 0.643330 6.245278
98.699895 -178.500000 0.670259 6.266107
98.699895 -175.500000 0.670259 6.238578
98.699895 -172.500000 0.670259 6.258813
98.699895 -169.500000 0.670259 6.261314
98.699895 -166.500000 0.670259 6.241030
98.699895 -163.500000 0.670259 6.232145
98.699895 -160.500000 0.670259 6.241253
98.699895 -157.500000 0.670259 6.208758
98.699895 -154.500000 0.670259 6.195240
98.699895 -151.500000 0.670259 6.227952
98.699895 -148.500000 0.670259 6.208974
98.699895 -145.500000 0.670259 6.188443
98.699895 -142.500000 0.670259 6.160884
98.699895 -139.500000 0.670259 6.125083
98.699895 -136.500000 0.670259 6.138484
98.699895 -133.500000 0.670259 6.129264
98.699895 -130.500000 0.670259 6.118942
98.699895 -127.500000 0.670259 6.104630
98.699895 -124.500000 0.670259 6.065873
98.699895 -121.500000 0.670259 6.070942
98.699895 -118.500000 0.670259 6.051557
98.699895 -115.500000 0.670259 6.005205
98.699895 -112.500000 0.670259 6.021194
98.699895 -109.500000 0.670259 5.976540
98.699895 -106.500000 0.670259 5.974487
98.699895 -103.500000 0.670259 5.977739
98.699895 -100.500000 0.670259 5.910760
98.699895 -97.500000 0.670259 5.907079
98.699895 -94.500000 0.670259 5.890285
98.699895 -91.500000 0.670259 5.890756
98.699895 -88.500000 0.670259 5.886678
98.699895 -85.500000 0.670259 5.845280
98.699895 -82.500000 0.670259 5.838246
98.699895 -79.500000 0.670259 5.821386
98.699895 -76.500000 0.670259 5.781568
98.699895 -73.500000 0.670259 5.773008
98.699895 -70.500000 0.670259 5.751172
98.699895 -67.500000 0.670259 5.729669
98.699895 -64.500000 0.670259 5.715982
98.699895 -61.500000 0.670259 5.710848
98.699895 -58.500000 0.670259 5.701568
98.699895 -55.500000 0.670259 5.676898
98.699895 -52.500000 0.670259 5.688002
98.699895 -49.500000 0.670259 5.657292
98.699895 -46.500000 0.670259 5.644186
98.699895 -43.500000 0.670259 5.638918
98.699895 -40.500000 0.670259 5.650965
98.699895 -37.500000 0.670259 5.638307
98.699895 -34.500000 0.670259 5.633556
98.699895 -31.500000 0.670259 5.627135
98.699895 -28.500000 0.670259 5.643204
98.699895 -25.500000 0.670259 5.652202
98.699895 -22.500000 0.670259 5.657043
98.699895 -19.500000 0.670259 5.657666
98.699895 -16.500000 0.670259 5.673477
98.699895 -13.500000 0.670259 5.668179
98.699895 -10.500000 0.670259 5.694956
98.699895 -7.500000 0.670259 5.695214
98.699895 -4.500000 0.670259 5.697803
98.699895 -1.500000 0.670259 5.684159
98.699895 1.500000 0.670259 5.695473
98.699895 4.500000 0.670259 5.681478
98.699895 7.500000 0.670259 5.691988
98.699895 10.500000 0.670259 5.699619
98.699895 13.500000 0.670259 5.681860
98.699895 16.500000 0.670259 5.678041
98.699895 19.500000 0.670259 5.682115
98.699895 22.500000 0.670259 5.659161
98.699895 25.500000 0.670259 5.660658
98.699895 28.500000 0.670259 5.694956
98.699895 31.500000 0.670259 5.662033
98.699895 34.500000 0.670259 5.674869
98.699895 37.500000 0.670259 5.668053
98.699895 40.500000 0.670259 5.677406
98.699895 43.500000 0.670259 5.671708
98.699895 46.500000 0.670259 5.696378
98.699895 49.500000 0.670259 5.712162
98.699895 52.500000 0.670259 5.688772
98.699895 55.500000 0.670259 5.701568
98.699895 58.500000 0.670259 5.732751
98.699895 61.500000 0.670259 5.738269
98.699895 64.500000 0.670259 5.761202
98.699895 67.500000 0.670259 5.761340
98.699895 70.500000 0.670259 5.754596
98.699895 73.500000 0.670259 5.788213
98.699895 76.500000 0.670259 5.802645
98.699895 79.500000 0.670259 5.817435
98.699895 82.500000 0.670259 5.840336
98.699895 85.500000 0.670259 5.837947
98.699895 88.500000 0.670259 5.867913
98.699895 91.500000 0.670259 5.864692
98.699895 94.500000 0.670259 5.902138
98.699895 97.500000 0.670259 5.914616
98.699895 100.500000 0.670259 5.926111
98.699895 103.500000 0.670259 5.913812
98.699895 106.500000 0.670259 5.955525
98.699895 109.500000 0.670259 6.000457
98.699895 112.500000 0.670259 5.983414
98.699895 115.500000 0.670259 6.021910
98.699895 118.500000 0.670259 6.023166
98.699895 121.500000 0.670259 6.041455
98.699895 124.500000 0.670259 6.056739
98.699895 127.500000 0.670259 6.071507
98.699895 130.500000 0.670259 6.092440
98.699895 133.500000 0.670259 6.106383
98.699895 136.500000 0.670259 6.114018
98.699895 139.500000 0.670259 6.138484
98.699895 142.500000 0.670259 6.173108
98.699895 145.500000 0.670259 6.171026
98.699895 148.500000 0.670259 6.193111
98.699895 151.500000 0.670259 6.212654
98.699895 154.500000 0.670259 6.229054
98.699895 157.500000 0.670259 6.238578
98.699895 160.500000 0.670259 6.222900
98.699895 163.500000 0.670259 6.227071
98.699895 166.500000 0.670259 6.242369
98.699895 169.500000 0.670259 6.239915
98.699895 172.500000 0.670259 6.258132
98.699895 175.500000 0.670259 6.257678
98.699895 178.500000 0.670259 6.245278
101.560762 -178.500000 0.685297 6.266107
101.560762 -175.500000 0.685297 6.238578
101.560762 -172.500000 0.685297 6.258813
101.560762 -169.500000 0.685297 6.261314
101.560762 -166.500000 0.685297 6.241030
101.560762 -163.500000 0.685297 6.232145
101.560762 -160.500000 0.685297 6.241253
101.560762 -157.500000 0.685297 6.208758
101.560762 -154.500000 0.685297 6.195240
101.560762 -151.500000 0.685297 6.227952
101.560762 -148.500000 0.685297 6.208974
101.560762 -145.500000 0.685297 6.188443
101.560762 -142.500000 0.685297 6.160884
101.560762 -139.500000 0.685297 6.125083
101.560762 -136.500000 0.685297 6.138484
101.560762 -133.500000 0.685297 6.129264
101.560762 -130.500000 0.685297 6.118942
101.560762 -127.500000 0.685297 6.104630
101.560762 -124.500000 0.685297 6.065873
101.560762 -121.500000 0.685297 6.070942
101.560762 -118.500000 0.685297 6.051557
101.560762 -115.500000 0.685297 6.005205
101.560762 -112.500000 0.685297 6.021194
101.560762 -109.500000 0.685297 5.976540
101.560762 -106.500000 0.685297 5.974487
101.560762 -103.500000 0.685297 5.977739
101.560762 -100.500000 0.685297 5.910760
101.560762 -97.500000 0.685297 5.907079
101.560762 -94.500000 0.685297 5.890285
101.560762 -91.500000 0.685297 5.890756
101.560762 -88.500000 0.685297 5.886678
101.560762 -85.500000 0.685297 5.845280
101.560762 -82.500000 0.685297 5.838246
101.560762 -79.500000 0.685297 5.821386
101.560762 -76.500000 0.685297 5.781568
101.560762 -73.500000 0.685297 5.773008
101.560762 -70.500000 0.685297 5.751172
101.560762 -67.500000 0.685297 5.729669
101.560762 -64.500000 0.685297 5.715982
101.560762 -61.500000 0.685297 5.710848
101.560762 -58.500000 0.685297 5.701568
101.560762 -55.500000 0.685297 5.676898
101.560762 -52.500000 0.685297 5.688002
101.560762 -49.500000 0.685297 5.657292
101.560762 -46.500000 0.685297 5.644186
101.560762 -43.500000 0.685297 5.638918
101.560762 -40.500000 0.685297 5.650965
101.560762 -37.500000 0.685297 5.638307
101.560762 -34.500000 0.685297 5.633556
101.560762 -31.500000 0.685297 5.627135
101.560762 -28.500000 0.685297 5.643204
101.560762 -25.500000 0.685297 5.652202
101.560762 -22.500000 0.685297 5.657043
101.560762 -19.500000 0.685297 5.657666
101.560762 -16.500000 0.685297 5.673477
101.560762 -13.500000 0.685297 5.668179
101.560762 -10.500000 0.685297 5.694956
101.560762 -7.500000 0.685297 5.695214
101.560762 -4.500000 0.685297 5.697803
101.560762 -1.500000 0.685297 5.684159
101.560762 1.500000 0.685297 5.695473
101.560762 4.500000 0.685297 5.681478
101.560762 7.500000 0.685297 5.691988
101.560762 10.500000 0.685297 5.699619
101.560762 13.500000 0.685297 5.681860
101.560762 16.500000 0.685297 5.678041
101.560762 19.500000 0.685297 5.682115
101.560762 22.500000 0.685297 5.659161
101.560762 25.500000 0.685297 5.660658
101.560762 28.500000 0.685297 5.694956
101.560762 31.500000 0.685297 5.662033
101.560762 34.500000 0.685297 5.674869
101.560762 37.500000 0.685297 5.668053
101.560762 40.500000 0.685297 5.677406
101.560762 43.500000 0.685297 5.671708
101.560762 46.500000 0.685297 5.696378
101.560762 49.500000 0.685297 5.712162
101.560762 52.500000 0.685297 5.688772
101.560762 55.500000 0.685297 5.701568
101.560762 58.500000 0.685297 5.732751
101.560762 61.500000 0.685297 5.738269
101.560762 64.500000 0.685297 5.761202
101.560762 67.500000 0.685297 5.761340
101.560762 70.500000 0.685297 5.754596
101.560762 73.500000 0.685297 5.788213
101.560762 76.500000 0.685297 5.802645
101.560762 79.500000 0.685297 5.817435
101.560762 82.500000 0.685297 5.840336
101.560762 85.500000 0.685297 5.837947
101.560762 88.500000 0.685297 5.867913
101.560762 91.500000 0.685297 5.864692
101.560762 94.500000 0.685297 5.902138
101.560762 97.500000 0.685297 5.914616
101.560762 100.500000 0.685297 5.926111
101.560762 103.500000 0.685297 5.913812
101.560762 106.500000 0.685297 5.955525
101.560762 109.500000 0.685297 6.000457
101.560762 112.500000 0.685297 5.983414
101.560762 115.500000 0.685297 6.021910
101.560762 118.500000 0.685297 6.023166
101.560762 121.500000 0.685297 6.041455
101.560762 124.500000 0.685297 6.056739
101.560762 127.500000 0.685297 6.071507
101.560762 130.500000 0.685297 6.092440
101.560762 133.500000 0.685297 6.106383
101.560762 136.500000 0.685297 6.114018
101.560762 139.500000 0.685297 6.138484
101.560762 142.500000 0.685297 6.173108
101.560762 145.500000 0.685297 6.171026
101.560762 148.500000 0.685297 6.193111
101.560762 151.500000 0.685297 6.212654
101.560762 154.500000 0.685297 6.229054
101.560762 157.500000 0.685297 6.238578
101.560762 160.500000 0.685297 6.222900
101.560762 163.500000 0.685297 6.227071
101.560762 166.500000 0.685297 6.242369
101.560762 169.500000 0.685297 6.239915
101.560762 172.500000 0.685297 6.258132
101.560762 175.500000 0.685297 6.257678
101.560762 178.500000 0.685297 6.245278
104.421628 -178.500000 0.698719 6.266107
104.421628 -175.500000 0.698719 6.238578
104.421628 -172.500000 0.698719 6.258813
104.421628 -169.500000 0.698719 6.261314
104.421628 -166.500000 0.698719 6.241030
104.421628 -163.500000 0.698719 6.232145
104.421628 -160.500000 0.698719 6.241253
104.421628 -157.500000 0.698719 6.208758
104.421628 -154.500000 0.698719 6.195240
104.421628 -151.500000 0.698719 6.227952
104.421628 -148.500000 0.698719 6.208974
104.421628 -145.500000 0.698719 6.188443
104.421628 -142.500000 0.698719 6.160884
104.421628 -139.500000 0.698719 6.125083
104.421628 -136.500000 0.698719 6.138484
104.421628 -133.500000 0.698719 6.129264
104.421628 -130.500000 0.698719 6.118942
104.421628 -127.500000 0.698719 6.104630
104.421628 -124.500000 0.698719 6.065873
104.421628 -121.500000 0.698719 6.070942
104.421628 -118.500000 0.698719 6.051557
104.421628 -115.500000 0.698719 6.005205
104.421628 -112.500000 0.698719 6.021194
104.421628 -109.500000 0.698719 5.976540
104.421628 -106.500000 0.698719 5.974487
104.421628 -103.500000 0.698719 5.977739
104.421628 -100.500000 0.698719 5.910760
104.421628 -97.500000 0.698719 5.907079
104.421628 -94.500000 0.698719 5.890285
104.421628 -91.500000 0.698719 5.890756
104.421628 -88.500000 0.698719 5.886678
104.421628 -85.500000 0.698719 5.845280
104.421628 -82.500000 0.698719 5.838246
104.421628 -79.500000 0.698719 5.821386
104.421628 -76.500000 0.698719 5.781568
104.421628 -73.500000 0.698719 5.773008
104.421628 -70.500000 0.698719 5.751172
104.421628 -67.500000 0.698719 5.729669
104.421628 -64.500000 0.698719 5.715982
104.421628 -61.500000 0.698719 5.710848
104.421628 -58.500000 0.698719 5.701568
104.421628 -55.500000 0.698719 5.676898
104.421628 -52.500000 0.698719 5.688002
104.421628 -49.500000 0.698719 5.657292
104.421628 -46.500000 0.698719 5.644186
104.421628 -43.500000 0.698719 5.638918
104.421628 -40.500000 0.698719 5.650965
104.421628 -37.500000 0.698719 5.638307
104.421628 -34.500000 0.698719 5.633556
104.421628 -31.500000 0.698719 5.627135
104.421628 -28.500000 0.698719 5.643204
104.421628 -25.500000 0.698719 5.652202
104.421628 -22.500000 0.698719 5.657043
104.421628 -19.500000 0.698719 5.657666
104.421628 -16.500000 0.698719 5.673477
104.421628 -13.500000 0.698719 5.668179
104.421628 -10.500000 0.698719 5.694956
104.421628 -7.500000 0.698719 5.695214
104.421628 -4.500000 0.698719 5.697803
104.421628 -1.500000 0.698719 5.684159
104.421628 1.500000 0.698719 5.695473
104.421628 4.500000 0.698719 5.681478
104.421628 7.500000 0.698719 5.691988
104.421628 10.500000 0.698719 5.699619
104.421628 13.500000 0.698719 5.681860
104.421628 16.500000 0.698719 5.678041
104.421628 19.500000 0.698719 5.682115
104.421628 22.500000 0.698719 5.659161
104.421628 25.500000 0.698719 5.660658
104.421628 28.500000 0.698719 5.694956
104.421628 31.500000 0.698719 5.662033
104.421628 34.500000 0.698719 5.674869
104.421628 37.500000 0.698719 5.668053
104.421628 40.500000 0.698719 5.677406
104.421628 43.500000 0.698719 5.671708
104.421628 46.500000 0.698719 5.696378
104.421628 49.500000 0.698719 5.712162
104.421628 52.500000 0.698719 5.688772
104.421628 55.500000 0.698719 5.701568
104.421628 58.500000 0.698719 5.732751
104.421628 61.500000 0.698719 5.738269
104.421628 64.500000 0.698719 5.761202
104.421628 67.500000 0.698719 5.761340
104.421628 70.500000 0.698719 5.754596
104.421628 73.500000 0.698719 5.788213
104.421628 76.500000 0.698719 5.802645
104.421628 79.500000 0.698719 5.817435
104.421628 82.500000 0.698719 5.840336
104.421628 85.500000 0.698719 5.837947
104.421628 88.500000 0.698719 5.867913
104.421628 91.500000 0.698719 5.864692
104.421628 94.500000 0.698719 5.902138
104.421628 97.500000 0.698719 5.914616
104.421628 100.500000 0.698719 5.926111
104.421628 103.500000 0.698719 5.913812
104.421628 106.500000 0.698719 5.955525
104.421628 109.500000 0.698719 6.000457
104.421628 112.500000 0.698719 5.983414
104.421628 115.500000 0.698719 6.021910
104.421628 118.500000 0.698719 6.023166
104.421628 121.500000 0.698719 6.041455
104.421628 124.500000 0.698719 6.056739
104.421628 127.500000 0.698719 6.071507
104.421628 130.500000 0.698719 6.092440
104.421628 133.500000 0.698719 6.106383
104.421628 136.500000 0.698719 6.114018
104.421628 139.500000 0.698719 6.138484
104.421628 142.500000 0.698719 6.173108
104.421628 145.500000 0.698719 6.171026
104.421628 148.500000 0.698719 6.193111
104.421628 151.500000 0.698719 6.212654
104.421628 154.500000 0.698719 6.229054
104.421628 157.500000 0.698719 6.238578
104.421628 160.500000 0.698719 6.222900
104.421628 163.500000 0.698719 6.227071
104.421628 166.500000 0.698719 6.242369
104.421628 169.500000 0.698719 6.239915
104.421628 172.500000 0.698719 6.258132
104.421628 175.500000 0.698719 6.257678
104.421628 178.500000 0.698719 6.245278
107.282495 -178.500000 0.719611 6.266107
107.282495 -175.500000 0.719611 6.238578
107.282495 -172.500000 0.719611 6.258813
107.282495 -169.500000 0.719611 6.261314
107.282495 -166.500000 0.719611 6.241030
107.282495 -163.500000 0.719611 6.232145
107.282495 -160.500000 0.719611 6.241253
107.282495 -157.500000 0.719611 6.208758
107.282495 -154.500000 0.719611 6.195240
107.282495 -151.500000 0.719611 6.227952
107.282495 -148.500000 0.719611 6.208974
107.282495 -145.500000 0.719611 6.188443
107.282495 -142.500000 0.719611 6.160884
107.282495 -139.500000 0.719611 6.125083
107.282495 -136.500000 0.719611 6.138484
107.282495 -133.500000 0.719611 6.129264
107.282495 -130.500000 0.719611 6.118942
107.282495 -127.500000 0.719611 6.104630
107.282495 -124.500000 0.719611 6.065873
107.282495 -121.500000 0.719611 6.070942
107.282495 -118.500000 0.719611 6.051557
107.282495 -115.500000 0.719611 6.005205
107.282495 -112.500000 0.719611 6.021194
107.282495 -109.500000 0.719611 5.976540
107.282495 -106.500000 0.719611 5.974487
107.282495 -103.500000 0.719611 5.977739
107.282495 -100.500000 0.719611 5.910760
107.282495 -97.500000 0.719611 5.907079
107.282495 -94.500000 0.719611 5.890285
107.282495 -91.500000 0.719611 5.890756
107.282495 -88.500000 0.719611 5.886678
107.282495 -85.500000 0.719611 5.845280
107.282495 -82.500000 0.719611 5.838246
107.282495 -79.500000 0.719611 5.821386
107.282495 -76.500000 0.719611 5.781568
107.282495 -73.500000 0.719611 5.773008
107.282495 -70.500000 0.719611 5.751172
107.282495 -67.500000 0.719611 5.729669
107.282495 -64.500000 0.719611 5.715982
107.282495 -61.500000 0.719611 5.710848
107.282495 -58.500000 0.719611 5.701568
107.282495 -55.500000 0.719611 5.676898
107.282495 -52.500000 0.719611 5.688002
107.282495 -49.500000 0.719611 5.657292
107.282495 -46.500000 0.719611 5.644186
107.282495 -43.500000 0.719611 5.638918
107.282495 -40.500000 0.719611 5.650965
107.282495 -37.500000 0.719611 5.638307
107.282495 -34.500000 0.719611 5.633556
107.282495 -31.500000 0.719611 5.627135
107.282495 -28.500000 0.719611 5.643204
107.282495 -25.500000 0.719611 5.652202
107.282495 -22.500000 0.719611 5.657043
107.282495 -19.500000 0.719611 5.657666
107.282495 -16.500000 0.719611 5.673477
107.282495 -13.500000 0.719611 5.668179
107.282495 -10.500000 0.719611 5.694956
107.282495 -7.500000 0.719611 5.695214
107.282495 -4.500000 0.719611 5.697803
107.282495 -1.500000 0.719611 5.684159
107.282495 1.500000 0.719611 5.695473
107.282495 4.500000 0.719611 5.681478
107.282495 7.500000 0.719611 5.691988
107.282495 10.500000 0.719611 5.699619
107.282495 13.500000 0.719611 5.681860
107.282495 16.500000 0.719611 5.678041
107.282495 19.500000 0.719611 5.682115
107.282495 22.500000 0.719611 5.659161
107.282495 25.500000 0.719611 5.660658
107.282495 28.500000 0.719611 5.694956
107.282495 31.500000 0.719611 5.662033
107.282495 34.500000 0.719611 5.674869
107.282495 37.500000 0.719611 5.668053
107.282495 40.500000 0.719611 5.677406
107.282495 43.500000 0.719611 5.671708
107.282495 46.500000 0.719611 5.696378
107.282495 49.500000 0.719611 5.712162
107.282495 52.500000 0.719611 5.688772
107.282495 55.500000 0.719611 5.701568
107.282495 58.500000 0.719611 5.732751
107.282495 61.500000 0.719611 5.738269
107.282495 64.500000 0.719611 5.761202
107.282495 67.500000 0.719611 5.761340
107.282495 70.500000 0.719611 5.754596
107.282495 73.500000 0.719611 5.788213
107.282495 76.500000 0.719611 5.802645
107.282495 79.500000 0.719611 5.817435
107.282495 82.500000 0.719611 5.840336
107.282495 85.500000 0.719611 5.837947
107.282495 88.500000 0.719611 5.867913
107.282495 91.500000 0.719611 5.864692
107.282495 94.500000 0.719611 5.902138
107.282495 97.500000 0.719611 5.914616
107.282495 100.500000 0.719611 5.926111
107.282495 103.500000 0.719611 5.913812
107.282495 106.500000 0.719611 5.955525
107.282495 109.500000 0.719611 6.000457
107.282495 112.500000 0.719611 5.983414
107.282495 115.500000 0.719611 6.021910
107.282495 118.500000 0.719611 6.023166
107.282495 121.500000 0.719611 6.041455
107.282495 124.500000 0.719611 6.056739
107.282495 127.500000 0.719611 6.071507
107.282495 130.500000 0.719611 6.092440
107.282495 133.500000 0.719611 6.106383
107.282495 136.500000 0.719611 6.114018
107.282495 139.500000 0.719611 6.138484
107.282495 142.500000 0.719611 6.173108
107.282495 145.500000 0.719611 6.171026
107.282495 148.500000 0.719611 6.193111
107.282495 151.500000 0.719611 6.212654
107.282495 154.500000 0.719611 6.229054
107.282495 157.500000 0.719611 6.238578
107.282495 160.500000 0.719611 6.222900
107.282495 163.500000 0.719611 6.227071
107.282495 166.500000 0.719611 6.242369
107.282495 169.500000 0.719611 6.239915
107.282495 172.500000 0.719611 6.258132
107.282495 175.500000 0.719611 6.257678
107.282495 178.500000 0.719611 6.245278
110.143361 -178.500000 0.720279 6.266107
110.143361 -175.500000 0.720279 6.238578
110.143361 -172.500000 0.720279 6.258813
110.143361 -169.500000 0.720279 6.261314
110.143361 -166.500000 0.720279 6.241030
110.143361 -163.500000 0.720279 6.232145
110.143361 -160.500000 0.720279 6.241253
110.143361 -157.500000 0.720279 6.208758
110.143361 -154.500000 0.720279 6.195240
110.143361 -151.500000 0.720279 6.227952
110.143361 -148.500000 0.720279 6.208974
110.143361 -145.500000 0.720279 6.188443
110.143361 -142.500000 0.720279 6.160884
110.143361 -139.500000 0.720279 6.125083
110.143361 -136.500000 0.720279 6.138484
110.143361 -133.500000 0.720279 6.129264
110.143361 -130.500000 0.720279 6.118942
110.143361 -127.500000 0.720279 6.104630
110.143361 -124.500000 0.720279 6.065873
110.143361 -121.500000 0.720279 6.070942
110.143361 -118.500000 0.720279 6.051557
110.143361 -115.500000 0.720279 6.005205
110.143361 -112.500000 0.720279 6.021194
110.143361 -109.500000 0.720279 5.976540
110.143361 -106.500000 0.720279 5.974487
110.143361 -103.500000 0.720279 5.977739
110.143361 -100.500000 0.720279 5.910760
110.143361 -97.500000 0.720279 5.907079
110.143361 -94.500000 0.720279 5.890285
110.143361 -91.500000 0.720279 5.890756
110.143361 -88.500000 0.720279 5.886678
110.143361 -85.500000 0.720279 5.845280
110.143361 -82.500000 0.720279 5.838246
110.143361 -79.500000 0.720279 5.821386
110.143361 -76.500000 0.720279 5.781568
110.143361 -73.500000 0.720279 5.773008
110.143361 -70.500000 0.720279 5.751172
110.143361 -67.500000 0.720279 5.729669
110.143361 -64.500000 0.720279 5.715982
110.143361 -61.500000 0.720279 5.710848
110.143361 -58.500000 0.720279 5.701568
110.143361 -55.500000 0.720279 5.676898
110.143361 -52.500000 0.720279 5.688002
110.143361 -49.500000 0.720279 5.657292
110.143361 -46.500000 0.720279 5.644186
110.143361 -43.500000 0.720279 5.638918
110.143361 -40.500000 0.720279 5.650965
110.143361 -37.500000 0.720279 5.638307
110.143361 -34.500000 0.720279 5.633556
110.143361 -31.500000 0.720279 5.627135
110.143361 -28.500000 0.720279 5.643204
110.143361 -25.500000 0.720279 5.652202
110.143361 -22.500000 0.720279 5.657043
110.143361 -19.500000 0.720279 5.657666
110.143361 -16.500000 0.720279 5.673477
110.143361 -13.500000 0.720279 5.668179
110.143361 -10.500000 0.720279 5.694956
110.143361 -7.500000 0.720279 5.695214
110.143361 -4.500000 0.720279 5.697803
110.143361 -1.500000 0.720279 5.684159
110.143361 1.500000 0.720279 5.695473
110.143361 4.500000 0.720279 5.681478
110.143361 7.500000 0.720279 5.691988
110.143361 10.500000 0.720279 5.699619
110.143361 13.500000 0.720279 5.681860
110.143361 16.500000 0.720279 5.678041
110.143361 19.500000 0.720279 5.682115
110.143361 22.500000 0.720279 5.659161
110.143361 25.500000 0.720279 5.660658
110.143361 28.500000 0.720279 5.694956
110.143361 31.500000 0.720279 5.662033
110.143361 34.500000 0.720279 5.674869
110.143361 37.500000 0.720279 5.668053
110.143361 40.500000 0.720279 5.677406
110.143361 43.500000 0.720279 5.671708
110.143361 46.500000 0.720279 5.696378
110.143361 49.500000 0.720279 5.712162
110.143361 52.500000 0.720279 5.688772
110.143361 55.500000 0.720279 5.701568
110.143361 58.500000 0.720279 5.732751
110.143361 61.500000 0.720279 5.738269
110.143361 64.500000 0.720279 5.761202
110.143361 67.500000 0.720279 5.761340
110.143361 70.500000 0.720279 5.754596
110.143361 73.500000 0.720279 5.788213
110.143361 76.500000 0.720279 5.802645
110.143361 79.500000 0.720279 5.817435
110.143361 82.500000 0.720279 5.840336
110.143361 85.500000 0.720279 5.837947
110.143361 88.500000 0.720279 5.867913
110.143361 91.500000 0.720279 5.864692
110.143361 94.500000 0.720279 5.902138
110.143361 97.500000 0.720279 5.914616
110.143361 100.500000 0.720279 5.926111
110.143361 103.500000 0.720279 5.913812
110.143361 106.500000 0.720279 5.955525
110.143361 109.500000 0.720279 6.000457
110.143361 112.500000 0.720279 5.983414
110.143361 115.500000 0.720279 6.021910
110.143361 118.500000 0.720279 6.023166
110.143361 121.500000 0.720279 6.041455
110.143361 124.500000 0.720279 6.056739
110.143361 127.500000 0.720279 6.071507
110.143361 130.500000 0.720279 6.092440
110.143361 133.500000 0.720279 6.106383
110.143361 136.500000 0.720279 6.114018
110.143361 139.500000 0.720279 6.138484
110.143361 142.500000 0.720279 6.173108
110.143361 145.500000 0.720279 6.171026
110.143361 148.500000 0.720279 6.193111
110.143361 151.500000 0.720279 6.212654
110.143361 154.500000 0.720279 6.229054
110.143361 157.500000 0.720279 6.238578
110.143361 160.500000 0.720279 6.222900
110.143361 163.500000 0.720279 6.227071
110.143361 166.500000 0.720279 6.242369
110.143361 169.500000 0.720279 6.239915
110.143361 172.500000 0.720279 6.258132
110.143361 175.500000 0.720279 6.257678
110.143361 178.500000 0.720279 6.245278
113.004228 -178.500000 0.738076 6.266107
113.004228 -175.500000 0.738076 6.238578
113.004228 -172.500000 0.738076 6.258813
113.004228 -169.500000 0.738076 6.261314
113.004228 -166.500000 0.738076 6.241030
113.004228 -163.500000 0.738076 6.232145
113.004228 -160.500000 0.738076 6.241253
113.004228 -157.500000 0.738076 6.208758
113.004228 -154.500000 0.738076 6.195240
113.004228 -151.500000 0.738076 6.227952
113.004228 -148.500000 0.738076 6.208974
113.004228 -145.500000 0.738076 6.188443
113.004228 -142.500000 0.738076 6.160884
113.004228 -139.500000 0.738076 6.125083
113.004228 -136.500000 0.738076 6.138484
113.004228 -133.500000 0.738076 6.129264
113.004228 -130.500000 0.738076 6.118942
113.004228 -127.500000 0.738076 6.104630
113.004228 -124.500000 0.738076 6.065873
113.004228 -121.500000 0.738076 6.070942
113.004228 -118.500000 0.738076 6.051557
113.004228 -115.500000 0.738076 6.005205
113.004228 -112.500000 0.738076 6.021194
113.004228 -109.500000 0.738076 5.976540
113.004228 -106.500000 0.738076 5.974487
113.004228 -103.500000 0.738076 5.977739
113.004228 -100.500000 0.738076 5.910760
113.004228 -97.500000 0.738076 5.907079
113.004228 -94.500000 0.738076 5.890285
113.004228 -91.500000 0.738076 5.890756
113.004228 -88.500000 0.738076 5.886678
113.004228 -85.500000 0.738076 5.845280
113.004228 -82.500000 0.738076 5.838246
113.004228 -79.500000 0.738076 5.821386
113.004228 -76.500000 0.738076 5.781568
113.004228 -73.500000 0.738076 5.773008
113.004228 -70.500000 0.738076 5.751172
113.004228 -67.500000 0.738076 5.729669
113.004228 -64.500000 0.738076 5.715982
113.004228 -61.500000 0.738076 5.710848
113.004228 -58.500000 0.738076 5.701568
113.004228 -55.500000 0.738076 5.676898
113.004228 -52.500000 0.738076 5.688002
113.004228 -49.500000 0.738076 5.657292
113.004228 -46.500000 0.738076 5.644186
113.004228 -43.500000 0.738076 5.638918
113.004228 -40.500000 0.738076 5.650965
113.004228 -37.500000 0.738076 5.638307
113.004228 -34.500000 0.738076 5.633556
113.004228 -31.500000 0.738076 5.627135
113.004228 -28.500000 0.738076 5.643204
113.004228 -25.500000 0.738076 5.652202
113.004228 -22.500000 0.738076 5.657043
113.004228 -19.500000 0.738076 5.657666
113.004228 -16.500000 0.738076 5.673477
113.004228 -13.500000 0.738076 5.668179
113.004228 -10.500000 0.738076 5.694956
113.004228 -7.500000 0.738076 5.695214
113.004228 -4.500000 0.738076 5.697803
113.004228 -1.500000 0.738076 5.684159
113.004228 1.500000 0.738076 5.695473
113.004228 4.500000 0.738076 5.681478
113.004228 7.500000 0.738076 5.691988
113.004228 10.500000 0.738076 5.699619
113.004228 13.500000 0.738076 5.681860
113.004228 16.500000 0.738076 5.678041
113.004228 19.500000 0.738076 5.682115
113.004228 22.500000 0.738076 5.659161
113.004228 25.500000 0.738076 5.660658
113.004228 28.500000 0.738076 5.694956
113.004228 31.500000 0.738076 5.662033
113.004228 34.500000 0.738076 5.674869
113.004228 37.500000 0.738076 5.668053
113.004228 40.500000 0.738076 5.677406
113.004228 43.500000 0.738076 5.671708
113.004228 46.500000 0.738076 5.696378
113.004228 49.500000 0.738076 5.712162
113.004228 52.500000 0.738076 5.688772
113.004228 55.500000 0.738076 5.701568
113.004228 58.500000 0.738076 5.732751
113.004228 61.500000 0.738076 5.738269
113.004228 64.500000 0.738076 5.761202
113.004228 67.500000 0.738076 5.761340
113.004228 70.500000 0.738076 5.754596
113.004228 73.500000 0.738076 5.788213
113.004228 76.500000 0.738076 5.802645
113.004228 79.500000 0.738076 5.817435
113.004228 82.500000 0.738076 5.840336
113.004228 85.500000 0.738076 5.837947
113.004228 88.500000 0.738076 5.867913
113.004228 91.500000 0.738076 5.864692
113.004228 94.500000 0.738076 5.902138
113.004228 97.500000 0.738076 5.914616
113.004228 100.500000 0.738076 5.926111
113.004228 103.500000 0.738076 5.913812
113.004228 106.500000 0.738076 5.955525
113.004228 109.500000 0.738076 6.000457
113.004228 112.500000 0.738076 5.983414
113.004228 115.500000 0.738076 6.021910
113.004228 118.500000 0.738076 6.023166
113.004228 121.500000 0.738076 6.041455
113.004228 124.500000 0.738076 6.056739
113.004228 127.500000 0.738076 6.071507
113.004228 130.500000 0.738076 6.092440
113.004228 133.500000 0.738076 6.106383
113.004228 136.500000 0.738076 6.114018
113.004228 139.500000 0.738076 6.138484
113.004228 142.500000 0.738076 6.173108
113.004228 145.500000 0.738076 6.171026
113.004228 148.500000 0.738076 6.193111
113.004228 151.500000 0.738076 6.212654
113.004228 154.500000 0.738076 6.229054
113.004228 157.500000 0.738076 6.238578
113.004228 160.500000 0.738076 6.222900
113.004228 163.500000 0.738076 6.227071
113.004228 166.500000 0.738076 6.242369
113.004228 169.500000 0.738076 6.239915
113.004228 172.500000 0.738076 6.258132
113.004228 175.500000 0.738076 6.257678
113.004228 178.500000 0.738076 6.245278
115.865094 -178.500000 0.775421 6.266107
115.865094 -175.500000 0.775421 6.238578
115.865094 -172.500000 0.775421 6.258813
115.865094 -169.500000 0.775421 6.261314
115.865094 -166.500000 0.775421 6.241030
115.865094 -163.500000 0.775421 6.232145
115.865094 -160.500000 0.775421 6.241253
115.865094 -157.500000 0.775421 6.208758
115.865094 -154.500000 0.775421 6.195240
115.865094 -151.500000 0.775421 6.227952
115.865094 -148.500000 0.775421 6.208974
115.865094 -145.500000 0.775421 6.188443
115.865094 -142.500000 0.775421 6.160884
115.865094 -139.500000 0.775421 6.125083
115.865094 -136.500000 0.775421 6.138484
115.865094 -133.500000 0.775421 6.129264
115.865094 -130.500000 0.775421 6.118942
115.865094 -127.500000 0.775421 6.104630
115.865094 -124.500000 0.775421 6.065873
115.865094 -121.500000 0.775421 6.070942
115.865094 -118.500000 0.775421 6.051557
115.865094 -115.500000 0.775421 6.005205
115.865094 -112.500000 0.775421 6.021194
115.865094 -109.500000 0.775421 5.976540
115.865094 -106.500000 0.775421 5.974487
115.865094 -103.500000 0.775421 5.977739
115.865094 -100.500000 0.775421 5.910760
115.865094 -97.500000 0.775421 5.907079
115.865094 -94.500000 0.775421 5.890285
115.865094 -91.500000 0.775421 5.890756
115.865094 -88.500000 0.775421 5.886678
115.865094 -85.500000 0.775421 5.845280
115.865094 -82.500000 0.775421 5.838246
115.865094 -79.500000 0.775421 5.821386
115.865094 -76.500000 0.775421 5.781568
115.865094 -73.500000 0.775421 5.773008
115.865094 -70.500000 0.775421 5.751172
115.865094 -67.500000 0.775421 5.729669
115.865094 -64.500000 0.775421 5.715982
115.865094 -61.500000 0.775421 5.710848
115.865094 -58.500000 0.775421 5.701568
115.865094 -55.500000 0.775421 5.676898
115.865094 -52.500000 0.775421 5.688002
115.865094 -49.500000 0.775421 5.657292
115.865094 -46.500000 0.775421 5.644186
115.865094 -43.500000 0.775421 5.638918
115.865094 -40.500000 0.775421 5.650965
115.865094 -37.500000 0.775421 5.638307
115.865094 -34.500000 0.775421 5.633556
115.865094 -31.500000 0.775421 5.627135
115.865094 -28.500000 0.775421 5.643204
115.865094 -25.500000 0.775421 5.652202
115.865094 -22.500000 0.775421 5.657043
115.865094 -19.500000 0.775421 5.657666
115.865094 -16.500000 0.775421 5.673477
115.865094 -13.500000 0.775421 5.668179
115.865094 -10.500000 0.775421 5.694956
115.865094 -7.500000 0.775421 5.695214
115.865094 -4.500000 0.775421 5.697803
115.865094 -1.500000 0.775421 5.684159
115.865094 1.500000 0.775421 5.695473
115.865094 4.500000 0.775421 5.681478
115.865094 7.500000 0.775421 5.691988
115.865094 10.500000 0.775421 5.699619
115.865094 13.500000 0.775421 5.681860
115.865094 16.500000 0.775421 5.678041
115.865094 19.500000 0.775421 5.682115
115.865094 22.500000 0.775421 5.659161
115.865094 25.500000 0.775421 5.660658
115.865094 28.500000 0.775421 5.694956
115.865094 31.500000 0.775421 5.662033
115.865094 34.500000 0.775421 5.674869
115.865094 37.500000 0.775421 5.668053
115.865094 40.500000 0.775421 5.677406
115.865094 43.500000 0.775421 5.671708
115.865094 46.500000 0.775421 5.696378
115.865094 49.500000 0.775421 5.712162
115.865094 52.500000 0.775421 5.688772
115.865094 55.500000 0.775421 5.701568
115.865094 58.500000 0.775421 5.732751
115.865094 61.500000 0.775421 5.738269
115.865094 64.500000 0.775421 5.761202
115.865094 67.500000 0.775421 5.761340
115.865094 70.500000 0.775421 5.754596
115.865094 73.500000 0.775421 5.788213
115.865094 76.500000 0.775421 5.802645
115.865094 79.500000 0.775421 5.817435
115.865094 82.500000 0.775421 5.840336
115.865094 85.500000 0.775421 5.837947
115.865094 88.500000 0.775421 5.867913
115.865094 91.500000 0.775421 5.864692
115.865094 94.500000 0.775421 5.902138
115.865094 97.500000 0.775421 5.914616
115.865094 100.500000 0.775421 5.926111
115.865094 103.500000 0.775421 5.913812
115.865094 106.500000 0.775421 5.955525
115.865094 109.500000 0.775421 6.000457
115.865094 112.500000 0.775421 5.983414
115.865094 115.500000 0.775421 6.021910
115.865094 118.500000 0.775421 6.023166
115.865094 121.500000 0.775421 6.041455
115.865094 124.500000 0.775421 6.056739
115.865094 127.500000 0.775421 6.071507
115.865094 130.500000 0.775421 6.092440
115.865094 133.500000 0.775421 6.106383
115.865094 136.500000 0.775421 6.114018
115.865094 139.500000 0.775421 6.138484
115.865094 142.500000 0.775421 6.173108
115.865094 145.500000 0.775421 6.171026
115.865094 148.500000 0.775421 6.193111
115.865094 151.500000 0.775421 6.212654
115.865094 154.500000 0.775421 6.229054
115.865094 157.500000 0.775421 6.238578
115.865094 160.500000 0.775421 6.222900
115.865094 163.500000 0.775421 6.227071
115.865094 166.500000 0.775421 6.242369
115.865094 169.500000 0.775421 6.239915
115.865094 172.500000 0.775421 6.258132
115.865094 175.500000 0.775421 6.257678
115.865094 178.500000 0.775421 6.245278
118.725961 -178.500000 0.780199 6.266107
118.725961 -175.500000 0.780199 6.238578
118.725961 -172.500000 0.780199 6.258813
118.725961 -169.500000 0.780199 6.261314
118.725961 -166.500000 0.780199 6.241030
118.725961 -163.500000 0.780199 6.232145
118.725961 -160.500000 0.780199 6.241253
118.725961 -157.500000 0.780199 6.208758
118.725961 -154.500000 0.780199 6.195240
118.725961 -151.500000 0.780199 6.227952
118.725961 -148.500000 0.780199 6.208974
118.725961 -145.500000 0.780199 6.188443
118.725961 -142.500000 0.780199 6.160884
118.725961 -139.500000 0.780199 6.125083
118.725961 -136.500000 0.780199 6.138484
118.725961 -133.500000 0.780199 6.129264
118.725961 -130.500000 0.780199 6.118942
118.725961 -127.500000 0.780199 6.104630
118.725961 -124.500000 0.780199 6.065873
118.725961 -121.500000 0.780199 6.070942
118.725961 -118.500000 0.780199 6.051557
118.725961 -115.500000 0.780199 6.005205
118.725961 -112.500000 0.780199 6.021194
118.725961 -109.500000 0.780199 5.976540
118.725961 -106.500000 0.780199 5.974487
118.725961 -103.500000 0.780199 5.977739
118.725961 -100.500000 0.780199 5.910760
118.725961 -97.500000 0.780199 5.907079
118.725961 -94.500000 0.780199 5.890285
118.725961 -91.500000 0.780199 5.890756
118.725961 -88.500000 0.780199 5.886678
118.725961 -85.500000 0.780199 5.845280
118.725961 -82.500000 0.780199 5.838246
118.725961 -79.500000 0.780199 5.821386
118.725961 -76.500000 0.780199 5.781568
118.725961 -73.500000 0.780199 5.773008
118.725961 -70.500000 0.780199 5.751172
118.725961 -67.500000 0.780199 5.729669
118.725961 -64.500000 0.780199 5.715982
118.725961 -61.500000 0.780199 5.710848
118.725961 -58.500000 0.780199 5.701568
118.725961 -55.500000 0.780199 5.676898
118.725961 -52.500000 0.780199 5.688002
118.725961 -49.500000 0.780199 5.657292
118.725961 -46.500000 0.780199 5.644186
118.725961 -43.500000 0.780199 5.638918
118.725961 -40.500000 0.780199 5.650965
118.725961 -37.500000 0.780199 5.638307
118.725961 -34.500000 0.780199 5.633556
118.725961 -31.500000 0.780199 5.627135
118.725961 -28.500000 0.780199 5.643204
118.725961 -25.500000 0.780199 5.652202
118.725961 -22.500000 0.780199 5.657043
118.725961 -19.500000 0.780199 5.657666
118.725961 -16.500000 0.780199 5.673477
118.725961 -13.500000 0.780199 5.668179
118.725961 -10.500000 0.780199 5.694956
118.725961 -7.500000 0.780199 5.695214
118.725961 -4.500000 0.780199 5.697803
118.725961 -1.500000 0.780199 5.684159
118.725961 1.500000 0.780199 5.695473
118.725961 4.500000 0.780199 5.681478
118.725961 7.500000 0.780199 5.691988
118.725961 10.500000 0.780199 5.699619
118.725961 13.500000 0.780199 5.681860
118.725961 16.500000 0.780199 5.678041
118.725961 19.500000 0.780199 5.682115
118.725961 22.500000 0.780199 5.659161
118.725961 25.500000 0.780199 5.660658
118.725961 28.500000 0.780199 5.694956
118.725961 31.500000 0.780199 5.662033
118.725961 34.500000 0.780199 5.674869
118.725961 37.500000 0.780199 5.668053
118.725961 40.500000 0.780199 5.677406
118.725961 43.500000 0.780199 5.671708
118.725961 46.500000 0.780199 5.696378
118.725961 49.500000 0.780199 5.712162
118.725961 52.500000 0.780199 5.688772
118.725961 55.500000 0.780199 5.701568
118.725961 58.500000 0.780199 5.732751
118.725961 61.500000 0.780199 5.738269
118.725961 64.500000 0.780199 5.761202
118.725961 67.500000 0.780199 5.761340
118.725961 70.500000 0.780199 5.754596
118.725961 73.500000 0.780199 5.788213
118.725961 76.500000 0.780199 5.802645
118.725961 79.500000 0.780199 5.817435
118.725961 82.500000 0.780199 5.840336
118.725961 85.500000 0.780199 5.837947
118.725961 88.500000 0.780199 5.867913
118.725961 91.500000 0.780199 5.864692
118.725961 94.500000 0.780199 5.902138
118.725961 97.500000 0.780199 5.914616
118.725961 100.500000 0.780199 5.926111
118.725961 103.500000 0.780199 5.913812
118.725961 106.500000 0.780199 5.955525
118.725961 109.500000 0.780199 6.000457
118.725961 112.500000 0.780199 5.983414
118.725961 115.500000 0.780199 6.021910
118.725961 118.500000 0.780199 6.023166
118.725961 121.500000 0.780199 6.041455
118.725961 124.500000 0.780199 6.056739
118.725961 127.500000 0.780199 6.071507
118.725961 130.500000 0.780199 6.092440
118.725961 133.500000 0.780199 6.106383
118.725961 136.500000 0.780199 6.114018
118.725961 139.500000 0.780199 6.138484
118.725961 142.500000 0.780199 6.173108
118.725961 145.500000 0.780199 6.171026
118.725961 148.500000 0.780199 6.193111
118.725961 151.500000 0.780199 6.212654
118.725961 154.500000 0.780199 6.229054
118.725961 157.500000 0.780199 6.238578
118.725961 160.500000 0.780199 6.222900
118.725961 163.500000 0.780199 6.227071
118.725961 166.500000 0.780199 6.242369
118.725961 169.500000 0.780199 6.239915
118.725961 172.500000 0.780199 6.258132
118.725961 175.500000 0.780199 6.257678
118.725961 178.500000 0.780199 6.245278
121.586827 -178.500000 0.783667 6.266107
121.586827 -175.500000 0.783667 6.238578
121.586827 -172.500000 0.783667 6.258813
121.586827 -169.500000 0.783667 6.261314
121.586827 -166.500000 0.783667 6.241030
121.586827 -163.500000 0.783667 6.232145
121.586827 -160.500000 0.783667 6.241253
121.586827 -157.500000 0.783667 6.208758
121.586827 -154.500000 0.783667 6.195240
121.586827 -151.500000 0.783667 6.227952
121.586827 -148.500000 0.783667 6.208974
121.586827 -145.500000 0.783667 6.188443
121.586827 -142.500000 0.783667 6.160884
121.586827 -139.500000 0.783667 6.125083
121.586827 -136.500000 0.783667 6.138484
121.586827 -133.500000 0.783667 6.129264
121.586827 -130.500000 0.783667 6.118942
121.586827 -127.500000 0.783667 6.104630
121.586827 -124.500000 0.783667 6.065873
121.586827 -121.500000 0.783667 6.070942
121.586827 -118.500000 0.783667 6.051557
121.586827 -115.500000 0.783667 6.005205
121.586827 -112.500000 0.783667 6.021194
121.586827 -109.500000 0.783667 5.976540
121.586827 -106.500000 0.783667 5.974487
121.586827 -103.500000 0.783667 5.977739
121.586827 -100.500000 0.783667 5.910760
121.586827 -97.500000 0.783667 5.907079
121.586827 -94.500000 0.783667 5.890285
121.586827 -91.500000 0.783667 5.890756
121.586827 -88.500000 0.783667 5.886678
121.586827 -85.500000 0.783667 5.845280
121.586827 -82.500000 0.783667 5.838246
121.586827 -79.500000 0.783667 5.821386
121.586827 -76.500000 0.783667 5.781568
121.586827 -73.500000 0.783667 5.773008
121.586827 -70.500000 0.783667 5.751172
121.586827 -67.500000 0.783667 5.729669
121.586827 -64.500000 0.783667 5.715982
121.586827 -61.500000 0.783667 5.710848
121.586827 -58.500000 0.783667 5.701568
121.586827 -55.500000 0.783667 5.676898
121.586827 -52.500000 0.783667 5.688002
121.586827 -49.500000 0.783667 5.657292
121.586827 -46.500000 0.783667 5.644186
121.586827 -43.500000 0.783667 5.638918
121.586827 -40.500000 0.783667 5.650965
121.586827 -37.500000 0.783667 5.638307
121.586827 -34.500000 0.783667 5.633556
121.586827 -31.500000 0.783667 5.627135
121.586827 -28.500000 0.783667 5.643204
121.586827 -25.500000 0.783667 5.652202
121.586827 -22.500000 0.783667 5.657043
121.586827 -19.500000 0.783667 5.657666
121.586827 -16.500000 0.783667 5.673477
121.586827 -13.500000 0.783667 5.668179
121.586827 -10.500000 0.783667 5.694956
121.586827 -7.500000 0.783667 5.695214
121.586827 -4.500000 0.783667 5.697803
121.586827 -1.500000 0.783667 5.684159
121.586827 1.500000 0.783667 5.695473
121.586827 4.500000 0.783667 5.681478
121.586827 7.500000 0.783667 5.691988
121.586827 10.500000 0.783667 5.699619
121.586827 13.500000 0.783667 5.681860
121.586827 16.500000 0.783667 5.678041
121.586827 19.500000 0.783667 5.682115
121.586827 22.500000 0.783667 5.659161
121.586827 25.500000 0.783667 5.660658
121.586827 28.500000 0.783667 5.694956
121.586827 31.500000 0.783667 5.662033
121.586827 34.500000 0.783667 5.674869
121.586827 37.500000 0.783667 5.668053
121.586827 40.500000 0.783667 5.677406
121.586827 43.500000 0.783667 5.671708
121.586827 46.500000 0.783667 5.696378
121.586827 49.500000 0.783667 5.712162
121.586827 52.500000 0.783667 5.688772
121.586827 55.500000 0.783667 5.701568
121.586827 58.500000 0.783667 5.732751
121.586827 61.500000 0.783667 5.738269
121.586827 64.500000 0.783667 5.761202
121.586827 67.500000 0.783667 5.761340
121.586827 70.500000 0.783667 5.754596
121.586827 73.500000 0.783667 5.788213
121.586827 76.500000 0.783667 5.802645
121.586827 79.500000 0.783667 5.817435
121.586827 82.500000 0.783667 5.840336
121.586827 85.500000 0.783667 5.837947
121.586827 88.500000 0.783667 5.867913
121.586827 91.500000 0.783667 5.864692
121.586827 94.500000 0.783667 5.902138
121.586827 97.500000 0.783667 5.914616
121.586827 100.500000 0.783667 5.926111
121.586827 103.500000 0.783667 5.913812
121.586827 106.500000 0.783667 5.955525
121.586827 109.500000 0.783667 6.000457
121.586827 112.500000 0.783667 5.983414
121.586827 115.500000 0.783667 6.021910
121.586827 118.500000 0.783667 6.023166
121.586827 121.500000 0.783667 6.041455
121.586827 124.500000 0.783667 6.056739
121.586827 127.500000 0.783667 6.071507
121.586827 130.500000 0.783667 6.092440
121.586827 133.500000 0.783667 6.106383
121.586827 136.500000 0.783667 6.114018
121.586827 139.500000 0.783667 6.138484
121.586827 142.500000 0.783667 6.173108
121.586827 145.500000 0.783667 6.171026
121.586827 148.500000 0.783667 6.193111
121.586827 151.500000 0.783667 6.212654
121.586827 154.500000 0.783667 6.229054
121.586827 157.500000 0.783667 6.238578
121.586827 160.500000 0.783667 6.222900
121.586827 163.500000 0.783667 6.227071
121.586827 166.500000 0.783667 6.242369
121.586827 169.500000 0.783667 6.239915
121.586827 172.500000 0.783667 6.258132
121.586827 175.500000 0.783667 6.257678
121.586827 178.500000 0.783667 6.245278
124.447694 -178.500000 0.800910 6.266107
124.447694 -175.500000 0.800910 6.238578
124.447694 -172.500000 0.800910 6.258813
124.447694 -169.500000 0.800910 6.261314
124.447694 -166.500000 0.800910 6.241030
124.447694 -163.500000 0.800910 6.232145
124.447694 -160.500000 0.800910 6.241253
124.447694 -157.500000 0.800910 6.208758
124.447694 -154.500000 0.800910 6.195240
124.447694 -151.500000 0.800910 6.227952
124.447694 -148.500000 0.800910 6.208974
124.447694 -145.500000 0.800910 6.188443
124.447694 -142.500000 0.800910 6.160884
124.447694 -139.500000 0.800910 6.125083
124.447694 -136.500000 0.800910 6.138484
124.447694 -133.500000 0.800910 6.129264
124.447694 -130.500000 0.800910 6.118942
124.447694 -127.500000 0.800910 6.104630
124.447694 -124.500000 0.800910 6.065873
124.447694 -121.500000 0.800910 6.070942
124.447694 -118.500000 0.800910 6.051557
124.447694 -115.500000 0.800910 6.005205
124.447694 -112.500000 0.800910 6.021194
124.447694 -109.500000 0.800910 5.976540
124.447694 -106.500000 0.800910 5.974487
124.447694 -103.500000 0.800910 5.977739
124.447694 -100.500000 0.800910 5.910760
124.447694 -97.500000 0.800910 5.907079
124.447694 -94.500000 0.800910 5.890285
124.447694 -91.500000 0.800910 5.890756
124.447694 -88.500000 0.800910 5.886678
124.447694 -85.500000 0.800910 5.845280
124.447694 -82.500000 0.800910 5.838246
124.447694 -79.500000 0.800910 5.821386
124.447694 -76.500000 0.800910 5.781568
124.447694 -73.500000 0.800910 5.773008
124.447694 -70.500000 0.800910 5.751172
124.447694 -67.500000 0.800910 5.729669
124.447694 -64.500000 0.800910 5.715982
124.447694 -61.500000 0.800910 5.710848
124.447694 -58.500000 0.800910 5.701568
124.447694 -55.500000 0.800910 5.676898
124.447694 -52.500000 0.800910 5.688002
124.447694 -49.500000 0.800910 5.657292
124.447694 -46.500000 0.800910 5.644186
124.447694 -43.500000 0.800910 5.638918
124.447694 -40.500000 0.800910 5.650965
124.447694 -37.500000 0.800910 5.638307
124.447694 -34.500000 0.800910 5.633556
124.447694 -31.500000 0.800910 5.627135
124.447694 -28.500000 0.800910 5.643204
124.447694 -25.500000 0.800910 5.652202
124.447694 -22.500000 0.800910 5.657043
124.447694 -19.500000 0.800910 5.657666
124.447694 -16.500000 0.800910 5.673477
124.447694 -13.500000 0.800910 5.668179
124.447694 -10.500000 0.800910 5.694956
124.447694 -7.500000 0.800910 5.695214
124.447694 -4.500000 0.800910 5.697803
124.447694 -1.500000 0.800910 5.684159
124.447694 1.500000 0.800910 5.695473
124.447694 4.500000 0.800910 5.681478
124.447694 7.500000 0.800910 5.691988
124.447694 10.500000 0.800910 5.699619
124.447694 13.500000 0.800910 5.681860
124.447694 16.500000 0.800910 5.678041
124.447694 19.500000 0.800910 5.682115
124.447694 22.500000 0.800910 5.659161
124.447694 25.500000 0.800910 5.660658
124.447694 28.500000 0.800910 5.694956
124.447694 31.500000 0.800910 5.662033
124.447694 34.500000 0.800910 5.674869
124.447694 37.500000 0.800910 5.668053
124.447694 40.500000 0.800910 5.677406
124.447694 43.500000 0.800910 5.671708
124.447694 46.500000 0.800910 5.696378
124.447694 49.500000 0.800910 5.712162
124.447694 52.500000 0.800910 5.688772
124.447694 55.500000 0.800910 5.701568
124.447694 58.500000 0.800910 5.732751
124.447694 61.500000 0.800910 5.738269
124.447694 64.500000 0.800910 5.761202
124.447694 67.500000 0.800910 5.761340
124.447694 70.500000 0.800910 5.754596
124.447694 73.500000 0.800910 5.788213
124.447694 76.500000 0.800910 5.802645
124.447694 79.500000 0.800910 5.817435
124.447694 82.500000 0.800910 5.840336
124.447694 85.500000 0.800910 5.837947
124.447694 88.500000 0.800910 5.867913
124.447694 91.500000 0.800910 5.864692
124.447694 94.500000 0.800910 5.902138
124.447694 97.500000 0.800910 5.914616
124.447694 100.500000 0.800910 5.926111
124.447694 103.500000 0.800910 5.913812
124.447694 106.500000 0.800910 5.955525
124.447694 109.500000 0.800910 6.000457
124.447694 112.500000 0.800910 5.983414
124.447694 115.500000 0.800910 6.021910
124.447694 118.500000 0.800910 6.023166
124.447694 121.500000 0.800910 6.041455
124.447694 124.500000 0.800910 6.056739
124.447694 127.500000 0.800910 6.071507
124.447694 130.500000 0.800910 6.092440
124.447694 133.500000 0.800910 6.106383
124.447694 136.500000 0.800910 6.114018
124.447694 139.500000 0.800910 6.138484
124.447694 142.500000 0.800910 6.173108
124.447694 145.500000 0.800910 6.171026
124.447694 148.500000 0.800910 6.193111
124.447694 151.500000 0.800910 6.212654
124.447694 154.500000 0.800910 6.229054
124.447694 157.500000 0.800910 6.238578
124.447694 160.500000 0.800910 6.222900
124.447694 163.500000 0.800910 6.227071
124.447694 166.500000 0.800910 6.242369
124.447694 169.500000 0.800910 6.239915
124.447694 172.500000 0.800910 6.258132
124.447694 175.500000 0.800910 6.257678
124.447694 178.500000 0.800910 6.245278
127.308560 -178.500000 0.813284 6.266107
127.308560 -175.500000 0.813284 6.238578
127.308560 -172.500000 0.813284 6.258813
127.308560 -169.500000 0.813284 6.261314
127.308560 -166.500000 0.813284 6.241030
127.308560 -163.500000 0.813284 6.232145
127.308560 -160.500000 0.813284 6.241253
127.308560 -157.500000 0.813284 6.208758
127.308560 -154.500000 0.813284 6.195240
127.308560 -151.500000 0.813284 6.227952
127.308560 -148.500000 0.813284 6.208974
127.308560 -145.500000 0.813284 6.188443
127.308560 -142.500000 0.813284 6.160884
127.308560 -139.500000 0.813284 6.125083
127.308560 -136.500000 0.813284 6.138484
127.308560 -133.500000 0.813284 6.129264
127.308560 -130.500000 0.813284 6.118942
127.308560 -127.500000 0.813284 6.104630
127.308560 -124.500000 0.813284 6.065873
127.308560 -121.500000 0.813284 6.070942
127.308560 -118.500000 0.813284 6.051557
127.308560 -115.500000 0.813284 6.005205
127.308560 -112.500000 0.813284 6.021194
127.308560 -109.500000 0.813284 5.976540
127.308560 -106.500000 0.813284 5.974487
127.308560 -103.500000 0.813284 5.977739
127.308560 -100.500000 0.813284 5.910760
127.308560 -97.500000 0.813284 5.907079
127.308560 -94.500000 0.813284 5.890285
127.308560 -91.500000 0.813284 5.890756
127.308560 -88.500000 0.813284 5.886678
127.308560 -85.500000 0.813284 5.845280
127.308560 -82.500000 0.813284 5.838246
127.308560 -79.500000 0.813284 5.821386
127.308560 -76.500000 0.813284 5.781568
127.308560 -73.500000 0.813284 5.773008
127.308560 -70.500000 0.813284 5.751172
127.308560 -67.500000 0.813284 5.729669
127.308560 -64.500000 0.813284 5.715982
127.308560 -61.500000 0.813284 5.710848
127.308560 -58.500000 0.813284 5.701568
127.308560 -55.500000 0.813284 5.676898
127.308560 -52.500000 0.813284 5.688002
127.308560 -49.500000 0.813284 5.657292
127.308560 -46.500000 0.813284 5.644186
127.308560 -43.500000 0.813284 5.638918
127.308560 -40.500000 0.813284 5.650965
127.308560 -37.500000 0.813284 5.638307
127.308560 -34.500000 0.813284 5.633556
127.308560 -31.500000 0.813284 5.627135
127.308560 -28.500000 0.813284 5.643204
127.308560 -25.500000 0.813284 5.652202
127.308560 -22.500000 0.813284 5.657043
127.308560 -19.500000 0.813284 5.657666
127.308560 -16.500000 0.813284 5.673477
127.308560 -13.500000 0.813284 5.668179
127.308560 -10.500000 0.813284 5.694956
127.308560 -7.500000 0.813284 5.695214
127.308560 -4.500000 0.813284 5.697803
127.308560 -1.500000 0.813284 5.684159
127.308560 1.500000 0.813284 5.695473
127.308560 4.500000 0.813284 5.681478
127.308560 7.500000 0.813284 5.691988
127.308560 10.500000 0.813284 5.699619
127.308560 13.500000 0.813284 5.681860
127.308560 16.500000 0.813284 5.678041
127.308560 19.500000 0.813284 5.682115
127.308560 22.500000 0.813284 5.659161
127.308560 25.500000 0.813284 5.660658
127.308560 28.500000 0.813284 5.694956
127.308560 31.500000 0.813284 5.662033
127.308560 34.500000 0.813284 5.674869
127.308560 37.500000 0.813284 5.668053
127.308560 40.500000 0.813284 5.677406
127.308560 43.500000 0.813284 5.671708
127.308560 46.500000 0.813284 5.696378
127.308560 49.500000 0.813284 5.712162
127.308560 52.500000 0.813284 5.688772
127.308560 55.500000 0.813284 5.701568
127.308560 58.500000 0.813284 5.732751
127.308560 61.500000 0.813284 5.738269
127.308560 64.500000 0.813284 5.761202
127.308560 67.500000 0.813284 5.761340
127.308560 70.500000 0.813284 5.754596
127.308560 73.500000 0.813284 5.788213
127.308560 76.500000 0.813284 5.802645
127.308560 79.500000 0.813284 5.817435
127.308560 82.500000 0.813284 5.840336
127.308560 85.500000 0.813284 5.837947
127.308560 88.500000 0.813284 5.867913
127.308560 91.500000 0.813284 5.864692
127.308560 94.500000 0.813284 5.902138
127.308560 97.500000 0.813284 5.914616
127.308560 100.500000 0.813284 5.926111
127.308560 103.500000 0.813284 5.913812
127.308560 106.500000 0.813284 5.955525
127.308560 109.500000 0.813284 6.000457
127.308560 112.500000 0.813284 5.983414
127.308560 115.500000 0.813284 6.021910
127.308560 118.500000 0.813284 6.023166
127.308560 121.500000 0.813284 6.041455
127.308560 124.500000 0.813284 6.056739
127.308560 127.500000 0.813284 6.071507
127.308560 130.500000 0.813284 6.092440
127.308560 133.500000 0.813284 6.106383
127.308560 136.500000 0.813284 6.114018
127.308560 139.500000 0.813284 6.138484
127.308560 142.500000 0.813284 6.173108
127.308560 145.500000 0.813284 6.171026
127.308560 148.500000 0.813284 6.193111
127.308560 151.500000 0.813284 6.212654
127.308560 154.500000 0.813284 6.229054
127.308560 157.500000 0.813284 6.238578
127.308560 160.500000 0.813284 6.222900
127.308560 163.500000 0.813284 6.227071
127.308560 166.500000 0.813284 6.242369
127.308560 169.500000 0.813284 6.239915
127.308560 172.500000 0.813284 6.258132
127.308560 175.500000 0.813284 6.257678
127.308560 178.500000 0.813284 6.245278
130.169427 -178.500000 0.848434 6.266107
130.169427 -175.500000 0.848434 6.238578
130.169427 -172.500000 0.848434 6.258813
130.169427 -169.500000 0.848434 6.261314
130.169427 -166.500000 0.848434 6.241030
130.169427 -163.500000 0.848434 6.232145
130.169427 -160.500000 0.848434 6.241253
130.169427 -157.500000 0.848434 6.208758
130.169427 -154.500000 0.848434 6.195240
130.169427 -151.500000 0.848434 6.227952
130.169427 -148.500000 0.848434 6.208974
130.169427 -145.500000 0.848434 6.188443
130.169427 -142.500000 0.848434 6.160884
130.169427 -139.500000 0.848434 6.125083
130.169427 -136.500000 0.848434 6.138484
130.169427 -133.500000 0.848434 6.129264
130.169427 -130.500000 0.848434 6.118942
130.169427 -127.500000 0.848434 6.104630
130.169427 -124.500000 0.848434 6.065873
130.169427 -121.500000 0.848434 6.070942
130.169427 -118.500000 0.848434 6.051557
130.169427 -115.500000 0.848434 6.005205
130.169427 -112.500000 0.848434 6.021194
130.169427 -109.500000 0.848434 5.976540
130.169427 -106.500000 0.848434 5.974487
130.169427 -103.500000 0.848434 5.977739
130.169427 -100.500000 0.848434 5.910760
130.169427 -97.500000 0.848434 5.907079
130.169427 -94.500000 0.848434 5.890285
130.169427 -91.500000 0.848434 5.890756
130.169427 -88.500000 0.848434 5.886678
130.169427 -85.500000 0.848434 5.845280
130.169427 -82.500000 0.848434 5.838246
130.169427 -79.500000 0.848434 5.821386
130.169427 -76.500000 0.848434 5.781568
130.169427 -73.500000 0.848434 5.773008
130.169427 -70.500000 0.848434 5.751172
130.169427 -67.500000 0.848434 5.729669
130.169427 -64.500000 0.848434 5.715982
130.169427 -61.500000 0.848434 5.710848
130.169427 -58.500000 0.848434 5.701568
130.169427 -55.500000 0.848434 5.676898
130.169427 -52.500000 0.848434 5.688002
130.169427 -49.500000 0.848434 5.657292
130.169427 -46.500000 0.848434 5.644186
130.169427 -43.500000 0.848434 5.638918
130.169427 -40.500000 0.848434 5.650965
130.169427 -37.500000 0.848434 5.638307
130.169427 -34.500000 0.848434 5.633556
130.169427 -31.500000 0.848434 5.627135
130.169427 -28.500000 0.848434 5.643204
130.169427 -25.500000 0.848434 5.652202
130.169427 -22.500000 0.848434 5.657043
130.169427 -19.500000 0.848434 5.657666
130.169427 -16.500000 0.848434 5.673477
130.169427 -13.500000 0.848434 5.668179
130.169427 -10.500000 0.848434 5.694956
130.169427 -7.500000 0.848434 5.695214
130.169427 -4.500000 0.848434 5.697803
130.169427 -1.500000 0.848434 5.684159
130.169427 1.500000 0.848434 5.695473
130.169427 4.500000 0.848434 5.681478
130.169427 7.500000 0.848434 5.691988
130.169427 10.500000 0.848434 5.699619
130.169427 13.500000 0.848434 5.681860
130.169427 16.500000 0.848434 5.678041
130.169427 19.500000 0.848434 5.682115
130.169427 22.500000 0.848434 5.659161
130.169427 25.500000 0.848434 5.660658
130.169427 28.500000 0.848434 5.694956
130.169427 31.500000 0.848434 5.662033
130.169427 34.500000 0.848434 5.674869
130.169427 37.500000 0.848434 5.668053
130.169427 40.500000 0.848434 5.677406
130.169427 43.500000 0.848434 5.671708
130.169427 46.500000 0.848434 5.696378
130.169427 49.500000 0.848434 5.712162
130.169427 52.500000 0.848434 5.688772
130.169427 55.500000 0.848434 5.701568
130.169427 58.500000 0.848434 5.732751
130.169427 61.500000 0.848434 5.738269
130.169427 64.500000 0.848434 5.761202
130.169427 67.500000 0.848434 5.761340
130.169427 70.500000 0.848434 5.754596
130.169427 73.500000 0.848434 5.788213
130.169427 76.500000 0.848434 5.802645
130.169427 79.500000 0.848434 5.817435
130.169427 82.500000 0.848434 5.840336
130.169427 85.500000 0.848434 5.837947
130.169427 88.500000 0.848434 5.867913
130.169427 91.500000 0.848434 5.864692
130.169427 94.500000 0.848434 5.902138
130.169427 97.500000 0.848434 5.914616
130.169427 100.500000 0.848434 5.926111
130.169427 103.500000 0.848434 5.913812
130.169427 106.500000 0.848434 5.955525
130.169427 109.500000 0.848434 6.000457
130.169427 112.500000 0.848434 5.983414
130.169427 115.500000 0.848434 6.021910
130.169427 118.500000 0.848434 6.023166
130.169427 121.500000 0.848434 6.041455
130.169427 124.500000 0.848434 6.056739
130.169427 127.500000 0.848434 6.071507
130.169427 130.500000 0.848434 6.092440
130.169427 133.500000 0.848434 6.106383
130.169427 136.500000 0.848434 6.114018
130.169427 139.500000 0.848434 6.138484
130.169427 142.500000 0.848434 6.173108
130.169427 145.500000 0.848434 6.171026
130.169427 148.500000 0.848434 6.193111
130.169427 151.500000 0.848434 6.212654
130.169427 154.500000 0.848434 6.229054
130.169427 157.500000 0.848434 6.238578
130.169427 160.500000 0.848434 6.222900
130.169427 163.500000 0.848434 6.227071
130.169427 166.500000 0.848434 6.242369
130.169427 169.500000 0.848434 6.239915
130.169427 172.500000 0.848434 6.258132
130.169427 175.500000 0.848434 6.257678
130.169427 178.500000 0.848434 6.245278
133.030293 -178.500000 0.846655 6.266107
133.030293 -175.500000 0.846655 6.238578
133.030293 -172.500000 0.846655 6.258813
133.030293 -169.500000 0.846655 6.261314
133.030293 -166.500000 0.846655 6.241030
133.030293 -163.500000 0.846655 6.232145
133.030293 -160.500000 0.846655 6.241253
133.030293 -157.500000 0.846655 6.208758
133.030293 -154.500000 0.846655 6.195240
133.030293 -151.500000 0.846655 6.227952
133.030293 -148.500000 0.846655 6.208974
133.030293 -145.500000 0.846655 6.188443
133.030293 -142.500000 0.846655 6.160884
133.030293 -139.500000 0.846655 6.125083
133.030293 -136.500000 0.846655 6.138484
133.030293 -133.500000 0.846655 6.129264
133.030293 -130.500000 0.846655 6.118942
133.030293 -127.500000 0.846655 6.104630
133.030293 -124.500000 0.846655 6.065873
133.030293 -121.500000 0.846655 6.070942
133.030293 -118.500000 0.846655 6.051557
133.030293 -115.500000 0.846655 6.005205
133.030293 -112.500000 0.846655 6.021194
133.030293 -109.500000 0.846655 5.976540
133.030293 -106.500000 0.846655 5.974487
133.030293 -103.500000 0.846655 5.977739
133.030293 -100.500000 0.846655 5.910760
133.030293 -97.500000 0.846655 5.907079
133.030293 -94.500000 0.846655 5.890285
133.030293 -91.500000 0.846655 5.890756
133.030293 -88.500000 0.846655 5.886678
133.030293 -85.500000 0.846655 5.845280
133.030293 -82.500000 0.846655 5.838246
133.030293 -79.500000 0.846655 5.821386
133.030293 -76.500000 0.846655 5.781568
133.030293 -73.500000 0.846655 5.773008
133.030293 -70.500000 0.846655 5.751172
133.030293 -67.500000 0.846655 5.729669
133.030293 -64.500000 0.846655 5.715982
133.030293 -61.500000 0.846655 5.710848
133.030293 -58.500000 0.846655 5.701568
133.030293 -55.500000 0.846655 5.676898
133.030293 -52.500000 0.846655 5.688002
133.030293 -49.500000 0.846655 5.657292
133.030293 -46.500000 0.846655 5.644186
133.030293 -43.500000 0.846655 5.638918
133.030293 -40.500000 0.846655 5.650965
133.030293 -37.500000 0.846655 5.638307
133.030293 -34.500000 0.846655 5.633556
133.030293 -31.500000 0.846655 5.627135
133.030293 -28.500000 0.846655 5.643204
133.030293 -25.500000 0.846655 5.652202
133.030293 -22.500000 0.846655 5.657043
133.030293 -19.500000 0.846655 5.657666
133.030293 -16.500000 0.846655 5.673477
133.030293 -13.500000 0.846655 5.668179
133.030293 -10.500000 0.846655 5.694956
133.030293 -7.500000 0.846655 5.695214
133.030293 -4.500000 0.846655 5.697803
133.030293 -1.500000 0.846655 5.684159
133.030293 1.500000 0.846655 5.695473
133.030293 4.500000 0.846655 5.681478
133.030293 7.500000 0.846655 5.691988
133.030293 10.500000 0.846655 5.699619
133.030293 13.500000 0.846655 5.681860
133.030293 16.500000 0.846655 5.678041
133.030293 19.500000 0.846655 5.682115
133.030293 22.500000 0.846655 5.659161
133.030293 25.500000 0.846655 5.660658
133.030293 28.500000 0.846655 5.694956
133.030293 31.500000 0.846655 5.662033
133.030293 34.500000 0.846655 5.674869
133.030293 37.500000 0.846655 5.668053
133.030293 40.500000 0.846655 5.677406
133.030293 43.500000 0.846655 5.671708
133.030293 46.500000 0.846655 5.696378
133.030293 49.500000 0.846655 5.712162
133.030293 52.500000 0.846655 5.688772
133.030293 55.500000 0.846655 5.701568
133.030293 58.500000 0.846655 5.732751
133.030293 61.500000 0.846655 5.738269
133.030293 64.500000 0.846655 5.761202
133.030293 67.500000 0.846655 5.761340
133.030293 70.500000 0.846655 5.754596
133.030293 73.500000 0.846655 5.788213
133.030293 76.500000 0.846655 5.802645
133.030293 79.500000 0.846655 5.817435
133.030293 82.500000 0.846655 5.840336
133.030293 85.500000 0.846655 5.837947
133.030293 88.500000 0.846655 5.867913
133.030293 91.500000 0.846655 5.864692
133.030293 94.500000 0.846655 5.902138
133.030293 97.500000 0.846655 5.914616
133.030293 100.500000 0.846655 5.926111
133.030293 103.500000 0.846655 5.913812
133.030293 106.500000 0.846655 5.955525
133.030293 109.500000 0.846655 6.000457
133.030293 112.500000 0.846655 5.983414
133.030293 115.500000 0.846655 6.021910
133.030293 118.500000 0.846655 6.023166
133.030293 121.500000 0.846655 6.041455
133.030293 124.500000 0.846655 6.056739
133.030293 127.500000 0.846655 6.071507
133.030293 130.500000 0.846655 6.092440
133.030293 133.500000 0.846655 6.106383
133.030293 136.500000 0.846655 6.114018
133.030293 139.500000 0.846655 6.138484
133.030293 142.500000 0.846655 6.173108
133.030293 145.500000 0.846655 6.171026
133.030293 148.500000 0.846655 6.193111
133.030293 151.500000 0.846655 6.212654
133.030293 154.500000 0.846655 6.229054
133.030293 157.500000 0.846655 6.238578
133.030293 160.500000 0.846655 6.222900
133.030293 163.500000 0.846655 6.227071
133.030293 166.500000 0.846655 6.242369
133.030293 169.500000 0.846655 6.239915
133.030293 172.500000 0.846655 6.258132
133.030293 175.500000 0.846655 6.257678
133.030293 178.500000 0.846655 6.245278
135.891160 -178.500000 0.865895 6.266107
135.891160 -175.500000 0.865895 6.238578
135.891160 -172.500000 0.865895 6.258813
135.891160 -169.500000 0.865895 6.261314
135.891160 -166.500000 0.865895 6.241030
135.891160 -163.500000 0.865895 6.232145
135.891160 -160.500000 0.865895 6.241253
135.891160 -157.500000 0.865895 6.208758
135.891160 -154.500000 0.865895 6.195240
135.891160 -151.500000 0.865895 6.227952
135.891160 -148.500000 0.865895 6.208974
135.891160 -145.500000 0.865895 6.188443
135.891160 -142.500000 0.865895 6.160884
135.891160 -139.500000 0.865895 6.125083
135.891160 -136.500000 0.865895 6.138484
135.891160 -133.500000 0.865895 6.129264
135.891160 -130.500000 0.865895 6.118942
135.891160 -127.500000 0.865895 6.104630
135.891160 -124.500000 0.865895 6.065873
135.891160 -121.500000 0.865895 6.070942
135.891160 -118.500000 0.865895 6.051557
135.891160 -115.500000 0.865895 6.005205
135.891160 -112.500000 0.865895 6.021194
135.891160 -109.500000 0.865895 5.976540
135.891160 -106.500000 0.865895 5.974487
135.891160 -103.500000 0.865895 5.977739
135.891160 -100.500000 0.865895 5.910760
135.891160 -97.500000 0.865895 5.907079
135.891160 -94.500000 0.865895 5.890285
135.891160 -91.500000 0.865895 5.890756
135.891160 -88.500000 0.865895 5.886678
135.891160 -85.500000 0.865895 5.845280
135.891160 -82.500000 0.865895 5.838246
135.891160 -79.500000 0.865895 5.821386
135.891160 -76.500000 0.865895 5.781568
135.891160 -73.500000 0.865895 5.773008
135.891160 -70.500000 0.865895 5.751172
135.891160 -67.500000 0.865895 5.729669
135.891160 -64.500000 0.865895 5.715982
135.891160 -61.500000 0.865895 5.710848
135.891160 -58.500000 0.865895 5.701568
135.891160 -55.500000 0.865895 5.676898
135.891160 -52.500000 0.865895 5.688002
135.891160 -49.500000 0.865895 5.657292
135.891160 -46.500000 0.865895 5.644186
135.891160 -43.500000 0.865895 5.638918
135.891160 -40.500000 0.865895 5.650965
135.891160 -37.500000 0.865895 5.638307
135.891160 -34.500000 0.865895 5.633556
135.891160 -31.500000 0.865895 5.627135
135.891160 -28.500000 0.865895 5.643204
135.891160 -25.500000 0.865895 5.652202
135.891160 -22.500000 0.865895 5.657043
135.891160 -19.500000 0.865895 5.657666
135.891160 -16.500000 0.865895 5.673477
135.891160 -13.500000 0.865895 5.668179
135.891160 -10.500000 0.865895 5.694956
135.891160 -7.500000 0.865895 5.695214
135.891160 -4.500000 0.865895 5.697803
135.891160 -1.500000 0.865895 5.684159
135.891160 1.500000 0.865895 5.695473
135.891160 4.500000 0.865895 5.681478
135.891160 7.500000 0.865895 5.691988
135.891160 10.500000 0.865895 5.699619
135.891160 13.500000 0.865895 5.681860
135.891160 16.500000 0.865895 5.678041
135.891160 19.500000 0.865895 5.682115
135.891160 22.500000 0.865895 5.659161
135.891160 25.500000 0.865895 5.660658
135.891160 28.500000 0.865895 5.694956
135.891160 31.500000 0.865895 5.662033
135.891160 34.500000 0.865895 5.674869
135.891160 37.500000 0.865895 5.668053
135.891160 40.500000 0.865895 5.677406
135.891160 43.500000 0.865895 5.671708
135.891160 46.500000 0.865895 5.696378
135.891160 49.500000 0.865895 5.712162
135.891160 52.500000 0.865895 5.688772
135.891160 55.500000 0.865895 5.701568
135.891160 58.500000 0.865895 5.732751
135.891160 61.500000 0.865895 5.738269
135.891160 64.500000 0.865895 5.761202
135.891160 67.500000 0.865895 5.761340
135.891160 70.500000 0.865895 5.754596
135.891160 73.500000 0.865895 5.788213
135.891160 76.500000 0.865895 5.802645
135.891160 79.500000 0.865895 5.817435
135.891160 82.500000 0.865895 5.840336
135.891160 85.500000 0.865895 5.837947
135.891160 88.500000 0.865895 5.867913
135.891160 91.500000 0.865895 5.864692
135.891160 94.500000 0.865895 5.902138
135.891160 97.500000 0.865895 5.914616
135.891160 100.500000 0.865895 5.926111
135.891160 103.500000 0.865895 5.913812
135.891160 106.500000 0.865895 5.955525
135.891160 109.500000 0.865895 6.000457
135.891160 112.500000 0.865895 5.983414
135.891160 115.500000 0.865895 6.021910
135.891160 118.500000 0.865895 6.023166
135.891160 121.500000 0.865895 6.041455
135.891160 124.500000 0.865895 6.056739
135.891160 127.500000 0.865895 6.071507
135.891160 130.500000 0.865895 6.092440
135.891160 133.500000 0.865895 6.106383
135.891160 136.500000 0.865895 6.114018
135.891160 139.500000 0.865895 6.138484
135.891160 142.500000 0.865895 6.173108
135.891160 145.500000 0.865895 6.171026
135.891160 148.500000 0.865895 6.193111
135.891160 151.500000 0.865895 6.212654
135.891160 154.500000 0.865895 6.229054
135.891160 157.500000 0.865895 6.238578
135.891160 160.500000 0.865895 6.222900
135.891160 163.500000 0.865895 6.227071
135.891160 166.500000 0.865895 6.242369
135.891160 169.500000 0.865895 6.239915
135.891160 172.500000 0.865895 6.258132
135.891160 175.500000 0.865895 6.257678
135.891160 178.500000 0.865895 6.245278
138.752026 -178.500000 0.890369 6.266107
138.752026 -175.500000 0.890369 6.238578
138.752026 -172.500000 0.890369 6.258813
138.752026 -169.500000 0.890369 6.261314
138.752026 -166.500000 0.890369 6.241030
138.752026 -163.500000 0.890369 6.232145
138.752026 -160.500000 0.890369 6.241253
138.752026 -157.500000 0.890369 6.208758
138.752026 -154.500000 0.890369 6.195240
138.752026 -151.500000 0.890369 6.227952
138.752026 -148.500000 0.890369 6.208974
138.752026 -145.500000 0.890369 6.188443
138.752026 -142.500000 0.890369 6.160884
138.752026 -139.500000 0.890369 6.125083
138.752026 -136.500000 0.890369 6.138484
138.752026 -133.500000 0.890369 6.129264
138.752026 -130.500000 0.890369 6.118942
138.752026 -127.500000 0.890369 6.104630
138.752026 -124.500000 0.890369 6.065873
138.752026 -121.500000 0.890369 6.070942
138.752026 -118.500000 0.890369 6.051557
138.752026 -115.500000 0.890369 6.005205
138.752026 -112.500000 0.890369 6.021194
138.752026 -109.500000 0.890369 5.976540
138.752026 -106.500000 0.890369 5.974487
138.752026 -103.500000 0.890369 5.977739
138.752026 -100.500000 0.890369 5.910760
138.752026 -97.500000 0.890369 5.907079
138.752026 -94.500000 0.890369 5.890285
138.752026 -91.500000 0.890369 5.890756
138.752026 -88.500000 0.890369 5.886678
138.752026 -85.500000 0.890369 5.845280
138.752026 -82.500000 0.890369 5.838246
138.752026 -79.500000 0.890369 5.821386
138.752026 -76.500000 0.890369 5.781568
138.752026 -73.500000 0.890369 5.773008
138.752026 -70.500000 0.890369 5.751172
138.752026 -67.500000 0.890369 5.729669
138.752026 -64.500000 0.890369 5.715982
138.752026 -61.500000 0.890369 5.710848
138.752026 -58.500000 0.890369 5.701568
138.752026 -55.500000 0.890369 5.676898
138.752026 -52.500000 0.890369 5.688002
138.752026 -49.500000 0.890369 5.657292
138.752026 -46.500000 0.890369 5.644186
138.752026 -43.500000 0.890369 5.638918
138.752026 -40.500000 0.890369 5.650965
138.752026 -37.500000 0.890369 5.638307
138.752026 -34.500000 0.890369 5.633556
138.752026 -31.500000 0.890369 5.627135
138.752026 -28.500000 0.890369 5.643204
138.752026 -25.500000 0.890369 5.652202
138.752026 -22.500000 0.890369 5.657043
138.752026 -19.500000 0.890369 5.657666
138.752026 -16.500000 0.890369 5.673477
138.752026 -13.500000 0.890369 5.668179
138.752026 -10.500000 0.890369 5.694956
138.752026 -7.500000 0.890369 5.695214
138.752026 -4.500000 0.890369 5.697803
138.752026 -1.500000 0.890369 5.684159
138.752026 1.500000 0.890369 5.695473
138.752026 4.500000 0.890369 5.681478
138.752026 7.500000 0.890369 5.691988
138.752026 10.500000 0.890369 5.699619
138.752026 13.500000 0.890369 5.681860
138.752026 16.500000 0.890369 5.678041
138.752026 19.500000 0.890369 5.682115
138.752026 22.500000 0.890369 5.659161
138.752026 25.500000 0.890369 5.660658
138.752026 28.500000 0.890369 5.694956
138.752026 31.500000 0.890369 5.662033
138.752026 34.500000 0.890369 5.674869
138.752026 37.500000 0.890369 5.668053
138.752026 40.500000 0.890369 5.677406
138.752026 43.500000 0.890369 5.671708
138.752026 46.500000 0.890369 5.696378
138.752026 49.500000 0.890369 5.712162
138.752026 52.500000 0.890369 5.688772
138.752026 55.500000 0.890369 5.701568
138.752026 58.500000 0.890369 5.732751
138.752026 61.500000 0.890369 5.738269
138.752026 64.500000 0.890369 5.761202
138.752026 67.500000 0.890369 5.761340
138.752026 70.500000 0.890369 5.754596
138.752026 73.500000 0.890369 5.788213
138.752026 76.500000 0.890369 5.802645
138.752026 79.500000 0.890369 5.817435
138.752026 82.500000 0.890369 5.840336
138.752026 85.500000 0.890369 5.837947
138.752026 88.500000 0.890369 5.867913
138.752026 91.500000 0.890369 5.864692
138.752026 94.500000 0.890369 5.902138
138.752026 97.500000 0.890369 5.914616
138.752026 100.500000 0.890369 5.926111
138.752026 103.500000 0.890369 5.913812
138.752026 106.500000 0.890369 5.955525
138.752026 109.500000 0.890369 6.000457
138.752026 112.500000 0.890369 5.983414
138.752026 115.500000 0.890369 6.021910
138.752026 118.500000 0.890369 6.023166
138.752026 121.500000 0.890369 6.041455
138.752026 124.500000 0.890369 6.056739
138.752026 127.500000 0.890369 6.071507
138.752026 130.500000 0.890369 6.092440
138.752026 133.500000 0.890369 6.106383
138.752026 136.500000 0.890369 6.114018
138.752026 139.500000 0.890369 6.138484
138.752026 142.500000 0.890369 6.173108
138.752026 145.500000 0.890369 6.171026
138.752026 148.500000 0.890369 6.193111
138.752026 151.500000 0.890369 6.212654
138.752026 154.500000 0.890369 6.229054
138.752026 157.500000 0.890369 6.238578
138.752026 160.500000 0.890369 6.222900
138.752026 163.500000 0.890369 6.227071
138.752026 166.500000 0.890369 6.242369
138.752026 169.500000 0.890369 6.239915
138.752026 172.500000 0.890369 6.258132
138.752026 175.500000 0.890369 6.257678
138.752026 178.500000 0.890369 6.245278
141.612893 -178.500000 0.885474 6.266107
141.612893 -175.500000 0.885474 6.238578
141.612893 -172.500000 0.885474 6.258813
141.612893 -169.500000 0.885474 6.261314
141.612893 -166.500000 0.885474 6.241030
141.612893 -163.500000 0.885474 6.232145
141.612893 -160.500000 0.885474 6.241253
141.612893 -157.500000 0.885474 6.208758
141.612893 -154.500000 0.885474 6.195240
141.612893 -151.500000 0.885474 6.227952
141.612893 -148.500000 0.885474 6.208974
141.612893 -145.500000 0.885474 6.188443
141.612893 -142.500000 0.885474 6.160884
141.612893 -139.500000 0.885474 6.125083
141.612893 -136.500000 0.885474 6.138484
141.612893 -133.500000 0.885474 6.129264
141.612893 -130.500000 0.885474 6.118942
141.612893 -127.500000 0.885474 6.104630
141.612893 -124.500000 0.885474 6.065873
141.612893 -121.500000 0.885474 6.070942
141.612893 -118.500000 0.885474 6.051557
141.612893 -115.500000 0.885474 6.005205
141.612893 -112.500000 0.885474 6.021194
141.612893 -109.500000 0.885474 5.976540
141.612893 -106.500000 0.885474 5.974487
141.612893 -103.500000 0.885474 5.977739
141.612893 -100.500000 0.885474 5.910760
141.612893 -97.500000 0.885474 5.907079
141.612893 -94.500000 0.885474 5.890285
141.612893 -91.500000 0.885474 5.890756
141.612893 -88.500000 0.885474 5.886678
141.612893 -85.500000 0.885474 5.845280
141.612893 -82.500000 0.885474 5.838246
141.612893 -79.500000 0.885474 5.821386
141.612893 -76.500000 0.885474 5.781568
141.612893 -73.500000 0.885474 5.773008
141.612893 -70.500000 0.885474 5.751172
141.612893 -67.500000 0.885474 5.729669
141.612893 -64.500000 0.885474 5.715982
141.612893 -61.500000 0.885474 5.710848
141.612893 -58.500000 0.885474 5.701568
141.612893 -55.500000 0.885474 5.676898
141.612893 -52.500000 0.885474 5.688002
141.612893 -49.500000 0.885474 5.657292
141.612893 -46.500000 0.885474 5.644186
141.612893 -43.500000 0.885474 5.638918
141.612893 -40.500000 0.885474 5.650965
141.612893 -37.500000 0.885474 5.638307
141.612893 -34.500000 0.885474 5.633556
141.612893 -31.500000 0.885474 5.627135
141.612893 -28.500000 0.885474 5.643204
141.612893 -25.500000 0.885474 5.652202
141.612893 -22.500000 0.885474 5.657043
141.612893 -19.500000 0.885474 5.657666
141.612893 -16.500000 0.885474 5.673477
141.612893 -13.500000 0.885474 5.668179
141.612893 -10.500000 0.885474 5.694956
141.612893 -7.500000 0.885474 5.695214
141.612893 -4.500000 0.885474 5.697803
141.612893 -1.500000 0.885474 5.684159
141.612893 1.500000 0.885474 5.695473
141.612893 4.500000 0.885474 5.681478
141.612893 7.500000 0.885474 5.691988
141.612893 10.500000 0.885474 5.699619
141.612893 13.500000 0.885474 5.681860
141.612893 16.500000 0.885474 5.678041
141.612893 19.500000 0.885474 5.682115
141.612893 22.500000 0.885474 5.659161
141.612893 25.500000 0.885474 5.660658
141.612893 28.500000 0.885474 5.694956
141.612893 31.500000 0.885474 5.662033
141.612893 34.500000 0.885474 5.674869
141.612893 37.500000 0.885474 5.668053
141.612893 40.500000 0.885474 5.677406
141.612893 43.500000 0.885474 5.671708
141.612893 46.500000 0.885474 5.696378
141.612893 49.500000 0.885474 5.712162
141.612893 52.500000 0.885474 5.688772
141.612893 55.500000 0.885474 5.701568
141.612893 58.500000 0.885474 5.732751
141.612893 61.500000 0.885474 5.738269
141.612893 64.500000 0.885474 5.761202
141.612893 67.500000 0.885474 5.761340
141.612893 70.500000 0.885474 5.754596
141.612893 73.500000 0.885474 5.788213
141.612893 76.500000 0.885474 5.802645
141.612893 79.500000 0.885474 5.817435
141.612893 82.500000 0.885474 5.840336
141.612893 85.500000 0.885474 5.837947
141.612893 88.500000 0.885474 5.867913
141.612893 91.500000 0.885474 5.864692
141.612893 94.500000 0.885474 5.902138
141.612893 97.500000 0.885474 5.914616
141.612893 100.500000 0.885474 5.926111
141.612893 103.500000 0.885474 5.913812
141.612893 106.500000 0.885474 5.955525
141.612893 109.500000 0.885474 6.000457
141.612893 112.500000 0.885474 5.983414
141.612893 115.500000 0.885474 6.021910
141.612893 118.500000 0.885474 6.023166
141.612893 121.500000 0.885474 6.041455
141.612893 124.500000 0.885474 6.056739
141.612893 127.500000 0.885474 6.071507
141.612893 130.500000 0.885474 6.092440
141.612893 133.500000 0.885474 6.106383
141.612893 136.500000 0.885474 6.114018
141.612893 139.500000 0.885474 6.138484
141.612893 142.500000 0.885474 6.173108
141.612893 145.500000 0.885474 6.171026
141.612893 148.500000 0.885474 6.193111
141.612893 151.500000 0.885474 6.212654
141.612893 154.500000 0.885474 6.229054
141.612893 157.500000 0.885474 6.238578
141.612893 160.500000 0.885474 6.222900
141.612893 163.500000 0.885474 6.227071
141.612893 166.500000 0.885474 6.242369
141.612893 169.500000 0.885474 6.239915
141.612893 172.500000 0.885474 6.258132
141.612893 175.500000 0.885474 6.257678
141.612893 178.500000 0.885474 6.245278
144.473759 -178.500000 0.878083 6.266107
144.473759 -175.500000 0.878083 6.238578
144.473759 -172.500000 0.878083 6.258813
144.473759 -169.500000 0.878083 6.261314
144.473759 -166.500000 0.878083 6.241030
144.473759 -163.500000 0.878083 6.232145
144.473759 -160.500000 0.878083 6.241253
144.473759 -157.500000 0.878083 6.208758
144.473759 -154.500000 0.878083 6.195240
144.473759 -151.500000 0.878083 6.227952
144.473759 -148.500000 0.878083 6.208974
144.473759 -145.500000 0.878083 6.188443
144.473759 -142.500000 0.878083 6.160884
144.473759 -139.500000 0.878083 6.125083
144.473759 -136.500000 0.878083 6.138484
144.473759 -133.500000 0.878083 6.129264
144.473759 -130.500000 0.878083 6.118942
144.473759 -127.500000 0.878083 6.104630
144.473759 -124.500000 0.878083 6.065873
144.473759 -121.500000 0.878083 6.070942
144.473759 -118.500000 0.878083 6.051557
144.473759 -115.500000 0.878083 6.005205
144.473759 -112.500000 0.878083 6.021194
144.473759 -109.500000 0.878083 5.976540
144.473759 -106.500000 0.878083 5.974487
144.473759 -103.500000 0.878083 5.977739
144.473759 -100.500000 0.878083 5.910760
144.473759 -97.500000 0.878083 5.907079
144.473759 -94.500000 0.878083 5.890285
144.473759 -91.500000 0.878083 5.890756
144.473759 -88.500000 0.878083 5.886678
144.473759 -85.500000 0.878083 5.845280
144.473759 -82.500000 0.878083 5.838246
144.473759 -79.500000 0.878083 5.821386
144.473759 -76.500000 0.878083 5.781568
144.473759 -73.500000 0.878083 5.773008
144.473759 -70.500000 0.878083 5.751172
144.473759 -67.500000 0.878083 5.729669
144.473759 -64.500000 0.878083 5.715982
144.473759 -61.500000 0.878083 5.710848
144.473759 -58.500000 0.878083 5.701568
144.473759 -55.500000 0.878083 5.676898
144.473759 -52.500000 0.878083 5.688002
144.473759 -49.500000 0.878083 5.657292
144.473759 -46.500000 0.878083 5.644186
144.473759 -43.500000 0.878083 5.638918
144.473759 -40.500000 0.878083 5.650965
144.473759 -37.500000 0.878083 5.638307
144.473759 -34.500000 0.878083 5.633556
144.473759 -31.500000 0.878083 5.627135
144.473759 -28.500000 0.878083 5.643204
144.473759 -25.500000 0.878083 5.652202
144.473759 -22.500000 0.878083 5.657043
144.473759 -19.500000 0.878083 5.657666
144.473759 -16.500000 0.878083 5.673477
144.473759 -13.500000 0.878083 5.668179
144.473759 -10.500000 0.878083 5.694956
144.473759 -7.500000 0.878083 5.695214
144.473759 -4.500000 0.878083 5.697803
144.473759 -1.500000 0.878083 5.684159
144.473759 1.500000 0.878083 5.695473
144.473759 4.500000 0.878083 5.681478
144.473759 7.500000 0.878083 5.691988
144.473759 10.500000 0.878083 5.699619
144.473759 13.500000 0.878083 5.681860
144.473759 16.500000 0.878083 5.678041
144.473759 19.500000 0.878083 5.682115
144.473759 22.500000 0.878083 5.659161
144.473759 25.500000 0.878083 5.660658
144.473759 28.500000 0.878083 5.694956
144.473759 31.500000 0.878083 5.662033
144.473759 34.500000 0.878083 5.674869
144.473759 37.500000 0.878083 5.668053
144.473759 40.500000 0.878083 5.677406
144.473759 43.500000 0.878083 5.671708
144.473759 46.500000 0.878083 5.696378
144.473759 49.500000 0.878083 5.712162
144.473759 52.500000 0.878083 5.688772
144.473759 55.500000 0.878083 5.701568
144.473759 58.500000 0.878083 5.732751
144.473759 61.500000 0.878083 5.738269
144.473759 64.500000 0.878083 5.761202
144.473759 67.500000 0.878083 5.761340
144.473759 70.500000 0.878083 5.754596
144.473759 73.500000 0.878083 5.788213
144.473759 76.500000 0.878083 5.802645
144.473759 79.500000 0.878083 5.817435
144.473759 82.500000 0.878083 5.840336
144.473759 85.500000 0.878083 5.837947
144.473759 88.500000 0.878083 5.867913
144.473759 91.500000 0.878083 5.864692
144.473759 94.500000 0.878083 5.902138
144.473759 97.500000 0.878083 5.914616
144.473759 100.500000 0.878083 5.926111
144.473759 103.500000 0.878083 5.913812
144.473759 106.500000 0.878083 5.955525
144.473759 109.500000 0.878083 6.000457
144.473759 112.500000 0.878083 5.983414
144.473759 115.500000 0.878083 6.021910
144.473759 118.500000 0.878083 6.023166
144.473759 121.500000 0.878083 6.041455
144.473759 124.500000 0.878083 6.056739
144.473759 127.500000 0.878083 6.071507
144.473759 130.500000 0.878083 6.092440
144.473759 133.500000 0.878083 6.106383
144.473759 136.500000 0.878083 6.114018
144.473759 139.500000 0.878083 6.138484
144.473759 142.500000 0.878083 6.173108
144.473759 145.500000 0.878083 6.171026
144.473759 148.500000 0.878083 6.193111
144.473759 151.500000 0.878083 6.212654
144.473759 154.500000 0.878083 6.229054
144.473759 157.500000 0.878083 6.238578
144.473759 160.500000 0.878083 6.222900
144.473759 163.500000 0.878083 6.227071
144.473759 166.500000 0.878083 6.242369
144.473759 169.500000 0.878083 6.239915
144.473759 172.500000 0.878083 6.258132
144.473759 175.500000 0.878083 6.257678
144.473759 178.500000 0.878083 6.245278
147.334626 -178.500000 0.897220 6.266107
147.334626 -175.500000 0.897220 6.238578
147.334626 -172.500000 0.897220 6.258813
147.334626 -169.500000 0.897220 6.261314
147.334626 -166.500000 0.897220 6.241030
147.334626 -163.500000 0.897220 6.232145
147.334626 -160.500000 0.897220 6.241253
147.334626 -157.500000 0.897220 6.208758
147.334626 -154.500000 0.897220 6.195240
147.334626 -151.500000 0.897220 6.227952
147.334626 -148.500000 0.897220 6.208974
147.334626 -145.500000 0.897220 6.188443
147.334626 -142.500000 0.897220 6.160884
147.334626 -139.500000 0.897220 6.125083
147.334626 -136.500000 0.897220 6.138484
147.334626 -133.500000 0.897220 6.129264
147.334626 -130.500000 0.897220 6.118942
147.334626 -127.500000 0.897220 6.104630
147.334626 -124.500000 0.897220 6.065873
147.334626 -121.500000 0.897220 6.070942
147.334626 -118.500000 0.897220 6.051557
147.334626 -115.500000 0.897220 6.005205
147.334626 -112.500000 0.897220 6.021194
147.334626 -109.500000 0.897220 5.976540
147.334626 -106.500000 0.897220 5.974487
147.334626 -103.500000 0.897220 5.977739
147.334626 -100.500000 0.897220 5.910760
147.334626 -97.500000 0.897220 5.907079
147.334626 -94.500000 0.897220 5.890285
147.334626 -91.500000 0.897220 5.890756
147.334626 -88.500000 0.897220 5.886678
147.334626 -85.500000 0.897220 5.845280
147.334626 -82.500000 0.897220 5.838246
147.334626 -79.500000 0.897220 5.821386
147.334626 -76.500000 0.897220 5.781568
147.334626 -73.500000 0.897220 5.773008
147.334626 -70.500000 0.897220 5.751172
147.334626 -67.500000 0.897220 5.729669
147.334626 -64.500000 0.897220 5.715982
147.334626 -61.500000 0.897220 5.710848
147.334626 -58.500000 0.897220 5.701568
147.334626 -55.500000 0.897220 5.676898
147.334626 -52.500000 0.897220 5.688002
147.334626 -49.500000 0.897220 5.657292
147.334626 -46.500000 0.897220 5.644186
147.334626 -43.500000 0.897220 5.638918
147.334626 -40.500000 0.897220 5.650965
147.334626 -37.500000 0.897220 5.638307
147.334626 -34.500000 0.897220 5.633556
147.334626 -31.500000 0.897220 5.627135
147.334626 -28.500000 0.897220 5.643204
147.334626 -25.500000 0.897220 5.652202
147.334626 -22.500000 0.897220 5.657043
147.334626 -19.500000 0.897220 5.657666
147.334626 -16.500000 0.897220 5.673477
147.334626 -13.500000 0.897220 5.668179
147.334626 -10.500000 0.897220 5.694956
147.334626 -7.500000 0.897220 5.695214
147.334626 -4.500000 0.897220 5.697803
147.334626 -1.500000 0.897220 5.684159
147.334626 1.500000 0.897220 5.695473
147.334626 4.500000 0.897220 5.681478
147.334626 7.500000 0.897220 5.691988
147.334626 10.500000 0.897220 5.699619
147.334626 13.500000 0.897220 5.681860
147.334626 16.500000 0.897220 5.678041
147.334626 19.500000 0.897220 5.682115
147.334626 22.500000 0.897220 5.659161
147.334626 25.500000 0.897220 5.660658
147.334626 28.500000 0.897220 5.694956
147.334626 31.500000 0.897220 5.662033
147.334626 34.500000 0.897220 5.674869
147.334626 37.500000 0.897220 5.668053
147.334626 40.500000 0.897220 5.677406
147.334626 43.500000 0.897220 5.671708
147.334626 46.500000 0.897220 5.696378
147.334626 49.500000 0.897220 5.712162
147.334626 52.500000 0.897220 5.688772
147.334626 55.500000 0.897220 5.701568
147.334626 58.500000 0.897220 5.732751
147.334626 61.500000 0.897220 5.738269
147.334626 64.500000 0.897220 5.761202
147.334626 67.500000 0.897220 5.761340
147.334626 70.500000 0.897220 5.754596
147.334626 73.500000 0.897220 5.788213
147.334626 76.500000 0.897220 5.802645
147.334626 79.500000 0.897220 5.817435
147.334626 82.500000 0.897220 5.840336
147.334626 85.500000 0.897220 5.837947
147.334626 88.500000 0.897220 5.867913
147.334626 91.500000 0.897220 5.864692
147.334626 94.500000 0.897220 5.902138
147.334626 97.500000 0.897220 5.914616
147.334626 100.500000 0.897220 5.926111
147.334626 103.500000 0.897220 5.913812
147.334626 106.500000 0.897220 5.955525
147.334626 109.500000 0.897220 6.000457
147.334626 112.500000 0.897220 5.983414
147.334626 115.500000 0.897220 6.021910
147.334626 118.500000 0.897220 6.023166
147.334626 121.500000 0.897220 6.041455
147.334626 124.500000 0.897220 6.056739
147.334626 127.500000 0.897220 6.071507
147.334626 130.500000 0.897220 6.092440
147.334626 133.500000 0.897220 6.106383
147.334626 136.500000 0.897220 6.114018
147.334626 139.500000 0.897220 6.138484
147.334626 142.500000 0.897220 6.173108
147.334626 145.500000 0.897220 6.171026
147.334626 148.500000 0.897220 6.193111
147.334626 151.500000 0.897220 6.212654
147.334626 154.500000 0.897220 6.229054
147.334626 157.500000 0.897220 6.238578
147.334626 160.500000 0.897220 6.222900
147.334626 163.500000 0.897220 6.227071
147.334626 166.500000 0.897220 6.242369
147.334626 169.500000 0.897220 6.239915
147.334626 172.500000 0.897220 6.258132
147.334626 175.500000 0.897220 6.257678
147.334626 178.500000 0.897220 6.245278
150.195493 -178.500000 0.910226 6.266107
150.195493 -175.500000 0.910226 6.238578
150.195493 -172.500000 0.910226 6.258813
150.195493 -169.500000 0.910226 6.261314
150.195493 -166.500000 0.910226 6.241030
150.195493 -163.500000 0.910226 6.232145
150.195493 -160.500000 0.910226 6.241253
150.195493 -157.500000 0.910226 6.208758
150.195493 -154.500000 0.910226 6.195240
150.195493 -151.500000 0.910226 6.227952
150.195493 -148.500000 0.910226 6.208974
150.195493 -145.500000 0.910226 6.188443
150.195493 -142.500000 0.910226 6.160884
150.195493 -139.500000 0.910226 6.125083
150.195493 -136.500000 0.910226 6.138484
150.195493 -133.500000 0.910226 6.129264
150.195493 -130.500000 0.910226 6.118942
150.195493 -127.500000 0.910226 6.104630
150.195493 -124.500000 0.910226 6.065873
150.195493 -121.500000 0.910226 6.070942
150.195493 -118.500000 0.910226 6.051557
150.195493 -115.500000 0.910226 6.005205
150.195493 -112.500000 0.910226 6.021194
150.195493 -109.500000 0.910226 5.976540
150.195493 -106.500000 0.910226 5.974487
150.195493 -103.500000 0.910226 5.977739
150.195493 -100.500000 0.910226 5.910760
150.195493 -97.500000 0.910226 5.907079
150.195493 -94.500000 0.910226 5.890285
150.195493 -91.500000 0.910226 5.890756
150.195493 -88.500000 0.910226 5.886678
150.195493 -85.500000 0.910226 5.845280
150.195493 -82.500000 0.910226 5.838246
150.195493 -79.500000 0.910226 5.821386
150.195493 -76.500000 0.910226 5.781568
150.195493 -73.500000 0.910226 5.773008
150.195493 -70.500000 0.910226 5.751172
150.195493 -67.500000 0.910226 5.729669
150.195493 -64.500000 0.910226 5.715982
150.195493 -61.500000 0.910226 5.710848
150.195493 -58.500000 0.910226 5.701568
150.195493 -55.500000 0.910226 5.676898
150.195493 -52.500000 0.910226 5.688002
150.195493 -49.500000 0.910226 5.657292
150.195493 -46.500000 0.910226 5.644186
150.195493 -43.500000 0.910226 5.638918
150.195493 -40.500000 0.910226 5.650965
150.195493 -37.500000 0.910226 5.638307
150.195493 -34.500000 0.910226 5.633556
150.195493 -31.500000 0.910226 5.627135
150.195493 -28.500000 0.910226 5.643204
150.195493 -25.500000 0.910226 5.652202
150.195493 -22.500000 0.910226 5.657043
150.195493 -19.500000 0.910226 5.657666
150.195493 -16.500000 0.910226 5.673477
150.195493 -13.500000 0.910226 5.668179
150.195493 -10.500000 0.910226 5.694956
150.195493 -7.500000 0.910226 5.695214
150.195493 -4.500000 0.910226 5.697803
150.195493 -1.500000 0.910226 5.684159
150.195493 1.500000 0.910226 5.695473
150.195493 4.500000 0.910226 5.681478
150.195493 7.500000 0.910226 5.691988
150.195493 10.500000 0.910226 5.699619
150.195493 13.500000 0.910226 5.681860
150.195493 16.500000 0.910226 5.678041
150.195493 19.500000 0.910226 5.682115
150.195493 22.500000 0.910226 5.659161
150.195493 25.500000 0.910226 5.660658
150.195493 28.500000 0.910226 5.694956
150.195493 31.500000 0.910226 5.662033
150.195493 34.500000 0.910226 5.674869
150.195493 37.500000 0.910226 5.668053
150.195493 40.500000 0.910226 5.677406
150.195493 43.500000 0.910226 5.671708
150.195493 46.500000 0.910226 5.696378
150.195493 49.500000 0.910226 5.712162
150.195493 52.500000 0.910226 5.688772
150.195493 55.500000 0.910226 5.701568
150.195493 58.500000 0.910226 5.732751
150.195493 61.500000 0.910226 5.738269
150.195493 64.500000 0.910226 5.761202
150.195493 67.500000 0.910226 5.761340
150.195493 70.500000 0.910226 5.754596
150.195493 73.500000 0.910226 5.788213
150.195493 76.500000 0.910226 5.802645
150.195493 79.500000 0.910226 5.817435
150.195493 82.500000 0.910226 5.840336
150.195493 85.500000 0.910226 5.837947
150.195493 88.500000 0.910226 5.867913
150.195493 91.500000 0.910226 5.864692
150.195493 94.500000 0.910226 5.902138
150.195493 97.500000 0.910226 5.914616
150.195493 100.500000 0.910226 5.926111
150.195493 103.500000 0.910226 5.913812
150.195493 106.500000 0.910226 5.955525
150.195493 109.500000 0.910226 6.000457
150.195493 112.500000 0.910226 5.983414
150.195493 115.500000 0.910226 6.021910
150.195493 118.500000 0.910226 6.023166
150.195493 121.500000 0.910226 6.041455
150.195493 124.500000 0.910226 6.056739
150.195493 127.500000 0.910226 6.071507
150.195493 130.500000 0.910226 6.092440
150.195493 133.500000 0.910226 6.106383
150.195493 136.500000 0.910226 6.114018
150.195493 139.500000 0.910226 6.138484
150.195493 142.500000 0.910226 6.173108
150.195493 145.500000 0.910226 6.171026
150.195493 148.500000 0.910226 6.193111
150.195493 151.500000 0.910226 6.212654
150.195493 154.500000 0.910226 6.229054
150.195493 157.500000 0.910226 6.238578
150.195493 160.500000 0.910226 6.222900
150.195493 163.500000 0.910226 6.227071
150.195493 166.500000 0.910226 6.242369
150.195493 169.500000 0.910226 6.239915
150.195493 172.500000 0.910226 6.258132
150.195493 175.500000 0.910226 6.257678
150.195493 178.500000 0.910226 6.245278
153.056359 -178.500000 0.960411 6.266107
153.056359 -175.500000 0.960411 6.238578
153.056359 -172.500000 0.960411 6.258813
153.056359 -169.500000 0.960411 6.261314
153.056359 -166.500000 0.960411 6.241030
153.056359 -163.500000 0.960411 6.232145
153.056359 -160.500000 0.960411 6.241253
153.056359 -157.500000 0.960411 6.208758
153.056359 -154.500000 0.960411 6.195240
153.056359 -151.500000 0.960411 6.227952
153.056359 -148.500000 0.960411 6.208974
153.056359 -145.500000 0.960411 6.188443
153.056359 -142.500000 0.960411 6.160884
153.056359 -139.500000 0.960411 6.125083
153.056359 -136.500000 0.960411 6.138484
153.056359 -133.500000 0.960411 6.129264
153.056359 -130.500000 0.960411 6.118942
153.056359 -127.500000 0.960411 6.104630
153.056359 -124.500000 0.960411 6.065873
153.056359 -121.500000 0.960411 6.070942
153.056359 -118.500000 0.960411 6.051557
153.056359 -115.500000 0.960411 6.005205
153.056359 -112.500000 0.960411 6.021194
153.056359 -109.500000 0.960411 5.976540
153.056359 -106.500000 0.960411 5.974487
153.056359 -103.500000 0.960411 5.977739
153.056359 -100.500000 0.960411 5.910760
153.056359 -97.500000 0.960411 5.907079
153.056359 -94.500000 0.960411 5.890285
153.056359 -91.500000 0.960411 5.890756
153.056359 -88.500000 0.960411 5.886678
153.056359 -85.500000 0.960411 5.845280
153.056359 -82.500000 0.960411 5.838246
153.056359 -79.500000 0.960411 5.821386
153.056359 -76.500000 0.960411 5.781568
153.056359 -73.500000 0.960411 5.773008
153.056359 -70.500000 0.960411 5.751172
153.056359 -67.500000 0.960411 5.729669
153.056359 -64.500000 0.960411 5.715982
153.056359 -61.500000 0.960411 5.710848
153.056359 -58.500000 0.960411 5.701568
153.056359 -55.500000 0.960411 5.676898
153.056359 -52.500000 0.960411 5.688002
153.056359 -49.500000 0.960411 5.657292
153.056359 -46.500000 0.960411 5.644186
153.056359 -43.500000 0.960411 5.638918
153.056359 -40.500000 0.960411 5.650965
153.056359 -37.500000 0.960411 5.638307
153.056359 -34.500000 0.960411 5.633556
153.056359 -31.500000 0.960411 5.627135
153.056359 -28.500000 0.960411 5.643204
153.056359 -25.500000 0.960411 5.652202
153.056359 -22.500000 0.960411 5.657043
153.056359 -19.500000 0.960411 5.657666
153.056359 -16.500000 0.960411 5.673477
153.056359 -13.500000 0.960411 5.668179
153.056359 -10.500000 0.960411 5.694956
153.056359 -7.500000 0.960411 5.695214
153.056359 -4.500000 0.960411 5.697803
153.056359 -1.500000 0.960411 5.684159
153.056359 1.500000 0.960411 5.695473
153.056359 4.500000 0.960411 5.681478
153.056359 7.500000 0.960411 5.691988
153.056359 10.500000 0.960411 5.699619
153.056359 13.500000 0.960411 5.681860
153.056359 16.500000 0.960411 5.678041
153.056359 19.500000 0.960411 5.682115
153.056359 22.500000 0.960411 5.659161
153.056359 25.500000 0.960411 5.660658
153.056359 28.500000 0.960411 5.694956
153.056359 31.500000 0.960411 5.662033
153.056359 34.500000 0.960411 5.674869
153.056359 37.500000 0.960411 5.668053
153.056359 40.500000 0.960411 5.677406
153.056359 43.500000 0.960411 5.671708
153.056359 46.500000 0.960411 5.696378
153.056359 49.500000 0.960411 5.712162
153.056359 52.500000 0.960411 5.688772
153.056359 55.500000 0.960411 5.701568
153.056359 58.500000 0.960411 5.732751
153.056359 61.500000 0.960411 5.738269
153.056359 64.500000 0.960411 5.761202
153.056359 67.500000 0.960411 5.761340
153.056359 70.500000 0.960411 5.754596
153.056359 73.500000 0.960411 5.788213
153.056359 76.500000 0.960411 5.802645
153.056359 79.500000 0.960411 5.817435
153.056359 82.500000 0.960411 5.840336
153.056359 85.500000 0.960411 5.837947
153.056359 88.500000 0.960411 5.867913
153.056359 91.500000 0.960411 5.864692
153.056359 94.500000 0.960411 5.902138
153.056359 97.500000 0.960411 5.914616
153.056359 100.500000 0.960411 5.926111
153.056359 103.500000 0.960411 5.913812
153.056359 106.500000 0.960411 5.955525
153.056359 109.500000 0.960411 6.000457
153.056359 112.500000 0.960411 5.983414
153.056359 115.500000 0.960411 6.021910
153.056359 118.500000 0.960411 6.023166
153.056359 121.500000 0.960411 6.041455
153.056359 124.500000 0.960411 6.056739
153.056359 127.500000 0.960411 6.071507
153.056359 130.500000 0.960411 6.092440
153.056359 133.500000 0.960411 6.106383
153.056359 136.500000 0.960411 6.114018
153.056359 139.500000 0.960411 6.138484
153.056359 142.500000 0.960411 6.173108
153.056359 145.500000 0.960411 6.171026
153.056359 148.500000 0.960411 6.193111
153.056359 151.500000 0.960411 6.212654
153.056359 154.500000 0.960411 6.229054
153.056359 157.500000 0.960411 6.238578
153.056359 160.500000 0.960411 6.222900
153.056359 163.500000 0.960411 6.227071
153.056359 166.500000 0.960411 6.242369
153.056359 169.500000 0.960411 6.239915
153.056359 172.500000 0.960411 6.258132
153.056359 175.500000 0.960411 6.257678
153.056359 178.500000 0.960411 6.245278
155.917226 -178.500000 0.940477 6.266107
155.917226 -175.500000 0.940477 6.238578
155.917226 -172.500000 0.940477 6.258813
155.917226 -169.500000 0.940477 6.261314
155.917226 -166.500000 0.940477 6.241030
155.917226 -163.500000 0.940477 6.232145
155.917226 -160.500000 0.940477 6.241253
155.917226 -157.500000 0.940477 6.208758
155.917226 -154.500000 0.940477 6.195240
155.917226 -151.500000 0.940477 6.227952
155.917226 -148.500000 0.940477 6.208974
155.917226 -145.500000 0.940477 6.188443
155.917226 -142.500000 0.940477 6.160884
155.917226 -139.500000 0.940477 6.125083
155.917226 -136.500000 0.940477 6.138484
155.917226 -133.500000 0.940477 6.129264
155.917226 -130.500000 0.940477 6.118942
155.917226 -127.500000 0.940477 6.104630
155.917226 -124.500000 0.940477 6.065873
155.917226 -121.500000 0.940477 6.070942
155.917226 -118.500000 0.940477 6.051557
155.917226 -115.500000 0.940477 6.005205
155.917226 -112.500000 0.940477 6.021194
155.917226 -109.500000 0.940477 5.976540
155.917226 -106.500000 0.940477 5.974487
155.917226 -103.500000 0.940477 5.977739
155.917226 -100.500000 0.940477 5.910760
155.917226 -97.500000 0.940477 5.907079
155.917226 -94.500000 0.940477 5.890285
155.917226 -91.500000 0.940477 5.890756
155.917226 -88.500000 0.940477 5.886678
155.917226 -85.500000 0.940477 5.845280
155.917226 -82.500000 0.940477 5.838246
155.917226 -79.500000 0.940477 5.821386
155.917226 -76.500000 0.940477 5.781568
155.917226 -73.500000 0.940477 5.773008
155.917226 -70.500000 0.940477 5.751172
155.917226 -67.500000 0.940477 5.729669
155.917226 -64.500000 0.940477 5.715982
155.917226 -61.500000 0.940477 5.710848
155.917226 -58.500000 0.940477 5.701568
155.917226 -55.500000 0.940477 5.676898
155.917226 -52.500000 0.940477 5.688002
155.917226 -49.500000 0.940477 5.657292
155.917226 -46.500000 0.940477 5.644186
155.917226 -43.500000 0.940477 5.638918
155.917226 -40.500000 0.940477 5.650965
155.917226 -37.500000 0.940477 5.638307
155.917226 -34.500000 0.940477 5.633556
155.917226 -31.500000 0.940477 5.627135
155.917226 -28.500000 0.940477 5.643204
155.917226 -25.500000 0.940477 5.652202
155.917226 -22.500000 0.940477 5.657043
155.917226 -19.500000 0.940477 5.657666
155.917226 -16.500000 0.940477 5.673477
155.917226 -13.500000 0.940477 5.668179
155.917226 -10.500000 0.940477 5.694956
155.917226 -7.500000 0.940477 5.695214
155.917226 -4.500000 0.940477 5.697803
155.917226 -1.500000 0.940477 5.684159
155.917226 1.500000 0.940477 5.695473
155.917226 4.500000 0.940477 5.681478
155.917226 7.500000 0.940477 5.691988
155.917226 10.500000 0.940477 5.699619
155.917226 13.500000 0.940477 5.681860
155.917226 16.500000 0.940477 5.678041
155.917226 19.500000 0.940477 5.682115
155.917226 22.500000 0.940477 5.659161
155.917226 25.500000 0.940477 5.660658
155.917226 28.500000 0.940477 5.694956
155.917226 31.500000 0.940477 5.662033
155.917226 34.500000 0.940477 5.674869
155.917226 37.500000 0.940477 5.668053
155.917226 40.500000 0.940477 5.677406
155.917226 43.500000 0.940477 5.671708
155.917226 46.500000 0.940477 5.696378
155.917226 49.500000 0.940477 5.712162
155.917226 52.500000 0.940477 5.688772
155.917226 55.500000 0.940477 5.701568
155.917226 58.500000 0.940477 5.732751
155.917226 61.500000 0.940477 5.738269
155.917226 64.500000 0.940477 5.761202
155.917226 67.500000 0.940477 5.761340
155.917226 70.500000 0.940477 5.754596
155.917226 73.500000 0.940477 5.788213
155.917226 76.500000 0.940477 5.802645
155.917226 79.500000 0.940477 5.817435
155.917226 82.500000 0.940477 5.840336
155.917226 85.500000 0.940477 5.837947
155.917226 88.500000 0.940477 5.867913
155.917226 91.500000 0.940477 5.864692
155.917226 94.500000 0.940477 5.902138
155.917226 97.500000 0.940477 5.914616
155.917226 100.500000 0.940477 5.926111
155.917226 103.500000 0.940477 5.913812
155.917226 106.500000 0.940477 5.955525
155.917226 109.500000 0.940477 6.000457
155.917226 112.500000 0.940477 5.983414
155.917226 115.500000 0.940477 6.021910
155.917226 118.500000 0.940477 6.023166
155.917226 121.500000 0.940477 6.041455
155.917226 124.500000 0.940477 6.056739
155.917226 127.500000 0.940477 6.071507
155.917226 130.500000 0.940477 6.092440
155.917226 133.500000 0.940477 6.106383
155.917226 136.500000 0.940477 6.114018
155.917226 139.500000 0.940477 6.138484
155.917226 142.500000 0.940477 6.173108
155.917226 145.500000 0.940477 6.171026
155.917226 148.500000 0.940477 6.193111
155.917226 151.500000 0.940477 6.212654
155.917226 154.500000 0.940477 6.229054
155.917226 157.500000 0.940477 6.238578
155.917226 160.500000 0.940477 6.222900
155.917226 163.500000 0.940477 6.227071
155.917226 166.500000 0.940477 6.242369
155.917226 169.500000 0.940477 6.239915
155.917226 172.500000 0.940477 6.258132
155.917226 175.500000 0.940477 6.257678
155.917226 178.500000 0.940477 6.245278
158.778092 -178.500000 0.951777 6.266107
158.778092 -175.500000 0.951777 6.238578
158.778092 -172.500000 0.951777 6.258813
158.778092 -169.500000 0.951777 6.261314
158.778092 -166.500000 0.951777 6.241030
158.778092 -163.500000 0.951777 6.232145
158.778092 -160.500000 0.951777 6.241253
158.778092 -157.500000 0.951777 6.208758
158.778092 -154.500000 0.951777 6.195240
158.778092 -151.500000 0.951777 6.227952
158.778092 -148.500000 0.951777 6.208974
158.778092 -145.500000 0.951777 6.188443
158.778092 -142.500000 0.951777 6.160884
158.778092 -139.500000 0.951777 6.125083
158.778092 -136.500000 0.951777 6.138484
158.778092 -133.500000 0.951777 6.129264
158.778092 -130.500000 0.951777 6.118942
158.778092 -127.500000 0.951777 6.104630
158.778092 -124.500000 0.951777 6.065873
158.778092 -121.500000 0.951777 6.070942
158.778092 -118.500000 0.951777 6.051557
158.778092 -115.500000 0.951777 6.005205
158.778092 -112.500000 0.951777 6.021194
158.778092 -109.500000 0.951777 5.976540
158.778092 -106.500000 0.951777 5.974487
158.778092 -103.500000 0.951777 5.977739
158.778092 -100.500000 0.951777 5.910760
158.778092 -97.500000 0.951777 5.907079
158.778092 -94.500000 0.951777 5.890285
158.778092 -91.500000 0.951777 5.890756
158.778092 -88.500000 0.951777 5.886678
158.778092 -85.500000 0.951777 5.845280
158.778092 -82.500000 0.951777 5.838246
158.778092 -79.500000 0.951777 5.821386
158.778092 -76.500000 0.951777 5.781568
158.778092 -73.500000 0.951777 5.773008
158.778092 -70.500000 0.951777 5.751172
158.778092 -67.500000 0.951777 5.729669
158.778092 -64.500000 0.951777 5.715982
158.778092 -61.500000 0.951777 5.710848
158.778092 -58.500000 0.951777 5.701568
158.778092 -55.500000 0.951777 5.676898
158.778092 -52.500000 0.951777 5.688002
158.778092 -49.500000 0.951777 5.657292
158.778092 -46.500000 0.951777 5.644186
158.778092 -43.500000 0.951777 5.638918
158.778092 -40.500000 0.951777 5.650965
158.778092 -37.500000 0.951777 5.638307
158.778092 -34.500000 0.951777 5.633556
158.778092 -31.500000 0.951777 5.627135
158.778092 -28.500000 0.951777 5.643204
158.778092 -25.500000 0.951777 5.652202
158.778092 -22.500000 0.951777 5.657043
158.778092 -19.500000 0.951777 5.657666
158.778092 -16.500000 0.951777 5.673477
158.778092 -13.500000 0.951777 5.668179
158.778092 -10.500000 0.951777 5.694956
158.778092 -7.500000 0.951777 5.695214
158.778092 -4.500000 0.951777 5.697803
158.778092 -1.500000 0.951777 5.684159
158.778092 1.500000 0.951777 5.695473
158.778092 4.500000 0.951777 5.681478
158.778092 7.500000 0.951777 5.691988
158.778092 10.500000 0.951777 5.699619
158.778092 13.500000 0.951777 5.681860
158.778092 16.500000 0.951777 5.678041
158.778092 19.500000 0.951777 5.682115
158.778092 22.500000 0.951777 5.659161
158.778092 25.500000 0.951777 5.660658
158.778092 28.500000 0.951777 5.694956
158.778092 31.500000 0.951777 5.662033
158.778092 34.500000 0.951777 5.674869
158.778092 37.500000 0.951777 5.668053
158.778092 40.500000 0.951777 5.677406
158.778092 43.500000 0.951777 5.671708
158.778092 46.500000 0.951777 5.696378
158.778092 49.500000 0.951777 5.712162
158.778092 52.500000 0.951777 5.688772
158.778092 55.500000 0.951777 5.701568
158.778092 58.500000 0.951777 5.732751
158.778092 61.500000 0.951777 5.738269
158.778092 64.500000 0.951777 5.761202
158.778092 67.500000 0.951777 5.761340
158.778092 70.500000 0.951777 5.754596
158.778092 73.500000 0.951777 5.788213
158.778092 76.500000 0.951777 5.802645
158.778092 79.500000 0.951777 5.817435
158.778092 82.500000 0.951777 5.840336
158.778092 85.500000 0.951777 5.837947
158.778092 88.500000 0.951777 5.867913
158.778092 91.500000 0.951777 5.864692
158.778092 94.500000 0.951777 5.902138
158.778092 97.500000 0.951777 5.914616
158.778092 100.500000 0.951777 5.926111
158.778092 103.500000 0.951777 5.913812
158.778092 106.500000 0.951777 5.955525
158.778092 109.500000 0.951777 6.000457
158.778092 112.500000 0.951777 5.983414
158.778092 115.500000 0.951777 6.021910
158.778092 118.500000 0.951777 6.023166
158.778092 121.500000 0.951777 6.041455
158.778092 124.500000 0.951777 6.056739
158.778092 127.500000 0.951777 6.071507
158.778092 130.500000 0.951777 6.092440
158.778092 133.500000 0.951777 6.106383
158.778092 136.500000 0.951777 6.114018
158.778092 139.500000 0.951777 6.138484
158.778092 142.500000 0.951777 6.173108
158.778092 145.500000 0.951777 6.171026
158.778092 148.500000 0.951777 6.193111
158.778092 151.500000 0.951777 6.212654
158.778092 154.500000 0.951777 6.229054
158.778092 157.500000 0.951777 6.238578
158.778092 160.500000 0.951777 6.222900
158.778092 163.500000 0.951777 6.227071
158.778092 166.500000 0.951777 6.242369
158.778092 169.500000 0.951777 6.239915
158.778092 172.500000 0.951777 6.258132
158.778092 175.500000 0.951777 6.257678
158.778092 178.500000 0.951777 6.245278
161.638959 -178.500000 0.950775 6.266107
161.638959 -175.500000 0.950775 6.238578
161.638959 -172.500000 0.950775 6.258813
161.638959 -169.500000 0.950775 6.261314
161.638959 -166.500000 0.950775 6.241030
161.638959 -163.500000 0.950775 6.232145
161.638959 -160.500000 0.950775 6.241253
161.638959 -157.500000 0.950775 6.208758
161.638959 -154.500000 0.950775 6.195240
161.638959 -151.500000 0.950775 6.227952
161.638959 -148.500000 0.950775 6.208974
161.638959 -145.500000 0.950775 6.188443
161.638959 -142.500000 0.950775 6.160884
161.638959 -139.500000 0.950775 6.125083
161.638959 -136.500000 0.950775 6.138484
161.638959 -133.500000 0.950775 6.129264
161.638959 -130.500000 0.950775 6.118942
161.638959 -127.500000 0.950775 6.104630
161.638959 -124.500000 0.950775 6.065873
161.638959 -121.500000 0.950775 6.070942
161.638959 -118.500000 0.950775 6.051557
161.638959 -115.500000 0.950775 6.005205
161.638959 -112.500000 0.950775 6.021194
161.638959 -109.500000 0.950775 5.976540
161.638959 -106.500000 0.950775 5.974487
161.638959 -103.500000 0.950775 5.977739
161.638959 -100.500000 0.950775 5.910760
161.638959 -97.500000 0.950775 5.907079
161.638959 -94.500000 0.950775 5.890285
161.638959 -91.500000 0.950775 5.890756
161.638959 -88.500000 0.950775 5.886678
161.638959 -85.500000 0.950775 5.845280
161.638959 -82.500000 0.950775 5.838246
161.638959 -79.500000 0.950775 5.821386
161.638959 -76.500000 0.950775 5.781568
161.638959 -73.500000 0.950775 5.773008
161.638959 -70.500000 0.950775 5.751172
161.638959 -67.500000 0.950775 5.729669
161.638959 -64.500000 0.950775 5.715982
161.638959 -61.500000 0.950775 5.710848
161.638959 -58.500000 0.950775 5.701568
161.638959 -55.500000 0.950775 5.676898
161.638959 -52.500000 0.950775 5.688002
161.638959 -49.500000 0.950775 5.657292
161.638959 -46.500000 0.950775 5.644186
161.638959 -43.500000 0.950775 5.638918
161.638959 -40.500000 0.950775 5.650965
161.638959 -37.500000 0.950775 5.638307
161.638959 -34.500000 0.950775 5.633556
161.638959 -31.500000 0.950775 5.627135
161.638959 -28.500000 0.950775 5.643204
161.638959 -25.500000 0.950775 5.652202
161.638959 -22.500000 0.950775 5.657043
161.638959 -19.500000 0.950775 5.657666
161.638959 -16.500000 0.950775 5.673477
161.638959 -13.500000 0.950775 5.668179
161.638959 -10.500000 0.950775 5.694956
161.638959 -7.500000 0.950775 5.695214
161.638959 -4.500000 0.950775 5.697803
161.638959 -1.500000 0.950775 5.684159
161.638959 1.500000 0.950775 5.695473
161.638959 4.500000 0.950775 5.681478
161.638959 7.500000 0.950775 5.691988
161.638959 10.500000 0.950775 5.699619
161.638959 13.500000 0.950775 5.681860
161.638959 16.500000 0.950775 5.678041
161.638959 19.500000 0.950775 5.682115
161.638959 22.500000 0.950775 5.659161
161.638959 25.500000 0.950775 5.660658
161.638959 28.500000 0.950775 5.694956
161.638959 31.500000 0.950775 5.662033
161.638959 34.500000 0.950775 5.674869
161.638959 37.500000 0.950775 5.668053
161.638959 40.500000 0.950775 5.677406
161.638959 43.500000 0.950775 5.671708
161.638959 46.500000 0.950775 5.696378
161.638959 49.500000 0.950775 5.712162
161.638959 52.500000 0.950775 5.688772
161.638959 55.500000 0.950775 5.701568
161.638959 58.500000 0.950775 5.732751
161.638959 61.500000 0.950775 5.738269
161.638959 64.500000 0.950775 5.761202
161.638959 67.500000 0.950775 5.761340
161.638959 70.500000 0.950775 5.754596
161.638959 73.500000 0.950775 5.788213
161.638959 76.500000 0.950775 5.802645
161.638959 79.500000 0.950775 5.817435
161.638959 82.500000 0.950775 5.840336
161.638959 85.500000 0.950775 5.837947
161.638959 88.500000 0.950775 5.867913
161.638959 91.500000 0.950775 5.864692
161.638959 94.500000 0.950775 5.902138
161.638959 97.500000 0.950775 5.914616
161.638959 100.500000 0.950775 5.926111
161.638959 103.500000 0.950775 5.913812
161.638959 106.500000 0.950775 5.955525
161.638959 109.500000 0.950775 6.000457
161.638959 112.500000 0.950775 5.983414
161.638959 115.500000 0.950775 6.021910
161.638959 118.500000 0.950775 6.023166
161.638959 121.500000 0.950775 6.041455
161.638959 124.500000 0.950775 6.056739
161.638959 127.500000 0.950775 6.071507
161.638959 130.500000 0.950775 6.092440
161.638959 133.500000 0.950775 6.106383
161.638959 136.500000 0.950775 6.114018
161.638959 139.500000 0.950775 6.138484
161.638959 142.500000 0.950775 6.173108
161.638959 145.500000 0.950775 6.171026
161.638959 148.500000 0.950775 6.193111
161.638959 151.500000 0.950775 6.212654
161.638959 154.500000 0.950775 6.229054
161.638959 157.500000 0.950775 6.238578
161.638959 160.500000 0.950775 6.222900
161.638959 163.500000 0.950775 6.227071
161.638959 166.500000 0.950775 6.242369
161.638959 169.500000 0.950775 6.239915
161.638959 172.500000 0.950775 6.258132
161.638959 175.500000 0.950775 6.257678
161.638959 178.500000 0.950775 6.245278
164.499825 -178.500000 0.967679 6.266107
164.499825 -175.500000 0.967679 6.238578
164.499825 -172.500000 0.967679 6.258813
164.499825 -169.500000 0.967679 6.261314
164.499825 -166.500000 0.967679 6.241030
164.499825 -163.500000 0.967679 6.232145
164.499825 -160.500000 0.967679 6.241253
164.499825 -157.500000 0.967679 6.208758
164.499825 -154.500000 0.967679 6.195240
164.499825 -151.500000 0.967679 6.227952
164.499825 -148.500000 0.967679 6.208974
164.499825 -145.500000 0.967679 6.188443
164.499825 -142.500000 0.967679 6.160884
164.499825 -139.500000 0.967679 6.125083
164.499825 -136.500000 0.967679 6.138484
164.499825 -133.500000 0.967679 6.129264
164.499825 -130.500000 0.967679 6.118942
164.499825 -127.500000 0.967679 6.104630
164.499825 -124.500000 0.967679 6.065873
164.499825 -121.500000 0.967679 6.070942
164.499825 -118.500000 0.967679 6.051557
164.499825 -115.500000 0.967679 6.005205
164.499825 -112.500000 0.967679 6.021194
164.499825 -109.500000 0.967679 5.976540
164.499825 -106.500000 0.967679 5.974487
164.499825 -103.500000 0.967679 5.977739
164.499825 -100.500000 0.967679 5.910760
164.499825 -97.500000 0.967679 5.907079
164.499825 -94.500000 0.967679 5.890285
164.499825 -91.500000 0.967679 5.890756
164.499825 -88.500000 0.967679 5.886678
164.499825 -85.500000 0.967679 5.845280
164.499825 -82.500000 0.967679 5.838246
164.499825 -79.500000 0.967679 5.821386
164.499825 -76.500000 0.967679 5.781568
164.499825 -73.500000 0.967679 5.773008
164.499825 -70.500000 0.967679 5.751172
164.499825 -67.500000 0.967679 5.729669
164.499825 -64.500000 0.967679 5.715982
164.499825 -61.500000 0.967679 5.710848
164.499825 -58.500000 0.967679 5.701568
164.499825 -55.500000 0.967679 5.676898
164.499825 -52.500000 0.967679 5.688002
164.499825 -49.500000 0.967679 5.657292
164.499825 -46.500000 0.967679 5.644186
164.499825 -43.500000 0.967679 5.638918
164.499825 -40.500000 0.967679 5.650965
164.499825 -37.500000 0.967679 5.638307
164.499825 -34.500000 0.967679 5.633556
164.499825 -31.500000 0.967679 5.627135
164.499825 -28.500000 0.967679 5.643204
164.499825 -25.500000 0.967679 5.652202
164.499825 -22.500000 0.967679 5.657043
164.499825 -19.500000 0.967679 5.657666
164.499825 -16.500000 0.967679 5.673477
164.499825 -13.500000 0.967679 5.668179
164.499825 -10.500000 0.967679 5.694956
164.499825 -7.500000 0.967679 5.695214
164.499825 -4.500000 0.967679 5.697803
164.499825 -1.500000 0.967679 5.684159
164.499825 1.500000 0.967679 5.695473
164.499825 4.500000 0.967679 5.681478
164.499825 7.500000 0.967679 5.691988
164.499825 10.500000 0.967679 5.699619
164.499825 13.500000 0.967679 5.681860
164.499825 16.500000 0.967679 5.678041
164.499825 19.500000 0.967679 5.682115
164.499825 22.500000 0.967679 5.659161
164.499825 25.500000 0.967679 5.660658
164.499825 28.500000 0.967679 5.694956
164.499825 31.500000 0.967679 5.662033
164.499825 34.500000 0.967679 5.674869
164.499825 37.500000 0.967679 5.668053
164.499825 40.500000 0.967679 5.677406
164.499825 43.500000 0.967679 5.671708
164.499825 46.500000 0.967679 5.696378
164.499825 49.500000 0.967679 5.712162
164.499825 52.500000 0.967679 5.688772
164.499825 55.500000 0.967679 5.701568
164.499825 58.500000 0.967679 5.732751
164.499825 61.500000 0.967679 5.738269
164.499825 64.500000 0.967679 5.761202
164.499825 67.500000 0.967679 5.761340
164.499825 70.500000 0.967679 5.754596
164.499825 73.500000 0.967679 5.788213
164.499825 76.500000 0.967679 5.802645
164.499825 79.500000 0.967679 5.817435
164.499825 82.500000 0.967679 5.840336
164.499825 85.500000 0.967679 5.837947
164.499825 88.500000 0.967679 5.867913
164.499825 91.500000 0.967679 5.864692
164.499825 94.500000 0.967679 5.902138
164.499825 97.500000 0.967679 5.914616
164.499825 100.500000 0.967679 5.926111
164.499825 103.500000 0.967679 5.913812
164.499825 106.500000 0.967679 5.955525
164.499825 109.500000 0.967679 6.000457
164.499825 112.500000 0.967679 5.983414
164.499825 115.500000 0.967679 6.021910
164.499825 118.500000 0.967679 6.023166
164.499825 121.500000 0.967679 6.041455
164.499825 124.500000 0.967679 6.056739
164.499825 127.500000 0.967679 6.071507
164.499825 130.500000 0.967679 6.092440
164.499825 133.500000 0.967679 6.106383
164.499825 136.500000 0.967679 6.114018
164.499825 139.500000 0.967679 6.138484
164.499825 142.500000 0.967679 6.173108
164.499825 145.500000 0.967679 6.171026
164.499825 148.500000 0.967679 6.193111
164.499825 151.500000 0.967679 6.212654
164.499825 154.500000 0.967679 6.229054
164.499825 157.500000 0.967679 6.238578
164.499825 160.500000 0.967679 6.222900
164.499825 163.500000 0.967679 6.227071
164.499825 166.500000 0.967679 6.242369
164.499825 169.500000 0.967679 6.239915
164.499825 172.500000 0.967679 6.258132
164.499825 175.500000 0.967679 6.257678
164.499825 178.500000 0.967679 6.245278
167.360692 -178.500000 0.952926 6.266107
167.360692 -175.500000 0.952926 6.238578
167.360692 -172.500000 0.952926 6.258813
167.360692 -169.500000 0.952926 6.261314
167.360692 -166.500000 0.952926 6.241030
167.360692 -163.500000 0.952926 6.232145
167.360692 -160.500000 0.952926 6.241253
167.360692 -157.500000 0.952926 6.208758
167.360692 -154.500000 0.952926 6.195240
167.360692 -151.500000 0.952926 6.227952
167.360692 -148.500000 0.952926 6.208974
167.360692 -145.500000 0.952926 6.188443
167.360692 -142.500000 0.952926 6.160884
167.360692 -139.500000 0.952926 6.125083
167.360692 -136.500000 0.952926 6.138484
167.360692 -133.500000 0.952926 6.129264
167.360692 -130.500000 0.952926 6.118942
167.360692 -127.500000 0.952926 6.104630
167.360692 -124.500000 0.952926 6.065873
167.360692 -121.500000 0.952926 6.070942
167.360692 -118.500000 0.952926 6.051557
167.360692 -115.500000 0.952926 6.005205
167.360692 -112.500000 0.952926 6.021194
167.360692 -109.500000 0.952926 5.976540
167.360692 -106.500000 0.952926 5.974487
167.360692 -103.500000 0.952926 5.977739
167.360692 -100.500000 0.952926 5.910760
167.360692 -97.500000 0.952926 5.907079
167.360692 -94.500000 0.952926 5.890285
167.360692 -91.500000 0.952926 5.890756
167.360692 -88.500000 0.952926 5.886678
167.360692 -85.500000 0.952926 5.845280
167.360692 -82.500000 0.952926 5.838246
167.360692 -79.500000 0.952926 5.821386
167.360692 -76.500000 0.952926 5.781568
167.360692 -73.500000 0.952926 5.773008
167.360692 -70.500000 0.952926 5.751172
167.360692 -67.500000 0.952926 5.729669
167.360692 -64.500000 0.952926 5.715982
167.360692 -61.500000 0.952926 5.710848
167.360692 -58.500000 0.952926 5.701568
167.360692 -55.500000 0.952926 5.676898
167.360692 -52.500000 0.952926 5.688002
167.360692 -49.500000 0.952926 5.657292
167.360692 -46.500000 0.952926 5.644186
167.360692 -43.500000 0.952926 5.638918
167.360692 -40.500000 0.952926 5.650965
167.360692 -37.500000 0.952926 5.638307
167.360692 -34.500000 0.952926 5.633556
167.360692 -31.500000 0.952926 5.627135
167.360692 -28.500000 0.952926 5.643204
167.360692 -25.500000 0.952926 5.652202
167.360692 -22.500000 0.952926 5.657043
167.360692 -19.500000 0.952926 5.657666
167.360692 -16.500000 0.952926 5.673477
167.360692 -13.500000 0.952926 5.668179
167.360692 -10.500000 0.952926 5.694956
167.360692 -7.500000 0.952926 5.695214
167.360692 -4.500000 0.952926 5.697803
167.360692 -1.500000 0.952926 5.684159
167.360692 1.500000 0.952926 5.695473
167.360692 4.500000 0.952926 5.681478
167.360692 7.500000 0.952926 5.691988
167.360692 10.500000 0.952926 5.699619
167.360692 13.500000 0.952926 5.681860
167.360692 16.500000 0.952926 5.678041
167.360692 19.500000 0.952926 5.682115
167.360692 22.500000 0.952926 5.659161
167.360692 25.500000 0.952926 5.660658
167.360692 28.500000 0.952926 5.694956
167.360692 31.500000 0.952926 5.662033
167.360692 34.500000 0.952926 5.674869
167.360692 37.500000 0.952926 5.668053
167.360692 40.500000 0.952926 5.677406
167.360692 43.500000 0.952926 5.671708
167.360692 46.500000 0.952926 5.696378
167.360692 49.500000 0.952926 5.712162
167.360692 52.500000 0.952926 5.688772
167.360692 55.500000 0.952926 5.701568
167.360692 58.500000 0.952926 5.732751
167.360692 61.500000 0.952926 5.738269
167.360692 64.500000 0.952926 5.761202
167.360692 67.500000 0.952926 5.761340
167.360692 70.500000 0.952926 5.754596
167.360692 73.500000 0.952926 5.788213
167.360692 76.500000 0.952926 5.802645
167.360692 79.500000 0.952926 5.817435
167.360692 82.500000 0.952926 5.840336
167.360692 85.500000 0.952926 5.837947
167.360692 88.500000 0.952926 5.867913
167.360692 91.500000 0.952926 5.864692
167.360692 94.500000 0.952926 5.902138
167.360692 97.500000 0.952926 5.914616
167.360692 100.500000 0.952926 5.926111
167.360692 103.500000 0.952926 5.913812
167.360692 106.500000 0.952926 5.955525
167.360692 109.500000 0.952926 6.000457
167.360692 112.500000 0.952926 5.983414
167.360692 115.500000 0.952926 6.021910
167.360692 118.500000 0.952926 6.023166
167.360692 121.500000 0.952926 6.041455
167.360692 124.500000 0.952926 6.056739
167.360692 127.500000 0.952926 6.071507
167.360692 130.500000 0.952926 6.092440
167.360692 133.500000 0.952926 6.106383
167.360692 136.500000 0.952926 6.114018
167.360692 139.500000 0.952926 6.138484
167.360692 142.500000 0.952926 6.173108
167.360692 145.500000 0.952926 6.171026
167.360692 148.500000 0.952926 6.193111
167.360692 151.500000 0.952926 6.212654
167.360692 154.500000 0.952926 6.229054
167.360692 157.500000 0.952926 6.238578
167.360692 160.500000 0.952926 6.222900
167.360692 163.500000 0.952926 6.227071
167.360692 166.500000 0.952926 6.242369
167.360692 169.500000 0.952926 6.239915
167.360692 172.500000 0.952926 6.258132
167.360692 175.500000 0.952926 6.257678
167.360692 178.500000 0.952926 6.245278
170.221558 -178.500000 0.950290 6.266107
170.221558 -175.500000 0.950290 6.238578
170.221558 -172.500000 0.950290 6.258813
170.221558 -169.500000 0.950290 6.261314
170.221558 -166.500000 0.950290 6.241030
170.221558 -163.500000 0.950290 6.232145
170.221558 -160.500000 0.950290 6.241253
170.221558 -157.500000 0.950290 6.208758
170.221558 -154.500000 0.950290 6.195240
170.221558 -151.500000 0.950290 6.227952
170.221558 -148.500000 0.950290 6.208974
170.221558 -145.500000 0.950290 6.188443
170.221558 -142.500000 0.950290 6.160884
170.221558 -139.500000 0.950290 6.125083
170.221558 -136.500000 0.950290 6.138484
170.221558 -133.500000 0.950290 6.129264
170.221558 -130.500000 0.950290 6.118942
170.221558 -127.500000 0.950290 6.104630
170.221558 -124.500000 0.950290 6.065873
170.221558 -121.500000 0.950290 6.070942
170.221558 -118.500000 0.950290 6.051557
170.221558 -115.500000 0.950290 6.005205
170.221558 -112.500000 0.950290 6.021194
170.221558 -109.500000 0.950290 5.976540
170.221558 -106.500000 0.950290 5.974487
170.221558 -103.500000 0.950290 5.977739
170.221558 -100.500000 0.950290 5.910760
170.221558 -97.500000 0.950290 5.907079
170.221558 -94.500000 0.950290 5.890285
170.221558 -91.500000 0.950290 5.890756
170.221558 -88.500000 0.950290 5.886678
170.221558 -85.500000 0.950290 5.845280
170.221558 -82.500000 0.950290 5.838246
170.221558 -79.500000 0.950290 5.821386
170.221558 -76.500000 0.950290 5.781568
170.221558 -73.500000 0.950290 5.773008
170.221558 -70.500000 0.950290 5.751172
170.221558 -67.500000 0.950290 5.729669
170.221558 -64.500000 0.950290 5.715982
170.221558 -61.500000 0.950290 5.710848
170.221558 -58.500000 0.950290 5.701568
170.221558 -55.500000 0.950290 5.676898
170.221558 -52.500000 0.950290 5.688002
170.221558 -49.500000 0.950290 5.657292
170.221558 -46.500000 0.950290 5.644186
170.221558 -43.500000 0.950290 5.638918
170.221558 -40.500000 0.950290 5.650965
170.221558 -37.500000 0.950290 5.638307
170.221558 -34.500000 0.950290 5.633556
170.221558 -31.500000 0.950290 5.627135
170.221558 -28.500000 0.950290 5.643204
170.221558 -25.500000 0.950290 5.652202
170.221558 -22.500000 0.950290 5.657043
170.221558 -19.500000 0.950290 5.657666
170.221558 -16.500000 0.950290 5.673477
170.221558 -13.500000 0.950290 5.668179
170.221558 -10.500000 0.950290 5.694956
170.221558 -7.500000 0.950290 5.695214
170.221558 -4.500000 0.950290 5.697803
170.221558 -1.500000 0.950290 5.684159
170.221558 1.500000 0.950290 5.695473
170.221558 4.500000 0.950290 5.681478
170.221558 7.500000 0.950290 5.691988
170.221558 10.500000 0.950290 5.699619
170.221558 13.500000 0.950290 5.681860
170.221558 16.500000 0.950290 5.678041
170.221558 19.500000 0.950290 5.682115
170.221558 22.500000 0.950290 5.659161
170.221558 25.500000 0.950290 5.660658
170.221558 28.500000 0.950290 5.694956
170.221558 31.500000 0.950290 5.662033
170.221558 34.500000 0.950290 5.674869
170.221558 37.500000 0.950290 5.668053
170.221558 40.500000 0.950290 5.677406
170.221558 43.500000 0.950290 5.671708
170.221558 46.500000 0.950290 5.696378
170.221558 49.500000 0.950290 5.712162
170.221558 52.500000 0.950290 5.688772
170.221558 55.500000 0.950290 5.701568
170.221558 58.500000 0.950290 5.732751
170.221558 61.500000 0.950290 5.738269
170.221558 64.500000 0.950290 5.761202
170.221558 67.500000 0.950290 5.761340
170.221558 70.500000 0.950290 5.754596
170.221558 73.500000 0.950290 5.788213
170.221558 76.500000 0.950290 5.802645
170.221558 79.500000 0.950290 5.817435
170.221558 82.500000 0.950290 5.840336
170.221558 85.500000 0.950290 5.837947
170.221558 88.500000 0.950290 5.867913
170.221558 91.500000 0.950290 5.864692
170.221558 94.500000 0.950290 5.902138
170.221558 97.500000 0.950290 5.914616
170.221558 100.500000 0.950290 5.926111
170.221558 103.500000 0.950290 5.913812
170.221558 106.500000 0.950290 5.955525
170.221558 109.500000 0.950290 6.000457
170.221558 112.500000 0.950290 5.983414
170.221558 115.500000 0.950290 6.021910
170.221558 118.500000 0.950290 6.023166
170.221558 121.500000 0.950290 6.041455
170.221558 124.500000 0.950290 6.056739
170.221558 127.500000 0.950290 6.071507
170.221558 130.500000 0.950290 6.092440
170.221558 133.500000 0.950290 6.106383
170.221558 136.500000 0.950290 6.114018
170.221558 139.500000 0.950290 6.138484
170.221558 142.500000 0.950290 6.173108
170.221558 145.500000 0.950290 6.171026
170.221558 148.500000 0.950290 6.193111
170.221558 151.500000 0.950290 6.212654
170.221558 154.500000 0.950290 6.229054
170.221558 157.500000 0.950290 6.238578
170.221558 160.500000 0.950290 6.222900
170.221558 163.500000 0.950290 6.227071
170.221558 166.500000 0.950290 6.242369
170.221558 169.500000 0.950290 6.239915
170.221558 172.500000 0.950290 6.258132
170.221558 175.500000 0.950290 6.257678
170.221558 178.500000 0.950290 6.245278
173.082425 -178.500000 0.957252 6.266107
173.082425 -175.500000 0.957252 6.238578
173.082425 -172.500000 0.957252 6.258813
173.082425 -169.500000 0.957252 6.261314
173.082425 -166.500000 0.957252 6.241030
173.082425 -163.500000 0.957252 6.232145
173.082425 -160.500000 0.957252 6.241253
173.082425 -157.500000 0.957252 6.208758
173.082425 -154.500000 0.957252 6.195240
173.082425 -151.500000 0.957252 6.227952
173.082425 -148.500000 0.957252 6.208974
173.082425 -145.500000 0.957252 6.188443
173.082425 -142.500000 0.957252 6.160884
173.082425 -139.500000 0.957252 6.125083
173.082425 -136.500000 0.957252 6.138484
173.082425 -133.500000 0.957252 6.129264
173.082425 -130.500000 0.957252 6.118942
173.082425 -127.500000 0.957252 6.104630
173.082425 -124.500000 0.957252 6.065873
173.082425 -121.500000 0.957252 6.070942
173.082425 -118.500000 0.957252 6.051557
173.082425 -115.500000 0.957252 6.005205
173.082425 -112.500000 0.957252 6.021194
173.082425 -109.500000 0.957252 5.976540
173.082425 -106.500000 0.957252 5.974487
173.082425 -103.500000 0.957252 5.977739
173.082425 -100.500000 0.957252 5.910760
173.082425 -97.500000 0.957252 5.907079
173.082425 -94.500000 0.957252 5.890285
173.082425 -91.500000 0.957252 5.890756
173.082425 -88.500000 0.957252 5.886678
173.082425 -85.500000 0.957252 5.845280
173.082425 -82.500000 0.957252 5.838246
173.082425 -79.500000 0.957252 5.821386
173.082425 -76.500000 0.957252 5.781568
173.082425 -73.500000 0.957252 5.773008
173.082425 -70.500000 0.957252 5.751172
173.082425 -67.500000 0.957252 5.729669
173.082425 -64.500000 0.957252 5.715982
173.082425 -61.500000 0.957252 5.710848
173.082425 -58.500000 0.957252 5.701568
173.082425 -55.500000 0.957252 5.676898
173.082425 -52.500000 0.957252 5.688002
173.082425 -49.500000 0.957252 5.657292
173.082425 -46.500000 0.957252 5.644186
173.082425 -43.500000 0.957252 5.638918
173.082425 -40.500000 0.957252 5.650965
173.082425 -37.500000 0.957252 5.638307
173.082425 -34.500000 0.957252 5.633556
173.082425 -31.500000 0.957252 5.627135
173.082425 -28.500000 0.957252 5.643204
173.082425 -25.500000 0.957252 5.652202
173.082425 -22.500000 0.957252 5.657043
173.082425 -19.500000 0.957252 5.657666
173.082425 -16.500000 0.957252 5.673477
173.082425 -13.500000 0.957252 5.668179
173.082425 -10.500000 0.957252 5.694956
173.082425 -7.500000 0.957252 5.695214
173.082425 -4.500000 0.957252 5.697803
173.082425 -1.500000 0.957252 5.684159
173.082425 1.500000 0.957252 5.695473
173.082425 4.500000 0.957252 5.681478
173.082425 7.500000 0.957252 5.691988
173.082425 10.500000 0.957252 5.699619
173.082425 13.500000 0.957252 5.681860
173.082425 16.500000 0.957252 5.678041
173.082425 19.500000 0.957252 5.682115
173.082425 22.500000 0.957252 5.659161
173.082425 25.500000 0.957252 5.660658
173.082425 28.500000 0.957252 5.694956
173.082425 31.500000 0.957252 5.662033
173.082425 34.500000 0.957252 5.674869
173.082425 37.500000 0.957252 5.668053
173.082425 40.500000 0.957252 5.677406
173.082425 43.500000 0.957252 5.671708
173.082425 46.500000 0.957252 5.696378
173.082425 49.500000 0.957252 5.712162
173.082425 52.500000 0.957252 5.688772
173.082425 55.500000 0.957252 5.701568
173.082425 58.500000 0.957252 5.732751
173.082425 61.500000 0.957252 5.738269
173.082425 64.500000 0.957252 5.761202
173.082425 67.500000 0.957252 5.761340
173.082425 70.500000 0.957252 5.754596
173.082425 73.500000 0.957252 5.788213
173.082425 76.500000 0.957252 5.802645
173.082425 79.500000 0.957252 5.817435
173.082425 82.500000 0.957252 5.840336
173.082425 85.500000 0.957252 5.837947
173.082425 88.500000 0.957252 5.867913
173.082425 91.500000 0.957252 5.864692
173.082425 94.500000 0.957252 5.902138
173.082425 97.500000 0.957252 5.914616
173.082425 100.500000 0.957252 5.926111
173.082425 103.500000 0.957252 5.913812
173.082425 106.500000 0.957252 5.955525
173.082425 109.500000 0.957252 6.000457
173.082425 112.500000 0.957252 5.983414
173.082425 115.500000 0.957252 6.021910
173.082425 118.500000 0.957252 6.023166
173.082425 121.500000 0.957252 6.041455
173.082425 124.500000 0.957252 6.056739
173.082425 127.500000 0.957252 6.071507
173.082425 130.500000 0.957252 6.092440
173.082425 133.500000 0.957252 6.106383
173.082425 136.500000 0.957252 6.114018
173.082425 139.500000 0.957252 6.138484
173.082425 142.500000 0.957252 6.173108
173.082425 145.500000 0.957252 6.171026
173.082425 148.500000 0.957252 6.193111
173.082425 151.500000 0.957252 6.212654
173.082425 154.500000 0.957252 6.229054
173.082425 157.500000 0.957252 6.238578
173.082425 160.500000 0.957252 6.222900
173.082425 163.500000 0.957252 6.227071
173.082425 166.500000 0.957252 6.242369
173.082425 169.500000 0.957252 6.239915
173.082425 172.500000 0.957252 6.258132
173.082425 175.500000 0.957252 6.257678
173.082425 178.500000 0.957252 6.245278
175.943291 -178.500000 0.976063 6.266107
175.943291 -175.500000 0.976063 6.238578
175.943291 -172.500000 0.976063 6.258813
175.943291 -169.500000 0.976063 6.261314
175.943291 -166.500000 0.976063 6.241030
175.943291 -163.500000 0.976063 6.232145
175.943291 -160.500000 0.976063 6.241253
175.943291 -157.500000 0.976063 6.208758
175.943291 -154.500000 0.976063 6.195240
175.943291 -151.500000 0.976063 6.227952
175.943291 -148.500000 0.976063 6.208974
175.943291 -145.500000 0.976063 6.188443
175.943291 -142.500000 0.976063 6.160884
175.943291 -139.500000 0.976063 6.125083
175.943291 -136.500000 0.976063 6.138484
175.943291 -133.500000 0.976063 6.129264
175.943291 -130.500000 0.976063 6.118942
175.943291 -127.500000 0.976063 6.104630
175.943291 -124.500000 0.976063 6.065873
175.943291 -121.500000 0.976063 6.070942
175.943291 -118.500000 0.976063 6.051557
175.943291 -115.500000 0.976063 6.005205
175.943291 -112.500000 0.976063 6.021194
175.943291 -109.500000 0.976063 5.976540
175.943291 -106.500000 0.976063 5.974487
175.943291 -103.500000 0.976063 5.977739
175.943291 -100.500000 0.976063 5.910760
175.943291 -97.500000 0.976063 5.907079
175.943291 -94.500000 0.976063 5.890285
175.943291 -91.500000 0.976063 5.890756
175.943291 -88.500000 0.976063 5.886678
175.943291 -85.500000 0.976063 5.845280
175.943291 -82.500000 0.976063 5.838246
175.943291 -79.500000 0.976063 5.821386
175.943291 -76.500000 0.976063 5.781568
175.943291 -73.500000 0.976063 5.773008
175.943291 -70.500000 0.976063 5.751172
175.943291 -67.500000 0.976063 5.729669
175.943291 -64.500000 0.976063 5.715982
175.943291 -61.500000 0.976063 5.710848
175.943291 -58.500000 0.976063 5.701568
175.943291 -55.500000 0.976063 5.676898
175.943291 -52.500000 0.976063 5.688002
175.943291 -49.500000 0.976063 5.657292
175.943291 -46.500000 0.976063 5.644186
175.943291 -43.500000 0.976063 5.638918
175.943291 -40.500000 0.976063 5.650965
175.943291 -37.500000 0.976063 5.638307
175.943291 -34.500000 0.976063 5.633556
175.943291 -31.500000 0.976063 5.627135
175.943291 -28.500000 0.976063 5.643204
175.943291 -25.500000 0.976063 5.652202
175.943291 -22.500000 0.976063 5.657043
175.943291 -19.500000 0.976063 5.657666
175.943291 -16.500000 0.976063 5.673477
175.943291 -13.500000 0.976063 5.668179
175.943291 -10.500000 0.976063 5.694956
175.943291 -7.500000 0.976063 5.695214
175.943291 -4.500000 0.976063 5.697803
175.943291 -1.500000 0.976063 5.684159
175.943291 1.500000 0.976063 5.695473
175.943291 4.500000 0.976063 5.681478
175.943291 7.500000 0.976063 5.691988
175.943291 10.500000 0.976063 5.699619
175.943291 13.500000 0.976063 5.681860
175.943291 16.500000 0.976063 5.678041
175.943291 19.500000 0.976063 5.682115
175.943291 22.500000 0.976063 5.659161
175.943291 25.500000 0.976063 5.660658
175.943291 28.500000 0.976063 5.694956
175.943291 31.500000 0.976063 5.662033
175.943291 34.500000 0.976063 5.674869
175.943291 37.500000 0.976063 5.668053
175.943291 40.500000 0.976063 5.677406
175.943291 43.500000 0.976063 5.671708
175.943291 46.500000 0.976063 5.696378
175.943291 49.500000 0.976063 5.712162
175.943291 52.500000 0.976063 5.688772
175.943291 55.500000 0.976063 5.701568
175.943291 58.500000 0.976063 5.732751
175.943291 61.500000 0.976063 5.738269
175.943291 64.500000 0.976063 5.761202
175.943291 67.500000 0.976063 5.761340
175.943291 70.500000 0.976063 5.754596
175.943291 73.500000 0.976063 5.788213
175.943291 76.500000 0.976063 5.802645
175.943291 79.500000 0.976063 5.817435
175.943291 82.500000 0.976063 5.840336
175.943291 85.500000 0.976063 5.837947
175.943291 88.500000 0.976063 5.867913
175.943291 91.500000 0.976063 5.864692
175.943291 94.500000 0.976063 5.902138
175.943291 97.500000 0.976063 5.914616
175.943291 100.500000 0.976063 5.926111
175.943291 103.500000 0.976063 5.913812
175.943291 106.500000 0.976063 5.955525
175.943291 109.500000 0.976063 6.000457
175.943291 112.500000 0.976063 5.983414
175.943291 115.500000 0.976063 6.021910
175.943291 118.500000 0.976063 6.023166
175.943291 121.500000 0.976063 6.041455
175.943291 124.500000 0.976063 6.056739
175.943291 127.500000 0.976063 6.071507
175.943291 130.500000 0.976063 6.092440
175.943291 133.500000 0.976063 6.106383
175.943291 136.500000 0.976063 6.114018
175.943291 139.500000 0.976063 6.138484
175.943291 142.500000 0.976063 6.173108
175.943291 145.500000 0.976063 6.171026
175.943291 148.500000 0.976063 6.193111
175.943291 151.500000 0.976063 6.212654
175.943291 154.500000 0.976063 6.229054
175.943291 157.500000 0.976063 6.238578
175.943291 160.500000 0.976063 6.222900
175.943291 163.500000 0.976063 6.227071
175.943291 166.500000 0.976063 6.242369
175.943291 169.500000 0.976063 6.239915
175.943291 172.500000 0.976063 6.258132
175.943291 175.500000 0.976063 6.257678
175.943291 178.500000 0.976063 6.245278
178.804158 -178.500000 0.932507 6.266107
178.804158 -175.500000 0.932507 6.238578
178.804158 -172.500000 0.932507 6.258813
178.804158 -169.500000 0.932507 6.261314
178.804158 -166.500000 0.932507 6.241030
178.804158 -163.500000 0.932507 6.232145
178.804158 -160.500000 0.932507 6.241253
178.804158 -157.500000 0.932507 6.208758
178.804158 -154.500000 0.932507 6.195240
178.804158 -151.500000 0.932507 6.227952
178.804158 -148.500000 0.932507 6.208974
178.804158 -145.500000 0.932507 6.188443
178.804158 -142.500000 0.932507 6.160884
178.804158 -139.500000 0.932507 6.125083
178.804158 -136.500000 0.932507 6.138484
178.804158 -133.500000 0.932507 6.129264
178.804158 -130.500000 0.932507 6.118942
178.804158 -127.500000 0.932507 6.104630
178.804158 -124.500000 0.932507 6.065873
178.804158 -121.500000 0.932507 6.070942
178.804158 -118.500000 0.932507 6.051557
178.804158 -115.500000 0.932507 6.005205
178.804158 -112.500000 0.932507 6.021194
178.804158 -109.500000 0.932507 5.976540
178.804158 -106.500000 0.932507 5.974487
178.804158 -103.500000 0.932507 5.977739
178.804158 -100.500000 0.932507 5.910760
178.804158 -97.500000 0.932507 5.907079
178.804158 -94.500000 0.932507 5.890285
178.804158 -91.500000 0.932507 5.890756
178.804158 -88.500000 0.932507 5.886678
178.804158 -85.500000 0.932507 5.845280
178.804158 -82.500000 0.932507 5.838246
178.804158 -79.500000 0.932507 5.821386
178.804158 -76.500000 0.932507 5.781568
178.804158 -73.500000 0.932507 5.773008
178.804158 -70.500000 0.932507 5.751172
178.804158 -67.500000 0.932507 5.729669
178.804158 -64.500000 0.932507 5.715982
178.804158 -61.500000 0.932507 5.710848
178.804158 -58.500000 0.932507 5.701568
178.804158 -55.500000 0.932507 5.676898
178.804158 -52.500000 0.932507 5.688002
178.804158 -49.500000 0.932507 5.657292
178.804158 -46.500000 0.932507 5.644186
178.804158 -43.500000 0.932507 5.638918
178.804158 -40.500000 0.932507 5.650965
178.804158 -37.500000 0.932507 5.638307
178.804158 -34.500000 0.932507 5.633556
178.804158 -31.500000 0.932507 5.627135
178.804158 -28.500000 0.932507 5.643204
178.804158 -25.500000 0.932507 5.652202
178.804158 -22.500000 0.932507 5.657043
178.804158 -19.500000 0.932507 5.657666
178.804158 -16.500000 0.932507 5.673477
178.804158 -13.500000 0.932507 5.668179
178.804158 -10.500000 0.932507 5.694956
178.804158 -7.500000 0.932507 5.695214
178.804158 -4.500000 0.932507 5.697803
178.804158 -1.500000 0.932507 5.684159
178.804158 1.500000 0.932507 5.695473
178.804158 4.500000 0.932507 5.681478
178.804158 7.500000 0.932507 5.691988
178.804158 10.500000 0.932507 5.699619
178.804158 13.500000 0.932507 5.681860
178.804158 16.500000 0.932507 5.678041
178.804158 19.500000 0.932507 5.682115
178.804158 22.500000 0.932507 5.659161
178.804158 25.500000 0.932507 5.660658
178.804158 28.500000 0.932507 5.694956
178.804158 31.500000 0.932507 5.662033
178.804158 34.500000 0.932507 5.674869
178.804158 37.500000 0.932507 5.668053
178.804158 40.500000 0.932507 5.677406
178.804158 43.500000 0.932507 5.671708
178.804158 46.500000 0.932507 5.696378
178.804158 49.500000 0.932507 5.712162
178.804158 52.500000 0.932507 5.688772
178.804158 55.500000 0.932507 5.701568
178.804158 58.500000 0.932507 5.732751
178.804158 61.500000 0.932507 5.738269
178.804158 64.500000 0.932507 5.761202
178.804158 67.500000 0.932507 5.761340
178.804158 70.500000 0.932507 5.754596
178.804158 73.500000 0.932507 5.788213
178.804158 76.500000 0.932507 5.802645
178.804158 79.500000 0.932507 5.817435
178.804158 82.500000 0.932507 5.840336
178.804158 85.500000 0.932507 5.837947
178.804158 88.500000 0.932507 5.867913
178.804158 91.500000 0.932507 5.864692
178.804158 94.500000 0.932507 5.902138
178.804158 97.500000 0.932507 5.914616
178.804158 100.500000 0.932507 5.926111
178.804158 103.500000 0.932507 5.913812
178.804158 106.500000 0.932507 5.955525
178.804158 109.500000 0.932507 6.000457
178.804158 112.500000 0.932507 5.983414
178.804158 115.500000 0.932507 6.021910
178.804158 118.500000 0.932507 6.023166
178.804158 121.500000 0.932507 6.041455
178.804158 124.500000 0.932507 6.056739
178.804158 127.500000 0.932507 6.071507
178.804158 130.500000 0.932507 6.092440
178.804158 133.500000 0.932507 6.106383
178.804158 136.500000 0.932507 6.114018
178.804158 139.500000 0.932507 6.138484
178.804158 142.500000 0.932507 6.173108
178.804158 145.500000 0.932507 6.171026
178.804158 148.500000 0.932507 6.193111
178.804158 151.500000 0.932507 6.212654
178.804158 154.500000 0.932507 6.229054
178.804158 157.500000 0.932507 6.238578
178.804158 160.500000 0.932507 6.222900
178.804158 163.500000 0.932507 6.227071
178.804158 166.500000 0.932507 6.242369
178.804158 169.500000 0.932507 6.239915
178.804158 172.500000 0.932507 6.258132
178.804158 175.500000 0.932507 6.257678
178.804158 178.500000 0.932507 6.245278
