# Supplementary material for: Predicting scale-dependent chromatin polymer properties from systematic coarse-graining
Source: Nat Commun. 2023 Jul 11;14:4108. doi: 10.1038/s41467-023-39907-2 (PMC10336007; doi:10.1038/s41467-023-39907-2)
Supplement: Supplementary file 4 — Source Data [file 41467_2023_39907_MOESM4_ESM.zip › source_data/source_data_fig_5/source_data_fig_5a/IBI_dist_seg5.txt]

0.0163759 0.000001
0.0491276 0.000005
0.0818793 0.000011
0.114631 0.000021
0.147383 0.000039
0.180135 0.000068
0.212886 0.000096
0.245638 0.000150
0.27839 0.000224
0.311141 0.000324
0.343893 0.000453
0.376645 0.000643
0.409397 0.000898
0.442148 0.001226
0.4749 0.001628
0.507652 0.002158
0.540404 0.002748
0.573155 0.003406
0.605907 0.004209
0.638659 0.005085
0.67141 0.006030
0.704162 0.006950
0.736914 0.007982
0.769666 0.009117
0.802417 0.010189
0.835169 0.011347
0.867921 0.012397
0.900673 0.013608
0.933424 0.014786
0.966176 0.015947
0.998928 0.017085
1.03168 0.018303
1.06443 0.019525
1.09718 0.020729
1.12993 0.022025
1.16269 0.023278
1.19544 0.024588
1.22819 0.025775
1.26094 0.027068
1.29369 0.028374
1.32644 0.029700
1.3592 0.031095
1.39195 0.032376
1.4247 0.033700
1.45745 0.035037
1.4902 0.036456
1.52296 0.037760
1.55571 0.039066
1.58846 0.040532
1.62121 0.041778
1.65396 0.043187
1.68671 0.044541
1.71947 0.045899
1.75222 0.047202
1.78497 0.048480
1.81772 0.049821
1.85047 0.051140
1.88322 0.052330
1.91598 0.053727
1.94873 0.054899
1.98148 0.056136
2.01423 0.057283
2.04698 0.058579
2.07973 0.059698
2.11249 0.061140
2.14524 0.062460
2.17799 0.063822
2.21074 0.065108
2.24349 0.066314
2.27625 0.067378
2.309 0.068508
2.34175 0.069556
2.3745 0.070654
2.40725 0.071712
2.44 0.072625
2.47276 0.073408
2.50551 0.074240
2.53826 0.075148
2.57101 0.075982
2.60376 0.076755
2.63651 0.077491
2.66927 0.078132
2.70202 0.078957
2.73477 0.079474
2.76752 0.080191
2.80027 0.080607
2.83302 0.081242
2.86578 0.081821
2.89853 0.082347
2.93128 0.082782
2.96403 0.083321
2.99678 0.083876
3.02953 0.084291
3.06229 0.084525
3.09504 0.084930
3.12779 0.085072
3.16054 0.085552
3.19329 0.085735
3.22605 0.086079
3.2588 0.086057
3.29155 0.086208
3.3243 0.086400
3.35705 0.086411
3.3898 0.086570
3.42256 0.086416
3.45531 0.086241
3.48806 0.086300
3.52081 0.086259
3.55356 0.086032
3.58631 0.085842
3.61907 0.085723
3.65182 0.085588
3.68457 0.085347
3.71732 0.084839
3.75007 0.084595
3.78282 0.084315
3.81558 0.083794
3.84833 0.083380
3.88108 0.083006
3.91383 0.082541
3.94658 0.082015
3.97933 0.081559
4.01209 0.080920
4.04484 0.080356
4.07759 0.079793
4.11034 0.079037
4.14309 0.078299
4.17585 0.077553
4.2086 0.076942
4.24135 0.076066
4.2741 0.075480
4.30685 0.074712
4.3396 0.073807
4.37236 0.073172
4.40511 0.072222
4.43786 0.071366
4.47061 0.070530
4.50336 0.069470
4.53611 0.068744
4.56887 0.067662
4.60162 0.066817
4.63437 0.066025
4.66712 0.065049
4.69987 0.064017
4.73262 0.063017
4.76538 0.062033
4.79813 0.060999
4.83088 0.060037
4.86363 0.059135
4.89638 0.058126
4.92914 0.057116
4.96189 0.056045
4.99464 0.054955
5.02739 0.053895
5.06014 0.052841
5.09289 0.051828
5.12565 0.050827
5.1584 0.049782
5.19115 0.048786
5.2239 0.047658
5.25665 0.046692
5.2894 0.045543
5.32216 0.044590
5.35491 0.043612
5.38766 0.042524
5.42041 0.041496
5.45316 0.040523
5.48591 0.039527
5.51867 0.038601
5.55142 0.037619
5.58417 0.036676
5.61692 0.035645
5.64967 0.034674
5.68242 0.033682
5.71518 0.032881
5.74793 0.031905
5.78068 0.031031
5.81343 0.030077
5.84618 0.029252
5.87894 0.028300
5.91169 0.027511
5.94444 0.026641
5.97719 0.025802
6.00994 0.024955
6.04269 0.024122
6.07545 0.023382
6.1082 0.022554
6.14095 0.021855
6.1737 0.021140
6.20645 0.020363
6.2392 0.019739
6.27196 0.018932
6.30471 0.018263
6.33746 0.017635
6.37021 0.016992
6.40296 0.016413
6.43571 0.015761
6.46847 0.015170
6.50122 0.014503
6.53397 0.013951
6.56672 0.013386
6.59947 0.012916
6.63222 0.012411
6.66498 0.011858
6.69773 0.011354
6.73048 0.010881
6.76323 0.010388
6.79598 0.009942
6.82874 0.009522
6.86149 0.009165
6.89424 0.008717
6.92699 0.008306
6.95974 0.007967
6.99249 0.007622
7.02525 0.007188
7.058 0.006899
7.09075 0.006565
7.1235 0.006270
7.15625 0.005933
7.189 0.005649
7.22176 0.005345
7.25451 0.005124
7.28726 0.004834
7.32001 0.004625
7.35276 0.004366
7.38551 0.004138
7.41827 0.003975
7.45102 0.003721
7.48377 0.003523
7.51652 0.003337
7.54927 0.003161
7.58203 0.002986
7.61478 0.002827
7.64753 0.002637
7.68028 0.002517
7.71303 0.002381
7.74578 0.002232
7.77854 0.002129
7.81129 0.001993
7.84404 0.001881
7.87679 0.001771
7.90954 0.001690
7.94229 0.001569
7.97505 0.001492
8.0078 0.001393
8.04055 0.001309
8.0733 0.001230
8.10605 0.001154
8.1388 0.001069
8.17156 0.001013
8.20431 0.000953
8.23706 0.000900
8.26981 0.000835
8.30256 0.000789
8.33531 0.000739
8.36807 0.000687
8.40082 0.000641
8.43357 0.000603
8.46632 0.000553
8.49907 0.000527
8.53183 0.000502
8.56458 0.000453
8.59733 0.000423
8.63008 0.000407
8.66283 0.000376
8.69558 0.000352
8.72834 0.000324
8.76109 0.000310
8.79384 0.000281
8.82659 0.000268
8.85934 0.000245
8.89209 0.000233
8.92485 0.000207
8.9576 0.000199
8.99035 0.000183
9.0231 0.000173
9.05585 0.000156
9.0886 0.000148
9.12136 0.000137
9.15411 0.000122
9.18686 0.000121
9.21961 0.000111
9.25236 0.000105
9.28511 0.000096
9.31787 0.000085
9.35062 0.000088
9.38337 0.000084
9.41612 0.000071
9.44887 0.000064
9.48163 0.000061
9.51438 0.000057
9.54713 0.000055
9.57988 0.000046
9.61263 0.000044
9.64538 0.000043
9.67814 0.000038
9.71089 0.000039
9.74364 0.000032
9.77639 0.000032
9.80914 0.000028
9.84189 0.000025
9.87465 0.000027
9.9074 0.000024
9.94015 0.000022
9.9729 0.000020
10.0057 0.000018
10.0384 0.000016
10.0712 0.000014
10.1039 0.000012
10.1367 0.000014
10.1694 0.000014
10.2022 0.000013
10.2349 0.000011
10.2677 0.000010
10.3004 0.000009
10.3332 0.000008
10.3659 0.000009
10.3987 0.000008
10.4314 0.000006
10.4642 0.000007
10.4969 0.000005
10.5297 0.000005
10.5624 0.000005
10.5952 0.000005
10.6279 0.000005
10.6607 0.000005
10.6934 0.000004
10.7262 0.000004
10.7589 0.000003
10.7917 0.000002
10.8244 0.000003
10.8572 0.000003
10.8899 0.000002
10.9227 0.000002
10.9555 0.000003
10.9882 0.000003
11.021 0.000002
11.0537 0.000002
11.0865 0.000002
11.1192 0.000002
11.152 0.000002
11.1847 0.000002
11.2175 0.000001
11.2502 0.000001
11.283 0.000001
11.3157 0.000001
11.3485 0.000001
11.3812 0.000001
11.414 0.000001
11.4467 0.000001
11.4795 0.000001
11.5122 0.000001
11.545 0.000000
11.5777 0.000001
11.6105 0.000001
11.6432 0.000000
11.676 0.000000
11.7087 0.000000
11.7415 0.000000
11.7742 0.000000
11.807 0.000000
11.8397 0.000000
11.8725 0.000000
11.9053 0.000000
11.938 0.000000
11.9708 0.000000
12.0035 0.000000
12.0363 0.000000
12.069 0.000000
12.1018 0.000000
12.1345 0.000000
12.1673 0.000000
12.2 0.000000
12.2328 0.000000
12.2655 0.000000
12.2983 0.000000
12.331 0.000000
12.3638 0.000000
12.3965 0.000000
12.4293 0.000000
12.462 0.000000
12.4948 0.000000
12.5275 0.000000
12.5603 0.000000
12.593 0.000000
12.6258 0.000000
12.6585 0.000000
12.6913 0.000000
12.724 0.000000
12.7568 0.000000
12.7895 0.000000
12.8223 0.000000
12.8551 0.000000
12.8878 0.000000
12.9206 0.000000
12.9533 0.000000
12.9861 0.000000
13.0188 0.000000
13.0516 0.000000
13.0843 0.000000
