# Supplementary material for: Predicting scale-dependent chromatin polymer properties from systematic coarse-graining
Source: Nat Commun. 2023 Jul 11;14:4108. doi: 10.1038/s41467-023-39907-2 (PMC10336007; doi:10.1038/s41467-023-39907-2)
Supplement: Supplementary file 4 — Source Data [file 41467_2023_39907_MOESM4_ESM.zip › source_data/source_data_fig_5/source_data_fig_5a/IBI_dist_seg10.txt]

0.011579 0.000001
0.0347369 0.000009
0.0578949 0.000028
0.0810529 0.000051
0.104211 0.000085
0.127369 0.000142
0.150527 0.000202
0.173685 0.000278
0.196843 0.000366
0.220001 0.000486
0.243159 0.000633
0.266317 0.000803
0.289474 0.001013
0.312632 0.001246
0.33579 0.001551
0.358948 0.001881
0.382106 0.002292
0.405264 0.002792
0.428422 0.003310
0.45158 0.003937
0.474738 0.004686
0.497896 0.005450
0.521054 0.006301
0.544212 0.007248
0.56737 0.008293
0.590528 0.009401
0.613686 0.010531
0.636844 0.011797
0.660002 0.013055
0.68316 0.014266
0.706318 0.015664
0.729476 0.017007
0.752634 0.018428
0.775792 0.019943
0.79895 0.021111
0.822108 0.022549
0.845265 0.024018
0.868423 0.025476
0.891581 0.026868
0.914739 0.028281
0.937897 0.029717
0.961055 0.031289
0.984213 0.032545
1.00737 0.034022
1.03053 0.035488
1.05369 0.036866
1.07685 0.038351
1.1 0.039672
1.12316 0.041092
1.14632 0.042567
1.16948 0.044016
1.19263 0.045302
1.21579 0.046741
1.23895 0.048039
1.26211 0.049482
1.28527 0.050866
1.30842 0.052086
1.33158 0.053513
1.35474 0.054738
1.3779 0.056305
1.40106 0.057372
1.42421 0.058729
1.44737 0.060005
1.47053 0.061164
1.49369 0.062482
1.51685 0.063641
1.54 0.064978
1.56316 0.066053
1.58632 0.067283
1.60948 0.068467
1.63264 0.069394
1.65579 0.070718
1.67895 0.071798
1.70211 0.072575
1.72527 0.073570
1.74843 0.074694
1.77158 0.075717
1.79474 0.076617
1.8179 0.077598
1.84106 0.078394
1.86422 0.079212
1.88737 0.080041
1.91053 0.080921
1.93369 0.081751
1.95685 0.082624
1.98001 0.083086
2.00316 0.083765
2.02632 0.084475
2.04948 0.085072
2.07264 0.085682
2.0958 0.086169
2.11895 0.086582
2.14211 0.086970
2.16527 0.087250
2.18843 0.087887
2.21159 0.088200
2.23474 0.088688
2.2579 0.088640
2.28106 0.088911
2.30422 0.089212
2.32737 0.089230
2.35053 0.089210
2.37369 0.089398
2.39685 0.089268
2.42001 0.089092
2.44316 0.089067
2.46632 0.089041
2.48948 0.088911
2.51264 0.088596
2.5358 0.088556
2.55895 0.088065
2.58211 0.087931
2.60527 0.087295
2.62843 0.087032
2.65159 0.086741
2.67474 0.086239
2.6979 0.085745
2.72106 0.085104
2.74422 0.084522
2.76738 0.083964
2.79053 0.083376
2.81369 0.082671
2.83685 0.082067
2.86001 0.081260
2.88317 0.080445
2.90632 0.079876
2.92948 0.079107
2.95264 0.078334
2.9758 0.077581
2.99896 0.076759
3.02211 0.075946
3.04527 0.075186
3.06843 0.074211
3.09159 0.073080
3.11475 0.072367
3.1379 0.071421
3.16106 0.070427
3.18422 0.069475
3.20738 0.068407
3.23054 0.067524
3.25369 0.066623
3.27685 0.065456
3.30001 0.064374
3.32317 0.063396
3.34632 0.062314
3.36948 0.061417
3.39264 0.060247
3.4158 0.059178
3.43896 0.058125
3.46211 0.056940
3.48527 0.056039
3.50843 0.054837
3.53159 0.053816
3.55475 0.052836
3.5779 0.051672
3.60106 0.050601
3.62422 0.049626
3.64738 0.048414
3.67054 0.047451
3.69369 0.046253
3.71685 0.045226
3.74001 0.044101
3.76317 0.043126
3.78633 0.042064
3.80948 0.041071
3.83264 0.040052
3.8558 0.038891
3.87896 0.037911
3.90212 0.037036
3.92527 0.035898
3.94843 0.034985
3.97159 0.033969
3.99475 0.033050
4.01791 0.032034
4.04106 0.031070
4.06422 0.030224
4.08738 0.029280
4.11054 0.028371
4.1337 0.027480
4.15685 0.026634
4.18001 0.025710
4.20317 0.024946
4.22633 0.024127
4.24949 0.023324
4.27264 0.022499
4.2958 0.021739
4.31896 0.020970
4.34212 0.020224
4.36528 0.019498
4.38843 0.018824
4.41159 0.018087
4.43475 0.017402
4.45791 0.016765
4.48106 0.016104
4.50422 0.015493
4.52738 0.014874
4.55054 0.014325
4.5737 0.013776
4.59685 0.013199
4.62001 0.012622
4.64317 0.012046
4.66633 0.011539
4.68949 0.011124
4.71264 0.010569
4.7358 0.010159
4.75896 0.009661
4.78212 0.009236
4.80528 0.008836
4.82843 0.008381
4.85159 0.008040
4.87475 0.007676
4.89791 0.007274
4.92107 0.006999
4.94422 0.006565
4.96738 0.006341
4.99054 0.005997
5.0137 0.005704
5.03686 0.005384
5.06001 0.005119
5.08317 0.004891
5.10633 0.004590
5.12949 0.004394
5.15265 0.004121
5.1758 0.003908
5.19896 0.003724
5.22212 0.003521
5.24528 0.003319
5.26844 0.003171
5.29159 0.002985
5.31475 0.002803
5.33791 0.002613
5.36107 0.002491
5.38423 0.002328
5.40738 0.002225
5.43054 0.002082
5.4537 0.001959
5.47686 0.001850
5.50002 0.001732
5.52317 0.001632
5.54633 0.001517
5.56949 0.001442
5.59265 0.001348
5.6158 0.001254
5.63896 0.001189
5.66212 0.001101
5.68528 0.001032
5.70844 0.000972
5.73159 0.000927
5.75475 0.000858
5.77791 0.000792
5.80107 0.000759
5.82423 0.000697
5.84738 0.000655
5.87054 0.000616
5.8937 0.000566
5.91686 0.000532
5.94002 0.000492
5.96317 0.000470
5.98633 0.000439
6.00949 0.000401
6.03265 0.000374
6.05581 0.000349
6.07896 0.000331
6.10212 0.000303
6.12528 0.000281
6.14844 0.000270
6.1716 0.000243
6.19475 0.000233
6.21791 0.000215
6.24107 0.000191
6.26423 0.000179
6.28739 0.000168
6.31054 0.000158
6.3337 0.000142
6.35686 0.000134
6.38002 0.000120
6.40318 0.000118
6.42633 0.000110
6.44949 0.000099
6.47265 0.000093
6.49581 0.000084
6.51897 0.000074
6.54212 0.000075
6.56528 0.000073
6.58844 0.000065
6.6116 0.000061
6.63476 0.000055
6.65791 0.000048
6.68107 0.000044
6.70423 0.000040
6.72739 0.000039
6.75054 0.000037
6.7737 0.000034
6.79686 0.000029
6.82002 0.000029
6.84318 0.000026
6.86633 0.000025
6.88949 0.000022
6.91265 0.000023
6.93581 0.000021
6.95897 0.000017
6.98212 0.000017
7.00528 0.000015
7.02844 0.000014
7.0516 0.000014
7.07476 0.000011
7.09791 0.000012
7.12107 0.000011
7.14423 0.000011
7.16739 0.000009
7.19055 0.000008
7.2137 0.000008
7.23686 0.000009
7.26002 0.000007
7.28318 0.000006
7.30634 0.000006
7.32949 0.000005
7.35265 0.000004
7.37581 0.000005
7.39897 0.000004
7.42213 0.000004
7.44528 0.000004
7.46844 0.000003
7.4916 0.000003
7.51476 0.000003
7.53792 0.000003
7.56107 0.000003
7.58423 0.000002
7.60739 0.000003
7.63055 0.000002
7.65371 0.000001
7.67686 0.000001
7.70002 0.000002
7.72318 0.000001
7.74634 0.000001
7.76949 0.000001
7.79265 0.000001
7.81581 0.000001
7.83897 0.000001
7.86213 0.000001
7.88528 0.000001
7.90844 0.000001
7.9316 0.000001
7.95476 0.000001
7.97792 0.000000
8.00107 0.000000
8.02423 0.000000
8.04739 0.000001
8.07055 0.000000
8.09371 0.000001
8.11686 0.000000
8.14002 0.000000
8.16318 0.000000
8.18634 0.000000
8.2095 0.000000
8.23265 0.000000
8.25581 0.000000
8.27897 0.000000
8.30213 0.000000
8.32529 0.000000
8.34844 0.000000
8.3716 0.000000
8.39476 0.000000
8.41792 0.000000
8.44108 0.000000
8.46423 0.000000
8.48739 0.000000
8.51055 0.000000
8.53371 0.000000
8.55687 0.000000
8.58002 0.000000
8.60318 0.000000
8.62634 0.000000
8.6495 0.000000
8.67266 0.000000
8.69581 0.000000
8.71897 0.000000
8.74213 0.000000
8.76529 0.000000
8.78845 0.000000
8.8116 0.000000
8.83476 0.000000
8.85792 0.000000
8.88108 0.000000
8.90423 0.000000
8.92739 0.000000
8.95055 0.000000
8.97371 0.000000
8.99687 0.000000
9.02002 0.000000
9.04318 0.000000
9.06634 0.000000
9.0895 0.000000
9.11266 0.000000
9.13581 0.000000
9.15897 0.000000
9.18213 0.000000
9.20529 0.000000
9.22845 0.000000
9.2516 0.000000
