# Supplementary material for: Predicting scale-dependent chromatin polymer properties from systematic coarse-graining
Source: Nat Commun. 2023 Jul 11;14:4108. doi: 10.1038/s41467-023-39907-2 (PMC10336007; doi:10.1038/s41467-023-39907-2)
Supplement: Supplementary file 4 — Source Data [file 41467_2023_39907_MOESM4_ESM.zip › source_data/source_data_fig_5/source_data_fig_5a/IBI_dist_seg25.txt]

0.00857223 0.000002
0.0257167 0.000026
0.0428611 0.000070
0.0600056 0.000122
0.0771501 0.000206
0.0942945 0.000341
0.111439 0.000455
0.128583 0.000590
0.145728 0.000812
0.162872 0.000972
0.180017 0.001293
0.197161 0.001480
0.214306 0.001787
0.23145 0.002128
0.248595 0.002456
0.265739 0.002816
0.282884 0.003270
0.300028 0.003764
0.317173 0.004215
0.334317 0.004750
0.351461 0.005382
0.368606 0.005863
0.38575 0.006673
0.402895 0.007389
0.420039 0.008316
0.437184 0.009052
0.454328 0.009888
0.471473 0.010956
0.488617 0.011950
0.505762 0.013147
0.522906 0.014296
0.54005 0.015436
0.557195 0.016764
0.574339 0.018032
0.591484 0.019494
0.608628 0.021049
0.625773 0.022411
0.642917 0.023915
0.660062 0.025609
0.677206 0.027404
0.694351 0.029229
0.711495 0.030723
0.72864 0.032392
0.745784 0.034110
0.762928 0.036220
0.780073 0.037808
0.797217 0.039664
0.814362 0.041355
0.831506 0.043085
0.848651 0.045059
0.865795 0.046350
0.88294 0.048439
0.900084 0.049974
0.917229 0.051688
0.934373 0.053686
0.951518 0.055645
0.968662 0.057357
0.985806 0.059014
1.00295 0.060484
1.0201 0.062158
1.03724 0.063516
1.05438 0.065549
1.07153 0.066781
1.08867 0.068535
1.10582 0.069970
1.12296 0.071388
1.14011 0.072916
1.15725 0.074117
1.1744 0.075334
1.19154 0.076658
1.20868 0.078226
1.22583 0.079081
1.24297 0.080592
1.26012 0.081770
1.27726 0.082972
1.29441 0.083963
1.31155 0.084485
1.3287 0.086439
1.34584 0.086557
1.36298 0.087672
1.38013 0.088360
1.39727 0.089483
1.41442 0.089965
1.43156 0.090773
1.44871 0.091557
1.46585 0.092394
1.483 0.092963
1.50014 0.093192
1.51728 0.093699
1.53443 0.093999
1.55157 0.094713
1.56872 0.094652
1.58586 0.094942
1.60301 0.095552
1.62015 0.095614
1.6373 0.095443
1.65444 0.095928
1.67158 0.095449
1.68873 0.096244
1.70587 0.096159
1.72302 0.096093
1.74016 0.096538
1.75731 0.095250
1.77445 0.095627
1.7916 0.095290
1.80874 0.094938
1.82588 0.095132
1.84303 0.094072
1.86017 0.093752
1.87732 0.093312
1.89446 0.092748
1.91161 0.091894
1.92875 0.092219
1.9459 0.090719
1.96304 0.090757
1.98019 0.089708
1.99733 0.088808
2.01447 0.088475
2.03162 0.087562
2.04876 0.086451
2.06591 0.085772
2.08305 0.084818
2.1002 0.083947
2.11734 0.082934
2.13449 0.082352
2.15163 0.081219
2.16877 0.080095
2.18592 0.078938
2.20306 0.077806
2.22021 0.076399
2.23735 0.075635
2.2545 0.074232
2.27164 0.073392
2.28879 0.072309
2.30593 0.071253
2.32307 0.069814
2.34022 0.068478
2.35736 0.067432
2.37451 0.066073
2.39165 0.065123
2.4088 0.063469
2.42594 0.062169
2.44309 0.061363
2.46023 0.059835
2.47737 0.058788
2.49452 0.057555
2.51166 0.056536
2.52881 0.054956
2.54595 0.053731
2.5631 0.052880
2.58024 0.051521
2.59739 0.050406
2.61453 0.049150
2.63167 0.048015
2.64882 0.046683
2.66596 0.045388
2.68311 0.044348
2.70025 0.042902
2.7174 0.041861
2.73454 0.040762
2.75169 0.039265
2.76883 0.037987
2.78597 0.036618
2.80312 0.035743
2.82026 0.034688
2.83741 0.033419
2.85455 0.032222
2.8717 0.031097
2.88884 0.030082
2.90599 0.029079
2.92313 0.027867
2.94027 0.026926
2.95742 0.025892
2.97456 0.024850
2.99171 0.024151
3.00885 0.023157
3.026 0.022062
3.04314 0.021395
3.06029 0.020340
3.07743 0.019647
3.09458 0.018782
3.11172 0.017993
3.12886 0.017216
3.14601 0.016588
3.16315 0.015738
3.1803 0.015039
3.19744 0.014297
3.21459 0.013777
3.23173 0.012932
3.24888 0.012495
3.26602 0.011861
3.28316 0.011229
3.30031 0.010736
3.31745 0.010123
3.3346 0.009628
3.35174 0.009266
3.36889 0.008868
3.38603 0.008263
3.40318 0.007914
3.42032 0.007426
3.43746 0.007104
3.45461 0.006730
3.47175 0.006369
3.4889 0.005961
3.50604 0.005626
3.52319 0.005362
3.54033 0.005065
3.55748 0.004771
3.57462 0.004508
3.59176 0.004151
3.60891 0.004008
3.62605 0.003815
3.6432 0.003554
3.66034 0.003244
3.67749 0.003028
3.69463 0.002901
3.71178 0.002758
3.72892 0.002582
3.74606 0.002396
3.76321 0.002296
3.78035 0.002083
3.7975 0.002000
3.81464 0.001866
3.83179 0.001726
3.84893 0.001611
3.86608 0.001532
3.88322 0.001403
3.90036 0.001267
3.91751 0.001188
3.93465 0.001206
3.9518 0.001043
3.96894 0.000977
3.98609 0.000960
4.00323 0.000893
4.02038 0.000833
4.03752 0.000713
4.05466 0.000715
4.07181 0.000657
4.08895 0.000617
4.1061 0.000542
4.12324 0.000525
4.14039 0.000485
4.15753 0.000450
4.17468 0.000418
4.19182 0.000380
4.20896 0.000351
4.22611 0.000350
4.24325 0.000294
4.2604 0.000301
4.27754 0.000253
4.29469 0.000241
4.31183 0.000218
4.32898 0.000207
4.34612 0.000212
4.36327 0.000185
4.38041 0.000166
4.39755 0.000148
4.4147 0.000149
4.43184 0.000148
4.44899 0.000111
4.46613 0.000101
4.48328 0.000105
4.50042 0.000098
4.51757 0.000078
4.53471 0.000071
4.55185 0.000067
4.569 0.000060
4.58614 0.000064
4.60329 0.000056
4.62043 0.000051
4.63758 0.000049
4.65472 0.000043
4.67187 0.000050
4.68901 0.000042
4.70615 0.000040
4.7233 0.000031
4.74044 0.000026
4.75759 0.000033
4.77473 0.000027
4.79188 0.000019
4.80902 0.000026
4.82617 0.000021
4.84331 0.000014
4.86045 0.000019
4.8776 0.000013
4.89474 0.000014
4.91189 0.000013
4.92903 0.000013
4.94618 0.000010
4.96332 0.000009
4.98047 0.000010
4.99761 0.000007
5.01475 0.000008
5.0319 0.000005
5.04904 0.000007
5.06619 0.000008
5.08333 0.000005
5.10048 0.000005
5.11762 0.000007
5.13477 0.000008
5.15191 0.000004
5.16905 0.000003
5.1862 0.000003
5.20334 0.000003
5.22049 0.000002
5.23763 0.000003
5.25478 0.000002
5.27192 0.000002
5.28907 0.000002
5.30621 0.000002
5.32335 0.000002
5.3405 0.000002
5.35764 0.000004
5.37479 0.000000
5.39193 0.000000
5.40908 0.000001
5.42622 0.000000
5.44337 0.000003
5.46051 0.000002
5.47765 0.000001
5.4948 0.000000
5.51194 0.000001
5.52909 0.000001
5.54623 0.000001
5.56338 0.000001
5.58052 0.000001
5.59767 0.000001
5.61481 0.000001
5.63196 0.000001
5.6491 0.000000
5.66624 0.000000
5.68339 0.000000
5.70053 0.000000
5.71768 0.000000
5.73482 0.000000
5.75197 0.000000
5.76911 0.000001
5.78626 0.000000
5.8034 0.000000
5.82054 0.000002
5.83769 0.000000
5.85483 0.000000
5.87198 0.000000
5.88912 0.000000
5.90627 0.000001
5.92341 0.000000
5.94056 0.000000
5.9577 0.000000
5.97484 0.000000
5.99199 0.000000
6.00913 0.000000
6.02628 0.000000
6.04342 0.000000
6.06057 0.000000
6.07771 0.000000
6.09486 0.000000
6.112 0.000000
6.12914 0.000000
6.14629 0.000000
6.16343 0.000000
6.18058 0.000000
6.19772 0.000000
6.21487 0.000000
6.23201 0.000000
6.24916 0.000000
6.2663 0.000000
6.28344 0.000000
6.30059 0.000000
6.31773 0.000000
6.33488 0.000000
6.35202 0.000000
6.36917 0.000000
6.38631 0.000000
6.40346 0.000000
6.4206 0.000000
6.43774 0.000000
6.45489 0.000000
6.47203 0.000000
6.48918 0.000000
6.50632 0.000000
6.52347 0.000000
6.54061 0.000000
6.55776 0.000000
6.5749 0.000000
6.59204 0.000000
6.60919 0.000000
6.62633 0.000000
6.64348 0.000000
6.66062 0.000000
6.67777 0.000000
6.69491 0.000000
6.71206 0.000000
6.7292 0.000000
6.74634 0.000000
6.76349 0.000000
6.78063 0.000000
6.79778 0.000000
6.81492 0.000000
6.83207 0.000000
6.84921 0.000000
