# Supplementary material for: Predicting scale-dependent chromatin polymer properties from systematic coarse-graining
Source: Nat Commun. 2023 Jul 11;14:4108. doi: 10.1038/s41467-023-39907-2 (PMC10336007; doi:10.1038/s41467-023-39907-2)
Supplement: Supplementary file 4 — Source Data [file 41467_2023_39907_MOESM4_ESM.zip › source_data/source_data_fig_5/source_data_fig_5a/IBI_dist_seg50.txt]

0.00798805 0.000000
0.0239642 0.000052
0.0399403 0.000097
0.0559164 0.000186
0.0718925 0.000371
0.0878686 0.000480
0.103845 0.000787
0.119821 0.000892
0.135797 0.001138
0.151773 0.001396
0.167749 0.001791
0.183725 0.002098
0.199701 0.002562
0.215677 0.002816
0.231654 0.003341
0.24763 0.003946
0.263606 0.004527
0.279582 0.005181
0.295558 0.006213
0.311534 0.006907
0.32751 0.007303
0.343486 0.007581
0.359462 0.008558
0.375439 0.009328
0.391415 0.010426
0.407391 0.010845
0.423367 0.012100
0.439343 0.013359
0.455319 0.014077
0.471295 0.015449
0.487271 0.016304
0.503247 0.017817
0.519223 0.019165
0.5352 0.019532
0.551176 0.022005
0.567152 0.023297
0.583128 0.025153
0.599104 0.026226
0.61508 0.028191
0.631056 0.029550
0.647032 0.031471
0.663008 0.033040
0.678985 0.034925
0.694961 0.036994
0.710937 0.038326
0.726913 0.041182
0.742889 0.042300
0.758865 0.044124
0.774841 0.046734
0.790817 0.048481
0.806793 0.050228
0.82277 0.052665
0.838746 0.054493
0.854722 0.056865
0.870698 0.058201
0.886674 0.061392
0.90265 0.063321
0.918626 0.066077
0.934602 0.066642
0.950578 0.069547
0.966554 0.072000
0.982531 0.074017
0.998507 0.075841
1.01448 0.079206
1.03046 0.078750
1.04644 0.082498
1.06241 0.082405
1.07839 0.085464
1.09436 0.086674
1.11034 0.088982
1.12632 0.089732
1.14229 0.092952
1.15827 0.092795
1.17424 0.094328
1.19022 0.096265
1.2062 0.097289
1.22217 0.098649
1.23815 0.100049
1.25412 0.100650
1.2701 0.102288
1.28608 0.102345
1.30205 0.102789
1.31803 0.103628
1.334 0.104516
1.34998 0.105012
1.36596 0.106428
1.38193 0.105351
1.39791 0.107171
1.41389 0.107844
1.42986 0.107990
1.44584 0.108833
1.46181 0.107752
1.47779 0.107848
1.49377 0.108792
1.50974 0.108805
1.52572 0.108018
1.54169 0.108466
1.55767 0.107207
1.57365 0.105629
1.58962 0.105770
1.6056 0.105524
1.62157 0.105678
1.63755 0.105040
1.65353 0.103600
1.6695 0.102623
1.68548 0.101756
1.70146 0.101344
1.71743 0.100618
1.73341 0.100194
1.74938 0.098875
1.76536 0.098165
1.78134 0.096002
1.79731 0.096067
1.81329 0.094352
1.82926 0.092440
1.84524 0.091011
1.86122 0.090346
1.87719 0.089494
1.89317 0.087663
1.90914 0.084810
1.92512 0.083902
1.9411 0.081360
1.95707 0.082264
1.97305 0.080856
1.98903 0.077899
2.005 0.076232
2.02098 0.075861
2.03695 0.073771
2.05293 0.073109
2.06891 0.070515
2.08488 0.070007
2.10086 0.067969
2.11683 0.066545
2.13281 0.063898
2.14879 0.062546
2.16476 0.061449
2.18074 0.059617
2.19671 0.058120
2.21269 0.057273
2.22867 0.055441
2.24464 0.052976
2.26062 0.052246
2.2766 0.049930
2.29257 0.048550
2.30855 0.047509
2.32452 0.045367
2.3405 0.044572
2.35648 0.043030
2.37245 0.041344
2.38843 0.040218
2.4044 0.038967
2.42038 0.038245
2.43636 0.037051
2.45233 0.036204
2.46831 0.034344
2.48428 0.034025
2.50026 0.031729
2.51624 0.031015
2.53221 0.029462
2.54819 0.029494
2.56417 0.027000
2.58014 0.027105
2.59612 0.025875
2.61209 0.024725
2.62807 0.023648
2.64405 0.022554
2.66002 0.022118
2.676 0.020968
2.69197 0.019536
2.70795 0.018822
2.72393 0.018072
2.7399 0.017341
2.75588 0.016272
2.77185 0.015953
2.78783 0.015094
2.80381 0.014267
2.81978 0.013484
2.83576 0.012806
2.85174 0.012023
2.86771 0.011600
2.88369 0.011305
2.89966 0.010817
2.91564 0.009837
2.93162 0.009276
2.94759 0.009086
2.96357 0.008094
2.97954 0.008392
2.99552 0.007597
3.0115 0.007315
3.02747 0.006899
3.04345 0.006419
3.05942 0.005992
3.0754 0.005423
3.09138 0.005233
3.10735 0.005060
3.12333 0.004692
3.13931 0.004204
3.15528 0.004132
3.17126 0.003817
3.18723 0.003559
3.20321 0.003438
3.21919 0.003272
3.23516 0.003062
3.25114 0.002865
3.26711 0.002570
3.28309 0.002457
3.29907 0.002292
3.31504 0.002130
3.33102 0.002054
3.34699 0.001908
3.36297 0.001836
3.37895 0.001626
3.39492 0.001695
3.4109 0.001380
3.42688 0.001501
3.44285 0.001315
3.45883 0.001223
3.4748 0.001114
3.49078 0.001146
3.50676 0.001081
3.52273 0.000896
3.53871 0.000823
3.55468 0.000823
3.57066 0.000763
3.58664 0.000759
3.60261 0.000569
3.61859 0.000553
3.63456 0.000557
3.65054 0.000512
3.66652 0.000456
3.68249 0.000476
3.69847 0.000424
3.71444 0.000416
3.73042 0.000428
3.7464 0.000315
3.76237 0.000315
3.77835 0.000351
3.79433 0.000327
3.8103 0.000315
3.82628 0.000250
3.84225 0.000242
3.85823 0.000242
3.87421 0.000242
3.89018 0.000194
3.90616 0.000165
3.92213 0.000198
3.93811 0.000161
3.95409 0.000182
3.97006 0.000117
3.98604 0.000145
4.00201 0.000137
4.01799 0.000137
4.03397 0.000089
4.04994 0.000077
4.06592 0.000105
4.0819 0.000113
4.09787 0.000069
4.11385 0.000036
4.12982 0.000061
4.1458 0.000081
4.16178 0.000040
4.17775 0.000073
4.19373 0.000032
4.2097 0.000032
4.22568 0.000020
4.24166 0.000056
4.25763 0.000036
4.27361 0.000024
4.28958 0.000032
4.30556 0.000024
4.32154 0.000032
4.33751 0.000028
4.35349 0.000036
4.36947 0.000028
4.38544 0.000032
4.40142 0.000012
4.41739 0.000020
4.43337 0.000016
4.44935 0.000008
4.46532 0.000024
4.4813 0.000012
4.49727 0.000020
4.51325 0.000008
4.52923 0.000016
4.5452 0.000004
4.56118 0.000020
4.57715 0.000004
4.59313 0.000008
4.60911 0.000000
4.62508 0.000012
4.64106 0.000012
4.65704 0.000008
4.67301 0.000004
4.68899 0.000016
4.70496 0.000004
4.72094 0.000004
4.73692 0.000000
4.75289 0.000020
4.76887 0.000000
4.78484 0.000012
4.80082 0.000000
4.8168 0.000004
4.83277 0.000004
4.84875 0.000012
4.86472 0.000008
4.8807 0.000000
4.89668 0.000008
4.91265 0.000004
4.92863 0.000008
4.94461 0.000004
4.96058 0.000008
4.97656 0.000004
4.99253 0.000008
5.00851 0.000000
5.02449 0.000000
5.04046 0.000004
5.05644 0.000000
5.07241 0.000004
5.08839 0.000000
5.10437 0.000000
5.12034 0.000004
5.13632 0.000000
5.15229 0.000004
5.16827 0.000000
5.18425 0.000000
5.20022 0.000000
5.2162 0.000000
5.23218 0.000004
5.24815 0.000000
5.26413 0.000000
5.2801 0.000000
5.29608 0.000004
5.31206 0.000000
5.32803 0.000004
5.34401 0.000000
5.35998 0.000000
5.37596 0.000000
5.39194 0.000004
5.40791 0.000000
5.42389 0.000000
5.43986 0.000000
5.45584 0.000000
5.47182 0.000000
5.48779 0.000000
5.50377 0.000000
5.51975 0.000000
5.53572 0.000000
5.5517 0.000000
5.56767 0.000000
5.58365 0.000000
5.59963 0.000000
5.6156 0.000000
5.63158 0.000004
5.64755 0.000000
5.66353 0.000000
5.67951 0.000000
5.69548 0.000000
5.71146 0.000000
5.72743 0.000000
5.74341 0.000000
5.75939 0.000000
5.77536 0.000000
5.79134 0.000000
5.80732 0.000000
5.82329 0.000000
5.83927 0.000000
5.85524 0.000000
5.87122 0.000000
5.8872 0.000000
5.90317 0.000000
5.91915 0.000000
5.93512 0.000000
5.9511 0.000000
5.96708 0.000000
5.98305 0.000000
5.99903 0.000000
6.015 0.000000
6.03098 0.000000
6.04696 0.000000
6.06293 0.000000
6.07891 0.000000
6.09488 0.000000
6.11086 0.000000
6.12684 0.000000
6.14281 0.000000
6.15879 0.000000
6.17477 0.000000
6.19074 0.000000
6.20672 0.000000
6.22269 0.000000
6.23867 0.000000
6.25465 0.000000
6.27062 0.000000
6.2866 0.000000
6.30257 0.000000
6.31855 0.000000
6.33453 0.000000
6.3505 0.000000
6.36648 0.000000
6.38245 0.000000
