# Supplementary material for: Predicting scale-dependent chromatin polymer properties from systematic coarse-graining
Source: Nat Commun. 2023 Jul 11;14:4108. doi: 10.1038/s41467-023-39907-2 (PMC10336007; doi:10.1038/s41467-023-39907-2)
Supplement: Supplementary file 4 — Source Data [file 41467_2023_39907_MOESM4_ESM.zip › source_data/source_data_fig_5/source_data_fig_5a/target_dist_seg10.txt]

0.011579 0.000001
0.0347369 0.000010
0.0578949 0.000028
0.0810529 0.000051
0.104211 0.000088
0.127369 0.000140
0.150527 0.000197
0.173685 0.000276
0.196843 0.000373
0.220001 0.000485
0.243159 0.000623
0.266317 0.000794
0.289474 0.000994
0.312632 0.001232
0.33579 0.001533
0.358948 0.001874
0.382106 0.002268
0.405264 0.002746
0.428422 0.003299
0.45158 0.003916
0.474738 0.004631
0.497896 0.005419
0.521054 0.006277
0.544212 0.007217
0.56737 0.008240
0.590528 0.009324
0.613686 0.010501
0.636844 0.011690
0.660002 0.012959
0.68316 0.014240
0.706318 0.015560
0.729476 0.016903
0.752634 0.018342
0.775792 0.019728
0.79895 0.021090
0.822108 0.022523
0.845265 0.023958
0.868423 0.025398
0.891581 0.026851
0.914739 0.028298
0.937897 0.029669
0.961055 0.031188
0.984213 0.032513
1.00737 0.034007
1.03053 0.035490
1.05369 0.036894
1.07685 0.038332
1.1 0.039791
1.12316 0.041173
1.14632 0.042609
1.16948 0.044027
1.19263 0.045424
1.21579 0.046891
1.23895 0.048238
1.26211 0.049615
1.28527 0.050998
1.30842 0.052316
1.33158 0.053724
1.35474 0.055044
1.3779 0.056477
1.40106 0.057678
1.42421 0.058986
1.44737 0.060336
1.47053 0.061513
1.49369 0.062796
1.51685 0.063967
1.54 0.065279
1.56316 0.066428
1.58632 0.067614
1.60948 0.068735
1.63264 0.069856
1.65579 0.070971
1.67895 0.072041
1.70211 0.073021
1.72527 0.073972
1.74843 0.074997
1.77158 0.075973
1.79474 0.076896
1.8179 0.077864
1.84106 0.078631
1.86422 0.079415
1.88737 0.080219
1.91053 0.080995
1.93369 0.081740
1.95685 0.082520
1.98001 0.083100
2.00316 0.083719
2.02632 0.084252
2.04948 0.084874
2.07264 0.085448
2.0958 0.085818
2.11895 0.086308
2.14211 0.086681
2.16527 0.087034
2.18843 0.087427
2.21159 0.087725
2.23474 0.088016
2.2579 0.088165
2.28106 0.088364
2.30422 0.088547
2.32737 0.088581
2.35053 0.088740
2.37369 0.088737
2.39685 0.088758
2.42001 0.088721
2.44316 0.088596
2.46632 0.088481
2.48948 0.088334
2.51264 0.088163
2.5358 0.087938
2.55895 0.087696
2.58211 0.087400
2.60527 0.087024
2.62843 0.086774
2.65159 0.086345
2.67474 0.085837
2.6979 0.085471
2.72106 0.084883
2.74422 0.084372
2.76738 0.083889
2.79053 0.083263
2.81369 0.082575
2.83685 0.082093
2.86001 0.081389
2.88317 0.080678
2.90632 0.079885
2.92948 0.079271
2.95264 0.078473
2.9758 0.077625
2.99896 0.076834
3.02211 0.075984
3.04527 0.075149
3.06843 0.074264
3.09159 0.073378
3.11475 0.072475
3.1379 0.071543
3.16106 0.070589
3.18422 0.069557
3.20738 0.068563
3.23054 0.067578
3.25369 0.066616
3.27685 0.065519
3.30001 0.064482
3.32317 0.063412
3.34632 0.062361
3.36948 0.061327
3.39264 0.060301
3.4158 0.059175
3.43896 0.057973
3.46211 0.056898
3.48527 0.055778
3.50843 0.054707
3.53159 0.053615
3.55475 0.052447
3.5779 0.051389
3.60106 0.050300
3.62422 0.049113
3.64738 0.048077
3.67054 0.046952
3.69369 0.045886
3.71685 0.044781
3.74001 0.043694
3.76317 0.042616
3.78633 0.041532
3.80948 0.040507
3.83264 0.039449
3.8558 0.038374
3.87896 0.037337
3.90212 0.036317
3.92527 0.035308
3.94843 0.034314
3.97159 0.033348
3.99475 0.032384
4.01791 0.031409
4.04106 0.030464
4.06422 0.029564
4.08738 0.028629
4.11054 0.027756
4.1337 0.026906
4.15685 0.026007
4.18001 0.025197
4.20317 0.024331
4.22633 0.023527
4.24949 0.022683
4.27264 0.021965
4.2958 0.021178
4.31896 0.020416
4.34212 0.019729
4.36528 0.019014
4.38843 0.018311
4.41159 0.017713
4.43475 0.017022
4.45791 0.016402
4.48106 0.015797
4.50422 0.015153
4.52738 0.014584
4.55054 0.013996
4.5737 0.013448
4.59685 0.012954
4.62001 0.012453
4.64317 0.011931
4.66633 0.011426
4.68949 0.010973
4.71264 0.010549
4.7358 0.010093
4.75896 0.009657
4.78212 0.009283
4.80528 0.008861
4.82843 0.008502
4.85159 0.008125
4.87475 0.007785
4.89791 0.007472
4.92107 0.007114
4.94422 0.006814
4.96738 0.006491
4.99054 0.006219
5.0137 0.005926
5.03686 0.005667
5.06001 0.005411
5.08317 0.005174
5.10633 0.004955
5.12949 0.004731
5.15265 0.004502
5.1758 0.004284
5.19896 0.004099
5.22212 0.003914
5.24528 0.003725
5.26844 0.003550
5.29159 0.003404
5.31475 0.003223
5.33791 0.003071
5.36107 0.002936
5.38423 0.002791
5.40738 0.002658
5.43054 0.002541
5.4537 0.002413
5.47686 0.002308
5.50002 0.002200
5.52317 0.002075
5.54633 0.001988
5.56949 0.001896
5.59265 0.001803
5.6158 0.001715
5.63896 0.001621
5.66212 0.001547
5.68528 0.001473
5.70844 0.001405
5.73159 0.001339
5.75475 0.001269
5.77791 0.001214
5.80107 0.001164
5.82423 0.001094
5.84738 0.001040
5.87054 0.000987
5.8937 0.000943
5.91686 0.000901
5.94002 0.000858
5.96317 0.000812
5.98633 0.000780
6.00949 0.000734
6.03265 0.000706
6.05581 0.000664
6.07896 0.000635
6.10212 0.000608
6.12528 0.000579
6.14844 0.000547
6.1716 0.000523
6.19475 0.000493
6.21791 0.000467
6.24107 0.000449
6.26423 0.000430
6.28739 0.000409
6.31054 0.000390
6.3337 0.000376
6.35686 0.000354
6.38002 0.000339
6.40318 0.000314
6.42633 0.000309
6.44949 0.000295
6.47265 0.000280
6.49581 0.000268
6.51897 0.000252
6.54212 0.000241
6.56528 0.000227
6.58844 0.000224
6.6116 0.000212
6.63476 0.000199
6.65791 0.000198
6.68107 0.000181
6.70423 0.000174
6.72739 0.000166
6.75054 0.000158
6.7737 0.000153
6.79686 0.000147
6.82002 0.000138
6.84318 0.000132
6.86633 0.000129
6.88949 0.000121
6.91265 0.000114
6.93581 0.000109
6.95897 0.000108
6.98212 0.000099
7.00528 0.000095
7.02844 0.000094
7.0516 0.000091
7.07476 0.000087
7.09791 0.000080
7.12107 0.000080
7.14423 0.000075
7.16739 0.000072
7.19055 0.000068
7.2137 0.000067
7.23686 0.000065
7.26002 0.000061
7.28318 0.000058
7.30634 0.000056
7.32949 0.000052
7.35265 0.000052
7.37581 0.000049
7.39897 0.000048
7.42213 0.000044
7.44528 0.000044
7.46844 0.000040
7.4916 0.000042
7.51476 0.000040
7.53792 0.000035
7.56107 0.000037
7.58423 0.000033
7.60739 0.000033
7.63055 0.000031
7.65371 0.000029
7.67686 0.000029
7.70002 0.000028
7.72318 0.000027
7.74634 0.000026
7.76949 0.000025
7.79265 0.000023
7.81581 0.000023
7.83897 0.000022
7.86213 0.000020
7.88528 0.000021
7.90844 0.000020
7.9316 0.000018
7.95476 0.000019
7.97792 0.000017
8.00107 0.000016
8.02423 0.000015
8.04739 0.000015
8.07055 0.000015
8.09371 0.000014
8.11686 0.000014
8.14002 0.000014
8.16318 0.000013
8.18634 0.000012
8.2095 0.000011
8.23265 0.000011
8.25581 0.000011
8.27897 0.000011
8.30213 0.000011
8.32529 0.000009
8.34844 0.000010
8.3716 0.000009
8.39476 0.000009
8.41792 0.000008
8.44108 0.000008
8.46423 0.000008
8.48739 0.000007
8.51055 0.000008
8.53371 0.000007
8.55687 0.000006
8.58002 0.000007
8.60318 0.000006
8.62634 0.000006
8.6495 0.000006
8.67266 0.000006
8.69581 0.000006
8.71897 0.000006
8.74213 0.000005
8.76529 0.000005
8.78845 0.000004
8.8116 0.000005
8.83476 0.000004
8.85792 0.000004
8.88108 0.000004
8.90423 0.000004
8.92739 0.000003
8.95055 0.000004
8.97371 0.000003
8.99687 0.000003
9.02002 0.000003
9.04318 0.000003
9.06634 0.000003
9.0895 0.000003
9.11266 0.000003
9.13581 0.000003
9.15897 0.000002
9.18213 0.000002
9.20529 0.000003
9.22845 0.000002
9.2516 0.000002
