# Supplementary material for: Predicting scale-dependent chromatin polymer properties from systematic coarse-graining
Source: Nat Commun. 2023 Jul 11;14:4108. doi: 10.1038/s41467-023-39907-2 (PMC10336007; doi:10.1038/s41467-023-39907-2)
Supplement: Supplementary file 4 — Source Data [file 41467_2023_39907_MOESM4_ESM.zip › source_data/source_data_fig_5/source_data_fig_5a/target_dist_seg25.txt]

0.00857223 0.000003
0.0257167 0.000026
0.0428611 0.000069
0.0600056 0.000124
0.0771501 0.000211
0.0942945 0.000333
0.111439 0.000461
0.128583 0.000607
0.145728 0.000791
0.162872 0.000988
0.180017 0.001274
0.197161 0.001499
0.214306 0.001792
0.23145 0.002141
0.248595 0.002497
0.265739 0.002863
0.282884 0.003282
0.300028 0.003735
0.317173 0.004234
0.334317 0.004744
0.351461 0.005375
0.368606 0.005944
0.38575 0.006702
0.402895 0.007391
0.420039 0.008181
0.437184 0.009061
0.454328 0.009933
0.471473 0.010976
0.488617 0.011912
0.505762 0.013032
0.522906 0.014313
0.54005 0.015491
0.557195 0.016767
0.574339 0.018134
0.591484 0.019517
0.608628 0.021016
0.625773 0.022491
0.642917 0.023985
0.660062 0.025597
0.677206 0.027337
0.694351 0.028975
0.711495 0.030789
0.72864 0.032445
0.745784 0.034188
0.762928 0.035952
0.780073 0.037764
0.797217 0.039644
0.814362 0.041257
0.831506 0.043207
0.848651 0.044989
0.865795 0.046764
0.88294 0.048517
0.900084 0.050224
0.917229 0.051972
0.934373 0.053765
0.951518 0.055645
0.968662 0.057312
0.985806 0.058826
1.00295 0.060388
1.0201 0.062091
1.03724 0.063655
1.05438 0.065367
1.07153 0.067005
1.08867 0.068355
1.10582 0.069951
1.12296 0.071378
1.14011 0.072628
1.15725 0.074141
1.1744 0.075520
1.19154 0.076783
1.20868 0.078112
1.22583 0.079218
1.24297 0.080325
1.26012 0.081529
1.27726 0.082726
1.29441 0.083825
1.31155 0.084789
1.3287 0.085874
1.34584 0.086837
1.36298 0.087702
1.38013 0.088435
1.39727 0.089276
1.41442 0.090057
1.43156 0.090774
1.44871 0.091414
1.46585 0.092028
1.483 0.092766
1.50014 0.092930
1.51728 0.093583
1.53443 0.093984
1.55157 0.094366
1.56872 0.094824
1.58586 0.095353
1.60301 0.095542
1.62015 0.095473
1.6373 0.095544
1.65444 0.095835
1.67158 0.095759
1.68873 0.095936
1.70587 0.095894
1.72302 0.096125
1.74016 0.095947
1.75731 0.095473
1.77445 0.095374
1.7916 0.095154
1.80874 0.095022
1.82588 0.094674
1.84303 0.094040
1.86017 0.093766
1.87732 0.093313
1.89446 0.092813
1.91161 0.092344
1.92875 0.091843
1.9459 0.090998
1.96304 0.090477
1.98019 0.089755
1.99733 0.088991
2.01447 0.088074
2.03162 0.087244
2.04876 0.086608
2.06591 0.085705
2.08305 0.084851
2.1002 0.084075
2.11734 0.082940
2.13449 0.082018
2.15163 0.081027
2.16877 0.079753
2.18592 0.078798
2.20306 0.077966
2.22021 0.076613
2.23735 0.075553
2.2545 0.074389
2.27164 0.073236
2.28879 0.072197
2.30593 0.071056
2.32307 0.069679
2.34022 0.068524
2.35736 0.067416
2.37451 0.065993
2.39165 0.064677
2.4088 0.063282
2.42594 0.062090
2.44309 0.060727
2.46023 0.059403
2.47737 0.058003
2.49452 0.056657
2.51166 0.055496
2.52881 0.054041
2.54595 0.052866
2.5631 0.051691
2.58024 0.050186
2.59739 0.048714
2.61453 0.047646
2.63167 0.046367
2.64882 0.045163
2.66596 0.043785
2.68311 0.042615
2.70025 0.041472
2.7174 0.040161
2.73454 0.039030
2.75169 0.037709
2.76883 0.036662
2.78597 0.035605
2.80312 0.034442
2.82026 0.033370
2.83741 0.032205
2.85455 0.031263
2.8717 0.030028
2.88884 0.029122
2.90599 0.027943
2.92313 0.027132
2.94027 0.026078
2.95742 0.025128
2.97456 0.024297
2.99171 0.023226
3.00885 0.022503
3.026 0.021538
3.04314 0.020751
3.06029 0.020034
3.07743 0.019117
3.09458 0.018410
3.11172 0.017719
3.12886 0.016882
3.14601 0.016285
3.16315 0.015623
3.1803 0.014907
3.19744 0.014255
3.21459 0.013734
3.23173 0.013083
3.24888 0.012617
3.26602 0.012044
3.28316 0.011567
3.30031 0.011013
3.31745 0.010566
3.3346 0.010136
3.35174 0.009616
3.36889 0.009239
3.38603 0.008780
3.40318 0.008366
3.42032 0.008008
3.43746 0.007685
3.45461 0.007275
3.47175 0.006980
3.4889 0.006611
3.50604 0.006305
3.52319 0.006008
3.54033 0.005782
3.55748 0.005493
3.57462 0.005222
3.59176 0.004978
3.60891 0.004712
3.62605 0.004500
3.6432 0.004280
3.66034 0.004116
3.67749 0.003893
3.69463 0.003688
3.71178 0.003560
3.72892 0.003343
3.74606 0.003186
3.76321 0.003048
3.78035 0.002897
3.7975 0.002763
3.81464 0.002619
3.83179 0.002469
3.84893 0.002346
3.86608 0.002271
3.88322 0.002133
3.90036 0.002015
3.91751 0.001902
3.93465 0.001821
3.9518 0.001743
3.96894 0.001637
3.98609 0.001558
4.00323 0.001460
4.02038 0.001407
4.03752 0.001320
4.05466 0.001268
4.07181 0.001192
4.08895 0.001145
4.1061 0.001091
4.12324 0.001045
4.14039 0.000991
4.15753 0.000959
4.17468 0.000905
4.19182 0.000870
4.20896 0.000798
4.22611 0.000781
4.24325 0.000752
4.2604 0.000689
4.27754 0.000654
4.29469 0.000619
4.31183 0.000584
4.32898 0.000578
4.34612 0.000529
4.36327 0.000521
4.38041 0.000483
4.39755 0.000474
4.4147 0.000461
4.43184 0.000410
4.44899 0.000423
4.46613 0.000392
4.48328 0.000366
4.50042 0.000350
4.51757 0.000331
4.53471 0.000316
4.55185 0.000310
4.569 0.000290
4.58614 0.000288
4.60329 0.000263
4.62043 0.000247
4.63758 0.000237
4.65472 0.000223
4.67187 0.000217
4.68901 0.000217
4.70615 0.000203
4.7233 0.000186
4.74044 0.000178
4.75759 0.000170
4.77473 0.000176
4.79188 0.000159
4.80902 0.000149
4.82617 0.000140
4.84331 0.000140
4.86045 0.000131
4.8776 0.000122
4.89474 0.000126
4.91189 0.000118
4.92903 0.000108
4.94618 0.000110
4.96332 0.000097
4.98047 0.000097
4.99761 0.000089
5.01475 0.000087
5.0319 0.000083
5.04904 0.000085
5.06619 0.000081
5.08333 0.000072
5.10048 0.000075
5.11762 0.000071
5.13477 0.000067
5.15191 0.000067
5.16905 0.000063
5.1862 0.000058
5.20334 0.000057
5.22049 0.000053
5.23763 0.000055
5.25478 0.000044
5.27192 0.000049
5.28907 0.000043
5.30621 0.000044
5.32335 0.000040
5.3405 0.000046
5.35764 0.000037
5.37479 0.000038
5.39193 0.000037
5.40908 0.000035
5.42622 0.000032
5.44337 0.000032
5.46051 0.000029
5.47765 0.000031
5.4948 0.000026
5.51194 0.000025
5.52909 0.000022
5.54623 0.000023
5.56338 0.000022
5.58052 0.000021
5.59767 0.000026
5.61481 0.000019
5.63196 0.000022
5.6491 0.000018
5.66624 0.000018
5.68339 0.000018
5.70053 0.000019
5.71768 0.000017
5.73482 0.000015
5.75197 0.000017
5.76911 0.000016
5.78626 0.000013
5.8034 0.000012
5.82054 0.000012
5.83769 0.000012
5.85483 0.000014
5.87198 0.000011
5.88912 0.000011
5.90627 0.000012
5.92341 0.000013
5.94056 0.000013
5.9577 0.000011
5.97484 0.000010
5.99199 0.000008
6.00913 0.000009
6.02628 0.000010
6.04342 0.000009
6.06057 0.000009
6.07771 0.000008
6.09486 0.000008
6.112 0.000007
6.12914 0.000008
6.14629 0.000008
6.16343 0.000006
6.18058 0.000006
6.19772 0.000006
6.21487 0.000006
6.23201 0.000007
6.24916 0.000006
6.2663 0.000005
6.28344 0.000004
6.30059 0.000005
6.31773 0.000004
6.33488 0.000006
6.35202 0.000005
6.36917 0.000003
6.38631 0.000005
6.40346 0.000004
6.4206 0.000004
6.43774 0.000004
6.45489 0.000005
6.47203 0.000003
6.48918 0.000003
6.50632 0.000004
6.52347 0.000003
6.54061 0.000004
6.55776 0.000004
6.5749 0.000003
6.59204 0.000002
6.60919 0.000002
6.62633 0.000003
6.64348 0.000003
6.66062 0.000003
6.67777 0.000004
6.69491 0.000002
6.71206 0.000002
6.7292 0.000003
6.74634 0.000002
6.76349 0.000002
6.78063 0.000002
6.79778 0.000002
6.81492 0.000002
6.83207 0.000001
6.84921 0.000002
