# Supplementary material for: Predicting scale-dependent chromatin polymer properties from systematic coarse-graining
Source: Nat Commun. 2023 Jul 11;14:4108. doi: 10.1038/s41467-023-39907-2 (PMC10336007; doi:10.1038/s41467-023-39907-2)
Supplement: Supplementary file 4 — Source Data [file 41467_2023_39907_MOESM4_ESM.zip › source_data/source_data_fig_5/source_data_fig_5a/target_dist_seg50.txt]

0.00798805 0.000007
0.0239642 0.000036
0.0399403 0.000103
0.0559164 0.000184
0.0718925 0.000331
0.0878686 0.000468
0.103845 0.000673
0.119821 0.000880
0.135797 0.001092
0.151773 0.001395
0.167749 0.001811
0.183725 0.002147
0.199701 0.002504
0.215677 0.002934
0.231654 0.003376
0.24763 0.004017
0.263606 0.004514
0.279582 0.005095
0.295558 0.005856
0.311534 0.006417
0.32751 0.007168
0.343486 0.007811
0.359462 0.008693
0.375439 0.009359
0.391415 0.010179
0.407391 0.011004
0.423367 0.012187
0.439343 0.013098
0.455319 0.014347
0.471295 0.015385
0.487271 0.016589
0.503247 0.017902
0.519223 0.018864
0.5352 0.020435
0.551176 0.021656
0.567152 0.023096
0.583128 0.024840
0.599104 0.026284
0.61508 0.027905
0.631056 0.029583
0.647032 0.031592
0.663008 0.033233
0.678985 0.034914
0.694961 0.036625
0.710937 0.038719
0.726913 0.040633
0.742889 0.042632
0.758865 0.044517
0.774841 0.046803
0.790817 0.048758
0.806793 0.050765
0.82277 0.053051
0.838746 0.055020
0.854722 0.056679
0.870698 0.058939
0.886674 0.061073
0.90265 0.063433
0.918626 0.065370
0.934602 0.067502
0.950578 0.069706
0.966554 0.071525
0.982531 0.073753
0.998507 0.075992
1.01448 0.078031
1.03046 0.079810
1.04644 0.081612
1.06241 0.083040
1.07839 0.085076
1.09436 0.086577
1.11034 0.088606
1.12632 0.090028
1.14229 0.091663
1.15827 0.093162
1.17424 0.094239
1.19022 0.096219
1.2062 0.097236
1.22217 0.098638
1.23815 0.099486
1.25412 0.100521
1.2701 0.101886
1.28608 0.102467
1.30205 0.102813
1.31803 0.104353
1.334 0.105032
1.34998 0.105216
1.36596 0.106213
1.38193 0.107024
1.39791 0.106877
1.41389 0.107761
1.42986 0.107871
1.44584 0.107853
1.46181 0.108481
1.47779 0.108655
1.49377 0.108237
1.50974 0.108740
1.52572 0.107835
1.54169 0.107766
1.55767 0.107352
1.57365 0.106648
1.58962 0.106958
1.6056 0.105316
1.62157 0.105338
1.63755 0.104737
1.65353 0.104114
1.6695 0.102820
1.68548 0.102743
1.70146 0.101389
1.71743 0.100740
1.73341 0.099997
1.74938 0.098700
1.76536 0.098257
1.78134 0.096918
1.79731 0.095948
1.81329 0.094767
1.82926 0.093308
1.84524 0.091956
1.86122 0.090696
1.87719 0.089528
1.89317 0.087644
1.90914 0.086042
1.92512 0.085057
1.9411 0.083418
1.95707 0.081865
1.97305 0.079889
1.98903 0.079021
2.005 0.077119
2.02098 0.075647
2.03695 0.074200
2.05293 0.072708
2.06891 0.071209
2.08488 0.069564
2.10086 0.067997
2.11683 0.066512
2.13281 0.064637
2.14879 0.062943
2.16476 0.061538
2.18074 0.059888
2.19671 0.058403
2.21269 0.056670
2.22867 0.055296
2.24464 0.053545
2.26062 0.051912
2.2766 0.050205
2.29257 0.048598
2.30855 0.047301
2.32452 0.045717
2.3405 0.043760
2.35648 0.042824
2.37245 0.041498
2.38843 0.040114
2.4044 0.038500
2.42038 0.037505
2.43636 0.036214
2.45233 0.034763
2.46831 0.033511
2.48428 0.032359
2.50026 0.031120
2.51624 0.030020
2.53221 0.028859
2.54819 0.027675
2.56417 0.026854
2.58014 0.025374
2.59612 0.024347
2.61209 0.023603
2.62807 0.022565
2.64405 0.021597
2.66002 0.020695
2.676 0.019790
2.69197 0.019143
2.70795 0.018096
2.72393 0.017223
2.7399 0.016356
2.75588 0.015791
2.77185 0.015100
2.78783 0.014372
2.80381 0.013693
2.81978 0.012950
2.83576 0.012361
2.85174 0.011772
2.86771 0.011357
2.88369 0.010738
2.89966 0.010072
2.91564 0.009530
2.93162 0.009137
2.94759 0.008643
2.96357 0.008185
2.97954 0.007896
2.99552 0.007489
3.0115 0.006930
3.02747 0.006644
3.04345 0.006358
3.05942 0.006050
3.0754 0.005769
3.09138 0.005360
3.10735 0.005148
3.12333 0.004859
3.13931 0.004556
3.15528 0.004354
3.17126 0.004099
3.18723 0.003920
3.20321 0.003729
3.21919 0.003520
3.23516 0.003362
3.25114 0.003072
3.26711 0.002979
3.28309 0.002833
3.29907 0.002705
3.31504 0.002530
3.33102 0.002354
3.34699 0.002277
3.36297 0.002052
3.37895 0.001989
3.39492 0.001896
3.4109 0.001791
3.42688 0.001760
3.44285 0.001548
3.45883 0.001513
3.4748 0.001389
3.49078 0.001297
3.50676 0.001290
3.52273 0.001178
3.53871 0.001091
3.55468 0.001015
3.57066 0.000982
3.58664 0.000957
3.60261 0.000899
3.61859 0.000872
3.63456 0.000827
3.65054 0.000764
3.66652 0.000702
3.68249 0.000675
3.69847 0.000614
3.71444 0.000602
3.73042 0.000531
3.7464 0.000548
3.76237 0.000476
3.77835 0.000481
3.79433 0.000457
3.8103 0.000447
3.82628 0.000402
3.84225 0.000402
3.85823 0.000367
3.87421 0.000359
3.89018 0.000339
3.90616 0.000313
3.92213 0.000309
3.93811 0.000271
3.95409 0.000267
3.97006 0.000260
3.98604 0.000262
4.00201 0.000242
4.01799 0.000246
4.03397 0.000214
4.04994 0.000203
4.06592 0.000200
4.0819 0.000164
4.09787 0.000188
4.11385 0.000178
4.12982 0.000169
4.1458 0.000156
4.16178 0.000144
4.17775 0.000150
4.19373 0.000143
4.2097 0.000131
4.22568 0.000133
4.24166 0.000117
4.25763 0.000112
4.27361 0.000108
4.28958 0.000104
4.30556 0.000095
4.32154 0.000092
4.33751 0.000099
4.35349 0.000085
4.36947 0.000091
4.38544 0.000089
4.40142 0.000092
4.41739 0.000071
4.43337 0.000054
4.44935 0.000060
4.46532 0.000059
4.4813 0.000062
4.49727 0.000057
4.51325 0.000062
4.52923 0.000051
4.5452 0.000051
4.56118 0.000056
4.57715 0.000047
4.59313 0.000036
4.60911 0.000042
4.62508 0.000047
4.64106 0.000042
4.65704 0.000039
4.67301 0.000039
4.68899 0.000034
4.70496 0.000036
4.72094 0.000028
4.73692 0.000036
4.75289 0.000036
4.76887 0.000043
4.78484 0.000028
4.80082 0.000024
4.8168 0.000037
4.83277 0.000025
4.84875 0.000019
4.86472 0.000024
4.8807 0.000027
4.89668 0.000025
4.91265 0.000018
4.92863 0.000025
4.94461 0.000024
4.96058 0.000020
4.97656 0.000027
4.99253 0.000027
5.00851 0.000016
5.02449 0.000019
5.04046 0.000018
5.05644 0.000013
5.07241 0.000013
5.08839 0.000013
5.10437 0.000013
5.12034 0.000019
5.13632 0.000018
5.15229 0.000016
5.16827 0.000009
5.18425 0.000016
5.20022 0.000016
5.2162 0.000014
5.23218 0.000017
5.24815 0.000013
5.26413 0.000012
5.2801 0.000010
5.29608 0.000008
5.31206 0.000013
5.32803 0.000004
5.34401 0.000008
5.35998 0.000008
5.37596 0.000009
5.39194 0.000007
5.40791 0.000005
5.42389 0.000007
5.43986 0.000007
5.45584 0.000005
5.47182 0.000007
5.48779 0.000010
5.50377 0.000006
5.51975 0.000002
5.53572 0.000008
5.5517 0.000003
5.56767 0.000004
5.58365 0.000005
5.59963 0.000009
5.6156 0.000004
5.63158 0.000004
5.64755 0.000004
5.66353 0.000006
5.67951 0.000003
5.69548 0.000002
5.71146 0.000001
5.72743 0.000004
5.74341 0.000004
5.75939 0.000003
5.77536 0.000002
5.79134 0.000002
5.80732 0.000003
5.82329 0.000003
5.83927 0.000004
5.85524 0.000002
5.87122 0.000004
5.8872 0.000004
5.90317 0.000001
5.91915 0.000001
5.93512 0.000002
5.9511 0.000003
5.96708 0.000001
5.98305 0.000004
5.99903 0.000001
6.015 0.000002
6.03098 0.000001
6.04696 0.000000
6.06293 0.000002
6.07891 0.000001
6.09488 0.000001
6.11086 0.000000
6.12684 0.000002
6.14281 0.000002
6.15879 0.000001
6.17477 0.000002
6.19074 0.000000
6.20672 0.000002
6.22269 0.000001
6.23867 0.000002
6.25465 0.000001
6.27062 0.000000
6.2866 0.000001
6.30257 0.000001
6.31855 0.000001
6.33453 0.000000
6.3505 0.000001
6.36648 0.000000
6.38245 0.000001
