# Supplementary material for: Predicting scale-dependent chromatin polymer properties from systematic coarse-graining
Source: Nat Commun. 2023 Jul 11;14:4108. doi: 10.1038/s41467-023-39907-2 (PMC10336007; doi:10.1038/s41467-023-39907-2)
Supplement: Supplementary file 4 — Source Data [file 41467_2023_39907_MOESM4_ESM.zip › source_data/source_data_fig_5/source_data_fig_5a/target_dist_seg5.txt]

0.0163759 0.000001
0.0491276 0.000004
0.0818793 0.000011
0.114631 0.000022
0.147383 0.000040
0.180135 0.000063
0.212886 0.000099
0.245638 0.000150
0.27839 0.000222
0.311141 0.000318
0.343893 0.000456
0.376645 0.000642
0.409397 0.000896
0.442148 0.001221
0.4749 0.001633
0.507652 0.002145
0.540404 0.002746
0.573155 0.003437
0.605907 0.004223
0.638659 0.005085
0.67141 0.006019
0.704162 0.006993
0.736914 0.008029
0.769666 0.009098
0.802417 0.010194
0.835169 0.011336
0.867921 0.012458
0.900673 0.013596
0.933424 0.014782
0.966176 0.015946
0.998928 0.017158
1.03168 0.018361
1.06443 0.019563
1.09718 0.020797
1.12993 0.022019
1.16269 0.023290
1.19544 0.024562
1.22819 0.025857
1.26094 0.027154
1.29369 0.028483
1.32644 0.029792
1.3592 0.031140
1.39195 0.032470
1.4247 0.033826
1.45745 0.035168
1.4902 0.036557
1.52296 0.037873
1.55571 0.039245
1.58846 0.040593
1.62121 0.041967
1.65396 0.043299
1.68671 0.044655
1.71947 0.045981
1.75222 0.047312
1.78497 0.048642
1.81772 0.049922
1.85047 0.051244
1.88322 0.052512
1.91598 0.053772
1.94873 0.055063
1.98148 0.056295
2.01423 0.057449
2.04698 0.058718
2.07973 0.059922
2.11249 0.061063
2.14524 0.062208
2.17799 0.063406
2.21074 0.064487
2.24349 0.065573
2.27625 0.066646
2.309 0.067671
2.34175 0.068699
2.3745 0.069714
2.40725 0.070658
2.44 0.071618
2.47276 0.072577
2.50551 0.073452
2.53826 0.074314
2.57101 0.075119
2.60376 0.075930
2.63651 0.076776
2.66927 0.077508
2.70202 0.078239
2.73477 0.078957
2.76752 0.079641
2.80027 0.080221
2.83302 0.080828
2.86578 0.081408
2.89853 0.081985
2.93128 0.082460
2.96403 0.082977
2.99678 0.083394
3.02953 0.083765
3.06229 0.084180
3.09504 0.084544
3.12779 0.084891
3.16054 0.085128
3.19329 0.085372
3.22605 0.085571
3.2588 0.085751
3.29155 0.085874
3.3243 0.085989
3.35705 0.086094
3.3898 0.086125
3.42256 0.086057
3.45531 0.086126
3.48806 0.086049
3.52081 0.085963
3.55356 0.085772
3.58631 0.085661
3.61907 0.085494
3.65182 0.085259
3.68457 0.085024
3.71732 0.084713
3.75007 0.084393
3.78282 0.084052
3.81558 0.083620
3.84833 0.083242
3.88108 0.082811
3.91383 0.082333
3.94658 0.081828
3.97933 0.081317
4.01209 0.080753
4.04484 0.080194
4.07759 0.079553
4.11034 0.078939
4.14309 0.078283
4.17585 0.077592
4.2086 0.076880
4.24135 0.076133
4.2741 0.075337
4.30685 0.074653
4.3396 0.073804
4.37236 0.073012
4.40511 0.072174
4.43786 0.071334
4.47061 0.070484
4.50336 0.069582
4.53611 0.068674
4.56887 0.067748
4.60162 0.066823
4.63437 0.065878
4.66712 0.064865
4.69987 0.063923
4.73262 0.062957
4.76538 0.061934
4.79813 0.060947
4.83088 0.059929
4.86363 0.058936
4.89638 0.057847
4.92914 0.056851
4.96189 0.055773
4.99464 0.054772
5.02739 0.053745
5.06014 0.052645
5.09289 0.051640
5.12565 0.050598
5.1584 0.049536
5.19115 0.048486
5.2239 0.047457
5.25665 0.046391
5.2894 0.045325
5.32216 0.044331
5.35491 0.043295
5.38766 0.042254
5.42041 0.041257
5.45316 0.040251
5.48591 0.039245
5.51867 0.038251
5.55142 0.037256
5.58417 0.036292
5.61692 0.035332
5.64967 0.034369
5.68242 0.033422
5.71518 0.032489
5.74793 0.031589
5.78068 0.030648
5.81343 0.029807
5.84618 0.028898
5.87894 0.028027
5.91169 0.027180
5.94444 0.026346
5.97719 0.025536
6.00994 0.024726
6.04269 0.023937
6.07545 0.023168
6.1082 0.022431
6.14095 0.021665
6.1737 0.020945
6.20645 0.020226
6.2392 0.019538
6.27196 0.018837
6.30471 0.018192
6.33746 0.017542
6.37021 0.016941
6.40296 0.016314
6.43571 0.015725
6.46847 0.015142
6.50122 0.014569
6.53397 0.014018
6.56672 0.013498
6.59947 0.012979
6.63222 0.012479
6.66498 0.012004
6.69773 0.011518
6.73048 0.011078
6.76323 0.010630
6.79598 0.010199
6.82874 0.009781
6.86149 0.009384
6.89424 0.009000
6.92699 0.008634
6.95974 0.008268
6.99249 0.007931
7.02525 0.007585
7.058 0.007263
7.09075 0.006954
7.1235 0.006652
7.15625 0.006368
7.189 0.006095
7.22176 0.005829
7.25451 0.005566
7.28726 0.005323
7.32001 0.005095
7.35276 0.004862
7.38551 0.004646
7.41827 0.004426
7.45102 0.004228
7.48377 0.004038
7.51652 0.003859
7.54927 0.003677
7.58203 0.003517
7.61478 0.003354
7.64753 0.003193
7.68028 0.003046
7.71303 0.002904
7.74578 0.002768
7.77854 0.002641
7.81129 0.002516
7.84404 0.002406
7.87679 0.002286
7.90954 0.002180
7.94229 0.002066
7.97505 0.001973
8.0078 0.001883
8.04055 0.001795
8.0733 0.001709
8.10605 0.001621
8.1388 0.001545
8.17156 0.001474
8.20431 0.001401
8.23706 0.001337
8.26981 0.001274
8.30256 0.001208
8.33531 0.001153
8.36807 0.001097
8.40082 0.001039
8.43357 0.000996
8.46632 0.000946
8.49907 0.000900
8.53183 0.000857
8.56458 0.000817
8.59733 0.000776
8.63008 0.000738
8.66283 0.000702
8.69558 0.000667
8.72834 0.000640
8.76109 0.000604
8.79384 0.000581
8.82659 0.000548
8.85934 0.000525
8.89209 0.000498
8.92485 0.000473
8.9576 0.000453
8.99035 0.000430
9.0231 0.000410
9.05585 0.000388
9.0886 0.000372
9.12136 0.000353
9.15411 0.000338
9.18686 0.000323
9.21961 0.000307
9.25236 0.000292
9.28511 0.000280
9.31787 0.000268
9.35062 0.000256
9.38337 0.000242
9.41612 0.000231
9.44887 0.000221
9.48163 0.000209
9.51438 0.000201
9.54713 0.000190
9.57988 0.000183
9.61263 0.000176
9.64538 0.000167
9.67814 0.000159
9.71089 0.000153
9.74364 0.000144
9.77639 0.000138
9.80914 0.000133
9.84189 0.000128
9.87465 0.000121
9.9074 0.000115
9.94015 0.000111
9.9729 0.000105
10.0057 0.000102
10.0384 0.000096
10.0712 0.000093
10.1039 0.000089
10.1367 0.000084
10.1694 0.000081
10.2022 0.000077
10.2349 0.000074
10.2677 0.000072
10.3004 0.000068
10.3332 0.000065
10.3659 0.000063
10.3987 0.000060
10.4314 0.000057
10.4642 0.000055
10.4969 0.000052
10.5297 0.000051
10.5624 0.000048
10.5952 0.000046
10.6279 0.000045
10.6607 0.000043
10.6934 0.000040
10.7262 0.000040
10.7589 0.000038
10.7917 0.000036
10.8244 0.000034
10.8572 0.000033
10.8899 0.000033
10.9227 0.000031
10.9555 0.000029
10.9882 0.000029
11.021 0.000027
11.0537 0.000026
11.0865 0.000024
11.1192 0.000025
11.152 0.000024
11.1847 0.000023
11.2175 0.000021
11.2502 0.000021
11.283 0.000020
11.3157 0.000019
11.3485 0.000018
11.3812 0.000017
11.414 0.000017
11.4467 0.000016
11.4795 0.000016
11.5122 0.000015
11.545 0.000014
11.5777 0.000014
11.6105 0.000013
11.6432 0.000013
11.676 0.000012
11.7087 0.000012
11.7415 0.000011
11.7742 0.000011
11.807 0.000011
11.8397 0.000010
11.8725 0.000010
11.9053 0.000009
11.938 0.000009
11.9708 0.000009
12.0035 0.000008
12.0363 0.000008
12.069 0.000008
12.1018 0.000007
12.1345 0.000007
12.1673 0.000007
12.2 0.000007
12.2328 0.000006
12.2655 0.000006
12.2983 0.000006
12.331 0.000006
12.3638 0.000005
12.3965 0.000005
12.4293 0.000005
12.462 0.000005
12.4948 0.000005
12.5275 0.000004
12.5603 0.000004
12.593 0.000005
12.6258 0.000004
12.6585 0.000004
12.6913 0.000004
12.724 0.000004
12.7568 0.000004
12.7895 0.000004
12.8223 0.000003
12.8551 0.000003
12.8878 0.000003
12.9206 0.000003
12.9533 0.000003
12.9861 0.000003
13.0188 0.000003
13.0516 0.000002
13.0843 0.000003
