# Supplementary material for: Predicting scale-dependent chromatin polymer properties from systematic coarse-graining
Source: Nat Commun. 2023 Jul 11;14:4108. doi: 10.1038/s41467-023-39907-2 (PMC10336007; doi:10.1038/s41467-023-39907-2)
Supplement: Supplementary file 4 — Source Data [file 41467_2023_39907_MOESM4_ESM.zip › source_data/source_data_fig_5/source_data_fig_5b/pot_seg10.txt]

0.011579 3.345783
0.034737 2.855575
0.057895 2.823099
0.081053 2.903452
0.104211 2.828765
0.127369 2.745266
0.150527 2.715831
0.173685 2.647586
0.196843 2.568415
0.220001 2.514758
0.243159 2.424165
0.266317 2.327508
0.289474 2.232311
0.312632 2.142106
0.335790 2.017506
0.358948 1.912029
0.382106 1.804887
0.405264 1.687465
0.428422 1.567872
0.451580 1.459219
0.474738 1.342852
0.497896 1.235768
0.521054 1.129183
0.544212 1.030312
0.567370 0.934774
0.590528 0.841358
0.613686 0.753675
0.636844 0.670484
0.660002 0.593410
0.683160 0.521072
0.706318 0.454454
0.729476 0.391112
0.752634 0.330602
0.775792 0.277003
0.798950 0.227111
0.822108 0.181864
0.845265 0.138219
0.868423 0.096127
0.891581 0.059386
0.914739 0.025028
0.937897 -0.002295
0.961055 -0.032553
0.984213 -0.054238
1.007371 -0.078632
1.030529 -0.098782
1.053687 -0.116503
1.076845 -0.131435
1.100003 -0.146340
1.123161 -0.156095
1.146319 -0.166895
1.169477 -0.174479
1.192635 -0.181960
1.215793 -0.186503
1.238951 -0.188660
1.262109 -0.190081
1.285267 -0.191723
1.308425 -0.189562
1.331583 -0.189323
1.354741 -0.186631
1.377899 -0.184592
1.401056 -0.177695
1.424214 -0.173737
1.447372 -0.168015
1.470530 -0.161556
1.493688 -0.155633
1.516846 -0.148558
1.540004 -0.142695
1.563162 -0.135242
1.586320 -0.129576
1.609478 -0.121871
1.632636 -0.114641
1.655794 -0.107273
1.678952 -0.100074
1.702110 -0.093250
1.725268 -0.085297
1.748426 -0.079488
1.771584 -0.073973
1.794742 -0.067136
1.817900 -0.063528
1.841058 -0.057378
1.864216 -0.051084
1.887374 -0.047453
1.910532 -0.042809
1.933690 -0.039187
1.956847 -0.037026
1.980005 -0.033154
2.003163 -0.028924
2.026321 -0.026294
2.049479 -0.025015
2.072637 -0.022927
2.095795 -0.020240
2.118953 -0.019831
2.142111 -0.017934
2.165269 -0.016210
2.188427 -0.016762
2.211585 -0.015553
2.234743 -0.016382
2.257901 -0.014357
2.281059 -0.014475
2.304217 -0.015054
2.327375 -0.014146
2.350533 -0.015006
2.373691 -0.014569
2.396849 -0.015576
2.420007 -0.015527
2.443165 -0.014795
2.466323 -0.015270
2.489480 -0.015196
2.512638 -0.016306
2.535796 -0.016498
2.558954 -0.016177
2.582112 -0.016859
2.605270 -0.016974
2.628428 -0.017213
2.651586 -0.017789
2.674744 -0.016511
2.697902 -0.017206
2.721060 -0.015786
2.744218 -0.016193
2.767376 -0.016654
2.790534 -0.016280
2.813692 -0.016210
2.836850 -0.017003
2.860008 -0.016243
2.883166 -0.016134
2.906324 -0.015720
2.929482 -0.016439
2.952640 -0.015346
2.975798 -0.018120
2.998956 -0.015231
3.022114 -0.017182
3.045271 -0.016974
3.068429 -0.016835
3.091587 -0.014022
3.114745 -0.015936
3.137903 -0.015572
3.161061 -0.015052
3.184219 -0.014922
3.207377 -0.013843
3.230535 -0.013670
3.253693 -0.013412
3.276851 -0.012619
3.300009 -0.012150
3.323167 -0.011932
3.346325 -0.011324
3.369483 -0.010992
3.392641 -0.011000
3.415799 -0.010616
3.438957 -0.009381
3.462115 -0.009462
3.485273 -0.008767
3.508431 -0.008609
3.531589 -0.008542
3.554747 -0.008079
3.577905 -0.007561
3.601062 -0.007476
3.624220 -0.007128
3.647378 -0.007070
3.670536 -0.006439
3.693694 -0.006499
3.716852 -0.006264
3.740010 -0.005859
3.763168 -0.005898
3.786326 -0.005527
3.809484 -0.005436
3.832642 -0.005017
3.855800 -0.004602
3.878958 -0.004743
3.902116 -0.004460
3.925274 -0.004255
3.948432 -0.004082
3.971590 -0.004167
3.994748 -0.003823
4.017906 -0.003798
4.041064 -0.003720
4.064222 -0.003484
4.087380 -0.003426
4.110538 -0.003359
4.133696 -0.003530
4.156853 -0.003148
4.180011 -0.003260
4.203169 -0.003002
4.226327 -0.003052
4.249485 -0.002666
4.272643 -0.002692
4.295801 -0.002637
4.318959 -0.002497
4.342117 -0.002573
4.365275 -0.002534
4.388433 -0.002439
4.411591 -0.002559
4.434749 -0.002529
4.457907 -0.002506
4.481065 -0.002322
4.504223 -0.002389
4.527381 -0.002333
4.550539 -0.002272
4.573697 -0.002180
4.596855 -0.002219
4.620013 -0.002239
4.643171 -0.002156
4.666329 -0.002086
4.689487 -0.002059
4.712644 -0.002092
4.735802 -0.002060
4.758960 -0.002009
4.782118 -0.002026
4.805276 -0.001931
4.828434 -0.001955
4.851592 -0.001937
4.874750 -0.001888
4.897908 -0.001948
4.921066 -0.001778
4.944224 -0.001826
4.967382 -0.001835
4.990540 -0.001802
5.013698 -0.001791
5.036856 -0.001721
5.060014 -0.001756
5.083172 -0.001784
5.106330 -0.001707
5.129488 -0.001731
5.152646 -0.001724
5.175804 -0.001652
5.198962 -0.001675
5.222120 -0.001630
5.245278 -0.001615
5.268435 -0.001529
5.291593 -0.001586
5.314751 -0.001559
5.337909 -0.001473
5.361067 -0.001467
5.384225 -0.001431
5.407383 -0.001414
5.430541 -0.001404
5.453699 -0.001278
5.476857 -0.001333
5.500015 -0.001325
5.523173 -0.001232
5.546331 -0.001249
5.569489 -0.001213
5.592647 -0.001141
5.615805 -0.001164
5.638963 -0.001070
5.662121 -0.001072
5.685279 -0.001048
5.708437 -0.000989
5.731595 -0.001030
5.754753 -0.000949
5.777911 -0.000902
5.801069 -0.000872
5.824226 -0.000838
5.847384 -0.000813
5.870542 -0.000824
5.893700 -0.000744
5.916858 -0.000581
5.940016 -0.000708
5.963174 -0.000538
5.986332 -0.000542
6.009490 -0.000615
6.032648 -0.000594
6.055806 -0.000580
6.078964 -0.000441
6.102122 -0.000415
6.125280 -0.000408
6.148438 -0.000466
6.171596 -0.000366
6.194754 -0.000352
6.217912 -0.000344
6.241070 -0.000283
6.264228 -0.000364
6.287386 -0.000299
6.310544 -0.000286
6.333702 -0.000276
6.356860 -0.000269
6.380017 -0.000208
6.403175 -0.000226
6.426333 -0.000224
6.449491 -0.000203
6.472649 -0.000170
6.495807 -0.000167
6.518965 -0.000128
6.542123 -0.000164
6.565281 -0.000132
6.588439 -0.000129
6.611597 -0.000122
6.634755 -0.000110
6.657913 -0.000109
6.681071 -0.000088
6.704229 -0.000096
6.727387 -0.000084
6.750545 -0.000076
6.773703 -0.000098
6.796861 -0.000075
6.820019 -0.000074
6.843177 -0.000060
6.866335 -0.000048
6.889493 -0.000047
6.912650 -0.000048
6.935808 -0.000047
6.958966 -0.000047
6.982124 -0.000045
7.005282 -0.000042
7.028440 -0.000040
7.051598 -0.000039
7.074756 -0.000031
7.097914 -0.000032
7.121072 -0.000028
7.144230 -0.000026
7.167388 -0.000028
7.190546 -0.000025
7.213704 -0.000021
7.236862 -0.000018
7.260020 -0.000018
7.283178 -0.000015
7.306336 -0.000014
7.329494 -0.000016
7.352652 -0.000012
7.375810 -0.000014
7.398968 -0.000014
7.422126 -0.000010
7.445284 -0.000009
7.468441 -0.000006
7.491599 -0.000006
7.514757 -0.000003
7.537915 -0.000003
7.561073 0.000000
7.584231 0.000000
7.607389 0.000000
7.630547 0.000000
7.653705 0.000000
7.676863 0.000000
7.700021 0.000000
7.723179 0.000000
7.746337 0.000000
7.769495 0.000000
7.792653 0.000000
7.815811 0.000000
7.838969 0.000000
7.862127 0.000000
7.885285 0.000000
7.908443 0.000000
7.931601 0.000000
7.954759 0.000000
7.977917 0.000000
8.001075 0.000000
8.024232 0.000000
8.047390 0.000000
8.070548 0.000000
8.093706 0.000000
8.116864 0.000000
8.140022 0.000000
8.163180 0.000000
8.186338 0.000000
8.209496 0.000000
8.232654 0.000000
8.255812 0.000000
8.278970 0.000000
8.302128 0.000000
8.325286 0.000000
8.348444 0.000000
8.371602 0.000000
8.394760 0.000000
8.417918 0.000000
8.441076 0.000000
8.464234 0.000000
8.487392 0.000000
8.510550 0.000000
8.533708 0.000000
8.556866 0.000000
8.580023 0.000000
8.603181 0.000000
8.626339 0.000000
8.649497 0.000000
8.672655 0.000000
8.695813 0.000000
8.718971 0.000000
8.742129 0.000000
8.765287 0.000000
8.788445 0.000000
8.811603 0.000000
8.834761 0.000000
8.857919 0.000000
8.881077 0.000000
8.904235 0.000000
8.927393 0.000000
8.950551 0.000000
8.973709 0.000000
8.996867 0.000000
9.020025 0.000000
9.043183 0.000000
9.066341 0.000000
9.089499 0.000000
9.112657 0.000000
9.135814 0.000000
9.158972 0.000000
9.182130 0.000000
9.205288 0.000000
9.228446 0.000000
9.251604 0.000000
