# Supplementary material for: Predicting scale-dependent chromatin polymer properties from systematic coarse-graining
Source: Nat Commun. 2023 Jul 11;14:4108. doi: 10.1038/s41467-023-39907-2 (PMC10336007; doi:10.1038/s41467-023-39907-2)
Supplement: Supplementary file 4 — Source Data [file 41467_2023_39907_MOESM4_ESM.zip › source_data/source_data_fig_5/source_data_fig_5b/pot_seg25.txt]

0.008572 1.982075
0.025717 1.674281
0.042861 1.705165
0.060006 1.800650
0.077150 1.758127
0.094295 1.686778
0.111439 1.694438
0.128583 1.686223
0.145728 1.675081
0.162872 1.658129
0.180017 1.583911
0.197161 1.593507
0.214306 1.574509
0.231450 1.534112
0.248595 1.501040
0.265739 1.480431
0.282884 1.446168
0.300028 1.414563
0.317173 1.379414
0.334317 1.356355
0.351461 1.308016
0.368606 1.279176
0.385750 1.222461
0.402895 1.191125
0.420039 1.147380
0.437184 1.099492
0.454328 1.058503
0.471473 1.002529
0.488617 0.964886
0.505762 0.917980
0.522906 0.860432
0.540050 0.817292
0.557195 0.770212
0.574339 0.724516
0.591484 0.680146
0.608628 0.632460
0.625773 0.588425
0.642917 0.548022
0.660062 0.505177
0.677206 0.459257
0.694351 0.420063
0.711495 0.377659
0.728640 0.340348
0.745784 0.306275
0.762928 0.269538
0.780073 0.236048
0.797217 0.198335
0.814362 0.172884
0.831506 0.137875
0.848651 0.109003
0.865795 0.079343
0.882940 0.053136
0.900084 0.028773
0.917229 0.005481
0.934373 -0.021022
0.951518 -0.045923
0.968662 -0.068101
0.985806 -0.084649
1.002951 -0.102761
1.020095 -0.123543
1.037240 -0.140230
1.054384 -0.158179
1.071529 -0.174577
1.088673 -0.187848
1.105818 -0.202145
1.122962 -0.214656
1.140107 -0.224815
1.157251 -0.236514
1.174396 -0.247485
1.191540 -0.255664
1.208684 -0.266224
1.225829 -0.271633
1.242973 -0.278091
1.260118 -0.283934
1.277262 -0.290069
1.294407 -0.295022
1.311551 -0.298211
1.328696 -0.303182
1.345840 -0.305521
1.362985 -0.307187
1.380129 -0.307131
1.397273 -0.308402
1.414418 -0.308551
1.431562 -0.307991
1.448707 -0.306866
1.465851 -0.305252
1.482996 -0.304928
1.500140 -0.298199
1.517285 -0.297554
1.534429 -0.293252
1.551574 -0.289300
1.568718 -0.286650
1.585863 -0.284165
1.603007 -0.279301
1.620151 -0.271537
1.637296 -0.265626
1.654440 -0.261752
1.671585 -0.253865
1.688729 -0.250083
1.705874 -0.243898
1.723018 -0.240090
1.740163 -0.232471
1.757307 -0.222645
1.774452 -0.216826
1.791596 -0.211161
1.808741 -0.204929
1.825885 -0.197739
1.843029 -0.188304
1.860174 -0.181937
1.877318 -0.175236
1.894463 -0.167869
1.911607 -0.161231
1.928752 -0.155199
1.945896 -0.146375
1.963041 -0.139909
1.980185 -0.133176
1.997330 -0.125854
2.014474 -0.117472
2.031618 -0.110780
2.048763 -0.106079
2.065907 -0.099287
2.083052 -0.092988
2.100196 -0.089141
2.117341 -0.080421
2.134485 -0.076364
2.151630 -0.070045
2.168774 -0.062051
2.185919 -0.057591
2.203063 -0.055645
2.220208 -0.046977
2.237352 -0.043051
2.254496 -0.038767
2.271641 -0.034716
2.288785 -0.031367
2.305930 -0.027529
2.323074 -0.022136
2.340219 -0.019753
2.357363 -0.017788
2.374508 -0.012011
2.391652 -0.008392
2.408797 -0.002923
2.425941 -0.002044
2.443086 0.000034
2.460230 0.000042
2.477374 0.000061
2.494519 0.000077
2.511663 0.000075
2.528808 0.000094
2.545952 0.000088
2.563097 0.000092
2.580241 0.000111
2.597386 0.000135
2.614530 0.000119
2.631675 0.000125
2.648819 0.000115
2.665964 0.000133
2.683108 0.000126
2.700252 0.000121
2.717397 0.000131
2.734541 0.000124
2.751686 0.000135
2.768830 0.000121
2.785975 0.000115
2.803119 0.000118
2.820264 0.000102
2.837408 0.000112
2.854553 0.000095
2.871697 0.000105
2.888841 0.000087
2.905986 0.000109
2.923130 0.000083
2.940275 0.000080
2.957419 0.000088
2.974564 0.000068
2.991708 0.000084
3.008853 0.000005
3.025997 0.000006
3.043142 0.000006
3.060286 0.000003
3.077431 0.000005
3.094575 0.000004
3.111719 0.000002
3.128864 0.000004
3.146008 0.000001
3.163153 -0.000001
3.180297 0.000001
3.197442 -0.000001
3.214586 -0.000008
3.231731 -0.000011
3.248875 -0.000024
3.266020 -0.000029
3.283164 -0.000035
3.300309 -0.000037
3.317453 -0.000050
3.334597 -0.000064
3.351742 -0.000064
3.368886 -0.000071
3.386031 -0.000069
3.403175 -0.000077
3.420320 -0.000086
3.437464 -0.000096
3.454609 -0.000097
3.471753 -0.000110
3.488898 -0.000110
3.506042 -0.000118
3.523187 -0.000122
3.540331 -0.000136
3.557475 -0.000140
3.574620 -0.000140
3.591764 -0.000151
3.608909 -0.000152
3.626053 -0.000155
3.643198 -0.000162
3.660342 -0.000175
3.677487 -0.000172
3.694631 -0.000181
3.711776 -0.000191
3.728920 -0.000190
3.746064 -0.000189
3.763209 -0.000202
3.780353 -0.000202
3.797498 -0.000207
3.814642 -0.000206
3.831787 -0.000208
3.848931 -0.000205
3.866076 -0.000218
3.883220 -0.000213
3.900365 -0.000217
3.917509 -0.000213
3.934654 -0.000217
3.951798 -0.000223
3.968942 -0.000227
3.986087 -0.000221
4.003231 -0.000221
4.020376 -0.000220
4.037520 -0.000222
4.054665 -0.000219
4.071809 -0.000218
4.088954 -0.000224
4.106098 -0.000225
4.123243 -0.000219
4.140387 -0.000228
4.157532 -0.000229
4.174676 -0.000219
4.191820 -0.000230
4.208965 -0.000224
4.226109 -0.000221
4.243254 -0.000230
4.260398 -0.000212
4.277543 -0.000213
4.294687 -0.000213
4.311832 -0.000212
4.328976 -0.000218
4.346121 -0.000205
4.363265 -0.000212
4.380410 -0.000205
4.397554 -0.000208
4.414698 -0.000206
4.431843 -0.000194
4.448987 -0.000204
4.466132 -0.000201
4.483276 -0.000193
4.500421 -0.000186
4.517565 -0.000183
4.534710 -0.000187
4.551854 -0.000185
4.568999 -0.000182
4.586143 -0.000179
4.603287 -0.000172
4.620432 -0.000167
4.637576 -0.000171
4.654721 -0.000164
4.671865 -0.000163
4.689010 -0.000163
4.706154 -0.000154
4.723299 -0.000147
4.740443 -0.000147
4.757588 -0.000137
4.774732 -0.000147
4.791877 -0.000144
4.809021 -0.000132
4.826165 -0.000133
4.843310 -0.000127
4.860454 -0.000127
4.877599 -0.000116
4.894743 -0.000123
4.911888 -0.000126
4.929032 -0.000112
4.946177 -0.000114
4.963321 -0.000107
4.980466 -0.000107
4.997610 -0.000098
5.014755 -0.000096
5.031899 -0.000098
5.049043 -0.000093
5.066188 -0.000090
5.083332 -0.000094
5.100477 -0.000093
5.117621 -0.000085
5.134766 -0.000086
5.151910 -0.000086
5.169055 -0.000079
5.186199 -0.000073
5.203344 -0.000074
5.220488 -0.000065
5.237633 -0.000069
5.254777 -0.000064
5.271921 -0.000064
5.289066 -0.000064
5.306210 -0.000063
5.323355 -0.000058
5.340499 -0.000057
5.357644 -0.000044
5.374788 -0.000058
5.391933 -0.000053
5.409077 -0.000053
5.426222 -0.000050
5.443366 -0.000044
5.460510 -0.000035
5.477655 -0.000041
5.494799 -0.000029
5.511944 -0.000021
5.529088 -0.000023
5.546233 -0.000025
5.563377 -0.000031
5.580522 -0.000021
5.597666 -0.000026
5.614811 -0.000017
5.631955 -0.000017
5.649100 -0.000011
5.666244 -0.000015
5.683388 -0.000009
5.700533 -0.000016
5.717677 -0.000008
5.734822 -0.000009
5.751966 -0.000012
5.769111 -0.000011
5.786255 -0.000005
5.803400 -0.000004
5.820544 -0.000006
5.837689 -0.000006
5.854833 -0.000004
5.871978 -0.000006
5.889122 -0.000005
5.906266 -0.000004
5.923411 -0.000001
5.940555 -0.000003
5.957700 -0.000002
5.974844 -0.000002
5.991989 -0.000002
6.009133 -0.000001
6.026278 -0.000002
6.043422 -0.000001
6.060567 -0.000001
6.077711 -0.000001
6.094855 -0.000001
6.112000 -0.000001
6.129144 -0.000001
6.146289 0.000000
6.163433 -0.000001
6.180578 0.000000
6.197722 0.000000
6.214867 0.000000
6.232011 -0.000001
6.249156 -0.000000
6.266300 0.000000
6.283445 -0.000000
6.300589 0.000000
6.317733 0.000000
6.334878 -0.000000
6.352022 0.000000
6.369167 -0.000000
6.386311 0.000000
6.403456 0.000000
6.420600 0.000000
6.437745 0.000000
6.454889 0.000000
6.472034 -0.000000
6.489178 0.000000
6.506323 -0.000000
6.523467 0.000000
6.540611 0.000000
6.557756 0.000000
6.574900 0.000000
6.592045 0.000000
6.609189 0.000000
6.626334 0.000000
6.643478 0.000000
6.660623 0.000000
6.677767 0.000000
6.694912 0.000000
6.712056 0.000000
6.729201 0.000000
6.746345 0.000000
6.763489 0.000000
6.780634 0.000000
6.797778 0.000000
6.814923 0.000000
6.832067 0.000000
6.849212 0.000000
