# Supplementary material for: Predicting scale-dependent chromatin polymer properties from systematic coarse-graining
Source: Nat Commun. 2023 Jul 11;14:4108. doi: 10.1038/s41467-023-39907-2 (PMC10336007; doi:10.1038/s41467-023-39907-2)
Supplement: Supplementary file 4 — Source Data [file 41467_2023_39907_MOESM4_ESM.zip › source_data/source_data_fig_5/source_data_fig_5b/pot_seg50.txt]

0.007988 0.752073
0.023964 1.123069
0.039940 1.077330
0.055916 1.204348
0.071892 1.076713
0.087869 1.138150
0.103845 1.093785
0.119821 1.102725
0.135797 1.147384
0.151773 1.107454
0.167749 1.046210
0.183725 1.040519
0.199701 1.039906
0.215677 1.036830
0.231654 1.023588
0.247630 0.969126
0.263606 0.969746
0.279582 0.949586
0.295558 0.910785
0.311534 0.909338
0.327510 0.878809
0.343486 0.874342
0.359462 0.839707
0.375439 0.833952
0.391415 0.818470
0.407391 0.797278
0.423367 0.757435
0.439343 0.734696
0.455319 0.693819
0.471295 0.674887
0.487271 0.644099
0.503247 0.614063
0.519223 0.597562
0.535200 0.558459
0.551176 0.534936
0.567152 0.507011
0.583128 0.464598
0.599104 0.434508
0.615080 0.405950
0.631056 0.370595
0.647032 0.333876
0.663008 0.304447
0.678985 0.276991
0.694961 0.252195
0.710937 0.216072
0.726913 0.188304
0.742889 0.154857
0.758865 0.130542
0.774841 0.095849
0.790817 0.069004
0.806793 0.043332
0.822770 0.010142
0.838746 -0.011229
0.854722 -0.029990
0.870698 -0.056710
0.886674 -0.082493
0.902650 -0.109885
0.918626 -0.129660
0.934602 -0.153104
0.950578 -0.176154
0.966554 -0.194359
0.982531 -0.217416
0.998507 -0.239596
1.014483 -0.258960
1.030459 -0.274200
1.046435 -0.289493
1.062411 -0.299956
1.078387 -0.318703
1.094363 -0.330121
1.110339 -0.345793
1.126316 -0.357809
1.142292 -0.370535
1.158268 -0.380581
1.174244 -0.387012
1.190220 -0.404500
1.206196 -0.409617
1.222172 -0.418007
1.238148 -0.423147
1.254124 -0.427590
1.270101 -0.437083
1.286077 -0.436951
1.302053 -0.436278
1.318029 -0.447922
1.334005 -0.448672
1.349981 -0.447458
1.365957 -0.452627
1.381933 -0.456552
1.397909 -0.451527
1.413886 -0.456390
1.429862 -0.453113
1.445838 -0.449863
1.461814 -0.450111
1.477790 -0.448968
1.493766 -0.441613
1.509742 -0.443478
1.525718 -0.432399
1.541694 -0.428293
1.557670 -0.424686
1.573647 -0.415426
1.589623 -0.415692
1.605599 -0.397596
1.621575 -0.396319
1.637551 -0.390056
1.653527 -0.382149
1.669503 -0.369814
1.685479 -0.370077
1.701455 -0.355150
1.717432 -0.348992
1.733408 -0.343931
1.749384 -0.330095
1.765360 -0.328214
1.781336 -0.316416
1.797312 -0.309345
1.813288 -0.299553
1.829264 -0.286918
1.845240 -0.276857
1.861217 -0.267386
1.877193 -0.260840
1.893169 -0.243297
1.909145 -0.231784
1.925121 -0.226857
1.941097 -0.214204
1.957073 -0.205380
1.973049 -0.188743
1.989025 -0.186800
2.005001 -0.170164
2.020978 -0.163525
2.036954 -0.157508
2.052930 -0.147074
2.068906 -0.138900
2.084882 -0.127459
2.100858 -0.119966
2.116834 -0.115315
2.132810 -0.098840
2.148786 -0.090236
2.164763 -0.085417
2.180739 -0.076113
2.196715 -0.069829
2.212691 -0.059981
2.228667 -0.056364
2.244643 -0.044940
2.260619 -0.034428
2.276595 -0.025446
2.292571 -0.017086
2.308548 -0.015439
2.324524 -0.009626
2.340500 -0.000158
2.356476 -0.000878
2.372452 0.000013
2.388428 0.000096
2.404404 0.000241
2.420380 0.000183
2.436356 0.000186
2.452332 0.000316
2.468309 0.000370
2.484285 0.000392
2.500261 0.000403
2.516237 0.000398
2.532213 0.000420
2.548189 0.000472
2.564165 0.000358
2.580141 0.000528
2.596117 0.000524
2.612094 0.000424
2.628070 0.000445
2.644046 0.000453
2.660022 0.000463
2.675998 0.000447
2.691974 0.000311
2.707950 0.000429
2.723926 0.000417
2.739902 0.000466
2.755879 0.000334
2.771855 0.000319
2.787831 0.000300
2.803807 0.000297
2.819783 0.000334
2.835759 0.000264
2.851735 0.000273
2.867711 0.000144
2.883687 0.000156
2.899663 0.000194
2.915640 0.000237
2.931616 0.000159
2.947592 0.000107
2.963568 0.000101
2.979544 -0.002983
2.995520 -0.002481
3.011496 0.000019
3.027472 -0.000126
3.043448 -0.000575
3.059425 -0.001101
3.075401 -0.001466
3.091377 -0.000636
3.107353 -0.001799
3.123329 -0.001819
3.139305 -0.001422
3.155281 -0.002180
3.171257 -0.002023
3.187233 -0.002705
3.203210 -0.003061
3.219186 -0.003387
3.235162 -0.003843
3.251138 -0.002527
3.267114 -0.003668
3.283090 -0.003921
3.299066 -0.004706
3.315042 -0.004397
3.331018 -0.004121
3.346995 -0.004900
3.362971 -0.003419
3.378947 -0.004425
3.394923 -0.004831
3.410899 -0.004973
3.426875 -0.006042
3.442851 -0.004477
3.458827 -0.005546
3.474803 -0.005188
3.490779 -0.004942
3.506756 -0.006130
3.522732 -0.005257
3.538708 -0.004920
3.554684 -0.004831
3.570660 -0.005301
3.586636 -0.005866
3.602612 -0.006027
3.618588 -0.006798
3.634564 -0.006787
3.650541 -0.006144
3.666517 -0.005942
3.682493 -0.006290
3.698469 -0.005698
3.714445 -0.006081
3.730421 -0.005293
3.746397 -0.006740
3.762373 -0.005259
3.778349 -0.006720
3.794326 -0.006679
3.810302 -0.007141
3.826278 -0.006147
3.842254 -0.007259
3.858230 -0.006885
3.874206 -0.006775
3.890182 -0.007242
3.906158 -0.007181
3.922134 -0.007121
3.938110 -0.006273
3.954087 -0.006216
3.970063 -0.006653
3.986039 -0.007211
4.002015 -0.007091
4.017991 -0.007397
4.033967 -0.006649
4.049943 -0.007021
4.065919 -0.006926
4.081895 -0.005797
4.097872 -0.006653
4.113848 -0.006681
4.129824 -0.007173
4.145800 -0.006632
4.161776 -0.006349
4.177752 -0.006547
4.193728 -0.007177
4.209704 -0.006463
4.225680 -0.006900
4.241657 -0.006494
4.257633 -0.006748
4.273609 -0.005925
4.289585 -0.006136
4.305561 -0.005715
4.321537 -0.005773
4.337513 -0.006770
4.353489 -0.005947
4.369465 -0.006103
4.385441 -0.005897
4.401418 -0.006396
4.417394 -0.005612
4.433370 -0.004343
4.449346 -0.005259
4.465322 -0.005020
4.481298 -0.005714
4.497274 -0.005229
4.513250 -0.005198
4.529226 -0.004948
4.545203 -0.004842
4.561179 -0.005270
4.577155 -0.004281
4.593131 -0.004515
4.609107 -0.004417
4.625083 -0.004566
4.641059 -0.004293
4.657035 -0.004227
4.673011 -0.003471
4.688988 -0.003553
4.704964 -0.003295
4.720940 -0.003290
4.736916 -0.003364
4.752892 -0.003060
4.768868 -0.003588
4.784844 -0.002584
4.800820 -0.001888
4.816796 -0.002759
4.832772 -0.002080
4.848749 -0.001607
4.864725 -0.002580
4.880701 -0.002231
4.896677 -0.001903
4.912653 -0.001408
4.928629 -0.001910
4.944605 -0.001319
4.960581 -0.001618
4.976557 -0.001232
4.992534 -0.001539
5.008510 -0.000792
5.024486 -0.000728
5.040462 -0.000925
5.056438 -0.000631
5.072414 -0.000573
5.088390 -0.000576
5.104366 -0.000543
5.120342 -0.000557
5.136319 -0.000648
5.152295 -0.000525
5.168271 -0.000240
5.184247 -0.000347
5.200223 -0.000277
5.216199 -0.000283
5.232175 -0.000420
5.248151 -0.000089
5.264127 -0.000270
5.280103 -0.000194
5.296080 -0.000185
5.312056 -0.000099
5.328032 -0.000065
5.344008 -0.000098
5.359984 -0.000056
5.375960 -0.000118
5.391936 -0.000071
5.407912 -0.000044
5.423888 -0.000039
5.439865 -0.000049
5.455841 -0.000019
5.471817 -0.000062
5.487793 -0.000035
5.503769 -0.000026
5.519745 0.000000
5.535721 -0.000011
5.551697 -0.000009
5.567673 -0.000010
5.583650 -0.000006
5.599626 -0.000038
5.615602 -0.000007
5.631578 -0.000004
5.647554 -0.000015
5.663530 -0.000023
5.679506 -0.000006
5.695482 0.000000
5.711458 0.000000
5.727435 0.000000
5.743411 0.000000
5.759387 0.000000
5.775363 0.000000
5.791339 0.000000
5.807315 -0.000001
5.823291 0.000000
5.839267 -0.000002
5.855243 0.000000
5.871219 -0.000004
5.887196 0.000000
5.903172 0.000000
5.919148 0.000000
5.935124 0.000000
5.951100 0.000000
5.967076 0.000000
5.983052 0.000000
5.999028 0.000000
6.015004 0.000000
6.030981 0.000000
6.046957 0.000000
6.062933 0.000000
6.078909 0.000000
6.094885 0.000000
6.110861 0.000000
6.126837 0.000000
6.142813 0.000000
6.158789 0.000000
6.174766 0.000000
6.190742 0.000000
6.206718 0.000000
6.222694 0.000000
6.238670 0.000000
6.254646 0.000000
6.270622 0.000000
6.286598 0.000000
6.302574 0.000000
6.318550 0.000000
6.334527 0.000000
6.350503 0.000000
6.366479 0.000000
6.382455 0.000000
