# Supplementary material for: Predicting scale-dependent chromatin polymer properties from systematic coarse-graining
Source: Nat Commun. 2023 Jul 11;14:4108. doi: 10.1038/s41467-023-39907-2 (PMC10336007; doi:10.1038/s41467-023-39907-2)
Supplement: Supplementary file 4 — Source Data [file 41467_2023_39907_MOESM4_ESM.zip › source_data/source_data_fig_5/source_data_fig_5c/force_seg5.txt]

0.114631 0.894504
0.147383 3.074795
0.180135 3.971073
0.212886 4.707389
0.245638 5.340889
0.278390 5.880596
0.311141 6.280168
0.343893 6.598589
0.376645 6.771427
0.409397 6.813954
0.442148 6.670712
0.474900 6.443943
0.507652 6.107615
0.540404 5.726849
0.573155 5.303661
0.605907 4.863432
0.638659 4.433991
0.671410 4.028225
0.704162 3.638088
0.736914 3.295106
0.769666 2.969567
0.802417 2.668542
0.835169 2.383735
0.867921 2.118129
0.900673 1.882716
0.933424 1.667452
0.966176 1.470058
0.998928 1.283024
1.031679 1.097906
1.064431 0.931431
1.097183 0.774722
1.129935 0.635986
1.162686 0.511421
1.195438 0.393852
1.228190 0.288845
1.260942 0.188003
1.293693 0.097079
1.326445 0.013971
1.359197 -0.060340
1.391948 -0.122172
1.424700 -0.175871
1.457452 -0.221535
1.490204 -0.262177
1.522955 -0.296167
1.555707 -0.322316
1.588459 -0.339493
1.621211 -0.345768
1.653962 -0.349417
1.686714 -0.345715
1.719466 -0.343005
1.752217 -0.332985
1.784969 -0.321395
1.817721 -0.305828
1.850473 -0.284819
1.883224 -0.265696
1.915976 -0.246061
1.948728 -0.226334
1.981480 -0.203539
2.014231 -0.170182
2.046983 -0.128459
2.079735 -0.082250
2.112486 -0.041367
2.145238 -0.016549
2.177990 -0.002987
2.210742 -0.000254
2.243493 -0.000153
2.276245 -0.000087
2.308997 -0.000056
2.341749 -0.000038
2.374500 -0.000003
2.407252 0.000066
2.440004 0.000120
2.472755 0.000132
2.505507 0.000109
2.538259 0.000084
2.571011 0.000084
2.603762 0.000097
2.636514 0.000117
2.669266 0.000107
2.702018 0.000107
2.734769 0.000099
2.767521 0.000087
2.800273 0.000074
2.833024 0.000046
2.865776 0.000041
2.898528 0.000020
2.931280 0.000005
2.964031 -0.000003
2.996783 -0.000003
3.029535 0.000028
