# Supplementary material for: Predicting scale-dependent chromatin polymer properties from systematic coarse-graining
Source: Nat Commun. 2023 Jul 11;14:4108. doi: 10.1038/s41467-023-39907-2 (PMC10336007; doi:10.1038/s41467-023-39907-2)
Supplement: Supplementary file 4 — Source Data [file 41467_2023_39907_MOESM4_ESM.zip › source_data/source_data_fig_5/source_data_fig_5c/force_seg10.txt]

0.081053 2.643417
0.104211 1.703670
0.127369 2.243588
0.150527 2.687063
0.173685 2.815888
0.196843 3.030817
0.220001 3.410813
0.243159 3.702253
0.266317 4.013829
0.289474 4.299461
0.312632 4.496542
0.335790 4.669188
0.358948 4.792077
0.382106 4.883428
0.405264 4.910035
0.428422 4.917458
0.451580 4.866644
0.474738 4.747434
0.497896 4.590473
0.521054 4.431136
0.544212 4.238981
0.567370 4.065355
0.590528 3.874471
0.613686 3.675756
0.636844 3.457664
0.660002 3.234588
0.683160 3.027755
0.706318 2.829292
0.729476 2.642068
0.752634 2.449334
0.775792 2.263351
0.798950 2.096148
0.822108 1.946735
0.845265 1.818819
0.868423 1.673570
0.891581 1.533061
0.914739 1.377559
0.937897 1.244941
0.961055 1.129095
0.984213 1.022314
1.007371 0.927088
1.030529 0.823528
1.053687 0.727675
1.076845 0.631218
1.100003 0.542466
1.123161 0.464404
1.146319 0.392492
1.169477 0.315920
1.192635 0.243886
1.215793 0.169596
1.238951 0.102283
1.262109 0.048525
1.285267 0.000979
1.308425 -0.035690
1.331583 -0.080779
1.354741 -0.124450
1.377899 -0.165780
1.401056 -0.205971
1.424214 -0.229274
1.447372 -0.252890
1.470530 -0.261108
1.493688 -0.276409
1.516846 -0.279569
1.540004 -0.284488
1.563162 -0.290749
1.586320 -0.297629
1.609478 -0.307759
1.632636 -0.309799
1.655794 -0.314747
1.678952 -0.308569
1.702110 -0.299501
1.725268 -0.287877
1.748426 -0.266229
1.771584 -0.251868
1.794742 -0.240263
1.817900 -0.232756
1.841058 -0.227751
1.864216 -0.210845
1.887374 -0.190604
1.910532 -0.167503
1.933690 -0.152008
1.956847 -0.147816
1.980005 -0.139582
2.003163 -0.126418
2.026321 -0.111272
2.049479 -0.091308
2.072637 -0.079987
2.095795 -0.072909
2.118953 -0.062167
2.142111 -0.052081
2.165269 -0.033495
2.188427 -0.027647
2.211585 -0.020482
2.234743 -0.016693
2.257901 -0.018072
2.281059 -0.007506
2.304217 -0.005373
2.327375 0.004552
2.350533 0.007186
2.373691 0.006089
2.396849 0.006733
2.420007 0.000396
2.443165 0.003958
2.466323 0.007564
2.489480 0.012195
2.512638 0.015376
2.535796 0.011652
2.558954 0.010961
2.582112 0.010777
2.605270 0.007121
2.628428 0.005383
2.651586 -0.005552
2.674744 -0.010043
2.697902 -0.010364
2.721060 -0.008561
2.744218 -0.001292
2.767376 0.001108
2.790534 0.002962
2.813692 0.000910
2.836850 -0.003768
2.860008 -0.004318
2.883166 -0.007021
2.906324 0.001889
2.929482 0.002159
2.952640 0.008061
2.975798 0.006772
2.998956 0.003908
3.022114 -0.003116
