# Supplementary material for: Predicting scale-dependent chromatin polymer properties from systematic coarse-graining
Source: Nat Commun. 2023 Jul 11;14:4108. doi: 10.1038/s41467-023-39907-2 (PMC10336007; doi:10.1038/s41467-023-39907-2)
Supplement: Supplementary file 4 — Source Data [file 41467_2023_39907_MOESM4_ESM.zip › source_data/source_data_fig_5/source_data_fig_5c/force_seg25.txt]

0.145728 1.309080
0.162872 1.257697
0.180017 1.410276
0.197161 1.504166
0.214306 1.552246
0.231450 1.610021
0.248595 1.712024
0.265739 1.789720
0.282884 1.865058
0.300028 1.934856
0.317173 1.997515
0.334317 2.118488
0.351461 2.204342
0.368606 2.281060
0.385750 2.367817
0.402895 2.444983
0.420039 2.516161
0.437184 2.577882
0.454328 2.629150
0.471473 2.668974
0.488617 2.687311
0.505762 2.709047
0.522906 2.704234
0.540050 2.700998
0.557195 2.681809
0.574339 2.657254
0.591484 2.628754
0.608628 2.586489
0.625773 2.545026
0.642917 2.492784
0.660062 2.441654
0.677206 2.385852
0.694351 2.324409
0.711495 2.258391
0.728640 2.188843
0.745784 2.118640
0.762928 2.049440
0.780073 1.977890
0.797217 1.902860
0.814362 1.831540
0.831506 1.766410
0.848651 1.694686
0.865795 1.624570
0.882940 1.556256
0.900084 1.488097
0.917229 1.425635
0.934373 1.363247
0.951518 1.300519
0.968662 1.231852
0.985806 1.170309
1.002951 1.112305
1.020095 1.056300
1.037240 1.000058
1.054384 0.942121
1.071529 0.883783
1.088673 0.827261
1.105818 0.773811
1.122962 0.721344
1.140107 0.668887
1.157251 0.617408
1.174396 0.566983
1.191540 0.518590
1.208684 0.471451
1.225829 0.426009
1.242973 0.381660
1.260118 0.339957
1.277262 0.298806
1.294407 0.256450
1.311551 0.216063
1.328696 0.176647
1.345840 0.137672
1.362985 0.098556
1.380129 0.061994
1.397273 0.026196
1.414418 -0.009221
1.431562 -0.041482
1.448707 -0.070379
1.465851 -0.098414
1.482996 -0.127141
1.500140 -0.153048
1.517285 -0.174770
1.534429 -0.198920
1.551574 -0.218417
1.568718 -0.237455
1.585863 -0.255872
1.603007 -0.275420
1.620151 -0.294004
1.637296 -0.306487
1.654440 -0.321084
1.671585 -0.331723
1.688729 -0.342220
1.705874 -0.355487
1.723018 -0.367964
1.740163 -0.378625
1.757307 -0.385062
1.774452 -0.390492
1.791596 -0.396294
1.808741 -0.402745
1.825885 -0.409951
1.843029 -0.412206
1.860174 -0.412602
1.877318 -0.412287
1.894463 -0.412168
1.911607 -0.412473
1.928752 -0.412730
1.945896 -0.410644
1.963041 -0.404336
1.980185 -0.400225
1.997330 -0.395658
2.014474 -0.388645
2.031618 -0.381326
2.048763 -0.374358
2.065907 -0.365034
2.083052 -0.357013
2.100196 -0.351101
2.117341 -0.343718
2.134485 -0.334720
2.151630 -0.325961
2.168774 -0.315507
2.185919 -0.304753
2.203063 -0.294549
2.220208 -0.282841
2.237352 -0.270713
2.254496 -0.257982
2.271641 -0.249993
2.288785 -0.240009
2.305930 -0.231004
2.323074 -0.221004
2.340219 -0.208333
2.357363 -0.193729
2.374508 -0.179874
2.391652 -0.161603
2.408797 -0.139435
2.425941 -0.115410
2.443086 -0.091717
2.460230 -0.069464
2.477374 -0.051544
2.494519 -0.035531
2.511663 -0.021091
2.528808 -0.011332
2.545952 -0.004488
2.563097 -0.002072
2.580241 -0.000358
2.597386 -0.000287
2.614530 -0.000224
2.631675 -0.000174
2.648819 -0.000135
2.665964 -0.000091
2.683108 -0.000040
2.700252 -0.000002
2.717397 0.000051
2.734541 0.000083
2.751686 0.000113
2.768830 0.000135
2.785975 0.000158
2.803119 0.000189
2.820264 0.000188
2.837408 0.000204
2.854553 0.000206
2.871697 0.000258
2.888841 0.000308
2.905986 0.000352
2.923130 0.000407
2.940275 0.000442
2.957419 0.000480
2.974564 0.000522
2.991708 0.000551
3.008853 0.000545
