# Supplementary material for: Predicting scale-dependent chromatin polymer properties from systematic coarse-graining
Source: Nat Commun. 2023 Jul 11;14:4108. doi: 10.1038/s41467-023-39907-2 (PMC10336007; doi:10.1038/s41467-023-39907-2)
Supplement: Supplementary file 4 — Source Data [file 41467_2023_39907_MOESM4_ESM.zip › source_data/source_data_fig_5/source_data_fig_5c/force_seg50.txt]

0.135797 0.291072
0.151773 0.771980
0.167749 0.876137
0.183725 0.963125
0.199701 0.960750
0.215677 1.070012
0.231654 1.141786
0.247630 1.198274
0.263606 1.213642
0.279582 1.191621
0.295558 1.187693
0.311534 1.221787
0.327510 1.268566
0.343486 1.301913
0.359462 1.330706
0.375439 1.362009
0.391415 1.436544
0.407391 1.512650
0.423367 1.573670
0.439343 1.638294
0.455319 1.685742
0.471295 1.733895
0.487271 1.767534
0.503247 1.809141
0.519223 1.847215
0.535200 1.875994
0.551176 1.892621
0.567152 1.920716
0.583128 1.938834
0.599104 1.953598
0.615080 1.962913
0.631056 1.964568
0.647032 1.959838
0.663008 1.935284
0.678985 1.917590
0.694961 1.903775
0.710937 1.879854
0.726913 1.853572
0.742889 1.823460
0.758865 1.790375
0.774841 1.760539
0.790817 1.726319
0.806793 1.692408
0.822770 1.651233
0.838746 1.600009
0.854722 1.565344
0.870698 1.534562
0.886674 1.504047
0.902650 1.461692
0.918626 1.421788
0.934602 1.376745
0.950578 1.329898
0.966554 1.285965
0.982531 1.238365
0.998507 1.178195
1.014483 1.116200
1.030459 1.055271
1.046435 0.997202
1.062411 0.949136
1.078387 0.900506
1.094363 0.852984
1.110339 0.802207
1.126316 0.751267
1.142292 0.706351
1.158268 0.658359
1.174244 0.608706
1.190220 0.561676
1.206196 0.504743
1.222172 0.451310
1.238148 0.400535
1.254124 0.358465
1.270101 0.310357
1.286077 0.269403
1.302053 0.235033
1.318029 0.193891
1.334005 0.157393
1.349981 0.124753
1.365957 0.089575
1.381933 0.052580
1.397909 0.010773
1.413886 -0.026210
1.429862 -0.067823
1.445838 -0.112396
1.461814 -0.144006
1.477790 -0.189917
1.493766 -0.230607
1.509742 -0.267474
1.525718 -0.299793
1.541694 -0.334003
1.557670 -0.357051
1.573647 -0.384739
1.589623 -0.412787
1.605599 -0.429519
1.621575 -0.442431
1.637551 -0.456817
1.653527 -0.467519
1.669503 -0.476403
1.685479 -0.486875
1.701455 -0.498718
1.717432 -0.509027
1.733408 -0.517586
1.749384 -0.531139
1.765360 -0.547390
1.781336 -0.567203
1.797312 -0.581769
1.813288 -0.603398
1.829264 -0.612973
1.845240 -0.630258
1.861217 -0.637605
1.877193 -0.649890
1.893169 -0.659033
1.909145 -0.649782
1.925121 -0.645567
1.941097 -0.639321
1.957073 -0.632864
1.973049 -0.621770
1.989025 -0.607314
2.005001 -0.599261
2.020978 -0.584146
2.036954 -0.577468
2.052930 -0.574586
2.068906 -0.565274
2.084882 -0.558470
2.100858 -0.546022
2.116834 -0.547411
2.132810 -0.541262
2.148786 -0.535582
2.164763 -0.531272
2.180739 -0.521346
2.196715 -0.511994
2.212691 -0.503954
2.228667 -0.493529
2.244643 -0.477316
2.260619 -0.446149
2.276595 -0.412483
2.292571 -0.371170
2.308548 -0.325350
2.324524 -0.281247
2.340500 -0.229368
2.356476 -0.178465
2.372452 -0.130567
2.388428 -0.091749
2.404404 -0.061891
2.420380 -0.039811
2.436356 -0.024948
2.452332 -0.011548
2.468309 -0.003039
2.484285 -0.002608
2.500261 -0.001540
2.516237 -0.001249
2.532213 -0.001024
2.548189 -0.000847
2.564165 -0.000555
2.580141 -0.000319
2.596117 -0.000042
2.612094 0.000056
2.628070 0.000180
2.644046 0.000333
2.660022 0.000522
2.675998 0.000690
2.691974 0.000649
2.707950 0.000751
2.723926 0.000790
2.739902 0.000977
2.755879 0.001168
2.771855 0.001181
2.787831 0.001119
2.803807 0.001097
2.819783 0.001164
2.835759 0.001326
2.851735 0.004013
2.867711 0.006170
2.883687 0.006009
2.899663 0.006132
2.915640 0.006730
2.931616 0.007770
2.947592 0.009018
2.963568 0.009461
2.979544 0.008290
2.995520 0.004884
3.011496 0.003855
