# Supplementary material for: Predicting scale-dependent chromatin polymer properties from systematic coarse-graining
Source: Nat Commun. 2023 Jul 11;14:4108. doi: 10.1038/s41467-023-39907-2 (PMC10336007; doi:10.1038/s41467-023-39907-2)
Supplement: Supplementary file 4 — Source Data [file 41467_2023_39907_MOESM4_ESM.zip › source_data/source_data_fig_5/source_data_fig_5d/v0_eps.txt]

# n_b \epsilin  vmax   fmax	   rmin
5 -0.192766 3.856001 6.813954 1.326445
10 -0.191723 2.903452 4.917458 1.285267
25 -0.308551 1.675081 2.709047 1.414418
50 -0.456552 1.147384 1.964568 1.381933
