# Supplementary material for: Predicting scale-dependent chromatin polymer properties from systematic coarse-graining
Source: Nat Commun. 2023 Jul 11;14:4108. doi: 10.1038/s41467-023-39907-2 (PMC10336007; doi:10.1038/s41467-023-39907-2)
Supplement: Supplementary file 4 — Source Data [file 41467_2023_39907_MOESM4_ESM.zip › source_data/source_data_fig_5/source_data_fig_5f/Rg_cg_seg10.dat]

a37 8.158788
a37 8.136824
a37 8.355140
a37 8.855940
a37 8.577736
a37 8.197671
a37 8.067796
a37 8.446480
a37 8.229078
a37 8.377708
a37 8.133399
a37 8.392270
a37 8.375558
a37 8.219185
a37 8.261123
a37 7.843068
a37 8.140464
a37 8.289053
a37 7.987193
a37 8.483424
a37 8.170567
a37 8.244604
a37 8.230375
a37 8.243050
a37 8.337777
a37 8.374625
a37 8.652721
a37 8.348408
a37 8.425192
a37 7.893988
a37 8.258070
a37 7.974998
a37 8.089622
a37 8.310940
a37 8.313489
a37 8.698767
a37 8.037858
a37 8.460314
a37 8.275816
a37 8.162505
a37 8.315563
a37 8.800856
a37 8.290951
a37 8.370541
a37 8.390785
a37 8.151348
a37 8.040931
a37 8.166804
a37 8.024977
a37 8.512022
a37 8.235698
a37 8.535502
a37 8.739242
a37 7.988720
a37 8.443363
a37 7.740206
a37 8.135822
a37 8.228999
a37 8.199909
a37 8.276339
a37 8.243602
a37 8.560006
a37 8.236012
a37 8.686642
a37 8.292941
a37 8.130667
a37 8.253370
a37 8.223990
a37 8.051155
a37 7.913508
a37 8.434995
a37 7.882414
a37 8.660907
a37 8.424575
a37 8.106000
a37 8.153360
a37 7.937796
a37 8.020682
a37 8.166409
a37 8.454746
a37 8.555493
a37 8.564252
a37 8.324960
a37 7.981268
a37 8.299626
a37 8.437279
a37 8.376324
a37 8.406289
a37 8.278924
a37 9.302015
a37 7.649898
a37 8.218855
a37 8.160920
a37 8.621955
a37 8.135996
a37 8.342047
a37 8.009844
a37 8.484377
a37 8.050978
a37 8.357531
a37 7.882499
a37 8.316286
a37 8.278718
a37 8.564797
a37 8.429974
a37 8.458373
a37 8.253051
a37 8.385644
a37 8.705382
a37 8.253267
a37 8.006150
a37 8.264417
a37 8.302814
a37 8.028261
a37 8.251034
a37 8.201083
a37 8.032400
a37 8.436890
a37 8.360107
a37 8.243651
a37 8.528768
a37 8.625516
a37 8.323000
a37 8.870032
a37 8.211462
a37 8.248308
a37 7.834634
a37 7.826172
a37 8.318482
a37 8.164952
a37 8.373848
a37 8.487683
a37 8.261269
a37 8.380072
a37 8.201287
a37 8.044467
a37 8.298123
a37 8.277498
a37 7.927111
a37 8.402126
a37 8.414156
a37 8.259272
a37 8.265064
a37 8.539053
a37 8.338263
a37 7.700285
a37 8.558932
a37 8.218083
a37 8.413780
a37 8.241836
a37 8.224800
a37 8.337743
a37 8.240710
a37 8.208458
a37 8.157238
a37 8.302748
a37 8.529734
a37 8.126501
a37 8.256183
a37 8.193015
a37 8.723122
a37 7.915988
a37 8.137740
a37 8.450807
a37 8.613764
a37 7.896585
a37 8.508394
a37 8.779958
a37 8.171670
a37 8.580814
a37 8.160093
a37 7.999514
a37 8.498592
a37 8.038059
a37 8.229562
a37 8.357199
a37 8.007768
a37 8.184404
a37 8.312933
a37 8.533824
a37 8.292776
a37 8.088143
a37 7.904346
a37 8.503724
a37 8.461647
a37 8.363853
a37 8.315538
a37 8.414558
a37 8.813910
a37 8.474042
a37 8.136328
a37 8.227557
a37 8.625363
a37 8.757765
a37 8.017349
a37 8.456883
a37 8.462951
a37 8.442995
a37 8.013552
a37 8.368130
a37 8.287289
a37 8.086456
a37 8.706556
a37 7.979600
a37 8.322906
a37 8.334082
a37 8.081572
a37 8.507196
a37 8.580383
a37 7.942356
a37 8.279766
a37 8.269304
a37 8.215060
a37 8.393706
a37 8.335577
a37 7.805603
a37 8.402795
a37 8.478799
a37 8.007837
a37 8.282245
a37 8.320317
a37 8.427159
a37 8.409298
a37 8.669393
a37 7.938344
a37 8.035891
a37 8.164856
a37 8.268014
a37 8.083914
a37 8.654394
a37 8.608231
a37 8.419962
a37 8.571817
a37 8.525775
a37 8.291627
a37 8.377159
a37 7.943854
a37 8.140473
a37 8.226632
a37 8.006605
a37 8.541283
a37 8.348873
a37 8.238221
a37 8.268377
a37 9.028450
a37 8.364156
a37 8.388292
a37 8.356102
a37 8.114938
a37 8.553022
a37 8.282949
a37 8.317681
a37 8.111226
a37 8.658589
a37 8.115625
a37 8.535265
a37 8.332803
a37 8.267098
a37 8.023244
a37 8.781472
a37 8.216591
a37 8.443658
a37 8.189925
a37 8.291253
a37 8.542836
a37 8.100991
a37 8.014784
a37 8.388853
a37 8.310805
a37 8.566873
a37 8.166999
a37 8.348446
a37 8.079169
a37 8.704453
a37 8.323875
a37 8.419411
a37 8.680388
a37 8.726595
a37 8.477355
a37 8.642159
a37 8.385783
a37 8.499029
a37 8.195004
a37 8.453730
a37 8.521620
a37 8.655277
a37 8.505190
a37 8.221512
a37 8.371531
a37 8.367954
a37 8.501870
a37 8.475307
a37 7.942985
a37 8.258882
a37 8.575762
a37 7.554514
a37 8.445009
a37 8.781324
a37 8.662890
a37 8.224694
a37 8.178405
a37 8.476683
a37 8.842498
a37 8.449945
a37 8.172743
a37 8.360846
a37 8.367969
a37 8.716310
a37 8.316568
a37 8.230636
a37 8.116445
a37 8.251435
a37 8.386498
a37 8.458392
a37 8.314733
a37 8.271674
a37 8.275289
a37 8.421995
a37 8.427933
a37 8.144147
a37 8.392558
a37 8.392496
a37 8.281123
a37 8.267147
a37 7.850563
a37 8.439791
a37 8.010027
a37 8.474757
a37 8.183566
a37 8.631051
a37 8.291572
a37 8.804622
a37 8.106772
a37 8.096560
a37 8.289199
a37 7.869907
a37 8.596308
a37 8.977932
a37 8.544198
a37 8.522379
a37 8.936869
a37 7.830516
a37 8.082846
a37 8.132485
a37 8.736179
a37 8.365194
a37 8.409366
a37 8.670084
a37 8.213134
a37 8.425576
a37 8.575093
a37 8.153295
a37 8.435579
a37 8.334222
a37 8.122899
a37 8.377162
a37 8.372791
a37 8.007507
a37 8.441851
a37 8.385153
a37 7.996342
a37 7.976880
a37 8.098289
a37 8.673940
a37 8.382793
a37 7.961195
a37 7.995044
a37 8.452441
a37 7.933200
a37 8.484521
a37 8.375344
a37 8.553633
a37 8.481875
a37 8.339265
a37 8.119144
a37 8.004216
a37 8.453451
a37 8.292688
a37 7.952385
a37 8.092529
a37 8.066796
a37 8.456803
a37 8.354614
a37 8.493149
a37 8.338385
a37 8.087833
a37 7.880660
a37 8.422146
a37 8.672764
a37 7.987708
a37 7.853126
a37 8.275640
a37 7.988748
a37 7.823354
a37 8.303031
a37 8.124618
a37 8.120835
a37 7.906576
a37 7.992952
a37 8.485286
a37 8.270926
a37 8.759064
a37 7.935153
a37 8.358271
a37 8.537217
a37 8.354605
a37 8.489043
a37 8.183239
a37 7.882125
a37 8.111195
a37 8.428441
a37 8.445005
a37 7.909937
a37 8.281555
a37 8.448615
a37 7.990175
a37 7.985294
a37 8.110784
a37 8.124012
a37 8.197063
a37 8.113045
a37 8.041169
a37 8.472772
a37 8.287359
a37 8.527361
a37 8.814965
a37 8.109414
a37 8.044182
a37 8.696196
a37 8.341547
a37 8.290535
a37 8.157869
a37 8.141385
a37 8.419520
a37 8.056044
a37 8.501842
a37 7.982077
a37 8.761525
a37 7.961788
a37 8.169250
a37 8.334714
a37 7.912772
a37 8.615960
a37 8.269151
a37 8.252719
a37 8.445718
a37 8.079563
a37 8.798525
a37 8.534035
a37 7.829186
a37 8.353085
a37 8.635164
a37 8.574533
a37 8.235229
a37 7.771639
a37 8.251268
a37 8.318064
a37 8.377992
a37 8.506330
a37 8.369363
a37 8.270910
a37 8.239436
a37 9.133712
a37 8.562987
a37 7.853737
a37 8.474985
a37 8.551539
a37 8.362817
a37 7.977320
a37 8.267847
a37 8.351187
a37 8.121975
a37 8.380688
a37 7.883323
a37 8.486430
a37 7.957204
a37 8.089414
a37 8.239623
a37 8.095688
a37 8.676403
a37 8.458502
a37 8.180648
a37 8.301715
a37 8.463878
a37 8.875771
a37 8.396022
a37 8.170513
a37 8.676034
a37 8.529132
a37 8.119565
a37 7.730870
a37 8.347352
a37 7.964238
a37 8.276738
a37 7.953165
a37 8.379492
a37 8.253228
a37 8.373033
a37 8.377787
a37 7.787939
a37 8.252957
a37 8.330017
a37 8.014549
a37 7.822941
a37 8.028263
a37 8.310394
a37 8.208294
a37 8.006300
a37 8.605646
a37 8.378822
a37 8.067258
a37 8.419137
a37 8.418382
a37 8.144274
a37 8.198195
a37 8.488382
a37 8.232880
a37 8.293473
a37 8.213886
a37 8.530469
a37 8.253465
a37 8.972932
a37 8.280933
a37 8.596342
a37 8.452198
a37 8.124359
a37 8.551878
a37 8.224762
a37 8.507217
a37 8.266577
a37 8.635684
a37 8.411632
a37 8.384681
a37 7.950277
a37 8.129276
a37 7.955898
a37 8.235522
a37 8.450811
a37 8.175348
a37 8.233465
a37 8.388034
a37 8.210385
a37 8.169846
a37 8.313705
a37 8.341759
a37 8.217666
a37 8.022930
a37 8.315430
a37 8.409034
a37 8.555497
a37 8.316899
a37 8.091664
a37 8.100564
a37 8.871936
a37 8.076103
a37 8.072108
a37 8.156100
a37 8.013335
a37 8.461332
a37 8.147278
a37 8.222593
a37 8.701393
a37 8.294338
a37 8.216687
a37 8.434118
a37 8.049782
a37 7.946600
a37 8.190641
a37 8.223364
a37 7.866694
a37 8.311750
a37 8.495445
a37 8.123484
a37 8.013737
a37 8.194030
a37 7.797874
a37 8.291498
a37 8.779315
a37 8.071705
a37 8.511458
a37 7.954942
a37 8.511731
a37 8.210290
a37 8.413400
a37 9.108161
a37 8.348951
a37 8.350014
a37 8.404479
a37 8.054607
a37 8.131089
a37 8.111075
a37 8.411781
a37 8.575381
a37 8.276310
a37 7.807016
a37 7.995363
a37 8.579136
a37 8.022801
a37 8.317500
a37 8.011275
a37 7.977482
a37 8.200610
a37 8.661029
a37 8.729190
a37 7.938704
a37 8.215626
a37 8.488417
a37 8.484869
a37 8.507716
a37 8.680560
a37 8.330072
a37 8.389908
a37 8.138952
a37 8.246057
a37 8.139565
a37 8.317408
a37 8.735433
a37 8.088799
a37 8.042710
a37 8.280388
a37 9.003435
a37 8.954904
a37 8.632977
a37 7.787606
a37 8.348187
a37 8.097330
a37 8.340499
a37 8.477483
a37 8.622192
a37 8.321036
a37 8.072477
a37 7.966796
a37 8.395252
a37 8.481202
a37 8.223098
a37 8.202698
a37 8.134634
a37 8.450966
a37 8.656521
a37 8.250132
a37 8.278512
a37 8.646930
a37 8.517749
a37 8.321420
a37 8.191773
a37 8.591548
a37 8.639198
a37 8.812216
a37 8.103676
a37 8.428907
a37 8.265033
a37 7.956621
a37 8.340160
a37 8.471525
a37 8.272850
a37 7.925059
a37 8.884887
a37 8.113800
a37 7.947869
a37 8.547029
a37 8.338090
a37 8.477886
a37 8.224606
a37 8.621393
a37 8.518756
a37 8.473581
a37 8.385562
a37 8.488709
a37 8.142892
a37 8.478722
a37 8.085660
a37 8.049643
a37 8.541524
a37 8.369063
a37 8.147789
a37 8.820505
a37 8.177035
a37 8.507139
a37 8.546588
a37 8.170851
a37 7.807712
a37 8.956859
a37 7.924390
a37 7.927407
a37 8.165553
a37 8.419078
a37 8.277194
a37 7.919188
a37 8.029829
a37 8.435537
a37 8.975116
a37 8.252388
a37 8.314198
a37 8.452140
a37 8.284007
a37 8.238507
a37 8.197321
a37 8.688904
a37 8.083279
a37 8.367975
a37 8.117265
a37 8.352858
a37 8.056112
a37 8.454075
a37 7.801919
a37 8.208383
a37 8.167535
a37 8.472155
a37 8.144582
a37 7.941236
a37 7.937858
a37 8.403270
a37 8.428686
a37 7.922033
a37 8.239801
a37 8.303901
a37 8.411357
a37 8.072182
a37 8.767062
a37 8.483487
a37 8.626515
a37 7.848174
a37 7.924913
a37 8.544054
a37 8.415454
a37 8.569503
a37 8.364858
a37 8.691041
a37 8.408267
a37 7.944785
a37 8.121989
a37 7.971452
a37 8.079150
a37 8.309343
a37 8.259834
a37 8.372207
a37 7.985490
a37 8.509096
a37 7.980788
a37 8.234619
a37 8.349433
a37 8.446515
a37 8.457765
a37 8.159643
a37 8.180918
a37 8.959153
a37 7.916120
a37 8.107023
a37 8.692734
a37 8.148458
a37 8.413899
a37 7.919213
a37 8.064091
a37 8.320207
a37 8.734762
a37 8.334704
a37 8.423644
a37 8.058280
a37 8.392926
a37 8.184760
a37 8.762263
a37 8.566316
a37 7.941462
a37 8.710043
a37 8.311572
a37 8.609868
a37 8.513603
a37 8.439424
a37 7.947645
a37 8.886084
a37 8.363923
a37 8.639714
a37 8.531659
a37 8.617229
a37 8.504486
a37 8.444311
a37 8.852456
a37 8.148772
a37 8.332854
a37 8.302725
a37 8.818842
a37 8.294060
a37 8.017871
a37 8.464920
a37 8.055095
a37 8.422430
a37 8.601509
a37 7.902179
a37 8.375867
a37 8.090672
a37 8.276464
a37 8.031155
a37 8.413595
a37 8.445846
a37 8.349203
a37 7.932290
a37 8.028177
a37 8.080890
a37 8.415146
a37 8.592768
a37 7.984036
a37 8.765505
a37 8.196686
a37 8.322866
a37 8.278427
a37 8.253101
a37 8.056167
a37 8.181103
a37 8.324865
a37 8.289418
a37 8.631928
a37 8.691671
a37 7.984361
a37 8.172299
a37 7.835940
a37 8.279722
a37 8.448009
a37 8.487856
a37 8.117725
a37 8.594228
a37 9.395949
a37 7.708419
a37 8.312461
a37 8.398715
a37 8.147560
a37 8.221817
a37 8.134909
a37 7.973587
a37 8.224205
a37 8.544490
a37 8.134978
a37 8.189145
a37 8.035981
a37 8.482776
a37 8.327485
a37 8.151111
a37 8.333158
a37 7.947014
a37 7.994748
a37 7.979513
a37 8.623609
a37 9.336151
a37 8.301504
a37 8.027136
a37 8.710352
a37 8.084387
a37 7.962214
a37 8.311418
a37 8.303100
a37 8.014628
a37 8.276319
a37 8.286589
a37 8.206661
a37 8.045072
a37 8.170133
a37 8.127239
a37 8.486520
a37 8.538825
a37 8.247693
a37 7.582795
a37 8.419866
a37 7.991696
a37 8.139897
a37 8.131515
a37 7.911469
a37 8.719095
a37 8.416325
a37 8.484460
a37 7.897046
a37 8.428663
a37 8.688036
a37 8.558041
a37 8.645905
a37 8.231535
a37 8.189232
a37 8.235915
a37 8.055091
a37 8.194912
a37 8.087991
a37 8.479755
a37 8.503930
a37 8.246465
a37 8.614142
a37 7.995566
a37 8.174162
a37 7.973017
a37 8.538754
a37 8.182854
a37 8.825029
a37 8.348710
a37 8.215890
a37 8.216274
a37 8.180276
a37 8.520496
a37 7.898670
a37 7.887262
a37 8.227444
a37 8.295529
a37 8.391603
a37 8.688613
a37 8.401350
a37 8.197187
a37 8.255816
a37 8.124813
a37 8.507486
a37 8.626872
a37 8.202301
a37 8.328235
a37 7.931966
a37 8.390184
a37 8.272598
a37 8.286199
a37 8.585499
a37 8.584691
a37 8.191396
a37 8.268944
a37 8.418450
a37 8.069729
a37 8.024414
a37 8.333236
a37 8.066590
a37 8.574245
a37 8.250466
a37 8.239103
a37 8.192904
a37 8.087441
a37 8.724623
a37 7.986128
a37 8.279979
a37 8.148967
a37 8.025555
a37 9.144452
a37 8.331392
a37 8.186884
a37 8.397059
a37 7.845971
a37 7.903079
a37 8.415808
a37 8.081910
a37 8.244833
a37 8.645434
a37 8.615134
a37 8.143671
a37 8.205858
a37 8.671348
a37 8.395562
a37 8.174336
a37 8.396033
a37 8.364901
a37 8.526099
a37 8.148040
a37 7.863034
a37 7.918728
a37 8.173466
a37 8.501066
a37 7.755738
a37 8.047741
a37 8.259209
a37 7.970011
a37 8.192645
a37 7.945060
a37 8.400062
a37 8.373067
a37 8.565078
a37 8.279275
a37 8.393024
a37 8.601172
a37 8.120769
a37 8.337210
a37 8.117154
a37 8.459770
a37 8.778631
a37 8.173117
a37 8.292360
a37 8.027895
a37 8.431220
a37 8.612207
a37 8.002898
a37 8.168423
a37 8.430632
a37 8.513791
a37 8.472016
a37 8.353894
a37 8.211833
a37 8.355913
a37 8.497191
a37 8.228923
a37 8.242076
a37 8.698189
a37 8.267924
a37 8.239487
a37 7.937766
a37 8.497954
a37 8.045830
a37 7.945358
a37 8.391725
a37 8.174671
a37 7.833225
a37 8.326670
a37 8.786810
a37 8.271962
a37 8.346059
a37 8.570615
a37 8.152371
a37 8.485201
a37 8.141503
a37 7.996689
a37 8.276280
a37 8.510810
a37 8.331542
a37 8.449233
a37 8.581719
a37 8.425116
a37 8.397491
a37 8.447716
a37 7.940468
a37 8.543822
a37 8.249469
a37 8.458210
a37 8.521636
a37 8.861351
a37 8.559455
a37 8.419170
a37 8.460808
a37 8.078500
a37 8.556103
a37 8.012236
a37 8.027163
a37 7.965675
a37 7.939003
a37 7.750990
a37 8.632466
a37 8.410963
a37 7.907953
a37 8.608876
a37 8.175573
a37 8.470524
a37 8.246162
a37 8.269732
a37 8.425218
a37 8.065729
a37 8.079949
a37 8.279878
a37 8.055814
a37 8.211513
a37 8.046633
a37 8.847044
a37 8.268636
a37 8.198925
a37 8.320024
a37 8.426358
a37 8.282374
a37 8.200881
a37 7.889287
a37 7.843838
a37 8.917679
a37 8.501822
a37 8.939482
a37 8.343640
a37 8.336358
a37 8.247014
a37 8.369056
a37 8.231458
a37 8.332650
a37 8.290644
a37 8.501322
a37 8.555957
a37 8.538287
a37 8.468798
a37 7.720046
a37 8.932147
a37 8.496101
a37 8.366221
a37 7.966434
a37 8.131056
a37 8.205748
a37 8.315730
a37 7.954678
a37 7.945003
a37 8.139376
a37 8.761544
a37 8.217445
a37 8.528814
a37 8.812744
a37 8.069135
a37 8.392163
a37 8.416931
a37 8.138387
a37 8.642819
a37 8.471276
a37 8.026415
a37 8.947721
a37 8.464467
a37 8.803047
a37 8.195270
a37 8.576454
a37 8.349453
a37 8.435264
a37 8.386790
a37 8.184033
a37 8.404691
a37 8.079212
a37 8.303233
a37 8.286373
a37 8.007875
a37 8.541401
a37 8.393404
a37 8.139356
a37 8.071914
a37 8.198056
a37 8.219803
a37 8.013443
a37 8.370430
a37 7.851700
a37 7.821319
a37 8.312739
a37 8.458267
a37 7.881371
a37 8.624456
a37 8.141172
a37 8.351601
a37 8.114586
a37 8.730975
a37 8.724474
a37 8.351517
a37 8.229603
a37 8.005901
a37 8.067820
a37 8.280743
a37 8.024076
a37 8.135125
a37 8.167860
a37 8.157146
a37 7.894599
a37 8.792092
a37 8.511125
a37 7.762617
a37 8.105242
a37 8.334343
a37 8.157097
a37 8.100436
a37 8.640673
a37 8.129908
a37 8.023195
a37 8.121196
a37 7.885171
a37 8.879444
a37 8.602963
a37 8.214118
a37 8.671286
a37 7.805683
a37 8.427350
a37 8.176848
a37 7.890757
a37 8.438123
a37 8.660203
a37 8.474014
a37 8.166054
a37 8.316442
a37 8.275173
a37 7.784822
a37 8.069140
a37 8.455393
a37 8.369457
a37 8.112358
a37 8.021228
a37 8.151262
a37 7.917010
a37 8.139396
a37 8.386484
a37 8.239909
a37 8.440107
a37 8.195183
a37 7.909676
a37 8.660600
a37 8.045364
a37 8.169013
a37 8.033519
a37 8.587811
a37 8.863819
a37 8.382202
a37 8.149811
a37 8.733738
a37 8.017326
a37 8.272979
a37 8.105719
a37 8.290122
a37 7.943252
a37 8.221016
a37 8.193942
a37 8.409146
a37 8.639611
a37 8.067990
a37 8.164674
a37 8.182343
a37 8.343338
a37 8.104669
a37 8.486556
a37 8.221014
a37 8.671115
a37 8.545165
a37 8.078293
a37 8.548096
a37 8.234357
a37 8.170869
a37 7.989672
a37 8.078959
a37 8.348477
a37 8.699443
a37 7.956559
a37 8.371294
a37 8.058456
a37 8.086597
a37 8.004197
a37 8.285121
a37 8.787547
a37 8.277073
a37 8.326517
a37 8.439668
a37 8.596993
a37 8.372691
a37 8.453002
a37 8.270555
a37 8.395000
a37 8.666497
a37 8.474670
a37 8.277850
a37 8.378742
a37 8.026048
a37 8.038450
a37 8.140311
a37 8.220680
a37 8.348471
a37 8.495609
a37 8.168916
a37 7.690727
a37 7.924305
a37 8.315663
a37 8.619749
a37 8.483222
a37 8.294586
a37 7.909019
a37 8.736522
a37 8.449480
a37 8.218163
a37 8.462242
a37 8.261379
a37 7.664209
a37 8.014101
a37 8.033831
a37 8.420950
a37 8.241262
a37 7.898720
a37 8.569584
a37 8.103184
a37 8.135307
a37 8.048718
a37 8.525936
a37 8.393253
a37 8.374927
a37 8.190800
a37 8.376644
a37 8.135291
a37 8.635017
a37 8.361839
a37 7.988768
a37 8.615437
a37 8.587260
a37 8.043434
a37 8.439255
a37 8.258924
a37 7.837937
a37 7.722025
a37 7.998452
a37 8.299094
a37 8.328281
a37 8.336064
a37 8.020890
a37 8.103007
a37 8.182087
a37 8.431273
a37 8.185415
a37 8.071510
a37 8.322643
a37 8.352766
a37 7.832847
a37 8.059444
a37 7.984800
a37 8.078852
a37 8.296413
a37 8.834397
a37 7.862436
a37 8.535233
a37 8.137747
a37 8.422392
a37 8.156065
a37 7.987665
a37 8.271814
a37 8.260435
a37 7.762859
a37 7.931942
a37 8.133435
a37 8.925580
a37 8.389675
a37 8.571773
a37 8.489076
a37 8.081637
a37 8.367911
a37 8.247562
a37 8.051707
a37 8.363544
a37 8.419409
a37 8.284339
a37 8.512128
a37 8.618041
a37 8.279743
a37 8.345628
a37 7.772353
a37 7.976486
a37 8.152154
a37 8.335049
a37 8.129621
a37 8.340452
a37 8.257485
a37 8.207709
a37 8.462603
a37 7.893607
a37 8.431429
a37 7.953838
a37 8.015916
a37 8.286579
a37 8.532272
a37 8.178062
a37 8.786901
a37 7.959828
a37 8.193646
a37 8.355312
a37 8.791197
a37 8.246125
a37 8.026486
a37 8.813122
a37 7.938591
a37 8.433230
a37 7.924582
a37 8.090758
a37 8.090425
a37 8.658678
a37 8.014362
a37 8.185992
a37 8.034917
a37 7.998483
a37 8.157834
a37 8.053483
a37 8.394267
a37 8.500616
a37 8.105051
a37 8.365960
a37 8.424594
a37 8.218456
a37 8.143603
a37 8.343736
a37 8.354211
a37 8.298557
a37 8.270592
a37 8.206447
a37 8.242388
a37 8.242661
a37 7.880270
a37 8.152349
a37 8.200697
a37 7.890198
a37 8.207584
a37 8.361426
a37 8.456153
a37 8.167266
a37 8.215305
a37 7.956658
a37 8.319737
a37 8.760624
a37 8.381211
a37 8.370904
a37 8.894317
a37 8.473682
a37 8.414248
a37 8.744670
a37 8.303339
a37 8.267267
a37 8.524823
a37 8.696679
a37 7.701052
a37 7.864910
a37 9.012576
a37 8.300332
a37 8.384031
a37 8.349376
a37 8.317567
a37 7.744336
a37 8.149786
a37 8.294867
a37 8.395478
a37 8.489767
a37 8.328038
a37 8.009242
a37 8.178018
a37 8.427157
a37 8.422630
a37 8.513336
a37 8.368738
a37 7.990224
a37 8.278068
a37 9.036525
a37 8.619415
a37 7.938676
a37 8.360354
a37 8.332217
a37 8.339445
a37 8.574738
a37 8.821044
a37 8.270474
a37 8.423410
a37 8.529577
a37 8.630815
a37 8.301082
a37 8.407478
a37 8.510352
a37 8.052242
a37 8.178966
a37 8.365219
a37 8.493509
a37 8.304469
a37 8.370159
a37 8.165852
a37 8.091465
a37 8.202732
a37 8.505996
a37 8.327983
a37 7.871765
a37 8.377764
a37 8.061927
a37 8.868253
a37 7.807157
a37 8.382141
a37 8.111803
a37 8.306184
a37 8.181568
a37 8.051623
a37 7.994728
a37 8.703712
a37 8.586503
a37 8.237415
a37 8.085135
a37 8.566354
a37 8.345160
a37 8.180156
a37 8.000480
a37 7.767676
a37 8.474855
a37 8.293989
a37 8.586862
a37 8.427666
a37 8.332169
a37 8.255096
a37 8.045739
a37 8.017155
a37 8.282670
a37 7.686461
a37 8.583483
a37 9.171793
a37 8.654777
a37 7.999024
a37 8.644791
a37 8.258693
a37 8.245489
a37 8.386239
a37 8.027976
a37 7.994647
a37 8.237757
a37 8.294350
a37 7.965944
a37 8.047738
a37 8.379510
a37 8.234912
a37 8.334483
a37 8.339978
a37 8.343118
a37 8.738924
a37 8.711932
a37 8.197109
a37 7.915325
a37 8.140402
a37 8.497021
a37 8.052843
a37 8.131310
a37 7.967654
a37 8.025606
a37 8.400193
a37 8.639748
a37 8.336302
a37 8.592508
a37 8.122767
a37 8.022388
a37 8.444641
a37 8.327991
a37 8.348419
a37 8.296704
a37 8.352692
a37 8.471607
a37 7.912673
a37 7.989833
a37 8.323522
a37 8.305913
a37 7.949351
a37 8.306989
a37 8.457273
a37 8.246134
a37 8.686265
a37 8.163235
a37 8.618904
a37 8.323448
a37 8.148817
a37 8.553706
a37 8.143352
a37 8.461074
a37 7.996822
a37 8.202060
a37 7.896743
a37 8.239260
a37 8.308036
a37 7.866619
a37 8.253643
a37 8.279443
a37 8.445222
a37 7.947679
a37 8.108380
a37 8.725769
a37 8.178996
a37 8.077821
a37 8.181733
a37 8.387752
a37 8.611992
a37 8.530463
a37 8.134344
a37 8.012068
a37 8.414548
a37 8.636746
a37 8.425472
a37 8.227150
a37 8.405999
a37 8.126191
a37 7.804298
a37 8.018174
a37 8.953312
a37 8.001716
a37 8.291327
a37 8.291907
a37 8.288798
a37 8.545736
a37 8.096946
a37 8.170687
a37 8.401424
a37 7.867874
a37 8.311954
a37 8.592075
a37 8.397681
a37 7.994182
a37 8.342817
a37 8.391393
a37 8.374986
a37 8.187616
a37 8.334997
a37 8.942860
a37 8.500978
a37 8.082799
a37 8.358600
a37 8.711086
a37 9.023627
a37 8.574339
a37 8.693208
a37 8.064892
a37 8.271669
a37 8.666880
a37 8.185032
a37 8.440907
a37 8.143092
a37 8.695794
a37 8.401016
a37 8.187245
a37 8.137644
a37 8.406942
a37 8.440345
a37 8.066202
a37 8.628262
a37 8.481105
a37 8.062828
a37 8.310995
a37 8.688682
a37 8.130888
a37 8.175520
a37 8.514754
a37 8.072935
a37 7.887364
a37 8.358783
a37 8.882093
a37 8.009168
a37 8.150172
a37 8.369994
a37 8.064598
a37 8.339662
a37 8.085427
a37 8.383752
a37 8.246458
a37 8.325755
a37 8.246549
a37 8.693475
a37 8.360994
a37 8.027824
a37 8.383589
a37 8.294049
a37 8.225494
a37 8.191845
a37 8.034904
a37 8.346871
a37 8.152771
a37 8.455716
a37 8.493204
a37 7.802419
a37 8.293639
a37 8.607639
a37 8.238938
a37 8.323115
a37 8.662620
a37 8.408737
a37 7.939884
a37 7.896205
a37 8.354345
a37 8.605129
a37 7.950649
a37 8.427309
a37 7.988523
a37 8.235785
a37 7.878548
a37 8.295348
a37 8.236652
a37 8.416475
a37 8.145903
a37 8.225518
a37 7.989224
a37 8.090082
a37 9.166369
a37 8.563554
a37 8.382906
a37 8.210333
a37 8.368859
a37 8.253346
a37 8.316124
a37 8.032760
a37 8.323813
a37 8.072468
a37 8.388069
a37 8.265925
a37 8.126560
a37 8.678538
a37 8.215210
a37 8.482299
a37 8.427520
a37 8.354061
a37 8.458162
a37 8.157973
a37 8.939838
a37 8.135382
a37 8.507293
a37 8.396988
a37 8.569066
a37 8.305675
a37 8.046074
a37 8.685108
a37 8.575729
a37 8.032348
a37 8.147176
a37 8.100719
a37 8.329500
a37 8.383960
a37 8.033617
a37 7.739810
a37 8.249928
a37 8.441455
a37 8.341200
a37 8.427199
a37 8.657351
a37 8.292265
a37 8.348757
a37 8.708557
a37 8.418526
a37 8.919135
a37 8.161222
a37 8.317001
a37 8.412901
a37 8.452270
a37 8.678054
a37 8.772867
a37 8.393504
a37 7.974235
a37 8.253018
a37 8.335296
a37 8.237721
a37 8.335790
a37 8.278115
a37 8.523761
a37 8.146412
a37 8.120696
a37 8.160823
a37 8.403884
a37 8.231882
a37 7.725787
a37 8.203950
a37 8.195057
a37 8.201929
a37 8.927515
a37 8.441433
a37 8.354270
a37 8.267505
a37 8.665140
a37 8.347849
a37 8.400292
a37 8.375033
a37 8.118716
a37 8.443050
a37 8.239725
a37 8.519853
a37 8.400345
a37 8.140940
a37 8.458821
a37 8.371621
a37 8.033929
a37 8.416259
a37 8.089417
a37 8.469009
a37 8.477484
a37 8.330730
a37 8.404275
a37 8.381545
a37 8.433113
a37 8.545142
a37 8.182173
a37 8.823654
a37 8.487542
a37 8.494669
a37 8.275969
a37 8.476449
a37 8.717948
a37 8.306627
a37 8.401512
a37 8.283977
a37 8.350038
a37 8.395912
a37 8.834971
a37 8.580772
a37 8.222389
a37 8.694492
a37 7.963778
a37 8.539856
a37 8.503013
a37 8.734331
a37 8.005127
a37 8.428617
a37 8.344953
a37 8.232238
a37 8.636959
a37 8.174582
a37 8.223884
a37 8.255761
a37 8.136498
a37 8.318583
a37 8.561320
a37 8.521033
a37 8.571254
a37 8.238986
a37 8.463173
a37 8.600932
a37 8.081476
a37 8.814898
a37 8.155035
a37 8.352083
a37 7.703572
a37 7.851972
a37 8.469383
a37 8.716984
a37 8.654225
a37 8.344689
a37 7.871656
a37 7.803313
a37 8.194213
a37 7.987566
a37 8.144259
a37 8.221111
a37 8.142764
a37 8.563045
a37 8.601459
a37 8.395508
a37 8.574137
a37 8.019800
a37 8.160676
a37 8.314910
a37 8.260651
a37 8.338574
a37 8.204287
a37 8.519597
a37 8.792486
a37 8.085954
a37 8.073624
a37 8.387281
a37 8.495597
a37 8.518956
a37 8.111511
a37 8.142692
a37 8.250853
a37 8.072489
a37 8.426905
a37 8.160461
a37 7.882581
a37 8.542603
a37 8.117459
a37 8.459346
a37 8.190499
a37 8.290708
a37 8.295512
a37 8.110654
a37 8.071837
a37 8.030566
a37 8.221793
a37 8.558488
a37 8.254720
a37 8.077892
a37 8.642375
a37 8.085709
a37 8.176893
a37 8.436757
a37 8.107848
a37 7.904444
a37 8.395932
a37 7.968021
a37 8.263181
a37 8.379273
a37 8.720226
a37 8.350806
a37 8.365240
a37 8.485066
a37 8.543876
a37 8.658162
a37 8.394053
a37 8.072268
a37 8.622611
a37 8.009666
a37 8.374537
a37 8.001020
a37 8.587901
a37 8.445568
a37 8.274862
a37 8.144860
a37 8.047191
a37 8.397544
a37 8.102708
a37 8.714936
a37 8.381359
a37 8.387375
a37 7.986373
a37 8.367575
a37 8.618647
a37 8.510684
a37 8.463462
a37 7.819127
a37 8.116799
a37 8.221327
a37 8.167885
a37 7.915205
a37 8.241900
a37 8.342368
a37 7.790515
a37 8.183251
a37 8.247838
a37 8.615835
a37 8.032368
a37 8.386172
a37 8.298326
a37 8.362918
a37 8.006157
a37 8.422114
a37 8.474528
a37 8.105380
a37 8.371884
a37 8.570780
a37 8.615130
a37 8.001485
a37 8.329638
a37 8.431873
a37 8.407138
a37 8.321899
a37 7.858922
a37 8.893388
a37 9.442052
a37 8.493889
a37 8.433934
a37 8.806169
a37 8.306242
a37 8.052221
a37 7.797940
a37 8.433578
a37 8.456221
a37 7.993039
a37 8.479438
a37 8.175761
a37 8.405272
a37 8.255374
a37 8.536442
a37 8.584699
a37 7.733768
a37 8.237602
a37 8.599654
a37 8.290387
a37 8.409951
a37 8.392232
a37 8.424573
a37 8.782610
a37 8.157801
a37 8.276589
a37 8.180464
a37 8.723221
a37 8.678359
a37 8.086968
a37 8.193494
a37 8.597024
a37 8.245101
a37 8.270383
a37 8.785118
a37 8.182498
a37 8.168158
a37 8.193506
a37 8.421799
a37 8.438708
a37 8.335210
a37 8.056361
a37 8.489398
a37 8.034958
a37 8.134929
a37 8.050211
a37 8.204854
a37 8.471515
a37 8.228837
a37 8.541946
a37 8.745065
a37 8.315079
a37 9.411362
a37 8.610352
a37 8.053780
a37 7.638278
a37 8.311687
a37 8.229028
a37 8.567859
a37 8.464722
a37 8.018934
a37 8.600330
a37 8.023711
a37 9.113549
a37 8.197719
a37 8.418864
a37 8.277924
a37 8.130105
a37 8.614169
a37 8.361138
a37 8.420371
a37 7.933667
a37 8.238673
a37 8.256985
a37 8.499354
a37 8.383504
a37 7.661762
a37 8.132409
a37 8.394017
a37 8.236547
a37 8.291179
a37 8.516088
a37 8.488526
a37 8.013886
a37 8.396246
a37 8.278774
a37 8.222328
a37 8.380086
a37 8.422281
a37 8.487260
a37 7.980923
a37 9.039571
a37 7.946886
a37 8.333841
a37 8.110531
a37 8.905434
a37 7.863961
a37 7.908953
a37 8.181456
a37 8.284921
a37 8.149432
a37 7.974073
a37 8.320680
a37 8.596596
a37 7.880088
a37 8.172455
a37 8.513294
a37 8.265329
a37 8.436012
a37 8.004585
a37 7.844585
a37 8.492222
a37 8.350470
a37 8.065966
a37 8.579444
a37 8.049036
a37 8.285556
a37 8.270593
a37 7.797499
a37 7.979016
a37 8.767292
a37 8.467353
a37 8.132234
a37 8.755960
a37 8.143941
a37 8.194830
a37 8.311236
a37 8.521434
a37 8.541617
a37 8.473187
a37 8.364312
a37 8.230797
a37 8.009903
a37 7.947320
a37 8.043303
a37 8.189908
a37 8.479598
a37 8.420511
a37 8.664935
a37 8.266667
a37 8.306218
a37 8.144676
a37 8.036121
a37 8.318357
a37 8.294810
a37 8.345333
a37 8.183117
a37 8.452353
a37 8.161302
a37 8.196931
a37 8.323297
a37 8.258353
a37 7.913524
a37 8.342375
a37 8.292183
a37 8.419274
a37 8.602960
a37 8.035426
a37 8.191599
a37 8.425862
a37 8.260841
a37 8.045005
a37 7.817802
a37 8.515237
a37 8.517267
a37 8.126849
a37 8.363555
a37 8.743027
a37 8.404359
a37 8.100535
a37 8.339557
a37 8.504469
a37 8.373408
a37 8.502034
a37 8.261101
a37 7.897319
a37 8.310565
a37 8.610631
a37 8.280017
a37 8.223185
a37 8.229844
a37 8.227736
a37 8.226823
a37 8.029346
a37 8.226790
a37 8.040004
a37 8.229547
a37 8.358011
a37 7.988537
a37 8.294847
a37 8.614428
a37 8.707436
a37 8.893346
a37 8.384214
a37 8.656386
a37 8.272346
a37 8.048883
a37 8.640030
a37 8.081979
a37 8.340293
a37 8.241828
a37 8.019694
a37 8.245571
a37 8.319706
a37 8.384508
a37 7.932366
a37 8.338368
a37 8.077175
a37 7.904255
a37 8.568720
a37 8.355897
a37 8.198431
a37 8.645223
a37 8.218499
a37 8.651771
a37 8.206295
a37 8.299005
a37 8.090727
a37 8.318426
a37 8.060701
a37 8.635908
a37 8.608315
a37 8.145126
a37 7.958658
a37 8.590448
a37 8.462861
a37 8.811683
a37 8.408093
a37 8.593324
a37 8.128715
a37 8.108975
a37 8.767410
a37 8.566428
a37 8.341869
a37 8.256986
a37 7.944406
a37 8.469521
a37 8.248626
a37 8.329358
a37 8.429011
a37 8.267453
a37 8.281736
a37 8.294926
a37 8.818174
a37 8.479889
a37 8.622232
a37 8.551459
a37 8.313323
a37 8.367211
a37 8.853272
a37 8.399979
a37 8.305025
a37 7.985418
a37 8.231950
a37 8.328476
a37 8.532125
a37 8.531494
a37 8.055650
a37 8.559583
a37 8.453366
a37 8.629813
a37 8.244217
a37 8.430766
a37 8.033813
a37 8.177439
a37 8.328683
a37 8.164511
a37 8.150976
a37 8.346210
a37 8.067654
a37 8.301808
a37 8.054403
a37 7.965515
a37 8.085197
a37 8.216873
a37 8.172787
a37 7.650174
a37 8.475565
a37 8.462216
a37 8.291400
a37 8.652970
a37 8.132029
a37 8.276366
a37 8.104912
a37 8.348908
a37 8.096374
a37 7.750941
a37 8.240679
a37 8.464206
a37 8.262275
a37 7.978843
a37 8.346757
a37 7.927669
a37 7.866314
a37 8.089690
a37 8.632140
a37 8.262119
a37 8.448862
a37 8.744691
a37 8.118019
a37 8.262161
a37 8.274613
a37 8.096736
a37 7.909445
a37 7.709409
a37 8.900442
a37 8.284931
a37 8.198995
a37 8.512578
a37 7.946430
a37 8.113075
a37 8.305059
a37 8.448001
a37 7.866481
a37 8.627987
a37 8.373378
a37 8.297937
a37 9.073130
a37 7.888853
a37 8.359705
a37 8.560299
a37 8.355594
a37 8.672633
a37 8.527203
a37 8.388481
a37 8.231040
a37 8.631108
a37 8.808030
a37 7.906411
a37 8.239780
a37 8.303507
a37 8.257591
a37 8.547994
a37 8.317143
a37 8.139772
a37 8.098392
a37 8.142688
a37 8.485280
a37 8.292623
a37 8.061866
a37 8.449566
a37 8.373650
a37 8.175983
a37 8.463321
a37 8.297842
a37 7.988107
a37 7.875721
a37 7.945419
a37 8.089785
a37 8.130589
a37 8.612277
a37 8.321674
a37 8.134322
a37 8.571799
a37 8.292926
a37 8.382962
a37 8.413630
a37 8.220948
a37 8.139748
a37 8.058951
a37 8.329649
a37 8.405245
a37 8.324042
a37 7.779084
a37 8.272807
a37 7.779718
a37 8.142057
a37 8.469279
a37 8.608457
a37 8.244450
a37 8.043507
a37 8.427590
a37 8.535156
a37 8.976591
a37 8.137663
a37 8.519647
a37 8.358852
a37 8.205588
a37 8.530387
a37 8.323996
a37 7.787313
a37 8.934613
a37 9.185273
a37 8.221126
a37 8.772870
a37 8.443146
a37 8.759440
a37 8.531867
a37 8.672869
a37 8.579244
a37 8.658104
a37 8.250892
a37 7.938475
a37 8.037979
a37 8.266169
a37 8.256767
a37 8.230862
a37 8.106595
a37 8.274822
a37 8.454117
a37 8.332859
a37 8.597284
a37 8.519566
a37 8.274883
a37 7.904475
a37 8.542019
a37 8.234065
a37 8.462158
a37 8.384204
a37 8.378244
a37 8.497307
a37 8.005812
a37 7.879993
a37 8.122961
a37 8.456488
a37 8.723889
a37 8.370330
a37 8.360971
a37 7.953269
a37 8.174082
a37 8.544978
a37 8.130390
a37 7.895143
a37 8.137855
a37 8.146862
a37 7.785193
a37 8.110690
a37 8.215852
a37 8.074112
a37 7.973492
a37 8.778710
a37 8.385918
a37 8.024616
a37 8.340503
a37 8.342443
a37 8.225724
a37 8.294955
a37 8.266052
a37 8.488395
a37 8.387436
a37 8.348155
a37 8.336292
a37 8.085627
a37 8.648020
a37 8.206297
a37 8.322206
a37 8.321637
a37 8.534660
a37 8.147895
a37 8.636220
a37 8.440045
a37 8.893037
a37 8.334595
a37 8.500586
a37 8.536095
a37 8.291177
a37 8.356188
a37 8.058348
a37 8.063605
a37 8.293411
a37 8.068874
a37 8.143662
a37 8.683898
a37 8.182429
a37 8.770025
a37 7.972661
a37 8.153495
a37 8.299355
a37 8.056682
a37 8.064992
a37 8.100090
a37 7.836633
a37 7.981684
a37 8.445343
a37 8.551735
a37 8.516832
a37 8.202041
a37 8.365808
a37 7.976864
a37 8.031817
a37 7.964860
a37 8.287681
a37 8.291073
a37 8.829210
a37 8.283745
a37 7.949726
a37 8.359463
a37 8.707261
a37 8.103535
a37 8.752135
a37 8.189960
a37 7.808610
a37 8.314468
a37 8.173190
a37 8.088057
a37 8.966995
a37 8.919295
a37 8.266995
a37 8.810321
a37 7.728455
a37 8.614292
a37 8.306238
a37 8.611943
a37 8.101931
a37 8.392042
a37 8.353425
a37 8.516138
a37 7.926854
a37 8.166645
a37 8.050044
a37 8.352023
a37 8.461704
a37 7.651890
a37 7.934434
a37 8.430428
a37 8.301861
a37 8.280978
a37 8.134051
a37 8.823904
a37 8.197376
a37 8.303693
a37 8.554497
a37 7.869668
a37 8.174718
a37 8.986734
a37 8.535174
a37 8.153041
a37 8.229580
a37 8.486434
a37 8.450820
a37 8.008807
a37 7.855906
a37 8.025833
a37 8.641951
a37 8.795394
a37 8.349908
a37 8.134194
a37 8.081507
a37 8.243186
a37 8.088899
a37 8.215690
a37 8.733036
a37 8.184436
a37 8.040767
a37 7.966770
a37 7.833632
a37 8.209768
a37 8.346540
a37 8.604656
a37 7.961443
a37 7.906739
a37 8.378904
a37 8.301631
a37 8.849550
a37 8.375851
a37 7.779158
a37 8.721472
a37 8.373875
a37 7.966343
a37 8.187938
a37 8.178466
a37 7.981003
a37 8.608530
a37 8.155109
a37 8.101199
a37 8.082631
a37 7.839628
a37 8.586500
a37 8.076642
a37 8.272555
a37 7.887423
a37 8.577204
a37 7.849257
a37 8.403085
a37 8.116285
a37 8.284135
a37 8.407996
a37 8.086895
a37 8.162328
a37 8.253189
a37 8.284497
a37 8.747283
a37 8.136833
a37 7.996826
a37 8.014218
a37 8.903111
a37 8.232450
a37 8.156696
a37 7.842167
a37 8.409041
a37 7.983911
a37 8.063720
a37 8.212785
a37 7.858358
a37 8.779146
a37 8.527492
a37 8.488305
a37 8.617216
a37 8.301487
a37 8.593028
a37 8.657768
a37 8.613773
a37 8.398876
a37 8.031646
a37 8.499418
a37 7.823976
a37 8.224551
a37 8.761426
a37 8.113780
a37 7.915488
a37 8.123331
a37 8.097079
a37 8.403737
a37 8.445559
a37 8.195298
a37 8.308435
a37 8.392382
a37 8.401210
a37 8.323856
a37 8.086605
a37 8.312094
a37 8.267280
a37 8.424924
a37 8.357972
a37 8.368976
a37 9.302122
a37 8.320769
a37 8.303230
a37 8.076967
a37 7.953825
a37 8.132626
a37 8.031741
a37 8.768776
a37 8.107299
a37 8.242568
a37 8.283175
a37 8.116329
a37 8.213457
a37 8.158196
a37 8.212745
a37 8.081732
a37 8.520187
a37 8.555082
a37 8.787140
a37 8.088110
a37 8.368153
a37 8.466941
a37 8.344512
a37 8.262894
a37 8.000690
a37 8.698599
a37 8.355643
a37 8.081625
a37 8.403963
a37 8.264050
a37 7.930718
a37 8.253319
a37 8.289775
a37 8.164349
a37 7.906455
a37 8.805964
a37 8.344919
a37 8.227982
a37 8.190459
a37 8.275310
a37 8.526371
a37 7.796441
a37 8.323342
a37 8.526429
a37 8.486481
a37 8.416622
a37 8.237870
a37 8.186854
a37 8.523047
a37 8.193483
a37 8.232448
a37 8.304473
a37 8.586383
a37 8.204053
a37 8.178655
a37 8.035371
a37 8.404457
a37 8.641709
a37 8.265776
a37 8.458890
a37 8.082041
a37 8.620112
a37 7.921338
a37 8.131647
a37 8.402241
a37 8.264908
a37 7.936470
a37 7.947214
a37 7.944860
a37 8.040271
a37 8.339061
a37 8.246926
a37 8.422346
a37 8.246755
a37 8.186578
a37 8.353215
a37 8.139648
a37 8.129463
a37 8.171036
a37 7.755175
a37 8.679596
a37 8.202416
a37 8.940324
a37 8.518740
a37 8.385728
a37 8.010379
a37 8.004069
a37 8.022906
a37 8.013826
a37 8.252139
a37 8.075913
a37 8.585653
a37 8.341777
a37 8.438023
a37 8.564603
a37 7.994674
a37 8.283208
a37 7.923786
a37 8.740222
a37 8.957860
a37 8.360497
a37 8.177131
a37 8.346194
a37 8.066136
a37 8.385762
a37 8.332571
a37 8.601377
a37 8.123547
a37 8.193967
a37 8.580056
a37 8.649356
a37 8.089385
a37 8.012726
a37 8.391582
a37 8.915683
a37 8.018562
a37 8.326776
a37 8.461621
a37 8.408162
a37 8.068798
a37 8.635127
a37 8.127331
a37 8.212330
a37 8.199678
a37 7.846518
a37 8.765339
a37 8.273703
a37 8.100079
a37 8.176555
a37 8.046897
a37 7.716032
a37 8.303651
a37 8.505235
a37 8.636251
a37 8.135713
a37 8.027266
a37 8.376963
a37 8.055775
a37 8.601352
a37 7.960616
a37 8.570498
a37 8.568793
a37 8.232786
a37 8.319169
a37 8.256502
a37 7.999258
a37 7.917363
a37 8.148507
a37 8.545224
a37 8.449007
a37 7.963234
a37 8.020886
a37 8.158705
a37 8.614562
a37 8.691903
a37 8.266247
a37 8.169688
a37 8.641691
a37 8.712170
a37 8.517691
a37 8.758270
a37 8.190747
a37 8.261805
a37 8.129687
a37 8.638196
a37 8.209719
a37 8.578004
a37 8.175631
a37 7.960950
a37 8.444406
a37 8.162331
a37 8.316379
a37 7.966457
a37 8.470130
a37 8.398494
a37 8.292187
a37 8.246637
a37 8.349334
a37 8.048207
a37 7.942764
a37 8.309925
a37 7.760360
a37 8.803151
a37 8.056548
a37 8.281894
a37 7.961833
a37 8.966890
a37 8.763517
a37 8.408806
a37 8.730739
a37 8.533883
a37 8.055031
a37 8.372935
a37 8.596084
a37 8.086140
a37 8.009621
a37 7.963926
a37 7.988731
a37 7.994231
a37 7.908307
a37 7.899395
a37 8.392914
a37 8.104814
a37 7.968610
a37 8.600994
a37 8.455240
a37 7.887401
a37 8.051666
a37 7.989458
a37 8.221838
a37 8.085537
a37 8.069127
a37 8.462921
a37 8.290226
a37 8.331305
a37 7.748524
a37 8.997181
a37 8.447096
a37 8.158443
a37 8.314056
a37 7.995493
a37 8.803811
a37 8.475595
a37 8.268200
a37 8.271673
a37 8.500120
a37 8.123254
a37 8.061730
a37 8.774187
a37 7.972880
a37 8.540022
a37 8.034463
a37 8.130498
a37 8.153380
a37 8.408973
a37 8.060057
a37 8.458499
a37 8.336827
a37 8.395452
a37 8.308242
a37 8.351895
a37 8.378351
a37 8.157730
a37 8.067954
a37 8.129924
a37 8.507495
a37 8.398245
a37 8.362008
a37 7.991748
a37 8.354490
a37 8.078629
a37 8.000924
a37 8.582866
a37 8.251432
a37 8.860545
a37 8.506308
a37 8.570271
a37 8.383395
a37 8.164316
a37 8.543370
a37 8.432370
a37 7.853731
a37 8.400860
a37 8.497856
a37 8.233924
a37 7.966255
a37 8.265977
a37 8.598434
a37 8.257909
a37 7.988153
a37 8.069814
a37 8.017967
a37 8.269463
a37 7.672747
a37 7.975635
a37 8.873258
a37 8.164504
a37 8.470257
a37 8.094909
a37 8.724895
a37 7.986578
a37 7.977903
a37 8.040887
a37 8.387699
a37 8.233758
a37 8.293329
a37 8.551257
a37 8.359963
a37 8.400167
a37 8.219273
a37 8.037782
a37 8.552982
a37 8.146602
a37 8.326265
a37 8.426529
a37 8.071878
a37 8.440164
a37 8.370988
a37 8.479417
a37 8.370783
a37 8.815345
a37 8.569228
a37 8.177655
a37 8.373109
a37 8.264021
a37 8.198348
a37 8.533480
a37 8.851411
a37 8.309280
a37 8.162618
a37 7.844651
a37 8.326864
a37 8.082830
a37 8.316396
a37 8.585181
a37 8.128566
a37 8.384448
a37 8.363650
a37 8.221981
a37 8.009227
a37 8.464942
a37 8.374836
a37 8.172054
a37 8.110741
a37 8.382270
a37 8.385677
a37 8.246301
a37 8.639531
a37 8.213742
a37 8.090769
a37 8.563427
a37 8.308497
a37 7.891573
a37 8.395949
a37 7.991430
a37 8.428107
a37 8.939086
a37 8.600285
a37 8.415616
a37 8.489404
a37 8.266540
a37 7.873194
a37 8.450456
a37 8.350401
a37 8.330367
a37 8.637201
a37 8.030462
a37 8.737633
a37 8.333989
a37 8.718519
a37 8.085794
a37 8.270998
a37 8.357977
a37 7.989909
a37 8.556774
a37 8.914098
a37 8.069377
a37 8.019373
a37 8.544031
a37 8.383903
a37 8.251749
a37 8.305943
a37 8.482369
a37 8.634791
a37 8.249639
a37 8.335050
a37 8.560390
a37 8.371845
a37 9.119183
a37 8.681043
a37 8.454046
a37 8.281466
a37 8.950415
a37 8.166214
a37 8.319527
a37 8.593685
a37 8.053851
a37 8.600838
a37 8.372958
a37 8.802222
a37 8.355660
a37 8.729438
a37 8.218383
a37 8.113485
a37 8.453390
a37 8.494822
a37 7.908539
a37 8.069613
a37 7.980816
a37 8.377264
a37 8.533882
a37 8.230841
a37 8.215571
a37 8.441726
a37 8.094025
a37 8.032040
a37 8.228464
a37 8.161365
a37 8.031076
a37 8.182706
a37 8.319287
a37 8.161269
a37 8.621699
a37 8.293840
a37 8.568937
a37 8.179814
a37 8.193479
a37 8.117517
a37 7.831591
a37 8.597309
a37 8.144010
a37 8.347164
a37 8.196059
a37 8.069845
a37 8.252722
a37 8.300834
a37 8.291863
a37 8.600501
a37 8.205162
a37 8.262468
a37 8.489489
a37 8.550566
a37 8.136442
a37 8.123099
a37 8.153616
a37 8.652119
a37 8.021492
a37 8.548361
a37 8.137059
a37 8.365122
a37 8.434803
a37 8.159687
a37 8.355917
a37 8.268329
a37 8.592860
a37 8.131072
a37 7.672494
a37 8.766097
a37 8.528456
a37 8.111768
a37 8.258229
a37 8.222796
a37 8.406612
a37 8.495279
a37 8.334846
a37 7.975748
a37 8.785783
a37 8.311773
a37 8.495572
a37 8.362326
a37 8.814429
a37 8.076137
a37 8.171144
a37 8.361141
a37 8.280843
a37 8.389424
a37 8.402776
a37 8.747720
a37 8.034725
a37 8.468563
a37 8.175361
a37 8.192419
a37 8.254250
a37 8.459447
a37 8.591756
a37 8.306580
a37 8.441295
a37 8.378992
a37 8.169718
a37 8.714115
a37 8.116203
a37 8.293003
a37 8.359156
a37 8.044147
a37 8.153314
a37 7.713147
a37 8.965177
a37 8.320453
a37 8.160296
a37 8.015131
a37 8.088259
a37 8.353269
a37 7.726151
a37 8.370212
a37 8.249546
a37 8.811111
a37 8.535521
a37 7.982249
a37 8.130568
a37 8.172440
a37 8.295373
a37 8.014780
a37 8.549329
a37 7.988386
a37 8.252426
a37 8.368991
a37 8.288221
a37 8.781928
a37 8.139046
a37 8.602729
a37 8.054933
a37 8.164150
a37 8.498111
a37 8.006776
a37 8.168807
a37 8.136312
a37 8.481771
a37 8.068338
a37 8.021867
a37 8.476168
a37 7.778999
a37 8.472466
a37 8.104768
a37 8.242851
a37 8.028727
a37 8.247554
a37 8.208148
a37 8.185094
a37 8.692218
a37 7.927065
a37 8.249060
a37 8.408428
a37 8.515989
a37 7.958215
a37 8.457026
a37 8.149061
a37 8.291001
a37 8.562548
a37 8.156306
a37 7.959231
a37 7.994516
a37 8.377758
a37 8.061143
a37 8.685802
a37 8.564811
a37 8.320994
a37 8.438351
a37 8.546414
a37 7.993609
a37 8.344311
a37 8.133541
a37 7.962633
a37 8.318852
a37 8.434275
a37 8.464573
a37 8.257695
a37 7.888851
a37 8.274980
a37 8.246090
a37 8.404797
a37 8.053990
a37 8.548022
a37 8.616943
a37 8.273318
a37 8.186799
a37 8.064980
a37 8.589501
a37 8.649182
a37 8.045578
a37 7.833995
a37 8.407779
a37 8.305098
a37 8.696942
a37 8.158537
a37 8.403274
a37 8.104397
a37 8.201039
a37 8.196202
a37 8.210576
a37 7.772727
a37 8.591395
a37 7.975019
a37 8.411150
a37 8.566765
a37 8.279943
a37 8.303847
a37 8.413129
a37 8.338223
a37 8.162024
a37 8.388271
a37 7.935429
a37 8.707164
a37 8.626818
a37 8.314488
a37 8.801342
a37 7.942556
a37 8.223966
a37 8.186241
a37 8.367315
a37 8.363282
a37 8.550183
a37 8.443028
a37 7.786369
a37 8.099156
a37 7.738430
a37 8.008386
a37 8.616042
a37 8.221894
a37 8.437281
a37 8.473169
a37 8.551772
a37 8.685619
a37 8.306667
a37 8.543356
a37 8.247192
a37 7.845957
a37 8.635932
a37 8.236416
a37 7.857161
a37 8.033781
a37 8.244054
a37 8.666579
a37 7.957107
a37 8.423793
a37 8.395535
a37 7.905814
a37 8.088302
a37 8.745551
a37 8.432181
a37 8.352754
a37 8.472136
a37 8.537166
a37 9.012573
a37 8.358483
a37 8.241229
a37 8.100120
a37 8.596902
a37 8.360420
a37 8.348795
a37 8.293976
a37 8.401692
a37 8.516170
a37 8.185880
a37 8.199282
a37 8.476961
a37 8.326998
a37 8.017811
a37 8.125504
a37 8.299798
a37 8.337701
a37 8.543074
a37 8.090165
a37 8.060330
a37 8.034681
a37 8.357412
a37 8.758905
a37 8.208984
a37 8.289833
a37 8.078604
a37 7.677842
a37 8.192337
a37 8.341267
a37 8.098714
a37 8.533328
a37 8.087079
a37 8.347733
a37 8.209712
a37 8.127417
a37 7.982754
a37 8.274616
a37 7.686348
a37 8.451978
a37 8.011338
a37 8.157154
a37 8.087400
a37 8.217327
a37 8.017096
a37 8.157221
a37 8.142917
a37 8.219814
a37 8.531103
a37 8.420351
a37 8.801122
a37 8.339165
a37 8.346126
a37 8.200637
a37 8.005725
a37 8.075423
a37 8.115483
a37 8.873986
a37 8.468316
a37 8.720192
a37 8.208735
a37 8.086759
a37 8.157936
a37 8.195308
a37 8.213195
a37 8.460412
a37 8.084862
a37 8.067895
a37 8.140850
a37 8.054612
a37 8.442106
a37 8.403795
a37 8.103040
a37 8.151615
a37 8.139188
a37 7.894122
a37 8.181951
a37 8.770232
a37 8.226969
a37 7.896879
a37 8.210120
a37 8.582279
a37 8.071071
a37 8.165001
a37 8.653139
a37 8.734880
a37 8.085664
a37 8.228401
a37 8.559426
a37 8.236485
a37 8.175339
a37 8.370904
a37 8.062796
a37 8.431438
a37 8.271698
a37 7.828528
a37 8.163687
a37 8.084702
a37 8.444476
a37 8.322951
a37 8.825356
a37 8.386750
a37 8.356255
a37 8.064706
a37 8.505725
a37 8.769131
a37 8.777525
a37 8.450228
a37 8.315484
a37 8.043406
a37 8.084785
a37 8.202274
a37 8.365170
a37 7.852467
a37 8.403131
a37 8.313908
a37 8.101443
a37 8.083869
a37 8.974750
a37 7.964009
a37 8.055127
a37 8.331155
a37 8.556938
a37 8.605180
a37 8.163380
a37 8.585822
a37 8.057577
a37 8.027696
a37 8.065782
a37 9.085331
a37 7.892050
a37 8.195888
a37 8.150423
a37 8.189409
a37 8.137875
a37 7.923860
a37 8.611116
a37 8.822131
a37 8.000214
a37 8.485812
a37 8.182753
a37 8.100704
a37 8.447179
a37 8.113488
a37 9.041994
a37 8.562214
a37 8.904037
a37 8.446291
a37 8.160066
a37 8.321853
a37 8.588567
a37 8.254361
a37 8.401236
a37 8.282941
a37 8.063498
a37 8.557562
a37 7.925411
a37 8.295923
a37 8.503903
a37 7.955580
a37 8.572748
a37 8.219521
a37 8.067873
a37 8.115488
a37 8.555197
a37 8.182235
a37 8.152003
a37 7.976205
a37 8.433880
a37 8.121597
a37 8.566528
a37 8.421538
a37 8.645995
a37 8.457640
a37 8.198495
a37 8.415400
a37 8.363171
a37 8.278922
a37 8.249057
a37 7.839887
a37 7.836927
a37 8.268444
a37 8.432290
a37 7.893308
a37 7.997018
a37 8.201843
a37 8.007385
a37 8.760170
a37 8.030919
a37 8.220937
a37 8.365284
a37 8.332394
a37 8.739580
a37 8.276634
a37 8.248858
a37 8.481017
a37 7.946410
a37 8.462780
a37 8.218535
a37 8.760905
a37 8.002173
a37 8.544115
a37 7.956640
a37 8.092448
a37 8.327745
a37 8.384792
a37 8.428103
a37 8.382338
a37 8.459905
a37 8.048037
a37 8.525870
a37 8.346827
a37 8.216678
a37 8.495363
a37 8.179465
a37 8.641185
a37 8.287804
a37 7.741591
a37 8.041627
a37 8.636411
a37 8.099656
a37 8.535156
a37 8.271890
a37 8.127038
a37 8.253489
a37 8.021885
a37 8.074588
a37 8.258249
a37 8.190955
a37 8.317229
a37 8.109664
a37 8.464972
a37 7.980760
a37 8.076521
a37 8.285490
a37 7.964858
a37 8.566232
a37 7.930366
a37 8.140985
a37 8.651182
a37 8.229301
a37 8.391177
a37 8.569304
a37 8.395818
a37 8.607887
a37 8.508950
a37 8.354088
a37 8.639920
a37 8.099298
a37 8.257927
a37 8.553470
a37 7.857068
a37 8.429948
a37 8.249078
a37 8.293737
a37 8.359809
a37 8.232007
a37 8.449998
a37 8.560481
a37 8.754903
a37 8.330847
a37 8.892057
a37 9.110130
a37 9.008625
a37 8.218578
a37 7.657270
a37 9.007376
a37 8.207705
a37 8.346439
a37 8.916069
a37 7.758025
a37 8.532834
a37 8.269495
a37 8.650030
a37 7.755487
a37 8.348408
a37 8.210462
a37 8.329657
a37 7.947578
a37 8.055677
a37 8.021832
a37 7.957362
a37 8.199782
a37 9.049635
a37 7.896031
a37 8.102784
a37 8.427205
a37 8.598064
a37 8.223821
a37 8.539599
a37 7.926374
a37 8.156217
a37 8.813853
a37 8.629351
a37 8.230820
a37 8.348323
a37 8.203302
a37 9.082173
a37 8.664944
a37 8.417985
a37 8.223367
a37 8.779050
a37 8.183152
a37 8.413115
a37 8.227836
a37 8.084456
a37 8.172921
a37 8.221785
a37 8.055499
a37 8.119684
a37 8.420595
a37 8.572782
a37 8.369849
a37 8.026441
a37 8.565137
a37 7.885718
a37 8.169194
a37 8.186102
a37 8.395336
a37 8.154725
a37 8.125610
a37 7.901299
a37 8.872522
a37 8.091059
a37 8.622934
a37 8.021408
a37 8.564063
a37 8.187940
a37 8.270061
a37 8.176743
a37 7.936359
a37 8.332285
a37 8.566884
a37 8.059071
a37 8.275397
a37 7.902109
a37 8.226250
a37 8.073669
a37 8.844793
a37 8.634535
a37 7.905863
a37 8.675282
a37 8.054536
a37 8.288562
a37 8.398286
a37 8.452274
a37 8.605676
a37 8.313782
a37 8.375473
a37 7.708079
a37 7.952451
a37 7.801957
a37 8.182820
a37 8.216030
a37 8.772903
a37 8.156533
a37 8.174071
a37 8.608669
a37 7.959921
a37 8.333817
a37 7.769912
a37 8.507785
a37 8.508946
a37 8.100970
a37 8.547718
a37 8.232760
a37 8.450333
a37 8.520664
a37 8.014573
a37 8.281554
a37 8.279071
a37 7.920563
a37 8.162876
a37 8.173989
a37 8.206523
a37 8.322809
a37 8.152262
a37 8.408515
a37 8.093131
a37 8.305476
a37 8.176891
a37 8.679409
a37 8.794202
a37 8.527390
a37 8.569975
a37 8.114610
a37 8.620619
a37 8.350340
a37 8.075603
a37 8.767462
a37 8.320570
a37 8.654842
a37 8.085167
a37 8.505696
a37 8.158102
a37 7.989899
a37 8.610273
a37 8.489183
a37 7.970840
a37 8.686822
a37 8.727998
a37 8.719296
a37 8.271230
a37 8.416744
a37 8.141333
a37 8.128389
a37 8.392815
a37 8.611225
a37 8.304611
a37 8.204402
a37 8.171308
a37 7.949725
a37 7.991216
a37 8.345974
a37 7.995279
a37 8.278993
a37 8.345509
a37 8.546289
a37 7.814667
a37 8.248325
a37 8.226176
a37 8.332302
a37 8.081814
a37 8.399696
a37 8.510634
a37 8.650014
a37 8.483410
a37 7.965251
a37 8.899771
a37 8.324670
a37 8.313492
a37 8.050175
a37 8.501232
a37 8.258285
a37 8.177461
a37 8.036920
a37 8.522745
a37 8.199278
a37 7.896412
a37 8.347843
a37 8.467453
a37 8.580719
a37 8.393097
a37 8.173025
a37 8.365017
a37 8.430258
a37 8.425492
a37 8.373924
a37 8.117386
a37 8.057478
a37 8.671254
a37 8.322787
a37 8.622078
a37 8.181040
a37 8.374941
a37 8.341926
a37 7.856177
a37 8.533391
a37 8.264264
a37 8.244876
a37 8.223897
a37 8.346487
a37 8.383742
a37 8.255978
a37 8.308648
a37 8.215957
a37 8.181631
a37 8.340898
a37 7.942041
a37 8.471640
a37 8.335462
a37 7.906497
a37 8.522924
a37 8.378443
a37 8.128985
a37 8.295496
a37 8.109399
a37 8.320544
a37 8.329474
a37 8.207378
a37 8.285666
a37 8.121410
a37 8.179060
a37 9.038800
a37 8.596077
a37 8.294523
a37 7.960031
a37 8.156547
a37 8.473897
a37 7.826007
a37 8.177055
a37 8.371591
a37 8.163883
a37 8.773622
a37 8.377056
a37 8.213828
a37 8.192821
a37 8.448665
a37 8.214081
a37 8.102323
a37 8.378222
a37 8.214370
a37 8.031455
a37 8.091845
a37 8.720138
a37 8.947239
a37 8.407482
a37 8.032677
a37 8.320017
a37 8.313148
a37 8.358005
a37 8.315929
a37 8.314236
a37 8.319689
a37 8.531224
a37 8.628432
a37 8.411631
a37 8.291522
a37 8.191555
a37 7.960396
a37 8.320312
a37 8.680168
a37 8.341448
a37 8.406782
a37 7.991561
a37 8.191674
a37 8.276068
a37 8.169306
a37 8.466863
a37 8.555659
a37 8.326747
a37 8.466546
a37 8.396082
a37 8.279618
a37 7.897139
a37 7.798965
a37 8.172272
a37 8.742834
a37 8.606599
a37 8.804374
a37 8.109069
a37 8.079258
a37 8.440400
a37 7.989683
a37 8.415273
a37 8.074654
a37 7.890761
a37 7.941463
a37 8.064638
a37 8.006583
a37 8.033201
a37 8.141397
a37 8.290835
a37 8.500092
a37 8.132493
a37 8.595767
a37 8.314350
a37 8.700566
a37 8.228765
a37 8.027443
a37 8.358090
a37 8.283153
a37 8.256780
a37 8.253676
a37 8.160362
a37 8.323030
a37 7.990368
a37 8.411872
a37 8.027463
a37 8.136334
a37 8.764505
a37 8.487129
a37 8.302320
a37 8.306903
a37 8.416033
a37 8.251896
a37 8.284266
a37 8.462087
a37 7.946362
a37 8.237957
a37 8.386200
a37 8.644034
a37 8.160293
a37 8.383243
a37 8.475682
a37 8.526362
a37 8.484125
a37 8.164721
a37 8.584450
a37 8.101430
a37 8.616957
a37 8.023174
a37 8.316182
a37 8.090270
a37 8.452218
a37 8.221507
a37 8.494274
a37 8.177645
a37 8.236574
a37 9.267749
a37 8.421469
a37 8.372781
a37 8.394134
a37 8.142343
a37 8.549566
a37 8.300572
a37 8.050071
a37 8.694188
a37 7.936276
a37 8.714341
a37 8.643287
a37 8.190068
a37 8.086216
a37 8.627197
a37 8.283477
a37 8.257811
a37 8.214179
a37 7.997360
a37 8.453622
a37 8.159799
a37 8.038214
a37 7.966926
a37 8.715805
a37 8.127474
a37 8.334212
a37 8.213134
a37 8.492401
a37 8.496497
a37 8.213983
a37 8.407312
a37 8.110379
a37 8.463215
a37 7.869819
a37 8.554403
a37 8.568928
a37 8.187380
a37 8.607622
a37 8.096671
a37 7.918332
a37 8.261484
a37 8.328567
a37 8.210774
a37 8.203508
a37 8.620875
a37 8.331508
a37 8.368552
a37 8.299998
a37 8.448345
a37 8.321865
a37 8.230686
a37 8.081155
a37 8.746948
a37 8.260482
a37 8.630098
a37 8.150242
a37 8.382306
a37 8.235253
a37 8.170971
a37 7.812190
a37 8.526935
a37 8.300923
a37 8.502129
a37 8.269858
a37 7.926205
a37 8.568154
a37 8.488004
a37 8.226691
a37 8.119904
a37 8.340340
a37 8.217591
a37 8.488304
a37 8.327222
a37 7.904581
a37 8.157400
a37 8.098401
a37 7.878441
a37 8.286975
a37 7.911111
a37 8.457562
a37 8.360281
a37 7.917565
a37 8.697621
a37 8.453176
a37 8.176834
a37 8.430718
a37 8.265481
a37 8.380911
a37 8.318766
a37 8.297757
a37 8.144255
a37 8.356696
a37 7.904158
a37 8.186562
a37 7.986929
a37 7.988656
a37 8.167035
a37 8.105267
a37 8.849038
a37 9.134820
a37 8.024647
a37 8.317189
a37 8.722347
a37 8.623380
a37 8.826341
a37 7.876698
a37 8.876653
a37 8.496729
a37 8.010127
a37 8.663443
a37 8.696233
a37 8.247866
a37 8.147698
a37 8.232376
a37 8.493778
a37 8.088309
a37 8.247353
a37 8.373341
a37 8.243372
a37 8.197332
a37 8.280452
a37 8.047543
a37 7.954043
a37 8.383546
a37 8.608711
a37 7.795694
a37 8.581743
a37 8.820825
a37 8.189252
a37 8.152083
a37 8.142978
a37 8.214396
a37 8.255232
a37 8.176652
a37 8.260462
a37 8.403501
a37 7.863696
a37 8.495420
a37 8.354079
a37 8.147443
a37 7.849672
a37 8.156201
a37 8.201045
a37 8.821913
a37 8.027480
a37 8.666186
a37 8.121230
a37 8.256810
a37 8.788130
a37 8.245651
a37 8.488864
a37 8.506433
a37 7.940853
a37 8.250654
a37 8.217105
a37 8.177608
a37 8.282033
a37 7.960506
a37 8.042617
a37 8.292954
a37 8.134867
a37 8.044985
a37 8.753410
a37 8.013724
a37 8.311026
a37 8.118343
a37 8.208231
a37 8.431239
a37 8.149469
a37 8.080457
a37 8.054656
a37 8.258595
a37 8.280435
a37 8.573061
a37 8.376125
a37 8.254651
a37 8.003063
a37 8.617124
a37 8.034131
a37 7.823378
a37 8.361973
a37 8.021799
a37 8.494699
a37 8.083965
a37 8.549226
a37 8.288632
a37 8.173291
a37 8.320824
a37 7.844084
a37 7.468576
a37 8.098388
a37 8.390769
a37 7.954063
a37 8.530510
a37 8.361185
a37 8.416327
a37 8.697793
a37 8.779338
a37 8.621958
a37 8.034418
a37 8.332721
a37 7.888438
a37 8.114618
a37 8.215751
a37 8.625099
a37 8.261002
a37 8.011172
a37 8.290231
a37 8.030758
a37 8.012084
a37 8.132808
a37 7.801606
a37 8.567304
a37 8.144259
a37 8.168313
a37 8.230744
a37 8.425879
a37 8.619330
a37 8.060038
a37 8.420790
a37 8.294739
a37 8.445413
a37 8.262328
a37 8.195236
a37 8.211081
a37 8.171368
a37 8.196790
a37 8.418735
a37 8.173435
a37 8.208343
a37 8.191244
a37 8.090161
a37 8.502222
a37 7.980252
a37 8.404307
a37 8.097937
a37 8.079580
a37 8.359348
a37 8.044249
a37 7.806034
a37 8.545363
a37 8.685756
a37 8.043436
a37 8.138175
a37 8.360939
a37 8.860980
a37 8.155265
a37 8.366854
a37 8.210660
a37 8.304388
a37 7.944217
a37 8.325941
a37 8.559101
a37 7.932607
a37 8.297731
a37 7.971915
a37 7.790786
a37 8.403037
a37 8.063429
a37 8.539800
a37 8.556845
a37 8.280648
a37 8.275173
a37 8.490801
a37 8.207238
a37 7.943563
a37 8.223105
a37 8.380309
a37 8.168972
a37 7.952677
a37 8.684477
a37 8.050076
a37 7.823108
a37 8.145260
a37 8.391971
a37 8.155397
a37 8.446215
a37 8.006742
a37 8.463731
a37 8.216232
a37 8.343599
a37 8.762287
a37 8.231824
a37 8.492788
a37 8.324988
a37 8.791075
a37 8.258818
a37 8.493912
a37 8.230824
a37 8.568285
a37 8.467841
a37 8.253232
a37 8.410737
a37 8.549098
a37 8.379528
a37 7.944364
a37 8.147246
a37 8.214994
a37 8.193020
a37 8.459807
a37 8.382341
a37 8.404031
a37 8.227863
a37 8.346969
a37 8.051683
a37 8.289065
a37 8.315192
a37 8.162524
a37 8.219962
a37 8.104453
a37 8.273426
a37 7.960676
a37 8.329265
a37 8.670080
a37 8.192774
a37 7.969746
a37 7.796628
a37 7.981694
a37 8.410652
a37 8.344812
a37 8.341242
a37 8.218942
a37 8.795500
a37 8.433193
a37 8.129435
a37 8.601674
a37 8.054903
a37 8.380060
a37 8.598773
a37 8.058189
a37 8.357987
a37 8.187845
a37 8.578913
a37 7.968013
a37 8.252649
a37 7.864310
a37 7.962041
a37 8.491195
a37 8.265979
a37 8.489984
a37 8.109237
a37 8.179847
a37 8.593290
a37 8.417229
a37 7.910559
a37 7.840613
a37 8.046259
a37 8.329375
a37 8.209409
a37 8.346550
a37 8.165213
a37 8.447477
a37 8.241561
a37 8.712262
a37 8.336707
a37 7.945696
a37 8.426879
a37 7.973661
a37 8.331330
a37 8.456052
a37 8.552041
a37 8.279907
a37 8.299643
a37 8.747027
a37 8.408692
a37 8.317947
a37 8.356610
a37 8.613998
a37 9.135704
a37 8.440540
a37 8.166326
a37 8.129086
a37 7.954045
a37 8.424450
a37 7.926453
a37 8.423723
a37 8.532832
a37 8.428459
a37 8.319187
a37 8.782844
a37 8.148543
a37 8.295597
a37 8.271310
a37 8.641208
a37 8.125543
a37 8.112910
a37 7.968473
a37 8.089076
a37 8.636221
a37 8.463459
a37 8.141084
a37 8.476724
a37 8.292316
a37 8.225709
a37 8.377158
a37 8.382121
a37 7.922292
a37 7.854851
a37 7.817278
a37 8.058455
a37 8.024553
a37 8.153255
a37 8.413601
a37 8.300952
a37 8.165197
a37 8.424047
a37 8.350997
a37 8.231686
a37 8.476009
a37 8.855066
a37 8.236026
a37 8.276950
a37 8.128420
a37 7.990054
a37 8.016965
a37 8.606441
a37 8.500362
a37 8.290847
a37 8.059820
a37 8.016287
a37 8.070159
a37 8.240607
a37 7.942790
a37 8.036282
a37 8.241439
a37 8.568621
a37 8.639890
a37 8.258040
a37 9.004557
a37 8.402156
a37 8.180410
a37 8.107738
a37 8.318930
a37 7.853790
a37 8.684204
a37 8.504266
a37 8.266672
a37 8.279044
a37 8.410184
a37 7.732511
a37 8.378917
a37 8.390763
a37 9.248097
a37 8.132892
a37 8.655811
a37 8.278684
a37 8.299118
a37 8.170075
a37 8.211034
a37 8.793992
a37 8.803764
a37 8.191294
a37 7.973817
a37 8.059425
a37 8.288253
a37 8.438169
a37 7.971446
a37 8.133476
a37 8.576430
a37 8.346847
a37 8.316192
a37 8.414215
a37 8.168946
a37 8.292029
a37 8.667185
a37 8.047958
a37 8.994366
a37 8.271675
a37 8.538181
a37 8.422849
a37 8.085303
a37 8.092602
a37 8.302680
a37 8.072436
a37 8.326456
a37 8.126381
a37 7.925418
a37 8.352040
a37 8.283114
a37 7.657294
a37 8.136409
a37 8.294504
a37 8.338125
a37 8.185369
a37 8.937677
a37 8.128964
a37 8.532223
a37 8.939601
a37 8.387285
a37 8.379695
a37 8.094290
a37 8.199157
a37 8.221828
a37 8.523059
a37 8.317103
a37 7.873096
a37 8.461860
a37 8.795935
a37 8.203556
a37 8.535792
a37 8.493131
a37 8.360848
a37 8.321795
a37 8.261837
a37 8.275642
a37 8.377312
a37 8.234702
a37 8.120369
a37 8.272452
a37 8.522880
a37 8.442087
a37 8.304931
a37 7.927474
a37 8.264731
a37 8.297476
a37 7.567600
a37 7.884819
a37 8.123135
a37 8.387426
a37 8.634725
a37 8.305106
a37 8.158647
a37 8.249313
a37 8.342301
a37 8.198056
a37 8.237680
a37 8.201443
a37 8.230443
a37 8.186644
a37 8.330713
a37 8.473624
a37 8.887303
a37 8.440649
a37 8.232996
a37 8.479705
a37 8.309198
a37 8.406853
a37 8.385861
a37 8.322335
a37 8.450299
a37 8.603999
a37 7.781752
a37 7.935915
a37 8.444243
a37 8.075656
a37 8.538905
a37 8.443444
a37 8.144895
a37 8.238257
a37 8.299248
a37 8.117888
a37 8.369101
a37 8.524132
a37 8.497024
a37 8.228128
a37 8.469983
a37 8.806773
a37 7.971098
a37 8.360354
a37 8.754740
a37 7.971362
a37 8.288577
a37 8.219507
a37 8.098588
a37 8.749624
a37 8.642814
a37 8.458181
a37 8.290706
a37 8.113984
a37 7.758251
a37 8.028174
a37 8.270717
a37 8.601492
a37 8.177700
a37 8.321673
a37 8.395646
a37 8.281253
a37 7.879365
a37 7.883266
a37 8.018733
a37 8.010237
a37 8.293174
a37 7.941695
a37 8.222487
a37 8.222125
a37 8.332494
a37 8.622048
a37 8.358769
a37 8.614606
a37 7.677423
a37 8.005267
a37 8.406335
a37 8.171103
a37 8.278288
a37 8.089224
a37 8.342065
a37 8.487693
a37 8.229735
a37 8.089208
a37 8.460650
a37 8.254467
a37 8.095674
a37 8.085862
a37 8.290336
a37 8.305111
a37 7.931723
a37 8.555413
a37 8.045288
a37 8.107451
a37 7.905237
a37 8.324850
a37 8.438968
a37 8.511552
a37 8.163008
a37 8.115823
a37 8.209550
a37 8.295556
a37 8.156829
a37 8.477977
a37 8.256130
a37 7.887291
a37 8.253244
a37 8.830764
a37 8.525125
a37 8.188029
a37 8.588638
a37 8.314526
a37 8.444696
a37 8.512803
a37 7.949028
a37 8.568503
a37 8.133875
a37 8.159866
a37 8.840731
a37 7.953755
a37 8.114275
a37 8.333567
a37 8.291379
a37 7.871806
a37 8.390907
a37 8.351073
a37 8.483816
a37 8.188735
a37 9.049237
a37 8.391366
a37 8.529801
a37 8.490316
a37 8.209932
a37 8.196706
a37 8.239893
a37 8.698316
a37 8.059390
a37 8.185131
a37 8.305908
a37 8.548613
a37 8.113766
a37 8.402217
a37 8.192331
a37 7.963427
a37 8.279589
a37 8.007224
a37 8.040887
a37 8.377235
a37 8.658002
a37 8.280290
a37 8.025671
a37 8.464578
a37 8.249696
a37 8.165927
a37 8.144318
a37 7.788445
a37 8.175831
a37 8.553970
a37 7.889574
a37 8.765205
a37 8.128084
a37 8.033518
a37 8.248953
a37 7.985314
a37 8.348112
a37 7.877583
a37 8.208618
a37 8.187963
a37 8.851746
a37 8.249491
a37 8.440300
a37 8.130161
a37 7.713667
a37 8.601109
a37 8.158534
a37 8.970417
a37 8.706676
a37 8.110149
a37 8.199383
a37 8.454962
a37 8.240393
a37 8.354226
a37 8.717038
a37 8.121538
a37 8.358660
a37 8.370775
a37 8.632944
a37 8.150168
a37 8.390005
a37 8.470704
a37 8.123981
a37 8.453195
a37 7.916939
a37 8.343995
a37 8.129158
a37 8.899025
a37 8.569590
a37 8.489006
a37 8.308828
a37 8.375990
a37 8.598792
a37 8.690449
a37 8.361504
a37 8.280036
a37 8.038298
a37 8.784007
a37 8.094414
a37 8.371137
a37 8.340077
a37 8.379927
a37 8.739715
a37 8.088077
a37 8.363805
a37 8.045692
a37 8.611389
a37 8.407066
a37 8.343404
a37 8.327294
a37 7.879845
a37 8.759905
a37 8.227763
a37 8.273371
a37 8.164348
a37 7.927455
a37 8.321587
a37 8.118145
a37 8.436856
a37 8.399278
a37 8.285232
a37 8.390619
a37 8.353013
a37 8.426364
a37 8.289492
a37 7.865957
a37 8.017443
a37 8.032300
a37 8.468407
a37 8.202213
a37 8.534628
a37 8.121790
a37 8.059481
a37 7.970730
a37 7.677237
a37 8.333884
a37 8.219637
a37 7.989802
a37 8.242007
a37 8.468856
a37 8.363939
a37 8.404951
a37 8.071723
a37 8.534214
a37 8.344169
a37 8.136152
a37 8.216071
a37 8.339147
a37 8.234002
a37 8.355978
a37 7.938632
a37 8.128511
a37 8.083512
a37 7.850511
a37 8.343679
a37 7.783077
a37 8.269845
a37 8.204941
a37 8.248266
a37 8.047817
a37 7.939529
a37 8.028697
a37 8.390728
a37 8.288826
a37 8.094191
a37 8.470749
a37 9.072689
a37 8.290184
a37 8.204451
a37 8.445338
a37 8.513331
a37 8.262761
a37 8.304677
a37 8.592593
a37 8.678620
a37 8.371461
a37 8.172686
a37 8.422268
a37 8.420149
a37 8.356962
a37 8.313267
a37 7.924267
a37 8.065709
a37 8.393280
a37 7.991894
a37 8.174640
a37 8.442660
a37 8.423458
a37 8.041006
a37 8.490013
a37 8.158541
a37 8.222376
a37 8.309889
a37 8.608454
a37 7.966541
a37 7.910720
a37 8.235314
a37 8.548970
a37 8.853103
a37 8.103013
a37 8.565794
a37 8.468748
a37 9.032914
a37 7.981372
a37 8.108875
a37 8.390661
a37 8.004462
a37 8.880358
a37 8.195674
a37 8.417636
a37 8.702429
a37 8.057242
a37 7.993102
a37 8.421380
a37 8.748428
a37 7.994898
a37 8.175058
a37 7.918708
a37 8.294094
a37 8.495903
a37 8.065673
a37 7.945936
a37 8.429882
a37 8.192332
a37 8.281283
a37 7.813610
a37 8.679452
a37 8.447614
a37 8.139811
a37 8.045619
a37 8.603864
a37 8.475376
a37 8.675182
a37 7.945106
a37 8.446725
a37 8.355711
a37 8.287753
a37 8.654184
a37 8.110703
a37 7.985112
a37 7.857834
a37 8.322518
a37 8.117223
a37 8.824522
a37 8.144877
a37 8.268395
a37 8.157155
a37 8.117598
a37 8.342563
a37 8.129129
a37 8.373530
a37 8.710114
a37 8.301050
a37 8.540776
a37 8.441521
a37 7.891472
a37 8.083725
a37 7.982110
a37 8.210445
a37 8.332793
a37 8.621792
a37 8.156472
a37 8.331174
a37 8.266838
a37 8.514028
a37 8.273266
a37 7.839275
a37 8.221789
a37 8.805983
a37 8.670217
a37 7.654123
a37 8.438033
a37 8.548221
a37 7.835769
a37 7.989842
a37 8.339877
a37 8.362996
a37 8.632508
a37 8.443239
a37 8.769858
a37 8.621289
a37 9.157815
a37 8.253881
a37 7.978978
a37 8.522210
a37 8.124314
a37 8.545224
a37 7.901373
a37 7.969707
a37 8.453835
a37 8.335811
a37 8.583398
a37 8.522233
a37 7.784503
a37 8.075286
a37 8.268619
a37 8.509247
a37 8.118023
a37 7.900696
a37 8.055258
a37 8.296492
a37 8.284300
a37 8.239668
a37 8.314154
a37 8.798719
a37 8.360436
a37 8.364532
a37 8.449451
a37 8.353547
a37 8.410593
a37 8.105485
a37 8.367659
a37 7.931153
a37 8.396972
a37 8.293225
a37 8.506399
a37 8.047047
a37 8.421853
a37 8.093457
a37 8.704887
a37 8.659871
a37 8.432145
a37 8.368625
a37 8.196681
a37 8.404774
a37 8.464123
a37 8.227305
a37 8.047134
a37 8.360727
a37 8.297442
a37 8.277646
a37 7.777215
a37 8.340302
a37 8.479228
a37 7.814593
a37 8.419505
a37 8.440838
a37 8.513179
a37 8.553926
a37 8.362864
a37 8.348084
a37 8.590521
a37 8.125486
a37 8.453319
a37 8.366413
a37 8.158619
a37 8.293286
a37 8.138456
a37 8.575312
a37 8.088686
a37 7.974990
a37 8.673320
a37 9.008955
a37 7.933137
a37 8.201700
a37 8.502549
a37 8.757916
a37 7.696844
a37 8.337884
a37 8.072715
a37 8.695873
a37 8.570184
a37 8.134478
a37 7.962260
a37 8.386430
a37 8.449564
a37 8.623249
a37 8.278232
a37 8.320810
a37 7.847651
a37 8.071112
a37 8.320004
a37 8.441626
a37 8.794331
a37 8.145414
a37 8.145307
a37 7.802418
a37 8.554931
a37 8.476116
a37 8.381404
a37 8.626582
a37 8.416721
a37 8.045789
a37 8.555006
a37 7.823761
a37 8.769833
a37 8.540887
a37 8.010125
a37 8.596332
a37 8.562319
a37 8.425724
a37 8.031452
a37 8.124841
a37 7.772208
a37 8.762275
a37 8.692634
a37 8.370516
a37 8.662672
a37 8.260460
a37 8.710231
a37 8.466807
a37 8.394243
a37 8.157955
a37 8.252565
a37 8.340590
a37 7.902562
a37 8.435216
a37 8.688665
a37 8.530104
a37 8.199877
a37 8.452943
a37 8.313862
a37 7.796599
a37 8.405442
a37 8.021786
a37 8.514308
a37 8.287366
a37 7.878419
a37 8.221850
a37 8.360471
a37 8.450778
a37 9.072583
a37 8.348036
a37 8.062286
a37 8.091472
a37 8.922367
a37 8.547707
a37 8.237670
a37 8.354829
a37 8.098438
a37 8.043526
a37 8.481580
a37 8.166475
a37 8.047025
a37 8.055144
a37 8.303752
a37 8.004059
a37 8.384589
a37 8.615845
a37 8.388574
a37 8.191094
a37 8.303421
a37 8.596648
a37 8.398470
a37 8.421265
a37 8.503509
a37 8.544242
a37 8.133427
a37 8.521410
a37 8.216673
a37 7.936107
a37 8.111178
a37 8.047559
a37 8.280905
a37 8.711934
a37 8.203546
a37 8.409737
a37 8.413657
a37 8.205809
a37 8.607324
a37 8.082099
a37 8.478350
a37 8.697001
a37 7.620682
a37 8.357854
a37 8.458049
a37 8.046583
a37 7.957630
a37 8.019098
a37 8.253092
a37 8.662509
a37 8.187567
a37 8.369826
a37 8.243351
a37 8.539105
a37 8.471952
a37 8.149321
a37 8.456674
a37 8.384611
a37 8.159997
a37 8.019666
a37 8.081427
a37 7.934600
a37 8.088247
a37 8.232959
a37 8.379194
a37 8.137499
a37 8.565423
a37 9.127531
a37 8.796642
a37 8.356883
a37 8.154798
a37 7.921754
a37 8.698157
a37 8.222665
a37 8.557823
a37 8.020987
a37 8.632033
a37 7.982110
a37 8.761860
a37 7.800508
a37 8.294448
a37 8.514935
a37 8.159877
a37 8.258143
a37 8.514323
a37 8.727944
a37 8.818706
a37 8.603864
a37 8.239834
a37 8.039024
a37 8.371310
a37 8.618289
a37 8.248359
a37 7.989235
a37 8.238263
a37 9.011401
a37 7.907840
a37 8.406836
a37 8.076730
a37 8.005238
a37 8.311675
a37 8.452708
a37 8.725905
a37 8.159354
a37 8.257980
a37 8.429137
a37 8.406643
a37 9.008966
a37 8.573927
a37 8.223365
a37 8.161231
a37 8.028146
a37 8.360144
a37 8.054174
a37 8.478834
a37 8.462700
a37 8.278038
a37 8.580867
a37 8.439122
a37 7.916055
a37 8.162503
a37 7.964722
a37 8.576014
a37 7.786088
a37 8.104221
a37 8.476766
a37 8.672293
a37 8.305349
a37 7.905187
a37 7.977665
a37 8.681863
a37 8.243097
a37 7.864781
a37 8.962934
a37 8.218528
a37 8.911461
a37 8.150810
a37 7.898122
a37 8.345679
a37 8.286011
a37 8.563304
a37 8.576179
a37 8.204781
a37 8.542437
a37 8.445412
a37 8.139781
a37 8.257115
a37 9.025769
a37 8.288673
a37 8.151511
a37 8.637182
a37 8.067278
a37 8.226713
a37 8.224500
a37 8.594234
a37 7.826576
a37 8.290027
a37 8.059412
a37 8.382238
a37 8.745465
a37 8.204714
a37 8.197817
a37 8.654278
a37 8.076815
a37 8.192473
a37 8.455003
a37 8.309824
a37 8.149930
a37 8.068445
a37 8.599711
a37 8.464330
a37 8.181825
a37 8.470158
a37 8.381437
a37 7.947462
a37 8.796072
a37 8.274204
a37 8.256746
a37 8.000197
a37 8.171868
a37 8.257228
a37 8.083422
a37 8.129073
a37 8.597257
a37 8.230891
a37 8.369839
a37 8.215917
a37 8.529796
a37 8.098477
a37 8.085842
a37 8.268977
a37 8.024674
a37 8.258964
a37 8.655576
a37 8.470375
a37 8.296217
a37 8.269137
a37 8.523929
a37 8.166508
a37 7.835835
a37 8.171274
a37 8.355584
a37 8.111014
a37 7.969556
a37 8.079867
a37 8.110894
a37 8.249283
a37 8.039640
a37 8.706257
a37 7.945287
a37 8.218076
