# Supplementary material for: Predicting scale-dependent chromatin polymer properties from systematic coarse-graining
Source: Nat Commun. 2023 Jul 11;14:4108. doi: 10.1038/s41467-023-39907-2 (PMC10336007; doi:10.1038/s41467-023-39907-2)
Supplement: Supplementary file 4 — Source Data [file 41467_2023_39907_MOESM4_ESM.zip › source_data/source_data_fig_5/source_data_fig_5f/Rg_cg_seg25.dat]

a40 8.176881
a40 7.876738
a40 7.593410
a40 7.651141
a40 7.617372
a40 8.016884
a40 7.609061
a40 7.712387
a40 7.836613
a40 7.659502
a40 8.106001
a40 7.438233
a40 7.546055
a40 7.939353
a40 7.893701
a40 7.690952
a40 7.786563
a40 8.297477
a40 7.763202
a40 7.970251
a40 7.627251
a40 6.947971
a40 7.895298
a40 8.077435
a40 8.183178
a40 7.202739
a40 7.857249
a40 8.102006
a40 7.478121
a40 7.889135
a40 8.052148
a40 7.624380
a40 8.094003
a40 7.452627
a40 7.603085
a40 7.655065
a40 8.124311
a40 7.500068
a40 7.601151
a40 7.611332
a40 7.552390
a40 8.113445
a40 7.610241
a40 8.394825
a40 7.863784
a40 7.972777
a40 8.147787
a40 8.059756
a40 7.934560
a40 8.042962
a40 8.013307
a40 8.146030
a40 7.872930
a40 7.573462
a40 7.760853
a40 7.769601
a40 7.337552
a40 7.552286
a40 7.835410
a40 7.531782
a40 7.660859
a40 7.536445
a40 8.144011
a40 7.728830
a40 7.728311
a40 7.894795
a40 7.492580
a40 7.576503
a40 7.541335
a40 7.651408
a40 8.038183
a40 7.191575
a40 7.407889
a40 8.142530
a40 7.932365
a40 7.539050
a40 7.841911
a40 8.213750
a40 8.292800
a40 8.107976
a40 8.078552
a40 7.691055
a40 7.677099
a40 7.807739
a40 7.875196
a40 7.410468
a40 7.764068
a40 7.659626
a40 8.179320
a40 7.539960
a40 7.616256
a40 7.760964
a40 8.374551
a40 7.783916
a40 8.192702
a40 7.489718
a40 7.920499
a40 7.497167
a40 7.989302
a40 7.459869
a40 7.894116
a40 7.832546
a40 8.267141
a40 7.610194
a40 7.314502
a40 7.542932
a40 7.572270
a40 7.576722
a40 8.059063
a40 8.082912
a40 7.857065
a40 7.718752
a40 7.464264
a40 8.413037
a40 7.921588
a40 6.783802
a40 8.109172
a40 8.271323
a40 7.268402
a40 8.030336
a40 8.509016
a40 7.352475
a40 7.980241
a40 7.609162
a40 7.457701
a40 7.427625
a40 7.790734
a40 7.391897
a40 7.528710
a40 7.584143
a40 8.047138
a40 7.782163
a40 7.662677
a40 7.714554
a40 8.270910
a40 8.067035
a40 8.135596
a40 7.600911
a40 8.379803
a40 7.842540
a40 8.013778
a40 7.760096
a40 7.779183
a40 7.636769
a40 7.974744
a40 7.885005
a40 7.875910
a40 7.939057
a40 7.562965
a40 7.768950
a40 7.464512
a40 7.598177
a40 7.870323
a40 8.336969
a40 7.965449
a40 7.608669
a40 8.384970
a40 7.853337
a40 8.019859
a40 7.553219
a40 7.990398
a40 8.016751
a40 8.098763
a40 7.621696
a40 8.179084
a40 7.715847
a40 7.615382
a40 8.155109
a40 8.322645
a40 7.334291
a40 7.415849
a40 8.078311
a40 8.295636
a40 7.828332
a40 8.103715
a40 8.122353
a40 7.693188
a40 7.547106
a40 8.064491
a40 7.670557
a40 7.966414
a40 7.782883
a40 7.813928
a40 7.558305
a40 7.248117
a40 7.474346
a40 8.217136
a40 7.879328
a40 7.307664
a40 7.183841
a40 7.865796
a40 8.193285
a40 7.945716
a40 7.987614
a40 7.605066
a40 7.771122
a40 7.673391
a40 7.702254
a40 7.794607
a40 7.629992
a40 8.292552
a40 7.912429
a40 7.879814
a40 7.790123
a40 8.144188
a40 7.281816
a40 7.180632
a40 7.690639
a40 7.946479
a40 7.952858
a40 7.721193
a40 8.869535
a40 7.848348
a40 8.156727
a40 7.968495
a40 7.899705
a40 8.068236
a40 7.753475
a40 8.233654
a40 8.001881
a40 7.475177
a40 7.832839
a40 8.516843
a40 8.035766
a40 7.929420
a40 7.279673
a40 7.468929
a40 7.560981
a40 7.362133
a40 7.528780
a40 7.434985
a40 8.251949
a40 7.783630
a40 7.579777
a40 8.099777
a40 7.674792
a40 7.431659
a40 8.143652
a40 7.455958
a40 7.679616
a40 7.979440
a40 8.204870
a40 7.605816
a40 8.146025
a40 7.872033
a40 7.117015
a40 8.072916
a40 7.750991
a40 8.031568
a40 8.276619
a40 7.408850
a40 7.704058
a40 7.617637
a40 7.617867
a40 8.237711
a40 7.588192
a40 8.046904
a40 7.817215
a40 8.339883
a40 7.668173
a40 7.268905
a40 7.848035
a40 8.842869
a40 7.744207
a40 7.518866
a40 7.712778
a40 7.789492
a40 8.045465
a40 7.845578
a40 7.999244
a40 7.485408
a40 7.582268
a40 7.956906
a40 7.518552
a40 8.067733
a40 7.811250
a40 7.603850
a40 7.869774
a40 7.699729
a40 7.952331
a40 7.889906
a40 7.860878
a40 7.782251
a40 7.730549
a40 7.507604
a40 8.053517
a40 7.745580
a40 8.045021
a40 7.941055
a40 7.666204
a40 7.638500
a40 7.871095
a40 7.413976
a40 7.968455
a40 7.431547
a40 7.634365
a40 8.243601
a40 7.737001
a40 7.929140
a40 8.178870
a40 7.763528
a40 7.888012
a40 7.787012
a40 8.033550
a40 7.580321
a40 8.102778
a40 8.095237
a40 7.603662
a40 7.913032
a40 8.381772
a40 7.650484
a40 7.905394
a40 7.701939
a40 7.517299
a40 7.787790
a40 7.717498
a40 7.561904
a40 7.832365
a40 8.083080
a40 7.699668
a40 7.696685
a40 7.958872
a40 7.663615
a40 7.862269
a40 8.403998
a40 8.193951
a40 7.672492
a40 8.139253
a40 7.925967
a40 7.742967
a40 7.877396
a40 7.756766
a40 7.968170
a40 7.712678
a40 8.068166
a40 7.508796
a40 7.343295
a40 7.349518
a40 7.471822
a40 7.611191
a40 8.027327
a40 8.029557
a40 8.038775
a40 7.286647
a40 8.069426
a40 7.943473
a40 8.097426
a40 7.792393
a40 7.665274
a40 7.544507
a40 7.532034
a40 7.810208
a40 7.633203
a40 8.167040
a40 7.479967
a40 8.096178
a40 7.730802
a40 8.139105
a40 8.155071
a40 7.790451
a40 7.861633
a40 7.588431
a40 7.894073
a40 8.058548
a40 8.127621
a40 8.262241
a40 7.481645
a40 7.964879
a40 8.018338
a40 7.651119
a40 7.567454
a40 7.839412
a40 8.450834
a40 7.757787
a40 7.654738
a40 7.797591
a40 7.742840
a40 7.992259
a40 7.435762
a40 7.581555
a40 8.419287
a40 7.927172
a40 7.651840
a40 7.636009
a40 7.883125
a40 8.259426
a40 7.955910
a40 8.161789
a40 7.345845
a40 7.796025
a40 7.870131
a40 7.966229
a40 7.333902
a40 7.453243
a40 7.707393
a40 7.981834
a40 7.757213
a40 7.986440
a40 7.573275
a40 7.514799
a40 7.820475
a40 7.747320
a40 7.844752
a40 7.467682
a40 7.577263
a40 7.695789
a40 8.097797
a40 7.584647
a40 7.764463
a40 7.789001
a40 7.335022
a40 8.004530
a40 8.193116
a40 7.681091
a40 7.564843
a40 8.144055
a40 7.320967
a40 7.656950
a40 8.182355
a40 8.098521
a40 7.980840
a40 7.496188
a40 8.125379
a40 7.421269
a40 7.890939
a40 7.579144
a40 7.117183
a40 8.367034
a40 7.712663
a40 7.885737
a40 7.613972
a40 7.844617
a40 7.907492
a40 7.652166
a40 7.974570
a40 8.068420
a40 8.180544
a40 7.476551
a40 8.381353
a40 7.671461
a40 7.600234
a40 7.693914
a40 7.838760
a40 7.745733
a40 7.294853
a40 8.138110
a40 7.825139
a40 7.957542
a40 8.135475
a40 7.911635
a40 7.509886
a40 7.353318
a40 7.603551
a40 8.094053
a40 7.850365
a40 7.492415
a40 7.541113
a40 7.396946
a40 7.299445
a40 8.057137
a40 7.404309
a40 7.747886
a40 7.704033
a40 7.190527
a40 7.655936
a40 8.074544
a40 7.851880
a40 7.235829
a40 7.728237
a40 7.468927
a40 7.941116
a40 8.061092
a40 7.827288
a40 7.685129
a40 8.347263
a40 7.603538
a40 7.710477
a40 8.003683
a40 7.747672
a40 8.078519
a40 7.530485
a40 8.147507
a40 7.543338
a40 8.220834
a40 7.276349
a40 8.147706
a40 7.883546
a40 7.728546
a40 7.655647
a40 7.530007
a40 7.783498
a40 8.480809
a40 8.234345
a40 8.856734
a40 7.193533
a40 7.957825
a40 7.886864
a40 7.654737
a40 7.909038
a40 8.219489
a40 8.191563
a40 7.925991
a40 7.403906
a40 8.046874
a40 8.079703
a40 8.223655
a40 7.747445
a40 7.821404
a40 7.293183
a40 7.285113
a40 7.875029
a40 8.292420
a40 7.772867
a40 7.494760
a40 7.887600
a40 7.538878
a40 8.166937
a40 8.202999
a40 8.066667
a40 7.463761
a40 7.686451
a40 7.703884
a40 7.506276
a40 7.461359
a40 7.538133
a40 7.696556
a40 7.475521
a40 7.789581
a40 7.683080
a40 8.013774
a40 7.814263
a40 7.746750
a40 8.453489
a40 8.022805
a40 7.839261
a40 7.450150
a40 7.388380
a40 8.289092
a40 7.374289
a40 7.867293
a40 7.423107
a40 7.947213
a40 7.788570
a40 7.902248
a40 7.088272
a40 7.967674
a40 7.763276
a40 7.400938
a40 7.667405
a40 7.755430
a40 7.673635
a40 7.423840
a40 6.962864
a40 7.525096
a40 8.237020
a40 8.115781
a40 7.808069
a40 7.666006
a40 7.690559
a40 7.631355
a40 8.392890
a40 7.577797
a40 7.556998
a40 8.207511
a40 7.480891
a40 7.745625
a40 7.787306
a40 8.262086
a40 8.556927
a40 7.912247
a40 7.835852
a40 8.057100
a40 7.516737
a40 7.983370
a40 7.459043
a40 7.867846
a40 8.135813
a40 8.176393
a40 7.791345
a40 8.002937
a40 7.442670
a40 7.517499
a40 7.977510
a40 7.968795
a40 8.368286
a40 7.792977
a40 8.367966
a40 7.500832
a40 7.626368
a40 7.880851
a40 8.060168
a40 7.883699
a40 7.528436
a40 7.975646
a40 7.883478
a40 7.422933
a40 8.060444
a40 7.975849
a40 7.443557
a40 7.636982
a40 7.375782
a40 7.679710
a40 7.281628
a40 7.993718
a40 7.509150
a40 7.838610
a40 7.648410
a40 7.422514
a40 7.885194
a40 8.062863
a40 8.024654
a40 7.828320
a40 8.026556
a40 7.529726
a40 7.834810
a40 7.884024
a40 7.805530
a40 7.991257
a40 7.915638
a40 7.719303
a40 7.779517
a40 7.569297
a40 7.642913
a40 7.393021
a40 7.971449
a40 8.368561
a40 7.859649
a40 7.964902
a40 7.524268
a40 7.574407
a40 7.699920
a40 8.037346
a40 7.800561
a40 7.562772
a40 7.443236
a40 7.775586
a40 8.272199
a40 8.079676
a40 7.956175
a40 7.707096
a40 7.573567
a40 7.698200
a40 7.763063
a40 7.501632
a40 7.589954
a40 7.848238
a40 8.024659
a40 8.311938
a40 7.482935
a40 7.970812
a40 7.642663
a40 7.633892
a40 7.958168
a40 7.516714
a40 8.866361
a40 7.841727
a40 7.570495
a40 7.466799
a40 7.901934
a40 7.938202
a40 7.872557
a40 7.763898
a40 8.430362
a40 7.779767
a40 7.622520
a40 7.238030
a40 7.385698
a40 7.760604
a40 7.604516
a40 8.116876
a40 8.106095
a40 7.420467
a40 7.322963
a40 8.062084
a40 7.560313
a40 7.720972
a40 7.696625
a40 7.586256
a40 7.542636
a40 7.838900
a40 7.423560
a40 8.160284
a40 7.759527
a40 7.893322
a40 7.702864
a40 7.639057
a40 7.877306
a40 7.760403
a40 7.772163
a40 7.772659
a40 7.339413
a40 7.549805
a40 7.764672
a40 7.891630
a40 7.388202
a40 7.815387
a40 7.697138
a40 7.671559
a40 7.455391
a40 7.855385
a40 8.132877
a40 7.832679
a40 7.858350
a40 7.647855
a40 8.106845
a40 7.706261
a40 7.697706
a40 8.086056
a40 7.461038
a40 7.718081
a40 7.874270
a40 7.257453
a40 8.282633
a40 8.120641
a40 8.414238
a40 7.690947
a40 8.043043
a40 7.554548
a40 8.066465
a40 8.087813
a40 8.003525
a40 7.798039
a40 8.175201
a40 7.778826
a40 7.854737
a40 7.456410
a40 8.074117
a40 7.541651
a40 7.607177
a40 8.343153
a40 8.059979
a40 7.829706
a40 7.407992
a40 8.119465
a40 7.639923
a40 7.657006
a40 7.701283
a40 8.003866
a40 8.005516
a40 8.277733
a40 7.776018
a40 7.532345
a40 8.073426
a40 7.540361
a40 8.247177
a40 7.757946
a40 8.040781
a40 7.723254
a40 7.803412
a40 8.407127
a40 7.404493
a40 8.136891
a40 7.469535
a40 7.951825
a40 7.907702
a40 7.790072
a40 7.548701
a40 7.888406
a40 7.592564
a40 7.869435
a40 7.469617
a40 7.982583
a40 7.474926
a40 7.984849
a40 8.339314
a40 7.485448
a40 8.225037
a40 7.647607
a40 8.162957
a40 7.574603
a40 7.731897
a40 7.673204
a40 7.795077
a40 7.721981
a40 8.403185
a40 7.535049
a40 7.685224
a40 7.767094
a40 8.216946
a40 8.210668
a40 7.975867
a40 7.372268
a40 7.363256
a40 7.714459
a40 7.305562
a40 8.076761
a40 7.665037
a40 8.221430
a40 7.346046
a40 7.647399
a40 7.949216
a40 7.838013
a40 7.874623
a40 7.501587
a40 7.788141
a40 7.256108
a40 7.521359
a40 8.417122
a40 7.761770
a40 7.845819
a40 7.532888
a40 7.917695
a40 8.075814
a40 7.787654
a40 8.112173
a40 8.451911
a40 8.052410
a40 7.719681
a40 7.765006
a40 7.855597
a40 7.170362
a40 8.474610
a40 8.102953
a40 7.952175
a40 7.789706
a40 8.053435
a40 7.779080
a40 7.600389
a40 7.816582
a40 7.837030
a40 7.739164
a40 7.672599
a40 7.836905
a40 7.951438
a40 8.269730
a40 7.948185
a40 7.728354
a40 7.524541
a40 8.027706
a40 7.896876
a40 7.895203
a40 7.696657
a40 7.915424
a40 7.702376
a40 7.670973
a40 7.746939
a40 8.253238
a40 7.385375
a40 8.081349
a40 7.711230
a40 7.309436
a40 7.484384
a40 7.330366
a40 7.721315
a40 7.873002
a40 7.283573
a40 7.426483
a40 7.710090
a40 8.405799
a40 7.672995
a40 7.486659
a40 7.763683
a40 7.752736
a40 8.254092
a40 7.378820
a40 7.478152
a40 8.009621
a40 7.894939
a40 7.487978
a40 7.442741
a40 7.673635
a40 7.585447
a40 7.878785
a40 8.196974
a40 7.823816
a40 7.564476
a40 7.760888
a40 7.843364
a40 7.738303
a40 7.684787
a40 7.794565
a40 8.169129
a40 7.561858
a40 7.739993
a40 7.470361
a40 7.632188
a40 7.539749
a40 7.496795
a40 7.923593
a40 7.711916
a40 7.593576
a40 7.867770
a40 7.460623
a40 8.078776
a40 7.837841
a40 7.632268
a40 7.841673
a40 7.659373
a40 7.845952
a40 7.913288
a40 7.621487
a40 8.587668
a40 8.322158
a40 7.819237
a40 8.008544
a40 7.540325
a40 7.843167
a40 7.741312
a40 7.579561
a40 7.839187
a40 7.839691
a40 7.439886
a40 8.263672
a40 7.356158
a40 7.451816
a40 8.117814
a40 8.131629
a40 8.003003
a40 7.745605
a40 7.833824
a40 8.331328
a40 7.513956
a40 7.464210
a40 7.416996
a40 7.770486
a40 8.125138
a40 7.602493
a40 7.707134
a40 7.640295
a40 7.372412
a40 7.999861
a40 7.634509
a40 7.601267
a40 7.435545
a40 7.745955
a40 8.419018
a40 7.946956
a40 7.137269
a40 7.839975
a40 8.036984
a40 7.723484
a40 7.865554
a40 7.869948
a40 7.348475
a40 7.712008
a40 7.666884
a40 7.721978
a40 7.937407
a40 8.197261
a40 7.394003
a40 7.714585
a40 8.004786
a40 7.951679
a40 7.881299
a40 7.881179
a40 7.364809
a40 7.782406
a40 7.667972
a40 8.063233
a40 7.904464
a40 7.416134
a40 8.294124
a40 8.134511
a40 8.055791
a40 7.980191
a40 7.720736
a40 7.629525
a40 8.040973
a40 7.889064
a40 7.631541
a40 7.929765
a40 7.936256
a40 7.149743
a40 7.980865
a40 8.115340
a40 7.764906
a40 8.017639
a40 7.805487
a40 8.086281
a40 7.860558
a40 7.496550
a40 7.835874
a40 7.351799
a40 8.072253
a40 7.492274
a40 7.711883
a40 8.080913
a40 7.825452
a40 7.605679
a40 7.818928
a40 7.494939
a40 7.680716
a40 8.247085
a40 7.639811
a40 7.987831
a40 7.809027
a40 8.017920
a40 7.736478
a40 8.106370
a40 8.123959
a40 8.328105
a40 7.616268
a40 7.735041
a40 7.485773
a40 7.869097
a40 7.573254
a40 8.286425
a40 7.855747
a40 7.485653
a40 7.701629
a40 7.469081
a40 7.703985
a40 7.330102
a40 7.627487
a40 7.865558
a40 7.604778
a40 7.515984
a40 8.436141
a40 8.316539
a40 8.184666
a40 7.476055
a40 7.668366
a40 7.265676
a40 7.979185
a40 7.823938
a40 7.986143
a40 7.909685
a40 7.782325
a40 7.386941
a40 8.004676
a40 7.857510
a40 8.057434
a40 8.079027
a40 7.644649
a40 8.163702
a40 7.883350
a40 7.825169
a40 7.951840
a40 7.779431
a40 7.402340
a40 7.475147
a40 7.887866
a40 8.492431
a40 7.808954
a40 7.634935
a40 7.671637
a40 8.198425
a40 8.030826
a40 8.049745
a40 7.254799
a40 7.273564
a40 7.359798
a40 8.166179
a40 7.523721
a40 7.971171
a40 7.126911
a40 7.449006
a40 7.983472
a40 7.906146
a40 8.163691
a40 7.795928
a40 7.424978
a40 7.180424
a40 8.290664
a40 7.575124
a40 8.032522
a40 7.670384
a40 7.503551
a40 7.278556
a40 7.704777
a40 8.048360
a40 7.706962
a40 7.512690
a40 7.638725
a40 8.022602
a40 7.982639
a40 7.581286
a40 8.036505
a40 8.097231
a40 8.275979
a40 7.733216
a40 7.603216
a40 8.050502
a40 7.519199
a40 7.218712
a40 7.673160
a40 7.683224
a40 7.668360
a40 7.504350
a40 8.492034
a40 7.890793
a40 7.650960
a40 7.338963
a40 7.644575
a40 8.394040
a40 7.498305
a40 7.740458
a40 7.849453
a40 8.088016
a40 7.786434
a40 7.671313
a40 7.965279
a40 7.734302
a40 7.988209
a40 8.486387
a40 7.566714
a40 7.790962
a40 7.640620
a40 7.583609
a40 7.440238
a40 7.604469
a40 8.138800
a40 7.799566
a40 7.277188
a40 7.953474
a40 7.869582
a40 7.615752
a40 7.923764
a40 7.700090
a40 7.542103
a40 8.077526
a40 8.048239
a40 7.768220
a40 8.089963
a40 8.049459
a40 7.548118
a40 7.662911
a40 7.757274
a40 7.519410
a40 7.803170
a40 8.492043
a40 7.505830
a40 8.192105
a40 7.942464
a40 7.825299
a40 8.002792
a40 7.677813
a40 8.135494
a40 7.617461
a40 7.411393
a40 7.692432
a40 8.042510
a40 8.211854
a40 7.538052
a40 7.805196
a40 7.578226
a40 8.078752
a40 7.850597
a40 7.867918
a40 7.723813
a40 7.768377
a40 8.124333
a40 7.640372
a40 8.176412
a40 8.220776
a40 8.066124
a40 8.120143
a40 7.949706
a40 7.822622
a40 7.749965
a40 7.293967
a40 7.637260
a40 8.709207
a40 7.921983
a40 7.916605
a40 7.597973
a40 8.226042
a40 7.959596
a40 7.673907
a40 8.204713
a40 7.558914
a40 7.864906
a40 7.522337
a40 7.818420
a40 7.360910
a40 8.192311
a40 7.688237
a40 7.999626
a40 7.672822
a40 7.777677
a40 7.774065
a40 7.641942
a40 7.717387
a40 8.049644
a40 8.146632
a40 7.654679
a40 7.706236
a40 7.898786
a40 8.079981
a40 7.753744
a40 7.736733
a40 8.330728
a40 7.634122
a40 7.580184
a40 7.991502
a40 7.668076
a40 7.278799
a40 8.653702
a40 7.507637
a40 7.788748
a40 7.806651
a40 7.865703
a40 6.891981
a40 7.701806
a40 8.048972
a40 7.540419
a40 7.404835
a40 7.058158
a40 8.328288
a40 8.109078
a40 7.530926
a40 7.822353
a40 7.876557
a40 7.418836
a40 7.822777
a40 7.644071
a40 7.810425
a40 7.741016
a40 7.835806
a40 7.792575
a40 7.443191
a40 8.195308
a40 7.178002
a40 8.090975
a40 7.473078
a40 8.376158
a40 7.577438
a40 7.736371
a40 7.621625
a40 8.010281
a40 7.826881
a40 7.502583
a40 8.276109
a40 7.933478
a40 7.425701
a40 7.512093
a40 7.705212
a40 7.635358
a40 7.635953
a40 7.870089
a40 8.084385
a40 8.310468
a40 7.971036
a40 7.656910
a40 8.003330
a40 7.595848
a40 7.858192
a40 7.474127
a40 7.464333
a40 7.962251
a40 8.334303
a40 7.821962
a40 7.820480
a40 7.997447
a40 7.836438
a40 8.072877
a40 7.854163
a40 7.532271
a40 7.703498
a40 8.116165
a40 7.862691
a40 8.156987
a40 7.665578
a40 8.161325
a40 7.578497
a40 8.274935
a40 7.838931
a40 7.486380
a40 7.204214
a40 7.949464
a40 7.987231
a40 8.141804
a40 7.745844
a40 7.339928
a40 7.834056
a40 7.783808
a40 7.846704
a40 7.727151
a40 8.060324
a40 7.969039
a40 7.819076
a40 8.348454
a40 7.796576
a40 7.899094
a40 7.785069
a40 7.677415
a40 8.077858
a40 7.426409
a40 7.685623
a40 7.669648
a40 8.002486
a40 7.641615
a40 7.572803
a40 7.787460
a40 7.813635
a40 7.621298
a40 7.479699
a40 7.956210
a40 7.684144
a40 7.714585
a40 7.659459
a40 8.556984
a40 8.088353
a40 8.165485
a40 7.812011
a40 7.715227
a40 8.334243
a40 7.703533
a40 8.285945
a40 7.825494
a40 7.551266
a40 7.767011
a40 7.762837
a40 7.728827
a40 7.469825
a40 8.346703
a40 8.507878
a40 7.498263
a40 7.932073
a40 7.631801
a40 7.866482
a40 8.239116
a40 7.554634
a40 7.828528
a40 7.796446
a40 7.845056
a40 8.269506
a40 7.475032
a40 7.962772
a40 8.267815
a40 7.566401
a40 8.094355
a40 8.093396
a40 8.673115
a40 7.845362
a40 7.604117
a40 8.128487
a40 7.868905
a40 7.446368
a40 7.849632
a40 8.046453
a40 8.349797
a40 7.983520
a40 8.160648
a40 7.481087
a40 7.748015
a40 7.537610
a40 7.660726
a40 7.351945
a40 7.717867
a40 7.757339
a40 7.325258
a40 8.036858
a40 8.216804
a40 7.561808
a40 7.487563
a40 7.499279
a40 7.733662
a40 7.964869
a40 7.721261
a40 7.529361
a40 8.037418
a40 8.054638
a40 7.923976
a40 8.157200
a40 7.555467
a40 7.598217
a40 7.601912
a40 7.942099
a40 7.930605
a40 8.223448
a40 7.675945
a40 8.560917
a40 7.499219
a40 7.477456
a40 8.287177
a40 7.544970
a40 8.006720
a40 7.782028
a40 7.805355
a40 7.929088
a40 7.914288
a40 8.541470
a40 7.071087
a40 7.722532
a40 7.576563
a40 7.885909
a40 7.617643
a40 7.613753
a40 7.995418
a40 7.554180
a40 7.649969
a40 7.666330
a40 7.814844
a40 7.868914
a40 7.595971
a40 7.553494
a40 7.899025
a40 8.629773
a40 7.468911
a40 7.691353
a40 8.032019
a40 8.203264
a40 7.413217
a40 7.598849
a40 7.782309
a40 7.890920
a40 7.616175
a40 7.853731
a40 7.846149
a40 8.052504
a40 8.469037
a40 8.252977
a40 7.888684
a40 8.441024
a40 7.848223
a40 7.981406
a40 7.650281
a40 7.814240
a40 8.142428
a40 7.474610
a40 7.609815
a40 7.285605
a40 7.781385
a40 7.498513
a40 7.743409
a40 8.049179
a40 7.604615
a40 7.465614
a40 7.401443
a40 7.811477
a40 7.953241
a40 8.395217
a40 7.834187
a40 8.134151
a40 8.029045
a40 7.943304
a40 7.637114
a40 7.903873
a40 8.152832
a40 7.612461
a40 7.921617
a40 7.618888
a40 7.864485
a40 7.881207
a40 7.546543
a40 7.837262
a40 7.878676
a40 8.107178
a40 8.235691
a40 8.145978
a40 8.150777
a40 7.497864
a40 7.423301
a40 7.579641
a40 7.771539
a40 8.056244
a40 7.926962
a40 7.718575
a40 7.682786
a40 7.499352
a40 7.844706
a40 8.219680
a40 8.506107
a40 7.532108
a40 8.176340
a40 7.848980
a40 7.606753
a40 8.346901
a40 7.607845
a40 8.291504
a40 7.957256
a40 7.670102
a40 7.566106
a40 7.794275
a40 7.766923
a40 7.886746
a40 7.420114
a40 7.957154
a40 7.602674
a40 7.570437
a40 8.113670
a40 7.873831
a40 7.708281
a40 7.688037
a40 7.896835
a40 7.439720
a40 7.392447
a40 7.431394
a40 7.851727
a40 8.119611
a40 7.437910
a40 7.359176
a40 7.264999
a40 7.727567
a40 8.271540
a40 7.561227
a40 7.972550
a40 7.958439
a40 7.812067
a40 7.585781
a40 7.520811
a40 8.940341
a40 7.800986
a40 7.653815
a40 7.512769
a40 7.867049
a40 7.898187
a40 8.041685
a40 7.696761
a40 7.878263
a40 8.304183
a40 8.364864
a40 7.725980
a40 8.435490
a40 7.466204
a40 7.957468
a40 8.251080
a40 8.030704
a40 7.461538
a40 7.964726
a40 8.002887
a40 7.941128
a40 7.816970
a40 7.946755
a40 7.648393
a40 8.070885
a40 7.783538
a40 7.733670
a40 7.886950
a40 8.036390
a40 7.669300
a40 7.424585
a40 7.679715
a40 7.824468
a40 8.123972
a40 7.626018
a40 7.992068
a40 7.584435
a40 7.570616
a40 7.583787
a40 7.770757
a40 7.826599
a40 7.530704
a40 8.521470
a40 7.590628
a40 8.108452
a40 7.800522
a40 7.665219
a40 8.013970
a40 7.994613
a40 7.742684
a40 7.531878
a40 7.873098
a40 7.807670
a40 7.836957
a40 7.711879
a40 8.082342
a40 7.980216
a40 7.810133
a40 7.964209
a40 8.157896
a40 8.132107
a40 7.488192
a40 7.734495
a40 8.023870
a40 7.331174
a40 8.205171
a40 7.809013
a40 7.522542
a40 8.008924
a40 7.733895
a40 7.298050
a40 7.645333
a40 7.308491
a40 7.960004
a40 7.847299
a40 7.474940
a40 7.742068
a40 8.388987
a40 7.467770
a40 7.684648
a40 7.513188
a40 7.600820
a40 7.586031
a40 7.785532
a40 7.203418
a40 7.472133
a40 7.505483
a40 7.972813
a40 7.774900
a40 7.653276
a40 7.400540
a40 7.996476
a40 7.469508
a40 8.069822
a40 8.074966
a40 7.416234
a40 8.145695
a40 7.819228
a40 8.028386
a40 8.289092
a40 8.302802
a40 7.543989
a40 7.285646
a40 7.707386
a40 7.715654
a40 7.642278
a40 7.827071
a40 7.787322
a40 7.728974
a40 7.581247
a40 7.744968
a40 7.758925
a40 7.348550
a40 7.901072
a40 7.638788
a40 7.832690
a40 8.073060
a40 7.700532
a40 7.725160
a40 7.820910
a40 7.774572
a40 7.839713
a40 7.998296
a40 7.902754
a40 8.030986
a40 7.871008
a40 8.415596
a40 7.668048
a40 7.866486
a40 7.291141
a40 7.746870
a40 7.535852
a40 7.648697
a40 8.415668
a40 7.727348
a40 7.919439
a40 7.618036
a40 7.780077
a40 7.597704
a40 8.109695
a40 7.218095
a40 7.518873
a40 7.478125
a40 7.930501
a40 7.513016
a40 8.490496
a40 8.356393
a40 7.649234
a40 7.985128
a40 8.170590
a40 7.803753
a40 7.703218
a40 7.791872
a40 7.399206
a40 7.729524
a40 7.550553
a40 7.674104
a40 7.526618
a40 7.644829
a40 8.024774
a40 7.899656
a40 8.268463
a40 7.956211
a40 7.789547
a40 7.470575
a40 8.163204
a40 8.136944
a40 7.840559
a40 7.852140
a40 7.832642
a40 7.596615
a40 8.031621
a40 7.539349
a40 8.116660
a40 7.907056
a40 8.218970
a40 7.701827
a40 7.880462
a40 7.551255
a40 7.778034
a40 7.393518
a40 8.410247
a40 7.176048
a40 7.971603
a40 7.735356
a40 7.695085
a40 7.871545
a40 7.712427
a40 7.715886
a40 7.965044
a40 7.828410
a40 7.954220
a40 7.315305
a40 7.823769
a40 7.635733
a40 7.644215
a40 7.616467
a40 8.047113
a40 8.128254
a40 7.715836
a40 8.195689
a40 7.278946
a40 7.839022
a40 7.784358
a40 8.334167
a40 7.817906
a40 8.041724
a40 7.925114
a40 7.904096
a40 7.946965
a40 8.118481
a40 7.750584
a40 7.959454
a40 7.998505
a40 8.060999
a40 7.759424
a40 7.541940
a40 8.192126
a40 7.737351
a40 7.433156
a40 7.779760
a40 7.530354
a40 7.774255
a40 7.750415
a40 7.714817
a40 7.833755
a40 7.836483
a40 7.914057
a40 7.676344
a40 7.667835
a40 7.258396
a40 7.977080
a40 8.495928
a40 7.486550
a40 8.047383
a40 7.719463
a40 8.174049
a40 8.113161
a40 7.947695
a40 7.640939
a40 7.684815
a40 8.580274
a40 7.990689
a40 7.657714
a40 7.731332
a40 7.694882
a40 7.877251
a40 7.583011
a40 8.040735
a40 7.799912
a40 7.827328
a40 8.163150
a40 8.431999
a40 8.133738
a40 7.862925
a40 7.759826
a40 8.110820
a40 7.771050
a40 7.777562
a40 8.167746
a40 7.503954
a40 7.302216
a40 7.997352
a40 7.249238
a40 7.878816
a40 7.647156
a40 8.113965
a40 7.653987
a40 7.787976
a40 7.561362
a40 8.159754
a40 8.028314
a40 7.718063
a40 7.125915
a40 7.554318
a40 8.195245
a40 8.186124
a40 7.541491
a40 7.972244
a40 7.801227
a40 8.531652
a40 7.739220
a40 7.695585
a40 8.081986
a40 7.661154
a40 7.444515
a40 8.202084
a40 7.941929
a40 7.699344
a40 7.135328
a40 8.151091
a40 7.751061
a40 7.596769
a40 7.791560
a40 7.645242
a40 7.489883
a40 8.050612
a40 8.007476
a40 7.875722
a40 7.980546
a40 7.705272
a40 7.835932
a40 7.848958
a40 7.610200
a40 7.622760
a40 8.160943
a40 7.451619
a40 8.329492
a40 8.084833
a40 8.321043
a40 7.791514
a40 7.977931
a40 8.045821
a40 7.658148
a40 7.902320
a40 7.550854
a40 7.501659
a40 7.645983
a40 7.592654
a40 7.760046
a40 7.876734
a40 7.570246
a40 7.954499
a40 7.464842
a40 8.118868
a40 7.830530
a40 7.680490
a40 7.514589
a40 7.787657
a40 7.307234
a40 7.757582
a40 8.038131
a40 7.587785
a40 7.984740
a40 8.404622
a40 8.164025
a40 7.848143
a40 7.555360
a40 7.622590
a40 7.492422
a40 7.585886
a40 8.308783
a40 7.442797
a40 7.672866
a40 8.256497
a40 7.882558
a40 7.753636
a40 7.864905
a40 7.893233
a40 7.644405
a40 8.189841
a40 7.350385
a40 7.613795
a40 7.626885
a40 7.452043
a40 7.590918
a40 7.435260
a40 7.950009
a40 8.183808
a40 8.057722
a40 7.999490
a40 7.963064
a40 7.689260
a40 7.500773
a40 7.796029
a40 7.734138
a40 7.355773
a40 7.631755
a40 7.525605
a40 7.767938
a40 7.707204
a40 7.324903
a40 7.861322
a40 7.506207
a40 7.578465
a40 7.886629
a40 7.503827
a40 7.745907
a40 7.295644
a40 7.926979
a40 8.172145
a40 8.197890
a40 7.533529
a40 7.391694
a40 8.098066
a40 7.637894
a40 7.815239
a40 8.067310
a40 7.489372
a40 7.750850
a40 7.562674
a40 7.803844
a40 7.336288
a40 7.969185
a40 8.053108
a40 7.590242
a40 7.127895
a40 7.749549
a40 8.107331
a40 7.765957
a40 7.620362
a40 7.885504
a40 7.477023
a40 7.528416
a40 7.372914
a40 7.732506
a40 7.657839
a40 7.833294
a40 8.264169
a40 7.537275
a40 7.632069
a40 7.985968
a40 7.428328
a40 8.155296
a40 7.602908
a40 7.465660
a40 8.122178
a40 7.718216
a40 7.656574
a40 7.741797
a40 7.785224
a40 7.338369
a40 7.330999
a40 7.795246
a40 8.106542
a40 7.794284
a40 8.300268
a40 8.097549
a40 8.054684
a40 7.829533
a40 8.105666
a40 8.466003
a40 7.765713
a40 8.136023
a40 7.657556
a40 7.841028
a40 7.956233
a40 7.634845
a40 7.164612
a40 8.341203
a40 7.799757
a40 7.696341
a40 7.830785
a40 7.730497
a40 7.971081
a40 7.723407
a40 7.973450
a40 8.083183
a40 7.837813
a40 7.920675
a40 8.216513
a40 7.959925
a40 7.896349
a40 7.514522
a40 7.396846
a40 8.054496
a40 8.247027
a40 8.020336
a40 8.051928
a40 8.126190
a40 7.487719
a40 7.543199
a40 8.211552
a40 7.771251
a40 8.049267
a40 7.529926
a40 7.855298
a40 7.677419
a40 7.753650
a40 7.870841
a40 7.852660
a40 8.212092
a40 7.979674
a40 7.357063
a40 7.528943
a40 8.009358
a40 7.893281
a40 7.452681
a40 7.605502
a40 7.925413
a40 7.919497
a40 7.665501
a40 7.553929
a40 7.678271
a40 7.750546
a40 7.245533
a40 8.054252
a40 7.776215
a40 7.269972
a40 7.797553
a40 8.057266
a40 7.966136
a40 8.031003
a40 8.107233
a40 7.961058
a40 7.828348
a40 7.534508
a40 8.394879
a40 7.707383
a40 7.494234
a40 7.464716
a40 7.878083
a40 7.357837
a40 7.596990
a40 8.072570
a40 7.770522
a40 7.943597
a40 7.265756
a40 8.155349
a40 7.417381
a40 7.747707
a40 7.874705
a40 7.181969
a40 7.396333
a40 8.006832
a40 7.907649
a40 8.738260
a40 7.534592
a40 7.483607
a40 7.528075
a40 7.358101
a40 7.707847
a40 8.109593
a40 8.103187
a40 7.760857
a40 8.045561
a40 7.532600
a40 7.891442
a40 7.582180
a40 7.519007
a40 7.661937
a40 7.881190
a40 7.983258
a40 7.324820
a40 7.892985
a40 7.577772
a40 7.693559
a40 7.526239
a40 8.062424
a40 8.060820
a40 7.941563
a40 7.951663
a40 8.452488
a40 7.513833
a40 8.042024
a40 8.175924
a40 8.373038
a40 8.340543
a40 8.335857
a40 7.898404
a40 7.870325
a40 8.123298
a40 7.850426
a40 8.048840
a40 7.689961
a40 7.770852
a40 7.541083
a40 8.069712
a40 7.488539
a40 7.649114
a40 7.809124
a40 7.873476
a40 8.077615
a40 8.532295
a40 7.950630
a40 7.862244
a40 7.784551
a40 8.011157
a40 7.808748
a40 7.280706
a40 7.524612
a40 7.674183
a40 7.553502
a40 7.937164
a40 7.804098
a40 8.480785
a40 8.322112
a40 8.110071
a40 7.923509
a40 7.953068
a40 8.209145
a40 7.506060
a40 7.644969
a40 7.405656
a40 7.561678
a40 8.295051
a40 8.303000
a40 7.400165
a40 7.448274
a40 7.850714
a40 7.279931
a40 7.741849
a40 7.685358
a40 7.359879
a40 7.640519
a40 8.210684
a40 7.894840
a40 7.900632
a40 8.170067
a40 7.840449
a40 7.544163
a40 7.950334
a40 7.757049
a40 7.249131
a40 7.507894
a40 7.272208
a40 7.803155
a40 7.869670
a40 8.087383
a40 7.639509
a40 7.741979
a40 7.851159
a40 8.085069
a40 8.107898
a40 7.831211
a40 7.670839
a40 7.597119
a40 7.672987
a40 7.612200
a40 7.667042
a40 7.144243
a40 7.803090
a40 7.989615
a40 7.844117
a40 7.654300
a40 7.937945
a40 7.650457
a40 8.108481
a40 7.658779
a40 7.612214
a40 7.568952
a40 7.607871
a40 7.887184
a40 7.936861
a40 7.496531
a40 7.864517
a40 7.285235
a40 7.995887
a40 7.768381
a40 7.933651
a40 7.955734
a40 8.420298
a40 7.989089
a40 7.658517
a40 7.650492
a40 7.630685
a40 7.625500
a40 7.977921
a40 7.600590
a40 8.100896
a40 8.173083
a40 7.618857
a40 7.481636
a40 8.112956
a40 8.054720
a40 7.761893
a40 8.574546
a40 8.126643
a40 7.824023
a40 7.798923
a40 7.947801
a40 7.884877
a40 7.928771
a40 7.290050
a40 8.431075
a40 7.895765
a40 7.728941
a40 8.223686
a40 7.585860
a40 7.913584
a40 8.256929
a40 8.347137
a40 7.911521
a40 7.723620
a40 7.343465
a40 7.994236
a40 7.755525
a40 7.923227
a40 8.053168
a40 8.522913
a40 7.643160
a40 8.165586
a40 7.657803
a40 7.816968
a40 8.017371
a40 7.357150
a40 7.482746
a40 7.660933
a40 7.809413
a40 7.930113
a40 7.968826
a40 7.686339
a40 7.477985
a40 7.925575
a40 7.783417
a40 7.832177
a40 8.422638
a40 8.587178
a40 7.439946
a40 8.577679
a40 7.223552
a40 7.866861
a40 7.481395
a40 7.782373
a40 8.182755
a40 7.095268
a40 7.553485
a40 7.689661
a40 7.843966
a40 7.650626
a40 7.953698
a40 7.314904
a40 7.828091
a40 7.688646
a40 8.386904
a40 7.693507
a40 7.481171
a40 7.733452
a40 7.882404
a40 7.515281
a40 7.850538
a40 7.537091
a40 7.604409
a40 8.234455
a40 7.744310
a40 7.708525
a40 7.711245
a40 7.570252
a40 7.959111
a40 7.952227
a40 8.072733
a40 7.552413
a40 7.473714
a40 7.700317
a40 7.969769
a40 7.568379
a40 8.097434
a40 7.601045
a40 7.435977
a40 7.735198
a40 7.509663
a40 7.758476
a40 7.544443
a40 7.623559
a40 8.002811
a40 7.468489
a40 8.235622
a40 7.765458
a40 7.460251
a40 7.722601
a40 7.306924
a40 7.666800
a40 7.797621
a40 7.889502
a40 7.585327
a40 7.793947
a40 8.001189
a40 7.765376
a40 7.524215
a40 7.529562
a40 7.834105
a40 7.926703
a40 7.612624
a40 8.120781
a40 7.525088
a40 7.759924
a40 7.570760
a40 7.796925
a40 7.999316
a40 7.866969
a40 7.932205
a40 7.690265
a40 7.856676
a40 7.598130
a40 8.058015
a40 7.832927
a40 7.962626
a40 8.390255
a40 7.992123
a40 8.229051
a40 8.089935
a40 7.634960
a40 8.055602
a40 7.767215
a40 7.967796
a40 7.795701
a40 7.932610
a40 7.724618
a40 7.937381
a40 7.572920
a40 7.653659
a40 7.329906
a40 8.183451
a40 7.565547
a40 7.505984
a40 7.418589
a40 7.774015
a40 7.846689
a40 7.753927
a40 7.639632
a40 8.199295
a40 7.956597
a40 7.502087
a40 7.951578
a40 7.691117
a40 8.118374
a40 7.351516
a40 7.623050
a40 7.651437
a40 7.310321
a40 7.322638
a40 7.924717
a40 7.669642
a40 8.463664
a40 8.197541
a40 8.115603
a40 8.036033
a40 7.518911
a40 7.190646
a40 7.893876
a40 7.471926
a40 8.215795
a40 8.087142
a40 7.655602
a40 7.711264
a40 7.706168
a40 8.087096
a40 7.670156
a40 7.914229
a40 7.771682
a40 7.609545
a40 8.013731
a40 7.601982
a40 7.815122
a40 7.594977
a40 7.910510
a40 7.865501
a40 7.621846
a40 7.510798
a40 7.428208
a40 8.068740
a40 8.166399
a40 8.046984
a40 7.735365
a40 7.793709
a40 7.264249
a40 7.733667
a40 7.551813
a40 7.689263
a40 7.684546
a40 7.322534
a40 7.656042
a40 7.375896
a40 8.456974
a40 7.451961
a40 8.077257
a40 8.176876
a40 7.386469
a40 7.450776
a40 7.499229
a40 7.935891
a40 7.450924
a40 7.848368
a40 7.556468
a40 7.912311
a40 8.423079
a40 8.004311
a40 7.871879
a40 7.692671
a40 7.899660
a40 7.561002
a40 8.131082
a40 8.016693
a40 8.024067
a40 7.779746
a40 7.461253
a40 8.030593
a40 7.899301
a40 8.129061
a40 7.799537
a40 7.735530
a40 8.132321
a40 7.993585
a40 7.816855
a40 7.402326
a40 7.959399
a40 8.394014
a40 7.504981
a40 7.473418
a40 7.965700
a40 7.173019
a40 7.624845
a40 7.251718
a40 7.649847
a40 7.373512
a40 8.094200
a40 7.822721
a40 7.363355
a40 7.721166
a40 7.178383
a40 7.320288
a40 7.589997
a40 8.223872
a40 7.770917
a40 7.934047
a40 7.197895
a40 7.988018
a40 7.961227
a40 7.774930
a40 7.450421
a40 8.298231
a40 7.947237
a40 7.166943
a40 7.396691
a40 7.881363
a40 7.662657
a40 7.878983
a40 8.255579
a40 7.670106
a40 7.595293
a40 7.565696
a40 7.688598
a40 7.870114
a40 7.749642
a40 7.682814
a40 7.733035
a40 7.580108
a40 7.675586
a40 8.268213
a40 8.284233
a40 7.830446
a40 8.042077
a40 7.673193
a40 7.807388
a40 7.926182
a40 7.715336
a40 7.898822
a40 8.090286
a40 8.134207
a40 7.654718
a40 7.855211
a40 7.941965
a40 7.789733
a40 8.120958
a40 7.532919
a40 8.001757
a40 8.019570
a40 7.917780
a40 7.808703
a40 7.715708
a40 7.812151
a40 7.806338
a40 7.898904
a40 8.408164
a40 7.558063
a40 8.116236
a40 7.656705
a40 7.894327
a40 7.581054
a40 7.886967
a40 7.673960
a40 7.546584
a40 7.463456
a40 7.957174
a40 7.477756
a40 8.257093
a40 7.825144
a40 8.312010
a40 7.326039
a40 7.426844
a40 7.589806
a40 7.712939
a40 7.701869
a40 7.407923
a40 7.694518
a40 7.681210
a40 7.855194
a40 7.941664
a40 8.079906
a40 7.607648
a40 7.888821
a40 7.939388
a40 8.228130
a40 7.951757
a40 8.197942
a40 8.045093
a40 7.480538
a40 8.026192
a40 7.476623
a40 7.582531
a40 8.084362
a40 7.773274
a40 7.345300
a40 8.315007
a40 8.051496
a40 7.332473
a40 7.548805
a40 7.687294
a40 7.925574
a40 8.446823
a40 7.584135
a40 7.976837
a40 8.032415
a40 8.112465
a40 7.881830
a40 7.667229
a40 8.109588
a40 7.261017
a40 7.656975
a40 7.921616
a40 7.777272
a40 8.538457
a40 7.477889
a40 8.125859
a40 7.628024
a40 7.944471
a40 7.857533
a40 7.486877
a40 7.745791
a40 7.534675
a40 7.837151
a40 8.038186
a40 8.066121
a40 7.969108
a40 7.433131
a40 7.340183
a40 7.950059
a40 7.399060
a40 8.549088
a40 7.638481
a40 7.558354
a40 8.037065
a40 7.926396
a40 7.721613
a40 7.817820
a40 7.590624
a40 7.738318
a40 7.833762
a40 7.471022
a40 8.072936
a40 7.660180
a40 8.073136
a40 7.645130
a40 7.623877
a40 7.900021
a40 7.922011
a40 7.479397
a40 7.719451
a40 7.712925
a40 8.158243
a40 7.857219
a40 7.826140
a40 7.652355
a40 8.033525
a40 8.484013
a40 8.273973
a40 7.214559
a40 7.475393
a40 7.952969
a40 7.917329
a40 7.616360
a40 7.551621
a40 7.891972
a40 8.284095
a40 7.626374
a40 8.285935
a40 7.603185
a40 7.324736
a40 7.576997
a40 7.967296
a40 7.823823
a40 7.824137
a40 7.979838
a40 7.697163
a40 7.946910
a40 8.122154
a40 8.533170
a40 7.674708
a40 7.850767
a40 7.393664
a40 7.830596
a40 7.753977
a40 8.617135
a40 7.752600
a40 8.259734
a40 7.647896
a40 7.608661
a40 7.907508
a40 7.357928
a40 7.518731
a40 7.993708
a40 8.430336
a40 7.802585
a40 7.904683
a40 7.530221
a40 7.826089
a40 7.880220
a40 7.774255
a40 8.028173
a40 7.640981
a40 7.916256
a40 7.535186
a40 7.747000
a40 7.987341
a40 7.445810
a40 7.773333
a40 7.649066
a40 7.884735
a40 8.153537
a40 7.815489
a40 8.216918
a40 7.469413
a40 7.687705
a40 8.087260
a40 7.943639
a40 7.689955
a40 8.225557
a40 7.752637
a40 7.611590
a40 8.324422
a40 7.369993
a40 7.770246
a40 7.623138
a40 7.776953
a40 7.807257
a40 7.775653
a40 7.938249
a40 8.067866
a40 7.637634
a40 7.598067
a40 7.882489
a40 8.301488
a40 7.596288
a40 7.529712
a40 8.396153
a40 7.866122
a40 8.051666
a40 8.235303
a40 7.903504
a40 7.768588
a40 7.465402
a40 8.295651
a40 8.210639
a40 7.894363
a40 7.697312
a40 8.239674
a40 8.120836
a40 7.509585
a40 8.141756
a40 7.543608
a40 7.988325
a40 8.053227
a40 7.652605
a40 8.202882
a40 7.462655
a40 7.665744
a40 7.516410
a40 7.707753
a40 8.092289
a40 7.562808
a40 7.973493
a40 7.611500
a40 8.018273
a40 7.865975
a40 7.718496
a40 7.780127
a40 7.850587
a40 7.886893
a40 8.009158
a40 7.905068
a40 7.657991
a40 8.421537
a40 7.467242
a40 7.789223
a40 7.668520
a40 8.241933
a40 7.710587
a40 7.645030
a40 7.549236
a40 7.600376
a40 7.737611
a40 7.139898
a40 8.281476
a40 7.835477
a40 7.987937
a40 7.486810
a40 7.639382
a40 7.290107
a40 7.478278
a40 7.780406
a40 7.962088
a40 7.399851
a40 7.617138
a40 8.135523
a40 7.609100
a40 7.671560
a40 8.195081
a40 7.528609
a40 7.644332
a40 7.249940
a40 8.386790
a40 8.073504
a40 8.169414
a40 7.428386
a40 7.995024
a40 7.778155
a40 8.172427
a40 7.797250
a40 7.783950
a40 7.883071
a40 7.895195
a40 7.871410
a40 7.589546
a40 7.397972
a40 8.014238
a40 7.921526
a40 7.819792
a40 7.532053
a40 7.421388
a40 7.316859
a40 7.913673
a40 7.836875
a40 7.724142
a40 8.030100
a40 8.497528
a40 8.508743
a40 8.285994
a40 7.780516
a40 7.315680
a40 7.192865
a40 7.900227
a40 7.633700
a40 8.141160
a40 8.014714
a40 7.297790
a40 8.064024
a40 7.632841
a40 7.491706
a40 7.636286
a40 7.772396
a40 7.728021
a40 7.760234
a40 7.075364
a40 7.282538
a40 7.939416
a40 8.204932
a40 8.037553
a40 7.241400
a40 7.715391
a40 7.543267
a40 7.560318
a40 7.457135
a40 8.133483
a40 7.808013
a40 7.687180
a40 8.049961
a40 7.965469
a40 8.055453
a40 7.814171
a40 7.700013
a40 7.911186
a40 7.847012
a40 7.345690
a40 7.875804
a40 7.775426
a40 7.883125
a40 7.344338
a40 7.827452
a40 7.477710
a40 7.505776
a40 7.862414
a40 7.958973
a40 7.810835
a40 7.865816
a40 7.888251
a40 7.946327
a40 7.685373
a40 7.777046
a40 7.975659
a40 8.034602
a40 7.838336
a40 8.467657
a40 7.584238
a40 7.964862
a40 7.450139
a40 7.634146
a40 7.511667
a40 7.562227
a40 7.689677
a40 8.116214
a40 7.839039
a40 7.774701
a40 7.847292
a40 7.795233
a40 8.218607
a40 7.880875
a40 7.559547
a40 7.551713
a40 7.682835
a40 7.606249
a40 8.072258
a40 7.808719
a40 7.977533
a40 7.619349
a40 7.715170
a40 7.706526
a40 7.952850
a40 7.268623
a40 7.803007
a40 7.586381
a40 8.378693
a40 7.847415
a40 7.411238
a40 7.639192
a40 7.183220
a40 7.676646
a40 8.064723
a40 7.613516
a40 7.808325
a40 7.359203
a40 7.993412
a40 7.713981
a40 7.394445
a40 8.154971
a40 7.656343
a40 7.245584
a40 7.830008
a40 7.788584
a40 7.590524
a40 7.519259
a40 7.769705
a40 7.763686
a40 7.417421
a40 8.433440
a40 8.017772
a40 7.627321
a40 7.981249
a40 7.732404
a40 7.608555
a40 7.846078
a40 8.135897
a40 7.557243
a40 7.988203
a40 8.138368
a40 8.819350
a40 7.827110
a40 7.878500
a40 8.084796
a40 7.761449
a40 7.844419
a40 7.720094
a40 7.717008
a40 7.264773
a40 7.782325
a40 8.009621
a40 8.118125
a40 7.870855
a40 8.143582
a40 7.580908
a40 8.056098
a40 8.237668
a40 7.553399
a40 7.334073
a40 8.085836
a40 7.856390
a40 7.393145
a40 7.545899
a40 7.743831
a40 7.471495
a40 7.894810
a40 8.175972
a40 7.955799
a40 7.975065
a40 7.902810
a40 7.454199
a40 7.651698
a40 7.739602
a40 7.642614
a40 7.554280
a40 7.562320
a40 7.872761
a40 7.504940
a40 7.954106
a40 7.743415
a40 8.050776
a40 8.340129
a40 8.369635
a40 7.634130
a40 7.433678
a40 7.680127
a40 7.729090
a40 8.247055
a40 8.452059
a40 7.194815
a40 7.675000
a40 7.872041
a40 7.483373
a40 8.166831
a40 7.702901
a40 7.819715
a40 8.165514
a40 7.723507
a40 7.564736
a40 7.560389
a40 7.715041
a40 8.118258
a40 7.793565
a40 8.095043
a40 7.995554
a40 7.664012
a40 7.615224
a40 8.515718
a40 7.965262
a40 7.433189
a40 7.936463
a40 7.836096
a40 7.428874
a40 7.379242
a40 7.885896
a40 7.296899
a40 8.192328
a40 8.158358
a40 7.930212
a40 7.777724
a40 7.639938
a40 7.820044
a40 7.442390
a40 7.756844
a40 7.716500
a40 7.533870
a40 8.140469
a40 8.216151
a40 8.196167
a40 7.350749
a40 7.345050
a40 7.435419
a40 7.294390
a40 7.408441
a40 7.471177
a40 7.977851
a40 8.204526
a40 7.539176
a40 7.578963
a40 7.635095
a40 7.725526
a40 7.843354
a40 7.926480
a40 7.650596
a40 7.505339
a40 7.729583
a40 7.667292
a40 7.761306
a40 7.781539
a40 7.601923
a40 7.713817
a40 7.773735
a40 7.675721
a40 8.226951
a40 7.521946
a40 8.072283
a40 7.841281
a40 7.714663
a40 7.606221
a40 7.748973
a40 7.722283
a40 8.070351
a40 7.519485
a40 8.185305
a40 7.627427
a40 7.873893
a40 8.301948
a40 7.946318
a40 7.655347
a40 7.660347
a40 7.960258
a40 7.868245
a40 7.941888
a40 8.466749
a40 7.964997
a40 7.981535
a40 7.713950
a40 7.788174
a40 8.070405
a40 7.628970
a40 7.212358
a40 7.428376
a40 8.754854
a40 7.966780
a40 8.512895
a40 7.786428
a40 8.011987
a40 7.684897
a40 7.199671
a40 7.666614
a40 7.585523
a40 8.164389
a40 7.932670
a40 7.981399
a40 7.882346
a40 7.980040
a40 7.512231
a40 7.734336
a40 7.584458
a40 7.972848
a40 7.747742
a40 7.904363
a40 7.703227
a40 7.631610
a40 8.183602
a40 8.009038
a40 7.722684
a40 8.181684
a40 7.623417
a40 8.003270
a40 8.331475
a40 8.346848
a40 7.903382
a40 7.391500
a40 7.764578
a40 7.759424
a40 8.145767
a40 7.183745
a40 8.298165
a40 7.415058
a40 8.161564
a40 7.472581
a40 8.444689
a40 8.008319
a40 8.158506
a40 8.024753
a40 7.872378
a40 7.803364
a40 8.187985
a40 8.280658
a40 7.976915
a40 8.120520
a40 7.594286
a40 7.938358
a40 7.612331
a40 7.622356
a40 7.387740
a40 8.111895
a40 8.123728
a40 7.545579
a40 7.654813
a40 7.786043
a40 7.637843
a40 8.076860
a40 7.757861
a40 7.374615
a40 7.936902
a40 7.748405
a40 7.747535
a40 7.788340
a40 7.696918
a40 8.047789
a40 7.642397
a40 7.592041
a40 7.709540
a40 7.552846
a40 7.686621
a40 7.542223
a40 7.801409
a40 7.888715
a40 7.671340
a40 7.602411
a40 7.677965
a40 7.632035
a40 8.278728
a40 8.023661
a40 7.552967
a40 7.603482
a40 7.636011
a40 7.720265
a40 7.886004
a40 7.869715
a40 7.520146
a40 7.870804
a40 7.735945
a40 7.753270
a40 7.319822
a40 7.864396
a40 7.503663
a40 7.798238
a40 7.906199
a40 7.293099
a40 8.018440
a40 7.868473
a40 7.201087
a40 7.528011
a40 8.405329
a40 7.472946
a40 7.540416
a40 7.473367
a40 7.996428
a40 7.747390
a40 7.700983
a40 7.993155
a40 7.785952
a40 8.081334
a40 7.681588
a40 8.230730
a40 7.658541
a40 7.593562
a40 7.855269
a40 7.651284
a40 7.932978
a40 7.702805
a40 7.870288
a40 7.486439
a40 7.422355
a40 8.138529
a40 8.003480
a40 8.431370
a40 7.616156
a40 7.674824
a40 7.572669
a40 8.175877
a40 7.955061
a40 7.911863
a40 7.910265
a40 7.914475
a40 7.228449
a40 8.540700
a40 8.089062
a40 8.195065
a40 7.622480
a40 7.785032
a40 7.714740
a40 7.658102
a40 7.810438
a40 7.859146
a40 7.223531
a40 7.577240
a40 7.926744
a40 7.876200
a40 7.811207
a40 7.500816
a40 8.128343
a40 7.884039
a40 7.636491
a40 8.200854
a40 7.489857
a40 7.557962
a40 8.183762
a40 8.154965
a40 7.789580
a40 8.046260
a40 7.690240
a40 8.664251
a40 7.792164
a40 7.395098
a40 7.926225
a40 7.693878
a40 8.300367
a40 7.750989
a40 7.578766
a40 7.782506
a40 8.281841
a40 7.992673
a40 7.757132
a40 7.575444
a40 7.553629
a40 8.170004
a40 8.512163
a40 7.918545
a40 7.897994
a40 7.603156
a40 7.519641
a40 8.045190
a40 7.855007
a40 7.764091
a40 7.758597
a40 7.731627
a40 8.145821
a40 8.080614
a40 7.640567
a40 7.893594
a40 8.064980
a40 7.645859
a40 8.040770
a40 7.508601
a40 7.825056
a40 7.771054
a40 7.793492
a40 7.668132
a40 7.623822
a40 7.735358
a40 7.870751
a40 8.016469
a40 8.607418
a40 7.749082
a40 8.281823
a40 7.577877
a40 7.402479
a40 7.655751
a40 7.559424
a40 8.008376
a40 7.700838
a40 7.458890
a40 7.243282
a40 7.835441
a40 7.791705
a40 7.997316
a40 7.618996
a40 7.728198
a40 7.954276
a40 7.964875
a40 7.709243
a40 8.154969
a40 7.881435
a40 7.623039
a40 7.343189
a40 8.468938
a40 7.308660
a40 7.374190
a40 8.103426
a40 8.232021
a40 7.791199
a40 7.594748
a40 7.900278
a40 8.107021
a40 7.909212
a40 7.815478
a40 7.675828
a40 7.938575
a40 7.766857
a40 8.014700
a40 7.801353
a40 7.607985
a40 7.835174
a40 7.937918
a40 7.902693
a40 8.087829
a40 7.768139
a40 7.741812
a40 7.897030
a40 8.212906
a40 8.098719
a40 7.742743
a40 7.600799
a40 7.703634
a40 7.816095
a40 8.357135
a40 8.221032
a40 8.150067
a40 7.579056
a40 7.591906
a40 8.071385
a40 7.948854
a40 7.954300
a40 7.696446
a40 7.864096
a40 7.641533
a40 8.437461
a40 7.746332
a40 7.945458
a40 7.523186
a40 7.895145
a40 8.212889
a40 8.149070
a40 8.129586
a40 7.952778
a40 8.019107
a40 7.832160
a40 7.971454
a40 8.709395
a40 7.927531
a40 8.113813
a40 8.157854
a40 7.940269
a40 7.829785
a40 8.166090
a40 7.246843
a40 7.884833
a40 7.304622
a40 7.551991
a40 7.605576
a40 7.510251
a40 7.593503
a40 7.592678
a40 7.200466
a40 8.246930
a40 7.905514
a40 7.353094
a40 7.466992
a40 7.784543
a40 7.627691
a40 7.424457
a40 7.642294
a40 7.443051
a40 8.097075
a40 8.380570
a40 8.004531
a40 7.602184
a40 7.886783
a40 7.726149
a40 7.858243
a40 7.647773
a40 7.830537
a40 7.278392
a40 7.940316
a40 7.884290
a40 7.655219
a40 8.096001
a40 8.112384
a40 7.771589
a40 8.185285
a40 8.073599
a40 8.147227
a40 7.609862
a40 7.899700
a40 7.434420
a40 8.049664
a40 7.826105
a40 8.018742
a40 7.805960
a40 7.975905
a40 8.018211
a40 7.950913
a40 7.952589
a40 7.662110
a40 7.929973
a40 7.269713
a40 7.539457
a40 7.943976
a40 7.593647
a40 7.992017
a40 7.837190
a40 8.119426
a40 7.711608
a40 7.741239
a40 7.690945
a40 7.369128
a40 7.649534
a40 7.184828
a40 7.491225
a40 7.847517
a40 7.815891
a40 7.456914
a40 7.873393
a40 8.499597
a40 7.683465
a40 8.306181
a40 7.885588
a40 8.321908
a40 7.647174
a40 7.183193
a40 7.815835
a40 8.055086
a40 7.719126
a40 7.796896
a40 7.683077
a40 7.565624
a40 7.913652
a40 7.689658
a40 7.587515
a40 7.766280
a40 7.410237
a40 8.333655
a40 7.786527
a40 7.633256
a40 7.438170
a40 7.599011
a40 7.809563
a40 8.051478
a40 7.554881
a40 7.791550
a40 7.967757
a40 7.947191
a40 7.711379
a40 7.476960
a40 8.119693
a40 8.051908
a40 7.800352
a40 7.613750
a40 7.628253
a40 7.565825
a40 7.495998
a40 7.958980
a40 7.608903
a40 7.610998
a40 7.668882
a40 7.727282
a40 7.446549
a40 7.322650
a40 7.836949
a40 7.858265
a40 7.825225
a40 7.502616
a40 8.004899
a40 7.840801
a40 7.743941
a40 8.279032
a40 7.667416
a40 7.747705
a40 7.663855
a40 7.622652
a40 8.234430
a40 7.559788
a40 7.917101
a40 7.892835
a40 7.369899
a40 8.014312
a40 7.407003
a40 7.864586
a40 8.509832
a40 7.319288
a40 7.996235
a40 7.998075
a40 8.156969
a40 7.604447
a40 8.027295
a40 7.490724
a40 8.066870
a40 7.844336
a40 7.279734
a40 7.771058
a40 7.629905
a40 7.653254
a40 7.613384
a40 8.045348
a40 7.470472
a40 8.023576
a40 7.475343
a40 7.547077
a40 7.943165
a40 7.966461
a40 7.414874
a40 7.966112
a40 7.507707
a40 7.802275
a40 8.013946
a40 7.748401
a40 7.985274
a40 7.610065
a40 7.797165
a40 7.651968
a40 7.625721
a40 7.720647
a40 7.922382
a40 8.076880
a40 7.747283
a40 7.817921
a40 7.154625
a40 8.108409
a40 8.096342
a40 8.233188
a40 7.970986
a40 7.950438
a40 7.630252
a40 7.828784
a40 7.849964
a40 7.434507
a40 7.822802
a40 8.188607
a40 7.909829
a40 7.848940
a40 7.841867
a40 7.635391
a40 7.776851
a40 7.485251
a40 7.938627
a40 7.341376
a40 7.741418
a40 8.124761
a40 7.799629
a40 7.926478
a40 7.792102
a40 7.749485
a40 7.949846
a40 8.079222
a40 7.542737
a40 7.891357
a40 8.231265
a40 7.960841
a40 7.851720
a40 7.708644
a40 7.803846
a40 7.718117
a40 7.484979
a40 8.152159
a40 7.810232
a40 7.309983
a40 7.952116
a40 7.755872
a40 8.081591
a40 7.693216
a40 7.633465
a40 8.428593
a40 7.764451
a40 7.722861
a40 7.699945
a40 7.855311
a40 7.767435
a40 8.006792
a40 7.315800
a40 7.832391
a40 7.397330
a40 7.939544
a40 8.043599
a40 8.280534
a40 8.015655
a40 7.340843
a40 8.785972
a40 8.093724
a40 7.786256
a40 8.183330
a40 8.237314
a40 7.968346
a40 7.632576
a40 7.807676
a40 8.307372
a40 7.974257
a40 8.121751
a40 8.193307
a40 7.895764
a40 7.557237
a40 8.108079
a40 7.897773
a40 7.623801
a40 8.100631
a40 7.642130
a40 7.827426
a40 8.093579
a40 7.832157
a40 8.058183
a40 7.451747
a40 7.707413
a40 7.928161
a40 7.486592
a40 7.553317
a40 7.582505
a40 7.871121
a40 7.882279
a40 7.955115
a40 8.138473
a40 8.140374
a40 7.784001
a40 7.950727
a40 7.606961
a40 7.667556
a40 7.752366
a40 7.673264
a40 7.798202
a40 7.455832
a40 8.034242
a40 7.786922
a40 7.937054
a40 7.479087
a40 7.633089
a40 7.925149
a40 8.109635
a40 7.769049
a40 7.774097
a40 7.602197
a40 8.047830
a40 7.585733
a40 7.677794
a40 7.775351
a40 8.165956
a40 7.891869
a40 8.043174
a40 7.772501
a40 7.332789
a40 7.982597
a40 7.798814
a40 7.404911
a40 7.854343
a40 7.482524
a40 7.204469
a40 7.617372
a40 7.601292
a40 7.646097
a40 7.946561
a40 7.805344
a40 7.268076
a40 7.970327
a40 8.238775
a40 8.024121
a40 7.414223
a40 7.969707
a40 7.572904
a40 7.887978
a40 7.651579
a40 7.409501
a40 7.282788
a40 7.085446
a40 8.118247
a40 7.646525
a40 7.571980
a40 8.166271
a40 7.638517
a40 7.905327
a40 7.777544
a40 8.540223
a40 7.852844
a40 7.767006
a40 7.879550
a40 7.603252
a40 7.756741
a40 7.317364
a40 8.194757
a40 7.735691
a40 7.491212
a40 7.907428
a40 7.741451
a40 8.093984
a40 7.679326
a40 8.015135
a40 8.354396
a40 8.804658
a40 7.999486
a40 7.395328
a40 7.791923
a40 8.135804
a40 7.741901
a40 8.116524
a40 7.315360
a40 8.339882
a40 7.333418
a40 7.758495
a40 7.652497
a40 7.650077
a40 7.964260
a40 7.911244
a40 7.456837
a40 7.586347
a40 7.575679
a40 7.746794
a40 8.015621
a40 7.565470
a40 8.148203
a40 7.522729
a40 8.056058
a40 7.672508
a40 8.214697
a40 7.752021
a40 7.775340
a40 7.656820
a40 7.996472
a40 7.474654
a40 7.793651
a40 7.242432
a40 7.847143
a40 7.674759
a40 7.916928
a40 7.558216
a40 7.711678
a40 7.546973
a40 7.718272
a40 7.475658
a40 7.784377
a40 8.083470
a40 7.619662
a40 7.429506
a40 7.610463
a40 8.197501
a40 7.486469
a40 7.891637
a40 7.670112
a40 7.945866
a40 7.865456
a40 8.148306
a40 7.729336
a40 7.836844
a40 8.168057
a40 7.743446
a40 7.966275
a40 7.720913
a40 7.949486
a40 7.411685
a40 7.962498
a40 8.147525
a40 8.227509
a40 8.232670
a40 7.771767
a40 8.195568
a40 7.499626
a40 7.633911
a40 7.918657
a40 7.847841
a40 8.045387
a40 7.840399
a40 8.008786
a40 7.594305
a40 7.976923
a40 7.994258
a40 7.862491
a40 7.366143
a40 7.367022
a40 7.686720
a40 7.724391
a40 7.618688
a40 7.873753
a40 7.957989
a40 8.579925
a40 8.214566
a40 8.156886
a40 8.032392
a40 7.380298
a40 7.969839
a40 7.468894
a40 7.767356
a40 7.888263
a40 7.809792
a40 7.535950
a40 8.387009
a40 7.603871
a40 7.638043
a40 7.683732
a40 7.715520
a40 7.659113
a40 7.833906
a40 7.921173
a40 7.925099
a40 7.600328
a40 7.878326
a40 7.644221
a40 7.109247
a40 7.984509
a40 7.527075
a40 8.074656
a40 7.809095
a40 8.106899
a40 8.512995
a40 7.934575
a40 7.730417
a40 7.265504
a40 8.343976
a40 7.871699
a40 7.399772
a40 8.058855
a40 7.704942
a40 7.541849
a40 7.994253
a40 8.010954
a40 8.102717
a40 8.003323
a40 7.680794
a40 7.940308
a40 7.763723
a40 7.970586
a40 8.008595
a40 8.001406
a40 7.317289
a40 8.123852
a40 8.127733
a40 7.885186
a40 7.764377
a40 7.415957
a40 8.269122
a40 7.446535
a40 7.355072
a40 8.033737
a40 7.549562
a40 7.497730
a40 7.664381
a40 7.300154
a40 7.669572
a40 7.428065
a40 8.853737
a40 7.855368
a40 7.475845
a40 7.936538
a40 7.230252
a40 8.005108
a40 7.601563
a40 7.815735
a40 8.434776
a40 8.205679
a40 7.785816
a40 8.068419
a40 8.006248
a40 7.966176
a40 7.945438
a40 8.010892
a40 8.159007
a40 7.541291
a40 7.409766
a40 7.859498
a40 7.911562
a40 8.284609
a40 7.540666
a40 7.762712
a40 7.687796
a40 7.634906
a40 7.233006
a40 7.928912
a40 7.553621
a40 7.609268
a40 7.937653
a40 7.740013
a40 7.794177
a40 7.977172
a40 7.746525
a40 7.661991
a40 7.807830
a40 7.609690
a40 7.703249
a40 7.789709
a40 7.335558
a40 7.674254
a40 8.250019
a40 7.827029
a40 7.726223
a40 7.448882
a40 7.503885
a40 7.823726
a40 7.820439
a40 7.622370
a40 7.612860
a40 7.633247
a40 7.649495
a40 7.779987
a40 7.923751
a40 7.557731
a40 7.930407
a40 8.337745
a40 7.331778
a40 7.905296
a40 7.896325
a40 8.042168
a40 8.000058
a40 7.789992
a40 7.613983
a40 7.951111
a40 7.918501
a40 7.782012
a40 8.226321
a40 7.633150
a40 7.497883
a40 7.481466
a40 7.886395
a40 7.458407
a40 8.158614
a40 8.046611
a40 7.924686
a40 7.957398
a40 7.565719
a40 8.009031
a40 8.037924
a40 7.523459
a40 7.456923
a40 8.064388
a40 7.647892
a40 7.721605
a40 8.115422
a40 7.887292
a40 7.671174
a40 8.060519
a40 7.185487
a40 7.503440
a40 7.894629
a40 8.081073
a40 7.925032
a40 7.765580
a40 8.378467
a40 7.833644
a40 7.880017
a40 7.597564
a40 7.785511
a40 8.209938
a40 7.966094
a40 7.910746
a40 7.612148
a40 7.671640
a40 7.673268
a40 7.657264
a40 8.254621
a40 8.163463
a40 7.914833
a40 8.133828
a40 7.410075
a40 7.889991
a40 7.871290
a40 7.544752
a40 8.435527
a40 7.681390
a40 7.645813
a40 8.078135
a40 8.102878
a40 7.628518
a40 7.803731
a40 8.463161
a40 8.189118
a40 7.974156
a40 7.634539
a40 7.225203
a40 7.803597
a40 8.322065
a40 7.636968
a40 7.525491
a40 7.818351
a40 7.553044
a40 7.913556
a40 7.720245
a40 7.314104
a40 7.686173
a40 7.861171
a40 7.731570
a40 7.996924
a40 7.864804
a40 8.149840
a40 7.248633
a40 7.812990
a40 7.549722
a40 7.615777
a40 7.494847
a40 8.098735
a40 8.253063
a40 7.993464
a40 7.954415
a40 7.726083
a40 8.004824
a40 7.868377
a40 7.483002
a40 7.722562
a40 8.174004
a40 7.967230
a40 7.322796
a40 7.969945
a40 7.847033
a40 7.940219
a40 7.516339
a40 8.039711
a40 7.206190
a40 8.129784
a40 7.855175
a40 7.817801
a40 7.704260
a40 7.586412
a40 7.356539
a40 7.964963
a40 7.708625
a40 7.711722
a40 7.951249
a40 7.934251
a40 8.188410
a40 7.844716
a40 8.228563
a40 7.807546
a40 7.731176
a40 7.475992
a40 7.772969
a40 7.694870
a40 7.517845
a40 7.870737
a40 7.486905
a40 7.756053
a40 7.881810
a40 8.148278
a40 8.067444
a40 7.962193
a40 7.891433
a40 7.809414
a40 7.687979
a40 8.112244
a40 7.953008
a40 8.017198
a40 7.538786
a40 8.144941
a40 8.095837
a40 7.832605
a40 8.240279
a40 8.184165
a40 7.717275
a40 7.963323
a40 8.155547
a40 7.940088
a40 8.018934
a40 7.809700
a40 7.856060
a40 7.949460
a40 7.525818
a40 8.190942
a40 7.276063
a40 7.728293
a40 7.543247
a40 7.849855
a40 8.177531
a40 7.445057
a40 7.721831
a40 8.078383
a40 7.514928
a40 7.969128
a40 7.904829
a40 7.689538
a40 8.086632
a40 7.587087
a40 8.120770
a40 7.925720
a40 7.233483
a40 7.987601
a40 7.908244
a40 8.259620
a40 7.838157
a40 7.604146
a40 7.377046
a40 7.685526
a40 7.562225
a40 7.473418
a40 8.272116
a40 8.382379
a40 7.607585
a40 7.744074
a40 7.376449
a40 8.221175
a40 7.580326
a40 7.679046
a40 7.505288
a40 7.472814
a40 7.586537
a40 8.164743
a40 7.706365
a40 7.792432
a40 7.639237
a40 7.846380
a40 7.857738
a40 7.334004
a40 7.847683
a40 8.008677
a40 8.019537
a40 7.784362
a40 7.673109
a40 8.114579
a40 7.495720
a40 7.218463
a40 7.901064
a40 7.378115
a40 7.692756
a40 8.052878
a40 8.483638
a40 8.063950
a40 7.814465
a40 7.879245
a40 8.070491
a40 7.809327
a40 7.493799
a40 8.281515
a40 7.643721
a40 7.607450
a40 7.648993
a40 8.164822
a40 7.790713
a40 7.696891
a40 7.771831
a40 7.379486
a40 7.812069
a40 8.190995
a40 8.083151
a40 7.747118
a40 8.305146
a40 7.684889
a40 7.485858
a40 7.701896
a40 7.745582
a40 7.580017
a40 7.741816
a40 7.395174
a40 7.900784
a40 7.985290
a40 8.303042
a40 7.699109
a40 7.879229
a40 7.542012
a40 7.831056
a40 7.709971
a40 8.200254
a40 7.845085
a40 7.960509
a40 7.749872
a40 7.253698
a40 8.231012
a40 8.002000
a40 7.848266
a40 7.396410
a40 8.071121
a40 7.439171
a40 7.649517
a40 8.015062
a40 8.195003
a40 8.568185
a40 8.459795
a40 7.285213
a40 7.845587
a40 7.650576
a40 7.968049
a40 7.843750
a40 7.617753
a40 7.710489
a40 7.677879
a40 7.488887
a40 7.841910
a40 7.869541
a40 8.323412
a40 8.406802
a40 8.028349
a40 7.802487
a40 7.238761
a40 7.856857
a40 8.010547
a40 7.836465
a40 7.899062
a40 7.905061
a40 7.679099
a40 8.160610
a40 8.221918
a40 7.505433
a40 8.073061
a40 7.255106
a40 8.288148
a40 7.507526
a40 7.831578
a40 7.424125
a40 7.626304
a40 7.688937
a40 8.263834
a40 7.900533
a40 7.968699
a40 7.317444
a40 7.551978
a40 7.445821
a40 7.854744
a40 7.522933
a40 8.154150
a40 8.218465
a40 8.081668
a40 7.588265
a40 8.117052
a40 8.367071
a40 7.442109
a40 8.516877
a40 8.213522
a40 8.233385
a40 7.807206
a40 7.882879
a40 7.517704
a40 7.848982
a40 7.761843
a40 8.024162
a40 7.958028
a40 7.479415
a40 7.731343
a40 7.784784
a40 7.859639
a40 7.733372
a40 7.432093
a40 7.853505
a40 7.856027
a40 7.777374
a40 7.839212
a40 7.865609
a40 8.112574
a40 7.483669
a40 7.811534
a40 7.873943
a40 8.020182
a40 8.072667
a40 7.679452
a40 8.030171
a40 7.214502
a40 7.910502
a40 7.768666
a40 7.888257
a40 7.791006
a40 8.119202
a40 7.920107
a40 7.916896
a40 7.794893
a40 7.657654
a40 7.852762
a40 8.091928
a40 7.515128
a40 7.138919
a40 7.637871
a40 7.902052
a40 7.627620
a40 7.446407
a40 7.839931
a40 7.953636
a40 7.850285
a40 8.323808
a40 7.629785
a40 7.763307
a40 7.842826
a40 8.152792
a40 7.562638
a40 7.366896
a40 8.182751
a40 7.681733
a40 7.850050
a40 7.566603
a40 8.074970
a40 7.642406
a40 7.949515
a40 7.914026
a40 7.555140
a40 7.477993
a40 7.609725
a40 7.869823
a40 7.628751
a40 7.846963
a40 7.525322
a40 7.876732
a40 7.906928
a40 7.644319
a40 7.922170
a40 7.559740
a40 7.729470
a40 7.511563
a40 7.819533
a40 7.909167
a40 7.970493
a40 8.219532
a40 7.967421
a40 7.589549
a40 8.357060
a40 7.739822
a40 7.584041
a40 7.820143
a40 7.882522
a40 7.558480
a40 7.781388
a40 7.910259
a40 7.895308
a40 7.401461
a40 7.271629
a40 8.120327
a40 7.590876
a40 7.687351
a40 7.691260
a40 7.428286
a40 8.000940
a40 8.067752
a40 8.056437
a40 7.527201
a40 7.521836
a40 8.130471
a40 7.588175
a40 7.829980
a40 7.427762
a40 7.576040
a40 7.755267
a40 7.431529
a40 7.617331
a40 7.860489
a40 7.923159
a40 7.399120
a40 8.037947
a40 7.771960
a40 7.559956
a40 7.646557
a40 7.755193
a40 7.821987
a40 8.256470
a40 7.517734
a40 7.600920
a40 7.571535
a40 7.800197
a40 7.325175
a40 7.859928
a40 8.195435
a40 7.465894
a40 8.174746
a40 7.687451
a40 8.101886
a40 7.922329
a40 7.691736
a40 7.130405
a40 8.093340
a40 7.676009
a40 7.734019
a40 7.609138
a40 7.955615
a40 7.574811
a40 7.654377
a40 7.868597
a40 7.644421
a40 7.885312
a40 7.993948
a40 7.938264
a40 7.961725
a40 7.606625
a40 7.476195
a40 7.809226
a40 7.570278
a40 7.970361
a40 7.288965
a40 8.271394
a40 7.903378
a40 8.054919
a40 7.773471
a40 8.287221
a40 7.375217
a40 7.898289
a40 7.687869
a40 7.729345
a40 8.073276
a40 8.001275
a40 7.703760
a40 7.849821
a40 7.879418
a40 7.995385
a40 7.503861
a40 7.710056
a40 7.929105
a40 8.563990
a40 7.717696
a40 8.007696
a40 7.331784
a40 7.514898
a40 7.639885
a40 7.848202
a40 8.009129
a40 7.580512
a40 7.942157
a40 7.696774
a40 7.755641
a40 7.867645
a40 7.642386
a40 7.522943
a40 8.070886
a40 7.320195
a40 8.152099
a40 8.250890
a40 7.705044
a40 8.762942
a40 7.255965
a40 7.919602
a40 7.801571
a40 7.535483
a40 7.524471
a40 7.711258
a40 8.174658
a40 8.114598
a40 8.769680
a40 8.542877
a40 7.475533
a40 7.844249
a40 7.807171
a40 7.802596
a40 7.482533
a40 7.684921
a40 7.686563
a40 8.419821
a40 8.148315
a40 8.073158
a40 7.447035
a40 7.737549
a40 7.884843
a40 7.994330
a40 7.921344
a40 7.751302
a40 7.711258
a40 7.695593
a40 7.913725
a40 8.419616
a40 7.352996
a40 7.509901
a40 7.690049
a40 7.898408
a40 7.906558
a40 7.879475
a40 8.131086
a40 7.478774
a40 7.695152
a40 7.926376
a40 7.919351
a40 8.342929
a40 7.641304
a40 7.385811
a40 7.719971
a40 7.628963
a40 7.969339
a40 7.795039
a40 7.524299
a40 8.259969
a40 7.910511
a40 7.937135
a40 7.755583
a40 7.827326
a40 7.935398
a40 7.567764
a40 7.785465
a40 7.788977
a40 7.422532
a40 7.431364
a40 7.884694
a40 7.429156
a40 8.030831
a40 7.891527
a40 7.805771
a40 7.667593
a40 8.130846
a40 7.940316
a40 7.975730
a40 8.095531
a40 7.761951
a40 7.814930
a40 7.603749
a40 8.061708
a40 7.629681
a40 7.962339
a40 7.641850
a40 7.866182
a40 7.773140
a40 8.086110
a40 8.032086
a40 7.892866
a40 9.036109
a40 7.982043
a40 7.699312
a40 7.912599
a40 7.389161
a40 7.570212
a40 7.457536
a40 7.877975
a40 8.264074
a40 8.056209
a40 7.779874
a40 7.863074
a40 8.134130
a40 7.932088
a40 7.656844
a40 7.685915
a40 8.155618
a40 7.883095
a40 7.656690
a40 7.605423
a40 8.196408
a40 7.909265
a40 7.604790
a40 7.451190
a40 7.305340
a40 7.935858
a40 7.830069
a40 7.575780
a40 7.670116
a40 7.667296
a40 7.317706
a40 7.472534
a40 7.500565
a40 8.123948
a40 8.488747
a40 7.930924
a40 7.712200
a40 8.037347
a40 7.545501
a40 7.554373
a40 7.778973
a40 7.608263
a40 8.125029
a40 8.129067
a40 8.146130
a40 7.902173
a40 7.428827
a40 7.672418
a40 8.054487
a40 8.005827
a40 7.722459
a40 7.445923
a40 7.992924
a40 7.808241
a40 8.035854
a40 7.866617
a40 7.744916
a40 7.943784
a40 7.761309
a40 7.525135
a40 7.671684
a40 7.882031
a40 7.987990
a40 7.543871
a40 8.083903
a40 7.934358
a40 7.456701
a40 7.574236
a40 7.397494
a40 7.569475
a40 7.830451
a40 7.979015
a40 7.572579
a40 8.134341
a40 7.427767
a40 7.888536
a40 7.881491
a40 8.038024
a40 7.858866
a40 7.518627
a40 7.913034
a40 7.899410
a40 7.635289
a40 7.382863
a40 8.168071
a40 7.918643
a40 7.694169
a40 7.768816
a40 7.788800
a40 7.850160
a40 7.787375
a40 8.095099
a40 7.774940
a40 7.911618
a40 7.482182
a40 7.725228
a40 7.673535
a40 7.655039
a40 7.792966
a40 8.487958
a40 7.570788
a40 7.523017
a40 7.525848
a40 7.252142
a40 7.984325
a40 7.722503
a40 7.749190
a40 7.199383
a40 7.922414
a40 7.884568
a40 8.078825
a40 7.661674
a40 8.062138
a40 7.563277
a40 8.070898
a40 7.466281
a40 7.948083
a40 7.803036
a40 8.120357
a40 7.594533
a40 7.410455
a40 7.474137
a40 7.778742
a40 7.495749
a40 8.110206
a40 7.879475
a40 7.474852
a40 7.421718
a40 7.930581
a40 7.912246
a40 8.014922
a40 7.563980
a40 7.499803
a40 7.458229
a40 7.816014
a40 7.474423
a40 7.825081
a40 7.840681
a40 8.122411
a40 7.862630
a40 7.574119
a40 7.376569
a40 7.553964
a40 7.682234
a40 7.721872
a40 7.253350
a40 7.847724
a40 7.893195
a40 7.659039
a40 7.499850
a40 7.521385
a40 7.804098
a40 7.840329
a40 7.792400
a40 8.082677
a40 7.871823
a40 7.697710
a40 7.786887
a40 7.984814
a40 7.288333
a40 7.347644
a40 7.593211
a40 8.722207
a40 7.420688
a40 7.627875
a40 7.421657
a40 7.852558
a40 7.283570
a40 7.382009
a40 7.703388
a40 7.398753
a40 7.941109
a40 7.916781
a40 7.279060
a40 7.472499
a40 7.816664
a40 7.979510
a40 7.422896
a40 7.794436
a40 7.600231
a40 7.670227
a40 8.070812
a40 7.779782
a40 7.462504
a40 7.807651
a40 8.114056
a40 7.519128
a40 7.724791
a40 8.018618
a40 7.856658
a40 7.616375
a40 8.215031
a40 7.760894
a40 8.226071
a40 7.984166
a40 7.748334
a40 7.589156
a40 7.994128
a40 7.624023
a40 7.275379
a40 8.116782
a40 7.635725
a40 8.337874
a40 8.982249
a40 8.233927
a40 7.711303
a40 7.721972
a40 7.906561
a40 8.283574
a40 7.820859
a40 7.687351
a40 8.018148
a40 7.949171
a40 7.475012
a40 7.857831
a40 7.669104
a40 8.225584
a40 7.466671
a40 8.100099
a40 8.033597
a40 7.847983
a40 7.995827
a40 7.500698
a40 7.649042
a40 8.473217
a40 7.822475
a40 7.830273
a40 7.622165
a40 8.032687
a40 7.535740
a40 7.909937
a40 7.742212
a40 8.446615
a40 7.845226
a40 7.653412
a40 7.111456
a40 7.378851
a40 7.273205
a40 7.600015
a40 8.378824
a40 7.880852
a40 7.525234
a40 7.771314
a40 7.548954
a40 7.974163
a40 7.679856
a40 7.889487
a40 7.582781
a40 7.625277
a40 7.523293
a40 7.487581
a40 7.701597
a40 7.842484
a40 7.785610
a40 7.894525
a40 7.569889
a40 7.486277
a40 8.135873
a40 8.404078
a40 7.795898
a40 8.009492
a40 7.725399
a40 7.837611
a40 7.644493
a40 7.522649
a40 7.974402
a40 7.633802
a40 7.800952
a40 7.683064
a40 7.727773
a40 8.015082
a40 7.473506
a40 7.913538
a40 7.875730
a40 7.902694
a40 7.924827
a40 7.953550
a40 8.270364
a40 7.399124
a40 8.215394
a40 7.458634
a40 8.495219
a40 7.764681
a40 8.067562
a40 7.698814
a40 7.937387
a40 7.444547
a40 7.621666
a40 7.647463
a40 7.562125
a40 7.673347
a40 8.187818
a40 7.989340
a40 7.576328
a40 7.790718
a40 7.993733
a40 7.554011
a40 7.799479
a40 7.553763
a40 7.405057
a40 7.165808
a40 7.944034
a40 7.725953
a40 7.740317
a40 8.125638
a40 7.848692
a40 7.592785
a40 7.660407
a40 7.726838
a40 7.493713
a40 8.068205
a40 7.977127
a40 8.132786
a40 8.665702
a40 7.667085
a40 8.519423
a40 7.530342
a40 8.242072
a40 7.828399
a40 8.323881
a40 8.143473
a40 7.702946
a40 8.459817
a40 7.639907
a40 7.672897
a40 7.658414
a40 7.735697
a40 8.238170
a40 7.875453
a40 8.126235
a40 7.946611
a40 7.523362
a40 7.651543
a40 7.858501
a40 8.104547
a40 7.830726
a40 7.871702
a40 8.365852
a40 7.781024
a40 7.527901
a40 7.706540
a40 7.914596
a40 7.932245
a40 7.837059
a40 7.959396
a40 7.437016
a40 8.008827
a40 8.103275
a40 8.347956
a40 7.516045
a40 7.392845
a40 8.194091
a40 7.548249
a40 7.654318
a40 7.535777
a40 8.014819
a40 8.288029
a40 8.311435
a40 7.690083
a40 8.177856
a40 8.545906
a40 7.921803
a40 9.247400
a40 8.462536
a40 7.921375
a40 7.703598
a40 7.582283
a40 7.658583
a40 7.696421
a40 7.978668
a40 7.526405
a40 7.650986
a40 7.749091
a40 7.717593
a40 7.797476
a40 7.553240
a40 7.637238
a40 7.404598
a40 8.124181
a40 7.831519
a40 7.907393
a40 7.755604
a40 7.982109
a40 7.819544
a40 8.178918
a40 7.998480
a40 7.895046
a40 7.589484
a40 7.632757
a40 8.296248
a40 8.073847
a40 7.661771
a40 7.948440
a40 7.712000
a40 8.454425
a40 7.723713
a40 7.539981
a40 7.675901
a40 7.710205
a40 7.627097
a40 7.994624
a40 7.442276
a40 7.795826
a40 7.758012
a40 8.231875
a40 7.999904
a40 7.943259
a40 7.932952
a40 7.754348
a40 8.203119
a40 7.919824
a40 7.779728
a40 8.013753
a40 8.046709
a40 7.457651
a40 7.800715
a40 8.123125
a40 7.661189
a40 7.420922
a40 8.336376
a40 7.927633
a40 7.975041
a40 7.389767
a40 7.464862
a40 8.376651
a40 7.986101
a40 7.523189
a40 7.773000
a40 7.581408
a40 7.761063
a40 7.734695
a40 7.816609
a40 7.987722
a40 8.023221
a40 8.283265
a40 7.425563
a40 8.496342
a40 7.677235
a40 7.565136
a40 7.459039
a40 7.833949
a40 8.051048
a40 7.766701
a40 7.794478
a40 7.866174
a40 7.588691
a40 7.558011
a40 7.793571
a40 7.700294
a40 7.764767
a40 7.686196
a40 7.709485
a40 7.818014
a40 7.966394
a40 8.287934
a40 7.637176
a40 7.975781
a40 8.160835
a40 7.316480
a40 8.051374
a40 7.492169
a40 7.848138
a40 7.913488
a40 8.104910
a40 8.339048
a40 8.216273
a40 7.460895
a40 7.984355
a40 8.156962
a40 7.734631
a40 7.538923
a40 7.629008
a40 7.863322
a40 7.654805
a40 7.651085
a40 7.406106
a40 7.630391
a40 7.708651
a40 8.092324
a40 7.799068
a40 8.474670
a40 8.225026
a40 7.859757
a40 7.624097
a40 7.847940
a40 7.931940
a40 7.973569
a40 7.571358
a40 8.092043
a40 7.719119
a40 8.204252
a40 7.507263
a40 7.891160
a40 7.502533
a40 7.849096
a40 7.631324
a40 7.740032
a40 8.183012
a40 7.908359
a40 7.873621
a40 7.689811
a40 7.881561
a40 7.387432
a40 8.024073
a40 7.655099
a40 8.566102
a40 8.079177
a40 8.006169
a40 7.230266
a40 8.218199
a40 8.168965
a40 7.654688
a40 7.823243
a40 7.951213
a40 7.771727
a40 7.553654
a40 8.061008
a40 8.036395
a40 7.512138
a40 7.788130
a40 8.030446
a40 7.745378
a40 7.627343
a40 7.544623
a40 8.076337
a40 7.882316
a40 7.878105
a40 7.463473
a40 7.476168
a40 7.817688
a40 8.009310
a40 7.842678
a40 8.106637
a40 7.482259
a40 7.232606
a40 7.991939
a40 7.588838
a40 7.554059
a40 8.458473
a40 7.481014
a40 8.038309
a40 8.314790
a40 7.670187
a40 7.725866
a40 7.827063
a40 8.237470
a40 7.426960
a40 7.302706
a40 7.720554
a40 7.678097
a40 7.474029
a40 8.006970
a40 7.726150
a40 7.982171
a40 7.649133
a40 7.317278
a40 7.659260
a40 7.574857
a40 7.798280
a40 7.610021
a40 8.147498
a40 8.125317
a40 7.906459
a40 7.447757
a40 7.858229
a40 7.753984
a40 7.479591
a40 7.987942
a40 7.666573
a40 7.827115
a40 7.949945
a40 7.291865
a40 7.893376
a40 7.577309
a40 7.754317
a40 7.724782
a40 7.867788
a40 8.080941
a40 8.028527
a40 7.653338
a40 7.968750
a40 7.712380
a40 7.825827
a40 7.400386
a40 7.428660
a40 7.979444
a40 7.360267
a40 8.157497
a40 7.841306
a40 8.285086
a40 7.913574
a40 7.777801
a40 7.491157
a40 7.291164
a40 7.712516
a40 7.889550
a40 7.439855
a40 7.925020
