# Supplementary material for: Predicting scale-dependent chromatin polymer properties from systematic coarse-graining
Source: Nat Commun. 2023 Jul 11;14:4108. doi: 10.1038/s41467-023-39907-2 (PMC10336007; doi:10.1038/s41467-023-39907-2)
Supplement: Supplementary file 4 — Source Data [file 41467_2023_39907_MOESM4_ESM.zip › source_data/source_data_fig_5/source_data_fig_5f/Rg_cg_seg50.dat]

a45 7.221404
a45 6.864477
a45 6.913251
a45 8.123567
a45 7.125684
a45 7.815388
a45 6.623259
a45 7.022805
a45 6.794678
a45 7.170948
a45 7.071994
a45 6.957363
a45 8.008096
a45 6.527964
a45 7.878496
a45 6.855983
a45 6.868715
a45 6.451556
a45 7.379320
a45 7.346132
a45 6.801492
a45 7.102739
a45 7.114511
a45 7.613301
a45 7.032933
a45 7.313258
a45 7.646665
a45 7.953876
a45 7.477904
a45 7.318124
a45 6.663580
a45 6.965974
a45 6.886273
a45 6.989711
a45 7.085778
a45 7.339670
a45 7.221145
a45 7.734124
a45 6.938524
a45 7.160191
a45 6.946010
a45 6.905485
a45 7.553329
a45 7.151298
a45 7.828881
a45 7.496305
a45 7.787105
a45 6.845613
a45 7.408791
a45 7.668841
a45 6.890282
a45 7.103651
a45 6.908770
a45 6.726633
a45 6.765309
a45 6.578555
a45 7.206699
a45 6.776212
a45 7.222318
a45 6.632574
a45 6.984911
a45 6.965857
a45 7.297922
a45 7.023436
a45 7.017571
a45 7.049215
a45 7.836660
a45 6.857792
a45 6.662008
a45 7.448325
a45 7.335796
a45 7.320680
a45 7.059348
a45 8.004766
a45 7.815928
a45 6.530683
a45 6.951751
a45 7.002264
a45 7.386227
a45 7.353234
a45 7.247044
a45 7.720847
a45 7.663142
a45 7.138226
a45 7.199483
a45 7.081737
a45 6.427703
a45 6.655542
a45 7.443512
a45 7.093933
a45 6.935534
a45 7.486709
a45 6.738325
a45 7.763541
a45 7.279983
a45 7.572748
a45 6.721127
a45 7.005802
a45 6.985027
a45 7.331489
a45 7.317932
a45 7.159048
a45 7.465369
a45 6.660190
a45 7.245470
a45 6.781489
a45 7.407894
a45 7.436244
a45 6.648794
a45 6.888788
a45 7.721929
a45 7.134301
a45 6.689837
a45 7.060922
a45 7.138552
a45 7.001335
a45 6.994242
a45 6.671922
a45 7.112692
a45 7.242930
a45 7.664605
a45 7.182543
a45 7.333048
a45 7.518676
a45 7.775140
a45 6.734967
a45 6.684739
a45 6.818531
a45 7.490927
a45 6.536510
a45 7.437066
a45 6.512728
a45 7.046400
a45 7.308524
a45 7.052614
a45 6.803550
a45 6.945316
a45 8.138547
a45 6.702156
a45 7.440280
a45 6.382542
a45 7.068027
a45 7.098616
a45 6.953948
a45 6.766829
a45 6.617976
a45 7.296764
a45 7.998782
a45 7.139707
a45 6.815230
a45 7.086013
a45 7.405104
a45 7.381278
a45 7.399285
a45 7.332760
a45 7.554470
a45 7.710500
a45 7.508282
a45 7.525324
a45 7.246070
a45 7.441772
a45 7.245793
a45 7.360859
a45 6.906413
a45 6.618153
a45 7.771995
a45 7.452522
a45 7.388498
a45 7.613515
a45 7.428068
a45 7.540147
a45 7.203782
a45 7.057401
a45 7.224449
a45 7.430799
a45 6.920121
a45 7.032607
a45 7.471768
a45 7.403864
a45 7.404612
a45 7.000044
a45 7.763147
a45 6.655882
a45 7.768954
a45 7.111507
a45 6.691782
a45 7.291794
a45 6.602407
a45 7.562599
a45 7.979152
a45 7.385890
a45 7.163443
a45 7.592623
a45 6.931128
a45 8.596279
a45 6.751631
a45 6.561855
a45 7.360800
a45 6.998466
a45 6.872309
a45 6.380715
a45 7.997890
a45 7.081712
a45 7.125734
a45 6.959899
a45 6.921256
a45 6.663097
a45 6.703987
a45 7.123478
a45 7.590393
a45 7.266958
a45 7.436933
a45 6.684073
a45 7.824877
a45 6.951532
a45 6.854851
a45 7.365008
a45 8.108972
a45 6.398499
a45 7.384244
a45 6.772884
a45 6.272964
a45 6.976704
a45 7.429697
a45 7.466237
a45 6.943042
a45 6.668233
a45 7.706020
a45 7.401776
a45 6.707248
a45 8.103636
a45 7.296444
a45 6.985482
a45 7.191153
a45 7.344324
a45 7.249399
a45 6.470975
a45 6.919232
a45 7.039317
a45 6.813188
a45 6.719905
a45 6.955308
a45 6.764349
a45 7.349652
a45 6.836223
a45 7.361220
a45 7.772374
a45 6.731302
a45 7.711357
a45 6.928658
a45 7.109910
a45 7.362978
a45 6.678364
a45 7.234801
a45 6.947823
a45 6.291479
a45 6.559835
a45 7.589280
a45 7.097812
a45 6.549057
a45 7.188598
a45 6.975260
a45 6.685643
a45 6.809306
a45 6.636042
a45 7.394721
a45 7.398841
a45 7.339188
a45 7.366928
a45 7.011736
a45 7.060981
a45 7.165283
a45 6.917736
a45 6.645562
a45 7.011983
a45 6.659589
a45 6.869263
a45 6.812024
a45 7.156921
a45 7.363894
a45 7.378607
a45 6.968322
a45 6.613020
a45 7.572196
a45 6.496678
a45 6.893270
a45 7.407788
a45 6.685866
a45 7.431768
a45 7.125278
a45 6.712816
a45 7.444731
a45 7.518637
a45 7.621424
a45 6.732065
a45 6.759622
a45 7.261999
a45 7.157321
a45 6.794821
a45 7.585793
a45 6.582491
a45 6.911975
a45 6.820441
a45 7.126385
a45 6.822122
a45 6.809971
a45 7.141358
a45 7.026440
a45 7.183185
a45 7.365457
a45 6.756222
a45 6.624327
a45 6.696586
a45 6.830301
a45 7.435232
a45 7.103467
a45 7.396583
a45 7.062136
a45 7.243673
a45 7.340964
a45 7.076085
a45 7.478412
a45 7.163949
a45 7.601496
a45 7.497136
a45 7.459768
a45 6.885276
a45 6.991384
a45 7.444926
a45 7.314694
a45 6.743026
a45 7.317741
a45 7.128415
a45 7.259329
a45 7.352194
a45 7.006436
a45 6.951691
a45 7.390194
a45 6.479058
a45 7.085892
a45 6.620730
a45 7.134077
a45 7.216753
a45 6.739464
a45 6.689451
a45 6.801496
a45 6.921126
a45 6.686611
a45 7.346908
a45 7.160765
a45 6.223188
a45 7.092809
a45 7.774066
a45 6.784619
a45 7.771437
a45 6.932542
a45 7.248592
a45 7.256464
a45 7.017728
a45 6.848586
a45 7.545102
a45 7.581388
a45 8.216342
a45 7.201876
a45 7.103151
a45 7.282994
a45 7.140242
a45 7.137419
a45 6.422949
a45 6.994903
a45 7.432722
a45 7.404583
a45 7.015687
a45 7.762738
a45 6.887989
a45 7.012508
a45 6.872040
a45 7.025735
a45 6.736446
a45 7.337652
a45 7.905197
a45 7.041165
a45 7.390153
a45 7.272074
a45 7.158247
a45 6.824179
a45 7.382198
a45 6.842637
a45 7.204358
a45 7.344310
a45 7.180650
a45 7.331774
a45 7.109508
a45 7.225144
a45 7.057835
a45 7.203995
a45 6.788279
a45 7.322888
a45 6.804870
a45 6.871615
a45 7.489891
a45 6.642820
a45 6.864755
a45 7.304162
a45 7.404707
a45 8.135880
a45 7.348647
a45 7.391041
a45 7.515825
a45 7.160201
a45 8.266294
a45 6.944805
a45 7.230517
a45 7.151442
a45 6.797465
a45 7.089430
a45 7.520806
a45 6.841785
a45 6.768019
a45 7.395761
a45 7.085066
a45 7.171187
a45 7.780701
a45 7.679835
a45 7.282317
a45 7.682029
a45 6.408289
a45 7.547666
a45 7.152571
a45 6.565089
a45 6.973750
a45 7.669527
a45 7.429542
a45 6.859759
a45 6.553795
a45 7.954285
a45 7.045351
a45 6.862371
a45 6.447219
a45 7.209035
a45 7.260612
a45 7.404939
a45 6.787787
a45 7.248281
a45 7.079364
a45 8.031314
a45 7.127886
a45 7.057163
a45 7.023019
a45 7.180741
a45 7.020014
a45 7.557197
a45 6.303990
a45 6.846284
a45 7.525715
a45 7.275311
a45 6.507500
a45 6.918594
a45 6.681414
a45 6.932304
a45 7.307752
a45 7.338273
a45 7.635589
a45 8.122891
a45 6.536664
a45 8.095246
a45 7.019703
a45 7.565101
a45 7.458845
a45 7.474230
a45 6.922237
a45 7.166132
a45 6.437300
a45 7.862715
a45 7.426678
a45 7.140809
a45 7.071407
a45 7.191161
a45 6.986289
a45 7.272564
a45 6.838833
a45 7.435009
a45 6.770436
a45 6.436112
a45 7.391751
a45 6.982693
a45 6.788676
a45 7.467245
a45 6.696754
a45 6.826405
a45 6.705444
a45 7.691022
a45 7.041488
a45 6.556593
a45 6.857075
a45 7.462760
a45 6.942912
a45 7.411493
a45 6.849141
a45 6.592511
a45 7.517280
a45 6.832641
a45 7.449513
a45 7.293511
a45 6.971435
a45 7.110437
a45 7.658589
a45 7.059588
a45 7.702838
a45 7.257273
a45 7.925432
a45 7.239799
a45 8.366042
a45 7.804570
a45 7.124505
a45 6.801890
a45 6.738289
a45 7.361410
a45 6.801415
a45 7.664220
a45 7.175792
a45 7.473813
a45 7.457941
a45 6.771002
a45 6.794022
a45 7.490902
a45 7.089908
a45 7.106706
a45 7.230879
a45 7.267008
a45 7.051577
a45 7.301743
a45 6.949104
a45 7.840631
a45 6.589329
a45 7.149146
a45 7.813029
a45 7.889165
a45 7.144747
a45 6.509971
a45 6.794319
a45 8.053204
a45 6.843046
a45 7.294305
a45 7.842369
a45 6.604923
a45 7.977274
a45 7.613149
a45 7.348313
a45 7.012648
a45 7.412478
a45 7.370802
a45 7.715817
a45 7.552421
a45 6.752793
a45 6.789525
a45 7.268274
a45 6.563123
a45 6.933513
a45 7.035291
a45 7.107826
a45 7.247565
a45 7.473294
a45 7.853615
a45 6.838237
a45 7.466280
a45 6.624347
a45 7.741028
a45 7.319210
a45 6.582810
a45 7.614291
a45 6.826489
a45 7.734767
a45 7.826424
a45 7.188123
a45 6.899805
a45 7.186946
a45 7.795422
a45 6.616253
a45 7.488670
a45 6.907872
a45 7.103836
a45 7.095402
a45 6.869711
a45 6.454067
a45 6.705740
a45 6.952346
a45 7.154070
a45 6.908244
a45 7.489158
a45 7.119321
a45 6.766210
a45 6.896429
a45 6.562654
a45 6.945141
a45 8.089768
a45 6.776914
a45 6.805461
a45 6.628268
a45 7.128077
a45 7.562857
a45 7.477641
a45 7.503582
a45 7.415120
a45 7.515377
a45 6.914479
a45 7.556564
a45 6.960949
a45 6.809237
a45 7.038953
a45 7.592731
a45 7.100739
a45 7.207053
a45 7.266389
a45 7.233015
a45 6.524296
a45 6.959171
a45 6.949215
a45 6.816849
a45 7.507713
a45 7.081839
a45 7.241618
a45 7.513827
a45 6.854928
a45 6.688102
a45 6.988871
a45 6.965023
a45 7.562498
a45 7.322991
a45 7.018111
a45 7.117934
a45 6.514465
a45 7.230401
a45 7.167627
a45 6.659154
a45 6.810474
a45 7.692934
a45 6.907576
a45 7.253293
a45 6.946709
a45 7.325153
a45 7.333896
a45 7.398880
a45 6.678193
a45 7.061486
a45 7.671444
a45 7.265726
a45 7.058894
a45 6.854556
a45 6.886700
a45 6.537253
a45 6.345575
a45 6.999340
a45 6.900012
a45 7.126531
a45 6.756073
a45 7.175146
a45 7.513471
a45 7.058741
a45 7.118893
a45 7.853606
a45 6.891249
a45 7.322762
a45 7.077716
a45 6.939801
a45 7.199310
a45 7.840187
a45 7.172757
a45 7.293697
a45 7.534055
a45 6.962580
a45 7.121041
a45 6.786502
a45 6.545426
a45 7.657175
a45 7.344157
a45 6.957742
a45 7.179448
a45 7.631275
a45 6.679427
a45 6.846359
a45 7.083029
a45 7.477752
a45 7.224769
a45 7.259070
a45 7.319590
a45 6.478471
a45 6.966256
a45 7.407008
a45 7.607574
a45 7.614669
a45 7.164368
a45 7.055231
a45 7.146472
a45 7.289666
a45 7.449630
a45 7.238161
a45 6.750748
a45 6.989675
a45 6.645676
a45 6.726178
a45 6.916411
a45 7.122285
a45 7.283616
a45 8.733770
a45 6.906038
a45 7.293978
a45 7.451810
a45 7.116825
a45 7.068159
a45 6.629987
a45 7.276999
a45 7.093423
a45 7.249473
a45 7.254929
a45 7.140061
a45 6.701443
a45 7.281469
a45 7.460827
a45 7.993401
a45 6.971773
a45 6.882954
a45 8.174083
a45 6.472747
a45 7.365435
a45 7.620738
a45 8.069435
a45 7.382089
a45 7.782296
a45 7.495041
a45 7.724619
a45 6.759212
a45 7.456501
a45 7.477690
a45 7.328588
a45 6.519002
a45 7.124287
a45 7.593070
a45 7.157878
a45 7.661413
a45 6.572943
a45 6.883907
a45 7.576805
a45 6.661383
a45 7.310034
a45 6.873939
a45 7.231873
a45 7.176327
a45 7.330016
a45 7.663133
a45 7.398631
a45 7.392393
a45 6.579431
a45 7.202134
a45 6.828302
a45 7.035583
a45 7.207034
a45 7.737559
a45 7.065005
a45 7.333158
a45 6.392925
a45 7.471352
a45 6.706092
a45 7.687662
a45 7.434240
a45 7.141499
a45 6.877203
a45 7.945869
a45 7.580347
a45 7.076051
a45 6.705837
a45 7.351190
a45 7.818105
a45 7.269486
a45 7.405561
a45 7.258816
a45 7.929692
a45 7.106759
a45 6.238220
a45 7.490991
a45 6.824477
a45 6.949780
a45 6.389723
a45 7.299517
a45 7.596915
a45 7.614078
a45 7.410992
a45 6.544730
a45 7.129771
a45 7.422721
a45 6.870894
a45 7.029067
a45 7.380362
a45 6.724533
a45 8.190600
a45 7.120040
a45 7.250749
a45 6.840358
a45 6.513773
a45 7.316657
a45 8.001123
a45 7.518535
a45 6.834001
a45 6.910720
a45 6.331163
a45 7.739614
a45 7.498152
a45 7.238627
a45 7.792425
a45 7.685695
a45 8.180074
a45 7.057766
a45 7.418333
a45 7.650439
a45 7.643564
a45 7.106017
a45 6.813078
a45 7.189459
a45 7.163767
a45 7.282110
a45 7.238276
a45 6.790406
a45 6.953765
a45 8.005391
a45 7.652439
a45 7.224680
a45 6.694709
a45 6.582390
a45 6.627481
a45 7.819659
a45 6.677602
a45 7.013950
a45 7.363190
a45 7.656069
a45 6.755182
a45 7.896084
a45 7.401400
a45 6.569523
a45 6.388293
a45 7.221440
a45 6.743981
a45 7.177937
a45 7.097036
a45 7.149526
a45 7.120477
a45 7.317921
a45 6.804253
a45 7.401696
a45 7.816568
a45 7.079876
a45 7.486193
a45 8.396417
a45 7.601886
a45 6.880691
a45 7.009170
a45 6.457002
a45 7.198882
a45 7.482395
a45 6.604058
a45 7.274213
a45 7.546348
a45 7.268781
a45 6.854986
a45 7.066024
a45 7.424448
a45 7.186679
a45 7.876464
a45 7.331299
a45 6.999124
a45 6.667809
a45 8.484532
a45 7.294421
a45 7.657166
a45 7.717935
a45 7.141698
a45 7.074903
a45 8.122257
a45 6.846935
a45 7.409322
a45 7.077171
a45 7.004383
a45 7.244592
a45 7.086049
a45 6.878958
a45 6.701980
a45 7.553610
a45 7.654205
a45 6.463875
a45 7.363842
a45 7.412700
a45 6.731389
a45 7.051868
a45 7.377822
a45 6.966153
a45 7.261327
a45 7.977189
a45 7.164376
a45 7.737771
a45 6.944903
a45 6.861735
a45 7.333718
a45 7.108716
a45 7.016497
a45 7.238444
a45 7.769296
a45 6.762897
a45 7.192950
a45 7.373844
a45 6.865660
a45 7.559519
a45 6.852131
a45 6.814101
a45 6.359672
a45 7.850909
a45 7.124214
a45 7.149690
a45 6.803282
a45 7.120933
a45 6.931279
a45 7.920959
a45 8.099831
a45 7.282193
a45 7.034933
a45 7.551489
a45 6.835309
a45 6.736729
a45 6.953336
a45 7.191164
a45 6.963028
a45 7.614056
a45 7.303530
a45 7.829160
a45 6.653671
a45 7.729641
a45 6.676384
a45 7.728417
a45 7.474799
a45 7.174805
a45 6.998015
a45 6.881965
a45 7.681444
a45 7.461933
a45 7.785923
a45 7.354168
a45 7.036678
a45 7.573233
a45 6.792641
a45 7.053856
a45 6.757120
a45 6.842124
a45 7.530725
a45 7.344951
a45 7.617856
a45 7.594483
a45 7.715578
a45 6.904850
a45 7.156759
a45 7.688306
a45 7.933298
a45 7.272082
a45 7.007660
a45 7.760541
a45 7.192518
a45 6.367623
a45 6.713804
a45 6.876039
a45 7.072931
a45 7.020251
a45 7.262088
a45 7.358536
a45 6.479923
a45 6.848024
a45 6.888320
a45 7.472784
a45 7.116926
a45 6.536932
a45 6.378452
a45 7.357028
a45 8.140011
a45 7.322416
a45 7.037957
a45 7.031995
a45 7.072502
a45 7.113862
a45 6.923296
a45 6.753812
a45 7.226832
a45 7.082854
a45 7.614943
a45 8.013363
a45 7.126358
a45 6.945685
a45 7.499809
a45 7.826487
a45 7.199783
a45 7.050226
a45 7.835693
a45 6.950065
a45 7.903998
a45 7.795584
a45 6.983454
a45 7.654963
a45 7.256493
a45 7.663014
a45 7.129454
a45 6.765757
a45 6.921950
a45 6.555786
a45 6.823648
a45 6.702114
a45 7.213670
a45 7.879487
a45 7.374979
a45 6.446766
a45 6.781555
a45 7.654422
a45 6.998973
a45 7.169245
a45 6.790275
a45 6.701627
a45 7.491893
a45 7.363627
a45 7.207533
a45 6.688804
a45 6.881029
a45 7.575133
a45 6.888934
a45 6.946940
a45 7.218231
a45 6.761936
a45 6.873857
a45 7.429393
a45 7.105620
a45 6.956351
a45 7.236474
a45 6.782747
a45 7.101185
a45 6.797296
a45 6.941752
a45 7.684854
a45 7.403024
a45 7.203679
a45 7.042534
a45 7.828790
a45 6.773503
a45 7.457123
a45 7.400338
a45 7.287515
a45 6.675656
a45 6.840345
a45 7.236619
a45 6.956323
a45 7.087835
a45 7.363647
a45 7.260008
a45 7.674562
a45 7.141142
a45 7.592497
a45 6.632529
a45 7.194397
a45 6.761255
a45 6.602259
a45 7.882349
a45 7.170407
a45 7.007581
a45 7.240197
a45 6.874905
a45 7.648580
a45 6.463989
a45 7.159615
a45 7.221958
a45 8.512534
a45 6.584120
a45 7.447109
a45 6.907075
a45 7.368574
a45 7.629736
a45 7.306063
a45 7.922805
a45 6.812925
a45 7.425347
a45 7.361345
a45 6.952202
a45 7.269632
a45 7.416748
a45 7.133101
a45 7.269291
a45 7.426930
a45 7.570193
a45 6.734466
a45 7.509712
a45 7.205982
a45 7.803004
a45 7.769804
a45 6.987516
a45 6.928949
a45 6.999481
a45 7.514436
a45 6.934067
a45 7.499964
a45 6.866530
a45 7.346243
a45 6.902922
a45 6.952239
a45 7.355176
a45 7.880921
a45 7.449083
a45 7.067950
a45 7.867626
a45 6.726178
a45 7.169392
a45 7.503552
a45 7.099396
a45 7.063907
a45 7.386110
a45 6.863982
a45 7.344602
a45 7.300614
a45 7.280431
a45 6.707643
a45 7.964870
a45 7.195284
a45 7.147055
a45 6.849503
a45 7.146622
a45 6.937415
a45 7.062966
a45 7.290605
a45 6.865824
a45 6.598103
a45 7.603277
a45 6.819793
a45 7.129308
a45 6.560588
a45 8.057853
a45 7.085858
a45 6.808588
a45 6.810426
a45 7.571710
a45 6.532624
a45 6.937390
a45 7.418035
a45 6.979555
a45 7.109194
a45 7.037229
a45 6.618859
a45 6.717431
a45 6.702175
a45 6.658635
a45 7.075914
a45 7.974829
a45 6.917308
a45 7.479351
a45 7.682118
a45 7.359359
a45 7.482001
a45 6.787192
a45 7.583477
a45 7.178559
a45 7.231819
a45 6.704108
a45 7.301117
a45 6.956830
a45 7.329145
a45 6.876686
a45 8.279075
a45 6.913154
a45 7.151927
a45 7.671114
a45 7.664779
a45 7.035864
a45 7.675713
a45 7.364834
a45 7.249613
a45 6.877286
a45 7.634467
a45 7.213797
a45 7.148744
a45 6.520018
a45 7.835856
a45 6.865961
a45 7.082111
a45 7.482870
a45 7.676044
a45 7.214678
a45 6.495787
a45 7.153837
a45 7.120747
a45 7.179686
a45 6.913690
a45 7.015896
a45 7.422754
a45 6.292011
a45 6.973888
a45 6.900079
a45 7.670621
a45 7.266723
a45 6.666630
a45 7.093829
a45 6.689330
a45 7.521352
a45 7.116641
a45 6.906736
a45 7.226190
a45 7.997174
a45 6.771930
a45 6.997270
a45 6.615605
a45 7.657271
a45 7.573120
a45 7.393369
a45 6.431404
a45 6.970388
a45 7.046487
a45 7.422860
a45 7.310409
a45 7.150733
a45 7.321780
a45 6.805527
a45 7.755294
a45 6.746219
a45 6.919108
a45 7.273551
a45 7.016532
a45 7.058616
a45 6.432060
a45 7.319128
a45 7.365331
a45 6.823239
a45 7.880868
a45 6.917864
a45 6.818440
a45 7.836845
a45 7.660396
a45 7.485697
a45 6.867929
a45 6.732609
a45 6.927184
a45 6.578766
a45 7.063622
a45 7.339877
a45 8.348628
a45 7.019931
a45 6.708991
a45 6.858595
a45 7.982036
a45 7.204839
a45 7.346239
a45 7.605332
a45 6.478524
a45 7.502815
a45 6.991692
a45 6.988848
a45 6.719127
a45 7.564514
a45 7.533326
a45 7.525827
a45 6.934624
a45 8.013907
a45 6.981424
a45 7.700809
a45 6.805281
a45 7.133758
a45 7.546842
a45 8.720410
a45 6.803630
a45 7.253742
a45 7.073280
a45 6.874345
a45 7.274351
a45 7.258741
a45 7.604175
a45 7.164509
a45 7.271953
a45 6.829711
a45 8.187126
a45 6.543549
a45 7.242830
a45 7.528093
a45 7.779463
a45 7.172206
a45 7.654429
a45 7.231706
a45 7.027499
a45 7.158117
a45 6.981526
a45 7.253490
a45 6.956181
a45 6.744327
a45 6.764895
a45 7.366216
a45 6.958845
a45 6.445711
a45 7.514568
a45 7.512840
a45 7.012883
a45 6.849233
a45 7.231621
a45 6.747184
a45 7.198803
a45 6.807631
a45 6.800136
a45 6.904979
a45 7.620953
a45 6.877180
a45 6.683638
a45 6.670694
a45 7.103309
a45 6.952737
a45 6.479912
a45 7.232278
a45 7.430504
a45 6.254671
a45 7.330308
a45 7.470836
a45 6.981488
a45 6.404791
a45 7.295289
a45 6.989743
a45 6.774336
a45 7.289487
a45 7.264272
a45 7.248200
a45 6.443950
a45 6.958219
a45 7.377915
a45 6.909468
a45 6.776910
a45 7.174828
a45 6.981065
a45 6.809825
a45 7.014889
a45 7.134470
a45 7.000476
a45 6.734183
a45 7.281305
a45 7.565913
a45 8.134906
a45 7.560021
a45 7.069505
a45 7.637309
a45 6.948614
a45 6.741322
a45 7.228289
a45 6.874737
a45 6.665379
a45 7.180345
a45 7.092066
a45 7.166451
a45 7.317822
a45 7.770763
a45 7.110116
a45 7.190387
a45 6.568168
a45 7.351299
a45 7.472120
a45 7.035590
a45 7.340717
a45 6.644141
a45 7.895029
a45 6.654713
a45 7.009300
a45 7.387508
a45 7.035916
a45 7.667413
a45 7.151701
a45 7.166962
a45 7.333999
a45 7.879056
a45 6.735283
a45 6.794156
a45 7.253063
a45 6.626271
a45 8.103711
a45 6.700400
a45 7.165027
a45 7.464485
a45 7.739565
a45 7.437243
a45 7.417562
a45 7.368480
a45 7.093746
a45 6.776557
a45 7.031649
a45 6.713218
a45 7.431068
a45 7.198313
a45 6.782946
a45 7.716766
a45 6.825607
a45 7.661707
a45 7.162271
a45 7.077143
a45 6.868396
a45 8.083881
a45 6.927853
a45 7.789543
a45 7.000425
a45 7.067968
a45 6.823680
a45 7.091735
a45 7.502864
a45 6.901759
a45 6.113169
a45 7.211628
a45 7.245315
a45 6.947969
a45 7.041979
a45 7.318826
a45 7.309590
a45 7.970825
a45 7.400908
a45 7.194508
a45 7.276517
a45 7.302890
a45 7.167296
a45 6.883598
a45 6.789869
a45 7.498848
a45 6.984448
a45 7.149090
a45 7.707057
a45 7.296080
a45 7.550463
a45 7.263585
a45 7.070102
a45 7.425869
a45 7.249352
a45 6.783360
a45 6.726771
a45 7.378865
a45 7.361615
a45 7.027282
a45 6.989788
a45 7.346440
a45 7.049635
a45 6.940505
a45 7.928663
a45 7.227468
a45 7.076252
a45 6.940675
a45 6.957593
a45 6.623962
a45 6.406476
a45 7.339523
a45 7.808880
a45 6.776706
a45 6.762139
a45 7.257489
a45 7.380755
a45 7.461258
a45 7.278283
a45 7.274301
a45 6.808104
a45 7.586148
a45 6.875604
a45 6.488795
a45 7.527671
a45 7.087836
a45 6.783943
a45 7.126255
a45 7.169402
a45 7.489587
a45 7.366377
a45 6.979416
a45 7.162621
a45 6.628138
a45 6.857763
a45 7.608902
a45 6.719539
a45 7.463207
a45 7.076030
a45 7.424020
a45 6.905095
a45 7.955853
a45 7.096319
a45 7.260838
a45 7.379350
a45 8.382068
a45 6.365109
a45 6.948017
a45 7.339513
a45 7.199307
a45 7.369457
a45 7.326980
a45 6.262114
a45 7.188847
a45 7.187140
a45 7.396591
a45 7.042547
a45 8.030210
a45 6.933481
a45 6.739100
a45 6.673834
a45 6.976212
a45 7.553874
a45 7.557703
a45 7.092732
a45 7.409480
a45 6.991562
a45 6.651188
a45 6.956479
a45 6.889751
a45 7.552561
a45 7.480177
a45 6.936142
a45 7.271001
a45 8.303399
a45 6.966038
a45 6.898416
a45 7.309925
a45 7.071793
a45 6.882034
a45 6.971500
a45 7.490441
a45 7.264127
a45 7.334335
a45 7.881621
a45 7.092418
a45 7.356335
a45 7.947813
a45 7.023741
a45 7.264643
a45 7.010239
a45 7.758229
a45 7.842984
a45 7.318072
a45 7.642398
a45 7.245020
a45 6.797837
a45 7.919827
a45 8.100000
a45 6.996588
a45 7.117563
a45 7.092862
a45 7.578919
a45 7.358083
a45 8.578232
a45 7.037435
a45 7.124178
a45 6.945771
a45 6.815444
a45 7.499127
a45 6.457764
a45 6.539009
a45 7.291715
a45 7.595680
a45 7.286819
a45 6.921133
a45 7.469969
a45 7.221938
a45 7.426098
a45 6.842916
a45 7.645377
a45 7.963145
a45 6.740348
a45 6.837782
a45 7.267325
a45 6.655909
a45 7.222618
a45 7.009863
a45 6.636818
a45 7.143525
a45 6.795391
a45 7.017173
a45 7.013662
a45 6.859321
a45 7.175038
a45 7.933282
a45 7.171432
a45 6.850978
a45 6.840234
a45 7.451311
a45 7.196606
a45 7.016278
a45 7.226696
a45 7.164370
a45 6.990808
a45 7.712976
a45 7.245190
a45 6.899958
a45 7.747176
a45 7.161103
a45 6.888554
a45 7.114313
a45 6.974092
a45 7.150392
a45 7.546146
a45 7.120029
a45 6.743265
a45 7.393847
a45 7.357038
a45 7.476912
a45 6.469200
a45 7.179107
a45 7.678426
a45 7.181830
a45 7.709042
a45 6.843994
a45 7.084821
a45 7.664400
a45 7.101525
a45 7.452741
a45 7.428913
a45 7.018376
a45 6.970402
a45 6.558397
a45 7.327768
a45 7.483964
a45 7.617896
a45 7.213994
a45 7.265060
a45 6.982757
a45 7.115436
a45 7.244914
a45 7.593347
a45 7.208812
a45 7.479849
a45 7.897558
a45 6.863644
a45 7.655113
a45 7.039841
a45 7.606496
a45 7.324897
a45 7.073081
a45 7.301658
a45 7.488642
a45 7.082238
a45 8.151015
a45 7.419992
a45 6.507038
a45 7.101920
a45 7.148563
a45 7.355768
a45 6.635973
a45 7.334085
a45 6.893564
a45 6.701378
a45 7.513526
a45 7.027072
a45 6.689850
a45 7.704052
a45 7.042249
a45 7.173427
a45 6.837000
a45 7.506259
a45 7.148115
a45 6.867278
a45 7.549130
a45 6.890204
a45 6.633660
a45 7.016574
a45 6.775871
a45 7.207448
a45 7.251909
a45 6.942401
a45 8.298599
a45 6.488405
a45 7.224351
a45 7.125820
a45 6.772624
a45 6.831345
a45 7.417419
a45 7.195595
a45 6.772582
a45 7.226619
a45 6.950523
a45 6.771466
a45 7.165741
a45 6.549594
a45 7.142896
a45 7.505255
a45 6.444421
a45 7.344586
a45 6.543460
a45 7.648587
a45 6.675409
a45 6.898160
a45 7.786450
a45 7.080242
a45 6.849122
a45 7.274653
a45 7.526780
a45 7.340711
a45 7.517062
a45 6.800242
a45 6.987727
a45 7.353710
a45 7.055106
a45 7.190577
a45 7.182243
a45 7.251658
a45 7.607346
a45 7.444099
a45 6.925655
a45 6.925264
a45 7.891182
a45 6.994137
a45 6.841947
a45 7.389787
a45 6.995783
a45 6.666608
a45 6.768312
a45 6.917637
a45 6.947588
a45 6.990246
a45 7.032394
a45 6.840716
a45 6.376874
a45 6.497770
a45 7.182800
a45 6.724509
a45 7.268400
a45 7.404137
a45 6.676797
a45 6.986685
a45 7.285833
a45 7.321804
a45 7.225594
a45 6.997164
a45 7.122716
a45 7.636594
a45 7.268299
a45 6.613073
a45 6.567656
a45 7.197517
a45 6.841521
a45 7.257798
a45 6.841748
a45 7.385501
a45 6.811577
a45 8.201863
a45 6.837518
a45 6.934821
a45 6.993933
a45 6.918787
a45 7.405759
a45 7.084024
a45 7.217660
a45 6.729769
a45 7.217491
a45 7.599344
a45 7.008690
a45 6.699447
a45 6.666502
a45 7.931162
a45 7.469666
a45 6.596558
a45 7.523401
a45 6.913799
a45 6.643657
a45 7.064652
a45 7.095218
a45 6.987488
a45 6.423710
a45 7.764654
a45 6.974544
a45 7.053445
a45 7.851334
a45 7.246505
a45 7.113318
a45 7.161986
a45 6.980769
a45 6.866652
a45 7.076972
a45 6.646852
a45 7.037096
a45 7.198147
a45 7.562442
a45 7.092962
a45 6.168184
a45 7.241975
a45 7.363726
a45 6.722239
a45 7.420742
a45 7.133799
a45 6.309792
a45 7.682152
a45 7.151904
a45 6.854832
a45 7.342755
a45 6.637913
a45 6.832542
a45 7.285746
a45 7.234324
a45 7.136711
a45 7.888975
a45 6.541570
a45 7.365109
a45 6.940433
a45 6.883130
a45 6.946665
a45 6.505207
a45 6.857467
a45 7.043973
a45 6.935799
a45 7.040319
a45 6.347392
a45 6.951244
a45 7.121161
a45 6.878007
a45 7.535765
a45 6.798853
a45 6.806162
a45 7.484103
a45 7.804065
a45 6.828216
a45 7.195814
a45 7.383815
a45 7.690858
a45 6.652179
a45 7.236972
a45 6.867770
a45 6.695084
a45 7.249672
a45 7.733824
a45 6.943401
a45 6.792328
a45 7.138987
a45 6.229725
a45 7.081176
a45 7.350380
a45 7.487642
a45 7.465340
a45 7.525958
a45 6.887962
a45 6.912877
a45 7.522217
a45 7.015209
a45 7.546154
a45 7.530043
a45 6.605360
a45 6.735901
a45 6.724602
a45 6.758050
a45 7.600451
a45 7.162424
a45 7.245290
a45 6.410945
a45 7.118799
a45 7.500924
a45 7.648051
a45 7.051290
a45 7.020300
a45 7.264908
a45 7.273681
a45 7.297591
a45 7.301347
a45 7.190929
a45 6.963371
a45 6.881479
a45 6.695753
a45 6.954645
a45 6.779549
a45 6.549968
a45 6.748654
a45 7.203058
a45 6.586532
a45 7.018243
a45 6.960023
a45 7.118685
a45 7.454566
a45 7.330646
a45 6.525533
a45 7.486641
a45 7.475954
a45 7.373282
a45 6.560722
a45 7.181230
a45 6.417575
a45 6.827438
a45 6.719526
a45 7.484509
a45 8.079977
a45 6.973519
a45 7.284883
a45 7.705002
a45 6.955016
a45 7.469920
a45 7.230229
a45 6.915032
a45 7.118262
a45 7.062581
a45 7.025685
a45 6.850070
a45 6.602097
a45 7.152124
a45 6.701736
a45 6.549663
a45 7.007501
a45 7.364623
a45 7.176887
a45 7.120102
a45 7.183531
a45 7.253592
a45 8.024397
a45 7.958124
a45 6.413346
a45 7.592965
a45 6.617587
a45 8.445195
a45 6.842240
a45 7.554255
a45 7.122809
a45 7.534854
a45 7.302198
a45 7.098043
a45 7.441471
a45 7.003705
a45 6.751121
a45 7.047686
a45 6.861443
a45 7.786218
a45 6.958902
a45 7.234742
a45 6.803407
a45 6.911960
a45 7.033696
a45 6.593782
a45 6.907629
a45 6.755244
a45 7.129366
a45 7.464809
a45 6.880064
a45 6.831345
a45 7.586899
a45 6.939791
a45 7.295495
a45 7.503847
a45 7.232062
a45 6.653035
a45 6.571641
a45 6.435046
a45 6.996335
a45 6.773388
a45 7.249626
a45 7.179892
a45 6.711928
a45 6.430681
a45 7.454342
a45 6.865840
a45 7.152371
a45 7.092609
a45 7.766843
a45 6.989157
a45 6.653286
a45 6.935667
a45 7.078178
a45 6.697097
a45 7.094031
a45 7.083254
a45 7.443768
a45 7.394456
a45 6.820762
a45 7.525170
a45 6.489956
a45 7.156799
a45 6.994071
a45 8.167094
a45 8.087824
a45 7.388519
a45 7.525693
a45 6.959829
a45 6.887148
a45 6.901153
a45 7.268858
a45 8.059334
a45 7.002382
a45 7.453908
a45 6.963979
a45 6.380631
a45 6.964458
a45 7.436566
a45 6.800380
a45 7.189712
a45 7.290810
a45 7.447406
a45 6.637315
a45 6.794339
a45 7.195538
a45 7.143617
a45 6.800167
a45 7.964391
a45 6.514238
a45 7.606757
a45 7.068861
a45 6.452932
a45 7.214846
a45 7.481070
a45 7.404720
a45 6.783439
a45 8.190396
a45 6.522350
a45 7.595294
a45 7.192613
a45 7.035050
a45 7.205317
a45 8.093021
a45 7.159585
a45 7.631431
a45 7.272264
a45 7.012571
a45 6.810053
a45 6.683542
a45 7.031903
a45 7.175120
a45 6.637323
a45 7.160734
a45 6.983336
a45 6.945389
a45 6.777819
a45 6.946774
a45 6.619617
a45 7.619991
a45 6.952454
a45 6.954729
a45 7.447752
a45 7.066800
a45 6.493859
a45 7.144223
a45 6.767756
a45 7.184512
a45 7.451801
a45 7.363472
a45 7.121860
a45 7.345001
a45 7.670814
a45 7.609600
a45 6.542910
a45 7.077018
a45 7.195308
a45 6.716795
a45 6.868135
a45 7.771082
a45 6.797095
a45 7.880868
a45 7.645321
a45 7.261924
a45 7.049471
a45 6.675830
a45 6.872556
a45 6.985248
a45 7.624293
a45 7.348948
a45 7.230220
a45 6.949363
a45 6.999313
a45 7.417209
a45 7.254323
a45 7.267721
a45 6.989432
a45 7.387385
a45 7.845677
a45 6.621338
a45 7.036307
a45 6.937682
a45 7.038941
a45 6.521918
a45 7.273289
a45 7.767964
a45 7.410309
a45 7.224685
a45 8.063642
a45 6.996162
a45 6.185550
a45 6.884715
a45 6.876158
a45 6.719038
a45 6.727090
a45 6.695047
a45 7.190679
a45 7.064107
a45 7.116233
a45 6.896593
a45 7.079371
a45 7.254235
a45 6.980334
a45 6.974774
a45 7.483006
a45 7.186299
a45 6.723606
a45 6.739285
a45 7.035309
a45 8.601302
a45 7.311629
a45 7.898963
a45 6.596934
a45 6.823993
a45 7.387025
a45 6.434089
a45 7.348516
a45 8.270719
a45 7.333246
a45 6.796589
a45 7.454753
a45 7.443511
a45 7.207246
a45 7.421523
a45 7.218338
a45 6.684057
a45 7.010661
a45 6.999018
a45 7.658865
a45 7.392936
a45 7.217517
a45 7.440808
a45 6.533573
a45 6.669342
a45 7.320066
a45 6.865287
a45 7.365941
a45 7.552747
a45 7.430264
a45 6.942809
a45 6.882187
a45 7.123868
a45 7.461398
a45 7.453689
a45 7.916939
a45 7.020198
a45 7.568890
a45 8.002563
a45 7.345406
a45 8.356161
a45 6.968580
a45 6.723822
a45 7.693272
a45 6.625078
a45 7.427853
a45 7.584794
a45 6.785766
a45 6.518302
a45 6.735146
a45 7.465201
a45 7.803521
a45 7.250103
a45 7.390931
a45 6.894699
a45 7.110140
a45 7.179025
a45 6.983993
a45 7.120156
a45 7.578289
a45 6.987998
a45 7.981796
a45 7.466654
a45 6.734313
a45 7.899283
a45 7.793145
a45 7.047213
a45 7.069791
a45 7.365099
a45 7.298012
a45 7.718551
a45 6.735980
a45 6.648058
a45 6.741036
a45 6.678317
a45 7.272193
a45 6.793411
a45 7.304957
a45 6.993714
a45 7.478247
a45 7.057888
a45 9.718730
a45 7.390704
a45 7.056628
a45 7.228412
a45 6.790027
a45 6.870932
a45 6.975393
a45 6.847643
a45 6.877922
a45 7.359769
a45 7.874945
a45 7.072341
a45 7.071412
a45 7.362841
a45 6.714244
a45 7.544821
a45 7.248589
a45 7.481722
a45 7.315405
a45 7.890191
a45 7.258144
a45 6.957265
a45 7.792676
a45 7.008358
a45 6.532366
a45 7.264683
a45 7.076706
a45 7.252854
a45 7.274557
a45 7.243102
a45 6.995431
a45 7.251662
a45 7.056291
a45 6.670572
a45 6.884686
a45 6.894641
a45 7.386565
a45 6.771240
a45 7.358725
a45 7.265811
a45 6.631933
a45 7.707209
a45 6.990072
a45 6.718036
a45 6.781548
a45 7.241197
a45 6.954020
a45 7.972881
a45 6.391509
a45 6.710109
a45 7.190729
a45 7.961285
a45 7.548589
a45 6.471124
a45 7.271787
a45 6.831131
a45 6.922174
a45 6.936233
a45 7.414021
a45 7.593024
a45 7.230320
a45 6.686298
a45 6.638158
a45 7.277119
a45 8.331619
a45 6.734520
a45 7.440704
a45 6.611897
a45 7.624671
a45 7.487377
a45 7.225436
a45 6.847407
a45 7.321298
a45 7.094550
a45 7.534322
a45 7.193824
a45 7.240092
a45 6.964005
a45 6.852565
a45 7.072874
a45 7.426404
a45 6.622681
a45 7.526035
a45 6.869207
a45 7.075121
a45 7.010314
a45 6.860854
a45 7.872158
a45 6.822278
a45 7.207827
a45 6.736220
a45 7.572942
a45 6.921641
a45 7.030493
a45 7.209732
a45 7.723178
a45 6.807384
a45 7.092882
a45 8.031045
a45 6.949081
a45 7.247267
a45 6.631862
a45 7.421792
a45 7.822722
a45 6.897505
a45 7.159641
a45 7.267232
a45 6.834905
a45 7.546227
a45 6.637536
a45 6.779053
a45 7.486464
a45 7.745448
a45 7.472193
a45 7.068808
a45 6.607321
a45 6.838015
a45 6.794252
a45 7.753561
a45 6.977311
a45 6.757372
a45 6.776864
a45 7.601559
a45 6.909429
a45 7.429562
a45 7.135619
a45 7.349675
a45 7.173461
a45 8.261448
a45 7.285959
a45 7.028115
a45 7.333768
a45 6.449564
a45 7.942036
a45 7.078528
a45 7.691140
a45 7.691000
a45 7.251152
a45 7.391674
a45 7.942775
a45 7.107048
a45 7.686777
a45 6.656835
a45 7.560346
a45 7.516931
a45 7.749520
a45 7.772567
a45 8.322080
a45 7.381641
a45 6.393548
a45 7.064373
a45 7.230724
a45 6.899909
a45 7.875868
a45 6.426494
a45 6.917273
a45 7.136090
a45 7.416604
a45 7.604321
a45 6.436917
a45 7.256682
a45 7.591830
a45 7.611365
a45 7.318495
a45 7.415651
a45 7.134313
a45 7.155239
a45 7.321258
a45 7.018990
a45 7.252506
a45 6.442798
a45 7.808450
a45 6.952359
a45 7.979231
a45 7.051119
a45 6.969297
a45 6.799855
a45 6.902794
a45 7.081295
a45 6.711747
a45 7.017547
a45 7.464030
a45 7.056595
a45 7.920828
a45 8.104243
a45 6.913917
a45 7.264767
a45 7.037590
a45 6.678081
a45 6.679441
a45 6.626669
a45 7.773502
a45 7.311246
a45 6.866946
a45 7.435290
a45 8.020324
a45 7.387473
a45 7.357914
a45 7.239031
a45 7.783718
a45 7.628211
a45 7.123644
a45 7.610812
a45 7.417346
a45 7.081400
a45 6.897224
a45 7.518510
a45 6.936644
a45 6.911405
a45 8.274218
a45 7.085146
a45 7.151839
a45 7.240380
a45 7.369251
a45 7.531468
a45 7.639476
a45 6.646336
a45 7.204882
a45 7.261550
a45 7.544359
a45 7.271170
a45 7.237034
a45 6.753427
a45 7.537652
a45 7.487807
a45 7.226609
a45 7.066302
a45 6.794866
a45 6.489397
a45 7.659855
a45 6.806136
a45 7.766379
a45 6.686656
a45 7.236447
a45 7.048860
a45 6.521251
a45 7.512253
a45 7.011956
a45 6.867074
a45 7.597919
a45 7.023362
a45 7.861429
a45 7.887379
a45 7.519168
a45 7.325293
a45 7.289646
a45 7.345686
a45 7.739258
a45 7.296326
a45 7.653954
a45 6.964983
a45 7.410098
a45 7.390346
a45 7.841547
a45 7.412014
a45 7.169728
a45 7.137691
a45 7.419778
a45 6.991558
a45 6.927874
a45 7.547323
a45 6.901835
a45 6.695082
a45 7.245081
a45 7.022265
a45 7.111686
a45 7.758976
a45 7.038155
a45 7.392224
a45 7.060033
a45 7.016243
a45 6.737724
a45 7.723834
a45 7.364924
a45 8.458710
a45 7.564716
a45 7.554543
a45 7.045502
a45 6.894140
a45 8.011284
a45 7.435634
a45 7.468364
a45 6.526905
a45 6.688909
a45 7.622008
a45 7.270529
a45 7.307307
a45 7.250571
a45 7.627337
a45 8.128015
a45 7.356944
a45 7.322902
a45 6.649752
a45 6.826885
a45 7.456210
a45 7.912982
a45 7.527329
a45 7.141772
a45 7.193431
a45 6.834167
a45 7.446887
a45 7.532899
a45 7.630474
a45 7.729729
a45 6.546923
a45 7.303567
a45 7.598176
a45 6.746272
a45 6.925834
a45 7.526577
a45 7.347045
a45 7.588665
a45 6.295569
a45 7.434447
a45 7.355127
a45 7.180620
a45 6.728327
a45 7.269961
a45 7.192216
a45 7.930059
a45 7.499623
a45 7.083322
a45 6.994526
a45 6.780486
a45 7.337904
a45 7.816170
a45 6.853932
a45 7.008873
a45 7.217685
a45 6.673777
a45 6.967564
a45 6.708717
a45 7.877412
a45 7.232765
a45 7.779701
a45 7.054370
a45 8.114266
a45 7.590179
a45 7.621329
a45 7.442327
a45 6.939850
a45 7.339549
a45 7.911653
a45 7.135549
a45 7.295860
a45 7.594717
a45 7.492000
a45 7.552506
a45 7.081801
a45 6.840913
a45 6.898109
a45 7.138734
a45 6.669816
a45 7.590858
a45 7.211171
a45 7.295897
a45 7.273670
a45 6.937663
a45 6.811759
a45 7.137603
a45 6.775180
a45 7.131611
a45 7.032853
a45 7.469131
a45 6.893554
a45 7.080319
a45 6.623772
a45 7.632731
a45 7.377182
a45 7.490509
a45 7.404646
a45 8.364687
a45 8.028302
a45 7.129472
a45 7.368704
a45 6.983163
a45 7.697111
a45 7.406645
a45 6.810740
a45 6.957960
a45 6.628220
a45 7.492556
a45 7.577844
a45 8.225232
a45 7.640336
a45 7.052711
a45 7.189767
a45 6.493653
a45 7.190619
a45 7.787410
a45 6.736911
a45 6.909396
a45 7.110313
a45 6.826400
a45 7.343063
a45 6.885098
a45 7.089235
a45 7.352827
a45 6.763107
a45 6.803964
a45 7.330800
a45 7.353745
a45 7.487315
a45 7.905664
a45 7.064551
a45 7.537511
a45 6.579851
a45 7.177565
a45 6.355285
a45 7.028235
a45 6.358118
a45 7.286170
a45 7.945906
a45 6.838161
a45 6.905794
a45 6.859811
a45 7.463168
a45 6.709526
a45 7.467858
a45 6.986865
a45 7.581823
a45 6.531737
a45 7.041056
a45 7.232376
a45 6.791827
a45 7.144869
a45 7.097146
a45 6.928861
a45 7.726918
a45 6.802648
a45 6.674784
a45 7.597063
a45 6.926818
a45 6.874199
a45 7.003798
a45 7.440309
a45 7.491831
a45 7.530627
a45 6.965315
a45 7.282891
a45 6.742567
a45 7.617360
a45 7.526315
a45 6.313888
a45 6.770819
a45 7.080657
a45 6.753069
a45 7.997841
a45 7.392061
a45 7.361387
a45 7.188817
a45 6.714379
a45 7.627636
a45 8.036827
a45 7.188176
a45 7.682308
a45 6.952230
a45 6.818423
a45 7.053112
a45 7.092614
a45 6.518223
a45 7.342128
a45 7.671801
a45 6.744746
a45 7.266984
a45 6.757968
a45 7.027135
a45 6.754945
a45 7.525907
a45 6.829034
a45 7.251152
a45 7.621241
a45 7.278498
a45 7.405358
a45 7.925421
a45 7.553514
a45 6.855857
a45 7.231606
a45 7.659440
a45 6.659080
a45 7.051661
a45 7.250752
a45 7.118212
a45 6.633359
a45 7.596765
a45 7.293161
a45 6.882562
a45 7.048076
a45 7.163351
a45 8.162640
a45 7.553857
a45 7.378445
a45 6.607941
a45 7.033027
a45 6.805935
a45 6.618456
a45 7.062979
a45 6.960963
a45 7.048562
a45 7.559419
a45 7.374983
a45 6.700513
a45 7.244858
a45 7.172555
a45 7.305748
a45 6.517357
a45 7.716022
a45 6.837212
a45 6.997578
a45 7.799101
a45 7.475947
a45 6.983750
a45 7.218646
a45 7.706254
a45 6.903021
a45 7.273892
a45 7.364864
a45 6.997922
a45 7.568937
a45 7.234339
a45 7.455722
a45 6.698827
a45 7.515430
a45 6.739208
a45 7.033119
a45 7.592638
a45 6.804377
a45 6.549452
a45 7.558560
a45 6.941616
a45 6.998043
a45 7.304424
a45 7.631717
a45 7.193643
a45 7.319650
a45 6.914128
a45 6.803224
a45 7.069608
a45 7.160521
a45 6.189058
a45 7.658866
a45 6.779833
a45 7.737849
a45 7.400205
a45 6.800565
a45 7.362950
a45 7.583319
a45 7.698968
a45 7.500754
a45 7.362794
a45 7.139919
a45 7.155438
a45 7.128371
a45 6.977697
a45 7.139446
a45 6.681787
a45 7.533798
a45 7.314273
a45 7.037069
a45 7.026709
a45 6.904263
a45 6.596140
a45 6.715701
a45 7.149767
a45 7.500838
a45 6.856480
a45 6.961228
a45 7.539323
a45 6.867288
a45 7.263457
a45 6.863434
a45 7.546238
a45 8.025456
a45 7.186510
a45 7.526939
a45 6.762463
a45 6.374772
a45 6.837168
a45 6.878462
a45 7.495546
a45 7.161721
a45 7.154933
a45 7.273071
a45 7.001211
a45 7.626416
a45 7.184432
a45 6.739395
a45 6.434377
a45 7.953715
a45 6.226041
a45 6.970752
a45 7.082611
a45 7.687446
a45 6.665537
a45 7.561268
a45 7.161680
a45 7.174039
a45 7.043167
a45 6.859465
a45 6.733937
a45 7.706643
a45 7.250366
a45 7.292490
a45 6.857805
a45 7.047854
a45 7.457911
a45 7.077941
a45 6.890747
a45 7.088181
a45 7.195709
a45 6.757255
a45 7.037384
a45 7.109376
a45 7.293614
a45 6.847965
a45 8.205384
a45 7.355631
a45 7.526459
a45 6.449854
a45 6.417645
a45 6.806985
a45 7.353383
a45 7.289183
a45 7.818215
a45 6.912181
a45 6.857947
a45 7.364105
a45 7.608841
a45 6.981390
a45 6.843970
a45 7.223940
a45 7.197601
a45 6.278907
a45 8.033089
a45 7.123752
a45 7.496352
a45 7.774776
a45 6.688997
a45 7.490365
a45 7.081629
a45 6.499843
a45 7.144778
a45 7.170527
a45 7.509677
a45 7.322897
a45 6.772603
a45 6.404416
a45 7.258707
a45 7.438056
a45 6.988377
a45 7.669067
a45 6.861475
a45 6.889127
a45 7.347901
a45 7.482307
a45 7.260355
a45 7.236452
a45 7.418008
a45 7.158409
a45 6.505582
a45 7.131957
a45 6.933020
a45 6.863795
a45 6.814263
a45 7.121518
a45 7.476886
a45 7.335605
a45 7.333902
a45 6.960821
a45 7.489921
a45 6.452273
a45 7.602520
a45 7.185864
a45 7.065075
a45 7.168369
a45 7.338606
a45 7.321597
a45 7.125348
a45 6.657292
a45 6.722428
a45 7.009115
a45 7.601343
a45 7.341278
a45 6.607312
a45 7.358593
a45 7.820632
a45 6.991132
a45 7.282456
a45 6.534067
a45 6.521343
a45 6.810529
a45 7.280239
a45 7.113238
a45 7.032968
a45 7.306990
a45 7.047060
a45 7.038925
a45 6.535598
a45 7.311025
a45 7.273030
a45 6.796282
a45 7.307067
a45 7.204524
a45 6.706312
a45 7.596987
a45 7.393383
a45 6.873125
a45 7.159451
a45 6.615309
a45 7.412871
a45 7.511841
a45 7.009095
a45 6.497057
a45 6.801252
a45 7.279589
a45 7.142750
a45 7.168465
a45 7.330288
a45 7.256522
a45 7.809724
a45 7.139524
a45 7.189547
a45 7.986739
a45 6.219637
a45 7.129421
a45 7.610670
a45 6.849800
a45 6.441779
a45 7.420288
a45 7.177852
a45 6.499661
a45 7.111361
a45 6.829803
a45 6.596612
a45 7.427834
a45 7.242364
a45 7.219283
a45 6.938287
a45 8.082627
a45 7.430862
a45 7.228266
a45 7.039204
a45 6.623497
a45 7.682983
a45 7.228437
a45 7.706822
a45 6.953348
a45 6.838884
a45 7.137389
a45 6.666811
a45 6.871506
a45 7.607015
a45 7.481881
a45 7.326871
a45 7.160309
a45 7.073052
a45 7.224007
a45 7.317065
a45 7.306293
a45 6.829491
a45 7.078861
a45 6.983965
a45 8.156670
a45 7.860435
a45 7.356241
a45 7.140221
a45 6.804592
a45 6.561075
a45 7.166265
a45 7.677511
a45 7.301255
a45 7.397045
a45 6.862205
a45 7.070628
a45 7.599336
a45 7.275996
a45 7.296380
a45 6.601327
a45 6.636724
a45 7.538681
a45 7.235694
a45 6.953944
a45 6.956525
a45 7.933045
a45 7.398334
a45 6.873199
a45 6.387107
a45 7.204887
a45 8.375509
a45 7.822901
a45 7.056560
a45 7.682937
a45 7.413948
a45 7.017899
a45 6.985831
a45 6.954887
a45 7.333847
a45 7.933769
a45 7.010353
a45 7.547663
a45 6.730442
a45 7.009267
a45 6.752167
a45 7.656806
a45 6.498877
a45 6.642684
a45 7.054789
a45 7.539312
a45 6.630767
a45 7.047600
a45 7.396378
a45 7.330052
a45 7.221537
a45 7.458273
a45 7.512240
a45 7.474099
a45 7.320519
a45 7.235588
a45 6.941831
a45 7.290120
a45 7.332956
a45 7.395543
a45 7.416242
a45 7.151089
a45 7.298426
a45 6.770186
a45 7.316723
a45 7.154003
a45 7.339339
a45 7.623873
a45 7.004922
a45 7.031478
a45 7.009287
a45 6.953321
a45 6.626343
a45 6.655524
a45 6.397897
a45 7.928338
a45 7.573733
a45 7.345403
a45 7.261769
a45 7.050569
a45 6.534630
a45 7.082568
a45 7.265003
a45 6.932104
a45 6.874690
a45 7.325487
a45 7.284574
a45 7.551496
a45 7.953046
a45 7.216028
a45 7.157845
a45 7.153875
a45 6.893257
a45 7.375174
a45 7.070517
a45 7.691802
a45 7.351391
a45 6.988528
a45 6.747563
a45 6.728817
a45 6.762868
a45 7.004417
a45 7.488052
a45 8.395186
a45 7.159904
a45 7.243943
a45 7.403944
a45 7.554477
a45 7.374074
a45 7.520774
a45 7.947528
a45 6.795269
a45 7.846289
a45 7.136602
a45 7.225275
a45 6.933326
a45 7.214724
a45 6.592076
a45 7.742114
a45 7.024725
a45 7.199844
a45 6.773826
a45 6.985025
a45 7.181739
a45 7.334664
a45 6.932825
a45 7.367130
a45 7.918170
a45 6.782009
a45 8.684265
a45 6.836018
a45 8.059481
a45 7.012191
a45 7.257660
a45 6.977100
a45 7.385011
a45 7.352438
a45 6.772367
a45 7.136800
a45 7.207822
a45 6.996751
a45 6.385968
a45 7.270732
a45 7.350059
a45 7.372848
a45 7.069239
a45 7.847087
a45 7.151142
a45 7.193111
a45 7.317716
a45 7.092585
a45 7.515765
a45 6.932592
a45 6.803293
a45 7.022438
a45 7.008356
a45 7.501399
a45 7.794799
a45 7.353926
a45 6.996543
a45 7.454896
a45 7.141518
a45 7.098330
a45 6.706045
a45 6.930172
a45 7.368029
a45 7.481043
a45 7.103036
a45 7.616334
a45 6.677030
a45 7.075517
a45 7.965627
a45 6.910424
a45 6.673854
a45 7.299503
a45 7.196442
a45 6.581571
a45 6.601182
a45 7.317874
a45 6.983320
a45 6.622123
a45 7.141612
a45 6.933905
a45 7.337285
a45 6.884835
a45 7.687859
a45 7.373766
a45 7.431355
a45 7.506945
a45 7.588717
a45 7.554953
a45 6.861216
a45 7.112946
a45 7.092958
a45 7.559108
a45 6.769752
a45 7.507746
a45 6.788077
a45 7.079903
a45 6.791850
a45 7.347864
a45 6.946269
a45 6.477648
a45 7.806218
a45 7.730173
a45 7.045529
a45 6.930587
a45 7.314331
a45 6.926005
a45 6.895900
a45 6.867131
a45 7.239614
a45 6.446807
a45 7.075252
a45 7.014565
a45 6.749093
a45 7.473547
a45 7.528835
a45 6.706728
a45 7.278272
a45 7.100388
a45 7.573788
a45 7.620337
a45 7.734736
a45 7.214967
a45 7.443316
a45 6.603243
a45 8.245361
a45 7.063559
a45 6.916851
a45 7.671512
a45 7.194376
a45 7.161209
a45 7.252962
a45 7.182644
a45 7.157601
a45 7.061061
a45 7.330080
a45 6.556273
a45 7.294701
a45 7.519800
a45 6.390264
a45 7.741648
a45 7.236688
a45 8.193157
a45 7.248028
a45 6.848177
a45 6.969445
a45 7.390365
a45 7.330422
a45 7.018342
a45 6.933582
a45 7.405668
a45 6.624637
a45 7.105384
a45 7.551314
a45 7.044551
a45 7.760803
a45 7.123798
a45 6.763044
a45 7.398373
a45 6.918681
a45 6.962842
a45 7.579875
a45 6.776037
a45 6.927309
a45 6.967539
a45 7.097512
a45 7.378800
a45 7.171366
a45 7.106365
a45 7.251030
a45 6.553272
a45 8.237524
a45 6.792613
a45 7.020149
a45 6.792952
a45 8.011744
a45 6.749959
a45 6.860327
a45 7.862524
a45 7.190760
a45 7.664404
a45 7.951498
a45 7.284527
a45 7.193677
a45 7.559133
a45 7.209582
a45 6.979391
a45 7.326995
a45 7.393760
a45 7.043365
a45 7.501953
a45 7.762598
a45 7.155058
a45 6.764932
a45 6.455557
a45 6.543742
a45 7.062206
a45 7.901658
a45 6.559905
a45 6.591994
a45 6.962622
a45 7.195003
a45 6.959561
a45 6.774640
a45 6.510764
a45 7.285290
a45 6.892819
a45 6.678872
a45 7.254759
a45 6.759791
a45 6.981300
a45 6.797863
a45 7.462352
a45 6.784904
a45 6.948985
a45 7.565697
a45 7.374483
a45 7.104039
a45 7.596861
a45 6.638745
a45 7.352088
a45 7.125813
a45 7.067231
a45 7.222995
a45 6.231566
a45 7.548054
a45 6.652979
a45 6.950332
a45 8.182005
a45 6.826985
a45 7.610328
a45 7.340025
a45 7.934311
a45 6.402818
a45 7.656760
a45 7.631393
a45 7.356384
a45 8.441548
a45 6.670922
a45 7.754565
a45 6.951715
a45 7.554888
a45 6.619211
a45 7.044934
a45 7.699880
a45 7.063503
a45 7.544215
a45 8.564598
a45 7.094352
a45 7.151288
a45 6.567433
a45 7.496039
a45 7.435896
a45 7.136247
a45 7.164582
a45 7.466619
a45 6.547166
a45 7.688950
a45 6.410901
a45 6.529508
a45 7.266457
a45 7.286931
a45 6.333694
a45 7.211680
a45 7.511751
a45 7.091192
a45 7.098386
a45 6.638204
a45 6.782673
a45 7.776866
a45 7.502639
a45 6.979182
a45 8.206492
a45 7.234675
a45 7.857376
a45 7.747717
a45 7.089069
a45 7.024563
a45 7.416054
a45 7.287949
a45 7.064748
a45 7.311756
a45 7.477017
a45 6.575384
a45 6.653179
a45 7.670093
a45 7.273858
a45 7.177880
a45 7.102309
a45 7.733917
a45 6.774778
a45 7.226049
a45 7.106066
a45 6.732035
a45 7.918186
a45 7.519896
a45 8.124305
a45 7.201535
a45 7.611045
a45 7.808415
a45 6.597023
a45 8.383204
a45 7.320510
a45 6.380015
a45 7.956602
a45 7.278956
a45 6.872658
a45 7.559986
a45 6.529659
a45 7.054917
a45 7.263972
a45 6.723860
a45 7.286495
a45 7.785264
a45 7.205111
a45 7.239459
a45 7.639485
a45 7.653431
a45 7.064144
a45 7.478087
a45 6.838131
a45 6.872364
a45 7.538142
a45 7.241025
a45 7.302233
a45 7.098178
a45 7.306541
a45 7.301526
a45 7.045654
a45 6.907436
a45 7.278255
a45 7.738542
a45 7.752941
a45 6.909049
a45 6.364113
a45 7.347560
a45 7.210148
a45 6.991161
a45 7.222019
a45 6.821825
a45 7.281896
a45 7.517633
a45 7.166332
a45 8.127425
a45 6.690764
a45 6.835698
a45 7.196072
a45 7.438818
a45 7.281992
a45 7.502878
a45 6.945347
a45 7.152567
a45 7.301937
a45 8.298630
a45 6.826186
a45 7.477933
a45 7.568571
a45 7.324413
a45 7.049882
a45 7.341109
a45 7.500075
a45 7.462506
a45 6.813218
a45 8.068259
a45 6.830000
a45 7.166069
a45 7.109768
a45 7.357073
a45 7.305661
a45 7.720080
a45 7.150915
a45 6.551406
a45 7.647038
a45 7.440056
a45 7.205679
a45 7.560897
a45 6.847030
a45 7.715614
a45 6.638884
a45 7.091508
a45 7.258567
a45 7.441894
a45 6.630702
a45 7.389571
a45 7.439253
a45 7.203601
a45 7.072996
a45 6.911061
a45 6.591624
a45 8.358204
a45 7.488587
a45 6.822775
a45 7.338533
a45 6.977544
a45 7.012222
a45 6.955856
a45 7.040460
a45 6.882838
a45 6.455876
a45 8.131724
a45 7.338464
a45 7.727258
a45 6.925563
a45 7.045158
a45 7.978345
a45 7.360159
a45 7.294533
a45 6.405379
a45 7.389665
a45 7.848035
a45 6.901772
a45 6.998736
a45 6.981031
a45 7.337690
a45 7.115144
a45 7.099737
a45 6.999107
a45 6.686249
a45 7.436327
a45 7.163907
a45 6.844822
a45 6.851714
a45 6.847052
a45 6.913950
a45 6.947714
a45 7.245407
a45 7.748584
a45 7.552364
a45 7.243664
a45 7.271531
a45 7.208638
a45 6.863647
a45 7.043849
a45 7.184212
a45 7.065729
a45 7.221243
a45 7.754347
a45 8.552253
a45 7.150102
a45 6.897569
a45 6.638376
a45 7.015222
a45 7.169204
a45 7.194807
a45 6.607685
a45 7.287240
a45 6.833628
a45 7.345175
a45 7.097071
a45 7.451560
a45 6.562120
a45 7.019964
a45 7.494466
a45 7.332093
a45 7.024738
a45 7.332248
a45 7.099757
a45 6.694590
a45 6.885471
a45 6.611452
a45 7.329713
a45 6.691894
a45 7.507019
a45 6.331032
a45 7.078254
a45 6.473389
a45 7.951409
a45 8.011502
a45 6.958593
a45 7.262554
a45 7.083672
a45 7.944321
a45 7.454115
a45 7.473543
a45 7.091269
a45 7.744257
a45 7.539598
a45 7.285619
a45 6.979266
a45 7.212908
a45 6.880598
a45 7.780797
a45 7.940421
a45 7.721341
a45 6.964171
a45 6.568479
a45 7.729511
a45 7.661417
a45 7.444561
a45 7.303740
a45 6.578261
a45 6.999999
a45 7.687566
a45 7.320875
a45 7.892194
a45 7.223290
a45 7.792016
a45 7.463359
a45 7.418007
a45 6.689442
a45 6.918630
a45 6.965919
a45 7.213827
a45 7.246164
a45 7.479638
a45 7.021017
a45 6.469500
a45 7.319170
a45 6.741227
a45 7.745291
a45 6.744925
a45 6.999715
a45 7.387192
a45 6.733364
a45 6.985681
a45 7.022572
a45 7.111538
a45 6.696474
a45 7.047601
a45 7.215616
a45 6.884186
a45 7.704898
a45 6.966549
a45 6.962382
a45 7.360592
a45 6.893092
a45 7.122074
a45 7.905302
a45 7.335185
a45 7.237673
a45 7.105272
a45 6.919620
a45 6.557526
a45 6.869831
a45 7.146834
a45 7.020987
a45 6.993516
a45 7.422824
a45 7.905403
a45 6.993126
a45 7.030799
a45 7.046547
a45 7.690729
a45 7.151506
a45 7.253024
a45 7.919704
a45 7.144279
a45 7.227834
a45 6.672876
a45 7.822620
a45 7.529036
a45 7.240248
a45 7.482480
a45 6.593784
a45 6.870513
a45 7.760482
a45 6.762812
a45 7.450557
a45 6.604358
a45 7.164133
a45 7.834090
a45 7.122424
a45 6.658555
a45 7.105599
a45 7.097626
a45 6.942105
a45 6.934740
a45 6.625653
a45 7.004603
a45 7.114834
a45 7.130716
a45 7.424700
a45 7.131860
a45 6.731701
a45 7.017174
a45 6.844227
a45 7.435305
a45 7.511221
a45 7.108899
a45 7.367733
a45 6.556366
a45 7.082467
a45 6.905871
a45 7.145156
a45 6.380298
a45 7.128593
a45 6.612599
a45 7.470465
a45 6.797692
a45 7.108237
a45 7.720907
a45 7.784498
a45 6.978872
a45 6.962265
a45 7.206088
a45 6.902265
a45 6.652029
a45 6.593606
a45 6.811193
a45 6.887587
a45 7.456570
a45 7.430866
a45 7.413165
a45 6.735133
a45 7.038209
a45 7.343657
a45 6.439363
a45 7.399699
a45 8.278041
a45 6.613994
a45 6.900356
a45 6.607583
a45 7.343835
a45 6.608039
a45 7.153458
a45 7.120047
a45 8.650061
a45 7.204870
a45 7.013600
a45 6.974100
a45 6.436088
a45 7.415612
a45 7.881895
a45 6.410126
a45 7.767158
a45 6.621447
a45 6.611318
a45 6.772450
a45 7.314630
a45 7.488868
a45 7.149471
a45 6.469391
a45 7.492511
a45 7.141894
a45 7.254475
a45 7.636242
a45 7.305033
a45 6.874198
a45 6.588475
a45 7.573318
a45 7.331174
a45 6.832271
a45 7.995717
a45 8.290187
a45 7.807216
a45 7.455759
a45 7.281518
a45 7.673590
a45 7.420926
a45 6.831062
a45 7.291579
a45 6.967848
a45 7.177620
a45 7.027621
a45 7.100662
a45 7.399975
a45 7.083522
a45 7.244290
a45 7.260157
a45 7.148065
a45 7.271817
a45 7.073870
a45 6.929557
a45 6.896718
a45 6.976672
a45 6.915518
a45 7.437415
a45 7.583126
a45 6.631040
a45 7.238896
a45 7.093187
a45 6.782955
a45 6.989819
a45 7.138904
a45 7.193247
a45 7.279276
a45 6.953441
a45 6.990015
a45 6.939057
a45 6.966720
a45 7.016267
a45 6.753089
a45 7.694780
a45 7.192952
a45 7.316919
a45 8.498488
a45 6.983746
a45 7.683167
a45 7.360192
a45 7.274997
a45 7.029481
a45 7.194831
a45 7.656231
a45 6.813013
a45 7.129819
a45 7.269580
a45 7.489159
a45 6.954302
a45 7.718153
a45 7.082864
a45 7.329936
a45 7.442393
a45 7.243509
a45 6.894793
a45 6.843192
a45 7.502840
a45 7.201665
a45 7.378992
a45 6.794900
a45 7.740910
a45 6.835542
a45 7.326414
a45 8.084790
a45 7.133993
a45 6.612094
a45 7.427303
a45 6.929015
a45 7.816946
a45 6.847526
a45 6.871516
a45 7.751364
a45 6.902868
a45 6.988829
a45 7.607175
a45 7.365665
a45 7.234936
a45 7.061029
a45 6.809476
a45 7.215780
a45 7.475539
a45 7.447569
a45 7.071400
a45 7.035069
a45 7.235031
a45 7.050615
a45 6.925636
a45 6.973253
a45 6.498674
a45 6.847681
a45 6.835408
a45 8.454922
a45 6.720088
a45 7.006395
a45 6.708252
a45 6.481990
a45 8.287826
a45 8.446016
a45 6.995907
a45 7.391623
a45 6.817031
a45 7.127479
a45 7.849738
a45 6.943119
a45 7.006584
a45 6.987071
a45 6.970809
a45 6.818348
a45 7.634564
a45 6.928318
a45 6.796598
a45 6.980780
a45 6.875945
a45 7.390960
a45 7.287651
a45 6.769184
a45 7.106780
a45 7.358749
a45 7.498635
a45 7.831124
a45 6.938380
a45 8.074520
a45 7.139030
a45 7.766665
a45 8.012316
a45 7.354741
a45 6.462754
a45 6.800747
a45 8.107928
a45 7.280433
a45 6.973937
a45 6.793031
a45 6.973656
a45 7.063554
a45 6.986134
a45 7.386863
a45 7.100213
a45 7.217636
a45 7.847592
a45 7.116602
a45 6.572416
a45 6.537298
a45 7.398943
a45 7.249864
a45 7.970099
a45 7.212931
a45 6.883106
a45 7.541729
a45 7.276215
a45 7.500290
a45 7.263663
a45 6.974486
a45 7.962936
a45 6.389334
a45 7.345511
a45 7.125131
a45 6.914291
a45 7.646193
a45 7.057002
a45 6.866763
a45 7.514844
a45 6.854256
a45 7.570324
a45 7.279650
a45 7.497852
a45 6.903765
a45 6.986777
a45 7.131955
a45 7.241855
a45 6.895721
a45 6.636128
a45 7.522530
a45 7.282291
a45 7.027775
a45 7.252166
a45 6.649765
a45 7.167902
a45 7.266810
a45 7.030819
a45 7.364262
a45 6.367792
a45 7.448378
a45 7.611828
a45 7.098722
a45 8.032710
a45 6.978622
a45 7.378626
a45 7.407415
a45 8.339352
a45 7.390635
a45 7.067785
a45 7.499743
a45 7.513653
a45 6.880278
a45 6.951804
a45 7.173150
a45 7.496861
a45 6.933832
a45 8.021291
a45 7.346415
a45 7.718087
a45 6.792930
a45 7.593362
a45 7.341458
a45 7.578108
a45 6.751515
a45 7.057706
a45 7.920334
a45 7.952356
a45 6.860775
a45 6.954356
a45 6.898882
a45 7.452215
a45 7.009381
a45 7.445887
a45 7.344613
a45 7.823660
a45 7.170248
a45 6.892746
a45 7.510353
a45 7.102818
a45 6.845207
a45 7.100306
a45 7.473199
a45 8.002237
a45 7.378964
a45 7.342715
a45 6.967707
a45 7.068200
a45 7.078448
a45 7.813943
a45 7.075483
a45 7.239059
a45 7.062885
a45 7.336539
a45 7.325619
a45 7.284726
a45 7.360118
a45 7.004686
a45 6.778576
a45 7.127400
a45 6.854659
a45 6.975011
a45 7.382327
a45 7.529918
a45 6.743461
a45 6.755245
a45 7.051056
a45 7.771128
a45 7.284035
a45 7.211779
a45 8.665791
a45 8.067371
a45 7.059547
a45 6.839784
a45 7.728294
a45 6.892615
a45 6.751161
a45 7.197548
a45 7.465481
a45 7.517231
a45 6.962153
a45 7.694034
a45 6.775185
a45 7.614488
a45 7.078108
a45 7.437126
a45 7.281874
a45 7.432459
a45 7.011385
a45 6.869392
a45 7.547252
a45 7.059754
a45 6.545371
a45 6.834340
a45 7.598714
a45 6.630874
a45 7.167425
a45 8.182413
a45 7.025086
a45 7.654353
a45 7.497967
a45 7.178982
a45 6.712508
a45 6.983471
a45 6.879135
a45 7.182649
a45 7.434941
a45 7.672701
a45 7.030756
a45 7.063228
a45 7.136418
a45 6.327320
a45 7.234308
a45 7.137792
a45 7.487361
a45 6.574527
a45 6.818275
a45 7.241755
a45 7.084347
a45 6.601327
a45 7.480462
a45 6.911936
a45 7.390886
a45 7.201801
a45 7.160946
a45 6.992736
a45 7.422388
a45 7.466886
a45 6.993844
a45 7.619990
a45 7.154828
a45 7.393883
a45 6.733648
a45 6.419521
a45 7.802661
a45 7.477786
a45 6.351371
a45 7.515268
a45 7.938212
a45 8.105694
a45 6.801111
a45 7.782076
a45 7.437647
a45 7.444976
a45 7.621698
a45 7.204685
a45 7.137225
a45 6.843217
a45 6.719252
a45 7.179475
a45 7.329167
a45 6.819669
a45 7.452930
a45 6.326149
a45 6.814392
a45 7.401046
a45 7.009354
a45 7.268276
a45 6.850963
a45 6.658679
a45 6.814051
a45 6.217543
a45 7.218882
a45 7.160119
a45 7.306896
a45 6.964203
a45 6.820933
a45 6.700483
a45 6.612018
a45 7.533238
a45 6.919680
a45 6.760086
a45 7.523366
a45 6.390585
a45 7.031529
a45 7.486350
a45 7.385038
a45 6.525788
a45 6.812529
a45 6.553042
a45 7.007139
a45 7.829841
a45 6.645943
a45 6.906575
a45 6.973892
a45 7.521773
a45 7.496707
a45 7.294786
a45 7.067627
a45 7.217806
a45 6.741778
a45 6.831587
a45 7.294185
a45 6.828196
a45 7.031332
a45 7.481824
a45 7.205350
a45 7.103201
a45 7.226314
a45 7.026894
a45 7.094860
a45 6.851032
a45 7.325723
a45 7.146203
a45 6.975171
a45 6.756820
a45 7.456686
a45 7.426078
a45 7.053692
a45 6.662707
a45 6.855779
a45 7.789904
a45 7.836468
a45 6.817768
a45 7.021332
a45 7.508297
a45 7.610101
a45 6.809741
a45 7.165469
a45 7.260791
a45 7.175774
a45 6.579303
a45 6.502593
a45 6.479779
a45 7.318275
a45 6.915005
a45 6.804438
a45 6.902959
a45 7.047810
a45 6.897635
a45 7.448419
a45 7.297565
a45 6.663274
a45 7.528711
a45 6.814690
a45 6.448951
a45 6.927651
a45 7.062158
a45 6.651013
a45 7.473073
a45 7.073553
a45 7.117596
a45 7.945984
a45 6.689877
a45 7.068566
a45 7.234563
a45 6.865886
a45 7.170115
a45 7.638841
a45 7.314344
a45 7.333055
a45 7.347701
a45 6.855738
a45 7.123796
a45 6.677746
a45 7.171432
a45 6.706978
a45 7.427730
a45 7.010759
a45 7.234739
a45 6.846724
a45 6.613853
a45 7.212356
a45 7.154131
a45 7.284808
a45 7.084001
a45 7.286404
a45 7.204433
a45 6.660901
a45 6.646430
a45 7.460237
a45 7.171008
a45 7.468290
a45 7.055407
a45 7.293747
a45 7.446259
a45 7.536948
a45 7.715318
a45 7.001688
a45 7.118889
a45 7.051196
a45 7.142651
a45 7.528464
a45 6.897853
a45 6.540809
a45 6.547553
a45 7.363851
a45 6.471135
a45 7.104360
a45 6.709137
a45 7.412041
a45 8.302730
a45 7.069556
a45 6.852385
a45 7.534982
a45 7.203743
a45 7.428807
a45 7.329694
a45 7.478161
a45 7.320555
a45 7.435187
a45 7.067806
a45 7.260372
a45 7.244220
a45 7.455154
a45 6.804062
a45 6.974371
a45 7.454633
a45 6.888424
a45 7.326397
a45 7.749144
a45 6.897253
a45 6.950172
a45 7.114047
a45 7.348079
a45 6.928018
a45 6.907000
a45 6.648807
a45 7.565769
a45 6.881590
a45 7.158793
a45 6.622951
a45 7.616810
a45 7.046696
a45 7.137475
a45 6.875439
a45 7.721361
a45 6.648418
a45 7.230137
a45 7.256362
a45 7.054782
a45 6.893655
a45 6.676140
a45 6.933704
a45 6.570171
a45 7.613161
a45 6.838704
a45 6.980484
a45 6.871871
a45 6.591732
a45 6.861926
a45 6.956400
a45 6.753929
a45 6.665537
a45 7.095488
a45 7.517618
a45 6.405901
a45 6.603393
a45 7.302606
a45 7.072063
a45 7.885941
a45 6.906798
a45 6.421968
a45 6.987753
a45 6.082427
a45 6.863077
a45 7.076739
a45 6.810974
a45 7.318935
a45 7.036862
a45 7.507372
a45 7.538696
a45 6.997635
a45 7.550095
a45 7.541279
a45 7.085033
a45 7.338284
a45 6.741532
a45 7.120601
a45 6.787882
a45 6.664154
a45 7.264727
a45 6.880606
a45 6.735669
a45 6.730192
a45 6.825856
a45 6.705306
a45 7.641935
a45 6.817158
a45 6.516004
a45 7.139874
a45 7.003010
a45 6.664848
a45 7.833355
a45 6.822158
a45 6.823184
a45 6.594171
a45 7.013981
a45 7.033040
a45 8.076227
a45 7.245866
a45 6.990087
a45 7.001018
a45 7.469998
a45 7.403598
a45 6.973920
a45 6.403230
a45 7.245336
a45 6.667806
a45 7.381971
a45 6.906455
a45 7.164759
a45 7.060783
a45 7.500338
a45 6.658733
a45 7.661850
a45 7.905852
a45 6.899058
a45 7.108131
a45 6.971235
a45 7.219408
a45 7.054647
a45 7.555050
a45 7.180600
a45 7.083815
a45 6.809185
a45 7.352770
a45 7.800380
a45 6.660712
a45 7.509076
a45 7.220207
a45 7.777139
a45 7.223683
a45 7.414441
a45 7.140078
a45 7.094849
a45 6.908458
a45 6.555428
a45 6.652190
a45 7.220850
a45 7.088478
a45 7.249956
a45 7.193653
a45 7.043382
a45 7.142982
a45 6.623551
a45 6.991890
a45 7.195659
a45 6.763736
a45 7.060322
a45 6.933132
a45 6.808397
a45 7.423539
a45 7.482919
a45 6.634943
a45 7.352679
a45 6.961095
a45 6.951310
a45 7.538196
a45 7.716944
a45 7.063151
a45 6.852868
a45 6.751215
a45 6.961495
a45 6.336379
a45 6.451056
a45 7.697438
a45 6.767242
a45 7.812022
a45 7.343814
a45 7.812820
a45 7.648554
a45 6.988791
a45 6.730827
a45 7.033830
a45 7.186574
a45 7.718715
a45 6.751994
a45 7.755641
a45 6.581438
a45 6.885064
a45 7.009073
a45 6.999231
a45 6.678831
a45 7.000520
a45 7.208552
a45 6.786225
a45 7.843541
a45 7.186102
a45 7.487363
a45 7.972896
a45 6.502464
a45 8.083544
a45 7.908278
a45 7.261303
a45 6.935319
a45 6.879680
a45 7.763634
a45 7.497495
a45 6.468094
a45 7.575444
a45 6.930004
a45 8.060612
a45 7.334260
a45 7.734080
a45 6.834982
a45 6.546597
a45 7.139289
a45 7.641431
a45 7.114989
a45 6.584374
a45 6.888993
a45 7.091040
a45 7.059136
a45 7.774368
a45 6.647533
a45 7.335523
a45 7.269645
a45 7.378425
a45 6.471505
a45 6.852214
a45 7.624482
a45 7.018811
a45 7.115160
a45 6.566725
a45 7.160997
a45 7.246384
a45 7.302270
a45 6.931480
a45 7.311975
a45 7.234700
a45 7.556738
a45 7.122927
a45 6.639532
a45 6.557230
a45 7.010895
a45 7.076389
a45 7.096020
a45 8.186497
a45 7.701546
a45 7.015694
a45 7.608652
a45 7.894338
a45 7.135137
a45 7.268307
a45 6.762047
a45 6.943756
a45 7.168274
a45 6.679485
a45 7.359963
a45 7.076510
a45 7.408961
a45 7.011873
a45 7.795569
a45 7.159322
a45 7.550753
a45 7.169248
a45 6.965108
a45 6.648318
a45 7.014274
a45 6.669446
a45 6.450082
a45 7.032134
a45 7.432499
a45 8.073605
a45 6.949648
a45 7.361849
a45 6.916588
a45 6.606432
a45 7.376650
a45 7.731908
a45 7.281258
a45 7.323149
a45 7.273766
a45 6.895974
a45 7.265143
a45 6.845481
a45 7.171884
a45 7.029538
a45 8.255330
a45 7.104901
a45 7.173190
a45 7.233915
a45 7.306008
a45 6.827729
a45 7.330666
a45 7.221834
a45 6.859151
a45 6.936291
a45 7.109103
a45 7.550272
a45 6.901323
a45 7.164587
a45 7.482092
a45 7.154475
a45 6.940477
a45 7.469680
a45 6.582356
a45 7.221730
a45 7.307441
a45 7.058713
a45 6.721942
a45 6.475344
a45 7.252779
a45 8.157155
a45 6.555650
a45 7.150538
a45 7.494044
a45 7.723600
a45 6.881214
a45 7.320519
a45 6.834315
a45 7.055075
a45 7.099573
a45 7.356779
a45 6.670310
a45 6.910747
a45 7.265002
a45 6.368446
a45 7.263328
a45 7.504407
a45 7.133670
a45 7.281539
a45 7.368257
a45 6.538768
a45 6.808369
a45 7.437950
a45 7.048318
a45 7.798600
a45 6.648239
a45 7.148061
a45 6.838073
a45 6.863393
a45 7.706416
a45 6.864138
a45 7.440198
a45 7.090495
a45 7.438052
a45 8.137248
a45 7.073150
a45 7.897160
a45 7.225478
a45 7.339048
a45 6.832426
a45 7.757372
a45 6.481836
a45 7.249894
a45 7.274146
a45 7.032954
a45 7.734660
a45 7.593719
a45 7.310406
a45 6.947247
a45 7.351802
a45 7.287721
a45 7.608638
a45 7.065017
a45 7.479525
a45 6.844766
a45 6.315254
a45 6.782348
a45 7.267521
a45 7.380617
a45 7.094098
a45 7.222377
a45 7.557189
a45 6.817266
a45 8.045033
a45 7.294437
a45 7.168928
a45 6.504845
a45 6.533003
a45 7.660360
a45 8.001526
a45 7.179105
a45 7.223019
a45 7.113933
a45 7.183618
a45 7.146741
a45 6.807806
a45 7.766756
a45 6.453888
a45 7.836556
a45 6.666588
a45 6.861109
a45 7.608094
a45 7.439299
a45 7.471505
a45 7.704022
a45 7.065623
a45 6.596952
a45 6.990649
a45 7.309997
a45 7.077927
a45 7.292937
a45 7.625086
a45 6.952889
a45 6.575664
a45 8.488254
a45 6.743356
a45 6.999156
a45 6.135302
a45 6.780755
a45 6.785494
a45 6.770558
a45 8.003540
a45 6.759441
a45 7.724634
a45 7.057523
a45 8.069407
a45 7.104695
a45 7.446947
a45 7.755768
a45 7.093823
a45 6.838425
a45 7.152859
a45 7.057759
a45 7.039808
a45 6.841683
a45 6.859462
a45 7.241297
a45 7.655293
a45 7.161750
a45 7.069796
a45 7.211046
a45 7.117551
a45 7.224780
a45 7.667585
a45 7.346137
a45 7.247168
a45 6.724581
a45 7.268389
a45 7.653123
a45 6.550099
a45 7.535064
a45 6.906572
a45 7.117268
a45 7.337566
a45 6.647911
a45 7.774792
a45 7.222190
a45 7.253602
a45 6.950594
a45 7.878243
a45 7.613466
a45 6.665367
a45 7.096258
a45 7.505374
a45 7.479717
a45 7.266888
a45 6.795696
a45 6.564864
a45 6.675940
a45 7.146904
a45 7.253559
a45 6.396764
a45 6.896045
a45 7.105553
a45 7.136448
a45 7.049115
a45 7.491786
a45 6.669874
a45 7.207664
a45 7.326323
a45 7.446933
a45 6.874530
a45 6.914869
a45 6.300060
a45 7.271951
a45 6.978287
a45 6.754320
a45 6.865781
a45 7.199982
a45 7.027576
a45 6.954631
a45 7.155397
a45 7.192414
a45 6.894656
a45 6.556748
a45 7.607322
a45 7.267172
a45 7.379559
a45 7.487378
a45 7.016450
a45 6.557073
a45 7.076381
a45 7.059999
a45 7.397256
a45 7.141041
a45 7.617114
a45 7.261084
a45 7.489886
a45 7.191575
a45 6.936789
a45 6.941247
a45 7.103545
a45 7.095659
a45 7.038509
a45 7.228886
a45 7.168156
a45 7.994547
a45 7.063414
a45 7.339535
a45 6.799877
a45 7.549828
a45 7.281973
a45 7.267845
a45 6.728131
a45 7.535650
a45 7.628505
a45 6.960338
a45 7.210323
a45 7.321899
a45 7.425478
a45 7.304039
a45 6.904178
a45 7.778111
a45 6.775236
a45 7.209573
a45 7.110919
a45 7.134221
a45 6.973918
a45 7.023610
a45 6.790736
a45 7.881843
a45 7.317074
a45 6.874873
a45 6.701633
a45 7.561372
a45 6.396520
a45 6.726109
a45 7.180340
a45 7.205398
a45 6.909028
a45 6.608122
a45 7.331639
a45 7.181412
a45 7.243327
a45 7.048589
a45 7.691191
a45 7.364654
a45 7.584193
a45 7.692364
a45 7.378833
a45 7.191909
a45 6.742031
a45 7.875817
a45 7.165056
a45 8.377877
a45 6.966067
a45 7.853874
a45 6.615193
a45 6.663478
a45 6.786986
a45 7.199635
a45 7.491510
a45 6.943764
a45 7.066990
a45 7.343367
a45 7.046127
a45 7.393086
a45 7.498348
a45 7.385606
a45 6.656900
a45 7.550093
a45 7.135095
a45 7.031709
a45 6.844113
a45 7.652366
a45 6.432142
a45 6.455188
a45 6.979527
a45 7.198201
a45 6.385207
a45 6.733459
a45 7.531107
a45 7.515605
a45 7.666840
a45 7.245401
a45 7.040630
a45 6.885302
a45 6.664402
a45 6.861118
a45 8.048189
a45 7.700264
a45 7.138650
a45 6.817296
a45 6.800610
a45 7.059212
a45 7.609026
a45 7.661930
a45 6.705156
a45 7.112254
a45 7.697527
a45 6.661551
a45 7.105192
a45 7.558178
a45 7.448961
a45 7.187184
a45 6.888915
a45 7.767952
a45 7.286871
a45 6.808107
a45 7.087996
a45 6.656256
a45 7.184472
a45 7.937922
a45 6.677139
a45 6.633314
a45 7.233765
a45 6.794534
a45 6.611297
a45 6.793633
a45 6.513269
a45 7.303992
a45 7.266506
a45 7.560883
a45 7.209007
a45 7.115075
a45 7.443337
a45 7.064204
a45 6.859065
a45 7.556826
a45 6.797376
a45 6.929260
a45 7.090125
a45 6.776407
a45 6.874952
a45 6.691102
a45 6.748354
a45 6.966265
a45 7.054603
a45 7.778801
a45 7.140255
a45 7.348631
a45 6.670211
a45 7.133598
a45 7.796380
a45 7.091671
a45 6.979988
a45 7.259945
a45 7.523297
a45 7.364823
a45 6.946806
a45 7.374430
a45 7.758499
a45 7.345035
a45 7.256767
a45 7.383601
a45 6.915496
a45 7.208562
a45 7.275623
a45 7.158478
a45 7.409177
a45 8.325001
a45 7.140841
a45 7.188236
a45 7.609351
a45 6.868793
a45 6.969201
a45 7.343425
a45 6.449415
a45 7.712259
a45 6.681977
a45 6.640392
a45 6.715800
a45 7.314920
a45 6.896879
a45 6.713774
a45 7.403521
a45 7.025629
a45 7.369311
a45 8.229335
a45 6.781974
a45 7.472092
a45 7.500346
a45 7.357347
a45 7.045073
a45 6.948213
a45 6.785612
a45 7.480103
a45 7.138235
a45 7.264334
a45 6.831190
a45 7.626115
a45 6.964826
a45 6.800574
a45 7.062341
a45 7.514584
a45 7.468726
a45 6.969122
a45 7.422067
a45 7.710582
a45 6.858152
a45 7.028290
a45 6.871153
a45 7.526457
a45 7.150668
a45 7.524763
a45 7.603868
a45 6.481837
a45 7.481861
a45 7.339690
a45 6.915444
a45 7.302056
a45 7.001848
a45 7.027908
a45 7.143022
a45 7.838005
a45 7.114031
a45 6.637649
a45 6.819231
a45 6.377896
a45 6.859859
a45 6.706193
a45 6.915149
a45 7.414609
a45 7.136324
a45 7.120769
a45 8.338612
a45 7.360426
a45 7.317761
a45 6.919686
a45 6.879697
a45 7.477698
a45 6.781317
a45 6.909567
a45 6.948577
a45 7.301687
a45 7.330521
a45 7.722936
a45 7.457140
a45 7.611996
a45 7.329539
a45 7.799987
a45 6.999787
a45 7.034544
a45 6.937839
a45 7.371647
a45 6.780525
a45 7.008155
a45 7.075707
a45 7.438857
a45 7.935198
a45 7.272454
a45 7.264947
a45 8.076865
a45 6.942735
a45 7.342208
a45 7.115195
a45 7.045430
a45 7.079996
a45 7.720902
a45 7.172261
a45 7.218938
a45 7.567258
a45 7.772813
a45 7.655227
a45 7.328116
a45 7.397325
a45 7.316587
a45 6.839424
a45 7.384397
a45 7.275085
a45 6.633447
a45 7.040105
a45 8.423093
a45 7.464692
a45 7.582399
a45 7.172934
a45 7.939080
a45 6.755786
a45 6.926242
a45 6.823747
a45 7.555344
a45 7.755656
a45 7.329809
a45 7.440378
a45 6.400407
a45 6.545503
a45 7.274806
a45 7.251107
a45 6.833919
a45 7.286547
a45 7.414051
a45 6.809686
a45 7.571869
a45 7.273707
a45 6.849714
a45 7.661302
a45 6.450686
a45 7.017056
a45 6.888542
a45 6.790182
a45 7.079023
a45 6.726263
a45 6.834526
a45 7.705651
a45 6.858251
a45 7.006529
a45 7.467168
a45 7.612284
a45 7.626191
a45 7.634962
a45 7.816206
a45 6.929272
a45 7.882692
a45 6.799909
a45 7.298418
a45 7.305044
a45 6.895545
a45 7.075702
a45 6.800265
a45 7.085771
a45 7.544163
a45 6.987731
a45 6.841347
a45 7.276258
a45 7.207255
a45 6.566085
a45 7.957269
a45 7.219654
a45 7.198200
a45 6.668858
a45 6.710983
a45 7.404859
a45 6.922514
a45 6.529148
a45 7.524323
a45 6.828342
a45 6.715376
a45 7.410714
a45 6.910858
a45 7.059900
a45 6.842698
a45 7.005744
a45 7.027595
a45 7.085163
a45 7.379460
a45 7.077931
a45 6.796021
a45 6.951122
a45 6.818820
a45 7.060562
a45 7.770703
a45 7.223693
a45 7.052369
a45 6.994566
a45 7.107464
a45 7.428957
a45 7.866946
a45 6.757685
