# Supplementary material for: Predicting scale-dependent chromatin polymer properties from systematic coarse-graining
Source: Nat Commun. 2023 Jul 11;14:4108. doi: 10.1038/s41467-023-39907-2 (PMC10336007; doi:10.1038/s41467-023-39907-2)
Supplement: Supplementary file 4 — Source Data [file 41467_2023_39907_MOESM4_ESM.zip › source_data/source_data_fig_5/source_data_fig_5f/Rg_cg_seg5.dat]

a36 8.294769
a36 8.660103
a36 8.694395
a36 8.137978
a36 8.978990
a36 8.495518
a36 8.557113
a36 8.469318
a36 8.353786
a36 8.771617
a36 8.587548
a36 8.293875
a36 8.468212
a36 8.171459
a36 8.484836
a36 8.346734
a36 8.450946
a36 8.719552
a36 8.324190
a36 8.479240
a36 8.328533
a36 8.772364
a36 8.340006
a36 8.477235
a36 8.390912
a36 8.397430
a36 8.632630
a36 8.074576
a36 8.170223
a36 8.390538
a36 8.461218
a36 8.764759
a36 8.138458
a36 8.726053
a36 8.360633
a36 8.412286
a36 8.600834
a36 8.572190
a36 8.793032
a36 8.402258
a36 8.489537
a36 8.551017
a36 8.186254
a36 8.292507
a36 8.637566
a36 8.379319
a36 8.280468
a36 8.840134
a36 8.337658
a36 8.531207
a36 8.411026
a36 8.040116
a36 8.285604
a36 8.897423
a36 8.318480
a36 8.470561
a36 8.413348
a36 8.405181
a36 8.553481
a36 8.053651
a36 9.040450
a36 8.291930
a36 8.285925
a36 8.918926
a36 8.275615
a36 8.438679
a36 8.536463
a36 8.204212
a36 8.864598
a36 8.220974
a36 8.361950
a36 8.492552
a36 8.289479
a36 8.059009
a36 8.554987
a36 8.514395
a36 8.584578
a36 8.267984
a36 8.398196
a36 8.632333
a36 8.520125
a36 8.533239
a36 8.018497
a36 8.089421
a36 8.248086
a36 8.777221
a36 8.719610
a36 8.397456
a36 8.391157
a36 8.298851
a36 8.462752
a36 8.432280
a36 8.517502
a36 8.165489
a36 7.970846
a36 8.521011
a36 8.096343
a36 8.737746
a36 8.279687
a36 8.368851
a36 8.381531
a36 8.435788
a36 8.118471
a36 8.355206
a36 8.133393
a36 8.303772
a36 8.428839
a36 8.296515
a36 8.496744
a36 8.465722
a36 8.181860
a36 8.757681
a36 8.554314
a36 8.680345
a36 8.594114
a36 8.272384
a36 8.199438
a36 8.597388
a36 8.422744
a36 8.313128
a36 8.048243
a36 8.633490
a36 8.329017
a36 8.590565
a36 8.304426
a36 8.477182
a36 8.719273
a36 8.300147
a36 8.487058
a36 8.000477
a36 8.247753
a36 8.649538
a36 8.402734
a36 8.186596
a36 8.547162
a36 8.588858
a36 7.972850
a36 8.292436
a36 8.406084
a36 8.472738
a36 8.001795
a36 8.461444
a36 8.678002
a36 8.315023
a36 8.450585
a36 8.890488
a36 8.276577
a36 8.307764
a36 8.620473
a36 9.257668
a36 8.460452
a36 8.183027
a36 8.027787
a36 8.245028
a36 8.377101
a36 8.315130
a36 8.510562
a36 9.166982
a36 8.295183
a36 8.394122
a36 8.094554
a36 8.563517
a36 8.477755
a36 8.545958
a36 9.137398
a36 8.440437
a36 8.186988
a36 8.396574
a36 8.554370
a36 8.227570
a36 9.056288
a36 8.507768
a36 7.942555
a36 8.299639
a36 8.419261
a36 8.366310
a36 8.170093
a36 8.350038
a36 8.368221
a36 8.072982
a36 8.268371
a36 8.709295
a36 8.491282
a36 8.058265
a36 8.712830
a36 8.339253
a36 8.362943
a36 8.465768
a36 8.437132
a36 8.940276
a36 8.911113
a36 8.644862
a36 8.982741
a36 8.838658
a36 8.752379
a36 8.826954
a36 8.520052
a36 8.263060
a36 8.358925
a36 8.374434
a36 9.015318
a36 8.055687
a36 8.768167
a36 8.371211
a36 8.232392
a36 8.466170
a36 8.458383
a36 8.723898
a36 8.872098
a36 8.399959
a36 8.792630
a36 8.533977
a36 8.398504
a36 8.173274
a36 9.322883
a36 8.687694
a36 8.398427
a36 8.392991
a36 8.326965
a36 8.007398
a36 8.322519
a36 8.610462
a36 8.586104
a36 7.956752
a36 8.833126
a36 8.210345
a36 8.842555
a36 8.370135
a36 8.166901
a36 8.140740
a36 8.118504
a36 8.269073
a36 8.643177
a36 8.990781
a36 8.384535
a36 8.792229
a36 8.486111
a36 8.347262
a36 8.666513
a36 8.427349
a36 8.041804
a36 8.021337
a36 8.404684
a36 8.503680
a36 8.367495
a36 8.638809
a36 7.880788
a36 7.937205
a36 8.581942
a36 8.346779
a36 8.336546
a36 8.374035
a36 8.313201
a36 8.323619
a36 8.459013
a36 8.206967
a36 8.390110
a36 8.285744
a36 8.470126
a36 8.439405
a36 8.614724
a36 8.516947
a36 8.345248
a36 8.955346
a36 8.311848
a36 8.412345
a36 8.452895
a36 8.862486
a36 8.634539
a36 8.343103
a36 8.220800
a36 8.591468
a36 8.928219
a36 7.985127
a36 8.009744
a36 8.960707
a36 8.849595
a36 8.474226
a36 8.674856
a36 8.550482
a36 8.060378
a36 8.114124
a36 8.367294
a36 8.437612
a36 8.821404
a36 8.467933
a36 8.270348
a36 8.796970
a36 8.218130
a36 8.163440
a36 8.685832
a36 8.268610
a36 8.464022
a36 8.201794
a36 8.545322
a36 8.323856
a36 8.375219
a36 8.257090
a36 8.079739
a36 8.431449
a36 8.074135
a36 8.385197
a36 8.657796
a36 8.017442
a36 8.354408
a36 8.171484
a36 8.771114
a36 8.398551
a36 8.524074
a36 8.349704
a36 8.193352
a36 8.350978
a36 8.928124
a36 8.600712
a36 8.121781
a36 8.631353
a36 8.531148
a36 8.449733
a36 8.420798
a36 7.814114
a36 8.599816
a36 8.290160
a36 8.511321
a36 8.755536
a36 8.317335
a36 8.460283
a36 8.136754
a36 8.596436
a36 8.571065
a36 8.462490
a36 8.682466
a36 8.581044
a36 8.574050
a36 8.455496
a36 8.517410
a36 8.537890
a36 7.809594
a36 8.471456
a36 7.938960
a36 8.070424
a36 8.304580
a36 8.368003
a36 8.959348
a36 8.870012
a36 8.319994
a36 8.162716
a36 8.296299
a36 8.155092
a36 8.882199
a36 8.359829
a36 8.684165
a36 8.764870
a36 8.397770
a36 8.502273
a36 8.181939
a36 8.492642
a36 8.564667
a36 8.229108
a36 8.235592
a36 8.641553
a36 8.428212
a36 8.807135
a36 8.723478
a36 8.432371
a36 8.822560
a36 8.736811
a36 8.482209
a36 8.669684
a36 9.102714
a36 8.504701
a36 8.154546
a36 8.609215
a36 8.295847
a36 8.882779
a36 8.634336
a36 8.634004
a36 8.363616
a36 8.402204
a36 8.302452
a36 8.271464
a36 8.500704
a36 8.156227
a36 8.276326
a36 8.384296
a36 8.182719
a36 9.015161
a36 8.341226
a36 8.443019
a36 8.409076
a36 8.926128
a36 8.674154
a36 8.564553
a36 8.614270
a36 8.679970
a36 8.361325
a36 8.174989
a36 8.705071
a36 8.448052
a36 8.948301
a36 8.578088
a36 8.460055
a36 8.673476
a36 9.067499
a36 8.454916
a36 8.142824
a36 8.707660
a36 8.315744
a36 8.115109
a36 8.237272
a36 8.517173
a36 8.658195
a36 8.549878
a36 8.240567
a36 8.216546
a36 8.561228
a36 8.457952
a36 8.741202
a36 8.425448
a36 8.436350
a36 8.361970
a36 8.762543
a36 8.421141
a36 8.828962
a36 8.600826
a36 8.390234
a36 8.663622
a36 8.564837
a36 8.747294
a36 8.780396
a36 8.299065
a36 8.300385
a36 8.428613
a36 8.321079
a36 8.372153
a36 8.831502
a36 8.173396
a36 8.095041
a36 8.860258
a36 8.306519
a36 8.480742
a36 8.127614
a36 9.075005
a36 8.736574
a36 8.504640
a36 8.599470
a36 8.788238
a36 8.124901
a36 8.306875
a36 8.712923
a36 8.388915
a36 8.809255
a36 8.654440
a36 8.899456
a36 8.473035
a36 8.408713
a36 8.204736
a36 8.420834
a36 8.031003
a36 8.511020
a36 8.386554
a36 8.678933
a36 8.462129
a36 8.620630
a36 8.250110
a36 8.556919
a36 8.520636
a36 8.490441
a36 8.268514
a36 8.521411
a36 8.507657
a36 8.325189
a36 8.467254
a36 8.607296
a36 8.145871
a36 8.137001
a36 8.508357
a36 8.573735
a36 8.271868
a36 8.557781
a36 8.694379
a36 8.277376
a36 8.773513
a36 7.998460
a36 8.749601
a36 8.459749
a36 8.297366
a36 8.754645
a36 8.323589
a36 8.748821
a36 8.473188
a36 8.332484
a36 8.394846
a36 8.486271
a36 8.784418
a36 8.340012
a36 8.273415
a36 8.418280
a36 8.758480
a36 8.507471
a36 8.501726
a36 8.611888
a36 8.338604
a36 8.787058
a36 8.984652
a36 8.533113
a36 8.725025
a36 8.437346
a36 8.027627
a36 8.435296
a36 8.517182
a36 8.487534
a36 8.479850
a36 8.508892
a36 8.703089
a36 8.760410
a36 8.352190
a36 8.915073
a36 8.978448
a36 8.294224
a36 8.911403
a36 8.537630
a36 8.620226
a36 8.454791
a36 8.481264
a36 8.281534
a36 8.291960
a36 8.498637
a36 8.423922
a36 8.299522
a36 8.268127
a36 8.514891
a36 7.964716
a36 7.942075
a36 8.253634
a36 8.605045
a36 8.482838
a36 8.351814
a36 8.390713
a36 8.347009
a36 8.687340
a36 8.754233
a36 8.207758
a36 8.173564
a36 8.693430
a36 8.397323
a36 8.407994
a36 8.471381
a36 8.040309
a36 8.561691
a36 8.098263
a36 8.005977
a36 8.592021
a36 8.090217
a36 8.549893
a36 8.599682
a36 7.890691
a36 8.085290
a36 8.039940
a36 9.007601
a36 8.641554
a36 8.393600
a36 8.067307
a36 8.280769
a36 8.646706
a36 8.396550
a36 8.358864
a36 8.482690
a36 8.860581
a36 8.585767
a36 8.377221
a36 8.375070
a36 8.307905
a36 8.927263
a36 8.550032
a36 8.244336
a36 8.515714
a36 8.346734
a36 8.402638
a36 8.774344
a36 8.703250
a36 8.465774
a36 8.459349
a36 8.598139
a36 8.632488
a36 8.423259
a36 8.406427
a36 8.623828
a36 8.451486
a36 8.134869
a36 8.624713
a36 8.257645
a36 8.155671
a36 8.797098
a36 8.600326
a36 8.709007
a36 8.779255
a36 8.374937
a36 8.608597
a36 8.267317
a36 8.201625
a36 8.660870
a36 7.941409
a36 8.406298
a36 8.273862
a36 8.428248
a36 8.930347
a36 8.400361
a36 8.702886
a36 8.435870
a36 8.560308
a36 8.371695
a36 8.278100
a36 8.584480
a36 8.349308
a36 8.521526
a36 8.528636
a36 8.416227
a36 8.664440
a36 8.444455
a36 8.621493
a36 8.762250
a36 8.211235
a36 8.934205
a36 8.280233
a36 8.563706
a36 8.406413
a36 8.620737
a36 8.619206
a36 8.500638
a36 8.107592
a36 8.390600
a36 8.258320
a36 8.611860
a36 8.414555
a36 8.163050
a36 8.454497
a36 8.118152
a36 8.166619
a36 8.056876
a36 8.568636
a36 8.432942
a36 8.054261
a36 8.321030
a36 7.941720
a36 8.233287
a36 8.573946
a36 8.274675
a36 8.519423
a36 8.300120
a36 8.105423
a36 8.255882
a36 7.894131
a36 8.606673
a36 8.298610
a36 8.199458
a36 8.261003
a36 8.778564
a36 8.566203
a36 8.253334
a36 8.595357
a36 8.367928
a36 8.198505
a36 8.390643
a36 7.966495
a36 8.656115
a36 8.523542
a36 8.806462
a36 8.235323
a36 8.254886
a36 8.339193
a36 8.856459
a36 8.523091
a36 8.137660
a36 8.578432
a36 8.498233
a36 8.067430
a36 8.370503
a36 8.272749
a36 8.154062
a36 8.250713
a36 8.193989
a36 7.978039
a36 8.766801
a36 8.679919
a36 8.619304
a36 8.477372
a36 8.683021
a36 8.530160
a36 8.400624
a36 8.325412
a36 8.213440
a36 9.055257
a36 8.533225
a36 8.586275
a36 8.828681
a36 8.265731
a36 8.530323
a36 8.393188
a36 8.965184
a36 8.551425
a36 8.355801
a36 8.276036
a36 8.448576
a36 8.641782
a36 8.420815
a36 8.368693
a36 8.641210
a36 8.675989
a36 8.584029
a36 8.293573
a36 8.303201
a36 8.593693
a36 8.958096
a36 8.296003
a36 8.239686
a36 8.419620
a36 8.167250
a36 8.611510
a36 9.048050
a36 8.690778
a36 8.194314
a36 8.519689
a36 8.827887
a36 8.130505
a36 8.556334
a36 8.831420
a36 9.068956
a36 8.636033
a36 8.364248
a36 8.327057
a36 8.184695
a36 8.555633
a36 8.959073
a36 8.621797
a36 8.519591
a36 8.372595
a36 8.466433
a36 8.539199
a36 8.731553
a36 8.125628
a36 8.343614
a36 8.195106
a36 8.307755
a36 8.746561
a36 8.627488
a36 8.215092
a36 8.566225
a36 8.525573
a36 8.552932
a36 8.722625
a36 8.272646
a36 8.697241
a36 8.456953
a36 8.491012
a36 8.347516
a36 8.680361
a36 8.309474
a36 8.586951
a36 8.340400
a36 8.630734
a36 9.183960
a36 8.372432
a36 8.545668
a36 8.176703
a36 8.728846
a36 8.385924
a36 8.076272
a36 8.289937
a36 8.737032
a36 7.976454
a36 8.880144
a36 8.617614
a36 8.289809
a36 7.975708
a36 8.421876
a36 8.556950
a36 8.515037
a36 8.428635
a36 8.115595
a36 8.540370
a36 8.212981
a36 8.486619
a36 8.319275
a36 8.321661
a36 8.666779
a36 8.642062
a36 8.628494
a36 8.653467
a36 8.091083
a36 8.709470
a36 8.207354
a36 8.839975
a36 8.570641
a36 8.221812
a36 8.461217
a36 8.270390
a36 7.883337
a36 8.920898
a36 8.510633
a36 7.886997
a36 8.360312
a36 8.121069
a36 8.069070
a36 8.791925
a36 8.533349
a36 8.950887
a36 8.296965
a36 8.335950
a36 8.702171
a36 8.196753
a36 8.880488
a36 8.865082
a36 8.254780
a36 8.145373
a36 8.087433
a36 8.457764
a36 8.849971
a36 8.181658
a36 8.559055
a36 8.937326
a36 8.303322
a36 8.857265
a36 8.427254
a36 8.609214
a36 8.429775
a36 8.343140
a36 7.941378
a36 8.545406
a36 8.430336
a36 8.673182
a36 8.441673
a36 8.293069
a36 8.466115
a36 8.453054
a36 8.451661
a36 8.061012
a36 8.480648
a36 8.552675
a36 8.453638
a36 8.614695
a36 8.383563
a36 7.955362
a36 8.030681
a36 8.067036
a36 8.336724
a36 7.962944
a36 8.397289
a36 8.227169
a36 8.270614
a36 8.751280
a36 8.779287
a36 8.294626
a36 8.541873
a36 8.467283
a36 8.447706
a36 8.532252
a36 8.663402
a36 8.282471
a36 8.488859
a36 8.628662
a36 8.279972
a36 8.357951
a36 7.975904
a36 8.146849
a36 8.420974
a36 9.208494
a36 8.276091
a36 8.467107
a36 8.160596
a36 8.625038
a36 8.365787
a36 8.219390
a36 8.391589
a36 8.755860
a36 8.362983
a36 8.615212
a36 8.697403
a36 8.112302
a36 8.760100
a36 8.697871
a36 8.544595
a36 8.305139
a36 8.325894
a36 8.052900
a36 8.319298
a36 8.515791
a36 8.653981
a36 7.743202
a36 8.240433
a36 7.764717
a36 8.323822
a36 8.370120
a36 8.055176
a36 8.758695
a36 8.661602
a36 7.990294
a36 8.531070
a36 8.429537
a36 8.674764
a36 8.346716
a36 8.371763
a36 8.531768
a36 8.120923
a36 8.594325
a36 8.518768
a36 8.376427
a36 8.103151
a36 8.683359
a36 8.015056
a36 8.253714
a36 8.217338
a36 8.289528
a36 8.380177
a36 8.439666
a36 8.402233
a36 8.298476
a36 8.673574
a36 8.119526
a36 8.282934
a36 8.453691
a36 8.992819
a36 8.417784
a36 8.532074
a36 8.380080
a36 8.006332
a36 8.187084
a36 8.240200
a36 8.456211
a36 8.210182
a36 8.519215
a36 8.525357
a36 8.738377
a36 8.555931
a36 8.343174
a36 8.719325
a36 8.162715
a36 8.718826
a36 8.371619
a36 8.482055
a36 8.170469
a36 8.080085
a36 8.204698
a36 8.275760
a36 8.214773
a36 8.434077
a36 8.519454
a36 8.361888
a36 8.278625
a36 8.304047
a36 8.364878
a36 8.554991
a36 8.344415
a36 8.319576
a36 8.430677
a36 8.388453
a36 8.454616
a36 8.185013
a36 8.639888
a36 8.435612
a36 7.996603
a36 8.370048
a36 8.100719
a36 8.617569
a36 8.343223
a36 8.175879
a36 8.243631
a36 8.389424
a36 8.698013
a36 8.365277
a36 8.458436
a36 8.226333
a36 7.956681
a36 8.295895
a36 8.513709
a36 8.613607
a36 8.334248
a36 8.837977
a36 8.214337
a36 8.766432
a36 8.168975
a36 8.507877
a36 8.423746
a36 8.638855
a36 8.545326
a36 8.424226
a36 8.255967
a36 8.485583
a36 8.117599
a36 8.780270
a36 8.505645
a36 8.401973
a36 8.522884
a36 8.589750
a36 8.543609
a36 8.264381
a36 8.653199
a36 8.259365
a36 9.227554
a36 8.584565
a36 8.203469
a36 8.237453
a36 8.756910
a36 8.092419
a36 8.541226
a36 8.332306
a36 8.486271
a36 8.987318
a36 8.579237
a36 8.469139
a36 8.417393
a36 8.195805
a36 8.462337
a36 8.294546
a36 8.402259
a36 8.482722
a36 8.391138
a36 8.236629
a36 8.331620
a36 8.095219
a36 8.007007
a36 8.343904
a36 8.446027
a36 8.394763
a36 8.658857
a36 8.194044
a36 8.768492
a36 8.935757
a36 8.706847
a36 8.470752
a36 8.443659
a36 8.592106
a36 8.170374
a36 8.269589
a36 8.591158
a36 7.914275
a36 8.300437
a36 8.641637
a36 8.560590
a36 8.169400
a36 8.320487
a36 8.756764
a36 8.465406
a36 8.424732
a36 8.522035
a36 8.602448
a36 8.300961
a36 8.883160
a36 8.112770
a36 8.258437
a36 8.678841
a36 8.513644
a36 8.390012
a36 8.594914
a36 8.514840
a36 8.659588
a36 8.538923
a36 8.274388
a36 8.559980
a36 8.021319
a36 8.468901
a36 8.338360
a36 8.296828
a36 8.325459
a36 8.628100
a36 8.206170
a36 8.489950
a36 8.805189
a36 8.605006
a36 8.413787
a36 8.167057
a36 8.271082
a36 8.181148
a36 8.354071
a36 8.098577
a36 8.354264
a36 8.292181
a36 8.607423
a36 8.492804
a36 8.221795
a36 8.538496
a36 8.218662
a36 8.444309
a36 8.324702
a36 8.245325
a36 8.323312
a36 8.917383
a36 8.418103
a36 8.247311
a36 8.281915
a36 8.386948
a36 8.316555
a36 8.262713
a36 8.499983
a36 8.155567
a36 8.662743
a36 8.738760
a36 8.103616
a36 7.828371
a36 8.028259
a36 8.470194
a36 8.158207
a36 8.875399
a36 8.483688
a36 8.464384
a36 8.553965
a36 8.478126
a36 8.539259
a36 9.057185
a36 8.679917
a36 8.311514
a36 8.231982
a36 8.570275
a36 8.433801
a36 8.341741
a36 8.262217
a36 8.764453
a36 8.176294
a36 8.524334
a36 8.573421
a36 8.281989
a36 8.374517
a36 8.886405
a36 8.746404
a36 8.015967
a36 8.374614
a36 8.391738
a36 7.905055
a36 8.720383
a36 9.299267
a36 8.572081
a36 8.219226
a36 8.688170
a36 8.452930
a36 8.741207
a36 8.320480
a36 8.424819
a36 8.258351
a36 8.919546
a36 8.093700
a36 8.787306
a36 8.646506
a36 8.755598
a36 8.883993
a36 8.690855
a36 8.483612
a36 8.054767
a36 8.165630
a36 8.288970
a36 8.560209
a36 8.261186
a36 9.474511
a36 8.740381
a36 7.926403
a36 7.971983
a36 8.003575
a36 8.411905
a36 8.283456
a36 8.682202
a36 7.986266
a36 8.552763
a36 7.851409
a36 8.541229
a36 8.484735
a36 8.451750
a36 8.691426
a36 8.095897
a36 8.697679
a36 8.287437
a36 8.741538
a36 7.937417
a36 8.452918
a36 8.151620
a36 9.076128
a36 8.517777
a36 8.274862
a36 8.158454
a36 8.241970
a36 8.324837
a36 9.222954
a36 8.580619
a36 8.692877
a36 8.325289
a36 8.078970
a36 8.515160
a36 8.435114
a36 8.680406
a36 8.214546
a36 8.595314
a36 7.946561
a36 8.781799
a36 8.696664
a36 8.681250
a36 7.867759
a36 7.991474
a36 8.188359
a36 8.545910
a36 8.656298
a36 8.601510
a36 8.292455
a36 8.037215
a36 8.153901
a36 8.496135
a36 8.603070
a36 8.737667
a36 7.841434
a36 8.002694
a36 8.122278
a36 8.146342
a36 7.979757
a36 8.449544
a36 8.540715
a36 8.392232
a36 8.405381
a36 8.038460
a36 8.341451
a36 8.559028
a36 8.637630
a36 8.387030
a36 8.545001
a36 8.634105
a36 8.295446
a36 8.693089
a36 8.720799
a36 8.171460
a36 8.113943
a36 8.784337
a36 8.403648
a36 8.113386
a36 8.355984
a36 8.216536
a36 8.276287
a36 8.684034
a36 8.500187
a36 8.237927
a36 8.170519
a36 8.535139
a36 8.233022
a36 8.255216
a36 8.345733
a36 8.359206
a36 8.543097
a36 9.083121
a36 8.458942
a36 8.347709
a36 8.632941
a36 7.927748
a36 8.547479
a36 8.613001
a36 8.188616
a36 8.088080
a36 8.182660
a36 8.259822
a36 8.131918
a36 8.199499
a36 8.281596
a36 8.165980
a36 8.565249
a36 8.053127
a36 8.677148
a36 8.580852
a36 8.833150
a36 8.019718
a36 8.822905
a36 8.463758
a36 8.274740
a36 8.264419
a36 8.149857
a36 8.331873
a36 8.468628
a36 8.328033
a36 8.507419
a36 8.224961
a36 8.462634
a36 8.418204
a36 8.223888
a36 8.472862
a36 8.135604
a36 8.102702
a36 8.377739
a36 8.264843
a36 8.711296
a36 8.725785
a36 8.119218
a36 8.468505
a36 8.269966
a36 8.590623
a36 8.559885
a36 8.408347
a36 8.265184
a36 8.726448
a36 8.595409
a36 8.727378
a36 8.491803
a36 8.156079
a36 8.045285
a36 8.477250
a36 8.600314
a36 8.392309
a36 8.262264
a36 8.711517
a36 8.152411
a36 8.301114
a36 8.643545
a36 8.349993
a36 8.917662
a36 8.229841
a36 8.800531
a36 8.141283
a36 8.526942
a36 8.283130
a36 8.318169
a36 8.406329
a36 8.439238
a36 8.203313
a36 8.331098
a36 8.303250
a36 8.535362
a36 8.527400
a36 8.393723
a36 8.223836
a36 8.466928
a36 8.500431
a36 8.230160
a36 8.725072
a36 8.388305
a36 8.138143
a36 8.959533
a36 8.557946
a36 8.142429
a36 8.486225
a36 8.698825
a36 8.650149
a36 8.280732
a36 8.039110
a36 8.194441
a36 8.427444
a36 8.837401
a36 8.422842
a36 8.310101
a36 8.006991
a36 8.803772
a36 8.669283
a36 8.192310
a36 8.399412
a36 8.538102
a36 8.253199
a36 8.535298
a36 9.037836
a36 8.270885
a36 8.048659
a36 8.474932
a36 8.249476
a36 8.375581
a36 8.166743
a36 9.197966
a36 8.497465
a36 7.996634
a36 8.262319
a36 8.498934
a36 8.230610
a36 8.577752
a36 8.023824
a36 8.251410
a36 9.115169
a36 8.484398
a36 8.154525
a36 8.375317
a36 8.538086
a36 8.384169
a36 8.596896
a36 8.145271
a36 8.123951
a36 8.319075
a36 8.544830
a36 8.130425
a36 8.166775
a36 8.230265
a36 8.621783
a36 8.661522
a36 8.588254
a36 8.197983
a36 8.456509
a36 8.070911
a36 8.794903
a36 8.547653
a36 8.502126
a36 8.925329
a36 8.206305
a36 8.399021
a36 8.109484
a36 8.475540
a36 8.170122
a36 8.336373
a36 8.205114
a36 8.242008
a36 8.637720
a36 8.425252
a36 8.506070
a36 8.048124
a36 8.605891
a36 8.781911
a36 8.461484
a36 8.681408
a36 8.339779
a36 8.657073
a36 8.350965
a36 8.290673
a36 8.552741
a36 8.648734
a36 8.200892
a36 8.530579
a36 8.772119
a36 8.446279
a36 8.540763
a36 8.622367
a36 7.879292
a36 8.678590
a36 8.496583
a36 8.038293
a36 8.192355
a36 8.352247
a36 8.582808
a36 8.562565
a36 8.696275
a36 8.673419
a36 8.382074
a36 8.255291
a36 8.141160
a36 8.619718
a36 8.406580
a36 8.596736
a36 8.340524
a36 8.430313
a36 8.468889
a36 7.934387
a36 8.254283
a36 8.745155
a36 8.349625
a36 8.347127
a36 8.952966
a36 8.297650
a36 8.159938
a36 8.343779
a36 8.636159
a36 9.279095
a36 8.423859
a36 8.226822
a36 8.470325
a36 8.641603
a36 8.645828
a36 8.127639
a36 8.332175
a36 8.309464
a36 8.501336
a36 8.930133
a36 8.222638
a36 8.306281
a36 8.651354
a36 8.464490
a36 8.474779
a36 8.235248
a36 8.681969
a36 8.972666
a36 8.458994
a36 8.387506
a36 8.936077
a36 8.521099
a36 8.198092
a36 8.648299
a36 8.341197
a36 8.592324
a36 8.478626
a36 7.962687
a36 8.297201
a36 8.404619
a36 8.387003
a36 8.417741
a36 8.525577
a36 8.232845
a36 8.064802
a36 8.545936
a36 8.308847
a36 8.542018
a36 8.055207
a36 8.438620
a36 7.933039
a36 8.400054
a36 8.543329
a36 8.522956
a36 8.395435
a36 8.395176
a36 8.609569
a36 8.962512
a36 8.395222
a36 8.265450
a36 8.504789
a36 8.694958
a36 8.806211
a36 8.118944
a36 8.037283
a36 8.047584
a36 8.258561
a36 8.280444
a36 8.076512
a36 8.750893
a36 8.442106
a36 8.418259
a36 8.586841
a36 8.097164
a36 8.440926
a36 8.482506
a36 8.488786
a36 8.283213
a36 8.215703
a36 9.081241
a36 7.996364
a36 8.605791
a36 8.163871
a36 7.999007
a36 8.533380
a36 8.568190
a36 8.252960
a36 8.548308
a36 8.466752
a36 8.192971
a36 8.490822
a36 8.511057
a36 8.013867
a36 8.241308
a36 8.408695
a36 8.376067
a36 8.189293
a36 8.271079
a36 8.726499
a36 8.708007
a36 8.512026
a36 8.623537
a36 8.253803
a36 8.320852
a36 8.490049
a36 8.468819
a36 8.703572
a36 8.335724
a36 8.424788
a36 8.248014
a36 8.614495
a36 8.132421
a36 8.607014
a36 8.422718
a36 8.708526
a36 8.119774
a36 8.234049
a36 8.129428
a36 8.522588
a36 8.485138
a36 8.649823
a36 8.089162
a36 8.499994
a36 8.396200
a36 8.527627
a36 8.164385
a36 8.437924
a36 8.332465
a36 8.173535
a36 8.476883
a36 8.232767
a36 8.236736
a36 8.632600
a36 8.491340
a36 8.269952
a36 8.016820
a36 8.138576
a36 8.705718
a36 8.137897
a36 8.550670
a36 8.003203
a36 8.005376
a36 8.538142
a36 8.138608
a36 8.747189
a36 8.378073
a36 8.676772
a36 8.216633
a36 8.699773
a36 8.180271
a36 8.589038
a36 8.380282
a36 8.507558
a36 7.984745
a36 8.054832
a36 8.188934
a36 8.282492
a36 8.380614
a36 8.667578
a36 8.491688
a36 8.173399
a36 8.558174
a36 8.746370
a36 8.307816
a36 8.132380
a36 8.033750
a36 8.256926
a36 7.763448
a36 8.411750
a36 8.614465
a36 8.333614
a36 8.736572
a36 8.405798
a36 8.664145
a36 8.359015
a36 8.621128
a36 8.079116
a36 8.298606
a36 7.953457
a36 8.458919
a36 8.397826
a36 8.251357
a36 8.337866
a36 7.736421
a36 8.325074
a36 8.477601
a36 8.454673
a36 8.406910
a36 8.554654
a36 8.519950
a36 8.140185
a36 8.633157
a36 8.300819
a36 8.487248
a36 8.830166
a36 8.221451
a36 8.432493
a36 7.891158
a36 8.743942
a36 8.362808
a36 8.473296
a36 8.810868
a36 9.096973
a36 8.566040
a36 8.405338
a36 8.495680
a36 8.889416
a36 8.508252
a36 8.080278
a36 8.341204
a36 8.263650
a36 8.558790
a36 8.402448
a36 8.617393
a36 8.433052
a36 8.714793
a36 8.673217
a36 8.640494
a36 8.677907
a36 8.771936
a36 8.244100
a36 8.557185
a36 8.242171
a36 8.728033
a36 8.478969
a36 8.268489
a36 8.256547
a36 8.820606
a36 8.381579
a36 9.060079
a36 8.174292
a36 8.176511
a36 8.006956
a36 8.184703
a36 8.210486
a36 8.151906
a36 8.139818
a36 8.385426
a36 8.150670
a36 8.269519
a36 8.604727
a36 8.529213
a36 8.114668
a36 8.206714
a36 8.404549
a36 9.027597
a36 8.736491
a36 8.122193
a36 8.253604
a36 8.083486
a36 7.956967
a36 8.501875
a36 8.199488
a36 8.077220
a36 8.919775
a36 8.881301
a36 8.352679
a36 8.023750
a36 8.001674
a36 8.165133
a36 8.397207
a36 8.490921
a36 8.270016
a36 8.761378
a36 8.110441
a36 8.596453
a36 8.135621
a36 8.629298
a36 8.489402
a36 8.248082
a36 8.228890
a36 8.312866
a36 8.239033
a36 8.318428
a36 8.316188
a36 8.364663
a36 7.941184
a36 8.354028
a36 8.154931
a36 8.209848
a36 8.551179
a36 8.013334
a36 8.607789
a36 8.477388
a36 8.490622
a36 8.555274
a36 8.322703
a36 8.474851
a36 8.256030
a36 8.684835
a36 8.152999
a36 8.521815
a36 8.258750
a36 8.702540
a36 8.515889
a36 8.106393
a36 8.571119
a36 8.462110
a36 8.280166
a36 8.633966
a36 8.300989
a36 8.382486
a36 8.750083
a36 8.190271
a36 8.435128
a36 8.601746
a36 8.334651
a36 8.515563
a36 8.565767
a36 8.856844
a36 8.451790
a36 8.651615
a36 9.164818
a36 8.485564
a36 8.774347
a36 8.549124
a36 8.201833
a36 8.322575
a36 9.072800
a36 8.407443
a36 8.169911
a36 8.343939
a36 8.480461
a36 8.575053
a36 8.002751
a36 8.410196
a36 8.262171
a36 9.089132
a36 8.123751
a36 8.501988
a36 8.617606
a36 8.529335
a36 8.649677
a36 8.417718
a36 8.151884
a36 8.291270
a36 8.554686
a36 8.315208
a36 8.297345
a36 8.546972
a36 8.583361
a36 8.423278
a36 8.606808
a36 8.245815
a36 8.347172
a36 8.516776
a36 8.666470
a36 8.270400
a36 8.717809
a36 8.189172
a36 8.391127
a36 8.183691
a36 7.935978
a36 7.989527
a36 8.895659
a36 8.539994
a36 8.340197
a36 8.250292
a36 8.247922
a36 8.325576
a36 7.983798
a36 8.513610
a36 8.353375
a36 8.446770
a36 8.094186
a36 8.574973
a36 8.267935
a36 8.091103
a36 8.296937
a36 8.123988
a36 8.182736
a36 8.542670
a36 8.231308
a36 9.139558
a36 8.411990
a36 8.400620
a36 8.271556
a36 8.226688
a36 8.154188
a36 8.422055
a36 8.598152
a36 8.425531
a36 8.470028
a36 8.566837
a36 8.516045
a36 8.302841
a36 8.292716
a36 8.536657
a36 8.500955
a36 8.567213
a36 8.476535
a36 8.523602
a36 8.255914
a36 8.061158
a36 9.292123
a36 8.222586
a36 8.252801
a36 8.502899
a36 7.988559
a36 8.463113
a36 8.269900
a36 8.558383
a36 8.287577
a36 8.075009
a36 8.500877
a36 8.552404
a36 7.911851
a36 7.999629
a36 8.620368
a36 8.346492
a36 8.367888
a36 8.474212
a36 8.095290
a36 8.241883
a36 8.530490
a36 8.757830
a36 8.699793
a36 8.536558
a36 8.441884
a36 8.434190
a36 8.174369
a36 8.480135
a36 8.446741
a36 8.300559
a36 8.457100
a36 8.915076
a36 8.416592
a36 7.939795
a36 8.053885
a36 8.154293
a36 8.309194
a36 8.145004
a36 8.685909
a36 8.275325
a36 8.834315
a36 8.319675
a36 8.114128
a36 8.584447
a36 8.046351
a36 8.046659
a36 8.378376
a36 8.307999
a36 8.605129
a36 8.674767
a36 8.481272
a36 8.336501
a36 8.813111
a36 8.270105
a36 8.696334
a36 8.773268
a36 8.507880
a36 8.421294
a36 8.412998
a36 7.823535
a36 8.182445
a36 8.412534
a36 8.520867
a36 8.607318
a36 8.508433
a36 8.582461
a36 7.988851
a36 7.996644
a36 8.199109
a36 8.317263
a36 8.796759
a36 8.633913
a36 8.324731
a36 8.524133
a36 8.222901
a36 8.631453
a36 8.266621
a36 8.035219
a36 8.361172
a36 7.795637
a36 8.440517
a36 8.484495
a36 8.565481
a36 8.338121
a36 8.204582
a36 8.256589
a36 8.912261
a36 8.227453
a36 8.409818
a36 7.871564
a36 8.698170
a36 8.096053
a36 8.821301
a36 8.267285
a36 8.032232
a36 8.417833
a36 8.342103
a36 9.063968
a36 8.292585
a36 8.358848
a36 8.380582
a36 8.270864
a36 8.334920
a36 8.207842
a36 8.601129
a36 7.861404
a36 8.550339
a36 8.430572
a36 8.121925
a36 8.086870
a36 8.212216
a36 8.821370
a36 8.193581
a36 8.497755
a36 8.468930
a36 8.864733
a36 8.280029
a36 8.187768
a36 8.730055
a36 8.383210
a36 8.327347
a36 8.355074
a36 8.259659
a36 8.587791
a36 8.575436
a36 8.417474
a36 8.714770
a36 8.671407
a36 8.376651
a36 8.305445
a36 7.956853
a36 8.507731
a36 8.295336
a36 8.142803
a36 8.037334
a36 8.398464
a36 8.037974
a36 8.804278
a36 8.284581
a36 8.459901
a36 8.104779
a36 8.087171
a36 8.245967
a36 8.607280
a36 8.004823
a36 8.806247
a36 9.117742
a36 8.340294
a36 8.404632
a36 8.678959
a36 8.277032
a36 8.678647
a36 8.321761
a36 8.584753
a36 8.275250
a36 8.533873
a36 8.500800
a36 8.764518
a36 8.861087
a36 8.787847
a36 8.229389
a36 8.489836
a36 9.025457
a36 8.685210
a36 8.605338
a36 8.212781
a36 8.300310
a36 8.807367
a36 8.133603
a36 8.171166
a36 8.423122
a36 8.192806
a36 8.140727
a36 8.984256
a36 8.447532
a36 8.289604
a36 8.227301
a36 8.536753
a36 8.548137
a36 8.402343
a36 8.059529
a36 8.489350
a36 8.285305
a36 8.547694
a36 8.467231
a36 8.237998
a36 8.060615
a36 8.120445
a36 8.436891
a36 8.382658
a36 8.343016
a36 7.974721
a36 8.320805
a36 8.939777
a36 7.981777
a36 8.307658
a36 8.919275
a36 8.017316
a36 8.486498
a36 8.587992
a36 8.624658
a36 8.343595
a36 8.440130
a36 8.134473
a36 8.042988
a36 8.522608
a36 8.755871
a36 8.383130
a36 8.370646
a36 8.041717
a36 8.503569
a36 8.387055
a36 8.655193
a36 8.316281
a36 8.720160
a36 8.835707
a36 8.286363
a36 8.491772
a36 8.568783
a36 8.768370
a36 8.266504
a36 8.411678
a36 8.504570
a36 7.893483
a36 8.324171
a36 8.628640
a36 9.315602
a36 8.391421
a36 8.247064
a36 8.304833
a36 7.957411
a36 8.709923
a36 8.393307
a36 8.840168
a36 8.310138
a36 8.282704
a36 8.128506
a36 8.151380
a36 8.085459
a36 8.530880
a36 8.404641
a36 8.870875
a36 8.359243
a36 8.151682
a36 8.504827
a36 8.118716
a36 8.121758
a36 8.112625
a36 8.668921
a36 8.071036
a36 8.641126
a36 8.518811
a36 8.459175
a36 8.548372
a36 8.144364
a36 8.592995
a36 8.207527
a36 8.170955
a36 8.436448
a36 8.339521
a36 8.577749
a36 8.472946
a36 8.774009
a36 8.405573
a36 8.542179
a36 8.627325
a36 8.071159
a36 8.237525
a36 8.395852
a36 8.449774
a36 8.487886
a36 8.191129
a36 8.603516
a36 8.389132
a36 8.474367
a36 8.504264
a36 8.499162
a36 8.163231
a36 8.832933
a36 8.562481
a36 9.040859
a36 8.092293
a36 8.414710
a36 8.010439
a36 8.571046
a36 8.395044
a36 8.538979
a36 8.375771
a36 8.586551
a36 8.623340
a36 8.008456
a36 8.227538
a36 8.394239
a36 7.989481
a36 8.582368
a36 8.052126
a36 8.314786
a36 8.458213
a36 8.842539
a36 8.798788
a36 8.543929
a36 8.700793
a36 8.614803
a36 8.794626
a36 8.533921
a36 8.726859
a36 8.019880
a36 8.541145
a36 8.886533
a36 8.940257
a36 8.267529
a36 8.625530
a36 7.853107
a36 8.369041
a36 8.235001
a36 8.585209
a36 8.578110
a36 8.353706
a36 8.346865
a36 8.783287
a36 8.362573
a36 8.473724
a36 7.858661
a36 8.400445
a36 8.809766
a36 8.247854
a36 8.121615
a36 8.242491
a36 7.916505
a36 8.441548
a36 8.620510
a36 8.001388
a36 9.369490
a36 8.789969
a36 7.955981
a36 8.301903
a36 8.335309
a36 8.669466
a36 8.307716
a36 8.177810
a36 8.619547
a36 8.222631
a36 8.093525
a36 8.316783
a36 8.524885
a36 8.273387
a36 8.499885
a36 8.450757
a36 8.400373
a36 8.480796
a36 8.415718
a36 8.448479
a36 8.233464
a36 8.501108
a36 8.222190
a36 8.423368
a36 8.411401
a36 7.845451
a36 8.343139
a36 8.266255
a36 8.039335
a36 8.343014
a36 8.807185
a36 8.483798
a36 8.371117
a36 8.775378
a36 8.708170
a36 8.424756
a36 8.921688
a36 8.749954
a36 8.583916
a36 8.169045
a36 8.000287
a36 8.911025
a36 8.758040
a36 8.751132
a36 8.567328
a36 8.358613
a36 8.816655
a36 9.038313
a36 8.383500
a36 8.338681
a36 8.813269
a36 8.784580
a36 8.771324
a36 8.199576
a36 7.991227
a36 8.360769
a36 8.403361
a36 8.354345
a36 8.199431
a36 8.292438
a36 8.618703
a36 8.220653
a36 8.284860
a36 8.440379
a36 8.137573
a36 8.609095
a36 8.300687
a36 8.388345
a36 8.360391
a36 8.250825
a36 8.051419
a36 8.291888
a36 8.564595
a36 8.335527
a36 8.038556
a36 8.199688
a36 8.394127
a36 8.276251
a36 8.288275
a36 8.450265
a36 8.288042
a36 8.460492
a36 8.507226
a36 8.259962
a36 8.595731
a36 8.262628
a36 8.225459
a36 8.351764
a36 8.459528
a36 8.438562
a36 8.043961
a36 8.516932
a36 8.385359
a36 8.394066
a36 8.191791
a36 8.522076
a36 8.388007
a36 8.528209
a36 8.592304
a36 8.488947
a36 8.378421
a36 8.237824
a36 8.276799
a36 8.168765
a36 8.251471
a36 8.377951
a36 8.666593
a36 8.734771
a36 8.180174
a36 8.647498
a36 8.307907
a36 8.517051
a36 8.536608
a36 8.531333
a36 8.388385
a36 8.029087
a36 8.450808
a36 8.768725
a36 8.387691
a36 8.170228
a36 8.936636
a36 8.143345
a36 8.091371
a36 8.312364
a36 8.609197
a36 8.509999
a36 8.185968
a36 8.160795
a36 8.274489
a36 8.443648
a36 8.814124
a36 8.515060
a36 8.636113
a36 8.150297
a36 8.210311
a36 8.515367
a36 8.054869
a36 8.335357
a36 8.407036
a36 8.325926
a36 7.848519
a36 8.590015
a36 7.975989
a36 8.368483
a36 8.959653
a36 8.619363
a36 8.743088
a36 8.670607
a36 8.449787
a36 8.272648
a36 8.837832
a36 8.685256
a36 8.078541
a36 7.918542
a36 8.368192
a36 8.124403
a36 8.388689
a36 8.375796
a36 8.798717
a36 8.643494
a36 9.022596
a36 8.738695
a36 8.477875
a36 8.209140
a36 8.628154
a36 8.366232
a36 8.479835
a36 8.314189
a36 8.222413
a36 8.507892
a36 8.182471
a36 8.320274
a36 8.190504
a36 8.645791
a36 8.565076
a36 8.327447
a36 8.216822
a36 8.518295
a36 8.364199
a36 8.375784
a36 8.465578
a36 8.312101
a36 9.074040
a36 8.973442
a36 7.974968
a36 8.590467
a36 8.703434
a36 8.240566
a36 8.227829
a36 8.607112
a36 9.120297
a36 8.909878
a36 8.012507
a36 8.380037
a36 8.701984
a36 8.419393
a36 8.910078
a36 8.653273
a36 7.825947
a36 8.489576
a36 8.225459
a36 8.550286
a36 8.227783
a36 8.593618
a36 8.164770
a36 8.655817
a36 8.200679
a36 8.556112
a36 8.564027
a36 8.234635
a36 8.414467
a36 8.543284
a36 8.248736
a36 8.528534
a36 8.709475
a36 8.762354
a36 8.154140
a36 8.219440
a36 8.208611
a36 9.293386
a36 8.839364
a36 8.409060
a36 8.337404
a36 8.754931
a36 8.326933
a36 8.860669
a36 8.304388
a36 8.315149
a36 8.918433
a36 8.109979
a36 8.133851
a36 8.734527
a36 8.723201
a36 8.120941
a36 8.293856
a36 8.439656
a36 8.309303
a36 8.459840
a36 8.566558
a36 8.302692
a36 8.761084
a36 8.440511
a36 8.326829
a36 8.221767
a36 8.563044
a36 8.195057
a36 8.461302
a36 8.171598
a36 8.498910
a36 8.302195
a36 8.690616
a36 8.287251
a36 8.216035
a36 7.738086
a36 8.388624
a36 7.998107
a36 8.498172
a36 8.649669
a36 8.908251
a36 8.554078
a36 8.573583
a36 8.387972
a36 8.578900
a36 8.307929
a36 8.550792
a36 8.815259
a36 8.504445
a36 8.392050
a36 8.719938
a36 8.439979
a36 8.738953
a36 8.312020
a36 8.648347
a36 8.278016
a36 7.949490
a36 8.379041
a36 8.518931
a36 8.360575
a36 8.631510
a36 8.298997
a36 8.571082
a36 8.588402
a36 8.656993
a36 8.448026
a36 8.763663
a36 8.548601
a36 8.393350
a36 8.449239
a36 8.594438
a36 8.244477
a36 8.219809
a36 8.166347
a36 8.337441
a36 8.540896
a36 8.397898
a36 8.144447
a36 8.835582
a36 8.560023
a36 8.641190
a36 8.191221
a36 8.897755
a36 8.311366
a36 8.341850
a36 8.532246
a36 8.491352
a36 8.653635
a36 8.543723
a36 8.516264
a36 8.847405
a36 8.043560
a36 8.632848
a36 8.473837
a36 8.209009
a36 8.533451
a36 9.103494
a36 8.460724
a36 8.325628
a36 8.435354
a36 7.956576
a36 8.486562
a36 8.611745
a36 8.527269
a36 8.108153
a36 8.621660
a36 7.869978
a36 8.438753
a36 8.457244
a36 8.334391
a36 8.265270
a36 8.299318
a36 8.658408
a36 8.488672
a36 8.799714
a36 8.368444
a36 8.984803
a36 8.333030
a36 8.325738
a36 8.118576
a36 8.424770
a36 8.361158
a36 8.066479
a36 8.698058
a36 8.091037
a36 8.359922
a36 8.093652
a36 8.348730
a36 8.583557
a36 8.345201
a36 8.686746
a36 8.061371
a36 8.010429
a36 8.429341
a36 8.555907
a36 8.250206
a36 8.405013
a36 8.511817
a36 8.105629
a36 8.374950
a36 8.557183
a36 7.991421
a36 8.074007
a36 8.744453
a36 8.338427
a36 8.251060
a36 8.294959
a36 8.496242
a36 9.069386
a36 8.733374
a36 9.023319
a36 8.628008
a36 8.549239
a36 7.804219
a36 8.250371
a36 7.995524
a36 8.647830
a36 8.822777
a36 8.625403
a36 8.067810
a36 8.487809
a36 8.657928
a36 9.238712
a36 8.319589
a36 8.585045
a36 8.264440
a36 7.985740
a36 8.381521
a36 8.579396
a36 8.665371
a36 8.051875
a36 8.288401
a36 8.402684
a36 8.531738
a36 8.263266
a36 8.305926
a36 8.567677
a36 8.289311
a36 7.925425
a36 8.456892
a36 9.248919
a36 8.190179
a36 8.615817
a36 8.491736
a36 8.396928
a36 8.692479
a36 8.185276
a36 8.070573
a36 8.618870
a36 8.634417
a36 8.206282
a36 8.248152
a36 7.804719
a36 8.368107
a36 8.812905
a36 8.407206
a36 8.063650
a36 8.109052
a36 8.360960
a36 8.168376
a36 8.403989
a36 8.421978
a36 8.019209
a36 8.587774
a36 8.604217
a36 8.442901
a36 8.499386
a36 8.369969
a36 8.469889
a36 8.512399
a36 8.544520
a36 8.282530
a36 8.345062
a36 8.227598
a36 8.194057
a36 8.353285
a36 8.173321
a36 8.333989
a36 8.096433
a36 8.279100
a36 8.357682
a36 8.491902
a36 8.563829
a36 8.510984
a36 8.607533
a36 8.083685
a36 8.306872
a36 8.245347
a36 8.431291
a36 8.571031
a36 8.567260
a36 8.578861
a36 8.502686
a36 8.480945
a36 8.449652
a36 8.531439
a36 8.686903
a36 8.544484
a36 8.463284
a36 8.870053
a36 8.671902
a36 8.232838
a36 8.431463
a36 8.857341
a36 9.007949
a36 7.939982
a36 8.467753
a36 8.549384
a36 8.421247
a36 8.887657
a36 8.455337
a36 8.148437
a36 8.603396
a36 8.428012
a36 8.702393
a36 8.833478
a36 8.306678
a36 7.937418
a36 8.740710
a36 8.365108
a36 8.210914
a36 8.257854
a36 8.948573
a36 8.592344
a36 8.025518
a36 8.488306
a36 8.527204
a36 8.342275
a36 8.643854
a36 9.546204
a36 8.670846
a36 8.603621
a36 8.426514
a36 8.371747
a36 7.886418
a36 8.464630
a36 8.474310
a36 8.073510
a36 8.527289
a36 8.474499
a36 8.346395
a36 8.115980
a36 8.228056
a36 8.339164
a36 8.292278
a36 8.425776
a36 8.236295
a36 8.638969
a36 8.552878
a36 8.785981
a36 8.591507
a36 8.165230
a36 8.409044
a36 8.118563
a36 8.403467
a36 8.264662
a36 8.298069
a36 8.502622
a36 8.616659
a36 8.583073
a36 8.268412
a36 8.192932
a36 8.507431
a36 8.312616
a36 8.576151
a36 8.701885
a36 8.474867
a36 8.494547
a36 9.355947
a36 8.462380
a36 8.372625
a36 8.411536
a36 8.109818
a36 8.261851
a36 8.264123
a36 8.402817
a36 9.081046
a36 8.451071
a36 8.657823
a36 8.552028
a36 8.187278
a36 8.074140
a36 8.405453
a36 8.719548
a36 8.144067
a36 8.112635
a36 8.389735
a36 8.556898
a36 8.372117
a36 8.802694
a36 8.111009
a36 8.206256
a36 8.331784
a36 8.186132
a36 8.024563
a36 8.674741
a36 8.707015
a36 8.347664
a36 8.592426
a36 8.250874
a36 8.134320
a36 8.729216
a36 8.896282
a36 8.423489
a36 8.680560
a36 8.751655
a36 8.074989
a36 8.753820
a36 8.367516
a36 8.414098
a36 8.367540
a36 8.581464
a36 8.360970
a36 8.771012
a36 8.362026
a36 8.406428
a36 8.437705
a36 8.668145
a36 8.193093
a36 8.496685
a36 8.162567
a36 8.803444
a36 8.321193
a36 8.385948
a36 8.666615
a36 7.957807
a36 9.257806
a36 8.018489
a36 8.112015
a36 8.720499
a36 8.626891
a36 8.676182
a36 8.764823
a36 8.840022
a36 8.291316
a36 8.396189
a36 8.295698
a36 8.647873
a36 7.953529
a36 8.474962
a36 8.411684
a36 9.163842
a36 8.478072
a36 8.034655
a36 8.360198
a36 8.265036
a36 8.232425
a36 8.418953
a36 8.543663
a36 8.598416
a36 8.726356
a36 8.437359
a36 8.550790
a36 8.192499
a36 8.143848
a36 8.510830
a36 8.418242
a36 8.416663
a36 8.526571
a36 8.473997
a36 8.615353
a36 8.493322
a36 8.651022
a36 8.282034
a36 8.578382
a36 8.481377
a36 8.292712
a36 8.953170
a36 8.768738
a36 8.358204
a36 8.324063
a36 8.550812
a36 8.504245
a36 8.135996
a36 8.400202
a36 8.198571
a36 8.186955
a36 8.319520
a36 8.354901
a36 8.447888
a36 7.791676
a36 8.121469
a36 7.962673
a36 8.630822
a36 8.348334
a36 8.136517
a36 8.370737
a36 8.383755
a36 8.666706
a36 8.125973
a36 8.280702
a36 8.482058
a36 8.389305
a36 8.315650
a36 8.371935
a36 8.264023
a36 8.615558
a36 8.165399
a36 8.297486
a36 8.348954
a36 8.455217
a36 8.253343
a36 8.658860
a36 8.547929
a36 8.217710
a36 8.716714
a36 8.396977
a36 8.772113
a36 9.062179
a36 8.666214
a36 8.620392
a36 8.884744
a36 8.620168
a36 8.581890
a36 8.507602
a36 8.554304
a36 8.636716
a36 8.225914
a36 8.281360
a36 8.185594
a36 8.784446
a36 8.634246
a36 8.894381
a36 8.570611
a36 8.486796
a36 8.477324
a36 8.419597
a36 8.922420
a36 8.523771
a36 8.343438
a36 7.991309
a36 8.284059
a36 8.100607
a36 8.066351
a36 8.195190
a36 7.978096
a36 8.287421
a36 8.492850
a36 8.437860
a36 7.850708
a36 8.729432
a36 8.888013
a36 8.446044
a36 8.460718
a36 8.490943
a36 7.837985
a36 8.234150
a36 8.395447
a36 8.406819
a36 8.817988
a36 7.851350
a36 8.509488
a36 8.289288
a36 8.163682
a36 8.588202
a36 8.222268
a36 8.442196
a36 8.252438
a36 8.491671
a36 8.522238
a36 8.559706
a36 8.759411
a36 8.225943
a36 8.785320
a36 8.660684
a36 8.990609
a36 8.319405
a36 8.363029
a36 8.232944
a36 8.442637
a36 8.107511
a36 8.222468
a36 8.136083
a36 8.450737
a36 8.451135
a36 8.240546
a36 8.500097
a36 8.429618
a36 8.225679
a36 8.061445
a36 8.342842
a36 8.800710
a36 8.431891
a36 8.155618
a36 8.469577
a36 9.185236
a36 8.469209
a36 8.429188
a36 8.163801
a36 8.481931
a36 8.541633
a36 8.381176
a36 7.803919
a36 8.195302
a36 8.492759
a36 8.760336
a36 8.491388
a36 8.351309
a36 8.293573
a36 8.189444
a36 7.929654
a36 8.372989
a36 8.879504
a36 8.119565
a36 8.816163
a36 8.026321
a36 8.817776
a36 8.446454
a36 8.332876
a36 8.510893
a36 8.001202
a36 8.485789
a36 8.143598
a36 8.290313
a36 8.103421
a36 8.638736
a36 8.398055
a36 8.249404
a36 8.412157
a36 8.361197
a36 8.366984
a36 8.337818
a36 8.809026
a36 8.558238
a36 8.675692
a36 8.468724
a36 8.148768
a36 8.295098
a36 8.081965
a36 8.189928
a36 8.475978
a36 8.473029
a36 8.277750
a36 8.117949
a36 8.498331
a36 8.445006
a36 8.572152
a36 8.374262
a36 8.606082
a36 8.422661
a36 8.870476
a36 8.642421
a36 8.356820
a36 8.237269
a36 8.244297
a36 8.230254
a36 8.214511
a36 8.461263
a36 8.234351
a36 8.434370
a36 8.486420
a36 8.408670
a36 8.508396
a36 8.307784
a36 8.579600
a36 8.408643
a36 8.314804
a36 8.312845
a36 8.891184
a36 8.744592
a36 8.207433
a36 8.362582
a36 8.257390
a36 8.453392
a36 8.163820
a36 8.685827
a36 8.458723
a36 8.653030
a36 8.203272
a36 8.690992
a36 8.232752
a36 8.171063
a36 9.102083
a36 8.226619
a36 8.333465
a36 8.328312
a36 8.000764
a36 8.443302
a36 8.488836
a36 8.266476
a36 8.267383
a36 8.255313
a36 8.132671
a36 8.616957
a36 8.268716
a36 8.633769
a36 8.632123
a36 8.442954
a36 8.295702
a36 8.479481
a36 8.692532
a36 9.086432
a36 8.848157
a36 8.430682
a36 8.019637
a36 8.414296
a36 8.382885
a36 8.155515
a36 8.866278
a36 8.666350
a36 8.247217
a36 8.272602
a36 8.422649
a36 8.602512
a36 8.205243
a36 8.896771
a36 8.633809
a36 8.265485
a36 8.944929
a36 8.606924
a36 8.296975
a36 8.207681
a36 8.508187
a36 8.222512
a36 8.602822
a36 8.104269
a36 8.334147
a36 8.866698
a36 8.513145
a36 8.683722
a36 9.019222
a36 8.427811
a36 7.963657
a36 8.572238
a36 8.217751
a36 8.593439
a36 8.680257
a36 8.705465
a36 8.311145
a36 8.329071
a36 8.132943
a36 8.102175
a36 7.850590
a36 8.831588
a36 8.262501
a36 8.272630
a36 8.517161
a36 8.200529
a36 8.722177
a36 8.515886
a36 8.113793
a36 8.526002
a36 8.473091
a36 8.051571
a36 8.238234
a36 8.729969
a36 8.545443
a36 8.478239
a36 8.116199
a36 8.249422
a36 8.514772
a36 8.070771
a36 8.343547
a36 8.813747
a36 8.417632
a36 8.753805
a36 8.789249
a36 8.764500
a36 8.404061
a36 8.310893
a36 8.434072
a36 8.495420
a36 7.935341
a36 8.206406
a36 8.178393
a36 8.379209
a36 8.708941
a36 8.278347
a36 8.650394
a36 8.539917
a36 8.346845
a36 8.312843
a36 8.715267
a36 8.443781
a36 8.590132
a36 8.527662
a36 9.141402
a36 8.759528
a36 8.660930
a36 8.378304
a36 8.238486
a36 9.153168
a36 8.340825
a36 8.585511
a36 8.489921
a36 8.230851
a36 8.250547
a36 8.925826
a36 8.122072
a36 8.879313
a36 8.579242
a36 8.289117
a36 8.323963
a36 8.570841
a36 8.264273
a36 8.700327
a36 8.619254
a36 8.465375
a36 8.357743
a36 8.693254
a36 8.462659
a36 8.661214
a36 8.694069
a36 8.956860
a36 7.994595
a36 8.786368
a36 8.635652
a36 8.370891
a36 8.364009
a36 8.616349
a36 8.733611
a36 8.179731
a36 8.309560
a36 8.713304
a36 8.653221
a36 7.994272
a36 8.086055
a36 8.475893
a36 8.420589
a36 8.396173
a36 8.270777
a36 8.781696
a36 8.262887
a36 8.507463
a36 8.102313
a36 8.152559
a36 8.385656
a36 8.466525
a36 8.731216
a36 8.367886
a36 8.626077
a36 8.294661
a36 8.067807
a36 8.088143
a36 8.049148
a36 8.269753
a36 8.248895
a36 8.275962
a36 8.281695
a36 8.439089
a36 8.689972
a36 8.560837
a36 8.460639
a36 8.615525
a36 8.831686
a36 8.853134
a36 8.434930
a36 8.128376
a36 8.323861
a36 7.994833
a36 8.478100
a36 8.280657
a36 9.144713
a36 9.090052
a36 8.665590
a36 8.260075
a36 8.450708
a36 8.166213
a36 8.301547
a36 8.582610
a36 8.164519
a36 8.556624
a36 8.425630
a36 8.432908
a36 8.419301
a36 8.871642
a36 8.599222
a36 8.891271
a36 8.260028
a36 8.573451
a36 8.756083
a36 8.548488
a36 8.123914
a36 8.187057
a36 8.417744
a36 8.507346
a36 8.937429
a36 8.443289
a36 8.097372
a36 8.201015
a36 8.391019
a36 8.413112
a36 8.567937
a36 8.255338
a36 8.543386
a36 8.680550
a36 8.216725
a36 8.463923
a36 8.395598
a36 8.672703
a36 8.919487
a36 8.130443
a36 8.024959
a36 8.217024
a36 8.173955
a36 8.461500
a36 8.529116
a36 8.718259
a36 8.476767
a36 8.227610
a36 8.118898
a36 8.847175
a36 8.605772
a36 8.673611
a36 8.439849
a36 8.171574
a36 8.540563
a36 7.912736
a36 8.664835
a36 8.503999
a36 8.594788
a36 8.778282
a36 8.092533
a36 7.769917
a36 8.531255
a36 8.632915
a36 8.047221
a36 8.527628
a36 8.321885
a36 8.940948
a36 8.602120
a36 8.210508
a36 8.170914
a36 8.410219
a36 8.425649
a36 8.392406
a36 8.304759
a36 8.493981
a36 8.398400
a36 8.564982
a36 8.366035
a36 8.592863
a36 8.301360
a36 8.362961
a36 8.719752
a36 8.735954
a36 7.992639
a36 8.577529
a36 8.630703
a36 8.684955
a36 8.705331
a36 8.358055
a36 8.626105
a36 8.294415
a36 8.492552
a36 8.153612
a36 8.311241
a36 8.458700
a36 9.132329
a36 8.677669
a36 8.183281
a36 8.402408
a36 8.721793
a36 8.591624
a36 7.971959
a36 8.594767
a36 8.074160
a36 8.451021
a36 8.712877
a36 8.186438
a36 8.281255
a36 8.462991
a36 8.166799
a36 8.880123
a36 8.576622
a36 8.634301
a36 8.287957
a36 8.427127
a36 8.067444
a36 8.354642
a36 8.535301
a36 9.162396
a36 8.237983
a36 8.365849
a36 8.601315
a36 8.482441
a36 8.899192
a36 8.396878
a36 8.314905
a36 8.670218
a36 8.359319
a36 8.487981
a36 8.371223
a36 8.660484
a36 8.690269
a36 8.361135
a36 8.519166
a36 8.318930
a36 8.357874
a36 8.087787
a36 8.534680
a36 8.172907
a36 8.131419
a36 9.043175
a36 8.440310
a36 8.546932
a36 8.331896
a36 8.601400
a36 8.451617
a36 8.886036
a36 8.238815
a36 8.223102
a36 8.729599
a36 8.151396
a36 8.372223
a36 8.356579
a36 8.114302
a36 8.016254
a36 8.398494
a36 8.592388
a36 8.750600
a36 8.044763
a36 8.756670
a36 8.828531
a36 8.402021
a36 7.920630
a36 8.679360
a36 8.460250
a36 8.226684
a36 8.510570
a36 8.573643
a36 8.394416
a36 8.398896
a36 8.208748
a36 8.254909
a36 8.545598
a36 8.356170
a36 8.235177
a36 8.256287
a36 8.048873
a36 8.446608
a36 8.286888
a36 8.801528
a36 8.252336
a36 8.601744
a36 7.917841
a36 8.494273
a36 8.937472
a36 8.514771
a36 8.249959
a36 8.534294
a36 8.362186
a36 8.246220
a36 8.101983
a36 8.667936
a36 8.475313
a36 8.459058
a36 8.538404
a36 8.291763
a36 8.097876
a36 8.168761
a36 8.795364
a36 8.600716
a36 8.190210
a36 8.197911
a36 8.396976
a36 8.276081
a36 8.093550
a36 8.827923
a36 8.094422
a36 8.357386
a36 8.392735
a36 7.868006
a36 8.916276
a36 8.262923
a36 8.456509
a36 8.613586
a36 8.221096
a36 8.252289
a36 8.515233
a36 8.464510
a36 8.211046
a36 9.106893
a36 7.989485
a36 8.533452
a36 8.105644
a36 8.662985
a36 8.055669
a36 8.421673
a36 8.142803
a36 8.276656
a36 8.255822
a36 8.584646
a36 8.503655
a36 8.242499
a36 8.396673
a36 8.276989
a36 8.149433
a36 8.881232
a36 8.333107
a36 8.366418
a36 8.516195
a36 8.392237
a36 8.661231
a36 8.184577
a36 8.322888
a36 8.172751
a36 8.885457
a36 8.563420
a36 8.435764
a36 8.374732
a36 8.191245
a36 8.453864
a36 8.749303
a36 8.472478
a36 8.199271
a36 8.295900
a36 8.496198
a36 9.169233
a36 8.690900
a36 8.784073
a36 8.601798
a36 8.117867
a36 8.280194
a36 8.266877
a36 8.479952
a36 8.411495
a36 8.047504
a36 8.403663
a36 8.124155
a36 8.479318
a36 8.806297
a36 8.314552
a36 8.462936
a36 8.469977
a36 8.970013
a36 8.994206
a36 8.157660
a36 8.700069
a36 8.620512
a36 8.084487
a36 8.382907
a36 8.715436
a36 8.366085
a36 8.110060
a36 8.383624
a36 8.791799
a36 8.336138
a36 8.458316
a36 7.870830
a36 8.546838
a36 8.854026
a36 8.555401
a36 8.147716
a36 8.281384
a36 8.816653
a36 8.325318
a36 8.790077
a36 8.553730
a36 8.299221
a36 8.041564
a36 8.579840
a36 7.847237
a36 8.165843
a36 8.537760
a36 8.448543
a36 8.386322
a36 8.548278
a36 8.580011
a36 8.594588
a36 8.748887
a36 8.636705
a36 8.600156
a36 8.549991
a36 8.132091
a36 7.839287
a36 8.220100
a36 8.289818
a36 8.352783
a36 8.319422
a36 8.500308
a36 8.274583
a36 8.730680
a36 8.715440
a36 8.768960
a36 8.757279
a36 8.042544
a36 8.101525
a36 8.128136
a36 8.091172
a36 8.138794
a36 8.502881
a36 8.618844
a36 8.410854
a36 8.286157
a36 8.220330
a36 8.162839
a36 8.424317
a36 8.309953
a36 8.504622
a36 8.491951
a36 8.214021
a36 8.233477
a36 8.590620
a36 8.357704
a36 8.640402
a36 8.860640
a36 8.285907
a36 8.480841
a36 8.063007
a36 8.551357
a36 8.264554
a36 8.273782
a36 8.626682
a36 8.783032
a36 8.331491
a36 8.597403
a36 8.833417
a36 8.088473
a36 8.175398
a36 8.349066
a36 8.140356
a36 8.495471
a36 8.326891
a36 8.224524
a36 8.857198
a36 8.340743
a36 8.669542
a36 8.393816
a36 8.429158
a36 8.462344
a36 8.541104
a36 8.436151
a36 8.183421
a36 8.326537
a36 8.128180
a36 8.399037
a36 8.184982
a36 8.489129
a36 8.529213
a36 8.316432
a36 8.430006
a36 8.434636
a36 8.275576
a36 8.039547
a36 8.388690
a36 8.227664
a36 8.256252
a36 8.784833
a36 8.431344
a36 8.389827
a36 8.253197
a36 8.480542
a36 8.228220
a36 8.808287
a36 8.781266
a36 8.198114
a36 8.154595
a36 8.383391
a36 8.305140
a36 8.679669
a36 8.492035
a36 8.305673
a36 8.620807
a36 7.949128
a36 7.906681
a36 8.188745
a36 8.829497
a36 8.390271
a36 8.591310
a36 8.479483
a36 9.264661
a36 8.494112
a36 8.484183
a36 8.615938
a36 8.237611
a36 8.309396
a36 8.324796
a36 8.224937
a36 8.431702
a36 8.087667
a36 8.504982
a36 8.418775
a36 8.247614
a36 8.282203
a36 8.768485
a36 7.897810
a36 8.555672
a36 8.358164
a36 8.540378
a36 8.362323
a36 8.512993
a36 8.584686
a36 8.187457
a36 8.697808
a36 8.805838
a36 8.252453
a36 8.286335
a36 8.655117
a36 8.260188
a36 8.372124
a36 8.042874
a36 8.278729
a36 8.996876
a36 8.060552
a36 8.391897
a36 8.023428
a36 8.251459
a36 8.499111
a36 8.699912
a36 8.528150
a36 8.207770
a36 8.331787
a36 8.030923
a36 8.735602
a36 8.674200
a36 8.409143
a36 8.597873
a36 8.299572
a36 8.474444
a36 8.547475
a36 8.568432
a36 8.711491
a36 8.839967
a36 8.515511
a36 8.438326
a36 8.942099
a36 8.719152
a36 8.143235
a36 8.738150
a36 8.643318
a36 8.434381
a36 8.290001
a36 8.152228
a36 8.514078
a36 9.130041
a36 8.527829
a36 8.237634
a36 8.257385
a36 8.459178
a36 8.498403
a36 8.532681
a36 7.926555
a36 7.940590
a36 8.290138
a36 7.947186
a36 8.370307
a36 8.639398
a36 8.185912
a36 8.529994
a36 8.272937
a36 7.981599
a36 8.368198
a36 8.244433
a36 8.489888
a36 7.831385
a36 8.001636
a36 8.708864
a36 8.515687
a36 8.052784
a36 8.415227
a36 8.370279
a36 8.530337
a36 8.119300
a36 8.375059
a36 8.341684
a36 8.477794
a36 8.102918
a36 8.512859
a36 8.458388
a36 8.411127
a36 8.610451
a36 8.473156
a36 8.331423
a36 8.428834
a36 8.803350
a36 8.912694
a36 8.094522
a36 8.207966
a36 8.420386
a36 8.628291
a36 8.031391
a36 8.144251
a36 7.938635
a36 8.039825
a36 8.147558
a36 8.247252
a36 8.536935
a36 8.533734
a36 8.571600
a36 8.270588
a36 8.020869
a36 8.442922
a36 8.896395
a36 8.259367
a36 8.787727
a36 8.529063
a36 8.257804
a36 8.455373
a36 8.203672
a36 8.187425
a36 8.251265
a36 8.088710
a36 8.634477
a36 8.589898
a36 8.032980
a36 8.369992
a36 8.674005
a36 8.289255
a36 8.443057
a36 8.540106
a36 8.801271
a36 8.439791
a36 8.383237
a36 8.522408
a36 8.409019
a36 8.682548
a36 8.878256
a36 8.194538
a36 8.376553
a36 8.417187
a36 8.248672
a36 9.199939
a36 8.670789
a36 8.828314
a36 8.410311
a36 8.651412
a36 8.388470
a36 8.313535
a36 8.443774
a36 8.441810
a36 8.799192
a36 8.454723
a36 9.045732
a36 8.709283
a36 8.656080
a36 8.092767
a36 8.389876
a36 8.585232
a36 8.823901
a36 8.449500
a36 8.407490
a36 8.394151
a36 8.752098
a36 8.471824
a36 8.615204
a36 8.588852
a36 8.123164
a36 8.388129
a36 8.104791
a36 8.472446
a36 8.169534
a36 8.454129
a36 8.226107
a36 8.258524
a36 8.478316
a36 8.398936
a36 8.902771
a36 8.465982
a36 8.369457
a36 8.680592
a36 8.763327
a36 8.202741
a36 8.597450
a36 8.613504
a36 8.174323
a36 8.939831
a36 8.516939
a36 8.709997
a36 8.308771
a36 8.630105
a36 8.446626
a36 8.495716
a36 7.999164
a36 8.707025
a36 8.536005
a36 8.472429
a36 8.716773
a36 8.249976
a36 8.294267
a36 8.264342
a36 8.723780
a36 8.198507
a36 8.239446
a36 8.650813
a36 8.020332
a36 8.405530
a36 8.188927
a36 8.111432
a36 9.070321
a36 8.581560
a36 8.608256
a36 8.288721
a36 8.400282
a36 8.384315
a36 8.479273
a36 9.031477
a36 8.489206
a36 8.312856
a36 8.435210
a36 8.472984
a36 8.236353
a36 8.021941
a36 8.394123
a36 8.686427
a36 8.343186
a36 8.412139
a36 8.680998
a36 8.559063
a36 8.146501
a36 8.381458
a36 8.292684
a36 8.131892
a36 8.025803
a36 8.314529
a36 8.181087
a36 8.300763
a36 7.879139
a36 8.106907
a36 8.313771
a36 7.932073
a36 8.967275
a36 8.429154
a36 8.393636
a36 8.330709
a36 8.857447
a36 8.621354
a36 8.408347
a36 8.486438
a36 8.449663
a36 8.588439
a36 7.917315
a36 7.977436
a36 8.319743
a36 8.179941
a36 8.704944
a36 8.234518
a36 8.167739
a36 8.068896
a36 8.098118
a36 8.334640
a36 8.329906
a36 8.925608
a36 8.126132
a36 8.224478
a36 8.486171
a36 8.260252
a36 8.076173
a36 7.946600
a36 8.419421
a36 8.419351
a36 8.337270
a36 8.673581
a36 8.472907
a36 8.045477
a36 8.507746
a36 8.401244
a36 8.445639
a36 8.386618
a36 8.355915
a36 8.427331
a36 8.790990
a36 8.583955
a36 8.544403
a36 8.130288
a36 8.886390
a36 8.156682
a36 8.107259
a36 8.255594
a36 8.643946
a36 8.008344
a36 8.744044
a36 8.183678
a36 8.446378
a36 8.419470
a36 8.551748
a36 8.605896
a36 8.911820
a36 8.872401
a36 8.497601
a36 8.118452
a36 8.148154
a36 8.046813
a36 8.371379
a36 8.582675
a36 8.499766
a36 8.513300
a36 8.524628
a36 8.464605
a36 8.747419
a36 8.442903
a36 8.238285
a36 8.390353
a36 8.114225
a36 8.684846
a36 8.379316
a36 8.453351
a36 8.686352
a36 8.320068
a36 8.090845
a36 8.217157
a36 8.708729
a36 8.555504
a36 8.617287
a36 8.299537
a36 8.462903
a36 8.743878
a36 8.660908
a36 8.206958
a36 8.227543
a36 8.656090
a36 8.970530
a36 8.391882
a36 8.037235
a36 8.403630
a36 8.436927
a36 8.464989
a36 8.891062
a36 8.087146
a36 8.113662
a36 8.642826
a36 8.362598
a36 8.446543
a36 8.562212
a36 8.605624
a36 8.486941
a36 8.821694
a36 8.300822
a36 8.225643
a36 7.916520
a36 8.054852
a36 8.470432
a36 8.432397
a36 8.342569
a36 8.703636
a36 8.504988
a36 8.613810
a36 8.588355
a36 8.848559
a36 8.349113
a36 8.120470
a36 8.129105
a36 8.556284
a36 8.314803
a36 8.447076
a36 8.162251
a36 8.379060
a36 8.912670
a36 8.583505
a36 8.352695
a36 8.708186
a36 8.316588
a36 8.237634
a36 8.508043
a36 8.648505
a36 8.019311
a36 8.418027
a36 8.259188
a36 8.040830
a36 8.235558
a36 8.192499
a36 8.269950
a36 7.902984
a36 8.272182
a36 8.373602
a36 8.327631
a36 8.806128
a36 8.279435
a36 8.029733
a36 8.105192
a36 8.197691
a36 8.596736
a36 8.095120
a36 8.898277
a36 8.646484
a36 8.501826
a36 8.510644
a36 8.221125
a36 8.426761
a36 7.976581
a36 8.642852
a36 8.880923
a36 8.477353
a36 8.256362
a36 8.083325
a36 7.944204
a36 8.807841
a36 8.660589
a36 8.309756
a36 8.283952
a36 8.655854
a36 8.378998
a36 8.407399
a36 8.479373
a36 8.263918
a36 8.097280
a36 8.313046
a36 8.053379
a36 8.173322
a36 8.576683
a36 8.218991
a36 8.282059
a36 8.795941
a36 8.634286
a36 8.304735
a36 9.251915
a36 8.770755
a36 8.645555
a36 8.302772
a36 8.473021
a36 8.458576
a36 8.812706
a36 8.160545
a36 8.095114
a36 8.401656
a36 8.682968
a36 8.041816
a36 8.567549
a36 8.255003
a36 8.496730
a36 8.238546
a36 8.572311
a36 8.783637
a36 8.307204
a36 8.500369
a36 9.500174
a36 8.386646
a36 8.781891
a36 8.980668
a36 8.690287
a36 8.654242
a36 8.640117
a36 8.426655
a36 8.511519
a36 8.605945
a36 8.421309
a36 8.543618
a36 8.260802
a36 8.118337
a36 8.239329
a36 8.180883
a36 8.197584
a36 8.490338
a36 8.653332
a36 8.139502
a36 8.433982
a36 8.563211
a36 8.349938
a36 8.399716
a36 8.267807
a36 8.025897
a36 8.127905
a36 8.410899
a36 8.063653
a36 8.531288
a36 8.578526
a36 8.555655
a36 8.433374
a36 8.333917
a36 8.670762
a36 8.012120
a36 8.828425
a36 8.290961
a36 8.832134
a36 8.626566
a36 8.028451
a36 8.628291
a36 8.588819
a36 8.250335
a36 8.242546
a36 8.179662
a36 8.073300
a36 8.411367
a36 8.552402
a36 8.082329
a36 8.583362
a36 8.628341
a36 8.704656
a36 8.306422
a36 8.477546
a36 8.259416
a36 8.502217
a36 8.523847
a36 8.152694
a36 8.322707
a36 8.515131
a36 8.421691
a36 8.582167
a36 8.176546
a36 8.037632
a36 8.963797
a36 8.825184
a36 8.133690
a36 8.566219
a36 8.547908
a36 8.587178
a36 8.608355
a36 8.308183
a36 8.320886
a36 7.921260
a36 7.968220
a36 8.532520
a36 8.464906
a36 8.643852
a36 8.655262
a36 8.449430
a36 8.552723
a36 8.252798
a36 8.404263
a36 7.930192
a36 8.078456
a36 8.299691
a36 8.247762
a36 8.279574
a36 8.447581
a36 8.009946
a36 8.880043
a36 8.605776
a36 8.670853
a36 8.259365
a36 8.306563
a36 8.484668
a36 8.427704
a36 8.155835
a36 8.344805
a36 8.682525
a36 8.206311
a36 8.102498
a36 8.416647
a36 8.384994
a36 7.975783
a36 8.310707
a36 8.481331
a36 8.347467
a36 8.334047
a36 8.520648
a36 8.297955
a36 8.416174
a36 8.410035
a36 8.398234
a36 8.626558
a36 8.574776
a36 8.378486
a36 8.632569
a36 8.270505
a36 8.658089
a36 8.487912
a36 8.447333
a36 8.047394
a36 8.323171
a36 8.220876
a36 8.288066
a36 8.358347
a36 8.518821
a36 9.184303
a36 7.760600
a36 8.837546
a36 8.528100
a36 8.703023
a36 8.115550
a36 7.996465
a36 8.167252
a36 8.669115
a36 8.457734
a36 8.368051
a36 8.243606
a36 8.512651
a36 8.535480
a36 8.699387
a36 8.138325
a36 7.945253
a36 8.055798
a36 8.355029
a36 8.364872
a36 8.374854
a36 8.294870
a36 8.376791
a36 8.483900
a36 8.311634
a36 8.364612
a36 8.028095
a36 8.381430
a36 8.171049
a36 8.621627
a36 8.081595
a36 8.325650
a36 8.431238
a36 8.381636
a36 8.661015
a36 8.520867
a36 8.114904
a36 8.230467
a36 8.874135
a36 8.190124
a36 8.088643
a36 8.695119
a36 8.653708
a36 8.416049
a36 8.114213
a36 8.258638
a36 8.736371
a36 8.748119
a36 8.814283
a36 8.385119
a36 8.438319
a36 8.368615
a36 8.652628
a36 8.311710
a36 8.081475
a36 8.460577
a36 8.408349
a36 8.088897
a36 8.478018
a36 8.703945
a36 8.495222
a36 8.131119
a36 8.093105
a36 8.158277
a36 8.797731
a36 8.394482
a36 8.432126
a36 8.656678
a36 8.370392
a36 8.516286
a36 8.712896
a36 8.256647
a36 8.366484
a36 8.637559
a36 8.193503
a36 8.518999
a36 8.686336
a36 8.311353
a36 8.861234
a36 8.532937
a36 8.416091
a36 8.171586
a36 8.491117
a36 8.154882
a36 8.559093
a36 8.263580
a36 8.365186
a36 8.846392
a36 8.592453
a36 8.292873
a36 8.514492
a36 8.375044
a36 7.925645
a36 8.822944
a36 8.642602
a36 8.472954
a36 8.415283
a36 8.171398
a36 8.579816
a36 8.209922
a36 8.269203
a36 8.361098
a36 8.269640
a36 8.287279
a36 8.297180
a36 8.625551
a36 8.157696
a36 8.231010
a36 8.472512
a36 8.842331
a36 8.180942
a36 8.264210
a36 9.034677
a36 8.682516
a36 8.308730
a36 8.266292
a36 8.830199
a36 8.457890
a36 8.314099
a36 8.182346
a36 8.089007
a36 8.467754
a36 8.352969
a36 8.513389
a36 7.641017
a36 8.446961
a36 8.608336
a36 8.408220
a36 8.396897
a36 8.273720
a36 8.811795
a36 8.789815
a36 8.188496
a36 8.418169
a36 8.426000
a36 8.013570
a36 8.392900
a36 8.298326
a36 8.304484
a36 8.392967
a36 8.323632
a36 8.436655
a36 8.574370
a36 8.274552
a36 8.274368
a36 8.079785
a36 8.038014
a36 9.230329
a36 8.508714
a36 8.128837
a36 8.303777
a36 8.898144
a36 8.244128
a36 8.495932
a36 8.222545
a36 8.288508
a36 8.590431
a36 8.534305
a36 8.739404
a36 8.783152
a36 8.494458
a36 8.434104
a36 8.428813
a36 8.628495
a36 8.359157
a36 9.045083
a36 8.640434
a36 8.602051
a36 8.435759
a36 8.392580
a36 8.679387
a36 8.674662
a36 8.073149
a36 8.324815
a36 8.897915
a36 8.305713
a36 7.898951
a36 8.491204
a36 8.736123
a36 8.630912
a36 8.070260
a36 8.259745
a36 8.617712
a36 8.724166
a36 8.190929
a36 8.007770
a36 8.709702
a36 8.315161
a36 8.511185
a36 8.247382
a36 8.340592
a36 8.431299
a36 8.657275
a36 8.242057
a36 8.575829
a36 8.319531
a36 7.798695
a36 8.827828
a36 8.797571
a36 8.889773
a36 8.476277
a36 8.522843
a36 8.459090
a36 8.389450
a36 8.642429
a36 8.304242
a36 8.542984
a36 8.271573
a36 8.338597
a36 8.929143
a36 8.202106
a36 7.873538
a36 8.838327
a36 8.250244
a36 8.089487
a36 8.321307
a36 8.693604
a36 8.368048
a36 8.977289
a36 8.551382
a36 7.977868
a36 8.215472
a36 8.621352
a36 8.701996
a36 8.437627
a36 9.059861
a36 8.534649
a36 8.653688
a36 8.415604
a36 8.418275
a36 8.345377
a36 8.366497
a36 8.607507
a36 8.622361
a36 8.595940
a36 8.134285
a36 8.027706
a36 8.461792
a36 8.295707
a36 7.965809
a36 8.516773
a36 8.444615
a36 8.162290
a36 8.360801
a36 8.748062
a36 8.578483
a36 8.504265
a36 8.106659
a36 8.323513
a36 8.201074
a36 8.421043
a36 8.299798
a36 8.390041
a36 8.110094
a36 8.401490
a36 8.694162
a36 8.321470
a36 8.639459
a36 8.094517
a36 8.524192
a36 7.974194
a36 8.557682
a36 8.519220
a36 7.928753
a36 7.980609
a36 8.519819
a36 8.276075
a36 8.608880
a36 8.322279
a36 8.403209
a36 8.100285
a36 8.271070
a36 8.255037
a36 8.473550
a36 8.525605
a36 8.829228
a36 8.425155
a36 8.214847
a36 8.263192
a36 8.429860
a36 8.186917
a36 8.397306
a36 8.460691
a36 8.073605
a36 8.575858
a36 8.131439
a36 8.266338
a36 8.664106
a36 8.452293
a36 8.265312
a36 8.619349
a36 8.300374
a36 8.205489
a36 8.325508
a36 8.686166
a36 8.468589
a36 8.245382
a36 8.303295
a36 8.519069
a36 8.483176
a36 8.217804
a36 8.648806
a36 8.303001
a36 8.251686
a36 8.405141
a36 8.504052
a36 8.203769
a36 8.633007
a36 8.575189
a36 8.368174
a36 8.124954
a36 8.511099
a36 7.938067
a36 8.939131
a36 8.410304
a36 8.410390
a36 8.179239
a36 8.164159
a36 8.542909
a36 8.444914
a36 8.312877
a36 8.302880
a36 8.088302
a36 8.190451
a36 8.507216
a36 8.646064
a36 8.175634
a36 8.532988
a36 8.747562
a36 8.078278
a36 8.720435
a36 8.162228
a36 8.928268
a36 8.383152
a36 8.695222
a36 8.528230
a36 8.365485
a36 8.185222
a36 8.823962
a36 8.799914
a36 8.452218
a36 8.124772
a36 8.800114
a36 8.529651
a36 8.211430
a36 8.516521
a36 8.377406
a36 8.089210
a36 8.723149
a36 8.232849
a36 8.182501
a36 8.515354
a36 8.019580
a36 8.197811
a36 8.249515
a36 8.443757
a36 9.219079
a36 7.871186
a36 8.115144
a36 8.242423
a36 8.419318
a36 8.763293
a36 8.093968
a36 8.575682
a36 7.922831
a36 8.352725
a36 8.630260
a36 8.473212
a36 8.680672
a36 8.551936
a36 8.426028
a36 8.546259
a36 8.751353
a36 8.414253
a36 8.729802
a36 8.461480
a36 8.456279
a36 8.849128
a36 8.610366
a36 8.579430
a36 8.480669
a36 8.277801
a36 8.808710
a36 8.397519
a36 8.172861
a36 8.483807
a36 8.134270
a36 8.339426
a36 8.616587
a36 8.390312
a36 8.533021
a36 8.254797
a36 8.623341
a36 8.323226
a36 8.281098
a36 8.123853
a36 8.739561
a36 8.490561
a36 8.947901
a36 8.402806
a36 8.534311
a36 8.349679
a36 8.632120
a36 8.407524
a36 8.558423
a36 8.558177
a36 8.649135
a36 8.691575
a36 8.471969
a36 8.488379
a36 8.494847
a36 8.552880
a36 8.780295
a36 8.809105
a36 8.424121
a36 8.536687
a36 8.160508
a36 8.378093
a36 8.326201
a36 8.796142
a36 8.503044
a36 8.548010
a36 8.364834
a36 8.478717
a36 8.766708
a36 8.503021
a36 8.696568
a36 8.487122
a36 8.169177
a36 8.442442
a36 8.047385
a36 8.881898
a36 8.087897
a36 8.239929
a36 8.303779
a36 8.136182
a36 8.286616
a36 8.645231
a36 8.262692
a36 8.812067
a36 8.217436
a36 8.133141
a36 8.905472
a36 8.402807
a36 8.158022
a36 8.182462
a36 8.571254
a36 8.449367
a36 8.357365
a36 8.637097
a36 8.486526
a36 7.912824
a36 7.965005
a36 8.394359
a36 8.352147
a36 8.520285
a36 8.524982
a36 8.393681
a36 8.753142
a36 8.759765
a36 8.360301
a36 8.206508
a36 8.201112
a36 8.583105
a36 8.262213
a36 8.452016
a36 8.355086
a36 8.321699
a36 8.064557
a36 7.999605
a36 8.107171
a36 8.592572
a36 7.997834
a36 7.934307
a36 8.307696
a36 8.293271
a36 8.650971
a36 8.529546
a36 8.138064
a36 8.552441
a36 8.485818
a36 8.259861
a36 8.176490
a36 8.448429
a36 8.462861
a36 8.646396
a36 8.422144
a36 8.002108
a36 8.568679
a36 8.205472
a36 7.941261
a36 8.441544
a36 8.159350
a36 8.163999
a36 8.296949
a36 8.127362
a36 8.301846
a36 8.045484
a36 8.317665
a36 8.725006
a36 8.387591
a36 8.525164
a36 8.515494
a36 7.751801
a36 8.354253
a36 8.191941
a36 8.420606
a36 8.542277
a36 8.224791
a36 7.815982
a36 8.445484
a36 8.902877
a36 8.214942
a36 8.455907
a36 8.330494
a36 8.182717
a36 8.454566
a36 8.398578
a36 8.351746
a36 8.809548
a36 8.596601
a36 8.550325
a36 8.556491
a36 8.346306
a36 8.327918
a36 8.554370
a36 8.164340
a36 8.256220
a36 8.669455
a36 8.934576
a36 8.292714
a36 8.362358
a36 8.501959
a36 7.894859
a36 8.239086
a36 8.488971
a36 8.340297
a36 8.130182
a36 8.638548
a36 8.026862
a36 8.770680
a36 8.019583
a36 8.376425
a36 8.487252
a36 8.399761
a36 8.412181
a36 8.377333
a36 7.859675
a36 8.420487
a36 8.299329
a36 8.438171
a36 8.296465
a36 8.321094
a36 8.314648
a36 7.799350
a36 8.479550
a36 8.586151
a36 8.502602
a36 8.212097
a36 8.592145
a36 8.135268
a36 8.673246
a36 8.074974
a36 8.479135
a36 8.688354
a36 8.877522
a36 8.311326
a36 8.684829
a36 8.144572
a36 7.982203
a36 8.256021
a36 8.158730
a36 8.375801
a36 8.972116
a36 8.144720
a36 8.205390
a36 8.545632
a36 8.222962
a36 8.628826
a36 8.296943
a36 8.361202
a36 8.688529
a36 8.231467
a36 8.436827
a36 8.662292
a36 8.532206
a36 8.301567
a36 8.698969
a36 8.619436
a36 8.221544
a36 8.355839
a36 8.574415
a36 8.540305
a36 8.659967
a36 8.103386
a36 8.615077
a36 8.736198
a36 8.411228
a36 8.224355
a36 9.053694
a36 8.558902
a36 8.590307
a36 9.022821
a36 8.352530
a36 8.048073
a36 8.268093
a36 8.290881
a36 8.740373
a36 8.020203
a36 8.366628
a36 8.751928
a36 8.323802
a36 8.179270
a36 8.352080
a36 8.677903
a36 8.182190
a36 8.617849
a36 8.548558
a36 8.316114
a36 8.216942
a36 8.148673
a36 8.260911
a36 9.074229
a36 8.297221
a36 8.403229
a36 8.444662
a36 8.011759
a36 8.268918
a36 8.476648
a36 8.612241
a36 8.427225
a36 8.498234
a36 8.389960
a36 8.384855
a36 8.546961
a36 8.550438
a36 8.606785
a36 8.651679
a36 8.516043
a36 8.496165
a36 8.664048
a36 8.545957
a36 8.298982
a36 8.210357
a36 8.021227
a36 8.455338
a36 8.628637
a36 8.971604
a36 8.522027
a36 8.873083
a36 8.497092
a36 8.542374
a36 8.187426
a36 8.350396
a36 8.059006
a36 8.800438
a36 8.545308
a36 7.929911
a36 7.704475
a36 8.885217
a36 8.313052
a36 8.290344
a36 8.378996
a36 8.114879
a36 8.281752
a36 8.215291
a36 8.503584
a36 8.778558
a36 8.716584
a36 8.460464
a36 8.840020
a36 8.315458
a36 9.073682
a36 8.461482
a36 8.444312
a36 8.104034
a36 8.160490
a36 8.179002
a36 9.175064
a36 8.588576
a36 8.389385
a36 8.408813
a36 8.533225
a36 7.926538
a36 8.047873
a36 8.807527
a36 8.500537
a36 8.104553
a36 8.943563
a36 8.911693
a36 8.763888
a36 8.616698
a36 8.471009
a36 7.899994
a36 8.224306
a36 8.244665
a36 8.870343
a36 8.093684
a36 8.592926
a36 8.397434
a36 8.455354
a36 8.517280
a36 8.367594
a36 8.495719
a36 8.425311
a36 8.469094
a36 8.334885
a36 8.499300
a36 8.671341
a36 8.375147
a36 7.989702
a36 8.199503
a36 8.275984
a36 8.229244
a36 7.970625
a36 8.174621
a36 8.444535
a36 8.508182
a36 8.742772
a36 8.609188
a36 8.337389
a36 8.297885
a36 9.003363
a36 8.160028
a36 8.399914
a36 9.009185
a36 8.398785
a36 8.564240
a36 9.074403
a36 8.435376
a36 8.597307
a36 8.371887
a36 8.445137
a36 8.517862
a36 8.394862
a36 8.232959
a36 8.561698
a36 8.440754
a36 8.184915
a36 8.585814
a36 8.083781
a36 8.275143
a36 8.217453
a36 8.383931
a36 8.442634
a36 8.148404
a36 8.754551
a36 8.475739
a36 8.359767
a36 8.578992
a36 8.472400
a36 8.071505
a36 9.203168
a36 8.321310
a36 8.351208
a36 8.585033
a36 8.637687
a36 8.115414
a36 8.584449
a36 8.253887
a36 8.935410
a36 8.537477
a36 8.406804
a36 8.180714
a36 8.435788
a36 8.521994
a36 8.602899
a36 8.411646
a36 8.453335
a36 8.309955
a36 8.426416
a36 8.104274
a36 8.467632
a36 9.242226
a36 8.625824
a36 8.693951
a36 8.481229
a36 8.273732
a36 8.486969
a36 8.150298
a36 8.273199
a36 8.592739
a36 8.516702
a36 8.794973
a36 8.283771
a36 8.157799
a36 8.528072
a36 8.461206
a36 8.517636
a36 8.238638
a36 8.751661
a36 8.574713
a36 8.551924
a36 8.770181
a36 8.367926
a36 8.465117
a36 8.687797
a36 8.248269
a36 8.149740
a36 8.655657
a36 8.119882
a36 8.418565
a36 8.338434
a36 8.402149
a36 8.347498
a36 8.340709
a36 8.222553
a36 8.521581
a36 8.730340
a36 8.406799
a36 8.547913
a36 8.326589
a36 8.472521
a36 8.239979
a36 8.295738
a36 8.780850
a36 8.360736
a36 8.480970
a36 8.480234
a36 8.158336
a36 8.867044
a36 8.670514
a36 8.468713
a36 8.283367
a36 8.536692
a36 9.034705
a36 8.482562
a36 8.491026
a36 8.240433
a36 8.353953
a36 8.571739
a36 8.442788
a36 8.149728
a36 8.110590
a36 8.098494
a36 8.181787
a36 8.767698
