# Supplementary material for: Predicting scale-dependent chromatin polymer properties from systematic coarse-graining
Source: Nat Commun. 2023 Jul 11;14:4108. doi: 10.1038/s41467-023-39907-2 (PMC10336007; doi:10.1038/s41467-023-39907-2)
Supplement: Supplementary file 4 — Source Data [file 41467_2023_39907_MOESM4_ESM.zip › source_data/source_data_fig_5/source_data_fig_5f/Rg_fg_seg10.dat]

38 8.133419
38 8.186247
38 8.144315
38 8.034439
38 8.246132
38 8.084050
38 8.196212
38 8.074330
38 8.198851
38 8.200665
38 7.988863
38 8.169529
38 8.256031
38 8.279068
38 8.022025
38 8.153060
38 8.221850
38 8.120127
38 8.205999
38 8.150448
38 8.050243
38 8.185471
38 8.235096
38 8.196350
38 8.207404
38 8.349756
38 8.198196
38 8.283847
38 8.157605
38 8.119782
38 8.161412
38 8.197053
38 8.123938
38 8.173954
38 8.125225
38 8.033871
38 7.980662
38 8.173752
38 8.012263
38 8.120188
38 8.092944
38 8.158050
38 7.959133
38 8.113130
38 8.118118
38 8.231533
38 8.174501
38 8.083484
38 8.175594
38 8.101360
38 8.217994
38 8.010210
38 8.072020
38 8.293576
38 8.284901
38 8.117039
38 7.974303
38 8.127483
38 8.259936
38 8.200946
38 8.203169
38 8.228509
38 8.089279
38 8.143673
38 8.152649
38 8.263688
38 8.176154
38 8.584929
38 8.289664
38 8.371507
38 7.899062
38 8.304890
38 8.188336
38 8.302020
38 8.255980
38 7.969605
38 8.170779
38 7.991970
38 8.213226
38 8.177448
38 8.204994
38 8.154099
38 7.984619
38 8.026288
38 8.153834
38 8.237656
38 7.991701
38 8.076895
38 8.345611
38 8.048588
38 8.265376
38 8.254053
38 8.152005
38 8.132049
38 8.097840
38 8.241000
38 8.141700
38 8.225890
38 8.137853
38 8.318037
38 8.243602
38 8.269264
38 8.259275
38 8.414637
38 8.095695
38 8.212726
38 8.207862
38 8.198537
38 8.041276
38 8.065729
38 8.050298
38 8.170105
38 8.227581
38 8.173517
38 8.112936
38 8.098361
38 7.940662
38 8.355608
38 8.226317
38 8.233709
38 8.255778
38 8.410532
38 8.181684
38 8.191873
38 8.131455
38 8.125577
38 8.431972
38 8.273426
38 8.176719
38 8.066931
38 8.245848
38 8.230775
38 8.218424
38 8.058061
38 8.009383
38 8.205322
38 8.240124
38 8.205053
38 8.119044
38 8.293456
38 8.327069
38 8.208942
38 8.260212
38 8.232455
38 8.096255
38 8.328664
38 8.177944
38 8.193850
38 8.244488
38 8.290277
38 8.287237
38 8.143006
38 8.252134
38 8.361502
38 8.351212
38 8.270301
38 8.124375
38 8.358250
38 8.472472
38 8.301182
38 8.311285
38 8.165596
38 8.222007
38 8.233645
38 8.254616
38 8.101086
38 8.413235
38 8.178101
38 8.091462
38 8.459867
38 8.156948
38 8.125358
38 8.296339
38 8.148436
38 8.300372
38 8.327770
38 8.192178
38 8.072305
38 8.180786
38 8.280719
38 8.376662
38 8.807814
38 8.499853
38 8.568282
38 8.581740
38 8.569731
38 8.727648
38 8.876523
38 8.522796
38 8.551151
38 8.796399
38 8.646941
38 8.618670
38 8.538034
38 8.554429
38 8.441251
38 8.538494
38 8.730636
38 8.594249
38 8.442557
38 8.429244
38 8.512205
38 8.586952
38 8.366557
38 8.697533
38 8.830703
38 8.609357
38 8.579769
38 8.328253
38 8.550267
38 8.432655
38 8.769101
38 8.957408
38 8.522415
38 8.674203
38 8.688217
38 8.721749
38 8.608422
38 8.593384
38 8.629847
38 8.508728
38 8.697059
38 8.487800
38 8.724154
38 8.558567
38 8.386523
38 8.417184
38 8.722092
38 8.484897
38 8.892148
38 8.368532
38 8.643844
38 8.677582
38 8.602658
38 8.799422
38 8.654730
38 8.640228
38 8.640647
38 8.318092
38 8.394910
38 8.172632
38 8.196387
38 8.118352
38 8.171286
38 8.144597
38 8.129175
38 8.044191
38 8.181898
38 8.055491
38 8.153580
38 8.220377
38 8.205661
38 8.306851
38 8.101111
38 7.975852
38 8.303445
38 8.125462
38 8.218948
38 8.038698
38 8.057180
38 8.023453
38 8.024973
38 8.043155
38 8.090755
38 8.094659
38 8.178346
38 8.072957
38 8.272542
38 8.104398
38 8.174336
38 8.238911
38 8.185074
38 7.986079
38 8.213226
38 8.321320
38 8.253267
38 8.186483
38 8.143977
38 8.267951
38 8.011719
38 8.150519
38 8.171233
38 7.961117
38 8.168499
38 8.126747
38 8.223529
38 8.295817
38 8.019829
38 8.308380
38 8.202307
38 8.064963
38 8.140488
38 8.007964
38 8.073503
38 8.302144
38 8.268564
38 8.166067
38 8.140384
38 8.358580
38 8.053401
38 8.102939
38 8.136906
38 8.038434
38 8.141653
38 8.061462
38 8.135072
38 8.115596
38 8.195741
38 8.079966
38 7.942212
38 8.041616
38 7.946922
38 7.971924
38 7.902808
38 8.092293
38 8.029539
38 7.997954
38 7.986076
38 8.070529
38 8.134317
38 8.128532
38 8.036347
38 8.094226
38 7.976729
38 8.151266
38 7.992542
38 8.051241
38 8.090711
38 8.157459
38 8.166623
38 8.036861
38 8.197901
38 8.071179
38 7.926152
38 8.088288
38 8.048306
38 7.968929
38 8.076438
38 8.236706
38 8.128006
38 8.068226
38 8.054235
38 7.889047
38 8.053444
38 7.949045
38 8.015093
38 8.002720
38 8.158792
38 8.064880
38 7.894973
38 7.963127
38 7.932075
38 8.057543
38 8.079559
38 8.098562
38 8.148612
38 8.105513
38 8.051988
38 7.960699
38 8.000520
38 7.966733
38 8.059093
38 7.983838
38 7.971598
38 7.993141
38 8.064543
38 8.143939
38 7.944561
38 7.971092
38 7.999207
38 8.062890
38 7.991957
38 7.916779
38 7.962866
38 8.000695
38 8.054449
38 7.982270
38 8.090663
38 8.013065
38 8.040173
38 7.990883
38 8.096362
38 7.978038
38 8.079873
38 8.038001
38 8.140620
38 7.907781
38 7.961243
38 8.010707
38 7.969173
38 8.037541
38 7.962314
38 8.095203
38 8.034615
38 7.972272
38 8.057009
38 8.108581
38 7.934638
38 7.920170
38 8.234030
38 8.148284
38 8.243541
38 8.055850
38 7.768254
38 8.243504
38 7.971138
38 7.910712
38 7.978247
38 8.164270
38 7.963102
38 7.940546
38 7.973248
38 8.139150
38 7.996231
38 7.998439
38 8.047647
38 7.880615
38 7.884104
38 8.166315
38 8.067103
38 8.172571
38 8.281978
38 8.261663
38 8.230050
38 8.171702
38 7.946245
38 8.189241
38 8.187582
38 8.023296
38 8.101394
38 8.325683
38 8.175548
38 8.280308
38 8.402729
38 8.157171
38 7.999697
38 8.067435
38 8.101586
38 8.133348
38 8.069811
38 8.121096
38 8.073430
38 8.437569
38 8.078251
38 8.266951
38 8.283081
38 8.223067
38 8.078976
38 8.194453
38 8.170864
38 8.195344
38 8.056592
38 8.295522
38 8.209440
38 8.367124
38 8.158151
38 8.233912
38 8.287179
38 8.340602
38 8.274957
38 8.148017
38 8.306871
38 8.409134
38 8.238958
38 8.043622
38 8.114591
38 8.204167
38 8.149380
38 8.220745
38 8.260383
38 8.108087
38 8.129410
38 8.296114
38 8.211416
38 8.191810
38 8.210243
38 8.177104
38 8.445675
38 8.203708
38 8.052597
38 7.750495
38 7.731517
38 7.771014
38 7.851587
38 7.786095
38 7.632422
38 7.741235
38 7.708545
38 7.650009
38 7.702336
38 7.676127
38 7.736269
38 7.789045
38 7.895080
38 7.774460
38 7.681071
38 7.748079
38 7.733660
38 7.811671
38 7.801358
38 7.744938
38 7.791117
38 7.631140
38 7.860860
38 7.729053
38 7.797045
38 7.646187
38 7.803148
38 7.864513
38 7.593977
38 7.693082
38 7.680647
38 7.749732
38 7.762344
38 7.702338
38 7.682023
38 7.794170
38 7.922970
38 7.847552
38 7.835602
38 7.875877
38 7.838931
38 7.776473
38 7.768103
38 7.749089
38 7.647587
38 7.823607
38 7.689823
38 7.667292
38 7.838772
38 7.759708
38 7.719891
38 7.846394
38 7.653658
38 7.839203
38 7.901272
38 7.760063
38 7.831901
38 7.809363
38 7.676144
38 8.293987
38 8.167423
38 8.002463
38 8.121591
38 8.161714
38 8.106753
38 8.127165
38 8.233874
38 7.996620
38 8.204535
38 8.214789
38 7.944917
38 8.192312
38 8.024985
38 8.353508
38 8.157493
38 8.231844
38 8.249410
38 8.226214
38 8.141192
38 8.248692
38 8.024839
38 8.082714
38 8.120656
38 7.941615
38 8.194736
38 8.172055
38 8.068088
38 8.074900
38 8.206676
38 8.068857
38 8.137510
38 8.091607
38 8.198451
38 8.199308
38 8.001869
38 8.171672
38 7.971002
38 8.036714
38 8.246415
38 8.218430
38 8.175740
38 8.274277
38 8.213017
38 8.086111
38 8.135851
38 8.177975
38 7.960565
38 8.019951
38 8.273582
38 7.988152
38 8.223847
38 8.133242
38 8.266580
38 8.137675
38 8.216274
38 8.199541
38 8.104581
38 8.116371
38 8.031858
38 8.226147
38 8.472920
38 8.250737
38 8.363551
38 8.240330
38 8.404737
38 8.357828
38 8.362643
38 8.288766
38 8.179523
38 8.284235
38 8.401719
38 8.067594
38 8.252537
38 8.227656
38 8.247155
38 8.187921
38 8.321516
38 8.233925
38 8.315706
38 8.407370
38 8.375421
38 8.340190
38 8.200710
38 8.451884
38 8.524444
38 8.360098
38 8.455135
38 8.414722
38 8.303928
38 8.241487
38 8.266494
38 8.363887
38 8.211049
38 8.246713
38 8.342894
38 8.271825
38 8.264123
38 8.478530
38 8.259309
38 8.211700
38 8.429277
38 8.442555
38 8.304767
38 8.289314
38 8.314106
38 8.231969
38 8.271334
38 8.344819
38 8.420634
38 8.334138
38 8.226565
38 8.141966
38 8.337199
38 8.355666
38 8.257072
38 8.342306
38 8.373413
38 8.279497
38 8.219545
38 7.916080
38 7.940107
38 8.030696
38 7.998358
38 7.937303
38 8.020840
38 7.982897
38 7.918110
38 7.932957
38 8.054007
38 8.148365
38 7.848543
38 8.029100
38 7.800184
38 7.899002
38 8.100134
38 8.120298
38 7.959841
38 8.085075
38 8.023619
38 7.932614
38 8.013129
38 7.888436
38 8.028210
38 7.957715
38 8.034183
38 8.026743
38 7.973638
38 8.050858
38 8.007927
38 7.973227
38 7.950727
38 8.096139
38 8.026789
38 8.024215
38 7.937160
38 7.978489
38 7.954836
38 7.931203
38 7.857127
38 7.978902
38 7.942125
38 7.976353
38 7.905023
38 7.866878
38 7.846524
38 7.893283
38 8.050960
38 7.914928
38 7.818398
38 7.991784
38 7.939184
38 7.887179
38 7.878432
38 7.915421
38 7.954886
38 7.944245
38 8.058106
38 8.019779
38 7.957369
38 8.254553
38 8.250484
38 7.992789
38 8.166141
38 8.317056
38 7.987602
38 8.337154
38 8.234269
38 8.059865
38 8.238756
38 8.169183
38 8.210583
38 8.216829
38 8.088258
38 8.073852
38 8.013031
38 8.150608
38 8.234228
38 8.189154
38 8.263880
38 8.117803
38 8.202902
38 8.205104
38 8.318650
38 7.954085
38 7.963451
38 8.245011
38 8.086222
38 8.172367
38 8.299224
38 8.247770
38 8.285138
38 8.156100
38 8.277915
38 7.992617
38 8.074639
38 8.074172
38 8.219000
38 8.149767
38 8.271641
38 8.307871
38 8.130094
38 8.108199
38 8.223847
38 8.201071
38 8.184143
38 8.023867
38 8.175014
38 8.234610
38 8.225558
38 8.108125
38 8.256326
38 8.195979
38 8.104689
38 8.058724
38 8.178186
38 8.161579
38 8.083572
38 8.115308
38 8.169792
38 8.606044
38 8.643404
38 8.542673
38 8.533619
38 8.673528
38 8.592194
38 8.555038
38 8.533349
38 8.515680
38 8.553708
38 8.744799
38 8.390749
38 8.592010
38 8.514090
38 8.457284
38 8.374544
38 8.606097
38 8.809800
38 8.371265
38 8.514456
38 8.735467
38 8.370898
38 8.502638
38 8.464373
38 8.539183
38 8.759404
38 8.639184
38 8.465553
38 8.475002
38 8.421452
38 8.670129
38 8.433269
38 8.548327
38 8.486675
38 8.586246
38 8.599350
38 8.397771
38 8.449160
38 8.380461
38 8.570222
38 8.579659
38 8.641965
38 8.518793
38 8.540288
38 8.601165
38 8.472811
38 8.583701
38 8.404870
38 8.333344
38 8.401113
38 8.516155
38 8.755017
38 8.426607
38 8.627452
38 8.476226
38 8.859228
38 8.497246
38 8.448012
38 8.622968
38 8.891957
38 8.593492
38 8.271090
38 8.505238
38 8.532214
38 8.468835
38 8.223251
38 8.877241
38 8.305019
38 8.543423
38 8.267136
38 8.716843
38 8.441784
38 8.469679
38 8.629615
38 8.418394
38 8.425152
38 8.289786
38 8.516660
38 8.594124
38 8.320696
38 8.502522
38 8.537733
38 8.493214
38 8.467500
38 8.782909
38 8.472932
38 8.332348
38 8.458185
38 8.459853
38 8.293017
38 8.452186
38 8.371698
38 8.683859
38 8.460365
38 8.623869
38 8.372311
38 8.539519
38 8.422086
38 8.486994
38 8.380705
38 8.804782
38 8.631479
38 8.300673
38 8.472142
38 8.546110
38 8.598881
38 8.591305
38 8.493839
38 8.441875
38 8.518555
38 8.566188
38 8.351123
38 8.645558
38 8.470426
38 8.464776
38 8.457421
38 8.590505
38 8.339065
38 8.370615
38 8.860786
38 8.083058
38 8.343449
38 8.133028
38 8.189606
38 8.113209
38 8.203438
38 8.244008
38 8.266238
38 8.137790
38 8.315967
38 8.163804
38 8.279376
38 8.322177
38 8.178063
38 8.139628
38 8.174533
38 8.298736
38 8.204971
38 8.161556
38 8.433912
38 8.318469
38 8.253669
38 8.227933
38 8.235888
38 8.277124
38 8.216566
38 8.162207
38 8.109435
38 8.159021
38 8.329245
38 8.081537
38 8.353206
38 8.266798
38 8.195825
38 8.236283
38 8.248375
38 8.166847
38 8.374955
38 8.271555
38 8.243398
38 8.203251
38 8.174738
38 8.319188
38 8.018316
38 8.255002
38 8.221068
38 8.191115
38 8.550526
38 8.356905
38 8.330233
38 8.280532
38 8.166722
38 8.289939
38 8.144145
38 8.210566
38 8.051418
38 8.142381
38 8.083231
38 8.216112
38 8.174678
38 7.931525
38 7.877922
38 7.877160
38 7.928211
38 8.155131
38 7.841510
38 7.814212
38 7.843328
38 7.951506
38 7.921934
38 7.965959
38 8.030884
38 7.938703
38 8.073650
38 7.976564
38 8.007772
38 7.978846
38 8.079571
38 8.009759
38 7.985953
38 7.903497
38 8.047730
38 7.877614
38 7.910250
38 7.798439
38 7.971116
38 7.792672
38 7.968845
38 7.987128
38 7.882231
38 7.757110
38 7.898557
38 7.909859
38 7.905425
38 7.904880
38 7.852048
38 7.970124
38 7.857259
38 7.848044
38 8.019629
38 7.793555
38 7.800133
38 8.162181
38 7.866345
38 7.868488
38 7.899193
38 7.981882
38 8.001758
38 7.877432
38 8.033645
38 7.998373
38 7.998462
38 7.970227
38 7.917729
38 8.005822
38 7.888500
38 8.064269
38 8.046855
38 7.870239
38 7.857481
38 8.601460
38 8.506263
38 8.404962
38 8.454554
38 8.538607
38 8.543653
38 8.511072
38 8.307529
38 8.515952
38 8.460224
38 8.478065
38 8.552087
38 8.592854
38 8.725732
38 8.748318
38 8.395989
38 8.411572
38 8.655925
38 8.559706
38 8.435035
38 8.411171
38 8.488136
38 8.453558
38 8.549328
38 8.567948
38 8.488920
38 8.383762
38 8.936156
38 8.343175
38 8.468903
38 8.352797
38 8.663498
38 8.457080
38 8.407280
38 8.460966
38 8.341550
38 8.511080
38 8.437714
38 8.322121
38 8.412646
38 8.280767
38 8.343693
38 8.314151
38 8.530904
38 8.413031
38 8.532850
38 8.273437
38 8.562398
38 8.551933
38 8.437888
38 8.393133
38 8.808866
38 8.692891
38 8.579338
38 8.579736
38 8.490832
38 8.698748
38 8.439990
38 8.405184
38 8.315861
38 8.460257
38 8.329652
38 8.261762
38 8.200502
38 8.310355
38 8.425883
38 8.173613
38 8.340258
38 8.386852
38 8.236856
38 8.265054
38 8.358244
38 8.168894
38 8.197048
38 8.453370
38 8.240466
38 8.074899
38 8.268596
38 8.138461
38 8.325367
38 8.414500
38 8.580806
38 8.561603
38 8.361876
38 8.096622
38 8.301083
38 8.422770
38 8.346440
38 8.263142
38 8.278746
38 8.236749
38 8.240965
38 8.192629
38 8.397460
38 8.216675
38 8.210873
38 8.264760
38 8.191423
38 8.418617
38 8.449802
38 8.398227
38 8.388624
38 8.446688
38 8.124676
38 8.458288
38 8.331733
38 8.498085
38 8.484140
38 8.412352
38 8.135631
38 8.159738
38 8.294117
38 8.220016
38 8.361566
38 8.359783
38 8.128267
38 8.212623
38 8.202906
38 8.213042
38 8.221861
38 8.122812
38 8.207571
38 8.006162
38 8.267143
38 8.123231
38 8.152596
38 8.139071
38 7.933058
38 7.898271
38 7.896955
38 8.067216
38 7.983972
38 8.140872
38 8.453829
38 8.352172
38 8.158419
38 8.070639
38 8.049129
38 8.167778
38 7.993376
38 7.870249
38 8.051611
38 8.199475
38 8.009434
38 8.015677
38 8.146545
38 8.153371
38 8.072507
38 7.994446
38 8.084261
38 8.081600
38 8.000306
38 8.088785
38 8.182887
38 7.972288
38 7.923284
38 8.070098
38 8.011259
38 8.039689
38 7.921289
38 8.184547
38 8.047578
38 8.070586
38 7.863040
38 8.010356
38 8.007041
38 8.028342
38 8.200727
38 8.031907
38 7.936773
38 8.054049
38 8.038940
38 7.984251
38 8.011549
38 8.157203
38 8.139860
38 8.262412
38 8.084921
38 8.122353
38 8.145023
38 7.879674
38 7.802809
38 7.949243
38 7.846789
38 7.679545
38 7.825363
38 7.909142
38 7.981393
38 7.761403
38 7.831257
38 7.930444
38 8.018194
38 7.771392
38 7.943960
38 7.915070
38 7.800481
38 7.836374
38 7.861327
38 7.905256
38 7.815328
38 7.874889
38 8.077343
38 7.826099
38 7.880551
38 7.849114
38 7.764917
38 7.962933
38 7.891499
38 7.888983
38 7.748632
38 7.929294
38 7.954546
38 7.836754
38 7.914118
38 7.758091
38 7.934221
38 7.891646
38 7.797629
38 7.794629
38 7.968459
38 7.769418
38 7.867131
38 7.857335
38 7.883761
38 8.005086
38 7.826576
38 7.726144
38 7.816606
38 8.186391
38 7.966157
38 8.013512
38 7.807670
38 7.714566
38 8.018392
38 7.965528
38 7.887282
38 7.840114
38 7.832895
38 7.962588
38 7.976372
38 8.019602
38 8.260141
38 8.293116
38 8.180011
38 8.294618
38 8.188281
38 8.175315
38 8.328022
38 8.235408
38 8.183777
38 8.176558
38 8.089482
38 8.232635
38 8.071161
38 8.209686
38 8.022974
38 8.197773
38 7.945189
38 8.136515
38 8.246084
38 8.205645
38 8.233061
38 8.090078
38 8.162146
38 8.216361
38 8.203418
38 8.077139
38 8.020554
38 8.128493
38 8.319462
38 8.409505
38 8.243655
38 8.202756
38 8.190910
38 8.247649
38 8.308097
38 8.448824
38 8.155316
38 8.134235
38 8.227640
38 8.126449
38 8.392121
38 8.356502
38 8.177693
38 8.098270
38 8.134311
38 8.121473
38 8.179774
38 8.126386
38 8.168065
38 8.254240
38 8.353943
38 8.290871
38 8.208989
38 8.061365
38 8.214539
38 8.318642
38 8.182050
38 8.247939
38 8.115025
38 9.310228
38 8.937953
38 9.059620
38 9.063636
38 9.311289
38 9.000371
38 9.293667
38 9.119401
38 9.137626
38 9.208245
38 9.084357
38 9.285350
38 9.080813
38 8.928211
38 9.142198
38 9.115417
38 8.769225
38 8.912085
38 9.095858
38 9.214723
38 8.893265
38 8.797646
38 9.028870
38 9.142538
38 9.377266
38 9.460306
38 8.748978
38 9.182832
38 9.264115
38 9.125115
38 9.199500
38 9.191277
38 9.076222
38 9.247723
38 9.096402
38 9.092748
38 9.053803
38 9.153851
38 9.422940
38 9.102435
38 9.113736
38 9.132449
38 9.085134
38 9.329835
38 9.157927
38 9.135409
38 8.741542
38 9.015791
38 8.933704
38 9.180842
38 9.117559
38 9.023100
38 9.235179
38 8.877044
38 9.017027
38 9.128389
38 9.175762
38 8.846256
38 9.153575
38 8.805906
38 8.968005
38 8.952718
38 8.981082
38 9.255658
38 9.101532
38 9.613645
38 9.104105
38 9.337379
38 9.546140
38 9.007779
38 8.904713
38 8.879908
38 8.978225
38 8.837911
38 8.453095
38 8.618203
38 8.998210
38 9.017696
38 8.691741
38 8.817111
38 9.141116
38 8.975268
38 8.962693
38 8.746253
38 9.138578
38 8.740203
38 8.798199
38 8.664362
38 8.780573
38 8.826976
38 8.920457
38 8.675121
38 9.140026
38 8.821952
38 8.662827
38 8.716514
38 8.567937
38 8.662535
38 8.973075
38 8.598525
38 8.716405
38 8.836504
38 8.761852
38 8.982061
38 8.805552
38 9.000332
38 8.807320
38 8.671125
38 9.010501
38 8.621594
38 8.915622
38 8.945137
38 8.641700
38 8.713564
38 9.340437
38 9.042402
38 9.130287
38 8.895557
38 8.588580
38 8.703539
38 8.002001
38 8.083561
38 8.160645
38 7.954133
38 7.952889
38 7.981612
38 7.764889
38 7.933199
38 7.972300
38 7.900378
38 8.013824
38 7.827303
38 7.869197
38 7.971924
38 7.779210
38 7.934289
38 8.040457
38 7.863937
38 7.868757
38 7.814576
38 8.147415
38 7.898633
38 7.968146
38 8.093931
38 8.012689
38 7.982430
38 7.960074
38 8.054636
38 7.964816
38 7.879699
38 7.949746
38 8.128087
38 7.942198
38 7.914452
38 7.936188
38 7.936878
38 7.903526
38 7.935709
38 7.893422
38 8.119666
38 7.830476
38 8.081127
38 7.930268
38 7.994494
38 8.038721
38 7.970626
38 8.028134
38 8.016137
38 7.917872
38 7.872497
38 8.099766
38 7.871465
38 7.943669
38 8.142619
38 7.973359
38 8.092226
38 8.023796
38 8.073817
38 8.067047
38 8.108870
38 8.621061
38 8.799137
38 8.909556
38 8.766805
38 8.586459
38 8.970844
38 8.434294
38 8.825134
38 8.854824
38 9.238459
38 8.861396
38 9.101016
38 8.914323
38 9.032312
38 9.071667
38 9.055437
38 9.005877
38 8.750731
38 8.807550
38 8.778479
38 8.782190
38 9.102464
38 8.729305
38 8.630491
38 8.891849
38 9.050678
38 8.892531
38 8.708261
38 8.918072
38 9.055451
38 8.910531
38 8.829619
38 9.004006
38 8.640549
38 8.768902
38 8.636698
38 8.868048
38 8.745263
38 8.774061
38 8.927691
38 8.773722
38 8.722290
38 8.871690
38 8.945483
38 8.695046
38 8.863633
38 8.659737
38 8.696789
38 8.938711
38 8.779752
38 8.888340
38 8.934874
38 8.789063
38 8.893293
38 8.802590
38 8.941122
38 8.686320
38 8.619592
38 8.982073
38 8.758222
38 8.145580
38 8.513039
38 8.344925
38 8.494427
38 8.595104
38 8.591110
38 8.258640
38 8.555701
38 8.312185
38 8.419609
38 8.398554
38 8.497795
38 8.295695
38 8.464247
38 8.499843
38 8.395027
38 8.352939
38 8.678005
38 8.488540
38 8.427054
38 8.363679
38 8.178321
38 8.303415
38 8.454244
38 8.399328
38 8.469585
38 8.474493
38 8.524709
38 8.346756
38 8.674433
38 8.413013
38 8.401822
38 8.368449
38 8.526761
38 8.322760
38 8.469094
38 8.709281
38 8.375428
38 8.592967
38 8.428257
38 8.471997
38 8.494088
38 8.309385
38 8.335253
38 8.598881
38 8.362114
38 8.435814
38 8.439942
38 8.343553
38 8.469237
38 8.321501
38 8.503973
38 8.369671
38 8.324015
38 8.303221
38 8.480093
38 8.677842
38 8.340476
38 8.624908
38 8.427087
38 8.093209
38 8.037595
38 8.082008
38 8.120807
38 8.048338
38 7.930938
38 7.902839
38 8.022119
38 8.021754
38 8.115922
38 7.988559
38 8.083314
38 7.988289
38 7.930010
38 8.019557
38 8.006007
38 7.953965
38 8.054725
38 8.015988
38 7.981986
38 8.085565
38 7.936120
38 7.969091
38 7.988191
38 8.027184
38 7.992598
38 7.916391
38 7.954717
38 7.819645
38 8.262895
38 8.013093
38 8.045438
38 8.171463
38 8.091035
38 7.998808
38 8.067369
38 8.021678
38 8.109550
38 7.921542
38 8.113095
38 7.840836
38 7.961238
38 7.944465
38 7.905423
38 7.962551
38 8.031418
38 7.890711
38 7.978760
38 8.121777
38 7.974268
38 8.017655
38 8.056320
38 7.987384
38 8.002348
38 7.932906
38 8.098400
38 7.950148
38 7.951529
38 8.132020
38 8.001898
38 8.659628
38 8.620111
38 8.713667
38 8.752878
38 8.690324
38 8.659916
38 8.660467
38 8.315060
38 8.588388
38 8.668889
38 8.722388
38 8.618037
38 8.633754
38 8.563426
38 8.806860
38 8.438600
38 8.681252
38 8.541715
38 8.749018
38 9.018289
38 8.879281
38 8.555927
38 8.544866
38 8.675079
38 8.531685
38 8.529274
38 8.642184
38 8.638892
38 8.688990
38 8.624503
38 9.082767
38 8.601111
38 8.670458
38 8.699894
38 8.750709
38 8.612557
38 8.799842
38 8.624896
38 8.600832
38 8.498730
38 8.433391
38 8.635661
38 8.603964
38 8.517394
38 8.378436
38 8.457120
38 8.652634
38 8.637393
38 8.605909
38 8.721972
38 8.613615
38 8.678709
38 8.718131
38 8.734907
38 8.566021
38 8.723761
38 8.647802
38 8.595670
38 8.749593
38 8.834653
38 8.454021
38 8.492717
38 8.553786
38 8.361515
38 8.518129
38 8.528728
38 8.531703
38 8.556126
38 8.770651
38 8.794839
38 8.693253
38 8.794031
38 8.441359
38 8.774485
38 8.746871
38 8.598694
38 8.497230
38 8.526017
38 8.625734
38 8.461448
38 8.481315
38 8.723664
38 8.634759
38 8.526328
38 8.795593
38 8.772662
38 8.549858
38 8.625255
38 8.794161
38 8.492393
38 8.695124
38 8.621685
38 8.653937
38 8.635366
38 8.629780
38 8.964428
38 8.455863
38 8.446626
38 8.638158
38 8.688905
38 8.649150
38 8.572730
38 8.654410
38 8.567841
38 8.769415
38 8.503620
38 8.582028
38 8.475609
38 8.526071
38 8.432654
38 8.606156
38 8.515664
38 8.820302
38 8.752982
38 8.829310
38 8.681887
38 8.803543
38 8.773242
38 8.600631
38 8.812183
38 7.977396
38 8.143158
38 8.094138
38 7.939033
38 8.068619
38 8.180897
38 7.972538
38 8.155338
38 8.076800
38 8.284815
38 7.925428
38 8.044582
38 8.079699
38 8.290689
38 8.117701
38 8.004834
38 7.932785
38 7.974476
38 8.078158
38 8.014302
38 8.195119
38 8.030551
38 7.986528
38 8.105999
38 7.893225
38 8.107974
38 8.027035
38 8.080640
38 8.070689
38 7.879157
38 8.133642
38 8.192943
38 8.029533
38 8.105589
38 8.032875
38 7.867758
38 8.100942
38 7.945038
38 8.212277
38 8.120445
38 8.057869
38 7.998638
38 7.971342
38 8.036008
38 8.054786
38 8.009418
38 8.012288
38 7.980975
38 8.150097
38 8.010903
38 8.038763
38 8.108235
38 7.900319
38 7.942819
38 8.116939
38 8.137922
38 8.072265
38 7.976157
38 8.081047
38 8.046427
38 9.127710
38 8.855633
38 8.925056
38 8.774631
38 8.868206
38 8.871790
38 8.623935
38 9.024638
38 8.662787
38 8.810151
38 8.936487
38 9.078523
38 8.832348
38 8.922475
38 8.936821
38 9.008271
38 8.992556
38 9.047385
38 9.002223
38 8.779601
38 8.946675
38 8.574265
38 9.225184
38 9.048938
38 8.803462
38 9.058592
38 8.820744
38 8.838663
38 8.979041
38 9.072017
38 8.965639
38 8.779641
38 8.864952
38 8.895805
38 9.006966
38 9.006190
38 8.788002
38 8.822501
38 8.798323
38 9.178667
38 9.041373
38 8.864097
38 8.926572
38 9.229624
38 8.744584
38 8.800871
38 8.644864
38 8.615873
38 8.685888
38 9.072389
38 8.791289
38 8.870744
38 9.220729
38 8.890741
38 8.928996
38 9.015094
38 8.837386
38 9.080678
38 8.746809
38 8.958608
38 7.930545
38 8.099931
38 8.121687
38 8.264332
38 8.141341
38 8.029664
38 8.071861
38 7.884821
38 7.988329
38 8.099975
38 8.067564
38 8.041337
38 8.015604
38 8.003879
38 7.988780
38 8.002319
38 8.003236
38 8.101557
38 7.975144
38 7.817501
38 8.098482
38 8.009496
38 8.150466
38 7.953356
38 7.845991
38 8.034203
38 7.990324
38 8.089032
38 8.048475
38 8.119698
38 8.135114
38 8.305655
38 8.221780
38 8.173226
38 7.997679
38 8.091570
38 8.054102
38 8.031457
38 8.021673
38 8.048641
38 8.047165
38 8.163205
38 8.066957
38 8.141563
38 8.008402
38 8.024804
38 8.044384
38 8.190165
38 7.982361
38 8.144036
38 8.098317
38 7.933495
38 7.997117
38 8.009230
38 8.113906
38 8.076813
38 8.206650
38 8.147682
38 7.986700
38 8.224428
38 7.737445
38 7.810444
38 7.962210
38 7.845028
38 7.696869
38 7.739709
38 7.760918
38 7.777386
38 7.681174
38 7.712972
38 7.876043
38 7.743966
38 7.908972
38 7.865226
38 7.740923
38 7.770537
38 7.710451
38 7.916855
38 7.789735
38 7.830099
38 7.666959
38 7.764616
38 7.655883
38 7.645006
38 7.773609
38 7.832425
38 7.872018
38 7.776992
38 7.670878
38 7.702177
38 7.812365
38 7.691768
38 7.695110
38 7.762864
38 7.898128
38 7.724514
38 7.741276
38 7.800988
38 7.714582
38 7.612349
38 7.855657
38 7.802085
38 7.795787
38 7.880821
38 7.813365
38 7.734345
38 7.777943
38 7.626619
38 7.764234
38 7.859540
38 7.703013
38 7.888133
38 7.699197
38 7.729086
38 7.754911
38 7.684759
38 7.800118
38 7.828567
38 7.828088
38 7.700502
38 8.219941
38 8.063032
38 8.228508
38 8.332223
38 8.561693
38 8.581305
38 8.589134
38 8.136933
38 8.022978
38 8.357610
38 8.637316
38 8.445797
38 8.246259
38 8.314318
38 8.458254
38 8.166333
38 8.269167
38 8.372864
38 8.193799
38 8.523334
38 8.664705
38 8.308466
38 8.742609
38 8.177009
38 8.560383
38 8.186005
38 8.285551
38 8.080313
38 8.124805
38 8.249807
38 8.369655
38 8.168067
38 8.181909
38 7.989840
38 8.263223
38 8.356010
38 8.134224
38 8.194350
38 8.395927
38 8.315595
38 8.096974
38 8.172915
38 8.347981
38 8.305206
38 8.319485
38 8.563009
38 8.351854
38 8.134570
38 8.250574
38 8.469296
38 8.199186
38 8.367619
38 8.159093
38 8.535141
38 8.513060
38 8.423060
38 8.604181
38 8.694709
38 8.417422
38 8.331347
38 8.212291
38 8.146383
38 8.376781
38 8.280201
38 8.250397
38 8.234174
38 8.130539
38 8.178753
38 8.181169
38 8.195863
38 8.219866
38 8.304781
38 8.271689
38 8.232570
38 8.117291
38 8.373601
38 8.399532
38 8.251334
38 8.311558
38 8.218434
38 8.446813
38 8.214558
38 8.303954
38 8.347439
38 8.409181
38 8.369570
38 8.382657
38 8.298923
38 8.203259
38 8.276631
38 8.295016
38 8.277651
38 8.129125
38 8.287399
38 8.156596
38 8.390606
38 8.323232
38 8.279855
38 8.222191
38 8.246492
38 8.407737
38 8.299973
38 8.159422
38 8.137494
38 8.272751
38 8.254574
38 8.130364
38 8.284555
38 8.224226
38 8.341966
38 8.206046
38 8.284409
38 8.330873
38 8.249236
38 8.168662
38 8.028130
38 8.144936
38 8.247042
38 8.192189
38 8.307704
38 8.825058
38 8.587608
38 8.711336
38 8.375042
38 8.711226
38 8.400025
38 8.741308
38 8.630662
38 8.972619
38 8.575689
38 8.558469
38 8.650540
38 8.858059
38 8.858789
38 8.749539
38 8.506697
38 8.901982
38 8.936814
38 9.003000
38 8.766111
38 8.732229
38 8.582726
38 8.431047
38 8.745508
38 8.856718
38 8.510273
38 8.590016
38 8.457129
38 8.515657
38 8.692381
38 8.396606
38 8.420798
38 8.799704
38 8.735228
38 8.434413
38 8.711456
38 9.111325
38 8.765799
38 8.827689
38 9.121504
38 9.069584
38 9.138655
38 8.651611
38 8.592337
38 8.878413
38 8.965824
38 9.198554
38 9.078184
38 9.071072
38 8.965991
38 9.389798
38 9.065363
38 8.900098
38 8.708418
38 8.745896
38 8.819852
38 8.838475
38 9.054272
38 9.024540
38 8.943999
38 8.372918
38 8.198895
38 8.554574
38 8.259824
38 8.436161
38 8.356737
38 8.371272
38 8.545572
38 8.500310
38 8.326290
38 8.359723
38 8.341345
38 8.466949
38 8.296084
38 8.304161
38 8.267560
38 8.566821
38 8.527174
38 8.481538
38 8.396416
38 8.430747
38 8.325783
38 8.294051
38 8.253993
38 8.388893
38 8.423192
38 8.188454
38 8.538419
38 8.502145
38 8.521987
38 8.634319
38 8.471676
38 8.463089
38 8.336717
38 8.399576
38 8.418578
38 8.424358
38 8.505833
38 8.216031
38 8.279947
38 8.335421
38 8.287495
38 8.310900
38 8.193620
38 8.414608
38 8.383641
38 8.660007
38 8.292311
38 8.391981
38 8.509986
38 8.437395
38 8.455724
38 8.122160
38 8.289042
38 8.551782
38 8.187393
38 8.377478
38 8.321690
38 8.705224
38 8.410280
38 8.720788
38 8.671765
38 8.862509
38 8.694184
38 8.810187
38 8.670321
38 8.959761
38 8.845258
38 8.656853
38 8.761788
38 8.848746
38 8.959975
38 8.833033
38 8.864882
38 8.536912
38 8.809638
38 8.766863
38 8.764002
38 8.593671
38 8.937959
38 9.052896
38 8.837457
38 8.895974
38 8.893767
38 8.825519
38 8.947777
38 8.903816
38 8.735046
38 8.898275
38 8.830824
38 8.897841
38 8.760847
38 9.235308
38 8.741484
38 8.869814
38 8.663583
38 8.723802
38 9.006021
38 8.946446
38 8.738424
38 8.950982
38 8.991148
38 8.897598
38 8.905507
38 8.762290
38 9.058199
38 8.960854
38 8.644181
38 8.867758
38 8.715579
38 9.006275
38 9.056020
38 8.755931
38 8.929476
38 9.006126
38 8.666226
38 8.945699
38 8.520298
38 8.717322
38 8.652229
38 9.068607
38 9.525639
38 8.889081
38 9.078771
38 9.068544
38 8.842352
38 9.031077
38 8.830589
38 8.941832
38 9.276248
38 9.323093
38 8.816481
38 9.012649
38 9.077017
38 8.913811
38 8.871177
38 8.661970
38 8.877114
38 8.893826
38 9.099927
38 9.078420
38 8.938761
38 8.917267
38 9.108393
38 8.894552
38 9.100603
38 9.116751
38 9.080865
38 8.934277
38 8.854815
38 8.858723
38 8.784818
38 9.025661
38 8.935616
38 9.090648
38 9.089539
38 9.010548
38 9.066841
38 8.840219
38 9.283966
38 8.868796
38 8.857934
38 9.031139
38 9.309751
38 9.329069
38 9.039657
38 9.100448
38 8.863609
38 8.928498
38 9.136137
38 8.950203
38 9.058316
38 9.149556
38 8.962582
38 9.584374
38 9.075939
38 9.148210
38 9.125814
38 9.032619
38 9.249610
38 8.390907
38 8.383455
38 8.480186
38 8.360899
38 8.421041
38 8.288651
38 8.303431
38 8.574406
38 8.491445
38 8.554217
38 8.452649
38 8.693886
38 8.340580
38 8.214765
38 8.352207
38 8.414832
38 8.653835
38 8.450956
38 8.695522
38 8.439378
38 8.341658
38 8.374263
38 8.497077
38 8.270117
38 8.412411
38 8.519535
38 8.337334
38 8.728837
38 8.386619
38 8.510844
38 8.449817
38 8.496987
38 8.260738
38 8.624507
38 8.337127
38 8.482922
38 8.482237
38 8.318906
38 8.658853
38 8.396258
38 8.411239
38 8.471220
38 8.605968
38 8.529238
38 8.679702
38 8.307147
38 8.443399
38 8.570332
38 8.550181
38 8.424486
38 8.561018
38 8.513890
38 8.848957
38 8.403506
38 8.504333
38 8.684936
38 8.349312
38 8.554921
38 8.497818
38 8.507770
38 7.862544
38 7.743463
38 7.921328
38 7.853118
38 7.778870
38 7.982117
38 7.951689
38 7.914654
38 7.971848
38 7.817821
38 7.829032
38 7.947095
38 7.909097
38 7.925700
38 7.881359
38 7.888314
38 8.021446
38 8.099048
38 7.812227
38 7.885693
38 7.995110
38 7.832138
38 8.223503
38 7.967719
38 8.114217
38 7.887846
38 7.964414
38 7.774132
38 7.996814
38 7.880378
38 7.858055
38 7.954762
38 8.025170
38 7.927287
38 7.936649
38 7.935809
38 7.955887
38 7.938249
38 7.991831
38 7.974795
38 7.917479
38 7.930702
38 8.148409
38 7.836606
38 7.895473
38 7.791889
38 8.051322
38 7.919435
38 8.029007
38 7.807124
38 8.013202
38 7.907487
38 7.847372
38 7.741278
38 7.982868
38 7.876772
38 7.908823
38 7.923091
38 8.001617
38 7.949731
38 8.707950
38 8.558059
38 8.612092
38 8.413607
38 8.683558
38 8.473921
38 8.585109
38 8.615890
38 8.568906
38 8.798349
38 8.315071
38 8.421552
38 8.491745
38 8.452098
38 8.554452
38 8.470233
38 8.745741
38 8.543197
38 8.808223
38 8.564725
38 8.284232
38 8.687085
38 8.373198
38 8.482606
38 8.705857
38 8.860138
38 8.648745
38 8.705155
38 8.751459
38 8.738755
38 8.560283
38 8.472309
38 8.600095
38 8.453050
38 8.484797
38 8.726814
38 8.507922
38 8.405109
38 8.812890
38 8.769720
38 8.672501
38 8.507285
38 8.539460
38 8.391247
38 8.559267
38 8.548243
38 8.673811
38 8.657533
38 8.773749
38 8.515222
38 8.655777
38 8.623023
38 8.431173
38 8.519047
38 8.582754
38 8.575380
38 8.785143
38 8.640199
38 8.834894
38 8.508498
38 7.993038
38 7.826402
38 7.844282
38 7.792514
38 7.882877
38 7.825736
38 7.794691
38 7.885261
38 7.865804
38 7.762690
38 7.855226
38 7.817462
38 7.813567
38 7.810442
38 7.667976
38 7.788110
38 7.854787
38 7.839779
38 7.815764
38 8.025744
38 7.815706
38 7.823173
38 7.820302
38 8.023362
38 7.711621
38 8.032098
38 7.913694
38 7.787191
38 7.864088
38 7.926391
38 7.856856
38 7.758952
38 7.878564
38 7.974193
38 7.853524
38 7.859768
38 7.841190
38 7.852507
38 8.030482
38 7.831806
38 7.874925
38 7.763999
38 7.888036
38 7.847326
38 7.950435
38 7.836084
38 7.893092
38 7.890850
38 7.882996
38 7.936507
38 7.831405
38 7.976628
38 7.897124
38 7.882984
38 7.956172
38 7.977615
38 7.934111
38 7.982971
38 7.838664
38 7.714451
38 8.483475
38 8.561014
38 8.656047
38 8.508217
38 8.356177
38 8.369521
38 8.488860
38 8.328607
38 8.497580
38 8.407407
38 8.338199
38 8.506479
38 8.376634
38 8.402914
38 8.482664
38 8.405388
38 8.290304
38 8.443822
38 8.417925
38 8.658883
38 8.467751
38 8.392352
38 8.620170
38 8.353598
38 8.482176
38 8.325444
38 8.553166
38 8.538714
38 8.540285
38 8.409942
38 8.504735
38 8.426712
38 8.416548
38 8.337978
38 8.457891
38 8.362840
38 8.337356
38 8.346590
38 8.348581
38 8.277192
38 8.338114
38 8.464352
38 8.317420
38 8.413967
38 8.314300
38 8.385394
38 8.391756
38 8.273618
38 8.350836
38 8.575848
38 8.293891
38 8.415953
38 8.421218
38 8.262430
38 8.354982
38 8.431143
38 8.333257
38 8.347998
38 8.400579
38 8.419004
38 8.338399
38 8.416064
38 8.361182
38 8.264824
38 8.513828
38 8.209320
38 8.448925
38 8.624190
38 8.255888
38 8.439464
38 8.307661
38 8.094317
38 8.245915
38 8.248940
38 8.266207
38 8.270538
38 8.244629
38 8.329286
38 8.277031
38 8.238570
38 8.444821
38 8.302531
38 8.289137
38 8.484332
38 8.395866
38 8.276520
38 8.273526
38 8.417051
38 8.379381
38 8.371076
38 8.405629
38 8.532598
38 8.363284
38 8.428785
38 8.496128
38 8.341626
38 8.411586
38 8.461846
38 8.276221
38 8.246809
38 8.416512
38 8.479308
38 8.345254
38 8.300898
38 8.428488
38 8.332843
38 8.305347
38 8.080573
38 8.333845
38 8.273964
38 8.408262
38 8.294305
38 8.272887
38 8.359268
38 8.271008
38 8.356163
38 8.189726
38 8.297416
38 8.196527
38 8.385552
38 9.310883
38 9.542925
38 9.410825
38 9.434556
38 9.330091
38 9.108578
38 8.945508
38 8.780585
38 9.443932
38 9.386640
38 9.424676
38 9.312625
38 9.125296
38 9.411954
38 9.196695
38 9.043549
38 9.455132
38 9.432577
38 9.267844
38 9.235373
38 9.404742
38 9.329717
38 9.369821
38 8.816566
38 9.079257
38 9.012074
38 9.343486
38 9.319891
38 9.004278
38 9.370120
38 9.303088
38 9.217335
38 9.061809
38 9.045339
38 9.299423
38 9.399379
38 9.275666
38 8.943808
38 9.172264
38 9.336992
38 9.465254
38 9.450039
38 9.102081
38 9.180473
38 8.895299
38 9.028251
38 9.178542
38 9.216067
38 9.614109
38 9.136761
38 9.343747
38 8.778559
38 9.091359
38 9.225190
38 9.244883
38 8.960443
38 9.335150
38 9.089184
38 9.146554
38 9.129876
38 7.671007
38 7.941264
38 7.848898
38 7.831966
38 7.917765
38 7.784564
38 7.892406
38 7.904388
38 7.823013
38 7.883580
38 7.719261
38 7.905206
38 7.862295
38 7.731422
38 7.858095
38 7.929117
38 7.748137
38 7.864938
38 7.821998
38 7.906357
38 7.833726
38 7.855686
38 7.777223
38 7.731211
38 7.858768
38 7.972256
38 7.755473
38 7.805824
38 7.724547
38 7.854976
38 7.741203
38 7.703173
38 7.891623
38 7.888051
38 7.738602
38 7.775341
38 7.913818
38 7.829277
38 7.786986
38 7.665450
38 7.791684
38 7.805960
38 7.804699
38 7.928889
38 7.907242
38 7.798763
38 7.866969
38 7.766067
38 7.644850
38 7.837363
38 7.733065
38 7.749879
38 7.687038
38 7.758941
38 7.964179
38 7.872019
38 7.840666
38 7.968080
38 7.712797
38 7.788932
38 8.181496
38 7.953149
38 8.028249
38 8.098995
38 8.085764
38 7.990482
38 7.902511
38 8.020690
38 8.173646
38 7.990582
38 8.195695
38 8.221885
38 8.087118
38 8.120933
38 8.248332
38 8.237083
38 7.976001
38 7.994402
38 8.122564
38 7.853172
38 8.041460
38 7.835840
38 8.063343
38 8.065413
38 7.914047
38 7.984351
38 8.086554
38 7.982013
38 8.018283
38 8.259198
38 8.252147
38 8.091450
38 8.201415
38 7.850309
38 8.033086
38 8.073594
38 7.935647
38 8.000202
38 7.900915
38 8.120527
38 8.114874
38 8.182124
38 8.122056
38 7.960093
38 7.927453
38 8.132975
38 8.278425
38 8.015890
38 8.175807
38 7.933620
38 7.904855
38 7.966776
38 8.010434
38 8.037706
38 8.041007
38 7.930228
38 7.906394
38 8.352979
38 7.964729
38 7.810659
38 8.682775
38 8.688634
38 8.602303
38 8.712444
38 8.722201
38 8.781707
38 8.630423
38 8.692073
38 8.581792
38 8.961963
38 8.560708
38 8.510175
38 8.332187
38 8.565266
38 8.466157
38 8.796643
38 8.463672
38 8.532507
38 8.736415
38 8.498677
38 8.563081
38 8.558291
38 8.691224
38 8.589105
38 8.774580
38 8.754292
38 8.517235
38 8.556300
38 8.722492
38 8.438034
38 8.640842
38 8.449761
38 8.616015
38 8.896112
38 8.637200
38 8.558618
38 8.669664
38 8.648292
38 8.822323
38 8.626867
38 8.496086
38 8.507319
38 8.711027
38 8.716500
38 8.741430
38 8.616130
38 9.037142
38 8.975932
38 8.549169
38 8.643965
38 8.699851
38 8.661168
38 8.679365
38 8.733878
38 8.692398
38 8.653163
38 8.395271
38 8.798616
38 8.329369
38 8.459104
38 8.672154
38 8.687711
38 8.473427
38 8.694188
38 8.681016
38 8.634339
38 8.580178
38 8.644099
38 8.410487
38 8.832645
38 8.726883
38 8.630620
38 8.484964
38 8.600207
38 8.666567
38 8.782353
38 8.525011
38 8.414963
38 8.560607
38 8.718869
38 8.583199
38 8.652809
38 8.397862
38 8.815802
38 8.691180
38 8.667736
38 8.716081
38 8.728948
38 8.783705
38 8.645902
38 8.656698
38 8.623425
38 8.324495
38 8.586783
38 8.691234
38 8.623923
38 8.652358
38 8.593311
38 8.635526
38 8.547286
38 8.674557
38 8.603163
38 8.746284
38 8.583164
38 8.651485
38 8.619353
38 8.617800
38 8.446717
38 8.609578
38 8.675111
38 8.752385
38 8.504747
38 8.546149
38 8.823026
38 8.570128
38 8.646438
38 8.692514
38 8.762316
38 8.699959
38 8.698666
38 8.313741
38 8.487372
38 8.364039
38 8.491166
38 8.512418
38 8.300132
38 8.530319
38 8.574628
38 8.450988
38 8.446751
38 8.578481
38 8.325574
38 8.621716
38 8.465466
38 8.662876
38 8.386669
38 8.488543
38 8.314010
38 8.503826
38 8.348302
38 8.516538
38 8.474785
38 8.540576
38 8.821584
38 8.333261
38 8.542295
38 8.323827
38 8.404927
38 8.620980
38 8.520202
38 8.362781
38 8.450262
38 8.378144
38 8.511897
38 8.741056
38 8.592163
38 8.568253
38 8.468494
38 8.231964
38 8.215187
38 8.555993
38 8.642899
38 8.193395
38 8.341287
38 8.546240
38 8.444333
38 8.510983
38 8.478976
38 8.358445
38 8.445860
38 8.381954
38 8.501407
38 8.471897
38 8.581511
38 8.381908
38 8.541489
38 8.445437
38 8.637926
38 8.541341
38 8.377196
38 8.249796
38 7.916822
38 8.126988
38 8.225878
38 8.325642
38 7.962398
38 8.074640
38 8.135869
38 8.187244
38 8.192814
38 8.073030
38 8.207179
38 8.078295
38 8.118859
38 8.180799
38 8.160486
38 8.173314
38 8.021024
38 8.055060
38 8.225279
38 8.128262
38 8.040831
38 8.093323
38 8.095002
38 7.996509
38 7.999831
38 8.108754
38 8.127537
38 8.075785
38 8.154637
38 8.116886
38 8.188406
38 8.114890
38 8.098011
38 8.013904
38 8.065311
38 8.081041
38 8.115688
38 8.117161
38 8.119894
38 8.061226
38 8.159634
38 8.271504
38 7.999787
38 8.032726
38 8.063447
38 8.316098
38 8.085968
38 8.128105
38 8.185586
38 7.986108
38 8.045014
38 8.181407
38 7.999897
38 8.109893
38 8.152301
38 8.124055
38 8.178898
38 8.042438
38 8.074237
38 8.444272
38 8.419233
38 8.558694
38 8.532100
38 8.406910
38 8.427296
38 8.510401
38 8.453563
38 8.477172
38 8.373246
38 8.381357
38 8.554071
38 8.325479
38 8.562096
38 8.423875
38 8.425456
38 8.750368
38 8.449631
38 8.693507
38 8.425444
38 8.374077
38 8.344215
38 8.409569
38 8.561617
38 8.587859
38 8.355099
38 8.483261
38 8.455346
38 8.571962
38 8.484721
38 8.178185
38 8.335711
38 8.568011
38 8.417268
38 8.477253
38 8.620197
38 8.419583
38 8.434601
38 8.412952
38 8.483268
38 8.352915
38 8.227574
38 8.340269
38 8.513322
38 8.330575
38 8.561676
38 8.447096
38 8.358498
38 8.403266
38 8.314757
38 8.498732
38 8.599590
38 8.517971
38 8.411199
38 8.737769
38 8.411030
38 8.486097
38 8.506899
38 8.366008
38 8.347926
38 8.063495
38 8.120246
38 7.893774
38 7.853172
38 7.946432
38 8.130490
38 7.990608
38 8.024559
38 7.995186
38 7.995666
38 7.883266
38 8.028113
38 7.948390
38 7.881801
38 7.928596
38 7.939882
38 8.021728
38 7.855519
38 7.993781
38 7.941769
38 7.970027
38 8.111032
38 8.035393
38 7.967598
38 8.029917
38 7.902123
38 8.061164
38 8.030766
38 7.903918
38 8.012673
38 7.893585
38 8.011932
38 8.041431
38 7.867144
38 7.959464
38 7.914833
38 7.937070
38 7.993027
38 7.929427
38 8.101571
38 7.822806
38 7.872932
38 7.850182
38 8.058767
38 7.926636
38 7.914104
38 8.031655
38 7.912742
38 7.953972
38 8.092839
38 7.946549
38 7.874189
38 7.885557
38 7.879530
38 8.034496
38 7.945685
38 7.852868
38 8.012201
38 8.001289
38 8.012350
38 8.418330
38 8.354054
38 8.323708
38 8.576753
38 8.509114
38 8.506966
38 8.468078
38 8.609333
38 8.488538
38 8.325450
38 8.301028
38 8.651242
38 8.638271
38 8.561492
38 8.487854
38 8.556238
38 8.360915
38 8.375897
38 8.296423
38 8.396324
38 8.549924
38 8.508166
38 8.287317
38 8.439952
38 8.442019
38 8.196652
38 8.367267
38 8.434196
38 8.434412
38 8.359633
38 8.295928
38 8.511483
38 8.455744
38 8.345103
38 8.410558
38 8.484695
38 8.280783
38 8.510207
38 8.434814
38 8.276936
38 8.439443
38 8.531705
38 8.489573
38 8.614329
38 8.480344
38 8.394210
38 8.334839
38 8.211020
38 8.832833
38 8.346623
38 8.345456
38 8.497701
38 8.439326
38 8.458077
38 8.431208
38 8.328483
38 8.627144
38 8.421189
38 8.563165
38 8.509558
38 8.408633
38 8.126100
38 8.046278
38 8.118015
38 7.966019
38 8.218788
38 8.142902
38 8.307718
38 8.249378
38 8.044365
38 8.431272
38 8.124945
38 8.194490
38 8.269497
38 8.318028
38 8.340747
38 8.259346
38 8.274472
38 8.206239
38 8.316111
38 8.187817
38 8.177433
38 8.322695
38 8.275115
38 8.433737
38 8.434724
38 8.186731
38 8.421724
38 8.140320
38 8.139045
38 8.209758
38 7.999099
38 8.392248
38 8.348306
38 8.205067
38 8.224602
38 8.288292
38 8.081528
38 8.257826
38 8.437761
38 8.210534
38 8.154903
38 8.204021
38 8.267053
38 8.162274
38 8.480815
38 8.340294
38 8.135878
38 8.297277
38 8.201408
38 8.299127
38 8.212897
38 8.311873
38 8.267426
38 8.333595
38 8.376764
38 8.370081
38 8.328339
38 8.201837
38 8.372353
38 8.012774
38 8.032553
38 8.182440
38 8.002161
38 8.015628
38 8.018000
38 7.975308
38 7.986819
38 7.934273
38 8.101688
38 7.906742
38 8.061542
38 8.117951
38 7.971143
38 7.993721
38 8.046205
38 8.066702
38 7.949407
38 8.075757
38 8.097461
38 8.015378
38 7.924848
38 8.032311
38 8.068309
38 7.984695
38 7.955698
38 8.222933
38 7.998138
38 8.098492
38 8.194897
38 8.131564
38 8.072432
38 8.076213
38 8.075813
38 8.032917
38 7.998343
38 8.032414
38 8.097990
38 7.957729
38 8.018360
38 7.838540
38 7.966496
38 8.067695
38 8.175500
38 8.163928
38 8.165652
38 8.037781
38 8.066348
38 8.002199
38 8.211196
38 7.891522
38 8.079615
38 8.017350
38 8.090838
38 7.854137
38 7.826004
38 8.050556
38 7.962280
38 7.903364
38 7.970263
38 8.093817
38 8.013115
38 7.823258
38 8.179324
38 8.110803
38 7.938922
38 8.063023
38 7.960095
38 8.093765
38 7.949933
38 8.060898
38 8.249054
38 8.086334
38 8.298107
38 7.995196
38 8.002729
38 8.002627
38 7.884575
38 8.218395
38 7.952699
38 7.997595
38 7.768182
38 7.891097
38 8.149475
38 8.074425
38 7.970700
38 8.071055
38 7.932383
38 8.292263
38 8.071837
38 8.070281
38 7.815461
38 7.861483
38 7.856980
38 8.018096
38 7.971298
38 8.074819
38 8.007658
38 8.062195
38 8.155228
38 7.822323
38 8.136960
38 8.015399
38 8.022814
38 8.228899
38 8.166312
38 7.987213
38 7.923450
38 7.966552
38 7.895529
38 7.971873
38 7.977141
38 7.960938
38 8.161499
38 7.993425
38 8.072505
38 8.082396
38 8.027620
38 7.981658
38 8.069471
38 8.027602
38 8.148333
38 8.127716
38 8.004420
38 8.170748
38 8.187499
38 8.212688
38 8.033702
38 8.247528
38 7.988642
38 8.238133
38 8.244351
38 8.204656
38 8.053183
38 8.215913
38 8.123818
38 8.305822
38 8.073284
38 8.302342
38 8.265305
38 8.088773
38 8.023157
38 8.169159
38 8.039503
38 8.054462
38 8.194057
38 8.138910
38 8.352529
38 8.005823
38 8.209373
38 8.165377
38 8.240958
38 8.156281
38 8.135058
38 7.946944
38 8.234093
38 8.220095
38 8.147488
38 8.148753
38 7.883005
38 8.202881
38 8.166406
38 8.167311
38 8.209126
38 8.166070
38 7.963236
38 8.120773
38 8.050888
38 8.199961
38 8.240290
38 8.119971
38 8.133851
38 8.201068
38 8.239830
38 8.037863
38 7.835275
38 8.125110
38 8.140521
38 8.071716
38 8.224381
38 8.904129
38 8.766954
38 8.769276
38 8.783493
38 8.379923
38 8.667923
38 8.693146
38 8.859826
38 8.564381
38 8.910813
38 8.611569
38 8.886636
38 8.609201
38 8.640116
38 8.825578
38 8.593184
38 8.884367
38 8.728606
38 8.575905
38 8.789459
38 8.823781
38 8.652064
38 8.567490
38 8.813339
38 8.842138
38 8.835554
38 8.880019
38 8.739523
38 8.671679
38 8.854715
38 8.687068
38 8.486711
38 8.719451
38 8.484972
38 8.579242
38 8.872692
38 8.875454
38 8.732085
38 8.770076
38 8.836698
38 8.549886
38 8.528714
38 8.647888
38 8.813844
38 8.749427
38 8.451779
38 8.847353
38 8.653022
38 8.695961
38 8.653720
38 8.715420
38 8.501745
38 8.782500
38 8.686862
38 8.718402
38 8.734112
38 8.827007
38 8.888511
38 8.546997
38 9.027074
38 8.525706
38 8.761184
38 8.464120
38 8.690174
38 8.535347
38 8.516275
38 8.672095
38 8.672386
38 8.717365
38 8.680488
38 8.735954
38 8.560615
38 8.664590
38 8.405155
38 8.533047
38 8.491955
38 8.333805
38 8.523790
38 8.440524
38 8.625666
38 8.696477
38 8.335059
38 8.605510
38 8.555161
38 8.626366
38 8.565893
38 8.574876
38 8.338192
38 8.434192
38 8.506630
38 8.541504
38 8.424467
38 8.512734
38 8.568755
38 8.530255
38 8.699193
38 8.833622
38 8.593695
38 8.563964
38 8.659018
38 8.420590
38 8.518794
38 8.685731
38 8.521888
38 8.623851
38 8.586577
38 8.540017
38 8.557249
38 8.417862
38 8.412449
38 8.241756
38 8.552371
38 8.495291
38 8.580891
38 8.307918
38 8.201632
38 8.592146
38 8.545888
38 8.555181
38 8.538374
38 8.390190
38 8.162210
38 8.235377
38 8.290367
38 8.345787
38 8.359349
38 8.333604
38 8.304682
38 8.337678
38 8.209609
38 8.190131
38 8.299869
38 8.262468
38 8.366156
38 8.171749
38 8.300661
38 8.191037
38 8.396332
38 8.219217
38 8.192895
38 8.187883
38 8.174111
38 8.348423
38 8.214871
38 8.286157
38 8.233850
38 8.320760
38 7.959841
38 8.317490
38 8.263458
38 8.273204
38 8.093030
38 8.207845
38 8.320052
38 8.212620
38 8.160685
38 8.345165
38 8.265765
38 8.398155
38 8.226363
38 8.287337
38 7.931497
38 8.263529
38 8.243687
38 8.208298
38 8.193356
38 8.429641
38 8.310897
38 8.327261
38 8.212788
38 8.355301
38 8.442171
38 8.351230
38 8.248305
38 8.379488
38 8.264608
38 8.362929
38 8.277672
38 8.258836
38 8.298342
38 8.215078
38 8.132747
38 8.034369
38 8.147058
38 8.188035
38 8.286896
38 8.198453
38 8.059306
38 8.314229
38 8.162877
38 8.322481
38 8.211138
38 8.409643
38 8.055447
38 8.204789
38 8.269403
38 8.269573
38 8.212710
38 8.259066
38 8.315880
38 8.245606
38 8.253549
38 8.095261
38 8.281946
38 8.401090
38 8.261913
38 8.415240
38 8.125088
38 8.234374
38 8.386685
38 8.314164
38 8.235562
38 8.303233
38 8.096010
38 8.221936
38 8.201967
38 7.953472
38 8.282190
38 8.178266
38 8.319287
38 8.136050
38 8.081474
38 8.224097
38 8.140133
38 8.048669
38 8.426584
38 8.023640
38 8.297453
38 8.279588
38 8.133250
38 8.296481
38 8.125900
38 8.237493
38 8.085911
38 8.361031
38 7.984199
38 8.068728
38 8.311952
38 8.048619
38 8.365031
38 8.210241
38 8.219602
38 8.626392
38 8.431198
38 8.343411
38 8.331884
38 8.266566
38 8.418739
38 8.301626
38 8.272282
38 8.550971
38 8.239083
38 8.322714
38 8.360320
38 8.334318
38 8.390873
38 8.451304
38 8.338400
38 8.322132
38 8.468117
38 8.226481
38 8.233241
38 8.303354
38 8.204952
38 8.511111
38 8.224401
38 8.305621
38 8.161419
38 8.249325
38 8.197852
38 8.319469
38 8.200270
38 8.208406
38 8.166044
38 8.380816
38 8.070991
38 8.321286
38 8.164190
38 8.178112
38 8.468109
38 8.378811
38 8.247635
38 8.340127
38 8.213938
38 8.401281
38 8.230880
38 8.442433
38 8.222384
38 8.313092
38 8.225182
38 8.401512
38 8.423496
38 8.574641
38 8.298816
38 8.256476
38 8.339638
38 8.331253
38 8.435966
38 8.399751
38 8.091252
38 8.410705
38 8.674537
38 8.475336
38 8.635070
38 8.721838
38 8.585306
38 8.493067
38 8.381476
38 8.431282
38 8.666416
38 8.493705
38 8.386713
38 8.702417
38 8.466287
38 8.588375
38 8.560081
38 8.405573
38 8.461973
38 8.448662
38 8.497000
38 8.630657
38 8.496590
38 8.563192
38 8.563232
38 8.691993
38 8.483814
38 8.612155
38 8.420822
38 8.540043
38 8.669768
38 8.674905
38 8.496339
38 8.514428
38 8.509111
38 8.574201
38 8.623283
38 8.401748
38 8.667929
38 8.630899
38 8.761783
38 8.546977
38 8.476464
38 8.834433
38 8.667904
38 8.399965
38 8.542458
38 8.541282
38 8.511356
38 8.529033
38 8.521181
38 8.684722
38 8.464826
38 8.543685
38 8.702207
38 8.509250
38 8.477677
38 8.558960
38 8.389963
38 8.650942
38 8.593862
38 8.539872
38 8.532105
38 8.504768
38 8.545841
38 8.723391
38 8.547196
38 8.588247
38 8.811158
38 8.613485
38 8.387532
38 8.733083
38 8.918650
38 8.665840
38 8.687102
38 8.430868
38 8.527990
38 8.614447
38 8.362579
38 8.709851
38 8.746202
38 8.362676
38 8.531003
38 8.768099
38 8.505611
38 8.636119
38 8.307639
38 8.665678
38 8.778242
38 8.690444
38 8.737122
38 8.327889
38 8.404065
38 8.490970
38 8.661460
38 8.615942
38 8.303729
38 8.497873
38 8.875165
38 8.731513
38 8.516243
38 8.992918
38 8.748981
38 8.460703
38 8.526490
38 8.425884
38 9.214788
38 8.729675
38 8.670017
38 8.438625
38 8.524541
38 8.607174
38 8.593264
38 8.618942
38 8.504036
38 8.669348
38 8.585428
38 8.675315
38 8.630549
38 8.402406
38 8.597048
38 7.785926
38 7.678302
38 7.907207
38 7.791428
38 7.786899
38 7.729791
38 7.914049
38 7.925636
38 7.898838
38 7.861616
38 7.830379
38 7.898284
38 7.810955
38 7.839729
38 7.725544
38 7.777868
38 7.870223
38 7.900392
38 7.843470
38 7.913811
38 7.721480
38 7.714144
38 7.875615
38 7.855175
38 7.750194
38 7.772408
38 7.884823
38 7.812472
38 7.782655
38 7.867678
38 7.825808
38 7.829498
38 7.699787
38 7.771541
38 7.892460
38 7.889981
38 7.851246
38 7.813401
38 7.751387
38 7.741849
38 7.719128
38 7.786491
38 7.849286
38 7.778911
38 8.016997
38 7.926207
38 7.802622
38 7.726709
38 7.833090
38 7.763366
38 7.747966
38 7.806755
38 7.796496
38 7.850744
38 7.834151
38 7.803188
38 7.795117
38 7.899033
38 7.918310
38 7.819418
38 7.888152
38 7.846977
38 7.991773
38 7.859679
38 7.849181
38 7.861781
38 7.931251
38 7.874670
38 7.839436
38 8.065110
38 7.836416
38 7.885965
38 8.067319
38 7.881664
38 7.858748
38 7.850632
38 7.939931
38 7.815997
38 7.829510
38 8.055472
38 7.986509
38 7.857800
38 7.824861
38 7.761961
38 8.005334
38 8.105663
38 7.908579
38 7.826865
38 7.935268
38 7.877427
38 7.904195
38 7.954544
38 7.940816
38 7.773282
38 7.985769
38 7.751982
38 7.800488
38 7.920680
38 7.947097
38 7.967880
38 7.789307
38 7.908174
38 8.066348
38 7.769082
38 7.778808
38 7.921007
38 7.814479
38 7.941260
38 7.886358
38 7.986568
38 7.799984
38 7.858598
38 7.911721
38 7.882870
38 7.813545
38 7.974323
38 7.909240
38 7.727808
38 7.899434
38 7.783642
38 8.077775
38 8.024893
38 8.170454
38 8.114736
38 8.142144
38 8.253165
38 8.180821
38 8.030499
38 8.041754
38 8.150112
38 8.189163
38 8.185007
38 8.328063
38 8.171138
38 8.131575
38 8.155073
38 8.203580
38 8.212341
38 8.028476
38 8.284527
38 8.047209
38 8.078677
38 8.531109
38 8.219897
38 8.102709
38 8.269309
38 8.351381
38 8.193101
38 8.050254
38 8.120623
38 8.097351
38 8.269747
38 8.115920
38 8.158316
38 8.127507
38 8.250291
38 8.105257
38 8.212855
38 8.218765
38 8.248342
38 8.144179
38 8.213355
38 8.199402
38 8.306685
38 8.243452
38 8.062299
38 8.271074
38 8.288400
38 8.369550
38 8.196635
38 8.262333
38 8.164876
38 8.300422
38 8.252681
38 8.432502
38 8.326956
38 8.336245
38 8.234926
38 8.365058
38 8.155329
38 7.881091
38 7.968500
38 7.948369
38 7.952644
38 7.982458
38 8.036495
38 7.904485
38 7.995298
38 7.883130
38 8.031452
38 8.029551
38 7.925179
38 8.066860
38 7.993971
38 7.953537
38 7.959084
38 7.950422
38 8.005255
38 7.940474
38 8.106437
38 7.919691
38 8.037684
38 8.062692
38 7.944090
38 7.917889
38 7.999085
38 7.948572
38 8.036383
38 7.877229
38 8.055435
38 7.846891
38 7.936276
38 7.839281
38 7.986472
38 7.998786
38 8.063089
38 8.067846
38 7.907307
38 8.042138
38 7.951586
38 7.961579
38 8.069870
38 8.067792
38 7.895649
38 7.890748
38 7.867942
38 7.981071
38 7.846109
38 7.998948
38 7.931474
38 7.911728
38 7.986958
38 8.148144
38 7.981626
38 8.108144
38 8.063254
38 7.951294
38 7.855212
38 7.833837
38 7.903609
38 8.187913
38 8.272664
38 8.242674
38 8.188312
38 8.220324
38 8.242755
38 8.454107
38 8.303380
38 8.259399
38 8.279712
38 8.248641
38 8.300260
38 8.468635
38 8.354306
38 8.141104
38 8.362325
38 8.091260
38 8.386195
38 8.262537
38 8.423080
38 8.185332
38 8.278544
38 8.298075
38 8.345256
38 8.244574
38 8.282631
38 8.316782
38 8.344143
38 8.345016
38 8.257797
38 8.147941
38 8.239233
38 8.349823
38 8.271170
38 8.319692
38 8.269554
38 8.167777
38 8.193156
38 8.196524
38 8.239485
38 8.251642
38 8.248699
38 8.187462
38 8.329721
38 8.264951
38 8.244962
38 8.214748
38 8.277049
38 8.219267
38 8.318181
38 8.467072
38 8.201486
38 8.340775
38 8.230345
38 8.279938
38 8.226996
38 8.362766
38 8.322189
38 8.382549
38 8.213127
38 8.135617
38 7.854833
38 8.060276
38 8.133198
38 8.048298
38 7.959079
38 8.205860
38 8.054012
38 8.266667
38 8.043916
38 8.072839
38 8.119938
38 8.084756
38 8.058513
38 7.999184
38 8.046627
38 8.125084
38 8.060468
38 8.074917
38 7.900787
38 7.994156
38 8.085161
38 8.032465
38 8.022352
38 7.829010
38 8.049820
38 8.234908
38 8.068366
38 8.004431
38 8.156697
38 8.044368
38 7.913197
38 8.278921
38 7.955426
38 8.110871
38 8.094260
38 8.071806
38 8.219670
38 8.174692
38 8.200109
38 7.801489
38 8.139546
38 8.113552
38 8.198227
38 7.928515
38 8.153856
38 8.030351
38 8.129114
38 8.109245
38 8.293815
38 8.290740
38 8.105149
38 7.980782
38 7.951127
38 7.923058
38 8.152775
38 8.034145
38 8.224088
38 8.035241
38 8.117076
38 8.943686
38 8.644456
38 8.927715
38 8.744522
38 8.572169
38 9.048581
38 8.665290
38 8.740002
38 8.598158
38 8.702733
38 8.524786
38 8.578307
38 8.606184
38 8.566296
38 8.752327
38 8.736601
38 9.035434
38 8.789405
38 8.826260
38 8.530079
38 8.818562
38 8.684536
38 8.944638
38 9.096471
38 8.988470
38 8.552683
38 9.128087
38 8.798455
38 9.028923
38 8.522979
38 8.884448
38 9.056433
38 9.035960
38 8.920067
38 8.708216
38 8.592764
38 8.610446
38 8.494574
38 8.641850
38 8.668857
38 8.711111
38 8.971526
38 8.829559
38 8.690738
38 8.833723
38 8.879525
38 8.685411
38 8.746386
38 8.842150
38 8.574456
38 8.851115
38 8.707924
38 8.574541
38 8.689799
38 8.766616
38 8.482927
38 8.881454
38 9.057529
38 9.019450
38 8.636992
38 8.465434
38 8.636719
38 8.771786
38 8.340137
38 8.556802
38 8.605135
38 8.371635
38 8.487981
38 8.623150
38 8.594390
38 8.652562
38 8.569155
38 8.523423
38 8.442101
38 8.507008
38 8.684037
38 8.438932
38 8.415866
38 8.730392
38 8.654606
38 8.558760
38 8.531970
38 8.328735
38 8.523235
38 8.455102
38 8.716917
38 8.657578
38 8.885011
38 8.571645
38 8.742451
38 8.483035
38 8.677672
38 8.724833
38 8.620753
38 8.687170
38 8.592957
38 8.519120
38 8.595065
38 8.240092
38 8.433268
38 8.731112
38 8.688946
38 8.584279
38 8.386057
38 8.713583
38 8.615198
38 8.663769
38 8.451439
38 8.559126
38 8.558980
38 8.457218
38 8.436816
38 8.433893
38 8.457029
38 8.566995
38 8.580148
38 8.460051
38 8.691375
38 8.639854
38 8.609779
38 7.934685
38 7.957130
38 8.009821
38 7.918356
38 7.978516
38 8.036943
38 7.987903
38 8.109761
38 7.877171
38 8.010748
38 7.991083
38 7.965210
38 7.912086
38 7.900190
38 7.875328
38 8.074116
38 8.009850
38 8.103422
38 7.847774
38 7.842686
38 7.885014
38 8.065016
38 7.985618
38 7.896506
38 8.010165
38 7.995580
38 8.018490
38 7.941760
38 7.997429
38 7.931696
38 8.017649
38 7.980361
38 8.042886
38 8.057916
38 8.041495
38 8.018123
38 7.979144
38 8.103601
38 8.084297
38 8.115719
38 8.100259
38 7.877340
38 7.791211
38 7.914691
38 7.961159
38 7.871780
38 7.742953
38 7.894692
38 8.060862
38 7.891791
38 8.162143
38 7.937424
38 7.853691
38 8.041891
38 7.997276
38 7.950618
38 7.988440
38 7.907895
38 7.890792
38 7.918631
38 8.217931
38 8.206661
38 8.288423
38 8.249724
38 8.335465
38 8.241386
38 8.305495
38 8.164995
38 8.027756
38 8.357349
38 8.289206
38 8.201945
38 8.155507
38 8.375879
38 8.408078
38 8.263385
38 8.241088
38 8.282952
38 8.402017
38 8.243490
38 8.297319
38 8.504590
38 8.639708
38 8.085574
38 8.272633
38 8.171269
38 8.081245
38 8.085661
38 8.378940
38 8.267479
38 8.215175
38 8.247490
38 8.261274
38 8.414932
38 8.182324
38 8.496931
38 8.249704
38 8.266621
38 8.429832
38 8.314751
38 8.475386
38 8.365511
38 8.473463
38 8.319850
38 7.993940
38 8.201046
38 8.270639
38 8.429068
38 8.352638
38 8.255878
38 8.143318
38 8.120348
38 8.262003
38 8.350388
38 8.042376
38 8.243906
38 8.391474
38 8.220766
38 8.264895
38 8.430515
38 7.833613
38 7.727048
38 7.845210
38 7.847009
38 7.776654
38 7.774040
38 7.779811
38 7.890386
38 7.784501
38 7.792723
38 7.797943
38 7.861880
38 7.840917
38 7.644747
38 7.843437
38 7.906707
38 7.889980
38 7.834181
38 7.741960
38 7.785191
38 7.840342
38 7.815269
38 7.696473
38 7.731105
38 7.803017
38 7.741046
38 7.768045
38 7.792037
38 7.845693
38 7.737104
38 7.813375
38 7.805562
38 7.740160
38 7.980850
38 7.870384
38 7.791426
38 7.848324
38 7.690935
38 7.893981
38 7.621767
38 7.914574
38 7.872683
38 8.017581
38 7.776703
38 7.785924
38 7.926611
38 7.805075
38 7.733146
38 7.805469
38 7.772140
38 7.668992
38 7.657638
38 7.762601
38 7.743189
38 7.758726
38 7.685518
38 7.683853
38 7.799208
38 7.934604
38 7.717084
38 8.889348
38 9.100734
38 8.945640
38 8.809465
38 8.782765
38 9.028230
38 8.389569
38 8.791587
38 8.675040
38 8.720439
38 8.741611
38 8.830582
38 8.998167
38 8.731331
38 8.611598
38 8.917115
38 8.817657
38 8.670384
38 8.778319
38 8.724730
38 8.757531
38 8.702533
38 8.817737
38 8.608771
38 8.854630
38 9.015924
38 8.696261
38 8.678975
38 8.867005
38 8.689904
38 8.769982
38 9.009533
38 8.930522
38 9.003718
38 8.658532
38 8.830357
38 8.675740
38 8.621001
38 8.742275
38 8.867603
38 8.792592
38 8.847985
38 8.737421
38 8.819655
38 8.692973
38 8.756129
38 8.659878
38 8.836065
38 8.686563
38 8.729360
38 8.990572
38 8.805135
38 8.759210
38 8.646608
38 8.811725
38 8.636190
38 8.908583
38 8.749339
38 8.790807
38 8.929355
38 8.244084
38 8.394431
38 8.419604
38 8.188268
38 8.361372
38 8.368649
38 8.432479
38 8.271619
38 8.345027
38 8.238907
38 8.193241
38 8.492364
38 8.433319
38 8.438085
38 8.234921
38 8.206400
38 8.303871
38 8.147642
38 8.331478
38 8.201228
38 8.156530
38 8.233142
38 8.314266
38 8.232225
38 8.305026
38 8.127584
38 8.231275
38 8.274515
38 8.195987
38 8.285400
38 8.375201
38 8.266988
38 8.232723
38 8.248581
38 8.363808
38 8.201964
38 8.235003
38 8.515733
38 8.400852
38 8.158961
38 8.412727
38 8.115765
38 8.264746
38 8.381960
38 8.199030
38 8.346049
38 8.216717
38 8.235489
38 8.321320
38 8.370861
38 8.337764
38 8.211054
38 8.293023
38 8.316643
38 8.337686
38 8.531010
38 8.429389
38 8.257857
38 8.406026
38 8.204966
38 8.326728
38 8.270513
38 8.272359
38 8.274156
38 8.327803
38 8.344477
38 8.183243
38 8.237757
38 8.164191
38 8.210024
38 8.255947
38 8.255649
38 8.325256
38 8.359611
38 8.071128
38 8.196256
38 8.122640
38 8.209623
38 8.088521
38 8.201896
38 8.461892
38 8.341968
38 8.117935
38 8.356800
38 8.275062
38 8.323436
38 8.133468
38 8.333964
38 7.962056
38 8.372879
38 8.114542
38 8.312793
38 8.177524
38 8.278611
38 8.267971
38 8.303069
38 8.067277
38 8.328914
38 8.276544
38 8.275479
38 8.264729
38 8.266219
38 8.360881
38 8.296433
38 8.269729
38 8.250503
38 8.192656
38 8.116934
38 8.239162
38 8.189575
38 8.334629
38 8.367951
38 8.145163
38 8.290580
38 8.183888
38 8.369686
38 8.163975
38 8.165294
38 8.155418
38 8.221039
38 7.905562
38 8.042524
38 7.865032
38 7.862508
38 7.917385
38 8.035727
38 7.994757
38 7.789553
38 7.857353
38 7.858608
38 8.105444
38 7.759551
38 8.063504
38 7.964837
38 7.824483
38 7.875094
38 7.923615
38 7.991585
38 7.890850
38 7.942238
38 7.871413
38 7.978132
38 7.922609
38 7.910324
38 7.838149
38 7.979517
38 8.000246
38 7.869166
38 8.004765
38 7.965737
38 7.921071
38 7.871377
38 7.865577
38 7.994670
38 7.887752
38 7.931601
38 8.073559
38 8.014394
38 7.954587
38 7.833655
38 7.872424
38 7.952990
38 7.896365
38 7.975399
38 7.886061
38 7.912395
38 7.929858
38 7.857244
38 7.890595
38 8.019483
38 7.975295
38 7.976458
38 7.863889
38 7.853600
38 7.793868
38 8.020195
38 7.956763
38 7.948887
38 7.980991
38 7.988634
38 8.059699
38 7.955578
38 8.103176
38 8.018745
38 8.193083
38 8.107216
38 8.041312
38 8.262495
38 8.062358
38 8.180213
38 7.999162
38 8.009372
38 8.029276
38 8.399619
38 8.060199
38 8.092730
38 8.085574
38 8.079037
38 8.071383
38 8.129194
38 8.101548
38 8.194717
38 8.227423
38 8.046090
38 8.170613
38 8.043179
38 8.149409
38 8.025035
38 8.252927
38 8.127105
38 8.143418
38 7.898622
38 8.033999
38 8.133476
38 8.033381
38 8.238316
38 8.004315
38 8.124016
38 8.020561
38 8.130951
38 7.970239
38 8.033468
38 8.119568
38 8.146572
38 8.021194
38 7.999181
38 8.090489
38 8.020728
38 8.105582
38 8.059455
38 8.106189
38 8.100533
38 8.040412
38 8.042720
38 8.084270
38 8.116028
38 8.046070
38 7.909915
38 8.029313
38 8.136461
38 8.262981
38 8.104647
38 8.292935
38 8.461186
38 8.274375
38 8.414117
38 8.219494
38 8.496379
38 8.218052
38 8.417463
38 8.275294
38 8.283936
38 8.342531
38 8.178734
38 8.532102
38 8.323820
38 8.502263
38 8.646401
38 8.025102
38 8.407923
38 8.426911
38 8.482937
38 8.120432
38 8.331724
38 8.162858
38 8.233151
38 8.279907
38 8.315417
38 8.193544
38 8.192015
38 8.162464
38 8.124499
38 8.462587
38 8.319747
38 8.251603
38 8.343867
38 8.295752
38 8.295087
38 8.252050
38 8.209502
38 8.407502
38 8.410296
38 8.541738
38 8.413903
38 8.343802
38 8.265188
38 8.381031
38 8.228104
38 8.288972
38 8.263024
38 8.129878
38 8.190005
38 8.194205
38 8.328474
38 8.281566
38 8.213077
38 8.277012
38 8.409010
38 8.256750
38 8.152461
38 8.127313
38 8.154763
38 8.328944
38 8.174663
38 8.255989
38 8.242596
38 8.397416
38 8.257288
38 8.268505
38 8.015343
38 8.285947
38 8.192635
38 8.054072
38 8.188888
38 8.158201
38 8.033938
38 8.067136
38 8.342871
38 8.217255
38 8.412552
38 8.268337
38 8.307843
38 8.289068
38 8.142417
38 8.019328
38 8.201133
38 8.399975
38 8.321525
38 8.404448
38 8.185336
38 8.332803
38 8.178188
38 8.205863
38 7.937822
38 8.206768
38 8.259239
38 8.303798
38 8.355224
38 8.457907
38 8.222217
38 8.241461
38 8.284403
38 8.104664
38 8.386441
38 8.065996
38 8.371339
38 8.234962
38 8.155661
38 8.251577
38 8.109908
38 8.239883
38 8.155995
38 8.136325
38 8.142572
38 8.356528
38 8.265240
38 8.295940
38 8.210619
38 8.200198
38 8.266036
38 8.671274
38 8.626689
38 8.440598
38 8.607019
38 8.477183
38 8.489610
38 8.824951
38 8.646873
38 8.624619
38 8.394216
38 8.695533
38 8.484588
38 8.672488
38 8.625338
38 8.831618
38 8.757030
38 8.690239
38 8.596724
38 8.751491
38 8.527567
38 8.491602
38 8.724063
38 8.468447
38 8.645935
38 8.677562
38 8.714883
38 8.749178
38 8.735491
38 8.533078
38 8.441215
38 8.670203
38 8.536991
38 8.596059
38 8.534580
38 8.447970
38 8.417838
38 8.697731
38 8.547371
38 8.420411
38 8.606506
38 8.726052
38 8.437817
38 8.673224
38 8.750416
38 8.695512
38 8.677853
38 8.499374
38 8.643400
38 8.455608
38 8.671257
38 8.477206
38 8.282527
38 8.529046
38 8.412308
38 8.773216
38 8.433175
38 8.549852
38 8.664761
38 8.668933
38 8.741782
38 8.969286
38 8.729839
38 8.913906
38 8.916604
38 8.799314
38 8.823484
38 8.614016
38 8.791529
38 8.754920
38 8.664229
38 8.606909
38 8.885829
38 8.698216
38 8.716531
38 8.579544
38 8.790883
38 8.694104
38 8.841974
38 8.801159
38 9.096454
38 8.676646
38 8.714760
38 8.585710
38 8.905415
38 8.822579
38 8.763206
38 8.847770
38 8.696745
38 8.821699
38 8.853751
38 8.579091
38 8.521648
38 8.902727
38 8.797373
38 8.929543
38 8.688275
38 8.955786
38 8.584009
38 8.870102
38 8.953401
38 8.698211
38 8.660627
38 8.531469
38 8.510723
38 8.888028
38 8.795220
38 8.695880
38 8.948544
38 8.723936
38 8.584188
38 8.506987
38 8.598729
38 8.768559
38 8.685651
38 8.749615
38 8.816790
38 8.695955
38 8.600979
38 8.576833
38 8.903191
38 8.591356
38 8.357586
38 8.365268
38 8.455092
38 8.606058
38 8.556416
38 8.621316
38 8.721940
38 8.477085
38 8.435850
38 8.469998
38 8.417233
38 8.465061
38 8.575824
38 8.300862
38 8.401777
38 8.301682
38 8.243870
38 8.461866
38 8.428424
38 8.307350
38 8.365449
38 8.485531
38 8.440199
38 8.670027
38 8.661327
38 8.559063
38 8.330009
38 8.423861
38 8.626737
38 8.539726
38 8.367258
38 8.460509
38 8.542932
38 8.428725
38 8.272083
38 8.421420
38 8.489972
38 8.431808
38 8.532055
38 8.449407
38 8.387984
38 8.462921
38 8.559906
38 8.624936
38 8.516212
38 8.551284
38 8.487189
38 8.437753
38 8.407845
38 8.576133
38 8.558029
38 8.398590
38 8.296123
38 8.258732
38 8.487220
38 8.305334
38 8.476116
38 8.387418
38 8.589062
38 7.791464
38 7.665980
38 7.872879
38 7.709254
38 8.052869
38 7.952052
38 7.955880
38 7.925584
38 7.703873
38 7.851613
38 7.868870
38 7.742159
38 7.901549
38 7.870876
38 7.707079
38 7.704380
38 7.946981
38 7.615285
38 8.000395
38 7.756475
38 7.693526
38 8.004305
38 7.947084
38 7.862016
38 7.870524
38 7.871505
38 8.117095
38 7.924140
38 7.846075
38 7.780888
38 7.966446
38 7.795864
38 7.928689
38 7.793040
38 7.758653
38 7.929339
38 8.074860
38 7.935862
38 8.025073
38 7.958042
38 7.713218
38 7.842170
38 7.854326
38 7.814041
38 7.826608
38 8.073050
38 7.778344
38 7.809306
38 7.990596
38 7.972727
38 7.820404
38 8.106584
38 8.034994
38 7.874636
38 8.088283
38 7.978304
38 7.971198
38 7.898863
38 8.087228
38 7.830613
38 9.105737
38 8.727672
38 8.793780
38 8.613926
38 8.674417
38 8.745026
38 8.471321
38 8.582462
38 8.746414
38 8.653154
38 8.749010
38 8.421528
38 8.155070
38 8.470473
38 8.520320
38 8.527249
38 8.729798
38 8.576877
38 8.661503
38 8.664034
38 8.831478
38 8.481581
38 8.622689
38 8.338797
38 8.631439
38 8.571927
38 8.625658
38 8.628491
38 9.008542
38 8.618472
38 8.909070
38 8.324021
38 8.850338
38 8.868861
38 8.626374
38 8.826912
38 9.079795
38 9.073150
38 8.892443
38 8.795684
38 8.783091
38 8.542881
38 8.757834
38 8.521099
38 8.514267
38 8.620135
38 8.416290
38 8.394957
38 8.706024
38 8.552520
38 8.570433
38 8.625922
38 8.772653
38 8.346370
38 8.377166
38 8.479174
38 8.756467
38 8.850180
38 9.076799
38 8.835783
38 8.157333
38 8.189952
38 8.169958
38 8.257303
38 8.326345
38 8.163693
38 8.292167
38 8.450216
38 8.321313
38 8.427304
38 8.360502
38 8.423710
38 8.343145
38 8.456090
38 8.424040
38 8.332378
38 8.170471
38 8.252984
38 8.299934
38 8.200976
38 8.176730
38 8.301616
38 8.377366
38 8.587691
38 8.728381
38 8.593788
38 8.338152
38 8.419322
38 8.404388
38 8.414838
38 8.512740
38 8.098980
38 8.346726
38 8.100998
38 8.190727
38 8.449655
38 8.083277
38 8.294263
38 8.178800
38 8.337835
38 8.182424
38 8.475781
38 8.390189
38 8.180095
38 8.557463
38 8.261849
38 8.357675
38 8.291859
38 8.411413
38 8.434164
38 8.424684
38 8.276328
38 8.460071
38 8.566493
38 8.382621
38 8.492470
38 8.319723
38 8.137485
38 8.400151
38 8.477345
38 7.920023
38 7.874526
38 7.839977
38 8.014001
38 8.016068
38 8.052286
38 7.865193
38 7.888512
38 7.951828
38 7.854656
38 7.906217
38 7.840524
38 8.015591
38 8.026343
38 8.034225
38 7.976748
38 7.734267
38 7.830389
38 7.831898
38 7.843586
38 7.928097
38 7.947499
38 7.786659
38 7.993855
38 7.887417
38 8.037977
38 7.825030
38 7.822933
38 7.685503
38 7.968035
38 7.951736
38 7.990765
38 7.901170
38 8.018710
38 7.871434
38 7.930865
38 7.891445
38 7.904450
38 7.985866
38 8.021859
38 7.910565
38 7.772865
38 7.759173
38 8.047222
38 8.007287
38 7.990394
38 7.796123
38 8.018945
38 7.953045
38 7.912319
38 7.926748
38 7.901751
38 8.064491
38 7.893339
38 7.912038
38 7.882288
38 7.804700
38 7.937871
38 7.982972
38 7.922154
38 8.459169
38 8.550279
38 8.241478
38 8.279895
38 8.353642
38 8.304987
38 8.321668
38 8.312409
38 8.422018
38 8.495932
38 8.462743
38 8.331466
38 8.304768
38 8.308560
38 8.416044
38 8.290098
38 8.174122
38 8.324230
38 8.126394
38 8.553766
38 8.408005
38 8.473532
38 8.211143
38 8.261351
38 8.150337
38 8.147663
38 8.450100
38 8.204720
38 8.391357
38 8.281725
38 8.399776
38 8.377761
38 8.601246
38 8.308013
38 8.594845
38 8.372161
38 8.366370
38 8.428394
38 8.506765
38 8.797579
38 8.905994
38 8.484324
38 8.688979
38 8.379815
38 8.356314
38 8.377200
38 8.422695
38 8.220338
38 8.340182
38 8.216282
38 8.109553
38 8.119017
38 8.384955
38 8.182233
38 8.352537
38 8.475106
38 8.132313
38 8.161637
38 8.563863
38 8.242926
38 8.892841
38 8.784340
38 8.719249
38 8.696854
38 8.657505
38 8.740284
38 8.891015
38 8.813845
38 8.900138
38 8.755175
38 8.905015
38 8.723112
38 8.810168
38 8.784554
38 8.774670
38 9.057628
38 8.990239
38 9.016612
38 8.766957
38 9.001087
38 8.874491
38 8.856717
38 8.856666
38 8.794441
38 8.817353
38 8.497711
38 8.573774
38 8.829557
38 8.702755
38 8.816031
38 8.828106
38 8.995025
38 8.640050
38 8.820990
38 8.701364
38 8.911760
38 8.515641
38 8.749047
38 8.671569
38 8.786947
38 8.655595
38 8.707806
38 8.688371
38 8.874612
38 8.734182
38 8.652761
38 8.689304
38 8.827596
38 8.798571
38 8.912057
38 8.674495
38 8.743926
38 8.791954
38 8.637847
38 8.527106
38 8.709961
38 8.676988
38 8.849909
38 8.618296
38 8.719365
38 7.870236
38 7.843050
38 7.901110
38 7.987885
38 7.981844
38 7.934729
38 7.874292
38 8.130779
38 7.937618
38 7.827233
38 8.036403
38 7.987575
38 7.817685
38 8.074139
38 8.002778
38 7.821313
38 8.054729
38 8.018227
38 7.954673
38 7.777617
38 7.856996
38 7.898527
38 7.955799
38 7.888843
38 8.056760
38 8.006944
38 7.828174
38 7.860662
38 7.755168
38 7.906833
38 7.925255
38 7.866848
38 7.927964
38 7.783169
38 7.996092
38 8.053809
38 8.006445
38 7.909090
38 7.997284
38 7.958167
38 7.992705
38 8.008070
38 7.858029
38 8.019212
38 7.918106
38 7.949288
38 7.970506
38 7.984540
38 7.954819
38 7.909539
38 8.043195
38 7.898048
38 7.911469
38 7.913227
38 7.936501
38 7.980507
38 7.991790
38 8.008319
38 8.082471
38 7.911417
38 8.985670
38 8.582014
38 8.827176
38 8.732696
38 8.914141
38 8.491213
38 8.740207
38 8.513766
38 8.593482
38 8.634841
38 8.633318
38 8.913213
38 8.861309
38 8.811654
38 8.776755
38 8.824136
38 8.840095
38 8.808442
38 8.930106
38 8.753306
38 8.815460
38 8.775586
38 8.811166
38 8.568539
38 8.837520
38 8.687265
38 8.638595
38 8.637396
38 8.632928
38 8.763893
38 8.838673
38 8.711937
38 8.702856
38 8.943864
38 8.726513
38 8.817596
38 8.456714
38 8.703132
38 8.495996
38 8.893069
38 8.570345
38 8.881722
38 8.548415
38 8.709021
38 8.603947
38 8.642352
38 8.649263
38 8.907349
38 8.545894
38 8.676435
38 8.891419
38 8.618076
38 8.784690
38 8.743634
38 8.741577
38 8.642586
38 8.679157
38 8.531745
38 8.628827
38 8.620720
38 8.057032
38 8.056599
38 8.115619
38 8.089375
38 8.095782
38 8.040022
38 8.155622
38 7.941118
38 8.105503
38 8.100005
38 8.088161
38 8.156539
38 7.939224
38 8.018404
38 8.014789
38 8.170803
38 8.133658
38 8.004351
38 8.071911
38 8.038518
38 8.176450
38 8.157455
38 8.091895
38 8.131384
38 8.177306
38 8.187481
38 8.097189
38 8.154205
38 8.175706
38 8.151084
38 8.110965
38 8.141939
38 8.161838
38 8.133141
38 8.148873
38 7.972407
38 7.976986
38 8.098066
38 8.106381
38 7.974617
38 8.025441
38 8.268353
38 8.171733
38 8.082840
38 7.974434
38 8.163801
38 8.018817
38 8.078123
38 8.154812
38 8.048871
38 8.080458
38 8.056013
38 8.329000
38 7.987818
38 7.957772
38 8.032591
38 8.213450
38 8.061274
38 8.090599
38 8.181476
38 7.899592
38 7.793803
38 7.873328
38 7.909121
38 7.831098
38 7.951767
38 7.827641
38 7.882701
38 7.950915
38 7.802512
38 7.953390
38 7.954907
38 7.944004
38 7.934611
38 7.868718
38 7.798117
38 7.770275
38 7.814407
38 7.835396
38 7.881638
38 7.911545
38 7.880064
38 7.977963
38 7.945836
38 8.029397
38 7.990080
38 7.943036
38 7.822151
38 7.972495
38 7.825673
38 7.828433
38 7.972532
38 7.927597
38 7.882970
38 7.832835
38 7.852075
38 7.731888
38 7.980426
38 7.806292
38 7.869641
38 7.731189
38 7.904044
38 7.725445
38 8.008742
38 7.823844
38 7.931259
38 7.754943
38 7.642323
38 7.859339
38 7.960728
38 7.923331
38 7.903828
38 7.898704
38 7.838041
38 8.044321
38 7.974902
38 7.701362
38 7.950662
38 7.729232
38 7.912310
38 8.293223
38 8.233958
38 8.501386
38 8.229019
38 8.342068
38 8.176121
38 8.289159
38 8.334377
38 8.371963
38 8.295643
38 8.506656
38 8.226718
38 8.316735
38 8.386872
38 8.156112
38 8.507473
38 8.437281
38 8.372253
38 8.117700
38 8.256919
38 8.496790
38 8.255337
38 8.277645
38 8.509611
38 8.282586
38 8.361806
38 8.415610
38 8.495166
38 8.383358
38 8.348497
38 8.414963
38 8.281660
38 8.288802
38 8.588858
38 8.332312
38 8.389129
38 8.439107
38 8.386011
38 8.247633
38 8.323283
38 8.384773
38 8.424021
38 8.251814
38 8.375846
38 8.161949
38 8.359484
38 8.462737
38 8.286280
38 8.507214
38 8.436544
38 8.494248
38 8.252266
38 8.498178
38 8.267735
38 8.292450
38 8.208377
38 8.435702
38 8.338935
38 8.298648
38 8.467064
38 7.767457
38 7.767986
38 7.757408
38 7.607436
38 7.600586
38 7.583851
38 7.656377
38 7.742665
38 7.733834
38 7.707524
38 7.707781
38 7.741504
38 7.725443
38 7.799172
38 7.631050
38 7.613723
38 7.610440
38 7.681558
38 7.650936
38 7.755305
38 7.720427
38 7.698984
38 7.701112
38 7.634912
38 7.640514
38 7.729250
38 7.629304
38 7.545678
38 7.790817
38 7.741113
38 7.741729
38 7.712102
38 7.673787
38 7.673292
38 7.647307
38 7.815801
38 7.654767
38 7.598575
38 7.661541
38 7.694626
38 7.732927
38 7.688056
38 7.658651
38 7.665303
38 7.699909
38 7.862392
38 7.718723
38 7.751256
38 7.770244
38 7.749627
38 7.746366
38 7.714668
38 7.767421
38 7.602326
38 7.746694
38 7.654750
38 7.805802
38 7.664664
38 7.623484
38 7.868272
38 9.533344
38 8.917721
38 9.001946
38 9.040316
38 8.858953
38 8.684474
38 8.691615
38 8.892264
38 8.994548
38 9.071028
38 8.703048
38 8.983043
38 9.197254
38 8.842772
38 9.404681
38 9.402759
38 9.115010
38 8.969295
38 8.924567
38 9.239415
38 9.330659
38 10.151990
38 9.785630
38 9.631536
38 9.397288
38 9.422602
38 9.312960
38 9.043550
38 9.352612
38 9.034862
38 9.061605
38 8.978212
38 8.919963
38 8.744302
38 9.199440
38 9.352366
38 8.942403
38 9.100858
38 9.253221
38 9.749107
38 9.499722
38 10.245291
38 9.525559
38 9.363687
38 8.914558
38 9.225846
38 9.315294
38 9.214599
38 9.382104
38 9.675938
38 9.379420
38 9.836466
38 9.807032
38 9.766952
38 9.637122
38 10.081992
38 10.440909
38 10.167226
38 10.117953
38 9.070606
38 9.556412
38 9.503601
38 9.876693
38 9.464504
38 9.685770
38 9.770598
38 9.705650
38 9.626482
38 9.686529
38 9.817983
38 9.550588
38 9.712300
38 9.236131
38 9.657878
38 9.887150
38 9.752730
38 9.474314
38 9.353123
38 9.612931
38 9.736060
38 9.774270
38 9.570650
38 9.724914
38 9.320174
38 9.649907
38 9.444673
38 9.128923
38 9.452022
38 9.146867
38 9.312272
38 9.150966
38 9.484837
38 9.932926
38 9.562423
38 9.846103
38 9.727013
38 9.617239
38 9.639144
38 9.804329
38 9.982626
38 9.666353
38 9.617135
38 9.488707
38 9.506235
38 9.919695
38 9.688864
38 9.643988
38 9.868321
38 9.279503
38 9.463392
38 9.244952
38 9.640820
38 9.581579
38 9.231586
38 9.261479
38 9.466856
38 9.272701
38 9.419127
38 9.558178
38 9.325551
38 8.528786
38 8.365633
38 8.358218
38 8.531412
38 8.355631
38 8.760922
38 8.548778
38 8.376493
38 8.565142
38 8.646446
38 8.412504
38 8.264072
38 8.609750
38 8.490765
38 8.476229
38 8.474580
38 8.294436
38 8.540101
38 8.677617
38 8.559392
38 8.502376
38 8.484692
38 8.260841
38 8.570227
38 8.615758
38 8.750959
38 8.453243
38 8.610995
38 8.560471
38 8.538271
38 8.910716
38 8.457410
38 8.450130
38 8.504334
38 8.305187
38 8.672476
38 8.700695
38 8.473344
38 8.573339
38 8.561971
38 8.671842
38 8.339814
38 8.269629
38 8.347425
38 8.621240
38 8.437361
38 8.355933
38 8.277988
38 8.557651
38 8.779783
38 8.795019
38 8.508707
38 8.689071
38 8.984153
38 8.744142
38 8.680754
38 8.463390
38 8.562247
38 8.791913
38 8.574837
38 8.340686
38 8.107179
38 8.155592
38 8.244960
38 8.071600
38 7.993011
38 8.100420
38 8.172219
38 7.970189
38 8.282759
38 8.285586
38 8.181983
38 7.890765
38 7.946048
38 7.988162
38 8.128550
38 8.189099
38 8.114825
38 8.227290
38 8.102224
38 8.204595
38 8.174943
38 8.033999
38 8.249606
38 8.104723
38 8.116956
38 8.070182
38 8.077735
38 8.011526
38 8.059054
38 8.059189
38 8.189616
38 7.931214
38 8.096966
38 8.171350
38 8.208160
38 8.055868
38 8.144150
38 8.156213
38 8.014674
38 8.021097
38 8.125958
38 8.109531
38 8.103650
38 8.026733
38 8.021251
38 8.076957
38 8.273461
38 8.173158
38 8.132342
38 8.014416
38 8.155933
38 8.200261
38 8.111939
38 8.012462
38 8.091755
38 8.159164
38 7.948785
38 7.975905
38 8.235455
38 7.945944
38 7.925566
38 7.994106
38 8.011367
38 8.008327
38 8.038646
38 7.945977
38 7.819957
38 8.093551
38 7.810272
38 8.034198
38 7.872074
38 7.827466
38 7.865442
38 7.864538
38 7.910394
38 7.780973
38 7.915304
38 7.990744
38 7.760346
38 7.979264
38 8.017608
38 7.910107
38 7.928787
38 8.018166
38 7.886092
38 8.134133
38 8.005229
38 7.995187
38 7.918465
38 8.027553
38 7.908729
38 7.988713
38 8.028136
38 8.089882
38 7.988592
38 8.082590
38 8.102536
38 7.995002
38 7.871634
38 8.042403
38 8.000812
38 8.008496
38 7.910130
38 7.860258
38 8.144187
38 8.108587
38 7.903325
38 8.144018
38 7.914250
38 7.882681
38 7.993727
38 8.023588
38 7.849753
38 7.938925
38 7.851650
38 7.996385
38 8.119316
38 8.077992
38 7.963406
38 8.133384
38 8.100517
38 7.953760
38 8.128430
38 8.089067
38 8.002899
38 8.004655
38 7.998452
38 8.140086
38 8.078582
38 8.074556
38 7.938725
38 7.960754
38 8.021418
38 8.082649
38 8.132854
38 8.028081
38 8.071194
38 8.037476
38 8.100385
38 8.055055
38 7.991512
38 7.995720
38 8.112015
38 8.128974
38 8.155950
38 7.958055
38 7.922300
38 8.114377
38 7.919273
38 8.070747
38 7.902726
38 8.010533
38 7.927334
38 8.012045
38 8.081651
38 7.881849
38 7.978972
38 7.863038
38 8.138850
38 8.114463
38 8.095838
38 7.975364
38 8.027895
38 8.151797
38 8.222482
38 7.895780
38 8.088006
38 7.898532
38 8.003611
38 8.018146
38 7.974946
38 8.029899
38 7.918970
38 8.077171
38 8.050580
38 7.988953
38 7.875818
38 8.005066
38 7.986002
38 8.361769
38 8.734560
38 8.582807
38 8.564104
38 8.302713
38 8.601486
38 8.539021
38 8.572788
38 8.484239
38 8.429850
38 8.628709
38 8.467797
38 8.626774
38 8.557046
38 8.359734
38 8.483017
38 8.676236
38 8.340548
38 8.351782
38 8.402894
38 8.392496
38 8.593880
38 8.576803
38 8.516022
38 8.419685
38 8.486001
38 8.499757
38 8.388587
38 8.640456
38 8.628504
38 8.445753
38 8.597004
38 8.603117
38 8.594336
38 8.617143
38 8.413625
38 8.391791
38 8.566589
38 8.461123
38 8.466862
38 8.669235
38 8.536179
38 8.584769
38 8.340304
38 8.380015
38 8.562700
38 8.366894
38 8.523251
38 8.425067
38 8.477376
38 8.619671
38 8.460031
38 8.521945
38 8.238015
38 8.544209
38 8.517422
38 8.480781
38 8.436531
38 8.569499
38 8.532530
38 8.694507
38 8.621152
38 8.211607
38 8.447793
38 8.474227
38 8.300365
38 8.622506
38 8.484806
38 8.518747
38 8.429353
38 8.615650
38 8.427356
38 8.465511
38 8.782936
38 8.520201
38 8.451798
38 8.548564
38 8.389158
38 8.431549
38 8.260489
38 8.558405
38 8.556953
38 8.298083
38 8.466948
38 8.634621
38 8.341492
38 8.532051
38 8.611711
38 8.486865
38 8.368875
38 8.444235
38 8.326795
38 8.528937
38 8.623431
38 8.570139
38 8.705881
38 8.586091
38 8.611367
38 8.654747
38 8.367567
38 8.699326
38 8.449892
38 8.369685
38 8.409151
38 8.486844
38 8.406087
38 8.390599
38 8.516256
38 8.552529
38 8.376411
38 8.496321
38 8.420920
38 8.416367
38 8.515031
38 8.415360
38 8.600459
38 8.399458
38 8.322838
38 8.367552
38 8.391661
38 8.751295
38 8.722637
38 8.573636
38 8.310771
38 8.471362
38 8.466917
38 8.668289
38 8.643480
38 8.529830
38 8.331089
38 8.444435
38 8.300156
38 8.713930
38 8.525630
38 8.496335
38 8.373266
38 8.529809
38 8.203837
38 8.414391
38 8.636446
38 8.554859
38 8.338974
38 8.806454
38 8.879757
38 8.799990
38 8.651915
38 8.381056
38 8.565785
38 8.410030
38 8.310255
38 8.386990
38 8.539177
38 8.343087
38 8.480465
38 8.441368
38 8.917917
38 8.422779
38 8.344688
38 8.368867
38 8.388808
38 8.466585
38 8.364049
38 8.353419
38 8.459331
38 8.748764
38 8.297832
38 8.656914
38 8.767631
38 8.295564
38 8.569147
38 8.720576
38 8.875881
38 8.762723
38 8.686625
38 8.401522
38 8.522700
38 8.462454
38 8.630986
38 8.678533
38 8.478275
38 8.454081
38 8.624653
38 8.902071
38 8.780289
38 8.298238
38 8.885184
38 8.507067
38 8.689510
38 8.477947
38 8.495103
38 8.497605
38 8.739733
38 8.928994
38 8.430484
38 8.496747
38 8.791925
38 8.575020
38 8.665184
38 8.465125
38 8.637767
38 9.102393
38 8.639365
38 8.761244
38 8.627161
38 8.937387
38 8.735227
38 8.566430
38 8.565323
38 8.789378
38 8.768858
38 8.538078
38 8.495709
38 8.565930
38 8.666675
38 8.639230
38 8.671283
38 8.682789
38 8.477532
38 8.565851
38 8.422592
38 8.733715
38 8.586904
38 8.667670
38 8.506230
38 8.807199
38 9.135151
38 8.912309
38 8.677057
38 8.594188
38 8.636711
38 8.690266
38 8.679897
38 8.532547
38 8.678184
38 8.723635
38 8.721762
38 8.600554
38 8.770817
38 8.786073
38 8.577038
38 7.841987
38 7.843986
38 7.793997
38 7.954694
38 7.977594
38 7.831659
38 7.962078
38 7.814979
38 7.879489
38 7.950097
38 7.820466
38 7.899500
38 7.919650
38 7.868595
38 7.948559
38 7.859783
38 7.719372
38 7.705889
38 7.870834
38 7.924379
38 8.006346
38 7.827247
38 7.946682
38 7.747356
38 7.810150
38 7.702524
38 7.866376
38 7.886510
38 7.780909
38 7.738223
38 7.990037
38 7.881974
38 7.838187
38 7.984497
38 7.844817
38 7.996029
38 7.975121
38 7.706367
38 7.845684
38 7.866088
38 8.038140
38 7.863851
38 7.883708
38 7.821288
38 7.852506
38 7.911906
38 7.998795
38 7.872527
38 7.878024
38 7.678356
38 7.781130
38 7.848371
38 7.903234
38 7.953978
38 7.915880
38 7.830702
38 7.823235
38 7.788604
38 7.860218
38 8.017962
38 8.012809
38 8.010581
38 8.073038
38 7.961631
38 8.080581
38 8.188996
38 8.471067
38 8.199974
38 8.271706
38 8.301410
38 8.034616
38 8.278475
38 8.228090
38 8.124004
38 8.075213
38 8.110518
38 8.053683
38 8.272893
38 8.308800
38 8.238324
38 8.334894
38 8.160442
38 8.133428
38 8.225216
38 8.187770
38 8.057607
38 8.087525
38 7.945654
38 8.009510
38 7.982919
38 8.369833
38 8.286277
38 8.048610
38 7.978742
38 8.037951
38 8.058492
38 8.124988
38 8.133297
38 8.176747
38 8.303873
38 8.033980
38 7.898231
38 7.989753
38 8.114663
38 8.059267
38 8.133365
38 8.117344
38 7.923815
38 8.060504
38 7.955706
38 7.942890
38 8.131929
38 8.067234
38 8.145624
38 7.944497
38 8.066328
38 8.065917
38 8.007891
38 8.031716
38 8.021853
38 8.586772
38 8.815034
38 8.631942
38 8.507981
38 8.668523
38 8.472904
38 8.929464
38 8.762716
38 8.455194
38 8.599104
38 8.551482
38 8.694625
38 8.489414
38 8.687045
38 8.668044
38 8.427422
38 8.717578
38 8.591041
38 8.501310
38 8.752414
38 8.680499
38 8.441066
38 8.605460
38 8.638831
38 8.547588
38 8.528879
38 8.767337
38 8.799921
38 8.293729
38 8.639970
38 8.514766
38 8.661219
38 8.488958
38 8.400657
38 8.667790
38 8.512928
38 8.610996
38 8.656354
38 8.666408
38 8.608764
38 8.765447
38 8.685355
38 8.569067
38 8.536204
38 8.679051
38 8.603924
38 8.820881
38 8.906660
38 8.753473
38 8.706875
38 8.674684
38 8.673942
38 8.464297
38 9.013522
38 8.650893
38 8.753312
38 8.598990
38 8.600604
38 8.533270
38 8.680152
38 7.972519
38 7.989883
38 7.990782
38 7.950143
38 7.857711
38 7.901474
38 7.908775
38 7.823657
38 8.017212
38 7.812447
38 8.009357
38 7.896602
38 7.850873
38 7.966066
38 7.932640
38 7.902241
38 7.957562
38 7.919754
38 7.984176
38 7.963132
38 7.851141
38 7.879975
38 8.017861
38 7.918451
38 7.907337
38 8.023599
38 7.905362
38 7.887873
38 7.888992
38 8.024066
38 7.776948
38 7.959793
38 7.826790
38 7.888095
38 7.864129
38 7.956094
38 7.872488
38 7.879383
38 7.873404
38 8.005201
38 7.888786
38 7.869764
38 7.890480
38 7.946096
38 7.900479
38 7.961213
38 7.984296
38 7.870984
38 7.994936
38 7.843788
38 8.013057
38 7.857788
38 7.910902
38 7.856215
38 7.896682
38 7.908432
38 7.984315
38 7.871022
38 7.906511
38 7.969849
38 8.001421
38 7.963233
38 7.955860
38 8.022303
38 8.150361
38 7.997298
38 8.284716
38 7.965229
38 7.963934
38 8.111420
38 8.011376
38 8.129516
38 8.008341
38 8.021629
38 7.985827
38 8.093959
38 8.135024
38 8.128882
38 8.001251
38 8.044169
38 8.155915
38 8.078708
38 8.148419
38 7.957111
38 8.259722
38 8.231371
38 8.185333
38 8.222197
38 8.164169
38 7.973264
38 8.092551
38 8.157963
38 7.996802
38 8.079976
38 8.186023
38 8.211548
38 7.921349
38 8.185160
38 8.228290
38 8.093231
38 8.209966
38 8.091360
38 8.107516
38 8.149355
38 8.018255
38 7.996122
38 7.994355
38 7.987605
38 8.009692
38 7.928116
38 8.178363
38 8.100542
38 8.089818
38 8.037399
38 8.169798
38 8.003101
38 7.952333
38 7.991697
38 7.999155
38 8.128117
38 8.272896
38 7.972762
38 8.066989
38 8.308648
38 8.031595
38 8.025722
38 7.928356
38 8.069196
38 7.988992
38 7.989180
38 7.953337
38 8.004294
38 8.070810
38 8.012913
38 8.088952
38 8.240570
38 8.233786
38 8.177543
38 8.068259
38 8.124109
38 8.002035
38 8.103260
38 8.159447
38 8.147752
38 7.950845
38 8.027304
38 7.956350
38 7.901552
38 8.237684
38 8.091003
38 8.103478
38 8.058036
38 8.132242
38 7.885769
38 8.179056
38 8.084590
38 7.887483
38 8.064773
38 8.003043
38 8.063066
38 8.097410
38 8.096813
38 7.971931
38 8.024619
38 8.019031
38 8.126101
38 7.811350
38 7.916495
38 7.979383
38 7.931369
38 8.036626
38 7.947153
38 7.957628
38 8.018471
38 8.126891
38 8.086601
38 7.841405
38 8.102951
38 8.116298
38 8.236613
38 8.288679
38 8.322052
38 8.344395
38 8.406481
38 8.362258
38 8.232528
38 7.969550
38 8.380788
38 8.320880
38 8.120342
38 8.125903
38 8.227969
38 8.237635
38 8.418166
38 8.283476
38 8.525883
38 8.143727
38 8.352358
38 8.350584
38 8.343860
38 8.303702
38 8.408988
38 8.229344
38 8.331437
38 8.173780
38 8.416714
38 8.342626
38 8.383621
38 8.381445
38 8.237773
38 8.409941
38 8.260542
38 8.347391
38 8.303385
38 8.373339
38 8.364886
38 8.337521
38 8.387607
38 8.296328
38 8.291455
38 8.448529
38 8.281299
38 8.278597
38 8.102605
38 8.302435
38 8.202066
38 8.302745
38 8.350035
38 8.276601
38 8.408423
38 8.322635
38 8.345334
38 8.202420
38 8.607203
38 8.354917
38 8.378145
38 8.385645
38 8.390194
38 8.331437
38 8.235772
38 8.789047
38 8.413197
38 8.422328
38 8.597498
38 8.649971
38 8.332182
38 8.517109
38 8.615438
38 8.621846
38 8.449714
38 8.491927
38 8.440709
38 8.603447
38 8.665034
38 8.643998
38 8.526047
38 8.706384
38 8.926293
38 8.702386
38 8.589937
38 8.426923
38 8.481770
38 8.798196
38 8.895300
38 8.822656
38 8.656317
38 8.700807
38 8.699547
38 8.603785
38 8.700700
38 8.373672
38 8.823204
38 8.300667
38 8.800890
38 8.848260
38 8.683513
38 8.662712
38 8.393825
38 8.299320
38 8.526616
38 8.676905
38 8.701501
38 8.539024
38 8.371255
38 8.771364
38 8.517673
38 8.565011
38 8.616018
38 8.503078
38 8.491213
38 8.677557
38 8.578752
38 8.588270
38 8.335239
38 8.827441
38 8.615248
38 8.487948
38 8.835828
38 8.586692
38 8.686906
38 7.888695
38 7.869122
38 7.958501
38 7.932388
38 7.888334
38 8.068249
38 7.860308
38 7.991686
38 7.939316
38 7.946648
38 7.920703
38 7.936573
38 7.976212
38 7.937672
38 7.912605
38 7.927637
38 7.868307
38 7.927954
38 7.913413
38 7.834200
38 7.943545
38 7.866973
38 7.835617
38 7.966834
38 7.998254
38 7.857926
38 7.927773
38 7.980513
38 7.932851
38 7.955182
38 7.945130
38 7.841230
38 7.809268
38 7.996673
38 7.846666
38 7.865322
38 7.884517
38 7.949321
38 8.009821
38 7.853993
38 7.987978
38 7.911039
38 7.811060
38 7.865576
38 7.874851
38 7.918474
38 7.794531
38 7.922613
38 7.938598
38 7.836963
38 8.016398
38 7.976019
38 7.979030
38 7.863912
38 7.623309
38 7.870897
38 7.946163
38 7.897301
38 8.037387
38 7.916204
38 8.425173
38 8.181586
38 8.388635
38 8.294291
38 8.357758
38 8.412573
38 8.294613
38 8.488173
38 8.256379
38 8.415065
38 8.195239
38 8.367385
38 8.343242
38 8.372166
38 8.473469
38 8.264847
38 8.349495
38 8.398924
38 8.409471
38 8.523040
38 8.259223
38 7.990167
38 8.285908
38 8.233439
38 8.304371
38 8.307493
38 8.342642
38 8.398850
38 8.198646
38 8.360213
38 8.375330
38 8.362532
38 8.195639
38 8.349158
38 8.195255
38 8.283949
38 8.150943
38 8.161024
38 8.327692
38 8.278991
38 8.303524
38 8.394214
38 8.375180
38 8.220859
38 8.539462
38 8.238307
38 8.294603
38 8.462704
38 8.264020
38 8.101768
38 8.220700
38 8.219648
38 8.343283
38 8.270479
38 8.381639
38 8.293804
38 8.450559
38 8.319698
38 8.346323
38 8.331388
38 7.950490
38 8.129229
38 7.917484
38 7.863537
38 8.154444
38 8.038914
38 7.928531
38 8.058323
38 7.982476
38 7.894064
38 8.087669
38 8.024245
38 8.079425
38 8.058002
38 7.928043
38 7.991419
38 8.080825
38 7.989343
38 7.996974
38 8.264699
38 7.999905
38 7.988899
38 8.144738
38 7.889124
38 8.125742
38 8.003602
38 7.888768
38 7.966819
38 7.958386
38 8.110462
38 8.067222
38 7.987699
38 8.112082
38 7.987812
38 7.930275
38 8.075721
38 8.006769
38 8.174475
38 8.032449
38 8.081717
38 7.861256
38 7.890479
38 8.028956
38 8.055188
38 7.971842
38 7.933736
38 8.103711
38 8.060331
38 7.942596
38 7.996035
38 8.079754
38 8.157275
38 8.099850
38 7.920670
38 7.940084
38 7.897180
38 8.028873
38 7.907299
38 7.954752
38 8.004930
38 8.590074
38 8.419235
38 8.415618
38 8.281214
38 8.624200
38 8.564860
38 8.422102
38 8.424849
38 8.458619
38 8.550794
38 8.332470
38 8.333430
38 8.477479
38 8.438211
38 8.540634
38 8.597794
38 8.503988
38 8.510954
38 8.476403
38 8.674197
38 8.551473
38 8.394800
38 8.469623
38 8.358338
38 8.564486
38 8.604335
38 8.554014
38 8.381361
38 8.585673
38 8.327369
38 8.445083
38 8.455866
38 8.366951
38 8.529861
38 8.573694
38 8.600916
38 8.435660
38 8.440919
38 8.552159
38 8.385836
38 8.344684
38 8.477365
38 8.494688
38 8.486314
38 8.241827
38 8.353535
38 8.538225
38 8.592379
38 8.491012
38 8.284803
38 8.614904
38 8.425109
38 8.534633
38 8.404443
38 8.625787
38 8.426292
38 8.467906
38 8.537154
38 8.354481
38 8.347122
38 8.401043
38 8.638712
38 8.757491
38 8.699207
38 8.565948
38 8.827506
38 8.668304
38 8.711529
38 8.698748
38 8.564946
38 8.574405
38 8.378676
38 8.413112
38 8.645086
38 8.558986
38 8.652783
38 8.704825
38 8.718248
38 8.641253
38 8.452866
38 8.489759
38 8.452998
38 8.605561
38 8.506879
38 8.604664
38 8.794062
38 8.685712
38 8.525541
38 8.546146
38 8.587019
38 8.635800
38 8.372226
38 8.554128
38 8.767808
38 8.477023
38 8.520070
38 8.742341
38 8.639401
38 8.806115
38 8.625516
38 8.674591
38 8.737771
38 8.408316
38 8.606298
38 8.705084
38 8.403876
38 8.194094
38 8.504383
38 8.739475
38 8.770007
38 8.702547
38 8.388032
38 8.620655
38 8.554333
38 8.614823
38 8.655892
38 8.671939
38 8.610273
38 8.704462
38 8.577143
38 9.372570
38 9.229056
38 9.187216
38 9.078237
38 9.213449
38 9.194796
38 8.987744
38 9.093251
38 9.027505
38 9.241395
38 9.319202
38 9.131454
38 9.119997
38 9.108821
38 9.157510
38 9.179275
38 9.276535
38 8.942921
38 9.307343
38 9.295115
38 9.128442
38 9.308542
38 9.487625
38 9.330203
38 9.417744
38 8.933143
38 9.349641
38 9.283435
38 9.125223
38 9.307342
38 9.115077
38 9.494384
38 9.454752
38 9.193970
38 9.236203
38 9.490486
38 9.103152
38 9.039825
38 9.028648
38 9.394485
38 9.353202
38 9.375769
38 9.572701
38 9.163394
38 9.355308
38 9.034525
38 9.081505
38 8.888410
38 9.096411
38 9.186092
38 9.221040
38 9.030219
38 9.215140
38 9.087630
38 9.193439
38 9.129408
38 9.285429
38 9.414109
38 9.147953
38 9.253722
38 8.108815
38 8.272602
38 8.251212
38 8.336714
38 8.155649
38 8.137957
38 8.354475
38 8.286867
38 8.249177
38 8.289595
38 8.456884
38 8.151616
38 8.256875
38 8.372254
38 8.086190
38 8.204012
38 8.261656
38 8.160775
38 8.313452
38 8.093077
38 8.467261
38 8.218793
38 8.339774
38 8.071170
38 8.241097
38 8.358725
38 8.369784
38 8.116669
38 8.098805
38 7.932034
38 8.386200
38 8.106735
38 8.220071
38 8.320432
38 8.396532
38 8.444927
38 8.347847
38 8.311419
38 8.370921
38 8.180274
38 8.187684
38 8.248989
38 8.168045
38 8.211560
38 8.309792
38 8.319799
38 8.234529
38 8.172421
38 8.377806
38 8.158697
38 8.172953
38 8.433948
38 8.219175
38 8.381207
38 8.413377
38 8.132367
38 8.348689
38 8.190375
38 8.465388
38 8.285252
38 8.374842
38 8.397024
38 8.378318
38 8.438873
38 8.576246
38 8.611561
38 8.527099
38 8.507665
38 8.444159
38 8.576295
38 8.552497
38 8.674763
38 8.578322
38 8.445267
38 8.485657
38 8.478815
38 8.553219
38 8.499929
38 8.481280
38 8.800917
38 8.557191
38 8.511445
38 8.537387
38 8.462015
38 8.747341
38 8.730758
38 8.530241
38 8.402088
38 8.589796
38 8.494086
38 8.498408
38 8.582681
38 8.524820
38 8.352935
38 8.500202
38 8.708060
38 8.674305
38 8.531419
38 8.555638
38 8.507751
38 8.509621
38 8.557444
38 8.313845
38 8.636446
38 8.577147
38 8.598077
38 8.531797
38 8.743607
38 8.692981
38 8.417680
38 8.578294
38 8.601765
38 8.470885
38 8.636186
38 8.603481
38 8.491867
38 8.462349
38 8.487404
38 8.437158
38 8.341680
38 8.315577
38 8.372083
38 8.313067
38 8.170850
38 8.254165
38 8.361332
38 8.255037
38 8.212032
38 8.220859
38 8.349529
38 8.296975
38 8.759821
38 8.291793
38 8.175964
38 8.178118
38 8.267886
38 8.267626
38 8.331142
38 8.389629
38 8.175936
38 8.317492
38 8.273071
38 8.215706
38 8.322347
38 8.193512
38 8.176651
38 8.381065
38 8.382853
38 8.334108
38 8.451148
38 8.463006
38 8.247338
38 8.479462
38 8.401583
38 8.283775
38 8.088624
38 8.258664
38 8.184640
38 8.218043
38 8.371361
38 8.496921
38 8.468155
38 8.315770
38 8.393363
38 8.229491
38 8.352739
38 8.274565
38 8.290021
38 8.235521
38 8.260859
38 8.035369
38 8.183844
38 8.354482
38 8.328175
38 8.320133
38 8.489672
38 8.284680
38 8.245909
38 8.532018
38 8.425646
38 7.962972
38 7.877786
38 7.853557
38 7.908962
38 7.908406
38 7.745854
38 7.802132
38 7.851780
38 7.904645
38 7.843303
38 7.775237
38 7.777202
38 7.856707
38 7.981455
38 7.998876
38 7.994476
38 8.067189
38 7.864743
38 7.854127
38 7.828056
38 7.872274
38 7.965590
38 7.907220
38 7.926821
38 7.929419
38 7.790491
38 7.704477
38 7.785737
38 8.039846
38 7.849165
38 7.888084
38 7.844317
38 7.948481
38 7.869202
38 7.912794
38 7.913319
38 7.818183
38 7.859635
38 7.843909
38 7.771267
38 7.938572
38 7.953360
38 7.731777
38 7.817283
38 7.736006
38 7.881608
38 7.838685
38 8.009053
38 7.918009
38 7.950412
38 7.807010
38 7.908151
38 8.014384
38 7.827678
38 7.984546
38 7.849053
38 7.877496
38 7.949950
38 8.005671
38 7.947986
38 7.866146
38 7.944484
38 7.992508
38 7.920258
38 7.937800
38 7.832528
38 7.938941
38 8.001629
38 7.796297
38 7.917960
38 7.836528
38 7.814323
38 7.693115
38 7.897055
38 7.991848
38 7.827140
38 8.008788
38 7.849460
38 7.955941
38 7.880622
38 7.720083
38 7.835887
38 7.874252
38 7.896734
38 7.850345
38 7.965292
38 7.798091
38 7.930372
38 7.872075
38 7.954697
38 7.904815
38 7.812391
38 7.949095
38 7.865879
38 7.941847
38 7.736894
38 7.887647
38 7.858800
38 7.911599
38 7.889073
38 7.857078
38 7.876590
38 7.879603
38 7.827223
38 7.907460
38 8.000468
38 7.946493
38 7.962205
38 7.716816
38 7.853495
38 7.778500
38 7.876610
38 7.971025
38 7.925384
38 7.922207
38 7.829378
38 7.919853
38 7.896661
38 7.858691
38 7.885988
38 7.683867
38 7.675693
38 7.637443
38 7.745353
38 7.773376
38 7.529650
38 7.732072
38 7.621747
38 7.597887
38 7.568647
38 7.661378
38 7.603383
38 7.528822
38 7.608279
38 7.738381
38 7.550682
38 7.638024
38 7.748090
38 7.607976
38 7.732605
38 7.703163
38 7.717474
38 7.541012
38 7.715082
38 7.549329
38 7.436998
38 7.646627
38 7.703428
38 7.733195
38 7.633623
38 7.598158
38 7.748705
38 7.602083
38 7.662749
38 7.733750
38 7.615297
38 7.644635
38 7.704268
38 7.733039
38 7.553647
38 7.566708
38 7.583425
38 7.643170
38 7.609927
38 7.540335
38 7.652065
38 7.598026
38 7.713643
38 7.690675
38 7.621067
38 7.624644
38 7.656928
38 7.609118
38 7.598496
38 7.870950
38 7.552440
38 7.758383
38 7.787487
38 7.796220
38 7.672183
38 8.546137
38 8.387795
38 8.568921
38 8.777319
38 8.539590
38 8.556389
38 8.483472
38 8.507274
38 8.492777
38 8.363817
38 8.408286
38 8.524673
38 8.706890
38 8.405744
38 8.448608
38 8.373380
38 8.423746
38 8.462743
38 8.577318
38 8.355869
38 8.522970
38 8.495895
38 8.529459
38 8.713022
38 8.493865
38 8.617690
38 8.629311
38 8.542877
38 8.571263
38 8.666007
38 8.360261
38 8.495590
38 8.398246
38 8.657871
38 8.411389
38 8.421664
38 8.519950
38 8.557588
38 8.544315
38 8.738844
38 8.527052
38 8.444790
38 8.566190
38 8.314781
38 8.383163
38 8.716126
38 8.652877
38 8.501287
38 8.404677
38 8.280650
38 8.697845
38 8.549977
38 8.575963
38 8.337322
38 8.610372
38 8.653664
38 8.205905
38 8.357097
38 8.619235
38 8.486469
38 8.362443
38 8.593774
38 8.394462
38 8.139022
38 8.353352
38 8.091749
38 8.188361
38 8.337571
38 8.509957
38 8.338331
38 8.351967
38 8.079696
38 8.310430
38 8.240883
38 8.367965
38 8.114328
38 8.216233
38 8.369844
38 8.155429
38 8.228537
38 8.215321
38 8.222722
38 8.353010
38 8.206486
38 8.442162
38 8.241617
38 8.129668
38 8.112200
38 8.457607
38 8.237558
38 8.315434
38 8.340880
38 8.350584
38 8.405763
38 8.178741
38 8.136200
38 8.167291
38 8.470392
38 8.597088
38 8.553992
38 8.067353
38 8.391404
38 8.299182
38 8.561116
38 8.138161
38 8.299337
38 8.354983
38 8.526226
38 8.409898
38 8.036354
38 8.322158
38 8.415504
38 8.453349
38 8.255846
38 8.241938
38 8.492399
38 8.105051
38 8.370069
38 8.266373
38 8.261927
38 8.405759
38 8.289960
38 8.288039
38 8.332319
38 8.313481
38 8.435512
38 8.430052
38 8.406188
38 8.477218
38 8.515827
38 8.282354
38 8.183790
38 8.134306
38 8.310232
38 8.424407
38 8.457344
38 8.351179
38 8.235268
38 8.416920
38 8.366548
38 8.317841
38 8.313064
38 8.297376
38 8.241184
38 8.209025
38 8.354688
38 8.399479
38 8.237990
38 8.229975
38 8.415495
38 8.505974
38 8.305843
38 8.248751
38 8.079107
38 8.239883
38 8.417161
38 8.404435
38 8.151446
38 8.264192
38 8.141590
38 8.044846
38 8.374891
38 8.287509
38 8.464658
38 8.239245
38 8.479585
38 8.219203
38 8.443039
38 8.274541
38 8.435248
38 8.338994
38 8.392370
38 8.246237
38 8.246325
38 8.334856
38 8.358176
38 8.260515
38 8.320805
38 8.223490
38 8.359117
38 8.100556
38 8.312813
38 8.318288
38 8.305229
38 8.413712
38 8.365215
38 8.222643
38 8.396292
38 8.423415
38 8.300494
38 8.223828
38 8.260135
38 8.271878
38 8.227954
38 8.200878
38 8.416474
38 8.333454
38 8.474841
38 8.188656
38 8.531883
38 8.337310
38 8.357346
38 8.254039
38 8.362262
38 8.293604
38 8.307961
38 8.403826
38 8.227031
38 8.182942
38 8.314374
38 8.392881
38 8.218830
38 8.425370
38 8.300898
38 8.266582
38 8.340709
38 8.379866
38 8.243032
38 8.321445
38 8.390352
38 8.364908
38 8.429492
38 8.424123
38 8.492610
38 8.348972
38 8.341129
38 8.351549
38 8.270512
38 8.321086
38 8.341842
38 8.394992
38 8.346919
38 8.514940
38 8.427950
38 8.318136
38 8.393563
38 8.476944
38 8.242874
38 8.205587
38 7.958708
38 9.207139
38 8.775927
38 9.022438
38 8.712012
38 9.050599
38 8.734750
38 9.150422
38 9.299999
38 9.058150
38 8.715569
38 8.559119
38 8.672407
38 9.278881
38 8.924592
38 9.061580
38 8.737308
38 8.633367
38 8.458442
38 8.514433
38 8.953484
38 8.711571
38 8.722492
38 8.866166
38 8.405931
38 9.206272
38 8.674785
38 8.700980
38 8.934396
38 8.673486
38 8.798065
38 8.977159
38 9.106463
38 8.919764
38 9.358301
38 9.013111
38 8.888859
38 8.975365
38 8.961361
38 8.470064
38 8.548072
38 8.583731
38 8.533475
38 8.602658
38 8.620483
38 8.933550
38 8.840442
38 8.903313
38 8.892402
38 8.738139
38 8.803904
38 8.788864
38 9.124283
38 9.419281
38 9.375338
38 9.272426
38 9.176013
38 8.686875
38 8.878640
38 8.867947
38 8.707956
38 7.910296
38 7.769531
38 7.712613
38 7.794880
38 7.696643
38 7.731738
38 7.659289
38 7.620831
38 7.616010
38 7.653002
38 7.686257
38 7.725987
38 7.696311
38 7.651072
38 7.838050
38 7.721215
38 7.755338
38 7.640895
38 7.783000
38 7.810900
38 7.799377
38 7.670733
38 7.713716
38 7.742075
38 7.833858
38 7.644323
38 7.742476
38 7.638667
38 7.815796
38 7.863331
38 7.672427
38 7.706411
38 7.618467
38 7.672662
38 7.758471
38 7.702557
38 7.742273
38 7.692223
38 7.708476
38 7.756949
38 7.777706
38 7.589524
38 7.597231
38 7.674024
38 7.761274
38 7.716243
38 7.681497
38 7.726935
38 7.642944
38 7.711180
38 7.647827
38 7.675629
38 7.694701
38 7.634877
38 7.684120
38 7.750198
38 7.607897
38 7.812988
38 7.778542
38 7.597293
38 8.595447
38 8.517948
38 8.417751
38 8.496460
38 8.344710
38 8.710638
38 8.644051
38 8.416938
38 8.704665
38 8.609359
38 8.491848
38 8.591818
38 8.468595
38 8.611831
38 8.408353
38 8.569616
38 8.669683
38 8.591476
38 8.518302
38 8.457103
38 8.617554
38 8.597294
38 8.503626
38 8.756073
38 8.579046
38 8.568473
38 8.561017
38 8.527545
38 8.617527
38 8.412876
38 8.580951
38 8.434623
38 8.321228
38 8.683726
38 8.699566
38 8.723372
38 8.467771
38 8.623766
38 8.600898
38 8.757327
38 8.574922
38 8.476765
38 8.523130
38 8.653657
38 8.755458
38 8.823130
38 8.624900
38 8.646326
38 8.606804
38 8.370914
38 8.587298
38 8.584694
38 8.537083
38 8.643792
38 8.501516
38 8.613689
38 8.532640
38 8.635845
38 8.362712
38 8.714287
38 8.212148
38 8.450563
38 8.423447
38 8.224275
38 8.382391
38 8.295168
38 8.219891
38 8.178581
38 8.265423
38 8.324744
38 8.449460
38 8.320384
38 8.213748
38 8.319721
38 8.452090
38 8.230113
38 8.599680
38 8.515069
38 8.127291
38 8.345096
38 8.465284
38 8.336514
38 8.063172
38 8.214317
38 8.471050
38 8.345309
38 8.453861
38 8.306835
38 8.149015
38 8.187717
38 8.390303
38 8.330041
38 8.157560
38 8.211954
38 8.349368
38 8.278716
38 8.195708
38 8.056659
38 8.186951
38 8.338379
38 8.469974
38 8.464725
38 8.279020
38 8.219325
38 8.284892
38 8.338553
38 8.122097
38 8.190868
38 8.279013
38 8.208797
38 8.372929
38 8.285177
38 8.295806
38 8.246624
38 8.163105
38 8.336245
38 8.401843
38 8.314079
38 8.267443
38 8.231529
38 8.567553
38 8.357547
38 8.459384
38 8.292796
38 8.440610
38 8.457054
38 8.456822
38 8.431938
38 8.577976
38 8.308339
38 8.509324
38 8.693719
38 8.566569
38 8.480758
38 8.588598
38 8.720274
38 8.558171
38 8.372135
38 8.608014
38 8.584109
38 8.848546
38 8.715684
38 8.439602
38 8.545424
38 8.747298
38 8.414320
38 8.539934
38 8.793775
38 8.478621
38 8.730323
38 8.461530
38 8.651183
38 8.420159
38 8.500979
38 8.689270
38 8.443057
38 8.592594
38 8.654372
38 8.385997
38 8.364164
38 8.605785
38 8.580207
38 8.623809
38 8.444808
38 8.619049
38 8.675823
38 8.672963
38 8.740935
38 8.667879
38 8.391878
38 8.558205
38 8.652607
38 8.472826
38 8.746804
38 8.423462
38 8.534459
38 8.807432
38 8.353672
38 8.421398
38 8.759234
38 8.802783
38 8.810709
38 8.681064
38 8.523772
38 8.447284
38 8.515306
38 8.479942
38 8.702070
38 8.456983
38 8.512981
38 8.425940
38 8.496575
38 8.489744
38 8.472451
38 8.603237
38 8.555085
38 8.655381
38 8.689344
38 8.398996
38 8.657700
38 8.724272
38 8.636462
38 8.590801
38 8.843405
38 8.741848
38 8.698242
38 8.475940
38 8.643184
38 8.546328
38 8.765865
38 8.621684
38 8.497564
38 8.596644
38 8.736600
38 8.365363
38 8.651175
38 8.718303
38 8.709311
38 8.579515
38 8.566917
38 8.683197
38 8.623013
38 8.534288
38 8.528373
38 8.670111
38 8.635863
38 8.622742
38 8.615408
38 8.760592
38 8.619434
38 8.519251
38 8.601981
38 8.544844
38 8.736231
38 8.638977
38 8.573621
38 8.722853
38 8.575191
38 8.718373
38 8.575032
38 7.856343
38 7.792795
38 7.753710
38 7.804207
38 7.668633
38 7.916424
38 7.822777
38 7.850897
38 7.852230
38 7.617553
38 7.715556
38 7.658576
38 7.831685
38 7.742860
38 7.812911
38 7.866198
38 7.741654
38 7.743368
38 7.797436
38 7.720512
38 7.698453
38 7.638175
38 7.836196
38 7.668763
38 7.760111
38 7.818746
38 7.611740
38 7.842622
38 7.796434
38 7.859666
38 7.743204
38 7.845436
38 7.810873
38 7.683973
38 7.873605
38 7.797980
38 7.841511
38 7.667022
38 7.744610
38 7.817763
38 7.768512
38 7.756699
38 7.797127
38 7.911625
38 7.824366
38 7.797402
38 7.704450
38 7.760739
38 7.740024
38 7.839048
38 7.797207
38 7.915693
38 7.746206
38 7.788706
38 7.655311
38 7.731957
38 7.672167
38 7.668811
38 7.701607
38 7.840929
38 8.113423
38 8.077571
38 8.110251
38 8.046398
38 8.093953
38 8.047052
38 7.892471
38 7.993239
38 8.039361
38 7.967196
38 8.018700
38 7.988332
38 8.083996
38 7.966010
38 8.137282
38 8.117499
38 8.007053
38 7.946465
38 8.006707
38 8.082112
38 7.962758
38 8.083314
38 7.808839
38 7.812581
38 7.999086
38 8.080020
38 8.055691
38 7.920175
38 7.987404
38 8.051687
38 8.029436
38 8.225138
38 8.014581
38 7.954723
38 8.026457
38 7.980670
38 8.010923
38 8.016670
38 7.859990
38 8.021688
38 7.914453
38 7.921092
38 8.025199
38 8.004978
38 8.090475
38 8.217388
38 8.103127
38 8.103650
38 8.092696
38 7.922466
38 7.986659
38 7.971429
38 8.073481
38 7.974506
38 7.967735
38 8.038208
38 7.902476
38 7.883941
38 8.067180
38 8.008291
38 8.197387
38 8.055692
38 8.055879
38 8.115111
38 8.083533
38 7.905570
38 8.121951
38 8.020944
38 8.178995
38 8.131615
38 7.978789
38 8.029681
38 8.235378
38 8.250105
38 7.967227
38 7.956319
38 8.071073
38 8.028810
38 8.027137
38 8.204616
38 8.093882
38 8.142878
38 8.123544
38 8.196649
38 8.036227
38 8.181229
38 8.114811
38 7.975996
38 8.067691
38 8.019763
38 8.157769
38 7.988425
38 8.126855
38 8.095535
38 8.236691
38 8.076021
38 7.981615
38 7.948338
38 8.258301
38 8.039853
38 8.164496
38 8.053249
38 8.028859
38 8.114798
38 8.111285
38 8.095507
38 8.167164
38 8.080676
38 7.977994
38 7.921450
38 8.038445
38 8.120641
38 8.115831
38 8.106141
38 8.180326
38 7.984472
38 7.999706
38 7.940489
38 8.076703
38 8.085082
38 8.108914
38 7.925044
38 8.002875
38 8.142096
38 8.060014
38 8.077007
38 7.987838
38 7.960328
38 8.289149
38 8.008678
38 7.996054
38 8.287918
38 7.961049
38 7.978609
38 8.547298
38 8.326829
38 8.053895
38 8.147205
38 8.340607
38 7.960075
38 8.230288
38 7.944219
38 8.063863
38 8.231614
38 8.043937
38 8.065537
38 8.066434
38 7.983113
38 8.061848
38 7.873316
38 8.210643
38 8.127437
38 7.937050
38 8.121811
38 8.110746
38 8.115995
38 8.078946
38 7.891261
38 8.182241
38 8.037795
38 8.146923
38 8.014209
38 8.154435
38 8.122454
38 7.951726
38 8.011629
38 8.129001
38 8.073506
38 8.081790
38 8.311191
38 8.149526
38 8.325121
38 8.150416
38 8.546917
38 8.126391
38 7.954239
38 8.078227
38 7.969660
38 8.068365
38 8.067769
38 7.541823
38 7.551363
38 7.704456
38 7.596239
38 7.651040
38 7.667172
38 7.755322
38 7.441099
38 7.530957
38 7.700982
38 7.485539
38 7.560515
38 7.538389
38 7.783262
38 7.536348
38 7.688006
38 7.711160
38 7.594027
38 7.558618
38 7.772802
38 7.462815
38 7.664507
38 7.683046
38 7.584160
38 7.687445
38 7.586007
38 7.679584
38 7.713774
38 7.546632
38 7.591885
38 7.552130
38 7.708009
38 7.560821
38 7.565077
38 7.590767
38 7.572630
38 7.570322
38 7.617479
38 7.655288
38 7.545976
38 7.721085
38 7.601864
38 7.695955
38 7.556804
38 7.666227
38 7.585391
38 7.572542
38 7.746311
38 7.790957
38 7.668254
38 7.642036
38 7.589465
38 7.529469
38 7.666921
38 7.566211
38 7.550086
38 7.600044
38 7.595699
38 7.606411
38 7.533962
38 8.049252
38 8.113028
38 8.101963
38 8.132485
38 8.267412
38 8.084873
38 8.149377
38 8.143727
38 8.116229
38 8.186407
38 8.202335
38 8.296320
38 8.021147
38 8.228659
38 8.208979
38 8.265363
38 8.224625
38 8.109947
38 8.343608
38 8.018268
38 8.272079
38 8.220657
38 7.986437
38 8.110638
38 8.199816
38 8.162866
38 8.116643
38 8.031607
38 8.276411
38 8.007281
38 8.166894
38 8.107641
38 8.135806
38 8.144412
38 8.144469
38 8.084509
38 7.972056
38 8.108374
38 8.118537
38 8.166366
38 8.193468
38 8.057105
38 8.030715
38 8.047808
38 8.134308
38 8.206454
38 8.154754
38 8.150002
38 8.281451
38 8.090571
38 8.184264
38 8.245923
38 8.225204
38 8.213474
38 8.150126
38 8.071898
38 8.209482
38 8.003554
38 8.186568
38 8.228708
38 8.098307
38 8.223931
38 8.132494
38 8.141256
38 8.166074
38 8.122006
38 8.011085
38 8.227722
38 8.244585
38 8.221400
38 8.124539
38 8.061267
38 8.208462
38 8.028177
38 8.226554
38 8.144759
38 8.080605
38 8.073280
38 8.113029
38 7.969753
38 8.036938
38 7.981683
38 7.994134
38 7.926071
38 8.217053
38 8.007525
38 8.276222
38 8.065878
38 7.897768
38 8.316326
38 8.130449
38 8.099025
38 8.135438
38 8.096607
38 8.061902
38 8.119877
38 8.184295
38 8.251836
38 8.044278
38 7.962187
38 8.021455
38 8.054592
38 8.264316
38 8.132549
38 7.967279
38 7.860257
38 8.034951
38 7.969433
38 8.019818
38 8.216228
38 8.240028
38 8.227470
38 8.050284
38 8.073203
38 8.199303
38 7.963673
38 8.213380
38 8.300506
38 8.144115
38 7.971645
38 8.206469
38 7.961820
38 8.052276
38 8.175908
38 8.158974
38 8.143379
38 8.167847
38 8.192212
38 7.977196
38 7.986934
38 8.033869
38 8.120498
38 8.098613
38 7.973557
38 7.983086
38 7.917901
38 7.849378
38 8.041509
38 8.194615
38 8.017470
38 7.963044
38 8.089614
38 8.206175
38 8.058441
38 8.134354
38 8.141542
38 8.215802
38 8.062614
38 8.153614
38 8.146793
38 8.088453
38 7.910779
38 8.056937
38 8.055553
38 8.082488
38 8.144613
38 8.012326
38 7.962249
38 7.937246
38 8.124335
38 8.141476
38 8.159104
38 8.253181
38 8.177276
38 8.072101
38 8.103636
38 8.033878
38 7.902752
38 8.008526
38 8.044902
38 8.145053
38 7.977306
38 8.212327
38 8.250338
38 8.166584
38 7.929859
38 8.222872
38 7.892863
38 8.204268
38 8.041643
38 8.985985
38 8.569295
38 8.627673
38 8.855774
38 9.066309
38 8.885175
38 8.951296
38 9.095599
38 8.792288
38 8.575446
38 8.995281
38 9.331206
38 9.409889
38 9.898751
38 9.641896
38 9.188814
38 9.050266
38 9.315437
38 9.118498
38 8.950641
38 8.833550
38 8.945681
38 8.983425
38 8.700935
38 9.134156
38 9.228119
38 9.287905
38 9.549482
38 9.471263
38 9.881458
38 9.954409
38 10.015840
38 9.720392
38 10.177857
38 10.246953
38 10.141005
38 10.204886
38 10.006938
38 10.216346
38 10.742895
38 11.113556
38 10.380411
38 10.775414
38 10.528002
38 10.401603
38 9.773481
38 9.427275
38 9.468528
38 8.975095
38 9.174952
38 9.423769
38 9.000817
38 8.906946
38 8.621180
38 8.477954
38 9.068641
38 9.535951
38 10.146576
38 10.475866
38 10.727450
38 8.616211
38 8.808982
38 8.798938
38 8.852799
38 8.775026
38 8.865410
38 8.765699
38 8.936870
38 8.560022
38 8.489596
38 8.703862
38 8.703663
38 8.649696
38 8.493562
38 8.683325
38 8.716076
38 8.860603
38 8.576503
38 8.473574
38 8.509018
38 8.901193
38 8.789728
38 8.687668
38 8.650292
38 8.444920
38 8.877017
38 8.505792
38 8.549913
38 8.562332
38 8.800401
38 8.330564
38 8.539942
38 8.747224
38 8.564925
38 8.488354
38 8.385606
38 8.370429
38 8.795621
38 8.802831
38 8.838633
38 8.584972
38 8.531878
38 8.588174
38 8.529733
38 8.641283
38 8.625357
38 8.748081
38 8.657696
38 8.628775
38 8.412697
38 8.440278
38 8.625359
38 8.964369
38 8.664040
38 8.709804
38 8.485205
38 8.724225
38 8.903769
38 8.895127
38 8.621383
38 8.455272
38 8.576168
38 8.529405
38 8.179909
38 8.592632
38 8.481578
38 8.370367
38 8.592276
38 8.706235
38 8.577695
38 8.474396
38 8.579401
38 8.440421
38 8.567410
38 8.417770
38 8.415599
38 8.579189
38 8.519691
38 8.337186
38 8.669596
38 8.639232
38 8.407297
38 8.588370
38 8.450278
38 8.683752
38 8.479574
38 8.441543
38 8.551714
38 8.563691
38 8.753797
38 8.722555
38 8.864328
38 8.494878
38 8.487297
38 8.398065
38 8.611813
38 8.677110
38 8.646907
38 8.440531
38 8.526873
38 8.787620
38 8.381620
38 8.494931
38 8.446603
38 8.368070
38 8.432061
38 8.487173
38 8.610038
38 8.477824
38 8.387027
38 8.423033
38 8.475999
38 8.433058
38 8.505350
38 8.531246
38 8.690094
38 8.715783
38 8.696373
38 8.382264
38 8.606572
38 8.255645
38 8.236911
38 8.282141
38 8.132754
38 8.069003
38 8.005017
38 8.062168
38 7.919021
38 8.162717
38 8.251633
38 8.105264
38 8.240843
38 8.106021
38 8.192680
38 8.101997
38 7.959405
38 8.229835
38 8.013668
38 8.151065
38 8.037748
38 8.250252
38 8.175919
38 8.148305
38 8.113922
38 8.199977
38 8.275266
38 8.022686
38 8.193263
38 8.001360
38 8.167907
38 8.037900
38 8.134470
38 7.939970
38 8.060504
38 8.238181
38 8.166990
38 8.390098
38 8.175616
38 8.049291
38 8.193308
38 8.208387
38 8.084799
38 8.236714
38 8.327686
38 8.302288
38 8.277261
38 8.205242
38 8.088207
38 8.160529
38 8.054810
38 8.145951
38 7.997387
38 8.171702
38 8.285635
38 8.127299
38 8.306717
38 8.145259
38 8.078862
38 7.979447
38 8.266078
38 8.198341
38 8.193840
38 8.248332
38 8.515410
38 8.273909
38 8.291549
38 8.294053
38 8.317665
38 8.300756
38 8.269019
38 8.522195
38 8.427624
38 8.155623
38 8.226258
38 8.324112
38 8.210586
38 8.347635
38 8.436737
38 8.339899
38 8.431636
38 8.406521
38 8.388793
38 8.297864
38 8.433848
38 8.304100
38 8.527222
38 8.385889
38 8.213525
38 8.310245
38 8.272821
38 8.083039
38 8.170943
38 8.263323
38 8.327641
38 8.431827
38 8.305709
38 8.369916
38 8.432028
38 8.438877
38 8.188734
38 8.405839
38 8.352691
38 8.234091
38 8.065600
38 8.282645
38 8.336600
38 8.400557
38 8.295584
38 8.334445
38 8.256233
38 8.247500
38 8.155195
38 8.135255
38 8.312072
38 8.274891
38 8.384046
38 8.379584
38 8.341821
38 8.410002
38 8.330609
38 8.168758
38 8.219371
38 8.381270
38 8.156913
38 8.179925
38 8.320162
38 8.228609
38 8.320317
38 8.346522
38 8.550669
38 8.136233
38 8.116644
38 8.313130
38 8.336357
38 8.092585
38 8.172948
38 8.284226
38 8.150623
38 8.397514
38 8.224398
38 8.320190
38 8.277779
38 8.166661
38 8.181374
38 8.295350
38 8.162677
38 8.205964
38 8.240194
38 8.231659
38 8.385495
38 8.280739
38 8.165958
38 8.327928
38 8.245106
38 8.422162
38 8.203924
38 8.272294
38 8.166810
38 8.359002
38 8.338735
38 8.310773
38 8.386350
38 8.146401
38 8.404423
38 8.367036
38 8.377595
38 8.146628
38 8.216213
38 8.371669
38 8.377085
38 8.291065
38 8.294814
38 8.142552
38 8.046378
38 8.148599
38 8.323472
38 8.363672
38 8.099844
38 8.232678
38 8.342199
38 7.877039
38 8.051652
38 8.115602
38 7.834386
38 7.918852
38 8.057207
38 8.040240
38 7.902534
38 7.834595
38 7.911434
38 7.806407
38 7.877706
38 7.947825
38 7.913865
38 7.944838
38 8.068495
38 7.865458
38 7.884089
38 8.031461
38 8.032443
38 7.880165
38 7.807480
38 8.005287
38 7.932366
38 7.747407
38 7.917118
38 8.075077
38 7.844283
38 7.898682
38 7.717421
38 8.011417
38 8.013730
38 7.990060
38 7.895234
38 7.909890
38 7.769271
38 7.889605
38 8.051742
38 8.077226
38 7.926918
38 7.851425
38 7.834463
38 7.833080
38 8.158971
38 7.894707
38 7.843392
38 7.985455
38 7.855678
38 7.817733
38 7.996691
38 8.111063
38 7.944413
38 7.942335
38 7.931229
38 7.779989
38 8.020944
38 7.958523
38 7.835010
38 7.825105
38 7.867082
38 8.025241
38 8.108138
38 8.096133
38 8.138246
38 8.121653
38 8.189091
38 8.317133
38 8.020933
38 8.046765
38 8.197610
38 7.995286
38 8.073033
38 8.094471
38 8.192768
38 8.339264
38 8.203032
38 8.053962
38 8.184416
38 8.064806
38 8.098093
38 7.894860
38 8.012066
38 8.110133
38 8.150337
38 8.105535
38 8.201827
38 8.052361
38 7.973152
38 8.167728
38 8.055705
38 8.194988
38 7.976249
38 8.153893
38 8.218433
38 8.057816
38 7.958078
38 8.132884
38 8.215638
38 7.972328
38 8.094018
38 7.847446
38 8.152942
38 8.114067
38 8.027138
38 8.204934
38 8.181035
38 8.065484
38 8.139049
38 8.079014
38 7.992178
38 8.032741
38 8.180996
38 8.104790
38 8.144510
38 8.134352
38 8.173573
38 7.932883
38 8.211407
38 8.053364
38 8.064035
38 8.889094
38 8.665032
38 8.627183
38 8.784489
38 8.650839
38 8.654257
38 8.910244
38 8.753660
38 8.662596
38 8.732355
38 8.565704
38 8.694464
38 8.549452
38 8.601809
38 8.830104
38 8.643761
38 8.586493
38 8.497958
38 8.680826
38 8.583474
38 8.331596
38 8.708342
38 8.505411
38 8.845767
38 8.893921
38 8.863138
38 8.502885
38 8.540105
38 8.554957
38 8.757566
38 8.884861
38 8.768499
38 8.806357
38 8.673251
38 8.786788
38 8.471342
38 8.561131
38 8.925354
38 8.931143
38 8.813136
38 8.535936
38 8.701969
38 8.527414
38 8.586460
38 8.872684
38 8.518903
38 8.465196
38 8.467596
38 8.654346
38 8.811823
38 8.836611
38 8.761971
38 8.637592
38 8.697826
38 8.472474
38 8.655779
38 8.671468
38 8.951766
38 8.521229
38 8.648003
38 8.709530
38 8.559356
38 8.858888
38 8.657629
38 8.572602
38 8.534176
38 8.696671
38 8.677549
38 8.761388
38 8.552339
38 8.779771
38 8.635040
38 8.639801
38 8.556263
38 8.717025
38 8.538031
38 8.510216
38 8.657431
38 8.569373
38 8.358962
38 8.639160
38 8.813959
38 8.655806
38 8.879190
38 8.706763
38 8.503560
38 8.799369
38 8.673354
38 8.680621
38 8.557304
38 8.518339
38 8.669085
38 8.823154
38 8.568702
38 8.591474
38 8.789647
38 8.426244
38 8.531926
38 8.756067
38 8.412979
38 8.761880
38 8.522632
38 8.718618
38 8.827769
38 8.414095
38 8.708054
38 8.597697
38 8.441031
38 8.664311
38 8.497674
38 8.565739
38 8.478095
38 8.466807
38 8.487492
38 8.600968
38 8.718986
38 8.551635
38 8.694332
38 8.641199
38 8.710760
38 8.561859
38 8.565469
38 8.618322
38 8.870124
38 8.734352
38 8.545258
38 8.588221
38 8.369658
38 8.609618
38 8.549970
38 8.845838
38 8.394020
38 8.186476
38 8.668410
38 8.627457
38 8.589961
38 8.376828
38 8.515359
38 8.638767
38 8.683537
38 8.674323
38 8.809702
38 8.593033
38 8.481341
38 8.477524
38 8.583036
38 8.626823
38 8.588918
38 8.701725
38 8.569753
38 8.788211
38 8.841188
38 8.675063
38 8.615590
38 8.500328
38 8.583170
38 8.959292
38 8.783636
38 8.606299
38 8.556224
38 8.674195
38 8.710238
38 8.780269
38 8.710388
38 8.563720
38 8.581045
38 8.444376
38 8.807034
38 8.635001
38 8.619174
38 8.769883
38 8.609622
38 8.948302
38 8.581275
38 8.822570
38 8.781051
38 8.643232
38 8.559544
38 8.709944
38 8.668482
38 7.993328
38 8.284270
38 7.982872
38 7.911933
38 8.004453
38 7.973310
38 8.032490
38 7.891780
38 8.060478
38 8.007432
38 7.872655
38 8.008856
38 7.923576
38 8.020258
38 7.908780
38 7.921290
38 8.040488
38 7.788760
38 7.994207
38 8.116853
38 8.005540
38 8.048636
38 8.053986
38 7.909896
38 8.142759
38 8.018877
38 7.879041
38 7.997681
38 7.968525
38 8.006040
38 8.109233
38 8.019542
38 8.026388
38 8.017691
38 7.986362
38 7.931957
38 8.066208
38 8.249903
38 8.039422
38 8.183085
38 8.033062
38 8.016442
38 7.985983
38 8.107150
38 8.033632
38 7.806142
38 8.026158
38 8.018302
38 7.985142
38 8.070688
38 7.928704
38 8.043227
38 7.973842
38 8.009577
38 7.990955
38 8.100179
38 7.970359
38 8.094641
38 7.902841
38 8.180288
38 8.123842
38 8.482983
38 8.309484
38 8.311439
38 8.367951
38 8.258169
38 8.190888
38 8.234044
38 8.319130
38 8.318991
38 8.241323
38 8.143527
38 8.316279
38 8.178596
38 8.365772
38 8.248146
38 8.186777
38 8.228871
38 8.082826
38 8.215345
38 8.348416
38 8.276011
38 8.429586
38 8.289514
38 8.211142
38 8.330447
38 8.450055
38 8.237084
38 8.479268
38 8.456101
38 8.673823
38 8.552074
38 8.080155
38 8.098980
38 8.241611
38 8.394619
38 8.571816
38 8.367063
38 8.329331
38 8.204121
38 8.286567
38 8.240747
38 8.316683
38 8.016297
38 8.025614
38 8.309517
38 8.206674
38 8.193658
38 8.213251
38 8.042730
38 8.397227
38 8.400400
38 8.322729
38 8.607606
38 8.255013
38 8.523901
38 8.386891
38 8.444613
38 8.334011
38 8.399155
38 8.572343
38 8.496576
38 8.460972
38 8.540294
38 9.036772
38 8.382987
38 8.631553
38 8.536715
38 8.668970
38 8.443034
38 8.635943
38 8.555005
38 8.533600
38 8.625598
38 9.080673
38 8.562182
38 8.509970
38 8.583196
38 8.381582
38 8.328690
38 8.354082
38 8.492588
38 8.773237
38 8.501131
38 8.463845
38 8.345090
38 8.306499
38 8.428790
38 8.375881
38 8.468596
38 8.552461
38 8.537749
38 8.648214
38 8.611319
38 8.559137
38 8.517447
38 8.437753
38 8.447766
38 8.244882
38 8.414030
38 8.388969
38 8.346440
38 8.427898
38 8.543735
38 8.521968
38 8.716360
38 8.610341
38 8.720433
38 8.543678
38 8.419712
38 8.321731
38 8.720447
38 8.726527
38 8.659003
38 8.664370
38 8.502170
38 8.457622
38 8.504473
38 8.381459
38 8.173609
38 8.642523
38 8.512260
38 8.400839
38 8.257404
38 8.320813
38 8.338050
38 8.367194
38 8.282955
38 8.455019
38 8.363658
38 8.379962
38 8.425105
38 8.444585
38 8.633487
38 8.324807
38 8.506844
38 8.417519
38 8.400592
38 8.328622
38 8.613027
38 8.340923
38 8.353556
38 8.262782
38 8.592789
38 8.325350
38 8.474014
38 8.589653
38 8.411097
38 8.355512
38 8.159088
38 8.413643
38 8.310073
38 8.408764
38 8.396888
38 8.425488
38 8.373360
38 8.395867
38 8.601847
38 8.298929
38 8.391845
38 8.353876
38 8.267621
38 8.399016
38 8.345624
38 8.369903
38 8.483957
38 8.498294
38 8.385090
38 8.617985
38 8.384773
38 8.476565
38 8.440716
38 8.305281
38 8.509752
38 8.415857
38 8.387855
38 8.474255
38 8.563556
38 8.424459
38 8.507305
38 8.552337
38 8.229588
38 8.225089
38 8.195096
38 8.432601
38 8.273016
38 8.379598
38 8.345231
38 8.217768
38 8.229539
38 8.305928
38 8.278418
38 8.250918
38 8.298998
38 8.188090
38 8.244906
38 8.306485
38 8.487400
38 8.282793
38 8.290065
38 8.421237
38 8.269518
38 8.217324
38 8.400133
38 8.286711
38 8.248726
38 8.329421
38 8.302816
38 8.183550
38 8.218947
38 8.361050
38 8.554368
38 8.355190
38 8.220008
38 8.369044
38 8.180569
38 8.298923
38 8.384182
38 8.299996
38 8.263156
38 8.309212
38 8.370630
38 8.123903
38 8.306527
38 8.222168
38 8.236582
38 8.195486
38 8.399174
38 8.323690
38 8.327256
38 8.396608
38 8.480648
38 8.443874
38 8.262395
38 8.275487
38 8.246042
38 8.392447
38 8.226337
38 8.291925
38 8.346096
38 8.660654
38 8.391723
38 8.566754
38 8.488435
38 8.400802
38 8.338878
38 8.417394
38 8.415380
38 8.417996
38 8.506849
38 8.629786
38 8.459372
38 8.564092
38 8.405864
38 8.454578
38 8.459373
38 8.617969
38 8.461440
38 8.485900
38 8.246606
38 8.359819
38 8.369617
38 8.468144
38 8.244909
38 8.521459
38 8.369572
38 8.306341
38 8.495471
38 8.432482
38 8.412192
38 8.478875
38 8.290075
38 8.546704
38 8.646183
38 8.450832
38 8.229834
38 8.325437
38 8.463371
38 8.434447
38 8.687351
38 8.611018
38 8.497607
38 8.580585
38 8.410193
38 8.333469
38 8.394852
38 8.417954
38 8.458902
38 8.498986
38 8.338658
38 8.291509
38 8.520069
38 8.448195
38 8.520817
38 8.484830
38 8.642546
38 8.587199
38 8.440613
38 8.492949
38 8.330764
38 7.858210
38 7.825520
38 7.859291
38 7.870538
38 7.665426
38 7.790122
38 7.756041
38 7.959064
38 7.752043
38 7.924943
38 7.647841
38 8.001599
38 7.911149
38 7.766862
38 7.870268
38 8.008167
38 7.853432
38 7.898774
38 7.740166
38 7.789036
38 7.758406
38 7.834114
38 8.024372
38 7.692074
38 7.795797
38 7.795252
38 7.863932
38 7.831428
38 7.857320
38 7.876889
38 7.790611
38 7.617149
38 7.703035
38 7.921274
38 7.931311
38 7.884833
38 7.806682
38 7.864961
38 7.936381
38 7.798383
38 8.004933
38 7.878696
38 7.726479
38 7.773278
38 7.843039
38 7.788774
38 7.852083
38 7.753207
38 7.771343
38 7.942182
38 7.969122
38 7.844202
38 7.809914
38 7.821175
38 7.931216
38 8.028916
38 7.852501
38 7.920258
38 7.866591
38 7.808253
38 8.832426
38 8.993560
38 8.702977
38 8.816501
38 8.849405
38 8.857346
38 8.820821
38 8.666406
38 8.571201
38 8.905925
38 8.381788
38 8.750557
38 8.377633
38 8.904358
38 8.857185
38 8.763330
38 8.688164
38 8.725234
38 8.867087
38 8.889145
38 8.747551
38 8.834446
38 8.798824
38 8.650243
38 8.670501
38 8.805501
38 8.703820
38 8.880664
38 8.582560
38 8.715664
38 8.552913
38 8.733638
38 8.950144
38 8.872875
38 9.024368
38 8.870344
38 8.996968
38 9.056611
38 9.097621
38 9.125654
38 9.094339
38 8.893042
38 8.915008
38 9.041426
38 8.909460
38 8.860757
38 8.684623
38 9.221627
38 8.850751
38 8.956950
38 8.660370
38 9.059158
38 8.873748
38 8.988213
38 9.024777
38 8.950753
38 9.033619
38 8.910088
38 8.922620
38 8.753792
38 8.526378
38 8.798593
38 8.769203
38 8.554377
38 8.666864
38 8.863302
38 8.757121
38 8.633105
38 8.592860
38 8.602557
38 8.548441
38 8.574985
38 8.762904
38 8.980797
38 8.859379
38 8.739648
38 8.922558
38 8.620810
38 8.840400
38 8.733586
38 8.794788
38 8.828389
38 8.736472
38 8.677227
38 8.895214
38 8.762145
38 8.482021
38 8.897690
38 8.791429
38 8.674551
38 8.858406
38 8.651049
38 8.869914
38 8.715165
38 8.620617
38 8.870553
38 8.473843
38 8.642658
38 8.724568
38 8.687228
38 8.596767
38 8.588645
38 8.489615
38 8.728122
38 8.983129
38 8.736381
38 8.754350
38 8.695501
38 8.811718
38 8.799953
38 8.715002
38 8.689090
38 8.575472
38 8.619542
38 8.568508
38 8.635715
38 8.659552
38 8.743370
38 8.764705
38 8.791259
38 7.758428
38 7.665824
38 7.911416
38 7.607396
38 7.956054
38 7.888711
38 7.864694
38 7.716181
38 7.727061
38 7.822962
38 7.825568
38 7.841482
38 7.966659
38 7.895541
38 7.867876
38 7.726660
38 7.821816
38 7.717688
38 7.700460
38 7.775608
38 7.780604
38 7.737533
38 7.884199
38 7.796592
38 7.847483
38 7.799729
38 7.843794
38 7.733112
38 7.834264
38 7.859098
38 7.770882
38 7.756239
38 7.846759
38 7.862304
38 7.895221
38 7.890211
38 7.790942
38 7.718992
38 7.823582
38 7.817693
38 7.855930
38 7.824480
38 7.795198
38 7.667043
38 7.763567
38 7.541956
38 7.995811
38 7.813009
38 7.745305
38 7.732643
38 7.837584
38 7.794925
38 7.861671
38 7.766017
38 7.852084
38 7.673643
38 7.816195
38 7.684135
38 7.787280
38 7.713557
38 8.042292
38 8.167749
38 7.899541
38 8.113257
38 8.258261
38 7.933661
38 7.969669
38 8.078453
38 7.922617
38 8.046372
38 8.083970
38 8.045123
38 7.938764
38 7.971116
38 7.976045
38 8.029793
38 7.867546
38 8.184717
38 8.082228
38 8.002037
38 8.082241
38 8.202917
38 8.106369
38 8.104573
38 7.920238
38 7.938166
38 8.138175
38 7.960282
38 7.893453
38 8.138248
38 8.404903
38 7.945945
38 8.001130
38 8.012314
38 7.977879
38 8.129296
38 8.083875
38 7.960463
38 8.030156
38 8.110664
38 8.082504
38 8.025282
38 8.051784
38 8.108425
38 8.093024
38 8.288245
38 8.070199
38 7.883593
38 8.053633
38 7.999542
38 8.230435
38 8.023663
38 8.035574
38 8.102897
38 8.022027
38 7.940854
38 8.165999
38 8.023902
38 8.021428
38 8.102039
38 8.324356
38 8.342983
38 8.601190
38 8.480350
38 8.233762
38 8.045350
38 8.225151
38 8.110928
38 8.180313
38 8.178388
38 8.244488
38 8.381094
38 8.499870
38 8.401734
38 7.987852
38 8.205171
38 8.488159
38 8.502710
38 8.277944
38 8.365089
38 8.192248
38 8.320660
38 8.067230
38 8.295758
38 8.487328
38 8.313108
38 8.476270
38 8.662223
38 8.535860
38 8.181864
38 8.194030
38 8.000812
38 8.082486
38 8.162924
38 8.221173
38 8.454922
38 8.618225
38 8.494939
38 8.562617
38 8.289044
38 8.218589
38 8.339413
38 8.431875
38 7.869512
38 8.089616
38 8.464881
38 8.284674
38 8.114544
38 8.495710
38 7.905468
38 8.190182
38 8.297792
38 8.422196
38 8.467346
38 8.311958
38 8.535005
38 8.205412
38 8.276944
38 8.166018
38 8.197339
38 8.170868
38 8.169048
38 8.210766
38 8.239137
38 8.006790
38 7.982250
38 8.115214
38 8.234180
38 8.060427
38 8.104153
38 8.138512
38 8.010140
38 7.964934
38 8.063432
38 8.087443
38 7.879985
38 8.086778
38 7.974269
38 8.134249
38 8.077530
38 8.078788
38 8.009339
38 8.185077
38 8.195722
38 8.048717
38 8.116037
38 8.140581
38 8.196273
38 8.122160
38 7.965147
38 8.209763
38 8.226736
38 8.131402
38 8.178308
38 8.143881
38 8.097309
38 8.162293
38 8.172475
38 8.326196
38 8.206190
38 8.005154
38 8.034732
38 7.957843
38 8.020487
38 8.154694
38 8.122003
38 8.142184
38 8.054207
38 7.937495
38 8.163898
38 8.121329
38 8.018139
38 8.104700
38 8.123452
38 8.295244
38 8.119223
38 8.170349
38 8.141758
38 7.986771
38 8.104787
38 7.900583
38 7.819622
38 7.823857
38 7.712293
38 7.703338
38 7.932633
38 7.903339
38 7.719999
38 7.761531
38 7.890826
38 7.694630
38 7.769552
38 7.799185
38 7.959125
38 7.746928
38 7.917668
38 7.920669
38 7.826653
38 7.846029
38 7.906541
38 7.676052
38 7.746813
38 7.813110
38 7.769651
38 7.776805
38 7.844306
38 7.791153
38 7.709383
38 7.713311
38 7.787570
38 7.901392
38 7.732090
38 7.827875
38 7.735291
38 7.821488
38 7.848036
38 7.859830
38 7.847064
38 7.868706
38 7.893272
38 7.752354
38 7.858119
38 7.898103
38 7.914248
38 7.929191
38 7.809255
38 7.699722
38 7.886772
38 7.746173
38 7.762083
38 7.811069
38 7.939878
38 7.638350
38 7.744754
38 7.779708
38 7.719199
38 7.702914
38 7.924206
38 7.752215
38 7.883770
38 8.321413
38 8.441644
38 8.402813
38 8.137360
38 8.198774
38 8.366988
38 8.638009
38 8.571597
38 8.481032
38 8.597404
38 8.550281
38 8.005843
38 8.532560
38 8.641636
38 8.367279
38 8.640873
38 8.276983
38 8.466815
38 8.365932
38 8.320206
38 8.462886
38 8.624780
38 8.446801
38 8.286862
38 8.391770
38 8.396932
38 8.608340
38 8.395815
38 8.491532
38 8.586027
38 8.496768
38 8.530771
38 8.396055
38 8.774905
38 8.645102
38 8.552080
38 8.598555
38 8.532730
38 8.501113
38 8.441023
38 8.339493
38 8.567075
38 8.805635
38 8.583526
38 8.552450
38 8.647948
38 8.427634
38 8.624412
38 8.492247
38 8.378335
38 8.412364
38 8.653852
38 8.787424
38 8.585808
38 8.440753
38 8.260789
38 8.461538
38 8.514373
38 8.391082
38 8.219852
38 8.103294
38 8.169714
38 8.261312
38 8.187626
38 8.195349
38 8.319734
38 8.035929
38 8.303548
38 8.462786
38 8.262045
38 8.139140
38 8.344453
38 8.284044
38 8.143672
38 8.300974
38 8.062179
38 8.170939
38 8.396198
38 8.100630
38 8.189689
38 8.294506
38 8.106643
38 8.140811
38 8.047084
38 8.134014
38 8.183235
38 8.208774
38 8.291203
38 8.103180
38 8.092818
38 8.242935
38 8.167854
38 8.163990
38 8.019673
38 8.391918
38 8.115551
38 8.158558
38 7.875110
38 8.380460
38 8.086873
38 7.970906
38 8.199239
38 7.936686
38 8.130618
38 8.181244
38 8.111586
38 8.234179
38 8.092089
38 8.139747
38 8.187806
38 8.358269
38 8.103175
38 8.301974
38 8.195510
38 8.135612
38 8.130402
38 8.242974
38 8.317359
38 8.219281
38 8.199849
38 8.175853
38 8.317360
38 8.050383
38 8.281458
38 8.356092
38 8.393111
38 8.325419
38 8.296579
38 8.236743
38 8.060568
38 8.070775
38 8.075581
38 8.121613
38 8.250359
38 8.312134
38 8.205824
38 8.252915
38 8.292219
38 8.258782
38 7.877970
38 8.144284
38 8.135706
38 8.140547
38 8.241173
38 8.219788
38 8.232429
38 8.160907
38 8.332029
38 8.473688
38 8.343278
38 8.400381
38 8.009401
38 8.231838
38 8.085340
38 8.159677
38 8.294288
38 8.221135
38 8.488622
38 8.123963
38 8.048629
38 8.230214
38 8.204563
38 8.136527
38 8.083566
38 8.244027
38 8.366279
38 8.041413
38 8.191773
38 8.198339
38 7.959482
38 8.133445
38 8.309731
38 8.223737
38 8.095268
38 8.139661
38 8.412367
38 8.080927
38 8.234850
38 8.246989
38 8.274531
38 8.018648
38 7.962274
38 8.047459
38 8.119349
38 7.968057
38 8.184533
38 7.840286
38 7.878753
38 8.110620
38 7.999448
38 7.854284
38 8.034908
38 8.061077
38 7.965104
38 7.985858
38 7.926688
38 7.896183
38 7.955689
38 7.987322
38 7.961899
38 8.085986
38 7.896960
38 7.928680
38 7.987162
38 7.967015
38 7.999960
38 8.178888
38 8.094174
38 7.946240
38 8.169864
38 7.960784
38 7.983396
38 7.861410
38 7.961896
38 7.993644
38 8.027107
38 8.117300
38 8.032908
38 8.001237
38 8.030675
38 8.163676
38 8.030350
38 8.129023
38 8.100809
38 8.015376
38 8.081951
38 8.287035
38 8.155314
38 8.214829
38 8.107608
38 8.297214
38 8.135615
38 8.005978
38 8.200269
38 8.125168
38 8.106399
38 8.198467
38 8.221902
38 8.189313
38 8.183620
38 7.812959
38 7.781750
38 7.956694
38 7.792801
38 7.897791
38 7.878112
38 7.877645
38 7.739915
38 7.913273
38 7.867223
38 7.922964
38 7.790043
38 7.803359
38 7.979453
38 7.945102
38 7.745177
38 8.044555
38 7.840352
38 7.756044
38 7.836079
38 7.894406
38 7.704498
38 7.859878
38 7.747676
38 7.835553
38 7.854208
38 7.738609
38 7.899030
38 7.843472
38 7.882518
38 7.729715
38 7.842008
38 7.889893
38 7.938876
38 7.903567
38 7.784069
38 7.875416
38 7.880656
38 7.845984
38 7.887302
38 7.756805
38 7.775506
38 7.792471
38 7.919441
38 7.883892
38 7.928141
38 7.804243
38 7.873963
38 7.881313
38 7.751208
38 7.766791
38 7.798549
38 7.869532
38 7.813034
38 7.767746
38 8.006453
38 7.777696
38 7.875745
38 7.731713
38 7.861874
38 8.734433
38 8.536517
38 8.753470
38 8.612826
38 8.519598
38 8.607810
38 8.678046
38 8.595261
38 8.752660
38 8.692141
38 8.835361
38 8.513420
38 8.775864
38 8.718159
38 8.496983
38 8.607864
38 8.633844
38 8.656139
38 8.829766
38 8.720536
38 8.672803
38 8.433636
38 8.648643
38 8.702548
38 8.698534
38 8.813067
38 8.670750
38 8.560726
38 8.838246
38 8.576178
38 8.640030
38 8.427830
38 8.596927
38 8.643951
38 8.654674
38 8.731171
38 8.435567
38 8.681190
38 8.596678
38 8.349737
38 8.704987
38 8.481916
38 8.713217
38 8.746691
38 8.831472
38 8.769228
38 8.674335
38 8.854749
38 8.902307
38 8.745251
38 8.687140
38 8.410748
38 8.741745
38 8.317546
38 8.723890
38 8.671919
38 8.697828
38 8.648748
38 8.614834
38 8.738066
38 8.564851
38 8.527493
38 8.436055
38 8.365064
38 8.498570
38 8.550610
38 8.386902
38 8.479736
38 8.457331
38 8.488838
38 8.487283
38 8.572076
38 8.324253
38 8.360086
38 8.441762
38 8.449371
38 8.377771
38 8.497834
38 8.186542
38 8.488140
38 8.490647
38 8.495176
38 8.360879
38 8.461450
38 8.224654
38 8.432075
38 8.401036
38 8.504923
38 8.613607
38 8.473168
38 8.336905
38 8.448704
38 8.459085
38 8.390201
38 8.458908
38 8.514722
38 8.353946
38 8.418652
38 8.715286
38 8.542715
38 8.378290
38 8.517375
38 8.507252
38 8.334799
38 8.441162
38 8.436806
38 8.387066
38 8.570686
38 8.247023
38 8.552468
38 8.115679
38 8.377843
38 8.287057
38 8.540275
38 8.421852
38 8.394514
38 8.472946
38 8.487366
38 8.324266
38 8.390861
38 8.637868
38 8.487603
38 8.787650
38 8.762163
38 8.522356
38 8.361098
38 8.419488
38 8.584736
38 8.603187
38 8.501316
38 8.654271
38 8.466955
38 8.473409
38 8.892251
38 8.494622
38 8.596440
38 8.490034
38 8.418485
38 8.612373
38 8.763926
38 8.877041
38 8.734628
38 8.609038
38 8.627246
38 8.720095
38 8.640350
38 8.586475
38 8.586006
38 8.598258
38 8.588022
38 8.419279
38 8.625041
38 8.652357
38 8.754931
38 8.926974
38 8.654302
38 8.680648
38 8.730361
38 8.562469
38 8.495195
38 8.754820
38 8.440294
38 8.395269
38 8.502239
38 8.571959
38 8.399179
38 8.514264
38 8.444594
38 8.658721
38 8.447111
38 8.438571
38 8.677844
38 8.754716
38 8.356263
38 8.668994
38 8.605602
38 8.533906
38 8.602242
38 8.708547
38 8.509718
38 8.298543
38 8.460955
38 8.513510
38 8.534815
38 8.302077
38 8.327929
38 8.430194
38 8.387427
38 8.365362
38 8.279506
38 8.337588
38 8.346535
38 8.280575
38 8.343604
38 8.459614
38 8.478437
38 8.328578
38 8.394020
38 8.162052
38 8.355698
38 8.321877
38 8.447855
38 8.445904
38 8.484771
38 8.472806
38 8.346112
38 8.513740
38 8.464645
38 8.474512
38 8.562609
38 8.512155
38 8.565022
38 8.615064
38 8.383870
38 8.604314
38 8.448251
38 8.417669
38 8.364784
38 8.084446
38 8.449039
38 8.389642
38 8.678999
38 8.333538
38 8.563308
38 8.508586
38 8.538907
38 8.431178
38 8.494723
38 8.421968
38 8.575013
38 8.420175
38 8.609955
38 8.548379
38 8.457802
38 8.351586
38 8.388171
38 8.386753
38 8.262352
38 8.319472
38 8.365142
38 8.617063
38 8.497820
38 8.581054
38 8.665150
38 8.505013
38 8.485276
38 8.458615
38 8.721175
38 8.750148
38 8.582478
38 8.524535
38 8.913469
38 8.479604
38 8.563419
38 8.512470
38 8.693044
38 8.429859
38 8.613960
38 8.501749
38 8.598796
38 8.627178
38 8.615844
38 8.705946
38 8.626985
38 8.464134
38 8.382078
38 8.753301
38 8.491560
38 8.397389
38 8.785988
38 8.348325
38 8.504759
38 8.621867
38 8.586195
38 8.599380
38 8.574955
38 8.512423
38 8.585487
38 8.637057
38 8.770919
38 8.621889
38 8.581480
38 8.614390
38 8.424712
38 8.536269
38 8.410013
38 8.652746
38 8.510954
38 8.619330
38 8.616984
38 8.705011
38 8.666402
38 8.738118
38 8.590455
38 8.742436
38 8.500631
38 8.534938
38 8.415610
38 8.681081
38 8.630548
38 8.327266
38 8.290976
38 8.333867
38 8.225979
38 8.263573
38 8.326085
38 8.262589
38 8.214617
38 8.399012
38 8.529981
38 8.261720
38 8.393938
38 8.399278
38 8.534640
38 8.415672
38 8.318424
38 8.263197
38 8.390705
38 8.166198
38 8.310018
38 8.362780
38 8.163580
38 8.251554
38 8.455066
38 8.163622
38 8.351929
38 8.286142
38 8.365761
38 8.439851
38 8.214687
38 8.350083
38 8.019823
38 8.205172
38 8.230922
38 8.160278
38 8.401921
38 8.453023
38 8.399019
38 8.461025
38 8.320459
38 8.432454
38 8.428592
38 8.421933
38 8.375555
38 8.338107
38 8.323236
38 8.500052
38 8.148880
38 8.215223
38 8.430718
38 8.430258
38 8.374522
38 8.246888
38 8.373147
38 8.200691
38 8.446629
38 8.361468
38 8.459173
38 8.292028
38 8.286108
38 9.198254
38 9.197157
38 9.417359
38 9.288067
38 9.376099
38 9.100771
38 8.967470
38 9.204201
38 9.232038
38 9.293673
38 9.353777
38 9.305923
38 9.283719
38 9.295166
38 9.348034
38 9.047227
38 9.302052
38 9.305801
38 8.991227
38 9.127350
38 9.082669
38 9.108922
38 9.224545
38 9.298289
38 9.293681
38 9.314574
38 9.493647
38 8.998681
38 9.511527
38 9.157788
38 9.052016
38 9.163548
38 9.178071
38 9.316283
38 9.209761
38 9.273582
38 9.250548
38 9.305931
38 9.120985
38 9.394256
38 9.396898
38 9.156994
38 8.813843
38 9.316908
38 9.028874
38 9.063345
38 9.182327
38 9.222994
38 9.348716
38 9.292451
38 8.929724
38 9.023363
38 9.240213
38 9.306410
38 8.995408
38 9.108781
38 9.031007
38 9.272151
38 9.387785
38 8.970308
38 8.003592
38 8.209344
38 8.067498
38 8.054796
38 8.157253
38 8.164959
38 8.019352
38 8.087325
38 8.273442
38 8.051017
38 8.101520
38 8.445196
38 8.279852
38 8.183958
38 8.422615
38 8.328015
38 8.208559
38 8.222160
38 8.243583
38 8.009544
38 8.113995
38 8.181954
38 8.206578
38 8.087260
38 8.146594
38 8.324864
38 8.240769
38 8.036113
38 8.384296
38 8.077848
38 8.225343
38 8.465875
38 8.262847
38 8.072842
38 8.247108
38 8.099460
38 8.224257
38 8.136200
38 8.135012
38 8.139846
38 8.168919
38 8.127925
38 8.256333
38 8.221841
38 8.123542
38 8.119711
38 8.368902
38 8.164423
38 8.432290
38 8.308535
38 8.037021
38 7.979711
38 8.188603
38 8.025775
38 8.192775
38 8.156833
38 8.259851
38 8.261407
38 8.392185
38 8.223613
38 8.288517
38 8.487172
38 8.683091
38 8.610858
38 8.779091
38 8.326207
38 8.481834
38 8.516572
38 8.527997
38 8.424457
38 8.695437
38 8.521550
38 8.538362
38 8.456328
38 8.390573
38 8.494410
38 8.176803
38 8.345220
38 8.454931
38 8.501687
38 8.695698
38 8.651072
38 8.701941
38 8.629869
38 8.482071
38 8.256487
38 8.517189
38 8.424865
38 8.386043
38 8.767024
38 8.718786
38 8.412440
38 8.535770
38 8.294120
38 8.389205
38 8.474607
38 8.429763
38 8.479394
38 8.423125
38 8.364251
38 8.438703
38 8.369430
38 8.619436
38 8.246689
38 8.491482
38 8.392447
38 8.344678
38 8.588579
38 8.425349
38 8.367177
38 8.440234
38 8.346153
38 8.522274
38 8.572624
38 8.412321
38 8.520715
38 8.600721
38 8.408460
38 8.353254
38 8.579819
38 8.293098
38 8.300652
38 8.476231
38 8.276166
38 8.227283
38 8.325816
38 8.264583
38 8.329324
38 8.302384
38 8.449706
38 8.345287
38 8.307999
38 8.547902
38 8.318700
38 8.341345
38 8.370812
38 8.226811
38 8.204446
38 8.251684
38 8.417506
38 8.252177
38 8.274416
38 8.457455
38 8.557308
38 8.363095
38 8.439053
38 8.259337
38 8.329528
38 8.299237
38 8.084878
38 8.258491
38 8.356711
38 8.336364
38 8.365190
38 8.384468
38 8.288397
38 8.272381
38 8.254315
38 8.331403
38 8.397630
38 8.530122
38 8.319563
38 8.339908
38 8.414701
38 8.334356
38 8.316095
38 8.439310
38 8.330671
38 8.492018
38 8.382557
38 8.404548
38 8.342959
38 8.216315
38 8.542754
38 8.324003
38 8.265527
38 8.375949
38 8.256094
38 8.347665
38 8.273987
38 8.405631
38 8.184631
38 8.262802
38 8.331470
38 8.278848
38 8.262789
38 8.299739
38 8.330372
38 8.287295
38 8.396047
38 8.298558
38 8.320008
38 8.262056
38 8.004684
38 8.437648
38 8.418265
38 8.321722
38 8.118519
38 8.260383
38 8.118639
38 8.408633
38 8.183593
38 8.249567
38 8.197960
38 8.259446
38 8.497865
38 8.438185
38 8.372980
38 8.424471
38 8.221688
38 8.173395
38 8.335505
38 8.075389
38 7.939482
38 8.357480
38 8.330380
38 8.229974
38 8.255985
38 8.125017
38 8.031074
38 8.187791
38 8.149061
38 8.257973
38 8.181460
38 8.213889
38 8.327839
38 8.324830
38 8.191263
38 8.509928
38 8.050906
38 8.257381
38 8.068787
38 8.280288
38 8.380162
38 8.143138
38 8.075053
38 8.118352
38 8.215512
38 8.177715
38 8.289115
38 8.177814
38 8.291913
38 8.183970
38 8.213503
38 8.217150
38 8.290580
38 8.302043
38 8.510858
38 8.046912
38 8.215309
38 8.404381
38 8.369651
38 8.099097
38 8.081024
38 8.256616
38 7.956863
38 8.274081
38 8.047378
38 8.031778
38 8.114473
38 8.257875
38 8.043395
38 8.241581
38 8.251590
38 8.138187
38 8.343503
38 8.380980
38 8.185393
38 8.099305
38 8.141632
38 8.165340
38 8.331321
38 8.135912
38 8.133567
38 8.194633
38 8.211622
38 8.266707
38 8.279145
38 8.190686
38 8.110643
38 8.364425
38 8.168742
38 8.296459
38 8.274470
38 8.237060
38 8.340972
38 8.389481
38 8.169171
38 7.879237
38 7.915608
38 8.009403
38 8.271278
38 8.134564
38 8.260510
38 8.342779
38 8.070747
38 8.161565
38 8.105000
38 8.115093
38 8.452214
38 8.458456
38 8.075400
38 8.225651
38 8.042300
38 8.452616
38 8.089306
38 7.990181
38 8.123872
38 8.051460
38 8.149238
38 8.053779
38 8.232892
38 8.371454
38 8.244342
38 8.125084
38 8.066947
38 8.217581
38 8.195572
38 8.244356
38 8.109638
38 8.213428
38 7.975507
38 8.049107
38 8.151591
38 7.963358
38 8.235929
38 8.382314
38 8.330223
38 8.193774
38 8.349663
38 8.232382
38 8.243266
38 8.254728
38 8.459401
38 8.272861
38 8.165925
38 8.158896
38 8.261806
38 8.052798
38 7.914454
38 8.215360
38 8.085038
38 8.238371
38 8.142939
38 8.078652
38 8.103568
38 8.106375
38 8.112716
38 8.135749
38 7.990877
38 8.054341
38 8.130921
38 8.412225
38 8.037634
38 8.477064
38 7.978810
38 8.284012
38 8.326629
38 8.055968
38 8.083282
38 7.949250
38 7.722797
38 7.774104
38 7.901290
38 7.920087
38 7.777854
38 7.715031
38 7.748198
38 7.725613
38 7.861962
38 7.981364
38 7.890460
38 8.013546
38 7.834080
38 7.809780
38 7.771365
38 7.865668
38 7.832675
38 7.717760
38 7.793937
38 7.938534
38 7.809496
38 7.852183
38 7.893562
38 7.790248
38 7.785940
38 7.773065
38 7.848214
38 7.784715
38 7.900178
38 7.912735
38 7.722287
38 7.787230
38 7.752919
38 7.717928
38 7.749979
38 7.789254
38 7.771908
38 7.750517
38 7.794485
38 7.877468
38 7.940026
38 7.928619
38 7.824016
38 7.733756
38 7.793290
38 7.786873
38 7.728796
38 7.732365
38 7.759994
38 7.569362
38 7.818768
38 7.772271
38 7.966092
38 7.763710
38 7.781357
38 7.758838
38 7.731394
38 7.793649
38 7.889834
38 8.087934
38 8.188267
38 8.263156
38 8.101454
38 8.216680
38 8.127382
38 8.199654
38 8.123845
38 8.041115
38 8.146044
38 8.035203
38 8.167063
38 8.241481
38 8.138013
38 8.163208
38 8.103697
38 8.152495
38 8.175818
38 8.095446
38 8.122905
38 8.252792
38 8.189637
38 8.171669
38 8.382060
38 8.040129
38 8.250195
38 8.086962
38 8.097523
38 8.238073
38 8.132156
38 8.231928
38 8.106600
38 8.164062
38 8.199105
38 7.976332
38 8.171127
38 8.268243
38 7.985859
38 8.246284
38 8.132253
38 8.134038
38 8.112272
38 8.118801
38 8.132077
38 7.952752
38 7.990475
38 8.251224
38 7.997391
38 8.115853
38 8.140910
38 8.172955
38 8.346655
38 7.958403
38 8.078189
38 8.193655
38 8.036603
38 8.111149
38 8.134616
38 8.180395
38 8.163767
38 7.666736
38 7.580756
38 7.606275
38 7.569142
38 7.590444
38 7.633678
38 7.591041
38 7.665242
38 7.483172
38 7.651132
38 7.609424
38 7.600132
38 7.525203
38 7.545084
38 7.642973
38 7.707446
38 7.615958
38 7.634330
38 7.563207
38 7.584727
38 7.646246
38 7.694618
38 7.588312
38 7.520127
38 7.559318
38 7.636281
38 7.521223
38 7.548417
38 7.674697
38 7.532507
38 7.533804
38 7.672021
38 7.661475
38 7.682927
38 7.681437
38 7.668207
38 7.471875
38 7.583647
38 7.582034
38 7.525397
38 7.771261
38 7.636383
38 7.578285
38 7.550349
38 7.605174
38 7.514741
38 7.638316
38 7.623054
38 7.594083
38 7.574845
38 7.530422
38 7.544338
38 7.654749
38 7.720398
38 7.589742
38 7.699922
38 7.542535
38 7.609188
38 7.607043
38 7.691567
38 8.121406
38 8.277144
38 8.322447
38 8.253144
38 8.254123
38 8.168015
38 8.341202
38 8.121589
38 8.291654
38 8.019209
38 8.146712
38 8.141385
38 8.293519
38 8.188313
38 8.289880
38 8.281960
38 8.308975
38 8.243504
38 8.361772
38 8.216132
38 8.286828
38 8.186509
38 8.403281
38 8.294317
38 8.155811
38 8.329952
38 8.182738
38 8.349232
38 8.212733
38 8.223806
38 8.147275
38 8.063041
38 8.253757
38 8.226767
38 7.956804
38 8.030769
38 8.305983
38 8.182151
38 8.333633
38 8.473269
38 8.208180
38 8.164711
38 8.126116
38 8.317543
38 8.074171
38 8.043991
38 8.105384
38 8.394802
38 8.112599
38 8.319804
38 8.233211
38 8.110258
38 8.121400
38 8.072867
38 8.301275
38 8.257378
38 8.167104
38 8.231298
38 8.092408
38 8.187717
38 7.841073
38 7.994798
38 7.930691
38 8.006308
38 8.001567
38 8.025868
38 7.921055
38 8.014872
38 7.858772
38 7.973730
38 7.826937
38 8.033260
38 8.057398
38 7.910660
38 7.855549
38 7.827885
38 7.994007
38 7.780746
38 7.872565
38 8.032744
38 7.967197
38 7.752881
38 7.944853
38 7.873338
38 7.963391
38 7.934435
38 7.998732
38 7.890036
38 8.033495
38 7.784614
38 8.042800
38 8.041366
38 8.032107
38 7.990469
38 7.810401
38 7.910472
38 7.829226
38 7.974381
38 7.813478
38 8.014031
38 7.811012
38 7.929384
38 7.954730
38 7.851395
38 7.987553
38 7.880673
38 7.903403
38 7.783935
38 7.691990
38 8.024483
38 7.932060
38 7.935764
38 8.059749
38 7.986140
38 7.874149
38 7.930002
38 7.920648
38 7.978206
38 7.878542
38 8.037572
38 8.579051
38 8.354917
38 8.631589
38 8.701985
38 8.710483
38 8.466101
38 8.462070
38 8.432607
38 8.457137
38 8.460652
38 8.557224
38 8.501028
38 8.570250
38 8.553764
38 8.564801
38 8.500681
38 8.497469
38 8.376497
38 8.519950
38 8.297179
38 8.607454
38 8.730902
38 8.576233
38 8.614413
38 8.449797
38 8.644155
38 8.564001
38 8.416881
38 8.665955
38 8.456878
38 8.689736
38 8.568769
38 8.619305
38 8.427808
38 8.320013
38 8.570101
38 8.666318
38 8.754441
38 8.455910
38 8.462305
38 8.537664
38 8.396697
38 8.313823
38 8.489421
38 8.218161
38 8.357171
38 8.586142
38 8.495709
38 8.349126
38 8.224298
38 8.496744
38 8.341208
38 8.637340
38 8.654445
38 8.521346
38 8.443863
38 8.424721
38 8.448231
38 8.415469
38 8.371520
38 8.658675
38 8.405682
38 8.556503
38 8.508964
38 8.777905
38 8.499177
38 8.861346
38 8.760525
38 8.566482
38 8.542818
38 8.810931
38 8.656681
38 8.805711
38 8.569823
38 8.503154
38 8.675464
38 8.585947
38 8.716732
38 8.570678
38 8.451678
38 8.678005
38 8.622262
38 8.558541
38 8.512266
38 8.615654
38 8.553158
38 8.571828
38 8.675176
38 8.720947
38 8.488046
38 8.649685
38 8.609082
38 8.485513
38 8.502842
38 8.635658
38 8.535693
38 8.452573
38 8.731743
38 8.505602
38 8.647722
38 8.673659
38 8.684244
38 8.566340
38 8.412971
38 8.324194
38 8.307614
38 8.414253
38 8.582678
38 8.632461
38 8.617464
38 8.967860
38 8.492924
38 8.735004
38 8.927980
38 8.436707
38 8.767211
38 8.779640
38 8.599407
38 8.588164
38 8.736085
38 8.310566
38 7.968242
38 8.210986
38 8.189837
38 7.988197
38 8.035500
38 8.200130
38 8.056875
38 8.244437
38 8.100943
38 8.153068
38 8.233322
38 8.178019
38 8.158364
38 8.244176
38 8.272041
38 8.219649
38 7.998148
38 8.376461
38 8.095346
38 8.058502
38 8.040174
38 8.222524
38 8.114263
38 8.123703
38 7.950144
38 8.029338
38 8.268841
38 8.344294
38 8.022935
38 8.265129
38 8.327863
38 8.308875
38 8.249439
38 8.214306
38 8.200627
38 8.276546
38 8.261681
38 8.222236
38 8.303405
38 7.927929
38 8.266879
38 8.250247
38 8.379127
38 8.164157
38 8.155309
38 8.292955
38 8.102624
38 8.134454
38 8.029587
38 8.288045
38 8.134079
38 8.413910
38 8.079520
38 8.235647
38 8.216873
38 8.068879
38 7.972431
38 8.252224
38 8.092595
38 9.571687
38 9.328273
38 9.540374
38 9.268724
38 8.916498
38 9.136357
38 8.833773
38 9.172063
38 9.336336
38 8.836384
38 9.072793
38 9.024200
38 9.127238
38 8.802536
38 9.290780
38 9.158637
38 8.836833
38 8.983097
38 8.861670
38 8.797221
38 9.082100
38 9.155541
38 8.889148
38 8.879597
38 9.028948
38 8.775825
38 8.835500
38 8.685104
38 8.696936
38 8.737721
38 9.151812
38 8.753965
38 9.047196
38 8.752892
38 8.833867
38 8.919500
38 9.221540
38 9.351882
38 8.647769
38 8.949776
38 8.682760
38 8.668139
38 8.881518
38 9.026292
38 9.975302
38 9.400655
38 9.005832
38 9.090539
38 9.446457
38 9.112662
38 9.285530
38 9.140961
38 8.729455
38 8.979107
38 9.322932
38 9.404455
38 9.454759
38 9.160169
38 9.196178
38 9.136787
38 8.533663
38 8.185086
38 8.332018
38 8.362658
38 8.201708
38 8.008906
38 8.302076
38 8.251566
38 8.429234
38 8.242209
38 8.439962
38 9.014358
38 8.386778
38 8.190641
38 8.765920
38 8.390627
38 8.436250
38 8.004822
38 8.190174
38 8.536373
38 8.160701
38 8.080979
38 8.282677
38 8.350693
38 8.264964
38 8.317966
38 8.492528
38 8.319785
38 8.627984
38 8.539718
38 8.492291
38 8.267806
38 8.345010
38 8.258592
38 8.169500
38 8.265939
38 8.336120
38 8.690945
38 8.375272
38 8.229966
38 8.266465
38 8.307018
38 8.565114
38 8.365257
38 8.452635
38 8.271952
38 8.332464
38 8.258618
38 8.169313
38 8.144583
38 8.139242
38 8.008751
38 8.273847
38 8.546448
38 8.229263
38 8.201453
38 8.361541
38 8.412501
38 8.449357
38 8.460247
38 7.662526
38 8.120950
38 7.999241
38 7.759303
38 7.929415
38 7.983201
38 8.104008
38 7.874654
38 7.918538
38 7.922349
38 7.948431
38 8.006979
38 7.967158
38 7.832140
38 7.931594
38 8.034039
38 8.146381
38 7.952573
38 8.060566
38 8.050281
38 7.972193
38 7.977727
38 7.886124
38 7.889978
38 7.781512
38 7.949868
38 7.945779
38 7.987826
38 7.910167
38 7.940032
38 7.936095
38 7.993580
38 8.160273
38 8.043494
38 7.806195
38 8.192375
38 7.938497
38 7.921697
38 7.914142
38 7.891267
38 8.096476
38 8.174797
38 8.082589
38 7.928672
38 7.809787
38 8.037982
38 7.988520
38 8.126756
38 8.031793
38 8.102166
38 8.002707
38 8.054752
38 7.917043
38 7.986399
38 7.983847
38 7.882253
38 7.977760
38 7.944789
38 8.038678
38 8.037757
38 8.557396
38 8.369295
38 8.592958
38 8.713063
38 8.502442
38 8.531769
38 8.772764
38 8.475291
38 8.767912
38 8.734382
38 8.439680
38 8.567682
38 8.552270
38 8.550134
38 8.448912
38 8.341587
38 8.439241
38 8.517945
38 8.334222
38 8.532731
38 8.309243
38 8.580489
38 8.506813
38 8.569732
38 8.661237
38 8.589776
38 8.574021
38 8.665372
38 8.510869
38 8.341733
38 8.444782
38 8.480674
38 8.634243
38 8.630033
38 8.279354
38 8.388770
38 8.518411
38 8.585669
38 8.463514
38 8.341771
38 8.382749
38 8.351927
38 8.505933
38 8.500841
38 8.486655
38 8.446780
38 8.297561
38 8.465584
38 8.387831
38 8.666622
38 8.363893
38 8.592851
38 8.697078
38 8.581949
38 8.513132
38 8.479009
38 8.461215
38 8.499948
38 8.489315
38 8.338053
38 8.449277
38 8.631622
38 8.262581
38 8.416440
38 8.394611
38 8.462194
38 8.646802
38 8.591930
38 8.430812
38 8.378773
38 8.491120
38 8.354662
38 8.551922
38 8.658411
38 8.793418
38 8.510217
38 8.458855
38 8.373595
38 8.519340
38 8.230153
38 8.425457
38 8.475224
38 8.584911
38 8.372333
38 8.315694
38 8.559586
38 8.687773
38 8.544052
38 8.631953
38 8.676786
38 8.492039
38 8.651508
38 8.394316
38 8.496577
38 8.466904
38 8.479234
38 8.600957
38 8.575945
38 8.430727
38 8.632153
38 8.605049
38 8.595888
38 8.582767
38 8.687273
38 8.585082
38 8.284459
38 8.496584
38 8.424314
38 8.365311
38 8.390578
38 8.547472
38 8.600142
38 8.287758
38 8.684692
38 8.495555
38 8.513771
38 8.634998
38 8.531332
38 8.459446
38 8.432738
38 8.225454
38 8.236985
38 8.351543
38 8.143754
38 8.247562
38 8.334674
38 8.229230
38 8.196447
38 8.060549
38 8.123382
38 8.000494
38 8.268558
38 8.070331
38 8.187639
38 8.190623
38 8.187419
38 8.119748
38 8.104374
38 8.258747
38 8.162464
38 8.100143
38 8.137460
38 8.100727
38 8.005962
38 8.226796
38 8.285516
38 8.128331
38 8.020162
38 8.037001
38 8.039387
38 8.174132
38 8.015612
38 8.156605
38 8.209798
38 8.260310
38 7.932903
38 8.246660
38 7.952243
38 7.980397
38 8.063890
38 8.133512
38 8.103172
38 8.262458
38 8.126479
38 8.119942
38 8.240645
38 8.201280
38 8.300517
38 7.969608
38 8.305690
38 8.414672
38 8.277399
38 8.443241
38 8.216775
38 8.204948
38 8.194063
38 8.147849
38 8.123581
38 8.200245
38 8.120429
38 7.887143
38 7.863706
38 7.935355
38 7.875367
38 8.061447
38 7.856818
38 8.029713
38 7.978571
38 7.993381
38 8.006675
38 7.823512
38 7.848322
38 7.818777
38 7.955664
38 7.903116
38 7.955999
38 7.941494
38 8.099034
38 7.992785
38 7.926586
38 7.969079
38 7.919933
38 7.922577
38 8.045195
38 7.943067
38 7.877055
38 7.948626
38 7.906460
38 8.096645
38 7.918101
38 7.950671
38 8.079900
38 7.985820
38 7.928288
38 7.906403
38 7.871661
38 7.871457
38 8.054539
38 7.975204
38 7.990469
38 7.868169
38 8.018500
38 7.890734
38 7.892216
38 8.003689
38 7.941853
38 7.890735
38 8.060688
38 7.894392
38 7.950293
38 7.882158
38 7.974222
38 7.971730
38 7.892786
38 7.844270
38 7.905905
38 7.861326
38 7.954978
38 8.024512
38 7.975400
38 8.588400
38 8.313175
38 8.426314
38 8.339876
38 8.271369
38 8.505636
38 8.272631
38 8.274240
38 8.464257
38 8.448483
38 8.403913
38 8.421153
38 8.566672
38 8.560017
38 8.625525
38 8.264787
38 8.674436
38 8.261726
38 8.474700
38 8.408992
38 8.469280
38 8.386693
38 8.351377
38 8.540097
38 8.568595
38 8.533649
38 8.421407
38 8.386774
38 8.443214
38 8.503117
38 8.602352
38 8.425808
38 8.311028
38 8.629731
38 8.378039
38 8.364410
38 8.543910
38 8.611444
38 8.451947
38 8.367290
38 8.668848
38 8.461870
38 8.688381
38 8.599468
38 8.412923
38 8.595607
38 8.405695
38 8.511458
38 8.473892
38 8.418732
38 8.451540
38 8.460242
38 8.430158
38 8.530338
38 8.474936
38 8.551329
38 8.344151
38 8.521619
38 8.418712
38 8.350344
38 8.263284
38 8.254720
38 8.256887
38 8.317598
38 8.421675
38 8.283665
38 8.289226
38 8.411164
38 8.254983
38 8.143192
38 8.189053
38 8.267298
38 8.362678
38 8.379060
38 8.436631
38 8.398971
38 8.171800
38 8.360504
38 8.212627
38 8.460687
38 8.274204
38 8.439885
38 8.193245
38 8.343747
38 8.142302
38 8.429338
38 8.318085
38 8.329433
38 8.395126
38 8.186711
38 8.441728
38 8.490789
38 8.488463
38 8.226883
38 8.267661
38 8.292927
38 8.219386
38 8.319553
38 8.320273
38 8.421992
38 8.251779
38 8.525062
38 8.346118
38 8.250258
38 8.456356
38 8.134439
38 8.331362
38 8.167097
38 8.298366
38 8.297561
38 8.501398
38 8.204054
38 8.260101
38 8.218687
38 8.196935
38 8.298026
38 8.310129
38 8.331289
38 8.273553
38 8.457652
38 8.658636
38 8.478120
38 8.253111
38 8.574443
38 8.484814
38 8.276720
38 8.674132
38 8.500110
38 8.414842
38 8.482859
38 8.402979
38 8.313921
38 8.459339
38 8.572093
38 8.638177
38 8.565838
38 8.508471
38 8.466334
38 8.449277
38 8.396322
38 8.528679
38 8.336179
38 8.411216
38 8.488174
38 8.437431
38 8.425221
38 8.367981
38 8.404510
38 8.424685
38 8.421538
38 8.568801
38 8.386377
38 8.377519
38 8.462007
38 8.408621
38 8.362331
38 8.286769
38 8.658692
38 8.505844
38 8.383284
38 8.553482
38 8.321054
38 8.455127
38 8.474727
38 8.263918
38 8.660960
38 8.561063
38 8.306205
38 8.502896
38 8.327278
38 8.372144
38 8.440174
38 8.452660
38 8.316105
38 8.409070
38 8.309562
38 8.395596
38 8.440061
38 8.387480
38 8.610785
38 8.187262
38 8.172999
38 8.013187
38 8.156468
38 8.097843
38 8.133281
38 8.227214
38 7.862840
38 8.041326
38 8.292246
38 8.188637
38 8.177995
38 8.002049
38 8.222217
38 8.077704
38 8.294032
38 8.086766
38 8.097482
38 8.220071
38 8.001862
38 8.077491
38 8.101034
38 8.047926
38 8.177192
38 8.046488
38 8.136788
38 8.060776
38 8.097989
38 8.101748
38 8.426357
38 8.259456
38 8.261588
38 8.104638
38 8.104155
38 8.239235
38 8.058799
38 8.111679
38 8.136497
38 8.117534
38 8.165966
38 8.208234
38 8.101767
38 8.166678
38 8.298706
38 8.053822
38 8.299822
38 8.059462
38 8.056818
38 7.928282
38 8.210295
38 8.096164
38 8.221897
38 8.012144
38 8.033479
38 8.153245
38 8.026760
38 8.109101
38 8.086340
38 8.028647
38 8.122043
38 8.462883
38 8.401765
38 8.202771
38 8.506890
38 8.043154
38 8.097318
38 8.117059
38 8.119909
38 8.239619
38 8.215246
38 8.118719
38 8.398446
38 8.184413
38 8.101673
38 8.454832
38 8.561027
38 8.455468
38 8.245708
38 8.275056
38 8.353894
38 8.130682
38 8.319012
38 8.472087
38 8.248840
38 8.224094
38 8.492962
38 8.674226
38 8.150958
38 7.876681
38 8.344240
38 8.254484
38 8.237367
38 8.446839
38 8.517314
38 8.605115
38 8.253039
38 8.191303
38 8.228379
38 8.087084
38 8.334218
38 8.111050
38 8.141706
38 8.071029
38 8.207097
38 8.308729
38 8.214579
38 8.232993
38 8.176837
38 8.286955
38 8.182185
38 8.298437
38 8.440130
38 8.390269
38 8.155505
38 8.280454
38 8.113659
38 8.143502
38 8.289920
38 8.298699
38 8.179337
38 8.713694
38 8.384788
38 8.708039
38 8.448086
38 8.443047
38 8.692034
38 8.198715
38 8.633695
38 8.380112
38 8.580975
38 8.387624
38 8.406994
38 8.363871
38 8.723265
38 8.684098
38 8.527282
38 8.507590
38 8.914625
38 8.396920
38 8.489882
38 8.642978
38 8.532486
38 8.444139
38 8.620005
38 8.266598
38 8.556350
38 8.511561
38 8.332879
38 8.422790
38 8.423816
38 8.545788
38 8.302508
38 8.425750
38 8.575057
38 8.323535
38 8.490686
38 8.594306
38 8.437923
38 8.441088
38 8.222452
38 8.354789
38 8.341509
38 8.630754
38 8.451768
38 8.530419
38 8.472655
38 8.828415
38 8.425246
38 8.355328
38 8.665917
38 8.480826
38 8.227702
38 8.351743
38 8.423106
38 8.327135
38 8.412512
38 8.416332
38 8.169752
38 8.441827
38 8.525787
38 8.178146
38 8.114454
38 8.037630
38 8.215735
38 8.110464
38 8.058337
38 8.127694
38 8.330858
38 8.058697
38 8.286971
38 8.006412
38 8.170246
38 8.170112
38 8.260267
38 8.340012
38 8.106788
38 8.052627
38 8.201995
38 8.130394
38 8.284844
38 8.083477
38 8.137045
38 8.157094
38 8.327526
38 8.318523
38 8.057626
38 8.145957
38 8.074241
38 8.191283
38 8.150360
38 8.014118
38 8.120270
38 8.330466
38 8.262855
38 8.306628
38 8.201914
38 8.013256
38 8.098219
38 8.214271
38 8.063211
38 8.148047
38 8.189213
38 8.211505
38 8.238109
38 7.930498
38 8.175323
38 8.169711
38 8.146419
38 8.155215
38 8.110667
38 7.923713
38 8.079664
38 8.021532
38 8.126245
38 8.101447
38 8.148620
38 8.055032
38 8.092072
38 7.887584
38 8.195339
38 8.468982
38 8.599651
38 8.594622
38 8.546463
38 8.639268
38 8.561439
38 8.456225
38 8.498888
38 8.643140
38 8.823760
38 8.874092
38 9.058485
38 8.900111
38 9.356020
38 9.052252
38 9.683136
38 9.374810
38 8.767669
38 8.530207
38 8.948842
38 8.761341
38 9.079100
38 9.616058
38 9.428949
38 9.556295
38 9.017203
38 8.837786
38 9.231055
38 9.131093
38 9.428512
38 9.157060
38 8.873892
38 8.939776
38 8.922762
38 8.963427
38 8.795865
38 9.142507
38 9.329881
38 9.193930
38 9.314759
38 9.211310
38 9.048661
38 8.996216
38 8.803830
38 8.566290
38 8.925404
38 8.781299
38 8.820697
38 8.889892
38 8.854326
38 8.922982
38 8.757724
38 8.777979
38 8.897963
38 8.486649
38 8.350238
38 8.537165
38 8.567091
38 8.653829
38 8.732834
38 8.355883
38 8.406830
38 8.670370
38 8.256851
38 8.319814
38 8.312778
38 8.237195
38 8.557152
38 8.209251
38 8.417062
38 8.171757
38 8.386565
38 8.259858
38 8.409768
38 8.387404
38 8.340679
38 8.270605
38 8.462988
38 8.621721
38 8.447069
38 8.542660
38 8.352870
38 8.358038
38 8.643173
38 8.416224
38 8.449954
38 8.451793
38 8.629534
38 8.451434
38 8.311155
38 8.224740
38 8.452887
38 8.464178
38 8.441436
38 8.437181
38 8.695942
38 8.134945
38 8.303715
38 8.154093
38 8.322606
38 8.371764
38 8.470681
38 8.278865
38 8.301986
38 8.438402
38 8.387627
38 8.394404
38 8.341702
38 8.417296
38 8.151122
38 8.204648
38 8.449301
38 8.470626
38 8.149544
38 8.312962
38 8.548819
38 8.274868
38 8.505933
38 8.319701
38 8.223525
38 8.370735
38 8.505485
38 8.507410
38 8.528929
38 8.336267
38 8.419270
38 8.779016
38 8.421376
38 8.285051
38 8.382434
38 8.379113
38 8.493475
38 8.492886
38 8.283451
38 8.491026
38 8.554056
38 8.408396
38 8.532951
38 8.530432
38 8.451475
38 8.559256
38 8.336959
38 8.582969
38 8.447979
38 8.183399
38 8.333493
38 8.475350
38 8.373853
38 8.170267
38 8.441270
38 8.513373
38 8.599657
38 8.263491
38 8.561347
38 8.449817
38 8.772123
38 8.418064
38 8.463125
38 8.653479
38 8.569551
38 8.402811
38 8.262834
38 8.394506
38 8.553852
38 8.563031
38 8.373737
38 8.421262
38 8.439094
38 8.536751
38 8.621167
38 8.556158
38 8.549804
38 8.465646
38 8.560391
38 8.362190
38 8.585077
38 8.455804
38 8.488271
38 8.528442
38 8.479124
38 8.351156
38 8.187716
38 8.326304
38 8.076696
38 8.019027
38 8.113584
38 8.162379
38 8.156572
38 7.954651
38 8.005859
38 8.290656
38 8.264502
38 8.232790
38 8.168643
38 8.311840
38 8.176336
38 8.179391
38 8.170380
38 8.185770
38 8.226939
38 8.306606
38 8.150500
38 8.258743
38 8.211985
38 8.317997
38 8.263867
38 8.169395
38 8.127111
38 8.065805
38 8.180048
38 8.451116
38 8.211288
38 8.332573
38 8.074228
38 8.223209
38 8.195392
38 8.338657
38 8.276294
38 8.302448
38 8.412630
38 8.203082
38 8.175953
38 8.140261
38 8.154259
38 8.372475
38 8.133727
38 8.551556
38 8.285233
38 8.313201
38 8.260321
38 8.205088
38 8.247648
38 8.415225
38 8.420924
38 8.186773
38 8.199652
38 8.148725
38 8.209672
38 8.297589
38 8.219425
38 8.224524
38 7.988232
38 7.982893
38 8.241911
38 8.024439
38 8.168266
38 8.257513
38 8.195161
38 8.184561
38 8.405750
38 8.102911
38 8.278979
38 8.031965
38 8.308132
38 8.245446
38 7.965825
38 8.218675
38 8.362196
38 8.230345
38 8.220557
38 8.326780
38 8.105820
38 8.133855
38 8.378022
38 8.155801
38 8.075810
38 8.112187
38 8.302323
38 8.263511
38 8.218575
38 8.210477
38 8.059460
38 8.178805
38 8.134124
38 8.158458
38 8.033341
38 8.286990
38 8.255352
38 8.047643
38 8.169138
38 8.217290
38 8.280771
38 8.223974
38 8.196169
38 8.347510
38 8.268021
38 8.163320
38 8.257576
38 8.411467
38 8.178500
38 8.231692
38 8.411845
38 8.270370
38 8.296398
38 8.206800
38 8.009407
38 8.229513
38 8.227278
38 8.275418
38 8.154839
38 8.130015
38 8.442185
38 8.477198
38 8.375328
38 8.503742
38 8.306080
38 8.206013
38 8.314126
38 8.344285
38 8.317190
38 8.218619
38 8.374423
38 8.226160
38 8.303879
38 8.404360
38 8.344323
38 8.359784
38 8.101844
38 8.404362
38 8.309419
38 8.316158
38 8.416355
38 8.520093
38 8.412180
38 8.483483
38 8.349785
38 8.268056
38 8.305557
38 8.410166
38 8.262974
38 8.404994
38 8.295110
38 8.495924
38 8.243197
38 8.485754
38 8.345646
38 8.478692
38 8.294281
38 8.415256
38 8.068576
38 8.390729
38 8.245672
38 8.376152
38 8.377083
38 8.506535
38 8.514024
38 8.355018
38 8.482109
38 8.608776
38 8.253276
38 8.380507
38 8.426910
38 8.513360
38 8.260625
38 8.320173
38 8.357296
38 8.301952
38 8.436292
38 8.376923
38 8.427447
38 8.608391
38 8.535329
38 8.076931
38 8.413406
38 8.240536
38 8.399827
38 8.568796
38 8.492110
38 8.397959
38 8.317663
38 8.307223
38 8.390135
38 8.399056
38 8.239690
38 8.476805
38 8.209517
38 8.194167
38 8.476148
38 8.442060
38 8.228802
38 8.259786
38 8.443056
38 8.241721
38 8.319880
38 8.202305
38 8.250424
38 8.458966
38 8.475433
38 8.350379
38 8.472684
38 8.356701
38 8.412299
38 8.307805
38 8.284397
38 8.339967
38 8.390304
38 8.258808
38 8.337713
38 8.396056
38 8.499841
38 8.378533
38 8.338073
38 8.357637
38 8.378962
38 8.402595
38 8.578162
38 8.408099
38 8.289193
38 8.341238
38 8.373911
38 8.390393
38 8.177652
38 8.340327
38 8.341291
38 8.281809
38 8.250969
38 8.204507
38 8.288832
38 8.224197
38 8.572476
38 8.131206
38 8.254435
38 8.163217
38 8.329111
38 8.229460
38 8.445063
38 8.079729
38 8.027038
38 8.162658
38 8.093052
38 8.136148
38 8.196876
38 8.041256
38 7.935608
38 8.086824
38 8.291713
38 8.150116
38 8.186242
38 8.208731
38 8.060535
38 8.021079
38 8.073032
38 8.093485
38 8.147455
38 8.221766
38 8.189257
38 8.082380
38 8.053087
38 8.141347
38 8.017384
38 8.297481
38 8.088343
38 8.205119
38 8.156485
38 8.175696
38 8.132418
38 8.117418
38 8.019926
38 8.280267
38 8.182592
38 8.258545
38 8.126690
38 8.119934
38 8.159005
38 8.214791
38 8.091364
38 8.206744
38 8.204924
38 8.305011
38 7.957290
38 8.177061
38 8.202255
38 8.300823
38 8.140609
38 8.279666
38 8.068359
38 8.095255
38 8.262777
38 8.271891
38 8.244430
38 7.701362
38 7.836566
38 7.902821
38 7.682510
38 7.811719
38 7.793861
38 7.867969
38 7.835988
38 7.960473
38 7.813435
38 7.836942
38 7.700985
38 7.796729
38 7.770698
38 7.944760
38 7.797758
38 7.737034
38 7.888126
38 7.907439
38 7.942366
38 7.902748
38 7.725748
38 7.849715
38 7.918821
38 7.816454
38 7.897889
38 7.836443
38 7.769418
38 7.755008
38 8.030606
38 7.810102
38 7.746745
38 7.941729
38 7.862443
38 7.771034
38 7.732531
38 7.634336
38 7.866855
38 7.817513
38 7.876399
38 7.806008
38 7.791291
38 7.843716
38 7.857717
38 7.909135
38 7.914047
38 7.747635
38 7.816511
38 7.860561
38 7.924904
38 8.075608
38 7.945165
38 7.869280
38 7.794104
38 7.875491
38 7.834062
38 7.864474
38 7.769638
38 7.890341
38 7.847633
38 8.286074
38 8.050412
38 8.094692
38 8.245128
38 8.118115
38 8.188454
38 8.046430
38 8.297143
38 8.337231
38 8.300888
38 8.260228
38 8.162523
38 8.238018
38 8.408716
38 8.174962
38 8.433672
38 8.204267
38 8.222936
38 8.080987
38 8.197469
38 8.253498
38 8.302270
38 8.223672
38 8.134265
38 8.104316
38 8.181813
38 8.051781
38 8.113020
38 8.350107
38 8.144480
38 8.064664
38 8.135302
38 8.288483
38 8.150392
38 8.075050
38 8.158730
38 8.265888
38 8.027895
38 8.305681
38 8.404379
38 8.402708
38 8.172872
38 8.161595
38 8.404471
38 8.353411
38 8.197763
38 8.236060
38 7.984119
38 8.226646
38 8.276696
38 8.334149
38 8.046352
38 8.211268
38 8.259887
38 8.009356
38 8.395025
38 8.248991
38 8.331981
38 8.251248
38 8.193920
38 8.026685
38 8.125279
38 8.003886
38 8.143335
38 8.038186
38 7.951876
38 8.123821
38 8.041694
38 8.157342
38 8.060164
38 7.998276
38 8.043676
38 8.005263
38 8.191459
38 8.013303
38 8.081556
38 8.197384
38 8.081369
38 7.994612
38 8.007901
38 8.016605
38 7.979466
38 8.065504
38 8.164307
38 8.001787
38 8.065505
38 8.037661
38 8.025697
38 8.101263
38 8.075576
38 8.086388
38 7.984795
38 8.090557
38 8.048362
38 7.978699
38 8.182354
38 7.986714
38 8.117481
38 8.131741
38 7.986614
38 7.951946
38 8.150504
38 7.880608
38 8.156797
38 8.112976
38 8.001229
38 8.035774
38 7.911107
38 8.002942
38 8.062171
38 8.124445
38 8.081332
38 8.058871
38 7.909463
38 7.913492
38 8.133687
38 8.125218
38 8.001140
38 8.113938
38 8.055424
38 8.084604
38 7.910762
38 8.213978
38 8.045411
38 7.969472
38 8.112306
38 8.045664
38 8.030239
38 8.242848
38 8.155616
38 8.197695
38 8.069290
38 8.025359
38 8.245049
38 7.888628
38 8.306239
38 7.998423
38 8.077992
38 8.205002
38 8.091435
38 8.143426
38 8.208228
38 8.057179
38 8.248116
38 8.055454
38 8.270561
38 8.079382
38 8.262895
38 8.097761
38 8.052929
38 7.964461
38 8.002288
38 8.103567
38 8.013656
38 8.073029
38 8.024412
38 8.155032
38 8.144560
38 8.138875
38 7.974030
38 8.018411
38 7.997687
38 8.038038
38 7.895818
38 7.970075
38 8.127489
38 8.189058
38 8.068719
38 7.957334
38 8.086840
38 8.159808
38 8.195858
38 8.223225
38 7.997986
38 8.081337
38 8.174325
38 8.238147
38 8.243334
38 7.977529
38 8.091063
38 8.068207
38 8.308648
38 8.254076
38 8.401529
38 8.484125
38 8.312917
38 8.273921
38 8.408545
38 8.229206
38 8.304743
38 8.290499
38 8.456187
38 8.309674
38 8.375167
38 8.601723
38 8.281964
38 8.353716
38 8.353438
38 8.357714
38 8.405002
38 8.422959
38 8.579757
38 8.431113
38 8.374197
38 8.427566
38 8.458444
38 8.632519
38 8.330263
38 8.396146
38 8.429901
38 8.335500
38 8.146904
38 8.202124
38 8.260562
38 8.503424
38 8.268950
38 8.454649
38 8.292213
38 8.349949
38 8.396393
38 8.429683
38 8.472969
38 8.303421
38 8.318943
38 8.363743
38 8.504422
38 8.331261
38 8.256486
38 8.377928
38 8.265835
38 8.376844
38 8.605840
38 8.300088
38 8.406232
38 8.379891
38 8.401263
38 8.577427
38 8.411658
38 8.548896
38 8.281621
38 8.607059
38 8.314475
38 8.516306
38 8.310609
38 8.579956
38 8.529574
38 8.626758
38 8.542092
38 8.470939
38 8.530427
38 8.460084
38 8.446417
38 8.310116
38 8.393569
38 8.391295
38 8.332771
38 8.445644
38 8.324804
38 8.264560
38 8.233229
38 8.551855
38 8.379072
38 8.484201
38 8.512616
38 8.372844
38 8.492442
38 8.479588
38 8.687090
38 8.468221
38 8.458213
38 8.213612
38 8.496175
38 8.425021
38 8.253302
38 8.603516
38 8.417914
38 8.489882
38 8.592605
38 8.562253
38 8.624990
38 8.381476
38 8.458216
38 8.507765
38 8.459413
38 8.388098
38 8.464567
38 8.560916
38 8.561549
38 8.484095
38 8.602864
38 8.337346
38 8.343269
38 8.434959
38 8.667390
38 8.332381
38 8.646174
38 8.425568
38 8.385179
38 8.486180
38 8.560016
38 8.229393
38 8.269877
38 8.349681
38 8.244783
38 8.207886
38 8.160415
38 8.193299
38 8.299014
38 8.230820
38 8.283972
38 8.138155
38 8.128160
38 8.266651
38 8.351177
38 8.191766
38 8.263285
38 8.534039
38 8.209435
38 8.183503
38 8.261798
38 8.099220
38 8.367985
38 8.323389
38 8.187509
38 8.059991
38 8.213525
38 8.253349
38 8.156825
38 8.229902
38 8.194385
38 8.269476
38 8.280755
38 8.301827
38 8.297835
38 8.288320
38 8.242232
38 8.321586
38 8.196621
38 8.091069
38 8.299401
38 8.230705
38 8.302317
38 8.161491
38 8.400630
38 8.191890
38 8.052302
38 8.313241
38 8.371050
38 8.247588
38 8.308914
38 8.329185
38 8.252113
38 8.242083
38 8.374701
38 8.080551
38 8.266838
38 8.266337
38 8.261770
38 8.256662
38 8.321233
38 8.417079
38 8.565429
38 8.537161
38 8.609349
38 8.889460
38 8.664700
38 8.773938
38 8.602649
38 8.681601
38 8.540556
38 8.730066
38 8.583937
38 8.552130
38 8.791189
38 8.503984
38 8.922686
38 8.914623
38 8.683029
38 8.523843
38 8.555403
38 8.559946
38 8.528134
38 8.758690
38 8.582658
38 8.648573
38 8.573783
38 8.926431
38 8.398557
38 8.393413
38 8.651471
38 8.773983
38 8.604530
38 8.831171
38 8.812003
38 8.600458
38 8.372286
38 8.730608
38 8.719829
38 8.846064
38 8.803477
38 8.604115
38 8.867099
38 8.614126
38 8.693300
38 8.658969
38 8.540414
38 8.537111
38 8.667007
38 8.446069
38 8.882793
38 8.755768
38 8.628201
38 8.571567
38 8.743576
38 8.726791
38 8.627428
38 8.846416
38 8.648164
38 8.561146
38 8.553716
38 8.895048
38 9.126150
38 9.179070
38 8.956349
38 8.823909
38 8.889840
38 9.111858
38 9.221404
38 8.990680
38 8.982156
38 8.800487
38 8.852301
38 8.949675
38 9.164565
38 9.006525
38 9.035711
38 9.038154
38 8.904874
38 9.091902
38 9.016464
38 9.013651
38 8.698554
38 8.937616
38 8.944816
38 9.022991
38 9.129003
38 8.780192
38 8.716429
38 8.700615
38 8.850737
38 8.731136
38 9.024976
38 8.840867
38 8.927185
38 9.100182
38 9.193561
38 9.059805
38 9.362842
38 9.132852
38 8.731071
38 9.178354
38 9.225200
38 9.136497
38 9.134631
38 9.196411
38 9.388093
38 9.264449
38 9.123602
38 8.939548
38 8.976847
38 9.105243
38 8.827358
38 8.696440
38 8.630113
38 8.667127
38 8.744254
38 8.943277
38 8.725388
38 8.745272
38 8.832334
38 7.926271
38 7.941780
38 7.967481
38 7.803442
38 7.904889
38 7.980185
38 7.890352
38 7.771383
38 7.803827
38 8.044619
38 7.752180
38 7.950223
38 7.885703
38 7.900633
38 7.786044
38 7.925478
38 7.953061
38 7.884592
38 8.003034
38 7.804755
38 7.809126
38 7.704696
38 7.785186
38 7.928271
38 7.863846
38 7.809612
38 7.902676
38 7.806534
38 8.006776
38 7.722355
38 7.788314
38 7.867121
38 7.905324
38 7.748843
38 7.933325
38 7.835461
38 8.009296
38 7.906129
38 7.899496
38 7.896767
38 7.765188
38 7.817509
38 7.649874
38 8.003263
38 7.726941
38 7.841165
38 7.854752
38 7.842532
38 7.817947
38 7.771929
38 7.923756
38 7.777924
38 7.856539
38 7.817871
38 7.752402
38 7.872265
38 7.949081
38 7.788968
38 7.863413
38 7.922161
38 8.403091
38 8.165618
38 8.407919
38 8.079898
38 8.199230
38 8.410302
38 8.106202
38 8.428706
38 7.956310
38 8.116291
38 8.039488
38 8.005321
38 8.247767
38 8.216056
38 8.080159
38 8.324158
38 8.322866
38 8.268667
38 8.280674
38 8.284466
38 8.343232
38 8.323999
38 8.087695
38 8.379801
38 8.280334
38 8.462556
38 8.171805
38 8.406009
38 8.155864
38 8.430003
38 8.448588
38 8.103191
38 8.262999
38 8.304174
38 8.336019
38 8.431031
38 8.322067
38 8.083484
38 8.167757
38 8.381391
38 8.334238
38 8.330429
38 8.343259
38 8.250884
38 8.329000
38 8.253867
38 8.432260
38 8.241502
38 8.317507
38 8.364062
38 8.161153
38 8.236330
38 8.218502
38 8.065980
38 8.380502
38 8.292197
38 8.268607
38 8.252796
38 8.283875
38 8.149975
38 7.846721
38 7.778966
38 7.857565
38 7.839481
38 7.857541
38 7.700692
38 7.807910
38 7.822456
38 7.876307
38 7.945695
38 7.830163
38 7.933995
38 7.966422
38 7.745481
38 7.921200
38 7.810788
38 7.798245
38 7.860333
38 7.980657
38 7.797991
38 7.870407
38 7.731646
38 7.831813
38 7.846718
38 7.856506
38 7.894896
38 7.684461
38 7.603502
38 7.772635
38 7.822458
38 7.831532
38 7.810058
38 7.869427
38 7.821305
38 7.883258
38 7.833309
38 7.856823
38 7.803882
38 7.950010
38 7.824360
38 7.784924
38 7.955888
38 7.893883
38 7.862065
38 7.831606
38 7.745941
38 7.974351
38 7.901156
38 7.900412
38 7.847915
38 7.833683
38 7.783780
38 7.907199
38 7.762444
38 7.784018
38 7.843395
38 7.701007
38 7.763232
38 7.865283
38 7.787397
38 8.256134
38 8.154405
38 7.982383
38 8.295769
38 8.183933
38 8.140253
38 8.242151
38 8.358950
38 8.278394
38 8.094668
38 8.142229
38 8.234455
38 8.203454
38 8.103618
38 8.116472
38 8.165495
38 8.232947
38 8.259491
38 8.102592
38 8.178775
38 8.168658
38 8.164332
38 8.099366
38 8.297703
38 8.378703
38 8.256999
38 8.157553
38 8.217557
38 8.179786
38 8.294140
38 8.059762
38 8.154031
38 8.499954
38 8.200960
38 8.213513
38 8.255981
38 8.226900
38 8.300128
38 8.459537
38 8.174775
38 8.051050
38 8.306040
38 8.228581
38 8.319310
38 8.116883
38 8.315730
38 8.295850
38 8.239484
38 8.245910
38 8.064637
38 8.284586
38 8.129120
38 8.178215
38 8.192516
38 8.290399
38 8.220618
38 8.331834
38 8.389047
38 8.304520
38 8.220964
38 8.491056
38 8.501940
38 8.469280
38 8.288863
38 8.495915
38 8.305614
38 8.488954
38 8.451283
38 8.370854
38 8.341924
38 8.250715
38 8.431659
38 8.510352
38 8.500235
38 8.376965
38 8.344361
38 8.292309
38 8.554620
38 8.274906
38 8.278126
38 8.422694
38 8.586515
38 8.350590
38 8.308391
38 8.608517
38 8.597542
38 8.404702
38 8.448425
38 8.364553
38 8.580636
38 8.299546
38 8.472052
38 8.526644
38 8.302474
38 8.365418
38 8.528023
38 8.520811
38 8.445783
38 8.733042
38 8.491157
38 8.549516
38 8.408415
38 8.403461
38 8.449893
38 8.438207
38 8.537165
38 8.325889
38 8.480291
38 8.358986
38 8.347076
38 8.231442
38 8.371674
38 8.510192
38 8.422628
38 8.566198
38 8.593934
38 8.520348
38 8.490014
38 8.373046
38 8.289568
38 8.451317
38 8.519187
38 8.619757
38 8.357623
38 8.373983
38 8.564157
38 8.495956
38 8.490478
38 8.354323
38 8.501240
38 8.408673
38 8.428715
38 8.510265
38 8.370163
38 8.344442
38 8.579258
38 8.245470
38 8.488778
38 8.211122
38 8.447019
38 8.521484
38 8.499968
38 8.280660
38 8.396839
38 8.189569
38 8.296318
38 8.299732
38 8.520086
38 8.468719
38 8.451740
38 8.435899
38 8.423214
38 8.418978
38 8.342231
38 8.437421
38 8.416660
38 8.310429
38 8.354538
38 8.410435
38 8.498857
38 8.409666
38 8.385231
38 8.422037
38 8.293872
38 8.540057
38 8.284818
38 8.203799
38 8.470043
38 8.459884
38 8.297605
38 8.264892
38 8.441509
38 8.279373
38 8.331586
38 8.244646
38 8.348375
38 8.388912
38 8.493904
38 8.364510
38 8.306373
38 8.971221
38 8.663127
38 8.951377
38 8.696350
38 8.878883
38 8.851684
38 8.605403
38 8.831839
38 8.591075
38 8.540353
38 8.834897
38 8.891006
38 8.637670
38 8.754453
38 8.591144
38 8.516956
38 8.970473
38 8.779975
38 8.911806
38 8.808874
38 9.054648
38 8.910119
38 8.771158
38 8.702235
38 8.775477
38 8.866792
38 8.755606
38 8.800259
38 9.023522
38 8.901844
38 9.038815
38 8.913420
38 8.798946
38 8.939060
38 8.939711
38 9.047401
38 8.839648
38 8.852833
38 8.787044
38 8.920639
38 8.791284
38 8.783717
38 8.822368
38 8.582137
38 8.789456
38 8.712312
38 8.760422
38 8.743238
38 8.652895
38 8.847553
38 8.684019
38 8.728336
38 8.754315
38 8.534075
38 8.703790
38 8.994394
38 9.121797
38 9.040583
38 9.095584
38 9.389437
38 7.853913
38 7.964298
38 7.878298
38 7.825024
38 7.840740
38 7.717557
38 7.806031
38 7.724295
38 7.685146
38 7.846205
38 7.801824
38 7.847238
38 7.759898
38 7.787316
38 7.775388
38 7.756088
38 7.800610
38 7.894212
38 7.757299
38 7.872823
38 7.768187
38 7.887608
38 7.906872
38 7.844185
38 7.947986
38 7.733216
38 7.834531
38 7.754667
38 7.848864
38 7.887165
38 7.927554
38 7.890873
38 7.728379
38 7.769036
38 7.823610
38 7.849309
38 7.874847
38 7.803701
38 7.800860
38 7.882360
38 7.754540
38 7.818055
38 7.744721
38 7.908627
38 7.765978
38 7.902101
38 7.859598
38 7.827763
38 7.884305
38 7.770005
38 7.695669
38 7.952089
38 7.773503
38 7.952088
38 7.662041
38 7.831393
38 7.768655
38 7.925596
38 7.749062
38 7.725405
38 8.749753
38 8.805817
38 8.831789
38 8.807519
38 9.047526
38 8.852635
38 8.701529
38 8.621295
38 8.861954
38 8.778107
38 8.874639
38 8.884692
38 8.903163
38 9.034547
38 9.053869
38 9.014511
38 8.983149
38 8.812644
38 8.820577
38 8.856055
38 8.811359
38 8.780049
38 8.741095
38 9.017535
38 8.932597
38 8.943712
38 8.935947
38 8.809916
38 9.272178
38 8.860363
38 8.848554
38 9.037063
38 9.027189
38 8.906259
38 8.946058
38 8.913705
38 8.672060
38 8.795923
38 8.817040
38 8.838767
38 8.940614
38 9.003840
38 8.674522
38 8.829820
38 9.047249
38 8.894602
38 9.006518
38 8.867195
38 9.182624
38 9.046543
38 8.913998
38 8.843419
38 8.918228
38 8.940159
38 8.915255
38 8.928676
38 8.809858
38 8.943781
38 8.633763
38 8.722134
38 8.285459
38 7.977285
38 7.990445
38 8.402957
38 8.154743
38 8.072130
38 8.238595
38 8.251369
38 8.045016
38 8.265534
38 8.242563
38 8.242086
38 8.045688
38 8.084109
38 8.049565
38 7.978203
38 8.253727
38 8.034746
38 8.016842
38 7.972172
38 8.192400
38 8.266229
38 7.872476
38 8.111375
38 8.113738
38 8.101329
38 7.949624
38 8.203349
38 7.970743
38 8.171801
38 8.006873
38 8.147272
38 8.106297
38 8.149061
38 8.072681
38 8.151904
38 8.033323
38 7.981050
38 8.134900
38 8.137284
38 8.013197
38 8.100066
38 8.053272
38 8.083138
38 8.120774
38 8.264204
38 8.128156
38 8.060507
38 8.041453
38 8.073838
38 8.012876
38 8.179953
38 8.048996
38 7.949557
38 8.226993
38 8.122010
38 8.098161
38 7.977186
38 8.139260
38 7.983562
38 7.758712
38 7.793062
38 7.778291
38 7.810851
38 7.896970
38 7.741543
38 7.977794
38 7.933273
38 7.747069
38 7.693950
38 7.841549
38 7.833668
38 7.750817
38 7.787237
38 7.768491
38 7.830362
38 7.859175
38 7.827635
38 7.838933
38 7.816436
38 7.912069
38 7.956022
38 7.766227
38 7.791980
38 7.667899
38 7.847822
38 7.780701
38 7.567841
38 7.792443
38 7.712155
38 7.818302
38 7.741877
38 7.822065
38 7.917821
38 7.673947
38 7.867730
38 7.846910
38 7.855561
38 7.754440
38 7.823905
38 7.862370
38 7.834628
38 7.781604
38 7.848263
38 7.832831
38 7.722151
38 7.813136
38 7.696021
38 7.867942
38 7.829038
38 7.886419
38 7.816410
38 7.814527
38 7.863279
38 7.743640
38 7.860547
38 7.782176
38 7.800963
38 7.788764
38 7.802625
38 7.929965
38 8.062596
38 8.039132
38 8.014771
38 8.020468
38 8.085655
38 7.973658
38 7.891203
38 7.978082
38 8.066483
38 7.983947
38 8.103311
38 8.075262
38 8.058401
38 7.885315
38 8.024805
38 7.904224
38 8.082045
38 7.872700
38 8.111926
38 8.101798
38 8.044254
38 8.213061
38 7.929621
38 8.040783
38 7.914889
38 7.970546
38 7.952494
38 7.977814
38 8.112458
38 8.052404
38 8.043360
38 7.965969
38 8.047997
38 7.981793
38 7.892823
38 8.005618
38 7.941478
38 8.015437
38 7.943661
38 8.044270
38 8.020951
38 7.917825
38 8.173467
38 8.033437
38 8.226901
38 8.015638
38 7.957507
38 8.283054
38 8.218557
38 8.195198
38 7.857577
38 7.831613
38 8.027798
38 7.880935
38 8.081605
38 7.839444
38 7.998218
38 8.096856
38 8.095232
38 8.084949
38 8.178624
38 8.054480
38 7.951311
38 8.123259
38 8.136358
38 8.117598
38 8.137687
38 8.106188
38 8.212786
38 7.976000
38 8.154156
38 8.088835
38 8.080331
38 8.179115
38 8.096171
38 7.926670
38 8.210261
38 8.082567
38 8.317751
38 8.210554
38 7.992637
38 8.239772
38 7.998822
38 8.141734
38 8.012168
38 8.182981
38 8.071444
38 8.284231
38 8.101927
38 8.100803
38 8.152884
38 8.152555
38 7.910565
38 8.142006
38 8.046658
38 8.088867
38 8.137421
38 8.101855
38 8.156080
38 8.160056
38 8.102994
38 8.063201
38 8.090351
38 8.162166
38 8.173526
38 8.282708
38 8.147142
38 8.302695
38 8.229399
38 8.070506
38 7.994110
38 8.058467
38 8.004108
38 8.036176
38 8.026794
38 8.219395
38 8.104223
38 8.340998
38 8.143078
38 9.620384
38 9.494148
38 9.284685
38 9.296308
38 9.225232
38 9.216954
38 9.417175
38 9.282796
38 9.495565
38 9.583138
38 9.346721
38 9.123907
38 9.312502
38 9.277122
38 9.236524
38 9.542282
38 9.083319
38 9.783928
38 9.554379
38 9.694814
38 9.523454
38 9.641348
38 9.841006
38 9.434933
38 9.081989
38 9.359973
38 9.586061
38 9.409408
38 9.525538
38 9.261564
38 9.429462
38 9.449333
38 9.735908
38 9.443727
38 9.373455
38 9.641702
38 9.563667
38 9.439054
38 9.721997
38 9.715053
38 9.288318
38 9.220862
38 9.550423
38 9.383715
38 9.356894
38 9.436351
38 9.434316
38 9.744786
38 9.347062
38 9.314142
38 9.605090
38 9.330498
38 9.189043
38 9.264642
38 9.389357
38 9.289632
38 9.578938
38 9.264064
38 9.669822
38 9.247558
38 7.639083
38 7.517499
38 7.585847
38 7.670420
38 7.656396
38 7.604259
38 7.583172
38 7.585308
38 7.522758
38 7.719573
38 7.601302
38 7.681014
38 7.521263
38 7.587731
38 7.671269
38 7.649623
38 7.620924
38 7.592629
38 7.682105
38 7.638186
38 7.595173
38 7.597275
38 7.577230
38 7.532168
38 7.623534
38 7.534210
38 7.777164
38 7.610971
38 7.666674
38 7.567427
38 7.574573
38 7.612429
38 7.529829
38 7.598369
38 7.643581
38 7.539411
38 7.595350
38 7.534301
38 7.695189
38 7.683460
38 7.682990
38 7.592839
38 7.522203
38 7.751799
38 7.674252
38 7.582171
38 7.614807
38 7.580548
38 7.643175
38 7.651049
38 7.698350
38 7.609051
38 7.619816
38 7.493168
38 7.569982
38 7.602313
38 7.575292
38 7.618070
38 7.711117
38 7.587273
38 8.371520
38 8.360378
38 8.557749
38 8.448247
38 8.195908
38 8.282601
38 8.458995
38 8.284392
38 8.666079
38 8.520584
38 8.338100
38 8.216081
38 8.405469
38 8.516308
38 8.303875
38 8.603523
38 8.382306
38 8.525109
38 8.348356
38 8.552169
38 8.356185
38 8.146403
38 8.341989
38 8.324684
38 8.416006
38 8.459366
38 8.605661
38 8.413773
38 8.509414
38 8.506415
38 8.471996
38 8.196089
38 8.392644
38 8.374431
38 8.281066
38 8.434592
38 8.378448
38 8.479769
38 8.402590
38 8.155647
38 8.254406
38 8.531161
38 8.480578
38 8.417436
38 8.119975
38 8.289727
38 8.496373
38 8.385171
38 8.411892
38 8.299606
38 8.468457
38 8.397534
38 8.472976
38 8.504303
38 8.294537
38 8.305884
38 8.501127
38 8.468255
38 8.341447
38 8.294825
38 8.001269
38 8.283561
38 8.245488
38 8.149389
38 8.195468
38 8.176202
38 8.262487
38 8.171675
38 8.270045
38 8.207594
38 8.092644
38 8.231918
38 8.093772
38 8.168202
38 8.342493
38 8.276078
38 8.170742
38 8.128585
38 8.183939
38 8.258988
38 8.181422
38 8.108539
38 8.101258
38 8.303752
38 8.045819
38 8.210678
38 8.172704
38 8.274901
38 8.113359
38 8.180532
38 8.203733
38 8.310466
38 8.150829
38 8.277084
38 8.172569
38 8.054108
38 8.245704
38 8.271340
38 8.092363
38 8.294885
38 8.228070
38 8.072950
38 8.073010
38 8.091509
38 8.179021
38 8.227623
38 8.211875
38 8.332755
38 8.113046
38 8.172704
38 8.203697
38 8.191446
38 8.233568
38 8.257328
38 8.187685
38 8.377814
38 8.361191
38 8.136382
38 8.196490
38 7.966979
38 7.961565
38 8.137610
38 7.983670
38 8.194814
38 8.036007
38 7.962465
38 7.959951
38 8.088429
38 8.114179
38 8.254562
38 8.135201
38 8.121924
38 8.163834
38 8.110162
38 8.242433
38 7.974349
38 8.075374
38 7.993718
38 7.996301
38 8.145445
38 8.034081
38 8.132274
38 7.981643
38 8.088333
38 8.131504
38 8.181758
38 7.971791
38 8.028591
38 8.119429
38 8.038558
38 7.960342
38 8.182958
38 7.977934
38 8.045602
38 7.914883
38 8.038506
38 8.016049
38 8.012361
38 8.032074
38 8.056390
38 8.081732
38 8.053051
38 8.042088
38 8.022952
38 7.912755
38 8.194681
38 8.081695
38 8.206359
38 8.044919
38 8.077218
38 8.072688
38 7.987004
38 7.897856
38 8.153752
38 7.993877
38 7.925303
38 7.916439
38 8.015878
38 7.950562
38 8.005631
38 8.375283
38 8.687983
38 8.604093
38 8.504399
38 8.324713
38 8.351857
38 8.433625
38 8.363977
38 8.459856
38 8.526860
38 8.512714
38 8.511304
38 8.340507
38 8.405546
38 8.603933
38 8.725837
38 8.623781
38 8.406622
38 8.547476
38 8.562446
38 8.555389
38 8.611184
38 8.517038
38 8.314086
38 8.367691
38 8.651913
38 8.363970
38 8.710229
38 8.457022
38 8.543839
38 8.492515
38 8.475072
38 8.226062
38 8.322204
38 8.620618
38 8.587825
38 8.412260
38 8.501946
38 8.645068
38 8.461119
38 8.405326
38 8.677114
38 8.426529
38 8.393061
38 8.211881
38 8.466132
38 8.467810
38 8.403625
38 8.473657
38 8.528837
38 8.308845
38 8.468294
38 8.553353
38 8.394591
38 8.585194
38 8.781208
38 8.493382
38 8.458603
38 8.426792
38 8.251194
38 8.170660
38 8.249686
38 8.424193
38 8.404216
38 8.181271
38 8.165077
38 8.277803
38 8.021099
38 8.243577
38 8.021230
38 8.185345
38 8.269135
38 8.183932
38 8.099382
38 8.291245
38 8.060832
38 8.329881
38 8.290502
38 8.228038
38 8.109002
38 8.198835
38 8.400903
38 8.434910
38 8.289578
38 8.238886
38 8.400872
38 8.379805
38 8.443491
38 8.373904
38 8.560576
38 8.545405
38 8.642885
38 8.360622
38 8.416678
38 8.459762
38 8.676071
38 8.492886
38 8.333629
38 8.558614
38 8.371935
38 8.085386
38 8.234660
38 8.128492
38 8.297715
38 8.142515
38 8.438591
38 8.560358
38 8.534488
38 8.264297
38 8.221293
38 8.260104
38 8.480601
38 8.575965
38 8.392545
38 8.507688
38 8.625524
38 8.566105
38 8.564171
38 8.320820
38 8.338955
38 8.720249
38 8.670400
38 8.482476
38 8.488058
38 8.493057
38 8.556300
38 8.666238
38 8.436678
38 8.637067
38 8.357615
38 8.542955
38 8.395804
38 8.689222
38 8.499904
38 8.617742
38 8.654010
38 8.448598
38 8.492107
38 8.256085
38 8.541925
38 8.655817
38 8.461308
38 8.557032
38 8.707724
38 8.586104
38 8.705308
38 8.382822
38 8.569223
38 8.440466
38 8.445850
38 8.396991
38 8.408463
38 8.346053
38 8.383428
38 8.428191
38 8.619859
38 8.550263
38 8.499562
38 8.513637
38 8.493259
38 8.592790
38 8.506679
38 8.473858
38 8.477557
38 8.206316
38 8.409140
38 8.546081
38 8.560702
38 8.703175
38 8.291726
38 8.558147
38 8.725801
38 8.485742
38 8.492021
38 8.637719
38 8.651482
38 8.428982
38 8.642418
38 8.413672
38 8.491046
38 7.686945
38 7.803713
38 7.801982
38 7.608242
38 7.725295
38 7.917637
38 7.744601
38 7.729338
38 7.785280
38 7.757385
38 7.775618
38 7.842258
38 7.818992
38 7.755670
38 7.795489
38 7.805655
38 7.845114
38 7.990502
38 7.785257
38 7.813890
38 7.581493
38 7.824423
38 7.744378
38 7.706461
38 7.841515
38 7.840702
38 7.805681
38 7.757909
38 7.837611
38 7.727099
38 7.730015
38 7.727650
38 7.827498
38 7.866664
38 7.813438
38 7.865500
38 7.751567
38 7.702873
38 7.854196
38 7.846409
38 7.672805
38 7.856024
38 7.835386
38 7.808797
38 7.817673
38 7.792653
38 7.770585
38 7.661182
38 7.942847
38 7.907231
38 7.747314
38 7.785860
38 8.011283
38 7.861074
38 7.938020
38 7.906424
38 7.789440
38 7.808368
38 7.743325
38 7.834877
38 8.675569
38 8.592809
38 8.365820
38 8.600167
38 8.640117
38 8.460833
38 8.547854
38 8.634895
38 8.460909
38 8.558885
38 8.428464
38 8.601158
38 8.596498
38 8.322545
38 8.395286
38 8.399457
38 8.463047
38 8.355839
38 8.500021
38 8.615762
38 8.759396
38 8.469082
38 8.649044
38 8.541536
38 8.482597
38 8.364246
38 8.439954
38 8.564364
38 8.557748
38 8.438317
38 8.477899
38 8.465057
38 8.547551
38 8.619889
38 8.472758
38 8.504372
38 8.735855
38 8.512177
38 8.404947
38 8.619387
38 8.723326
38 8.660843
38 8.855538
38 8.692682
38 8.654464
38 8.696769
38 8.603229
38 8.500715
38 8.364717
38 8.678683
38 8.503769
38 8.479611
38 8.380831
38 8.628265
38 8.304055
38 8.640740
38 8.500572
38 8.501176
38 8.492849
38 8.559771
38 8.343044
38 8.323649
38 8.585218
38 8.611872
38 8.346680
38 8.474047
38 8.522275
38 8.273814
38 8.082435
38 8.210373
38 8.169942
38 8.310378
38 8.489676
38 8.174884
38 8.484892
38 8.329201
38 8.395180
38 8.361005
38 8.339987
38 8.287619
38 8.382791
38 8.338112
38 8.497365
38 8.399432
38 8.335275
38 8.512010
38 8.530966
38 8.309247
38 8.480973
38 8.325894
38 8.272100
38 8.438385
38 8.575351
38 8.339007
38 8.382426
38 8.522484
38 8.208614
38 8.480043
38 8.447978
38 8.531393
38 8.393817
38 8.602443
38 8.317566
38 8.449707
38 8.615062
38 8.572583
38 8.428026
38 8.324654
38 8.344255
38 8.329343
38 8.410674
38 8.409183
38 8.409523
38 8.216261
38 8.298895
38 8.367395
38 8.496870
38 8.540197
38 8.639605
38 8.340952
38 8.484001
38 8.304479
38 8.191619
38 8.134481
38 8.163989
38 8.528731
38 8.591591
38 8.332818
38 8.375059
38 8.274323
38 8.351776
38 8.377717
38 8.162919
38 8.702123
38 8.364652
38 8.497597
38 8.174103
38 8.124623
38 8.283778
38 8.573075
38 8.253857
38 8.279914
38 8.181207
38 8.196648
38 8.335528
38 8.189820
38 8.338755
38 8.382586
38 8.153350
38 8.287415
38 8.316941
38 8.116260
38 8.035552
38 8.233040
38 8.215079
38 8.126046
38 8.417530
38 8.409922
38 8.346843
38 8.517466
38 8.188158
38 8.156007
38 8.466817
38 8.228969
38 8.104595
38 8.208863
38 8.363088
38 8.392641
38 8.351681
38 8.368684
38 8.466269
38 8.289677
38 8.192340
38 8.052468
38 8.422045
38 8.403104
38 8.420623
38 8.213709
38 8.205147
38 8.141966
38 7.972754
38 8.123517
38 8.273104
38 8.224025
38 8.391604
38 8.113167
38 8.099901
38 8.335622
38 8.292132
38 8.180762
38 8.112490
38 8.276684
38 8.238798
38 8.176879
38 8.284629
38 8.251189
38 8.147059
38 8.222044
38 8.275296
38 8.103623
38 8.364072
38 8.034316
38 8.168253
38 8.212640
38 8.222901
38 8.266235
38 8.152109
38 8.022590
38 8.116779
38 8.175570
38 8.219517
38 8.220768
38 8.172777
38 8.303439
38 8.341685
38 8.251862
38 8.163616
38 8.347898
38 8.173400
38 8.347293
38 8.182607
38 8.119195
38 8.265700
38 8.268549
38 8.320124
38 8.147617
38 8.217035
38 8.028463
38 8.194272
38 8.221531
38 8.192245
38 8.159493
38 8.222154
38 8.111142
38 8.272298
38 8.377243
38 8.188681
38 8.060585
38 8.093098
38 8.321864
38 8.030713
38 8.172585
38 8.328217
38 8.088235
38 8.169344
38 8.431256
38 8.200096
38 8.287523
38 8.061796
38 8.204337
38 8.231686
38 8.176127
38 8.227350
38 8.333992
38 8.202023
38 8.429221
38 8.208523
38 8.361678
38 8.358280
38 8.157295
38 8.088398
38 8.238801
38 8.145595
38 8.091888
38 8.341095
38 8.072870
38 8.351616
38 8.062125
38 8.294632
38 8.319186
38 8.251842
38 8.342646
38 8.352048
38 8.336319
38 8.257260
38 8.458013
38 8.353083
38 8.267627
38 8.491207
38 8.374649
38 8.273188
38 8.392717
38 8.295454
38 8.251570
38 8.560481
38 8.276603
38 8.304731
38 8.276264
38 8.472534
38 8.176509
38 8.502940
38 8.380679
38 8.301671
38 8.364800
38 8.322635
38 8.305246
38 8.025687
38 8.139641
38 8.311321
38 8.318708
38 8.396357
38 8.532427
38 8.367102
38 8.448247
38 8.368041
38 8.517165
38 8.664372
38 8.542632
38 8.350210
38 8.537523
38 8.538919
38 8.331861
38 8.374939
38 8.524179
38 8.403620
38 8.417004
38 8.607887
38 8.398850
38 8.628216
38 8.349692
38 8.500849
38 8.411082
38 8.356357
38 8.534037
38 8.436517
38 8.430335
38 8.513204
38 8.461333
38 8.472706
38 8.513852
38 8.455319
38 8.514918
38 8.454766
38 8.475074
38 8.371498
38 8.511747
38 8.418786
38 8.316487
38 8.483486
38 8.293076
38 8.455928
38 8.592022
38 8.489096
38 8.411206
38 8.349119
38 8.523420
38 8.343988
38 8.476717
38 8.316234
38 8.554192
38 8.292339
38 8.361309
38 8.540651
38 8.330329
38 8.423725
38 8.595144
38 8.461496
38 8.510831
38 8.376984
38 8.449545
38 8.056020
38 8.060125
38 8.095182
38 7.980722
38 8.100119
38 8.145138
38 8.002540
38 8.101833
38 7.951025
38 8.103840
38 7.952727
38 8.142753
38 8.032931
38 8.124641
38 8.196151
38 7.959970
38 8.083643
38 8.158833
38 8.175091
38 8.140228
38 8.025260
38 8.122607
38 7.990178
38 8.153509
38 8.054746
38 8.114326
38 8.026681
38 8.012672
38 8.033933
38 8.143743
38 7.901258
38 7.976023
38 7.922145
38 8.032637
38 8.198814
38 8.047171
38 8.025847
38 8.090688
38 8.008381
38 8.043393
38 8.190034
38 8.163171
38 8.056573
38 8.092272
38 8.113431
38 8.081578
38 7.931757
38 8.046634
38 7.978635
38 8.011581
38 8.117130
38 7.998286
38 8.076222
38 8.062059
38 8.110908
38 8.005357
38 8.090142
38 8.194635
38 8.141221
38 8.196392
38 8.467037
38 8.507091
38 8.589580
38 8.375086
38 8.405374
38 8.516688
38 8.403340
38 8.406106
38 8.317967
38 8.406873
38 8.489584
38 8.314569
38 8.491790
38 8.562231
38 8.683997
38 8.319020
38 8.349123
38 8.583738
38 8.391470
38 8.539957
38 8.362021
38 8.553792
38 8.439054
38 8.328235
38 8.463309
38 8.545958
38 8.423587
38 8.499265
38 8.404035
38 8.389916
38 8.378815
38 8.561873
38 8.351164
38 8.470519
38 8.292693
38 8.499440
38 8.344676
38 8.367954
38 8.433114
38 8.406096
38 8.420237
38 8.479536
38 8.396005
38 8.273845
38 8.459359
38 8.427548
38 8.470643
38 8.555745
38 8.593329
38 8.446659
38 8.514102
38 8.517213
38 8.585606
38 8.423509
38 8.505783
38 8.320345
38 8.424333
38 8.538383
38 8.458073
38 8.579525
38 8.803970
38 8.624284
38 8.641484
38 8.757158
38 8.648389
38 8.751778
38 8.797163
38 8.883161
38 8.560721
38 8.699781
38 8.820210
38 8.672265
38 8.666415
38 8.645275
38 8.669388
38 8.702452
38 8.542377
38 8.460998
38 8.785280
38 8.695748
38 8.831926
38 8.658566
38 8.680393
38 8.608541
38 8.619656
38 8.667790
38 8.755263
38 8.651757
38 8.615991
38 8.588973
38 8.658056
38 9.012238
38 8.733397
38 8.527763
38 8.639103
38 8.591732
38 8.876377
38 8.772753
38 8.699003
38 8.767588
38 8.504898
38 8.441799
38 8.766606
38 8.784431
38 8.638583
38 8.728498
38 8.622007
38 8.975229
38 8.743835
38 8.860121
38 8.645405
38 8.733668
38 8.529323
38 8.519202
38 8.795842
38 8.399357
38 8.632317
38 8.609589
38 8.503438
38 8.620515
38 8.637011
38 8.564237
38 8.450198
38 8.418332
38 8.648347
38 8.496445
38 8.693738
38 8.568598
38 8.928447
38 8.658398
38 8.817201
38 8.494761
38 8.625094
38 8.596596
38 8.631737
38 8.817716
38 8.621230
38 8.615772
38 8.606774
38 8.660346
38 8.527379
38 8.764065
38 8.647689
38 8.489077
38 8.437541
38 8.576805
38 8.630382
38 8.956558
38 8.610310
38 8.719519
38 8.479876
38 8.927876
38 8.903290
38 8.654100
38 8.578160
38 8.719238
38 8.554678
38 8.590633
38 8.647681
38 8.768450
38 8.660111
38 8.554812
38 8.676984
38 8.608424
38 8.641843
38 8.639060
38 8.806888
38 8.534520
38 8.530038
38 8.681681
38 8.703086
38 8.570663
38 8.638760
38 8.575877
38 8.707005
38 8.616956
38 8.662312
38 8.580919
38 8.613050
38 8.742527
38 8.490266
38 8.404601
38 8.348974
38 8.472243
38 8.421839
38 8.232844
38 8.318500
38 8.375128
38 8.313543
38 8.511349
38 8.387858
38 8.361916
38 8.270900
38 8.369434
38 8.566746
38 8.327999
38 8.441236
38 8.513972
38 8.446812
38 8.270766
38 8.183959
38 8.513651
38 8.314054
38 8.206650
38 8.472596
38 8.589220
38 8.459239
38 8.344437
38 8.435914
38 8.519456
38 8.406851
38 8.646711
38 8.270494
38 8.378762
38 8.398607
38 8.408420
38 8.482474
38 8.412734
38 8.362174
38 8.426254
38 8.390143
38 8.399576
38 8.398291
38 8.360267
38 8.478996
38 8.348682
38 8.292728
38 8.423118
38 8.535293
38 8.536606
38 8.353525
38 8.382892
38 8.498790
38 8.436006
38 8.297084
38 8.412378
38 8.516076
38 8.507057
38 8.553303
38 8.482075
38 8.366946
38 8.283490
38 8.374558
38 8.523991
38 8.451530
38 8.617970
38 8.305449
38 8.254296
38 8.385736
38 8.255769
38 8.402443
38 8.472629
38 8.337983
38 8.354718
38 8.284738
38 8.434447
38 8.305485
38 8.298259
38 8.281822
38 8.422888
38 8.495138
38 8.438230
38 8.391955
38 8.485843
38 8.380673
38 8.687964
38 8.499271
38 8.288749
38 8.625335
38 8.544615
38 8.285378
38 8.517143
38 8.327561
38 8.349120
38 8.462404
38 8.412798
38 8.357869
38 8.370346
38 8.354568
38 8.429911
38 8.174435
38 8.449420
38 8.441887
38 8.491941
38 8.430869
38 8.502498
38 8.483976
38 8.487773
38 8.575256
38 8.313036
38 8.483436
38 8.424021
38 8.426247
38 8.287988
38 8.289284
38 8.442869
38 8.437051
38 8.459041
38 8.332787
38 8.436523
38 7.859474
38 7.783607
38 7.603509
38 7.782550
38 7.822817
38 7.862646
38 7.778846
38 7.711833
38 7.727822
38 7.719976
38 7.694253
38 7.835829
38 7.831170
38 7.729711
38 7.702558
38 7.750676
38 7.755112
38 7.833817
38 7.706948
38 7.650092
38 7.837138
38 7.619140
38 7.768531
38 7.813133
38 7.780071
38 7.839127
38 7.754683
38 7.743829
38 7.718767
38 7.786460
38 7.851326
38 7.734594
38 7.693133
38 7.728803
38 7.767704
38 7.745216
38 7.595385
38 7.725590
38 7.909836
38 7.684388
38 7.743935
38 7.778361
38 7.724038
38 7.638663
38 7.829100
38 7.828134
38 7.820515
38 7.897600
38 7.661437
38 7.765681
38 7.689030
38 7.763082
38 7.707333
38 7.828612
38 7.743768
38 7.814970
38 7.665744
38 7.772812
38 7.661583
38 7.876175
38 8.263436
38 8.296313
38 8.345350
38 8.177967
38 8.076053
38 8.429037
38 8.258868
38 8.301495
38 8.330198
38 8.208221
38 8.362776
38 8.075567
38 8.203227
38 8.025566
38 8.365770
38 8.044022
38 8.328815
38 8.344644
38 8.347364
38 7.972174
38 8.266178
38 8.136843
38 8.207579
38 8.198158
38 8.200548
38 8.143851
38 8.183890
38 8.232666
38 8.163210
38 8.161693
38 8.422174
38 8.143963
38 8.158200
38 8.108532
38 8.295886
38 8.309939
38 8.268858
38 8.173446
38 8.346598
38 8.108385
38 8.300748
38 8.242492
38 8.139388
38 8.412527
38 8.229861
38 8.333722
38 8.120061
38 8.427870
38 8.096628
38 8.319655
38 8.258204
38 8.228017
38 8.296917
38 8.273273
38 8.208955
38 8.098649
38 8.126670
38 8.274017
38 8.218746
38 8.055076
38 7.541056
38 7.678360
38 7.557283
38 7.638699
38 7.538787
38 7.623572
38 7.610567
38 7.609555
38 7.576803
38 7.516705
38 7.542648
38 7.615758
38 7.585088
38 7.639799
38 7.620881
38 7.680497
38 7.565300
38 7.505780
38 7.700250
38 7.630310
38 7.680632
38 7.572724
38 7.607314
38 7.702530
38 7.765420
38 7.583320
38 7.638070
38 7.750799
38 7.639309
38 7.732634
38 7.700241
38 7.557448
38 7.567485
38 7.604338
38 7.522002
38 7.660066
38 7.659190
38 7.715264
38 7.675983
38 7.605452
38 7.579771
38 7.669017
38 7.679702
38 7.702434
38 7.623401
38 7.562530
38 7.626639
38 7.763339
38 7.682419
38 7.578951
38 7.721055
38 7.590912
38 7.584299
38 7.640661
38 7.602783
38 7.564207
38 7.723645
38 7.736395
38 7.712706
38 7.660733
38 8.799651
38 8.789568
38 8.830152
38 8.762366
38 8.846609
38 8.667753
38 8.620093
38 8.583849
38 8.605187
38 8.622576
38 8.716364
38 8.653547
38 8.795536
38 8.714864
38 8.844940
38 8.603221
38 8.514717
38 8.728790
38 8.612223
38 8.900355
38 8.549192
38 8.807407
38 8.956299
38 8.747245
38 8.665485
38 8.622657
38 8.630186
38 8.606668
38 8.680856
38 8.752105
38 8.634059
38 8.831221
38 8.860574
38 8.549167
38 8.600286
38 8.700874
38 8.481923
38 8.765344
38 8.485329
38 8.931203
38 8.929493
38 8.733403
38 8.784477
38 8.633362
38 8.595458
38 8.767320
38 8.757464
38 8.635694
38 9.006656
38 8.915957
38 8.784010
38 8.517246
38 8.840340
38 8.711743
38 8.757484
38 8.565038
38 8.679988
38 8.454553
38 8.540567
38 8.686105
38 8.365549
38 8.576735
38 8.636572
38 8.350990
38 8.595748
38 8.349777
38 8.747372
38 8.694187
38 8.384427
38 8.726551
38 8.493443
38 8.527586
38 8.523858
38 8.425031
38 8.597881
38 8.555719
38 8.401591
38 8.591089
38 8.605706
38 8.539825
38 8.598852
38 8.739720
38 8.455443
38 8.434651
38 8.130158
38 8.623635
38 8.478263
38 8.358797
38 8.257626
38 8.657674
38 8.506420
38 8.537591
38 8.716802
38 8.752378
38 8.575122
38 8.662010
38 8.556650
38 8.494661
38 8.584753
38 8.729003
38 8.507478
38 8.850482
38 8.509328
38 8.719502
38 8.428990
38 8.498486
38 8.677237
38 8.580017
38 8.480628
38 8.596701
38 8.571183
38 8.583372
38 8.548711
38 8.663750
38 8.509067
38 8.629637
38 8.631390
38 8.495713
38 8.539201
38 8.472446
38 7.896651
38 7.842023
38 8.002946
38 7.991731
38 7.975167
38 7.833283
38 7.986599
38 7.940943
38 8.001266
38 7.985590
38 7.990464
38 7.785377
38 7.961672
38 7.846122
38 7.923090
38 7.984941
38 7.977008
38 7.926255
38 7.977790
38 7.879900
38 7.907011
38 8.076209
38 8.076284
38 8.034056
38 7.882081
38 7.783204
38 7.849465
38 7.923143
38 8.030302
38 8.010263
38 7.916139
38 7.959211
38 7.925035
38 7.941997
38 7.987889
38 7.936078
38 7.925255
38 8.067374
38 7.958695
38 8.040896
38 7.875656
38 8.071335
38 8.161478
38 7.785967
38 7.973624
38 7.808340
38 7.767197
38 7.721411
38 7.880313
38 7.906667
38 8.039807
38 7.812295
38 7.935035
38 8.101887
38 7.964436
38 7.828735
38 8.020273
38 7.925148
38 7.988578
38 7.969703
38 8.406185
38 8.369299
38 8.406193
38 8.178535
38 8.383163
38 8.232925
38 8.065230
38 8.339282
38 8.308566
38 8.272942
38 8.120680
38 8.129648
38 8.526553
38 8.445988
38 8.203260
38 8.121377
38 8.347254
38 8.411669
38 8.168755
38 8.230441
38 8.223405
38 8.358000
38 8.203427
38 8.516185
38 8.449763
38 8.234746
38 8.211687
38 8.315250
38 8.166148
38 8.556375
38 8.307836
38 8.280258
38 8.425153
38 8.333434
38 8.373961
38 8.323597
38 8.331038
38 8.366420
38 8.356548
38 8.422400
38 8.254073
38 8.187868
38 8.394509
38 8.296647
38 8.270554
38 8.322432
38 8.363497
38 8.444494
38 8.437061
38 8.380678
38 8.235159
38 8.124592
38 8.392376
38 8.474072
38 8.252231
38 8.364673
38 8.071836
38 8.297690
38 8.373214
38 8.304859
38 7.880563
38 7.973502
38 8.030739
38 8.004014
38 7.877466
38 7.946592
38 7.737876
38 7.790626
38 7.854973
38 7.814595
38 7.818866
38 7.826555
38 7.775880
38 8.101785
38 7.970068
38 7.880160
38 7.889323
38 7.918461
38 7.945704
38 7.919128
38 7.846627
38 7.861464
38 7.720079
38 7.975185
38 7.814494
38 7.903498
38 7.814696
38 7.803608
38 7.791377
38 8.035870
38 7.882029
38 7.880655
38 7.964961
38 7.847747
38 7.901770
38 7.787998
38 7.866197
38 8.013245
38 7.918370
38 7.843166
38 7.752746
38 7.985452
38 7.772214
38 7.835440
38 7.887946
38 7.875407
38 7.892435
38 7.988308
38 7.828559
38 7.820848
38 7.794003
38 8.039673
38 7.921618
38 8.016910
38 7.712218
38 7.808837
38 7.937929
38 7.889575
38 7.874775
38 7.953949
38 8.512713
38 8.904311
38 8.432995
38 8.436855
38 8.535279
38 9.052379
38 8.770520
38 9.165743
38 8.820309
38 8.687248
38 8.774186
38 8.897702
38 8.874100
38 8.727594
38 8.684141
38 8.549835
38 8.658492
38 8.920026
38 8.701433
38 8.518244
38 8.553151
38 8.480459
38 8.457035
38 8.473114
38 8.565052
38 8.621215
38 8.782025
38 8.966291
38 8.632750
38 8.973137
38 8.919921
38 8.627597
38 8.689925
38 8.656369
38 8.527829
38 8.618415
38 8.571496
38 8.798897
38 8.848421
38 8.545933
38 8.568075
38 8.525673
38 8.580894
38 8.343431
38 8.685848
38 8.609148
38 8.628224
38 9.142778
38 8.865412
38 8.968629
38 8.593499
38 8.817340
38 8.795523
38 8.737225
38 8.749799
38 9.053609
38 8.806969
38 8.801703
38 8.833514
38 8.610779
38 8.182579
38 8.319221
38 8.188100
38 8.160087
38 8.401871
38 8.318920
38 8.428592
38 8.338735
38 8.059678
38 8.162419
38 8.345566
38 8.282091
38 8.129040
38 8.156302
38 8.204661
38 8.200548
38 8.220715
38 8.132888
38 8.132474
38 8.302757
38 8.095104
38 8.437776
38 8.157941
38 8.297349
38 8.458324
38 8.176264
38 8.223904
38 8.156864
38 8.191272
38 8.077577
38 8.156494
38 8.373624
38 8.119877
38 8.207415
38 8.292786
38 8.149957
38 8.164886
38 8.267899
38 8.304841
38 8.212296
38 8.209331
38 8.190656
38 8.357045
38 8.245748
38 8.332534
38 8.359006
38 7.993107
38 8.305469
38 8.194881
38 8.042248
38 8.123664
38 8.342089
38 8.132929
38 8.312093
38 8.147089
38 8.145336
38 8.318308
38 8.276306
38 8.388334
38 8.184436
38 8.125759
38 8.179613
38 8.212084
38 8.102895
38 8.017907
38 8.059587
38 8.254690
38 8.104170
38 8.128890
38 8.095574
38 8.137514
38 8.109820
38 8.136555
38 8.064102
38 8.121218
38 8.221823
38 8.098636
38 7.980930
38 8.164239
38 8.131377
38 8.216900
38 8.049209
38 8.031716
38 8.082573
38 8.150326
38 7.934411
38 8.134195
38 7.973467
38 8.118595
38 8.017928
38 8.122660
38 8.044476
38 8.094554
38 7.991572
38 7.877787
38 8.022217
38 8.019637
38 8.000134
38 8.036930
38 8.148969
38 8.068831
38 8.168091
38 7.992960
38 8.074078
38 8.182153
38 8.057912
38 8.242089
38 8.202655
38 8.050992
38 8.248565
38 8.008406
38 8.180181
38 7.981632
38 8.029303
38 8.150826
38 8.108645
38 7.994744
38 7.979014
38 8.124666
38 8.218585
38 8.012888
38 7.915369
38 7.737003
38 7.921584
38 8.046679
38 7.854906
38 7.915295
38 7.880890
38 7.989528
38 7.787532
38 7.843629
38 7.839130
38 8.069851
38 7.705408
38 7.986035
38 7.911839
38 7.862876
38 7.856483
38 7.831942
38 7.888481
38 8.024293
38 7.898386
38 7.941916
38 7.852871
38 7.846122
38 8.105990
38 7.807539
38 7.799249
38 7.844303
38 7.880877
38 7.835189
38 8.000535
38 7.891083
38 7.857113
38 7.993364
38 7.915552
38 7.989156
38 7.814061
38 8.017019
38 7.960091
38 7.816570
38 7.943713
38 7.940828
38 8.250322
38 7.974329
38 8.008387
38 7.976641
38 7.942909
38 7.840415
38 7.933647
38 7.806467
38 7.953912
38 8.040609
38 7.818186
38 7.756457
38 7.924508
38 7.889198
38 8.003563
38 7.940430
38 8.047738
38 8.550733
38 8.489058
38 8.476799
38 8.536808
38 8.345225
38 8.303999
38 8.403965
38 8.324177
38 8.406949
38 8.401608
38 8.405487
38 8.464513
38 8.371693
38 8.366467
38 8.393822
38 8.434913
38 8.604238
38 8.498787
38 8.257345
38 8.374272
38 8.329629
38 8.354684
38 8.503358
38 8.424859
38 8.427068
38 8.433597
38 8.248110
38 8.462144
38 8.394321
38 8.541167
38 8.291988
38 8.460660
38 8.452729
38 8.432860
38 8.357594
38 8.536836
38 8.074766
38 8.253175
38 8.678036
38 8.480510
38 8.284199
38 8.479827
38 8.409758
38 8.490506
38 8.379653
38 8.424396
38 8.456938
38 8.447520
38 8.202409
38 8.463663
38 8.528339
38 8.460123
38 8.349091
38 8.551878
38 8.461459
38 8.309859
38 8.147805
38 8.491767
38 8.251316
38 8.535225
38 8.105077
38 8.085717
38 8.122455
38 7.985116
38 8.001581
38 7.996748
38 8.016500
38 8.222676
38 7.958416
38 7.925767
38 7.977867
38 8.037630
38 8.077127
38 8.234422
38 7.949454
38 8.055598
38 8.173373
38 8.122168
38 8.088139
38 8.068357
38 8.023910
38 7.986266
38 8.125048
38 8.184031
38 8.127728
38 8.020905
38 8.011429
38 8.011287
38 8.232503
38 8.053606
38 8.006566
38 8.132811
38 8.008456
38 8.177174
38 8.291794
38 8.101522
38 8.171032
38 8.054377
38 8.037265
38 8.062592
38 8.003803
38 8.072695
38 8.044627
38 7.934168
38 8.010014
38 8.026834
38 8.122493
38 8.012617
38 8.184620
38 7.920041
38 8.236681
38 8.089278
38 8.144500
38 8.008082
38 8.181372
38 8.140895
38 8.246026
38 8.222166
38 8.068764
38 8.059405
38 8.411940
38 8.350300
38 8.378500
38 8.388218
38 8.315140
38 8.225933
38 8.338587
38 8.465482
38 8.288781
38 8.312981
38 8.503321
38 8.196343
38 8.386495
38 8.345267
38 8.656373
38 8.258263
38 8.360349
38 8.215172
38 8.488060
38 8.356777
38 8.409113
38 8.563592
38 8.131490
38 8.501987
38 8.448447
38 8.286855
38 8.266537
38 8.499365
38 8.163346
38 8.444237
38 8.455196
38 8.246647
38 8.183447
38 8.353865
38 8.518581
38 8.227304
38 8.466663
38 8.342996
38 8.471174
38 8.402097
38 8.235934
38 8.312254
38 8.434464
38 8.325804
38 8.603208
38 8.352250
38 8.392308
38 8.221332
38 8.273251
38 8.435411
38 8.309485
38 8.394994
38 8.262026
38 8.520427
38 8.483204
38 8.296503
38 8.317990
38 8.204951
38 8.173005
38 8.380442
38 8.106491
38 8.203853
38 8.035030
38 8.091196
38 8.188521
38 8.076533
38 8.203444
38 8.109892
38 8.287134
38 8.156895
38 8.042547
38 8.325472
38 8.165653
38 8.232514
38 8.116365
38 8.207299
38 7.943996
38 8.062668
38 8.207059
38 7.966482
38 8.052072
38 7.980697
38 8.168688
38 8.180976
38 8.193393
38 8.060502
38 8.094556
38 8.082617
38 8.211736
38 8.101982
38 7.999910
38 8.320213
38 8.130471
38 8.003251
38 8.144300
38 8.098022
38 7.941881
38 8.238496
38 8.208107
38 8.209835
38 8.129055
38 8.078243
38 8.129967
38 7.912203
38 7.957004
38 8.084091
38 8.010837
38 8.029177
38 8.110563
38 7.935420
38 8.027779
38 8.015550
38 8.068855
38 8.183040
38 8.063636
38 8.076329
38 8.177962
38 8.068851
38 8.112899
38 8.060219
38 7.790078
38 7.634811
38 7.727654
38 7.822395
38 7.751972
38 7.797293
38 7.618662
38 7.914310
38 7.866853
38 7.694045
38 7.808615
38 7.646338
38 7.684955
38 7.776551
38 7.697841
38 7.800314
38 7.687394
38 8.168074
38 7.899058
38 7.789403
38 7.975031
38 7.976752
38 7.865101
38 7.763538
38 8.038155
38 7.643659
38 7.783645
38 7.869333
38 7.930315
38 7.880500
38 7.855957
38 7.661065
38 7.694094
38 7.919242
38 7.807362
38 7.722817
38 7.695096
38 7.926312
38 7.651816
38 7.832993
38 8.064780
38 7.681085
38 7.859287
38 7.811645
38 7.890084
38 7.895595
38 7.998216
38 7.951662
38 7.718733
38 7.607252
38 7.629143
38 7.839024
38 7.762557
38 7.782714
38 7.807460
38 7.869057
38 7.801496
38 7.859843
38 7.856611
38 7.795115
38 9.131925
38 9.700277
38 9.727433
38 9.960519
38 9.433739
38 9.077192
38 9.054266
38 9.536175
38 9.204871
38 9.685086
38 9.679515
38 9.500254
38 9.814461
38 9.677226
38 9.854996
38 9.635900
38 9.634078
38 9.170511
38 9.590147
38 9.546313
38 9.549005
38 9.881523
38 9.571113
38 9.520271
38 9.485326
38 9.183965
38 9.416395
38 9.335944
38 9.483085
38 9.482034
38 9.483816
38 9.560848
38 9.345847
38 9.330560
38 9.357049
38 9.419097
38 9.268316
38 9.179577
38 9.453945
38 9.268427
38 9.731188
38 9.719355
38 9.937655
38 9.375907
38 9.684774
38 9.410922
38 9.706400
38 9.903739
38 9.115059
38 9.568608
38 9.582636
38 9.301621
38 9.448761
38 9.588047
38 9.548686
38 9.747377
38 9.324413
38 9.391889
38 9.523954
38 9.654650
38 8.570096
38 8.689552
38 8.557046
38 8.701364
38 8.598401
38 8.789919
38 8.947725
38 8.956992
38 8.814225
38 8.586753
38 8.608650
38 8.833951
38 8.810584
38 8.957377
38 8.775365
38 8.708678
38 8.882013
38 8.962575
38 8.933848
38 8.887971
38 8.712840
38 8.640776
38 8.801840
38 8.646528
38 8.812088
38 8.605883
38 8.779720
38 8.829637
38 8.679076
38 9.024749
38 8.612967
38 8.660069
38 8.609416
38 8.710301
38 8.736763
38 8.679116
38 8.668874
38 8.745090
38 8.775159
38 8.996271
38 8.848244
38 8.423466
38 8.849881
38 8.569530
38 8.733166
38 8.911546
38 8.544060
38 8.847264
38 8.607919
38 8.840870
38 8.612916
38 8.514269
38 8.727777
38 8.852144
38 8.661371
38 8.527136
38 8.685068
38 8.632104
38 8.647195
38 8.657550
38 8.761807
38 8.731378
38 8.559587
38 8.538551
38 8.593251
38 8.663736
38 8.554021
38 8.785449
38 8.371258
38 8.654074
38 8.400445
38 8.636679
38 8.621871
38 8.706211
38 8.512925
38 8.429460
38 8.563283
38 8.513190
38 8.521904
38 8.631437
38 8.637638
38 8.725854
38 8.600043
38 8.595088
38 8.792492
38 8.648974
38 8.808579
38 8.676895
38 8.551994
38 8.605290
38 8.798931
38 8.505179
38 8.563502
38 8.561417
38 8.750572
38 8.620110
38 8.461666
38 8.740134
38 8.444782
38 8.522197
38 8.531140
38 8.610462
38 8.598595
38 8.545322
38 8.543490
38 8.447024
38 8.601641
38 8.351636
38 8.609052
38 8.638497
38 8.580869
38 8.542407
38 8.647948
38 8.867075
38 8.696891
38 8.619127
38 8.704570
38 8.757699
38 8.624347
38 8.699330
38 8.657397
38 8.879525
38 8.684472
38 8.816317
38 8.891878
38 8.808235
38 8.737657
38 8.587798
38 8.715675
38 9.162628
38 8.819682
38 8.879199
38 8.807371
38 8.746893
38 8.892124
38 8.897939
38 9.024675
38 8.652548
38 8.713054
38 8.913682
38 8.717665
38 8.763352
38 8.772447
38 9.121549
38 9.128204
38 8.969786
38 9.045674
38 8.735270
38 8.970429
38 8.780432
38 8.877034
38 8.692607
38 8.753687
38 8.827832
38 9.058850
38 8.869488
38 9.012254
38 8.802794
38 8.961606
38 8.931626
38 8.863781
38 8.940632
38 8.878619
38 8.722753
38 9.032472
38 8.690966
38 8.890056
38 8.960199
38 8.624827
38 8.782187
38 9.008276
38 8.898325
38 8.918343
38 8.790505
38 8.713270
38 8.839217
38 8.840032
38 8.957072
38 8.956178
38 8.644572
38 7.989447
38 8.160279
38 8.108126
38 7.863562
38 8.114154
38 7.956200
38 8.029167
38 7.956067
38 8.137673
38 8.141912
38 7.911481
38 7.990566
38 8.080591
38 7.890003
38 8.065153
38 8.009923
38 8.146384
38 8.125369
38 8.141100
38 8.215481
38 7.981019
38 8.012130
38 8.139844
38 8.104954
38 8.110830
38 8.160204
38 8.172635
38 8.128224
38 8.221493
38 8.014049
38 8.115741
38 7.994446
38 8.053295
38 7.959831
38 8.076598
38 8.179157
38 7.960605
38 8.008394
38 8.061751
38 8.030971
38 8.050507
38 7.975439
38 8.002065
38 8.111691
38 8.036323
38 8.055276
38 7.950955
38 7.924548
38 7.847753
38 7.950504
38 7.944738
38 7.988214
38 7.893391
38 8.051573
38 8.059369
38 8.199222
38 8.047086
38 8.112905
38 8.205747
38 7.973336
38 8.399795
38 8.366918
38 8.523827
38 8.605965
38 8.380640
38 8.517175
38 8.451165
38 8.327530
38 8.347653
38 8.384236
38 8.489533
38 8.405561
38 8.570976
38 8.218584
38 8.558887
38 8.625486
38 8.424797
38 8.353671
38 8.378101
38 8.317052
38 8.497283
38 8.374753
38 8.649374
38 8.523724
38 8.569016
38 8.183520
38 8.346749
38 8.556682
38 8.536488
38 8.693678
38 8.372580
38 8.404232
38 8.543281
38 8.526554
38 8.569262
38 8.414415
38 8.589378
38 8.598702
38 8.459155
38 8.691710
38 8.460031
38 8.469767
38 8.640135
38 8.486483
38 8.579290
38 8.400170
38 8.496527
38 8.292519
38 8.297044
38 8.451860
38 8.427037
38 8.371613
38 8.604798
38 8.496615
38 8.674343
38 8.541025
38 8.585106
38 8.592684
38 8.505942
38 8.528374
38 7.981610
38 7.972135
38 8.032571
38 7.978906
38 7.987648
38 8.027424
38 8.003628
38 7.941599
38 8.129765
38 7.939485
38 8.046616
38 7.900697
38 7.911871
38 8.030099
38 8.091873
38 7.829607
38 7.979963
38 7.987823
38 8.230556
38 7.964401
38 7.978717
38 8.003434
38 7.949996
38 8.048993
38 7.860828
38 7.835844
38 7.748385
38 7.929585
38 7.880846
38 7.878074
38 8.026656
38 7.974611
38 7.974349
38 7.909709
38 8.033159
38 8.041352
38 7.937408
38 7.828774
38 7.993473
38 8.112808
38 8.038363
38 7.883430
38 8.092992
38 7.882264
38 8.015956
38 7.989275
38 8.162738
38 7.853005
38 7.944039
38 7.907569
38 8.038986
38 8.127506
38 8.041101
38 7.948096
38 7.997220
38 7.868058
38 8.057216
38 8.015207
38 7.993935
38 7.963457
38 7.927832
38 7.937929
38 8.021372
38 7.777505
38 7.958074
38 7.852560
38 7.780366
38 7.740609
38 7.880494
38 7.863804
38 7.803361
38 7.964822
38 7.882120
38 7.964015
38 7.889273
38 7.679754
38 7.884711
38 8.024797
38 7.746702
38 7.805813
38 7.819563
38 7.972712
38 7.797783
38 7.783310
38 7.960570
38 7.771132
38 7.903618
38 7.780829
38 7.934756
38 7.784764
38 7.834235
38 7.954078
38 7.810254
38 7.876359
38 7.753242
38 7.747534
38 7.764722
38 7.882697
38 7.782267
38 7.901988
38 7.850988
38 7.830095
38 7.804032
38 7.746644
38 7.761015
38 7.827111
38 7.905354
38 7.907035
38 7.724627
38 7.919156
38 7.860792
38 7.749029
38 7.939275
38 7.730421
38 7.882674
38 8.023193
38 7.777064
38 7.926405
38 7.908246
38 7.725964
38 8.283576
38 8.058057
38 8.007451
38 8.091751
38 7.956873
38 8.140944
38 8.093321
38 8.208961
38 8.154196
38 8.162003
38 8.098101
38 8.193003
38 8.064167
38 8.121407
38 8.229278
38 8.105488
38 8.077879
38 8.089170
38 8.036621
38 8.223257
38 8.134527
38 7.971582
38 8.155597
38 8.193386
38 8.218338
38 8.160079
38 8.153810
38 8.194443
38 8.278275
38 8.126172
38 7.983753
38 7.983509
38 8.144414
38 8.096656
38 8.086038
38 8.110800
38 8.112258
38 8.169896
38 8.084647
38 8.153091
38 8.009577
38 8.104187
38 8.112469
38 8.043048
38 8.202600
38 8.178390
38 8.011840
38 8.170888
38 8.168563
38 8.059896
38 7.929343
38 7.959199
38 8.055785
38 8.146431
38 8.041057
38 8.312933
38 8.087577
38 8.015543
38 8.056567
38 8.085525
38 8.025126
38 7.859038
38 7.844497
38 7.834724
38 7.875811
38 7.908014
38 7.837093
38 7.942702
38 7.811815
38 7.941944
38 7.759008
38 7.861182
38 7.906182
38 7.913741
38 7.859694
38 7.760195
38 7.927930
38 7.904794
38 7.946280
38 7.860654
38 7.772586
38 7.921136
38 7.925308
38 7.989801
38 7.940621
38 7.787573
38 7.847935
38 7.786408
38 8.002154
38 7.801662
38 7.846918
38 8.119570
38 8.009488
38 7.976223
38 7.827992
38 7.891240
38 7.974541
38 7.860320
38 7.957648
38 7.843682
38 7.949698
38 7.913666
38 7.921641
38 7.964314
38 7.698760
38 7.857356
38 7.909946
38 7.857509
38 7.937739
38 8.120620
38 7.836492
38 7.964611
38 7.833699
38 7.968381
38 8.013530
38 7.941002
38 7.897046
38 7.844082
38 7.952355
38 7.747012
38 9.014668
38 8.904890
38 9.364914
38 8.999278
38 9.200548
38 8.996361
38 8.769614
38 8.996625
38 9.067960
38 9.098374
38 9.146656
38 9.052790
38 8.949729
38 8.987410
38 8.945736
38 9.167729
38 9.101408
38 9.029776
38 8.972454
38 9.100338
38 8.970648
38 9.072031
38 8.939828
38 9.014837
38 9.021778
38 8.916814
38 9.035213
38 8.998062
38 8.859842
38 9.136887
38 8.910407
38 9.098231
38 8.994645
38 9.024413
38 9.069566
38 8.939801
38 8.920561
38 9.008606
38 9.005965
38 9.228099
38 8.934134
38 9.061770
38 8.959013
38 9.142318
38 9.020824
38 9.286811
38 8.968434
38 8.803281
38 9.167872
38 9.050209
38 9.115462
38 9.186140
38 9.238118
38 9.062216
38 8.942136
38 9.063619
38 9.101922
38 8.890077
38 9.038130
38 9.028684
38 8.351824
38 8.225607
38 8.252306
38 8.423258
38 8.155890
38 8.315638
38 8.288225
38 8.092028
38 8.222315
38 8.364237
38 8.493302
38 8.338277
38 8.313225
38 8.367616
38 8.410665
38 8.335909
38 8.442066
38 8.262360
38 8.222802
38 8.258851
38 8.143070
38 8.201417
38 8.442596
38 8.134171
38 8.155078
38 8.359095
38 8.407969
38 8.303895
38 8.266396
38 8.232244
38 8.278916
38 8.352035
38 8.402894
38 8.208599
38 8.335350
38 8.397248
38 8.245494
38 8.114169
38 8.540498
38 8.392270
38 8.146209
38 8.460517
38 8.192501
38 8.375589
38 8.300971
38 8.235432
38 8.284000
38 8.401853
38 8.396143
38 8.156771
38 8.385748
38 8.204423
38 8.353369
38 8.225878
38 8.310035
38 8.452618
38 8.436473
38 8.250805
38 8.210471
38 8.340743
38 8.385280
38 8.590299
38 8.641063
38 8.502078
38 8.567250
38 8.609310
38 8.344587
38 8.459180
38 8.595403
38 8.743109
38 8.592239
38 8.662113
38 8.623721
38 8.693874
38 8.777757
38 8.708979
38 8.546028
38 8.526596
38 8.619785
38 8.723143
38 8.666241
38 8.504586
38 8.444854
38 8.656774
38 8.633978
38 8.604255
38 8.496673
38 8.555309
38 8.635151
38 8.643750
38 8.485057
38 8.552565
38 8.497527
38 8.648889
38 8.774368
38 8.679148
38 8.450288
38 8.554503
38 8.432851
38 8.437660
38 8.447020
38 8.519921
38 8.494838
38 8.373130
38 8.482594
38 8.635050
38 8.472869
38 8.503116
38 8.652373
38 8.586029
38 8.757528
38 8.635458
38 8.705023
38 8.483301
38 8.434828
38 8.459321
38 8.402481
38 8.692313
38 8.567928
38 8.537872
38 7.946426
38 8.018204
38 8.055727
38 8.132706
38 8.093223
38 8.050406
38 8.167490
38 8.008694
38 8.203660
38 8.163700
38 8.050272
38 8.009433
38 8.079717
38 8.172906
38 8.104684
38 8.052359
38 8.166741
38 8.056589
38 8.004688
38 8.101699
38 8.208107
38 8.194005
38 8.080189
38 7.880516
38 8.021399
38 8.058088
38 8.080339
38 8.143135
38 7.971910
38 7.970199
38 8.060421
38 8.160107
38 7.995042
38 8.074052
38 8.033301
38 7.943747
38 8.069634
38 8.055274
38 8.028036
38 7.908721
38 8.016118
38 8.098111
38 8.009835
38 8.047654
38 7.988926
38 8.167745
38 7.980602
38 7.969562
38 8.053643
38 8.121981
38 8.115915
38 8.015315
38 7.790947
38 8.023881
38 8.098298
38 7.940743
38 7.954663
38 8.070120
38 8.008001
38 8.046735
38 8.210643
38 8.255989
38 8.183077
38 8.428704
38 8.320433
38 8.115037
38 8.329946
38 8.232401
38 8.307866
38 8.346769
38 8.382776
38 8.311760
38 8.410563
38 8.273437
38 8.243374
38 8.291723
38 8.251290
38 8.280576
38 8.304154
38 8.311220
38 8.438055
38 8.423853
38 8.222976
38 8.250268
38 8.321266
38 8.169248
38 8.151529
38 8.145641
38 8.343718
38 8.159962
38 8.219558
38 8.322414
38 8.281022
38 8.395301
38 8.436558
38 8.270371
38 8.247489
38 8.155264
38 8.220521
38 8.090908
38 8.047593
38 8.154239
38 8.207671
38 8.325475
38 8.222162
38 8.202533
38 8.257911
38 8.192900
38 8.315205
38 8.232141
38 8.167530
38 8.454700
38 8.347761
38 8.179288
38 8.289481
38 8.128137
38 8.225067
38 8.417046
38 8.208619
38 8.245837
38 7.904721
38 8.039672
38 7.855077
38 8.075397
38 7.956968
38 7.890841
38 7.887439
38 8.132177
38 8.060853
38 7.946487
38 7.945800
38 7.990708
38 8.078313
38 7.934001
38 7.959257
38 8.078559
38 7.933428
38 7.805471
38 7.961507
38 7.917167
38 7.918499
38 7.916454
38 7.973774
38 8.056804
38 7.956243
38 7.885619
38 8.009066
38 7.934570
38 7.963384
38 8.083704
38 7.973924
38 7.989405
38 7.892214
38 7.985051
38 8.024544
38 8.038336
38 8.045798
38 8.007309
38 8.011476
38 8.090425
38 7.967075
38 8.090551
38 8.180169
38 8.154222
38 7.989512
38 7.976905
38 7.961884
38 7.901353
38 8.117689
38 7.931967
38 7.967130
38 7.983404
38 7.975719
38 7.971607
38 7.940711
38 8.003589
38 7.911528
38 8.192782
38 7.959405
38 7.969815
38 7.831086
38 7.815302
38 7.877675
38 7.942649
38 7.895622
38 7.842452
38 7.832066
38 7.829796
38 7.934238
38 7.992903
38 7.838439
38 7.835113
38 7.858778
38 7.875349
38 7.979640
38 7.871677
38 7.908149
38 8.160843
38 7.821574
38 7.802920
38 8.070405
38 7.971476
38 7.954627
38 7.853174
38 7.896458
38 7.974599
38 7.856104
38 7.965477
38 7.757583
38 7.924569
38 7.873816
38 7.853532
38 8.000695
38 7.882744
38 7.891590
38 7.884352
38 7.904966
38 7.803959
38 7.885418
38 7.733244
38 7.869509
38 7.884370
38 7.917653
38 7.855546
38 7.929372
38 7.981791
38 7.893819
38 7.795725
38 7.913788
38 7.883975
38 7.930398
38 7.873126
38 7.903928
38 7.989177
38 7.868515
38 7.941497
38 7.924824
38 7.804861
38 7.798708
38 8.053403
38 7.974473
38 7.904211
38 7.965248
38 7.831704
38 8.082968
38 7.934739
38 7.850753
38 7.970660
38 7.800917
38 7.940023
38 8.058308
38 8.019669
38 7.944794
38 7.923342
38 7.966812
38 8.004400
38 7.904649
38 7.840581
38 7.830428
38 7.920785
38 7.893960
38 8.019829
38 7.788275
38 7.996430
38 7.845548
38 8.008816
38 7.812041
38 7.926190
38 7.861865
38 8.095473
38 7.996963
38 7.921836
38 8.007676
38 8.019171
38 7.947704
38 7.865308
38 7.915626
38 8.073200
38 8.169253
38 7.949816
38 7.707065
38 7.895408
38 7.912305
38 7.903420
38 7.906584
38 8.079788
38 7.806475
38 8.129816
38 7.980000
38 8.083666
38 7.917969
38 7.776951
38 7.949398
38 7.959555
38 7.907152
38 7.930688
38 7.973254
38 7.953638
38 7.888072
38 8.018720
38 7.497805
38 7.510695
38 7.470073
38 7.502855
38 7.617718
38 7.687891
38 7.588210
38 7.634632
38 7.739358
38 7.545123
38 7.588487
38 7.607196
38 7.517763
38 7.597562
38 7.604116
38 7.656168
38 7.615482
38 7.597914
38 7.624169
38 7.530027
38 7.630553
38 7.535285
38 7.488360
38 7.609057
38 7.611931
38 7.648690
38 7.530954
38 7.614498
38 7.480509
38 7.441819
38 7.739996
38 7.617710
38 7.557785
38 7.628349
38 7.734245
38 7.539340
38 7.759910
38 7.631733
38 7.551256
38 7.531508
38 7.626033
38 7.701280
38 7.579952
38 7.599068
38 7.544936
38 7.492062
38 7.561005
38 7.581644
38 7.560540
38 7.586658
38 7.664882
38 7.581976
38 7.581586
38 7.574682
38 7.581208
38 7.645821
38 7.701356
38 7.588174
38 7.611789
38 7.610673
38 8.204695
38 8.220783
38 8.361139
38 8.403600
38 8.392926
38 8.283216
38 8.319547
38 8.267213
38 8.281043
38 8.267019
38 8.256404
38 8.245082
38 8.263517
38 8.400302
38 8.068428
38 8.075569
38 8.321772
38 8.155788
38 8.066159
38 8.340803
38 8.285591
38 8.291555
38 8.134957
38 8.358597
38 8.273946
38 8.255310
38 8.375409
38 8.258171
38 8.184689
38 8.275738
38 8.115404
38 8.277846
38 8.477993
38 8.310382
38 8.361959
38 8.251584
38 8.243043
38 8.440810
38 8.260367
38 8.276097
38 8.296166
38 8.238570
38 8.273660
38 8.304602
38 8.262296
38 8.426839
38 8.186529
38 8.271413
38 8.266201
38 8.488050
38 8.342556
38 8.309627
38 8.312683
38 8.184235
38 8.336542
38 8.241208
38 8.219294
38 8.156701
38 8.182075
38 8.373287
38 8.472429
38 8.387040
38 8.567447
38 8.397207
38 8.467221
38 8.346675
38 8.328585
38 8.507822
38 8.525148
38 8.440300
38 8.654236
38 8.630523
38 8.469846
38 8.328308
38 8.496296
38 8.391846
38 8.335463
38 8.376918
38 8.474572
38 8.651056
38 8.435458
38 8.399391
38 8.591076
38 8.428610
38 8.400438
38 8.446840
38 8.504615
38 8.389586
38 8.224905
38 8.418540
38 8.572395
38 8.501287
38 8.570019
38 8.269701
38 8.392128
38 8.719837
38 8.674955
38 8.523933
38 8.481218
38 8.594165
38 8.419960
38 8.493801
38 8.571983
38 8.410461
38 8.426112
38 8.550660
38 8.658652
38 8.457903
38 8.624581
38 8.530559
38 8.554216
38 8.558142
38 8.709723
38 8.799460
38 8.600773
38 8.744003
38 8.479573
38 8.665609
38 8.705764
38 8.522435
38 8.589646
38 8.602998
38 8.561105
38 8.609862
38 8.644109
38 8.700555
38 8.642711
38 8.694177
38 8.521132
38 8.745503
38 8.421352
38 8.534557
38 8.768009
38 8.581746
38 8.557151
38 8.584822
38 8.426726
38 8.409371
38 8.672094
38 8.751969
38 8.727645
38 8.553775
38 8.574258
38 8.653692
38 8.433005
38 8.450915
38 8.687415
38 8.639515
38 8.403415
38 8.548438
38 8.458461
38 8.512520
38 8.403316
38 8.892641
38 8.537087
38 8.588433
38 8.630089
38 8.589193
38 8.542963
38 8.569543
38 8.497745
38 8.517321
38 8.577398
38 8.839593
38 8.716487
38 8.473122
38 8.530252
38 8.454751
38 8.771672
38 8.663977
38 8.456649
38 8.825988
38 8.698998
38 8.576478
38 8.704500
38 8.504108
38 8.446657
38 8.672973
38 8.688404
38 8.553503
38 8.153775
38 8.217327
38 8.326546
38 8.123952
38 8.439493
38 8.307917
38 8.067880
38 8.437076
38 8.142749
38 8.282116
38 8.194404
38 8.400878
38 8.228312
38 8.289994
38 8.283495
38 8.290815
38 8.152353
38 8.104670
38 8.204918
38 8.224619
38 8.153913
38 8.057200
38 8.206532
38 8.320676
38 8.298681
38 8.393528
38 8.268214
38 8.273066
38 8.341192
38 8.340941
38 8.403248
38 8.254357
38 8.138279
38 8.197093
38 8.259906
38 8.142924
38 8.085207
38 8.329531
38 8.134195
38 8.295570
38 8.118368
38 8.278928
38 8.302626
38 8.318150
38 8.252822
38 8.162350
38 8.311047
38 8.202129
38 8.295915
38 8.201971
38 8.178325
38 8.307034
38 8.092004
38 8.281246
38 8.265789
38 8.273728
38 8.221196
38 8.092541
38 8.195338
38 8.142517
38 8.168331
38 8.212507
38 8.251159
38 8.355131
38 8.174646
38 8.256575
38 8.215835
38 8.178665
38 8.286477
38 8.458791
38 8.548111
38 8.358146
38 8.419370
38 8.283933
38 8.324961
38 8.136916
38 8.169408
38 8.390268
38 8.352102
38 8.392361
38 8.457351
38 8.326304
38 8.230381
38 8.476359
38 8.251339
38 8.207917
38 8.365322
38 8.377389
38 8.410742
38 8.389799
38 8.229081
38 8.312000
38 8.205818
38 8.211722
38 8.270359
38 8.258239
38 8.252244
38 8.264342
38 8.286441
38 8.297859
38 8.233121
38 8.360571
38 8.249878
38 8.320432
38 8.454952
38 8.286634
38 8.321046
38 8.345927
38 8.464884
38 8.419485
38 8.356437
38 8.311956
38 8.384338
38 8.329659
38 8.313794
38 8.450273
38 8.532831
38 8.460127
38 8.290895
38 8.312800
38 7.787260
38 7.768614
38 7.774894
38 7.788450
38 7.930934
38 7.942326
38 7.816390
38 7.843394
38 7.830621
38 7.936971
38 7.826294
38 7.912524
38 7.777837
38 7.800059
38 7.762978
38 7.800363
38 7.922490
38 7.832971
38 7.829741
38 7.780470
38 7.761105
38 7.853103
38 7.834405
38 7.798028
38 7.935296
38 7.816435
38 7.856032
38 7.746109
38 7.874825
38 7.825243
38 7.739611
38 7.837351
38 7.912247
38 7.812720
38 7.803969
38 7.762842
38 7.836394
38 7.815688
38 7.908938
38 7.826048
38 7.851966
38 7.759546
38 7.986324
38 7.866297
38 7.920443
38 7.900788
38 7.879163
38 7.830714
38 7.759078
38 7.819996
38 7.836000
38 7.813740
38 7.781514
38 7.886123
38 7.829185
38 7.861345
38 7.689680
38 7.916726
38 7.835931
38 7.934279
38 7.526839
38 7.560193
38 7.420835
38 7.457099
38 7.531597
38 7.492680
38 7.587589
38 7.492763
38 7.519044
38 7.563528
38 7.580555
38 7.393821
38 7.607110
38 7.450409
38 7.577211
38 7.525031
38 7.483782
38 7.481339
38 7.511113
38 7.427962
38 7.604327
38 7.544220
38 7.660138
38 7.484666
38 7.589613
38 7.573620
38 7.392444
38 7.504416
38 7.469778
38 7.609811
38 7.532788
38 7.523044
38 7.613294
38 7.535344
38 7.572715
38 7.456080
38 7.512237
38 7.565997
38 7.534283
38 7.533139
38 7.471357
38 7.492902
38 7.519680
38 7.507784
38 7.535242
38 7.447027
38 7.478022
38 7.510201
38 7.518974
38 7.657678
38 7.448034
38 7.477836
38 7.401621
38 7.512068
38 7.514140
38 7.477892
38 7.446474
38 7.636076
38 7.446094
38 7.454823
38 8.541532
38 8.358584
38 8.589077
38 8.603175
38 8.442200
38 8.539217
38 8.540225
38 8.486019
38 8.645201
38 8.472495
38 8.646487
38 8.529066
38 8.506750
38 8.509010
38 8.596898
38 8.435473
38 8.597544
38 8.525775
38 8.554526
38 8.668852
38 8.627937
38 8.638521
38 8.452866
38 8.498697
38 8.568033
38 8.579662
38 8.459153
38 8.362057
38 8.438315
38 8.296324
38 8.449016
38 8.506055
38 8.738774
38 8.311333
38 8.513853
38 8.492161
38 8.308950
38 8.360197
38 8.554530
38 8.496240
38 8.607889
38 8.462719
38 8.400669
38 8.318019
38 8.572889
38 8.672480
38 8.432497
38 8.407170
38 8.172037
38 8.609091
38 8.455247
38 8.552813
38 8.175928
38 8.367775
38 8.291867
38 8.588790
38 8.441867
38 8.510954
38 8.432148
38 8.616225
38 8.824595
38 8.623806
38 8.864472
38 8.685433
38 8.697261
38 8.763240
38 8.967719
38 8.688639
38 8.507122
38 8.657504
38 8.613295
38 8.663384
38 8.719973
38 8.604802
38 8.916379
38 8.854484
38 8.776543
38 8.707331
38 8.750565
38 8.952222
38 8.768531
38 8.568819
38 8.719399
38 8.818719
38 8.575679
38 8.878566
38 8.576252
38 8.835603
38 8.538214
38 8.492301
38 8.746008
38 8.626250
38 8.594021
38 8.363172
38 8.564049
38 8.772303
38 8.790081
38 8.553410
38 8.604918
38 8.980404
38 8.766667
38 8.494582
38 8.602667
38 8.715197
38 8.855412
38 8.620151
38 8.794709
38 8.956559
38 9.054412
38 8.666507
38 9.015966
38 8.640882
38 8.525225
38 8.698467
38 8.789443
38 8.744144
38 8.915852
38 8.638960
38 8.661545
38 8.456289
38 8.081844
38 8.070180
38 8.017460
38 7.914332
38 7.976322
38 8.169615
38 8.062808
38 8.049886
38 8.089992
38 8.087221
38 7.947796
38 7.989679
38 8.200009
38 8.081259
38 8.090209
38 8.044323
38 8.129470
38 8.065686
38 8.035416
38 7.978188
38 8.043606
38 8.072520
38 8.154889
38 7.992171
38 7.929768
38 8.091962
38 8.076672
38 8.134260
38 8.259461
38 8.002271
38 8.149981
38 8.169454
38 8.125242
38 8.017585
38 8.157033
38 8.190634
38 8.137313
38 8.021231
38 8.045125
38 8.121206
38 8.010182
38 8.101201
38 7.946889
38 8.056052
38 7.986847
38 7.984688
38 8.104515
38 8.004119
38 8.234703
38 8.034468
38 8.073222
38 8.045141
38 8.087775
38 8.035008
38 8.092546
38 8.029926
38 7.968276
38 8.126477
38 8.045424
38 8.125817
38 8.547655
38 8.688869
38 8.445749
38 8.603674
38 8.479185
38 8.430877
38 8.507739
38 8.444939
38 8.592408
38 8.635138
38 8.563275
38 8.654076
38 8.620291
38 8.493774
38 8.593184
38 8.386874
38 8.670587
38 8.554951
38 8.738564
38 8.617001
38 8.593602
38 8.497915
38 8.607085
38 8.591200
38 8.588904
38 8.541035
38 8.620422
38 8.666367
38 8.739422
38 8.787913
38 8.556489
38 8.529032
38 8.394653
38 8.620992
38 8.666359
38 8.594883
38 8.549951
38 8.783894
38 8.589273
38 8.890755
38 8.351450
38 8.649833
38 8.467421
38 8.371405
38 8.422694
38 8.509982
38 8.735464
38 8.509874
38 8.722814
38 8.584693
38 8.406737
38 8.658048
38 8.604777
38 8.518872
38 8.523647
38 8.693378
38 8.446957
38 8.673341
38 8.643575
38 8.451660
38 8.588987
38 8.526814
38 8.373643
38 8.541155
38 8.634886
38 8.754250
38 8.433746
38 8.445259
38 8.474712
38 8.524467
38 8.540924
38 8.468149
38 8.499640
38 8.312649
38 8.390786
38 8.648297
38 8.637837
38 8.600313
38 8.569340
38 8.563292
38 8.545757
38 8.584978
38 8.653207
38 8.575038
38 8.258709
38 8.437319
38 8.410516
38 8.485701
38 8.534693
38 8.612685
38 8.311627
38 8.419954
38 8.469272
38 8.478196
38 8.511648
38 8.533522
38 8.442803
38 8.572727
38 8.640489
38 8.465450
38 8.654834
38 8.475494
38 8.351915
38 8.536102
38 8.576101
38 8.562153
38 8.358576
38 8.459741
38 8.433105
38 8.489405
38 8.391344
38 8.474684
38 8.501777
38 8.688274
38 8.446298
38 8.490914
38 8.464116
38 8.664884
38 8.707341
38 8.529985
38 8.231073
38 8.279701
38 8.212843
38 8.084380
38 8.271455
38 8.079572
38 8.111803
38 8.165058
38 8.132464
38 7.963070
38 8.204132
38 7.995269
38 8.154316
38 8.077617
38 8.038127
38 8.027390
38 8.102864
38 8.041652
38 8.175037
38 8.221822
38 8.108593
38 8.183188
38 8.159876
38 8.209763
38 8.097030
38 8.392946
38 8.202927
38 8.176849
38 8.333862
38 8.149347
38 8.373667
38 8.151047
38 8.243972
38 8.236310
38 8.160610
38 8.208239
38 8.311344
38 8.337321
38 8.101316
38 8.167482
38 8.139663
38 8.017448
38 8.201714
38 8.077747
38 8.162475
38 8.208438
38 8.059101
38 8.244911
38 8.223369
38 8.231392
38 8.221856
38 7.998067
38 8.288675
38 8.173964
38 8.092175
38 8.169050
38 8.295657
38 8.037044
38 8.190158
38 8.305350
38 8.325876
38 8.256771
38 8.403490
38 8.549171
38 8.634564
38 8.519971
38 8.467904
38 8.460765
38 8.522715
38 8.526013
38 8.608420
38 8.366754
38 8.490316
38 8.511526
38 8.320690
38 8.425684
38 8.420620
38 8.508279
38 8.504737
38 8.242572
38 8.277874
38 8.460194
38 8.734027
38 8.483339
38 8.431083
38 8.347137
38 8.443810
38 8.345491
38 8.429203
38 8.559453
38 8.392867
38 8.232818
38 8.400406
38 8.124753
38 8.241726
38 8.268920
38 8.402472
38 8.194970
38 8.533277
38 8.462070
38 8.228350
38 8.384284
38 8.273552
38 8.408460
38 8.231429
38 8.511366
38 8.517436
38 8.400259
38 8.501859
38 8.224808
38 8.568894
38 8.471744
38 8.371103
38 8.239858
38 8.522003
38 8.447593
38 8.341084
38 8.613113
38 8.518354
38 8.596114
38 7.967253
38 7.868237
38 7.803745
38 7.744769
38 7.823126
38 7.812209
38 7.891909
38 7.730356
38 7.917164
38 7.861450
38 7.903742
38 7.909287
38 7.890892
38 7.903569
38 7.838622
38 7.769927
38 7.762046
38 7.868261
38 7.802742
38 7.694181
38 7.943885
38 7.982858
38 7.940091
38 7.967024
38 7.740157
38 7.893039
38 7.746512
38 7.802307
38 7.868639
38 7.767475
38 7.823260
38 7.784571
38 7.750833
38 7.913127
38 7.894964
38 7.929983
38 7.900569
38 7.828956
38 7.888775
38 7.842119
38 7.862393
38 7.851708
38 7.851523
38 8.028121
38 7.826057
38 7.741565
38 7.803555
38 7.883092
38 7.852981
38 7.780200
38 7.955511
38 8.033803
38 7.852933
38 7.993165
38 7.933173
38 7.851810
38 7.899110
38 7.934897
38 7.686603
38 7.862269
38 8.512583
38 8.371392
38 8.537876
38 8.315749
38 8.457609
38 8.131207
38 8.377347
38 8.400636
38 8.510292
38 8.384380
38 8.544657
38 8.592325
38 8.443319
38 8.599804
38 8.581320
38 8.211876
38 8.374900
38 8.449824
38 8.394375
38 8.455838
38 8.256739
38 8.409995
38 8.265084
38 8.363747
38 8.371318
38 8.368421
38 8.558789
38 8.266632
38 8.527279
38 8.241851
38 8.586650
38 8.318940
38 8.389066
38 8.389760
38 8.471002
38 8.332323
38 8.438251
38 8.360593
38 8.349987
38 8.434422
38 8.612944
38 8.453739
38 8.460206
38 8.379075
38 8.507136
38 8.329874
38 8.544658
38 8.231042
38 8.507725
38 8.480412
38 8.410301
38 8.347118
38 8.578792
38 8.542797
38 8.485095
38 8.476804
38 8.400359
38 8.466132
38 8.348240
38 8.482820
38 8.528255
38 8.772106
38 8.678713
38 8.604908
38 8.698006
38 8.488732
38 8.631835
38 8.651427
38 8.668123
38 8.700495
38 8.745275
38 8.540371
38 8.734757
38 8.813571
38 8.859184
38 8.601059
38 8.599685
38 8.715554
38 8.594410
38 8.677479
38 8.711776
38 8.441456
38 8.794449
38 8.752220
38 8.529858
38 8.866990
38 8.756433
38 8.551543
38 8.580142
38 8.465924
38 8.806395
38 8.796939
38 8.478268
38 8.537997
38 8.659280
38 8.618395
38 8.817910
38 8.624322
38 8.661904
38 8.534262
38 8.622987
38 8.833270
38 8.804030
38 8.636436
38 8.657258
38 8.543485
38 8.577403
38 8.573838
38 8.576222
38 8.463530
38 8.467712
38 8.670194
38 8.563282
38 8.491865
38 8.785504
38 8.536266
38 8.845302
38 8.674291
38 8.683614
38 8.721038
38 8.802279
38 8.855155
38 8.725621
38 8.847584
38 8.619543
38 8.772248
38 8.541436
38 8.676668
38 8.790189
38 8.798874
38 8.806290
38 9.052025
38 8.791116
38 8.753037
38 8.622055
38 8.887341
38 8.865635
38 8.733312
38 8.580518
38 8.887210
38 8.606602
38 8.790871
38 8.929921
38 8.723023
38 8.621274
38 8.873374
38 8.639314
38 8.856743
38 8.713681
38 8.577825
38 8.754023
38 8.924063
38 8.652148
38 8.597185
38 8.893458
38 8.906704
38 8.842729
38 8.683613
38 8.701398
38 8.795071
38 8.675570
38 8.827271
38 8.896558
38 9.001116
38 8.656834
38 8.726953
38 8.651390
38 8.810221
38 8.793886
38 9.012945
38 9.197774
38 8.780927
38 8.877007
38 8.858336
38 8.864051
38 8.739088
38 8.554405
38 8.899156
38 8.759986
38 8.700141
38 8.200771
38 8.203414
38 8.205593
38 8.188661
38 8.255217
38 8.169381
38 8.170147
38 8.127076
38 8.115552
38 8.113822
38 8.045716
38 8.107485
38 8.166914
38 8.294192
38 8.168617
38 8.247848
38 8.127053
38 8.034333
38 8.112928
38 8.019618
38 8.138232
38 8.169413
38 8.198881
38 8.126743
38 8.018815
38 8.235665
38 8.132519
38 8.140142
38 8.018548
38 8.075921
38 8.276463
38 8.092312
38 8.060389
38 8.049844
38 8.248257
38 8.198086
38 8.125814
38 8.199052
38 8.038023
38 8.077400
38 8.248573
38 8.194872
38 8.064367
38 8.172842
38 8.268922
38 8.116627
38 8.193640
38 8.049396
38 8.164805
38 8.228334
38 8.136099
38 8.177212
38 8.282534
38 8.157086
38 8.128589
38 8.102599
38 8.252809
38 8.261687
38 8.201480
38 8.202426
38 8.441071
38 8.532582
38 8.376220
38 8.296168
38 8.322450
38 8.522883
38 8.302697
38 8.457616
38 8.616235
38 8.650579
38 8.472478
38 8.570983
38 8.515494
38 8.379536
38 8.323996
38 8.226019
38 8.523186
38 8.442588
38 8.539669
38 8.584660
38 8.368118
38 8.402241
38 8.293688
38 8.351034
38 8.307981
38 8.569389
38 8.487960
38 8.323800
38 8.462759
38 8.493138
38 8.253805
38 8.465164
38 8.474655
38 8.546433
38 8.325639
38 8.334425
38 8.305658
38 8.505958
38 8.520350
38 8.324481
38 8.471031
38 8.383001
38 8.431219
38 8.220715
38 8.366956
38 8.446518
38 8.271499
38 8.297179
38 8.548731
38 8.594355
38 8.432437
38 8.426415
38 8.280050
38 8.646142
38 8.256112
38 8.609804
38 8.278619
38 8.304714
38 8.606309
38 8.623957
38 8.326871
38 8.128787
38 8.121690
38 8.189843
38 8.207770
38 8.142875
38 8.056940
38 8.191152
38 8.183164
38 8.087816
38 8.169699
38 8.313909
38 8.388245
38 8.211140
38 8.138330
38 8.120120
38 8.233995
38 8.173877
38 8.046798
38 8.189303
38 8.059833
38 8.262508
38 8.189211
38 7.916766
38 8.170814
38 8.281390
38 8.140216
38 8.252368
38 8.210969
38 8.175144
38 8.205186
38 8.236369
38 8.190570
38 8.154864
38 8.270885
38 8.217806
38 8.200950
38 8.284456
38 8.340408
38 8.129131
38 8.094091
38 8.203837
38 8.018237
38 8.135081
38 8.220707
38 8.350942
38 8.413528
38 8.263397
38 8.260974
38 8.234007
38 8.053141
38 8.211512
38 8.330124
38 8.296453
38 8.249358
38 7.993783
38 8.084554
38 8.186402
38 8.174633
38 8.226484
38 8.697505
38 8.541929
38 8.679215
38 8.571165
38 8.729513
38 8.445984
38 8.341756
38 8.321172
38 8.475974
38 8.438266
38 8.647192
38 8.656511
38 8.391098
38 8.553899
38 8.528241
38 8.482536
38 8.561349
38 8.456895
38 8.675801
38 8.669042
38 8.364183
38 8.439219
38 8.386135
38 8.397845
38 8.467066
38 8.593034
38 8.494997
38 8.420735
38 8.341191
38 8.469173
38 8.525718
38 8.636735
38 8.246663
38 8.380541
38 8.440814
38 8.328416
38 8.595757
38 8.522056
38 8.430109
38 8.419201
38 8.291799
38 8.416602
38 8.898822
38 8.509108
38 8.677657
38 8.296455
38 8.302110
38 8.257262
38 8.390037
38 8.576758
38 8.526478
38 8.490509
38 8.623631
38 8.472179
38 8.382184
38 8.374485
38 8.515770
38 8.219098
38 8.500936
38 8.463536
38 9.118660
38 9.135666
38 9.111023
38 9.275226
38 9.209116
38 8.890718
38 9.094384
38 8.941613
38 9.003128
38 9.301274
38 9.203326
38 8.985063
38 8.952671
38 9.268058
38 9.039623
38 9.214129
38 9.248312
38 9.442401
38 9.266981
38 9.198425
38 9.038244
38 9.352227
38 9.356663
38 9.341899
38 9.073901
38 9.228921
38 9.148691
38 9.240387
38 9.266196
38 9.180758
38 8.863903
38 9.299292
38 8.984161
38 9.347274
38 9.276054
38 9.179457
38 9.203422
38 8.968956
38 9.326687
38 9.083846
38 9.036456
38 9.202251
38 8.986994
38 8.912111
38 9.078567
38 9.169522
38 8.892843
38 9.263940
38 8.987669
38 9.159227
38 9.117762
38 9.249949
38 9.134615
38 9.009856
38 9.311218
38 9.157407
38 9.134677
38 9.142252
38 9.032311
38 9.201850
38 8.550265
38 8.929105
38 9.309750
38 8.735616
38 8.808433
38 8.615033
38 8.754591
38 8.840881
38 8.633026
38 8.999821
38 8.826871
38 8.800997
38 8.986166
38 9.023457
38 8.691610
38 9.061666
38 9.399975
38 9.082701
38 9.063271
38 9.014413
38 8.644556
38 8.949003
38 8.836535
38 8.817578
38 8.777284
38 8.774615
38 9.189370
38 8.776304
38 8.762580
38 8.607015
38 8.986542
38 8.712735
38 8.679663
38 8.700046
38 8.816142
38 8.746783
38 8.902400
38 9.141616
38 9.215659
38 9.255366
38 9.197986
38 8.813121
38 9.018179
38 8.872457
38 9.347035
38 9.225113
38 8.916392
38 8.639837
38 9.032330
38 8.668032
38 9.180738
38 9.086337
38 9.075113
38 8.934684
38 8.883976
38 8.939838
38 9.025508
38 9.059756
38 8.536802
38 8.898993
38 8.136181
38 8.496209
38 8.261203
38 8.226333
38 8.333525
38 8.266375
38 8.160387
38 8.245739
38 8.105359
38 8.008800
38 8.378327
38 8.203714
38 8.270180
38 8.277839
38 8.195254
38 8.338226
38 8.346497
38 8.323109
38 8.178457
38 8.416665
38 8.089121
38 8.226372
38 8.385942
38 8.046012
38 8.182592
38 8.217692
38 8.229207
38 8.082546
38 8.250822
38 8.237190
38 8.250175
38 8.151623
38 8.204427
38 8.186304
38 8.332749
38 8.094566
38 8.056801
38 8.263992
38 8.028507
38 8.189642
38 7.949597
38 8.369521
38 8.416963
38 8.153100
38 8.254081
38 8.139954
38 8.048967
38 8.249641
38 8.321869
38 8.187372
38 8.238330
38 8.158310
38 8.232878
38 8.396329
38 8.155257
38 8.363488
38 8.380817
38 8.146607
38 8.247955
38 8.205087
38 8.458338
38 8.263592
38 8.269618
38 8.419465
38 8.611820
38 8.391471
38 8.511285
38 8.416210
38 8.306540
38 8.350422
38 8.648749
38 8.287116
38 8.598999
38 8.304128
38 8.188301
38 8.396912
38 8.283368
38 8.245276
38 8.344432
38 8.491392
38 8.563297
38 8.503477
38 8.422417
38 8.385245
38 8.636625
38 8.178418
38 8.243370
38 8.495559
38 8.304370
38 8.200754
38 8.287896
38 8.345671
38 8.320441
38 8.464941
38 8.349442
38 8.370477
38 8.375349
38 8.405190
38 8.476684
38 8.387060
38 8.458760
38 8.484066
38 8.570040
38 8.283982
38 8.250406
38 8.330878
38 8.315429
38 8.511273
38 8.329109
38 8.536039
38 8.372206
38 8.521050
38 8.339516
38 8.543493
38 8.567278
38 8.488189
38 8.256844
38 8.226235
38 8.321998
38 8.429208
38 8.044224
38 8.061045
38 8.255460
38 8.050289
38 8.080902
38 8.181212
38 8.095488
38 8.282040
38 8.095917
38 8.125219
38 8.147598
38 8.199701
38 8.131245
38 8.233801
38 8.297683
38 8.329708
38 8.122295
38 8.073718
38 8.256295
38 8.128980
38 8.273884
38 8.204570
38 8.070028
38 8.239115
38 8.174845
38 8.148430
38 8.030174
38 8.155174
38 8.188091
38 8.296242
38 8.228714
38 8.067149
38 8.226672
38 8.119642
38 8.105794
38 8.176601
38 8.137400
38 8.175733
38 8.042263
38 8.120212
38 8.164177
38 8.295462
38 8.280339
38 8.108795
38 8.167688
38 8.243318
38 8.204349
38 8.218122
38 8.144281
38 8.159984
38 8.305276
38 8.350606
38 8.454550
38 8.171387
38 8.206149
38 7.949017
38 8.189711
38 8.055667
38 8.192109
38 8.021335
38 8.424675
38 8.447712
38 8.337744
38 8.377410
38 8.403738
38 8.355741
38 8.383280
38 8.387067
38 8.392476
38 8.279292
38 8.539627
38 8.380605
38 8.294037
38 8.401915
38 8.424484
38 8.603629
38 8.301704
38 8.459206
38 8.457820
38 8.689647
38 8.452300
38 8.422470
38 8.527248
38 8.419763
38 8.392845
38 8.543530
38 8.269826
38 8.392036
38 8.443397
38 8.412110
38 8.451798
38 8.302177
38 8.438859
38 8.291169
38 8.453087
38 8.482942
38 8.579551
38 8.362669
38 8.408778
38 8.397192
38 8.560393
38 8.454527
38 8.479027
38 8.452658
38 8.453151
38 8.378274
38 8.504511
38 8.459602
38 8.366347
38 8.248626
38 8.434880
38 8.378136
38 8.343721
38 8.214585
38 8.349585
38 8.546490
38 8.473738
38 8.360299
38 8.398979
38 8.624816
38 8.131981
38 8.324753
38 8.033603
38 8.073206
38 7.980089
38 8.163097
38 8.102641
38 8.074479
38 8.130828
38 8.195486
38 8.356923
38 7.925012
38 8.152775
38 8.336902
38 7.905562
38 8.136642
38 8.411290
38 8.210146
38 8.225106
38 8.345777
38 8.177561
38 8.287962
38 8.151598
38 8.372373
38 8.137014
38 8.135535
38 8.070700
38 8.140859
38 8.092300
38 8.482500
38 8.210314
38 8.132922
38 8.154218
38 8.134686
38 8.451925
38 8.302298
38 8.123702
38 8.122773
38 8.226865
38 8.100741
38 7.974192
38 8.171503
38 8.151715
38 8.011280
38 8.324389
38 8.333266
38 8.337078
38 8.154640
38 8.093818
38 8.120024
38 8.377191
38 8.282608
38 8.005310
38 8.326815
38 8.147224
38 7.992410
38 8.150745
38 8.267410
38 7.941561
38 8.100464
38 8.780347
38 9.042736
38 9.065359
38 9.063366
38 8.923885
38 8.851387
38 8.952307
38 9.043784
38 9.033981
38 8.827143
38 8.991538
38 8.651445
38 8.869802
38 8.865095
38 8.840626
38 8.809605
38 8.752916
38 8.682360
38 9.044808
38 8.812689
38 9.040208
38 9.024961
38 8.794263
38 9.047934
38 8.785004
38 8.863341
38 9.154350
38 9.134333
38 8.838740
38 8.927222
38 9.006061
38 8.912112
38 9.205741
38 8.823110
38 9.030665
38 8.854916
38 8.767206
38 8.919414
38 9.019512
38 9.004886
38 8.861029
38 8.771050
38 8.781804
38 8.864146
38 8.910443
38 8.907223
38 8.994538
38 8.838790
38 9.082152
38 8.915317
38 8.816703
38 8.927681
38 8.822293
38 8.777716
38 8.675541
38 8.812494
38 8.999993
38 8.962027
38 9.053410
38 8.985958
38 8.589187
38 8.400619
38 8.627562
38 8.430894
38 8.415281
38 8.573451
38 8.510321
38 8.674955
38 8.588444
38 8.435224
38 8.384993
38 8.468677
38 8.637529
38 8.408751
38 8.496539
38 8.668367
38 8.285036
38 8.678125
38 8.715036
38 8.651140
38 8.574828
38 8.281297
38 8.443708
38 8.326780
38 8.454060
38 8.338282
38 8.556702
38 8.486430
38 8.255532
38 8.741304
38 8.542748
38 8.567156
38 8.194530
38 8.313058
38 8.426259
38 8.416514
38 8.455331
38 8.480821
38 8.338576
38 8.711315
38 8.433110
38 8.334935
38 8.600414
38 8.500046
38 8.330015
38 8.564723
38 8.638557
38 8.564042
38 8.519908
38 8.425850
38 8.425937
38 8.543595
38 8.615039
38 8.696079
38 8.446430
38 8.452761
38 8.439045
38 8.553841
38 8.621471
38 8.577800
38 8.106418
38 8.194241
38 7.937427
38 8.181341
38 8.026868
38 8.020644
38 8.162607
38 7.976820
38 8.157095
38 8.191400
38 8.114071
38 8.004635
38 8.155687
38 7.964433
38 8.069692
38 8.142252
38 8.092190
38 8.143843
38 8.161771
38 8.178716
38 8.220460
38 8.067771
38 8.095305
38 8.167472
38 8.029899
38 8.145078
38 8.085273
38 8.130213
38 7.999002
38 8.093328
38 8.061302
38 8.062246
38 7.956393
38 8.075185
38 7.989476
38 8.103451
38 8.055934
38 8.084002
38 8.139450
38 8.156195
38 8.088170
38 7.977221
38 8.211584
38 8.165313
38 8.146235
38 8.077798
38 8.183440
38 8.021530
38 8.126154
38 8.094137
38 8.184879
38 8.247125
38 8.057777
38 8.199278
38 8.028303
38 8.147785
38 8.085420
38 7.854109
38 8.217972
38 8.065053
38 7.976054
38 7.976928
38 7.989181
38 7.959173
38 8.026754
38 8.086043
38 7.988996
38 7.995758
38 8.104416
38 8.084639
38 7.893691
38 7.794760
38 7.948124
38 7.878797
38 7.986010
38 8.049807
38 7.874288
38 8.063942
38 8.112482
38 8.127775
38 7.974109
38 8.005995
38 7.942559
38 8.105326
38 8.141423
38 7.995456
38 7.996139
38 7.925650
38 7.994298
38 8.053946
38 7.945803
38 8.038483
38 8.049386
38 8.025768
38 8.160568
38 7.990470
38 7.924503
38 8.172041
38 8.114556
38 8.034351
38 8.058740
38 7.989226
38 7.876201
38 7.855842
38 7.815272
38 7.907426
38 7.924773
38 7.982124
38 8.003316
38 8.013247
38 7.885480
38 7.974239
38 8.001010
38 8.029874
38 8.043376
38 8.029236
38 8.024989
38 8.186629
38 7.770575
38 7.971521
38 9.259315
38 9.047673
38 9.303447
38 9.268601
38 9.112324
38 8.932401
38 8.907619
38 9.035735
38 8.656740
38 8.966391
38 8.830511
38 8.465966
38 8.477915
38 8.992831
38 9.005722
38 8.808470
38 9.062002
38 8.679139
38 9.063526
38 9.477100
38 9.231806
38 9.269459
38 8.993934
38 9.115956
38 9.027866
38 8.997346
38 8.893528
38 8.652948
38 8.751539
38 8.995738
38 8.741195
38 8.763603
38 8.948412
38 9.001692
38 8.901424
38 8.709686
38 8.652182
38 8.756274
38 8.808017
38 8.597929
38 8.757740
38 8.739181
38 8.885660
38 8.827564
38 8.979746
38 9.144035
38 9.060501
38 8.730402
38 8.699935
38 8.886370
38 8.847985
38 9.209542
38 8.940462
38 8.768594
38 8.758868
38 8.879759
38 8.788792
38 8.646542
38 8.769619
38 8.972724
38 8.567997
38 8.426711
38 8.683360
38 8.461542
38 8.541483
38 8.638208
38 8.584926
38 8.551014
38 8.698990
38 8.651272
38 8.532532
38 8.635852
38 8.379806
38 8.572514
38 8.540381
38 8.686752
38 8.604163
38 8.699248
38 8.457695
38 8.412991
38 8.506574
38 8.590637
38 8.604028
38 8.702400
38 8.487904
38 8.665372
38 8.555270
38 8.527729
38 8.596613
38 8.500384
38 8.598700
38 8.693720
38 8.566615
38 8.526250
38 8.627578
38 8.499237
38 8.554550
38 8.519895
38 8.574187
38 8.405836
38 8.636542
38 8.659176
38 8.715288
38 8.733137
38 8.770436
38 8.769517
38 8.504128
38 8.427776
38 8.618693
38 8.567431
38 8.638722
38 8.511244
38 8.429776
38 8.571000
38 8.686397
38 8.725990
38 8.629492
38 8.688867
38 8.546845
38 8.559038
38 7.907238
38 8.014617
38 7.960331
38 7.874505
38 7.907586
38 7.928374
38 8.108312
38 7.965610
38 8.065912
38 8.025095
38 8.048019
38 8.029412
38 7.934431
38 8.097960
38 7.863850
38 7.943684
38 7.844705
38 7.995723
38 8.004613
38 8.019355
38 7.778535
38 8.001118
38 8.131299
38 7.928775
38 7.998927
38 8.033382
38 7.953411
38 7.918960
38 7.907645
38 7.974976
38 8.070269
38 7.962302
38 7.938570
38 8.049694
38 7.962303
38 8.161150
38 7.813494
38 7.934457
38 7.973978
38 7.914941
38 8.097069
38 7.966023
38 7.902481
38 7.878801
38 8.088494
38 8.065878
38 8.029039
38 8.051222
38 8.078173
38 8.022476
38 7.901563
38 7.948311
38 7.830681
38 7.927174
38 8.082980
38 8.090941
38 7.885809
38 7.982788
38 7.925036
38 7.912369
38 8.081367
38 8.062108
38 7.933822
38 7.886820
38 7.993595
38 8.070129
38 7.965356
38 8.025355
38 7.862629
38 8.137994
38 8.154236
38 7.959260
38 7.865263
38 8.036303
38 8.001010
38 8.083674
38 8.060379
38 8.033802
38 7.886209
38 7.898457
38 8.001567
38 8.035021
38 7.958483
38 7.986968
38 8.099396
38 7.999124
38 8.092479
38 8.025426
38 8.039130
38 8.187430
38 8.237160
38 7.973944
38 8.037591
38 8.014062
38 8.091962
38 7.973159
38 7.847266
38 7.995224
38 7.937796
38 8.077612
38 7.888287
38 7.996855
38 7.869746
38 7.870866
38 7.944939
38 8.003084
38 7.897096
38 8.020756
38 7.871946
38 7.939360
38 8.156978
38 8.108473
38 7.993780
38 8.136564
38 8.066663
38 7.989342
38 8.034493
38 8.041393
38 7.990689
38 7.980961
38 8.543191
38 8.486024
38 8.485005
38 8.404831
38 8.486538
38 8.454840
38 8.225222
38 8.285384
38 8.464034
38 8.418974
38 8.280158
38 8.535868
38 8.408261
38 8.470117
38 8.376296
38 8.545106
38 8.491915
38 8.246392
38 8.446243
38 8.378472
38 8.362898
38 8.674263
38 8.377370
38 8.481939
38 8.106681
38 8.464737
38 8.319897
38 8.332543
38 8.441064
38 8.434281
38 8.436980
38 8.437335
38 8.105646
38 8.411098
38 8.304149
38 8.415174
38 8.536675
38 8.287957
38 8.523511
38 8.458254
38 8.426043
38 8.228422
38 8.537881
38 8.535902
38 8.317679
38 8.564731
38 8.560435
38 8.452130
38 8.340153
38 8.402449
38 8.351943
38 8.234311
38 8.345561
38 8.242005
38 8.446904
38 8.415430
38 8.472534
38 8.367291
38 8.281259
38 8.420196
38 8.210475
38 8.128091
38 8.147963
38 8.258573
38 8.251510
38 8.279370
38 8.240105
38 8.141858
38 8.163495
38 8.164066
38 8.111114
38 8.146654
38 8.155937
38 8.179970
38 8.088552
38 8.492747
38 8.243691
38 8.217881
38 8.065250
38 8.221565
38 8.147673
38 8.196015
38 8.100535
38 8.212652
38 8.218332
38 8.344528
38 8.283155
38 8.299371
38 8.131912
38 8.290900
38 8.422896
38 8.067513
38 8.134370
38 8.332878
38 8.286862
38 8.150754
38 8.344718
38 8.210491
38 8.189351
38 8.233800
38 8.239472
38 8.303670
38 8.310830
38 8.262319
38 8.166385
38 8.141643
38 8.163219
38 8.091851
38 8.276835
38 8.241905
38 8.108417
38 8.158866
38 8.111842
38 8.195077
38 8.209593
38 8.297380
38 8.291059
38 8.163611
38 8.030151
38 8.158799
38 8.556875
38 8.581694
38 8.378760
38 8.523241
38 8.536586
38 8.469997
38 8.323302
38 8.283972
38 8.312977
38 8.513574
38 8.374799
38 8.401779
38 8.653232
38 8.514669
38 8.273768
38 8.444549
38 8.385107
38 8.351401
38 8.385311
38 8.311811
38 8.553477
38 8.304616
38 8.296441
38 8.390753
38 8.416961
38 8.385611
38 8.390276
38 8.515333
38 8.226906
38 8.482976
38 8.391605
38 8.641783
38 8.547159
38 8.350633
38 8.472858
38 8.640667
38 8.456598
38 8.472832
38 8.513375
38 8.328915
38 8.604316
38 8.772612
38 8.396953
38 8.465287
38 8.338509
38 8.474170
38 8.535286
38 8.511558
38 8.530248
38 8.424115
38 8.627052
38 8.539291
38 8.468709
38 8.406039
38 8.359472
38 8.485061
38 8.287941
38 8.345600
38 8.305234
38 8.418576
38 7.830625
38 7.728377
38 7.930208
38 7.877997
38 7.799564
38 7.780372
38 7.714721
38 7.712025
38 7.756339
38 7.829700
38 7.843132
38 7.889916
38 7.841055
38 7.817943
38 7.890964
38 7.874421
38 7.795394
38 7.860298
38 7.900662
38 7.639199
38 7.618718
38 7.748665
38 7.704252
38 7.728491
38 7.692051
38 7.739759
38 7.876464
38 7.877997
38 7.707298
38 7.706571
38 7.766263
38 7.664355
38 7.639199
38 7.829782
38 7.842117
38 7.863537
38 7.800783
38 7.692262
38 7.900369
38 7.886407
38 7.950846
38 7.594550
38 7.780401
38 7.863973
38 7.880100
38 7.737863
38 7.746243
38 7.782550
38 7.755955
38 7.721508
38 7.781920
38 7.660194
38 7.815035
38 7.952563
38 7.805288
38 7.738350
38 7.820896
38 7.809592
38 7.757748
38 7.858261
38 8.031717
38 7.706405
38 7.754432
38 7.844637
38 7.912163
38 7.952726
38 7.705275
38 7.780594
38 7.818628
38 7.849218
38 7.805004
38 7.976136
38 7.851674
38 7.866849
38 7.921128
38 7.874782
38 7.898913
38 7.784588
38 7.915760
38 7.949354
38 7.904469
38 7.787473
38 7.884811
38 7.763559
38 7.692249
38 7.734840
38 7.952690
38 7.853923
38 7.927800
38 7.791868
38 7.759542
38 7.991546
38 7.971233
38 7.885862
38 7.757400
38 7.975003
38 7.898734
38 7.724663
38 7.746542
38 7.890377
38 7.753596
38 7.893629
38 7.754144
38 7.814735
38 8.007763
38 7.952920
38 7.754868
38 7.883120
38 7.849278
38 7.867529
38 7.872152
38 7.829012
38 7.831348
38 7.786626
38 7.910691
38 7.699508
38 7.915142
38 7.912115
38 7.834376
38 7.872792
38 7.784634
38 7.899736
38 7.843525
38 7.759655
38 7.848344
38 7.803173
38 7.842544
38 7.902731
38 7.927130
38 7.701379
38 7.840733
38 7.859726
38 7.672506
38 7.786821
38 7.660192
38 7.813185
38 7.730258
38 7.954824
38 7.705432
38 7.745352
38 7.706014
38 7.910673
38 7.897134
38 8.002323
38 7.725520
38 7.753452
38 7.764987
38 7.796183
38 7.940930
38 7.806391
38 7.848741
38 7.868032
38 7.887430
38 7.806319
38 7.813329
38 7.841589
38 7.902630
38 7.802643
38 7.835869
38 7.826641
38 7.794226
38 7.768749
38 7.871234
38 7.725022
38 7.752658
38 7.833922
38 7.793150
38 7.861898
38 7.853058
38 7.688214
38 7.675448
38 7.823169
38 7.797258
38 7.842866
38 7.884137
38 7.767300
38 7.904216
38 7.813157
38 7.874095
38 7.905405
38 8.537943
38 8.418708
38 8.335141
38 8.534543
38 8.427996
38 8.391985
38 8.382054
38 8.351538
38 8.628796
38 8.608866
38 8.324960
38 8.492235
38 8.629104
38 8.238299
38 8.538047
38 8.321653
38 8.433966
38 8.566302
38 8.514530
38 8.576055
38 8.390308
38 8.427655
38 8.486161
38 8.427484
38 8.508186
38 8.557861
38 8.255102
38 8.627091
38 8.509907
38 8.460254
38 8.361590
38 8.505613
38 8.448085
38 8.534917
38 8.391531
38 8.390656
38 8.423441
38 8.404472
38 8.285779
38 8.397305
38 8.455046
38 8.444606
38 8.204988
38 8.592144
38 8.349988
38 8.211645
38 8.286986
38 8.517877
38 8.621021
38 8.268720
38 8.251380
38 8.538412
38 8.370623
38 8.323093
38 8.230244
38 8.508041
38 8.318122
38 8.397247
38 8.601991
38 8.492851
38 8.245042
38 7.955370
38 8.239308
38 8.143239
38 8.271166
38 8.148358
38 8.329695
38 8.234484
38 8.373713
38 8.373999
38 8.505681
38 8.293537
38 8.042827
38 8.460508
38 8.313936
38 8.386347
38 8.083686
38 8.269687
38 8.021971
38 8.272193
38 8.581693
38 8.389706
38 8.328323
38 8.074063
38 8.189245
38 8.324815
38 8.198473
38 8.244305
38 8.157580
38 8.356302
38 8.140071
38 8.246660
38 8.123519
38 8.279468
38 8.299030
38 8.121629
38 8.163462
38 8.164054
38 8.183138
38 8.169969
38 8.166600
38 8.404480
38 8.165943
38 8.235303
38 8.469564
38 8.263409
38 8.090260
38 8.376350
38 8.220569
38 8.460289
38 8.298812
38 8.178845
38 8.330555
38 8.122240
38 8.442541
38 8.136577
38 8.151805
38 8.204565
38 8.294408
38 8.148684
38 8.194888
38 8.634451
38 8.532192
38 8.358597
38 8.464300
38 8.498162
38 8.407945
38 8.264949
38 8.367478
38 8.440531
38 8.399075
38 8.344468
38 8.325295
38 8.174395
38 8.406560
38 8.091768
38 8.251047
38 8.147681
38 8.280988
38 8.057683
38 8.325219
38 8.359958
38 8.390439
38 8.449035
38 8.391223
38 8.464815
38 8.368617
38 8.319441
38 8.176204
38 8.443600
38 8.333692
38 8.176334
38 8.343468
38 8.267936
38 8.211679
38 8.324637
38 8.324202
38 8.428783
38 8.353970
38 8.353112
38 8.342148
38 8.216627
38 8.508268
38 8.167598
38 8.395910
38 8.351753
38 8.469651
38 8.603352
38 8.346696
38 8.376535
38 8.253008
38 8.456653
38 8.426146
38 8.416208
38 8.338007
38 8.380974
38 8.215992
38 8.342969
38 8.390866
38 8.345532
38 8.111671
38 8.120399
38 8.017980
38 8.141263
38 8.079560
38 8.130449
38 8.044251
38 8.171739
38 8.120513
38 8.024063
38 8.068350
38 8.098405
38 8.144161
38 8.121728
38 8.083470
38 8.126678
38 8.142005
38 8.251502
38 8.012235
38 8.097852
38 8.047480
38 8.149454
38 8.113128
38 8.124988
38 8.008511
38 8.064988
38 8.106720
38 7.980547
38 8.161473
38 8.145043
38 8.099672
38 8.146861
38 8.052621
38 8.009559
38 8.112693
38 8.176215
38 8.199633
38 7.992513
38 8.126233
38 8.141770
38 8.266961
38 7.909727
38 8.146367
38 8.099522
38 8.156816
38 8.053993
38 8.092018
38 8.160449
38 7.969241
38 8.120941
38 8.104726
38 7.980928
38 8.216320
38 8.075485
38 7.942234
38 8.162451
38 8.047098
38 8.261598
38 8.071988
38 8.070500
38 8.571570
38 8.578348
38 8.640604
38 8.701437
38 8.797214
38 8.686958
38 9.037720
38 8.525025
38 8.549392
38 8.545110
38 8.902418
38 8.655537
38 8.899466
38 8.638300
38 8.659967
38 8.632617
38 8.848083
38 8.710603
38 8.577928
38 8.905300
38 8.748075
38 8.903657
38 8.772666
38 8.717261
38 8.651009
38 8.748116
38 8.842603
38 8.728080
38 8.849156
38 8.721896
38 8.852924
38 8.826005
38 8.883111
38 8.943512
38 8.771548
38 8.489516
38 8.897855
38 8.965557
38 8.719465
38 9.269783
38 8.941446
38 8.739701
38 8.915387
38 8.860626
38 8.463426
38 8.804191
38 8.701369
38 8.843355
38 8.711051
38 8.917942
38 8.778097
38 8.832461
38 8.781143
38 8.934468
38 8.714105
38 8.509322
38 8.929993
38 8.901908
38 8.940429
38 8.851793
38 8.954915
38 9.035004
38 8.997972
38 8.993984
38 8.790202
38 8.800689
38 9.099781
38 9.052428
38 8.926855
38 8.896307
38 8.943755
38 8.944932
38 8.890131
38 8.763088
38 9.077228
38 8.960366
38 8.964642
38 9.081810
38 9.026962
38 8.962757
38 8.563693
38 8.729665
38 8.902733
38 8.873123
38 8.762575
38 8.944160
38 9.194161
38 8.762282
38 8.844128
38 8.881940
38 8.844595
38 9.024316
38 9.258141
38 8.788462
38 9.125724
38 8.788693
38 8.995992
38 8.865910
38 8.964097
38 8.815799
38 8.971189
38 8.815629
38 8.739625
38 8.899325
38 8.810206
38 8.732665
38 9.049977
38 8.937727
38 8.778856
38 9.014718
38 8.909561
38 8.748713
38 8.869656
38 9.048254
38 8.792753
38 8.984150
38 8.812300
38 9.149873
38 8.846481
38 9.191631
38 9.024300
38 8.770946
38 9.072354
38 8.856990
38 8.917253
38 9.062294
38 8.993144
38 8.927695
38 8.844449
38 9.008135
38 8.992551
38 8.798196
38 8.875766
38 8.722165
38 8.929065
38 8.855078
38 9.033753
38 8.909269
38 8.942043
38 9.116113
38 8.947876
38 9.055668
38 9.008325
38 8.862414
38 8.981102
38 8.795315
38 8.803258
38 8.872444
38 8.796473
38 8.794184
38 9.027142
38 9.048506
38 8.935126
38 9.071062
38 8.810126
38 8.859690
38 8.684726
38 8.753930
38 9.041459
38 8.672957
38 8.719333
38 8.910924
38 8.845869
38 8.816532
38 8.945984
38 9.184785
38 8.660079
38 8.878323
38 8.833304
38 8.739319
38 9.051709
38 8.912484
38 8.982843
38 8.811232
38 8.882424
38 8.901880
38 8.857167
38 8.814165
38 8.762896
38 8.621383
38 8.266612
38 8.290390
38 8.263808
38 8.333037
38 8.499171
38 8.086612
38 8.334318
38 8.374650
38 8.405776
38 8.312741
38 8.307825
38 8.288443
38 8.272476
38 8.362181
38 8.119039
38 8.359361
38 8.241945
38 8.285816
38 8.341946
38 8.177935
38 8.313108
38 8.401924
38 8.306733
38 8.281462
38 8.257545
38 8.108107
38 8.267675
38 8.421710
38 8.415255
38 8.401253
38 8.266790
38 8.437345
38 8.322324
38 8.191381
38 8.139553
38 8.391357
38 8.360724
38 8.147367
38 8.394764
38 8.210311
38 8.344741
38 8.189304
38 8.511612
38 8.368746
38 8.201103
38 8.513655
38 8.280109
38 8.252993
38 8.427629
38 8.227812
38 8.374268
38 8.069418
38 8.147567
38 8.355495
38 8.322147
38 8.230151
38 8.173047
38 8.444203
38 8.396276
38 8.323429
38 7.751528
38 7.611002
38 7.740984
38 7.759943
38 7.879834
38 7.758938
38 7.811479
38 7.721353
38 7.761411
38 7.705026
38 7.690078
38 7.795394
38 7.840747
38 7.746282
38 7.789283
38 7.663504
38 7.782233
38 7.720359
38 7.757792
38 7.834427
38 7.851991
38 7.747719
38 7.729291
38 7.778166
38 7.815321
38 7.792681
38 7.851740
38 7.704765
38 7.846206
38 7.610404
38 7.790547
38 7.752450
38 7.710129
38 7.653942
38 7.740729
38 7.870191
38 7.738495
38 7.822412
38 7.851748
38 7.922863
38 7.971609
38 7.780300
38 7.686945
38 7.874095
38 7.825447
38 7.710093
38 7.789174
38 7.693825
38 7.763931
38 7.706666
38 7.747820
38 7.822586
38 7.747839
38 7.735552
38 7.648552
38 7.698132
38 7.814783
38 7.689153
38 7.606013
38 7.734490
38 8.836464
38 8.965093
38 8.795401
38 8.569923
38 8.916769
38 8.682353
38 8.819114
38 8.645570
38 8.907951
38 8.777026
38 8.813758
38 8.793308
38 8.752752
38 8.933120
38 8.744712
38 8.617863
38 8.691812
38 8.977967
38 8.846422
38 8.771700
38 8.635600
38 8.872647
38 8.671931
38 8.829407
38 8.632426
38 8.692848
38 8.755264
38 8.874109
38 8.780548
38 8.781937
38 8.727335
38 8.801171
38 8.682848
38 8.862729
38 8.914915
38 8.797773
38 9.036638
38 8.940943
38 8.770796
38 8.895742
38 8.408248
38 8.838694
38 8.747846
38 8.610813
38 8.867795
38 8.866844
38 8.890376
38 9.117441
38 8.581250
38 8.602452
38 8.772743
38 8.721767
38 8.835916
38 8.795309
38 8.738278
38 8.484264
38 8.698810
38 8.579174
38 8.860788
38 8.649126
38 8.434833
38 8.274460
38 8.585851
38 8.403967
38 8.492793
38 8.248804
38 8.508576
38 8.300285
38 8.491169
38 8.652321
38 8.319263
38 8.368495
38 8.407635
38 8.410030
38 8.400231
38 8.411178
38 8.667845
38 8.496101
38 8.348472
38 8.607429
38 8.505603
38 8.375215
38 8.836610
38 8.580702
38 8.481249
38 8.469845
38 8.414511
38 8.336762
38 8.599837
38 8.575243
38 8.656082
38 8.524498
38 8.521064
38 8.451004
38 8.455703
38 8.685873
38 8.418193
38 8.373781
38 8.499529
38 8.442281
38 8.520113
38 8.390098
38 8.258819
38 8.598932
38 8.529593
38 8.482240
38 8.445920
38 8.654430
38 8.335692
38 8.425804
38 8.460742
38 8.370570
38 8.390993
38 8.384984
38 8.329829
38 8.511009
38 8.670869
38 8.262576
38 8.651973
38 8.587135
38 8.595156
38 8.763001
38 8.973924
38 8.828921
38 8.753362
38 8.647236
38 8.771806
38 8.873119
38 8.878815
38 8.843525
38 8.674912
38 8.741358
38 8.976477
38 8.686692
38 8.924271
38 8.888809
38 8.908195
38 8.646396
38 8.705532
38 8.734421
38 8.699840
38 8.745135
38 8.710343
38 8.959242
38 8.774326
38 8.735451
38 8.543135
38 8.622400
38 8.905229
38 8.688653
38 8.658668
38 8.493649
38 8.626775
38 8.753966
38 8.922034
38 8.787666
38 8.952399
38 8.584786
38 8.731153
38 8.902446
38 8.582084
38 8.733531
38 8.749905
38 8.893934
38 8.677775
38 8.817239
38 8.669540
38 8.473256
38 8.770633
38 8.564665
38 8.995534
38 8.676660
38 8.923153
38 8.789440
38 8.925498
38 8.815617
38 8.785957
38 8.603809
38 8.482381
38 8.572146
38 8.420176
38 8.413980
38 8.383700
38 8.567015
38 8.390305
38 8.324276
38 8.329889
38 8.366486
38 8.423905
38 8.128659
38 8.508548
38 8.380430
38 8.327877
38 8.476639
38 8.481943
38 8.328706
38 8.615909
38 8.392681
38 8.365883
38 8.276162
38 8.175823
38 8.270754
38 8.476318
38 8.359436
38 8.230482
38 8.255410
38 8.287733
38 8.340772
38 8.341202
38 8.493693
38 8.146301
38 8.325933
38 8.358110
38 8.255034
38 8.372023
38 8.319335
38 8.344400
38 8.304909
38 8.272162
38 8.403771
38 8.459153
38 8.339722
38 8.376684
38 8.256482
38 8.244249
38 8.357629
38 8.368626
38 8.216100
38 8.303767
38 8.394529
38 8.602133
38 8.330331
38 8.295863
38 8.396786
38 8.290484
38 8.342896
38 8.327135
38 8.226681
38 8.333910
38 8.442152
38 8.171435
38 8.215064
38 8.114631
38 8.296441
38 8.218483
38 8.016738
38 8.351925
38 8.178647
38 8.115299
38 8.269176
38 8.144039
38 8.177526
38 8.196508
38 8.192992
38 8.185349
38 8.220164
38 8.234283
38 8.040451
38 8.073454
38 8.120780
38 8.178015
38 8.287836
38 8.347616
38 8.340321
38 8.118958
38 8.145962
38 8.214191
38 8.253450
38 8.200370
38 8.202147
38 8.353613
38 8.191541
38 8.264981
38 8.150229
38 8.301063
38 8.150591
38 8.094199
38 8.134957
38 7.989979
38 8.101848
38 8.138783
38 8.107357
38 8.291900
38 8.206484
38 8.324960
38 8.224516
38 8.243051
38 8.143914
38 8.140352
38 8.217669
38 8.009956
38 8.154269
38 8.115367
38 8.135586
38 8.283998
38 8.143102
38 8.209360
38 8.174711
38 8.246315
38 8.207423
38 8.194103
38 8.009163
38 7.993828
38 8.000828
38 7.830388
38 8.061585
38 7.929879
38 7.846536
38 7.913189
38 7.992484
38 8.068771
38 7.959161
38 7.991043
38 7.939918
38 8.150006
38 8.132744
38 8.130129
38 7.768925
38 7.862129
38 8.190109
38 8.040211
38 7.987757
38 7.865667
38 7.926318
38 8.014410
38 8.127941
38 7.934282
38 7.986187
38 8.141574
38 8.032528
38 7.882264
38 8.042057
38 7.900124
38 7.852575
38 7.890404
38 7.738236
38 7.983358
38 8.001007
38 7.969643
38 7.939474
38 8.030244
38 7.968302
38 8.142107
38 7.933458
38 7.952452
38 7.952231
38 7.998429
38 7.801301
38 7.871564
38 7.881930
38 7.983817
38 8.193801
38 8.039748
38 7.892401
38 7.910954
38 7.842645
38 8.006903
38 8.064096
38 8.068169
38 7.873388
38 8.191003
38 8.221630
38 8.277762
38 8.280803
38 8.290871
38 8.248294
38 8.152036
38 8.306316
38 8.087761
38 8.197080
38 8.203384
38 8.151436
38 8.266161
38 8.411094
38 8.472893
38 8.292424
38 8.232505
38 8.291139
38 8.273765
38 8.265600
38 8.285046
38 8.365740
38 8.264885
38 8.371385
38 8.428204
38 8.181375
38 8.395167
38 8.101141
38 8.382042
38 8.149934
38 8.256663
38 8.307475
38 8.179893
38 8.464954
38 8.403604
38 8.252067
38 8.297663
38 8.140324
38 8.219436
38 8.437542
38 8.146906
38 8.320303
38 8.300439
38 8.296258
38 8.295011
38 8.322804
38 8.254998
38 8.200293
38 8.285540
38 8.303472
38 8.264302
38 8.237382
38 8.242802
38 8.397292
38 8.334406
38 8.422083
38 8.488152
38 8.315905
38 8.311088
38 8.400629
38 8.747281
38 8.579139
38 8.509396
38 8.485272
38 8.727871
38 8.732958
38 8.658320
38 8.516515
38 8.504373
38 8.591367
38 8.574212
38 8.576194
38 8.494825
38 8.500699
38 8.635293
38 8.577757
38 8.601477
38 8.865231
38 8.503003
38 8.490806
38 8.818808
38 8.667933
38 8.552786
38 8.696303
38 8.542713
38 8.540043
38 8.769375
38 8.647043
38 8.447729
38 8.473164
38 8.601907
38 8.569128
38 8.627670
38 8.625186
38 8.490106
38 8.539057
38 8.669404
38 8.714419
38 8.529798
38 8.693007
38 8.501669
38 8.631702
38 8.625495
38 8.481372
38 8.601866
38 8.493767
38 8.573275
38 8.717930
38 8.694227
38 8.513498
38 8.536380
38 8.494046
38 8.822623
38 8.552904
38 8.504841
38 8.685841
38 8.557665
38 8.480594
38 8.517919
38 8.726222
38 7.798514
38 7.965588
38 7.787639
38 7.795162
38 7.983645
38 7.969086
38 7.729782
38 7.798184
38 7.978381
38 7.912424
38 7.912406
38 7.722985
38 7.895941
38 7.816939
38 7.936680
38 7.736369
38 7.799339
38 7.955531
38 7.911695
38 7.905647
38 7.793391
38 7.892539
38 7.775150
38 7.835149
38 7.828213
38 7.907807
38 7.816764
38 7.848631
38 7.831746
38 7.877373
38 8.068000
38 7.813055
38 7.875703
38 7.938645
38 7.964069
38 7.903250
38 8.010404
38 7.934105
38 7.840831
38 7.918827
38 8.057717
38 8.029326
38 7.842553
38 7.896877
38 7.970624
38 7.977666
38 7.780929
38 7.818380
38 7.844664
38 7.759305
38 8.071453
38 7.889707
38 7.832201
38 7.954542
38 7.941717
38 7.739463
38 7.626637
38 7.833904
38 7.686485
38 7.921292
38 7.569999
38 7.624842
38 7.748750
38 7.535492
38 7.701264
38 7.762441
38 7.717480
38 7.555805
38 7.727740
38 7.684326
38 7.774166
38 7.667841
38 7.657069
38 7.876479
38 7.835533
38 7.690145
38 7.778023
38 7.620269
38 7.674421
38 7.691238
38 7.720401
38 7.732293
38 7.741635
38 7.504810
38 7.655768
38 7.630115
38 7.685430
38 7.746923
38 7.659760
38 7.782932
38 7.784679
38 7.671338
38 7.748450
38 7.661850
38 7.602269
38 7.665267
38 7.689641
38 7.749168
38 7.693579
38 7.639859
38 7.669443
38 7.704058
38 7.825725
38 7.883684
38 7.798850
38 7.631194
38 7.731175
38 7.684689
38 7.808170
38 7.759619
38 7.711731
38 7.738992
38 7.712099
38 7.595658
38 7.620442
38 7.727819
38 7.796555
38 7.680588
38 7.722679
38 7.573593
38 8.557948
38 8.206838
38 8.452607
38 8.505358
38 8.419943
38 8.444995
38 8.360526
38 8.185690
38 8.336029
38 8.335736
38 8.404581
38 8.337138
38 8.326592
38 8.217154
38 8.403258
38 8.411904
38 8.338022
38 8.480878
38 8.294402
38 8.454533
38 8.320556
38 8.313594
38 8.520027
38 8.491295
38 8.369543
38 8.398045
38 8.438644
38 8.453619
38 8.245143
38 8.461753
38 8.384615
38 8.444315
38 8.270725
38 8.320485
38 8.219132
38 8.214806
38 8.132724
38 8.293172
38 8.592111
38 8.535967
38 8.414749
38 8.251231
38 8.547398
38 8.271950
38 8.351195
38 8.421712
38 8.286537
38 8.212101
38 8.418751
38 8.437098
38 8.490003
38 8.482000
38 8.319780
38 8.392015
38 8.294781
38 8.379285
38 8.510187
38 8.401238
38 8.567189
38 8.416508
38 8.635096
38 8.556695
38 8.638498
38 8.581056
38 8.634754
38 8.616135
38 8.627740
38 8.443493
38 8.331350
38 8.535147
38 8.410126
38 8.526482
38 8.696341
38 8.493940
38 8.640409
38 8.519151
38 8.411755
38 8.489378
38 8.448677
38 8.517846
38 8.620801
38 8.493146
38 8.420704
38 8.475733
38 8.439388
38 8.535130
38 8.738472
38 8.540121
38 8.385969
38 8.570926
38 8.442442
38 8.509985
38 8.728172
38 8.625824
38 8.475248
38 8.438152
38 8.653290
38 8.574024
38 8.538599
38 8.531210
38 8.565433
38 8.564493
38 8.431438
38 8.437529
38 8.440646
38 8.541732
38 8.614946
38 8.342230
38 8.607462
38 8.597188
38 8.556540
38 8.505995
38 8.540119
38 8.572224
38 8.485761
38 8.605268
38 8.504563
38 8.717493
38 8.464456
38 8.487847
38 7.982757
38 8.022610
38 8.148034
38 8.026176
38 7.938950
38 7.942267
38 7.865422
38 7.812197
38 7.926003
38 7.910697
38 7.815868
38 7.969143
38 7.775511
38 7.928397
38 8.113857
38 7.835564
38 7.926097
38 7.725845
38 7.859408
38 7.864875
38 7.670061
38 7.924667
38 7.914614
38 7.719054
38 7.995541
38 7.841058
38 7.923218
38 7.965309
38 7.839522
38 7.840725
38 7.754294
38 7.880548
38 7.646381
38 7.797097
38 7.894217
38 8.043497
38 8.135181
38 7.958921
38 7.823735
38 7.818518
38 7.796866
38 7.996293
38 7.888169
38 8.028311
38 7.914643
38 7.803295
38 7.968125
38 8.081967
38 7.888888
38 7.699196
38 7.903665
38 7.875928
38 7.729251
38 7.908705
38 7.974528
38 7.908252
38 7.758841
38 7.858331
38 7.890433
38 7.926626
38 8.401499
38 8.255345
38 8.168838
38 8.394724
38 8.313128
38 8.370349
38 8.253066
38 8.323777
38 8.459458
38 8.655935
38 8.387011
38 8.540382
38 8.365478
38 8.650429
38 8.391700
38 8.254759
38 8.471052
38 8.344273
38 8.597994
38 8.708829
38 8.725315
38 8.366078
38 8.309148
38 8.480719
38 8.457445
38 8.382430
38 8.446244
38 8.355843
38 8.565943
38 8.538627
38 8.436138
38 8.462418
38 8.497839
38 8.434783
38 8.647700
38 8.283110
38 8.462658
38 8.476806
38 8.636742
38 8.447269
38 8.496301
38 8.337035
38 8.575958
38 8.664565
38 8.304184
38 8.607845
38 8.341002
38 8.505229
38 8.628309
38 8.696183
38 8.499530
38 8.399718
38 8.731516
38 8.444529
38 8.399077
38 8.563265
38 8.670616
38 8.753583
38 8.381173
38 8.379336
38 7.968400
38 8.035141
38 7.783699
38 7.941867
38 7.903346
38 7.891392
38 7.883059
38 7.874724
38 8.160176
38 7.948247
38 7.922960
38 8.063207
38 8.009920
38 7.929523
38 7.907076
38 7.967338
38 7.966191
38 7.850100
38 7.861790
38 8.001661
38 7.935628
38 8.071802
38 7.835435
38 7.952771
38 7.914487
38 7.995842
38 7.910936
38 7.849248
38 7.926075
38 7.837614
38 7.968315
38 7.913484
38 8.013469
38 7.999281
38 7.919952
38 7.958403
38 8.003021
38 7.889134
38 7.995903
38 7.896057
38 8.020190
38 7.890539
38 8.066519
38 7.914845
38 7.912793
38 7.995734
38 7.902161
38 7.942637
38 7.986220
38 7.984774
38 7.874633
38 7.872551
38 7.877072
38 7.877819
38 7.964980
38 7.761980
38 7.901946
38 8.044370
38 7.977871
38 8.089393
38 7.952875
38 8.021887
38 8.084879
38 8.049541
38 7.845302
38 8.069780
38 7.924363
38 8.070181
38 8.002414
38 7.914230
38 7.842890
38 7.914285
38 7.892044
38 7.952831
38 8.060919
38 7.998612
38 8.022349
38 7.831603
38 7.980386
38 7.785312
38 7.996667
38 7.905626
38 7.921709
38 7.842879
38 7.893895
38 7.920481
38 7.930388
38 7.775966
38 7.896962
38 7.932846
38 7.921730
38 7.871317
38 7.805926
38 7.760762
38 7.895160
38 8.019636
38 7.905860
38 7.919625
38 7.964552
38 8.023959
38 7.757272
38 8.002972
38 7.892598
38 7.911448
38 7.939882
38 7.926421
38 7.938040
38 7.869316
38 7.894346
38 7.929575
38 7.984843
38 7.897549
38 7.915539
38 7.902288
38 7.847357
38 7.780192
38 8.017090
38 7.913327
38 7.852656
38 7.959047
38 8.728058
38 8.789160
38 8.846801
38 8.715403
38 8.806989
38 8.821226
38 8.791564
38 8.902715
38 8.799460
38 8.569792
38 8.693396
38 8.794399
38 8.837040
38 8.728768
38 8.831642
38 8.717992
38 8.851374
38 8.915425
38 9.050610
38 9.109619
38 8.718951
38 8.693724
38 8.639888
38 8.919742
38 8.790701
38 8.600158
38 8.611682
38 8.754522
38 8.875732
38 9.065700
38 9.055868
38 8.883344
38 8.780630
38 8.808818
38 8.818137
38 8.926315
38 8.883995
38 8.719174
38 8.616238
38 8.640445
38 8.740530
38 8.814311
38 8.917912
38 8.804119
38 8.778969
38 8.992773
38 8.661022
38 8.626712
38 9.083966
38 9.004870
38 8.964183
38 8.667830
38 8.750181
38 8.726470
38 8.875012
38 8.686491
38 8.769957
38 8.779681
38 8.828168
38 8.744281
38 8.460791
38 8.537100
38 8.445676
38 8.411791
38 8.346156
38 8.357895
38 8.250954
38 8.477473
38 8.436021
38 8.496519
38 8.702835
38 8.613265
38 8.344603
38 8.604875
38 8.631903
38 8.502285
38 8.509715
38 8.483753
38 8.533632
38 8.618897
38 8.328752
38 8.358608
38 8.583310
38 8.513853
38 8.469887
38 8.559907
38 8.395058
38 8.554793
38 8.639669
38 8.286556
38 8.539052
38 8.602610
38 8.648242
38 8.617609
38 8.385191
38 8.809376
38 8.834378
38 8.611303
38 8.685837
38 8.668297
38 8.875527
38 8.640974
38 8.863711
38 8.492851
38 8.426051
38 8.575507
38 8.635903
38 8.610682
38 8.697619
38 8.438010
38 8.532414
38 8.698586
38 8.638923
38 8.347062
38 8.673598
38 8.557215
38 8.357629
38 8.412981
38 8.544205
38 8.562401
38 7.900177
38 8.052229
38 8.181605
38 8.046260
38 8.016231
38 8.148498
38 8.147432
38 8.086623
38 8.070348
38 8.288989
38 8.283655
38 7.923133
38 8.056907
38 8.098589
38 8.224701
38 8.184229
38 8.053698
38 8.162276
38 8.083563
38 8.138095
38 8.265071
38 8.080524
38 8.069520
38 8.113105
38 7.971942
38 8.216800
38 7.922237
38 8.193630
38 8.195248
38 8.068682
38 8.088154
38 8.081042
38 8.068751
38 7.887036
38 7.980374
38 8.036050
38 8.047324
38 8.067504
38 8.045135
38 7.867579
38 7.977539
38 8.166735
38 8.110014
38 7.939621
38 8.076265
38 8.110042
38 8.092265
38 8.090687
38 8.108911
38 7.909793
38 7.981521
38 8.020617
38 8.093798
38 8.164658
38 8.102545
38 7.918494
38 8.169521
38 8.169769
38 7.959088
38 8.053558
38 8.082535
38 8.089724
38 8.166588
38 8.010825
38 8.072827
38 8.081552
38 8.199626
38 8.101857
38 8.154592
38 8.203600
38 8.134622
38 8.028014
38 8.107121
38 8.113944
38 8.287518
38 8.282056
38 8.200172
38 8.210716
38 8.126051
38 8.206838
38 8.234830
38 8.083774
38 8.227112
38 8.016307
38 8.142545
38 8.020852
38 8.272436
38 7.986745
38 8.004678
38 8.017899
38 8.085412
38 8.181109
38 8.165897
38 8.032544
38 8.076379
38 8.043077
38 8.034566
38 7.948568
38 8.086245
38 8.060169
38 8.481053
38 8.255579
38 8.107922
38 8.234086
38 8.228644
38 7.988904
38 8.085644
38 8.031121
38 8.030207
38 8.009586
38 8.065999
38 8.168690
38 8.034115
38 8.180370
38 8.140446
38 8.244916
38 8.149714
38 8.092069
38 8.127921
38 8.133957
38 8.192189
38 8.213407
38 8.098318
38 8.250361
38 8.210341
38 8.223389
38 8.185011
38 8.013365
38 8.211679
38 8.195368
38 8.146174
38 8.203599
38 8.350917
38 8.175128
38 8.276430
38 8.312713
38 8.296523
38 8.328219
38 8.180663
38 8.402193
38 8.364918
38 8.283441
38 8.196574
38 8.197914
38 8.252375
38 8.208497
38 8.333555
38 8.304746
38 8.214138
38 8.202290
38 8.264351
38 8.190700
38 8.151016
38 8.261916
38 8.217655
38 8.334354
38 8.150966
38 8.105235
38 8.119746
38 8.190675
38 8.219490
38 8.290191
38 8.262702
38 8.232073
38 8.308588
38 8.214053
38 8.168939
38 7.994493
38 8.168628
38 8.207318
38 8.186218
38 8.247155
38 8.238911
38 8.346041
38 8.114870
38 8.139778
38 8.168076
38 8.349961
38 8.247330
38 8.303678
38 7.976126
38 7.765188
38 7.940913
38 7.822984
38 7.859287
38 7.870878
38 7.947562
38 7.907731
38 7.696081
38 7.770700
38 7.878971
38 7.967184
38 7.915179
38 7.859747
38 7.958210
38 7.837472
38 7.852330
38 7.760935
38 7.730177
38 7.832302
38 7.903251
38 7.921569
38 7.758325
38 7.846724
38 7.904871
38 7.954163
38 7.795679
38 7.908127
38 8.070235
38 7.929001
38 8.154488
38 7.996030
38 8.007265
38 7.822175
38 7.912828
38 7.911948
38 7.972346
38 7.859309
38 7.801219
38 8.016081
38 7.908047
38 7.751088
38 7.970346
38 7.785862
38 7.879677
38 7.737798
38 8.012291
38 8.023171
38 7.819804
38 7.892236
38 7.981910
38 7.702140
38 7.839466
38 7.834639
38 8.040291
38 7.937311
38 7.866214
38 7.720150
38 7.901172
38 8.115355
38 7.955734
38 7.900980
38 8.063843
38 7.834893
38 7.935899
38 7.812867
38 7.823983
38 7.986202
38 7.913451
38 7.927918
38 7.935107
38 8.091766
38 7.983425
38 7.934555
38 7.929645
38 8.006635
38 7.925132
38 8.097925
38 7.848568
38 7.836044
38 8.027495
38 7.761619
38 8.004977
38 7.972339
38 7.974537
38 7.940148
38 7.813083
38 8.067228
38 7.934741
38 8.085096
38 8.141746
38 7.928563
38 7.965317
38 7.988277
38 7.956363
38 8.106305
38 8.053239
38 7.864384
38 7.947839
38 8.168830
38 8.058410
38 7.952203
38 7.970815
38 7.894189
38 8.053372
38 7.859399
38 7.887046
38 7.999697
38 7.912921
38 7.794743
38 7.931773
38 7.776707
38 8.004308
38 7.938775
38 8.011064
38 7.822125
38 7.954459
38 7.951614
38 7.921317
38 8.025194
38 8.146761
38 8.143553
38 7.997802
38 8.067775
38 8.111531
38 8.082509
38 8.059770
38 8.076635
38 7.919231
38 7.975122
38 8.142387
38 8.023854
38 8.076728
38 7.956158
38 8.053878
38 8.102431
38 8.163871
38 8.135581
38 7.977621
38 8.074072
38 8.103163
38 8.254258
38 8.165658
38 8.084279
38 8.156744
38 8.175649
38 8.174191
38 8.081850
38 7.933656
38 8.090777
38 8.031008
38 8.073538
38 8.036986
38 8.081988
38 8.074417
38 8.025644
38 8.066136
38 8.199357
38 8.189556
38 8.026187
38 8.116656
38 8.042322
38 8.094572
38 8.162901
38 7.952679
38 8.161588
38 8.082693
38 8.204368
38 8.033039
38 8.310248
38 8.073001
38 8.061527
38 7.894431
38 8.145653
38 8.167292
38 8.074894
38 7.982301
38 7.963976
38 7.995797
38 8.142333
38 8.694903
38 8.664066
38 8.724878
38 8.465593
38 8.892214
38 8.768117
38 8.795849
38 9.131451
38 8.661508
38 8.739830
38 8.995644
38 8.982924
38 8.686976
38 8.808881
38 9.091935
38 8.964216
38 8.941099
38 9.192468
38 8.744771
38 8.948270
38 8.861083
38 8.690114
38 8.701195
38 8.752164
38 8.834243
38 8.701840
38 8.611605
38 8.950739
38 8.857302
38 9.044271
38 8.486408
38 8.774205
38 8.884017
38 8.812333
38 8.572553
38 8.711858
38 8.581081
38 8.825098
38 8.674863
38 8.807054
38 8.889561
38 8.854097
38 8.965889
38 8.875352
38 8.866430
38 8.772513
38 8.641073
38 8.727022
38 9.174445
38 8.772158
38 8.829402
38 8.745214
38 8.797402
38 8.796444
38 9.188048
38 8.842819
38 8.615125
38 9.047493
38 8.803447
38 8.824406
38 9.273298
38 9.319877
38 9.399294
38 9.301261
38 9.534602
38 9.396471
38 9.355930
38 9.558344
38 9.313354
38 9.442925
38 9.741921
38 9.698320
38 9.434209
38 9.410412
38 9.383768
38 9.026781
38 9.659468
38 9.565897
38 9.031334
38 8.957792
38 8.851223
38 9.164123
38 9.203294
38 9.548804
38 9.097790
38 8.903755
38 8.813474
38 8.740876
38 9.025393
38 9.475148
38 9.575465
38 9.446333
38 9.938895
38 9.470603
38 10.009166
38 9.482597
38 8.924954
38 8.841824
38 9.038933
38 9.283375
38 9.004020
38 9.368714
38 10.066107
38 9.537087
38 8.974162
38 8.998377
38 9.224692
38 9.260040
38 9.391024
38 9.234918
38 9.180228
38 9.663285
38 9.446949
38 9.899106
38 10.130995
38 10.054984
38 10.065564
38 9.797318
38 9.215864
38 9.459309
38 7.754158
38 7.762340
38 7.930504
38 7.953563
38 7.939513
38 7.833640
38 7.923476
38 7.705860
38 7.933110
38 7.865809
38 7.899216
38 7.865197
38 7.848415
38 7.984666
38 7.916966
38 7.840781
38 7.726879
38 7.964726
38 7.920431
38 7.867414
38 7.968611
38 7.904423
38 7.857779
38 7.772771
38 7.924225
38 7.972588
38 7.897439
38 7.720702
38 7.912323
38 7.912154
38 8.026132
38 7.959518
38 7.878802
38 7.845821
38 8.024704
38 7.998052
38 7.974095
38 8.058649
38 7.714750
38 8.061161
38 7.712207
38 7.845383
38 7.811754
38 7.918890
38 7.960760
38 7.956466
38 7.861920
38 7.994111
38 7.839790
38 7.853771
38 7.763211
38 7.877521
38 7.884984
38 7.977096
38 7.788314
38 7.934077
38 7.858449
38 7.885865
38 7.918609
38 7.946898
38 7.861057
38 8.072367
38 8.038936
38 7.941601
38 8.090945
38 7.931128
38 8.163108
38 8.140600
38 7.963728
38 8.034744
38 8.001325
38 8.042065
38 7.966057
38 7.970516
38 8.055221
38 8.070528
38 8.230778
38 8.134985
38 8.003511
38 8.004868
38 8.053262
38 8.110550
38 7.937783
38 7.954577
38 8.060934
38 8.051131
38 8.150033
38 8.139668
38 8.079331
38 8.157256
38 8.041694
38 7.943450
38 7.943487
38 8.107597
38 8.172886
38 7.928632
38 7.845784
38 7.935771
38 7.919272
38 8.011497
38 8.003705
38 8.041908
38 7.899137
38 8.007030
38 7.987067
38 7.986937
38 7.994739
38 8.012753
38 7.938896
38 8.011088
38 8.155009
38 7.994766
38 8.138074
38 7.945892
38 8.024340
38 8.058391
38 7.920322
38 8.070882
38 7.951701
38 8.019218
38 7.830435
38 7.825041
38 7.838865
38 7.841583
38 7.843330
38 7.753473
38 7.824794
38 7.798822
38 7.820174
38 7.867162
38 7.926558
38 7.846235
38 7.805361
38 7.924015
38 7.914145
38 7.934859
38 7.851205
38 7.763551
38 7.867041
38 7.867398
38 7.894427
38 7.811046
38 7.833246
38 7.836806
38 7.718274
38 7.839251
38 7.920373
38 7.893432
38 7.974445
38 7.940555
38 7.786706
38 7.885410
38 7.730368
38 7.772089
38 7.927718
38 7.825427
38 7.837476
38 7.894339
38 7.798990
38 7.804611
38 8.004870
38 7.867177
38 7.897371
38 7.858472
38 7.963642
38 7.855007
38 7.750410
38 7.887323
38 7.899936
38 7.818116
38 7.861393
38 7.828581
38 7.921057
38 7.760779
38 7.790106
38 7.851575
38 7.818312
38 7.841253
38 7.791425
38 7.901710
38 8.045700
38 7.930580
38 7.871317
38 8.045731
38 7.990300
38 8.165796
38 8.092532
38 8.179502
38 8.182256
38 8.108819
38 8.132173
38 8.226475
38 8.095539
38 7.998350
38 8.031464
38 8.145938
38 8.036967
38 7.887577
38 7.986765
38 8.086885
38 7.961029
38 7.947214
38 8.019006
38 8.014791
38 8.143796
38 8.202508
38 8.165837
38 8.019714
38 7.936751
38 8.106777
38 8.057022
38 7.951364
38 7.960834
38 8.047072
38 8.037865
38 8.017881
38 8.020589
38 7.987158
38 8.230289
38 8.163827
38 8.005409
38 7.974868
38 7.923110
38 7.992213
38 7.994293
38 8.055759
38 8.024854
38 8.130484
38 8.148072
38 8.200858
38 8.046844
38 8.112606
38 8.042959
38 7.949394
38 8.035756
38 7.891456
38 8.036805
38 8.027602
38 8.185818
38 7.967545
38 8.180197
38 8.221194
38 8.298915
38 8.267106
38 8.292491
38 8.360099
38 8.068424
38 8.234998
38 8.369322
38 8.467319
38 8.450832
38 8.249260
38 8.212285
38 8.248817
38 8.343586
38 8.219202
38 8.239232
38 8.034857
38 8.271723
38 8.454650
38 8.335728
38 8.262529
38 8.355498
38 8.261884
38 8.267544
38 8.336722
38 8.197056
38 8.181331
38 8.274396
38 8.098763
38 8.189639
38 8.283026
38 8.328395
38 8.296024
38 8.392099
38 8.019880
38 8.387810
38 8.215085
38 8.048338
38 8.399668
38 8.316079
38 8.209379
38 8.356130
38 8.412457
38 8.304163
38 8.246327
38 8.329333
38 8.115386
38 8.145195
38 8.376441
38 8.158385
38 8.259038
38 8.363057
38 8.335829
38 8.131212
38 8.345917
38 8.182671
38 8.391165
38 8.335352
38 8.170883
38 7.743444
38 7.610869
38 7.641073
38 7.627488
38 7.742921
38 7.560200
38 7.647831
38 7.688454
38 7.719389
38 7.577925
38 7.698149
38 7.554765
38 7.700669
38 7.644256
38 7.711600
38 7.692016
38 7.656508
38 7.725592
38 7.760514
38 7.884279
38 7.853844
38 7.604561
38 7.634324
38 7.691705
38 7.521340
38 7.747865
38 7.562459
38 7.637501
38 7.618645
38 7.573235
38 7.756232
38 7.685745
38 7.693980
38 7.675636
38 7.643903
38 7.697783
38 7.656123
38 7.665387
38 7.665448
38 7.780690
38 7.712722
38 7.673708
38 7.575437
38 7.696745
38 7.743791
38 7.622504
38 7.684125
38 7.701592
38 7.624550
38 7.678145
38 7.658436
38 7.663270
38 7.536037
38 7.718913
38 7.733288
38 7.697452
38 7.526752
38 7.720919
38 7.685057
38 7.643082
38 8.387676
38 8.248626
38 8.441181
38 8.306239
38 8.293879
38 8.338229
38 8.452466
38 8.411381
38 8.482776
38 8.444480
38 8.482844
38 8.349746
38 8.328411
38 8.381833
38 8.376118
38 8.516231
38 8.546668
38 8.494114
38 8.320259
38 8.099232
38 8.404766
38 8.525012
38 8.484675
38 8.456144
38 8.308583
38 8.414437
38 8.416437
38 8.342513
38 8.365179
38 8.528703
38 8.457515
38 8.447750
38 8.212736
38 8.492290
38 8.378698
38 8.541031
38 8.342021
38 8.749229
38 8.425102
38 8.333767
38 8.453151
38 8.560458
38 8.376590
38 8.373248
38 8.551974
38 8.359721
38 8.213770
38 8.262157
38 8.228927
38 8.636411
38 8.371619
38 8.211114
38 8.505110
38 8.436619
38 8.288249
38 8.337455
38 8.425417
38 8.289128
38 8.468598
38 8.258809
38 7.729890
38 7.536709
38 7.665515
38 7.639400
38 7.721645
38 7.855106
38 7.819170
38 7.742551
38 7.588318
38 7.708373
38 7.526549
38 7.598194
38 7.577290
38 7.602236
38 7.681348
38 7.596038
38 7.693336
38 7.760892
38 7.513877
38 7.637200
38 7.593404
38 7.693810
38 7.617314
38 7.629446
38 7.657552
38 7.536357
38 7.524133
38 7.708282
38 7.798846
38 7.690645
38 7.644448
38 7.698765
38 7.606125
38 7.698692
38 7.688155
38 7.668201
38 7.803427
38 7.633186
38 7.605014
38 7.670815
38 7.807080
38 7.756916
38 7.685178
38 7.745188
38 7.515584
38 7.423275
38 7.540232
38 7.456000
38 7.619992
38 7.633764
38 7.730537
38 7.688319
38 7.857349
38 7.695623
38 7.771651
38 7.655033
38 7.711013
38 7.633581
38 7.685387
38 7.670252
38 8.529783
38 8.330179
38 8.680746
38 8.545246
38 8.411422
38 8.453568
38 8.595649
38 8.458127
38 8.571565
38 8.543671
38 8.667312
38 8.233409
38 8.265072
38 8.396686
38 8.379963
38 8.310443
38 8.615478
38 8.327666
38 8.581971
38 8.479117
38 8.532124
38 8.652683
38 8.568879
38 8.568421
38 8.537996
38 8.469468
38 8.520214
38 8.465758
38 8.346205
38 8.641965
38 8.385053
38 8.528549
38 8.415113
38 8.606365
38 8.249193
38 8.466516
38 8.370358
38 8.580331
38 8.383563
38 8.595471
38 8.375315
38 8.364001
38 8.571265
38 8.416505
38 8.432835
38 8.554511
38 8.529843
38 8.442436
38 8.081233
38 8.356552
38 8.453130
38 8.456194
38 8.408978
38 8.344466
38 8.384636
38 8.324530
38 8.456229
38 8.491531
38 8.428405
38 8.483147
38 8.024801
38 8.128995
38 8.109196
38 8.113318
38 8.081931
38 8.059650
38 8.296463
38 8.158119
38 8.301746
38 8.177304
38 8.080495
38 8.025835
38 8.099914
38 8.064733
38 8.287638
38 8.082869
38 8.073136
38 8.260665
38 8.083459
38 8.114581
38 8.136877
38 8.006995
38 8.120598
38 8.099396
38 7.948029
38 8.062526
38 8.084403
38 7.900762
38 8.129083
38 8.131313
38 8.146256
38 8.042190
38 8.033623
38 7.893270
38 8.107477
38 7.958896
38 8.071339
38 8.052014
38 7.920277
38 8.088742
38 8.066606
38 8.167939
38 8.112783
38 8.026199
38 8.019120
38 8.150787
38 7.969538
38 8.317196
38 8.134405
38 8.186575
38 8.097849
38 8.131409
38 8.104562
38 7.999764
38 8.016974
38 8.170975
38 8.005517
38 8.038130
38 8.080694
38 8.201711
38 8.564039
38 8.362071
38 8.368704
38 8.464508
38 8.328378
38 8.571782
38 8.397657
38 8.562644
38 8.349216
38 8.485312
38 8.686524
38 8.608702
38 8.662913
38 8.257035
38 8.458058
38 8.454073
38 8.437689
38 8.605794
38 8.319327
38 8.468998
38 8.485909
38 8.500946
38 8.505450
38 8.407698
38 8.297304
38 8.406806
38 8.404486
38 8.694802
38 8.366915
38 8.371296
38 8.451003
38 8.383872
38 8.585698
38 8.574857
38 8.321346
38 8.589634
38 8.577563
38 8.246354
38 8.399831
38 8.490807
38 8.536386
38 8.348944
38 8.415899
38 8.386743
38 8.567468
38 8.315721
38 8.455108
38 8.345297
38 8.628530
38 8.452590
38 8.489551
38 8.455995
38 8.498118
38 8.258992
38 8.208654
38 8.422843
38 8.668262
38 8.448022
38 8.553892
38 8.604969
38 7.710463
38 7.787417
38 7.902783
38 7.736884
38 7.835402
38 7.745313
38 7.661060
38 7.852354
38 7.706405
38 7.750782
38 7.761614
38 7.786920
38 7.892543
38 7.793179
38 7.824353
38 7.635495
38 7.671957
38 7.848870
38 7.789108
38 7.696458
38 7.887491
38 7.792345
38 7.795505
38 7.806914
38 7.696956
38 7.846142
38 7.835853
38 7.799695
38 7.876933
38 7.774448
38 7.817186
38 7.785064
38 7.707842
38 7.713429
38 7.644758
38 7.765350
38 7.720344
38 7.654264
38 7.859558
38 7.737008
38 7.723522
38 7.808020
38 7.805590
38 7.939280
38 7.969377
38 7.835140
38 7.685319
38 7.884969
38 7.735064
38 7.835372
38 7.767092
38 7.809278
38 7.822014
38 7.724486
38 7.857828
38 7.994381
38 7.813692
38 7.945318
38 7.836690
38 7.892755
38 8.219406
38 8.245159
38 8.094395
38 8.371740
38 8.236579
38 8.220123
38 8.174383
38 8.166498
38 8.314687
38 8.230038
38 8.144049
38 8.185822
38 8.239104
38 8.272597
38 8.041349
38 8.187027
38 8.232956
38 8.226664
38 8.244430
38 8.231594
38 8.229292
38 8.188259
38 8.268841
38 8.153923
38 8.149454
38 8.234112
38 8.159754
38 8.198996
38 8.272680
38 8.257996
38 8.221998
38 8.402577
38 8.250507
38 8.235533
38 8.120345
38 8.068701
38 8.107343
38 8.167364
38 8.163682
38 8.149407
38 8.142509
38 8.156008
38 8.106102
38 8.152622
38 8.304714
38 8.167221
38 8.369678
38 8.208826
38 8.157237
38 8.163018
38 8.268084
38 8.228778
38 8.198632
38 8.269291
38 8.175268
38 8.256882
38 8.244718
38 8.233035
38 8.374311
38 8.175648
38 8.415327
38 8.372378
38 8.444112
38 8.320648
38 8.167671
38 8.340299
38 8.303091
38 8.565780
38 8.381942
38 8.499689
38 8.420014
38 8.518270
38 8.262943
38 8.290139
38 8.342158
38 8.314679
38 8.259694
38 8.210731
38 8.130454
38 8.286189
38 8.425700
38 8.256506
38 8.274578
38 8.441127
38 8.336946
38 8.126616
38 8.313205
38 8.428412
38 8.409572
38 8.444695
38 8.339086
38 8.242988
38 8.252640
38 8.398248
38 8.281724
38 8.379768
38 8.345284
38 8.201493
38 8.453333
38 8.353856
38 8.315672
38 8.339430
38 8.297788
38 8.191600
38 8.410388
38 8.224643
38 8.461221
38 8.398052
38 8.258238
38 8.470829
38 8.303176
38 8.572422
38 8.498454
38 8.405438
38 8.370657
38 8.471395
38 8.331954
38 8.445891
38 8.443712
38 8.284724
38 7.843650
38 7.889529
38 7.854950
38 7.832378
38 7.860869
38 7.832871
38 7.837947
38 7.931752
38 7.991672
38 7.905683
38 7.758893
38 7.734164
38 8.074628
38 7.768186
38 7.845542
38 7.869114
38 7.722988
38 7.846969
38 7.689738
38 8.011474
38 7.928256
38 7.841580
38 7.873263
38 8.025523
38 7.822946
38 7.834543
38 7.776563
38 7.826026
38 7.753581
38 7.732173
38 7.918820
38 7.934016
38 7.802762
38 7.874876
38 7.941841
38 7.870826
38 7.794360
38 7.870552
38 7.780081
38 7.899825
38 8.001583
38 7.834523
38 8.034324
38 7.999346
38 7.953493
38 7.866167
38 7.913303
38 7.844844
38 7.921907
38 7.976432
38 7.856253
38 7.918389
38 7.883037
38 7.938562
38 7.922778
38 7.986899
38 7.866044
38 7.780833
38 7.943617
38 7.952440
38 8.559552
38 8.781922
38 8.464914
38 8.596985
38 8.482464
38 8.545025
38 8.536288
38 8.438918
38 8.600669
38 8.775947
38 8.569614
38 8.719849
38 8.649195
38 8.728937
38 8.507651
38 8.689097
38 8.667536
38 8.476042
38 8.589161
38 8.755725
38 8.658597
38 8.636832
38 8.461150
38 8.585214
38 8.651909
38 8.685920
38 8.464868
38 8.587991
38 8.621570
38 8.664088
38 8.312933
38 8.627752
38 8.646639
38 8.540393
38 8.449652
38 8.413603
38 8.625480
38 8.698024
38 8.641990
38 8.559758
38 8.493570
38 8.614077
38 8.750388
38 8.594777
38 8.586857
38 8.522483
38 8.435464
38 8.392047
38 8.524329
38 8.623461
38 8.601894
38 8.542230
38 8.513625
38 8.757993
38 8.651854
38 8.427801
38 8.608283
38 8.807694
38 8.508243
38 8.794169
38 8.258878
38 8.230964
38 8.467280
38 8.203939
38 8.248349
38 8.210622
38 8.486547
38 8.425792
38 8.676186
38 8.152602
38 8.391044
38 8.292980
38 8.505591
38 8.586715
38 8.245346
38 8.416921
38 8.365279
38 8.304181
38 8.316363
38 8.180718
38 8.174005
38 8.487173
38 8.393916
38 8.478865
38 8.311896
38 8.266801
38 8.539176
38 8.265048
38 8.441593
38 8.447642
38 8.273701
38 8.284056
38 8.307141
38 8.336363
38 8.303056
38 8.186054
38 8.293182
38 8.472896
38 8.658026
38 8.140080
38 8.188680
38 8.513127
38 8.492943
38 8.236205
38 8.416878
38 8.261819
38 8.465327
38 8.222857
38 8.209891
38 8.302560
38 8.509581
38 8.312599
38 8.284271
38 8.105307
38 8.384764
38 8.333230
38 8.465026
38 8.511793
38 8.386414
38 8.398822
38 8.565988
38 8.624627
38 8.854352
38 8.859553
38 8.920494
38 8.620420
38 8.727587
38 8.757832
38 8.866008
38 8.877874
38 8.594569
38 8.884646
38 8.784543
38 8.698216
38 8.713479
38 8.623323
38 8.840579
38 8.844222
38 8.893111
38 9.080924
38 8.691551
38 8.791480
38 8.976984
38 8.701950
38 9.108833
38 8.862310
38 8.589192
38 8.663171
38 8.773103
38 8.759620
38 8.731099
38 8.718368
38 8.993472
38 8.693547
38 8.797372
38 8.998719
38 9.028820
38 8.911309
38 8.712293
38 8.543782
38 8.855393
38 8.708330
38 9.030813
38 9.051875
38 9.102590
38 8.721030
38 8.525312
38 8.704108
38 8.705816
38 8.679106
38 8.726452
38 8.975521
38 8.833974
38 8.991701
38 8.853649
38 8.780130
38 8.730909
38 8.805138
38 8.799350
38 8.903831
38 8.064482
38 8.074357
38 8.126134
38 8.080969
38 7.934540
38 7.943828
38 7.964671
38 7.970813
38 8.047759
38 8.226598
38 8.049892
38 8.150810
38 8.081667
38 8.152520
38 8.021007
38 8.093356
38 8.096602
38 8.139583
38 8.030831
38 8.099104
38 8.127643
38 8.085213
38 8.013042
38 7.964815
38 7.943327
38 8.177597
38 7.996626
38 8.103319
38 8.194542
38 8.028835
38 7.969753
38 8.144721
38 8.147618
38 8.082926
38 7.845329
38 8.096845
38 8.165795
38 8.315882
38 8.110477
38 8.198683
38 7.990813
38 8.056838
38 8.164393
38 7.958572
38 7.932487
38 8.032261
38 8.078736
38 8.054127
38 8.148450
38 7.950511
38 8.015273
38 8.072373
38 8.132001
38 8.275737
38 8.113053
38 8.196179
38 8.149575
38 8.150280
38 8.092194
38 7.957288
38 8.398415
38 8.227609
38 8.404154
38 8.485138
38 8.510838
38 8.524625
38 8.325472
38 8.469360
38 8.441764
38 8.514172
38 8.145830
38 8.492638
38 8.246333
38 8.291576
38 8.164401
38 8.384723
38 8.378031
38 8.480555
38 8.264829
38 8.383185
38 8.595320
38 8.419079
38 8.298041
38 8.405743
38 8.245079
38 8.252019
38 8.294298
38 8.459384
38 8.506323
38 8.277804
38 8.271813
38 8.335189
38 8.539614
38 8.515225
38 8.285168
38 8.384621
38 8.551463
38 8.369835
38 8.364727
38 8.534479
38 8.501744
38 8.477706
38 8.259815
38 8.392521
38 8.453203
38 8.324476
38 8.464687
38 8.352313
38 8.357353
38 8.365834
38 8.387320
38 8.309419
38 8.314782
38 8.326394
38 8.317737
38 8.517129
38 8.376503
38 8.302193
38 8.349861
38 8.534613
38 8.260109
38 8.142837
38 8.061537
38 8.194879
38 8.242690
38 8.154187
38 8.325297
38 8.150868
38 7.975120
38 8.096231
38 8.165805
38 8.277254
38 8.265865
38 8.081084
38 8.150897
38 8.234349
38 8.301043
38 8.105917
38 8.157491
38 8.228786
38 8.251190
38 8.247395
38 8.116029
38 8.233386
38 8.143985
38 8.201960
38 8.057681
38 8.358787
38 8.104571
38 8.300585
38 8.176693
38 8.260053
38 8.335630
38 8.165927
38 8.220005
38 8.252851
38 8.177822
38 8.117589
38 8.433382
38 8.281154
38 8.087827
38 8.196802
38 8.409962
38 8.401749
38 8.043922
38 8.093790
38 7.951027
38 7.977662
38 8.063964
38 8.280427
38 8.135401
38 8.258436
38 8.217721
38 8.293561
38 8.166308
38 8.239030
38 8.226470
38 8.324791
38 8.083662
38 8.171989
38 8.093260
38 7.871152
38 8.038340
38 8.181864
38 8.016998
38 8.074735
38 7.991988
38 8.104435
38 8.149374
38 7.937213
38 8.052364
38 7.999698
38 8.256188
38 8.014179
38 7.859410
38 8.096082
38 7.997395
38 7.999795
38 8.110145
38 8.062098
38 8.057033
38 8.139048
38 7.975088
38 7.832179
38 8.082030
38 8.054789
38 8.151783
38 8.145707
38 8.055529
38 8.132454
38 7.974095
38 7.890499
38 7.951724
38 8.022171
38 8.223784
38 8.161018
38 7.978796
38 8.086293
38 8.000888
38 8.099857
38 8.060907
38 8.147531
38 8.011515
38 7.956827
38 7.870521
38 7.869544
38 7.981745
38 8.045951
38 7.892999
38 8.211259
38 8.083782
38 7.926594
38 8.153157
38 8.273704
38 7.986617
38 7.999340
38 7.991411
38 8.006184
38 7.932062
38 7.955033
38 8.375616
38 8.321107
38 8.231429
38 8.188324
38 8.265041
38 8.288135
38 8.433356
38 8.385912
38 8.351124
38 8.422303
38 8.317100
38 8.351460
38 8.216916
38 8.291953
38 8.200450
38 8.276852
38 8.185157
38 8.050548
38 8.222254
38 8.288762
38 8.290436
38 8.601466
38 8.346928
38 8.221138
38 8.377434
38 8.117779
38 8.269957
38 8.210729
38 8.196345
38 8.386469
38 8.433421
38 8.346878
38 8.254000
38 8.255845
38 8.349313
38 8.151302
38 8.287747
38 8.206397
38 8.345378
38 8.365904
38 8.404274
38 8.378793
38 8.297189
38 8.295346
38 8.239921
38 8.179583
38 8.254820
38 8.289017
38 8.204586
38 8.229953
38 8.077835
38 8.227018
38 8.187298
38 8.373916
38 8.423671
38 8.048864
38 8.311436
38 8.310432
38 8.162106
38 8.324159
38 8.040137
38 8.069060
38 7.952293
38 7.999479
38 8.114654
38 8.298754
38 8.390364
38 8.198492
38 8.088182
38 8.270832
38 8.004838
38 7.991864
38 8.015371
38 8.068911
38 8.228514
38 8.189144
38 8.164340
38 8.188922
38 8.211547
38 8.093774
38 8.119031
38 8.241228
38 8.007741
38 8.114196
38 8.163065
38 8.097671
38 7.900463
38 8.019110
38 8.114430
38 8.156479
38 8.228764
38 8.090921
38 7.963120
38 8.186244
38 8.185873
38 8.037426
38 8.056425
38 8.204910
38 7.993412
38 7.952998
38 8.288752
38 8.018970
38 7.942519
38 7.730575
38 8.171707
38 8.233493
38 8.076139
38 8.093209
38 8.154478
38 8.207349
38 8.073110
38 8.381322
38 8.205470
38 8.192564
38 8.124535
38 8.243598
38 8.179992
38 8.224572
38 8.375796
38 8.141004
38 8.754090
38 8.751890
38 8.670044
38 8.758846
38 8.652201
38 8.813326
38 8.799291
38 8.868192
38 8.686720
38 8.534436
38 8.883081
38 8.659247
38 8.597780
38 8.559200
38 8.516958
38 8.636052
38 8.719508
38 8.722707
38 8.923476
38 8.736678
38 8.625290
38 8.875282
38 8.906749
38 8.746368
38 8.871552
38 8.704573
38 8.761544
38 8.781043
38 8.592268
38 8.552553
38 8.615336
38 8.667256
38 8.491447
38 8.532480
38 8.568996
38 8.252610
38 8.706794
38 8.920952
38 8.679764
38 8.660958
38 8.543197
38 8.829117
38 9.019669
38 8.698645
38 8.390140
38 8.457677
38 8.640497
38 8.550024
38 8.750954
38 8.652237
38 8.841432
38 8.761682
38 8.625930
38 8.709243
38 8.767585
38 8.626872
38 8.596347
38 8.630196
38 8.573300
38 8.780384
38 7.799120
38 7.808508
38 8.028228
38 7.783573
38 7.965023
38 7.884350
38 7.972823
38 8.079599
38 7.933279
38 7.816043
38 7.763584
38 7.851744
38 7.850363
38 7.931384
38 7.987196
38 7.861356
38 7.995955
38 7.709057
38 7.969329
38 7.931554
38 7.943588
38 7.808565
38 7.836884
38 7.960345
38 7.802940
38 7.936566
38 8.004592
38 7.920971
38 7.929467
38 7.887691
38 8.085913
38 7.775888
38 7.995787
38 8.032705
38 7.888994
38 7.724469
38 7.846822
38 7.780999
38 7.878086
38 7.846536
38 7.903396
38 7.747914
38 7.745461
38 7.896847
38 7.900205
38 7.663343
38 7.920716
38 7.902520
38 7.908091
38 7.890195
38 7.836173
38 7.949326
38 7.855510
38 7.902468
38 7.844449
38 7.739730
38 7.948009
38 7.903051
38 8.015356
38 7.941132
38 8.531199
38 8.197367
38 8.297298
38 8.538487
38 8.508104
38 8.490773
38 8.411783
38 8.439504
38 8.647145
38 8.388909
38 8.564632
38 8.212960
38 8.338082
38 8.552738
38 8.412370
38 8.353530
38 8.362728
38 8.227361
38 8.575012
38 8.483558
38 8.536796
38 8.320066
38 8.542468
38 8.418410
38 8.483550
38 8.544172
38 8.379737
38 8.315094
38 8.540840
38 8.578034
38 8.678108
38 8.709466
38 8.322143
38 8.415643
38 8.423895
38 8.416807
38 8.508639
38 8.693540
38 8.587172
38 8.667297
38 8.511381
38 8.416929
38 8.465349
38 8.246699
38 8.593489
38 8.476428
38 8.566272
38 8.368151
38 8.494484
38 8.350038
38 8.430648
38 8.118968
38 8.260596
38 8.400693
38 8.207363
38 8.354346
38 8.290464
38 8.216280
38 8.493951
38 8.203087
38 7.845152
38 8.002181
38 7.990874
38 7.875921
38 7.941788
38 7.940355
38 7.927532
38 7.872122
38 7.933569
38 7.967082
38 7.908551
38 7.913319
38 7.970888
38 8.045910
38 7.967266
38 7.916069
38 8.046271
38 7.954329
38 8.020511
38 7.943190
38 8.006620
38 7.864286
38 8.005942
38 8.082750
38 7.896283
38 8.020474
38 7.914434
38 7.849245
38 7.927619
38 7.977167
38 7.919745
38 7.937502
38 8.039317
38 7.762167
38 7.907087
38 7.910924
38 7.914437
38 8.012523
38 7.943075
38 8.052735
38 7.959155
38 7.924126
38 7.958122
38 7.856784
38 8.041494
38 7.932703
38 7.907281
38 7.816816
38 7.996742
38 8.030829
38 7.877216
38 8.104755
38 7.948623
38 7.783660
38 8.014735
38 7.887344
38 7.905732
38 7.901331
38 7.835945
38 7.989696
38 8.391016
38 8.175483
38 8.236006
38 8.334278
38 8.208758
38 8.205173
38 8.498889
38 8.299095
38 8.289937
38 8.235409
38 8.114494
38 8.171180
38 8.207154
38 8.283003
38 8.155232
38 8.287758
38 8.156315
38 8.195567
38 8.252010
38 8.221637
38 8.285693
38 8.296121
38 8.213372
38 8.332166
38 8.246878
38 8.290931
38 8.306448
38 8.381343
38 8.065994
38 8.319249
38 8.305313
38 8.392794
38 8.334361
38 8.353593
38 8.233515
38 8.325208
38 8.143369
38 8.398928
38 8.252730
38 8.239664
38 8.166202
38 8.094201
38 8.251282
38 8.204728
38 8.266716
38 8.301540
38 8.484795
38 8.243090
38 8.164206
38 8.230553
38 8.281258
38 8.405746
38 8.337191
38 8.184107
38 8.275064
38 8.276745
38 8.231476
38 8.231846
38 8.404856
38 8.259162
38 8.500906
38 8.656765
38 8.519139
38 8.706628
38 8.507769
38 8.607609
38 8.813847
38 8.605948
38 8.715346
38 8.489942
38 8.540285
38 8.577570
38 8.748981
38 8.590998
38 8.564388
38 8.677813
38 8.569778
38 8.673408
38 8.395238
38 8.408250
38 8.656855
38 8.965292
38 8.974458
38 8.561107
38 8.490078
38 8.611988
38 8.618953
38 8.716384
38 8.711329
38 8.879907
38 8.807711
38 8.684666
38 8.667128
38 8.668757
38 8.803405
38 8.725232
38 8.606765
38 8.489978
38 8.408833
38 8.698796
38 8.319712
38 8.525839
38 8.693414
38 9.003427
38 9.350274
38 8.518152
38 8.635689
38 8.709285
38 8.455260
38 8.427250
38 8.492644
38 8.679448
38 8.645399
38 8.746557
38 8.595271
38 8.237327
38 8.310783
38 8.672172
38 8.277446
38 8.742653
38 8.507338
38 8.588155
38 8.210510
38 8.537182
38 8.452477
38 8.350615
38 8.457779
38 8.236594
38 8.436580
38 8.264940
38 8.524388
38 8.505015
38 8.448194
38 8.485677
38 8.433182
38 8.409603
38 8.458662
38 8.550943
38 8.363882
38 8.365964
38 8.190892
38 8.369455
38 8.504959
38 8.520251
38 8.327725
38 8.565143
38 8.228041
38 8.525286
38 8.372595
38 8.461890
38 8.431678
38 8.492466
38 8.494026
38 8.365497
38 8.545922
38 8.255936
38 8.381849
38 8.351031
38 8.390507
38 8.379846
38 8.446764
38 8.586127
38 8.488991
38 8.348085
38 8.564480
38 8.413291
38 8.331372
38 8.332640
38 8.317892
38 8.427367
38 8.545818
38 8.323844
38 8.561157
38 8.798141
38 8.403403
38 8.532949
38 8.388497
38 8.486848
38 8.372448
38 8.497287
38 8.041126
38 7.789554
38 7.866961
38 7.709059
38 7.780733
38 7.828940
38 7.773225
38 7.968885
38 7.810499
38 7.856289
38 7.883177
38 7.948688
38 7.770813
38 7.823001
38 7.804151
38 7.826929
38 7.810160
38 7.881760
38 7.943514
38 7.943453
38 7.870842
38 7.843272
38 7.732399
38 7.878947
38 7.971453
38 7.804184
38 7.805252
38 7.995718
38 7.823094
38 7.810747
38 7.804033
38 8.011829
38 7.848158
38 7.847611
38 7.965556
38 7.828841
38 7.886816
38 7.749535
38 7.893620
38 7.761441
38 7.902156
38 7.743948
38 7.976504
38 7.819233
38 7.788996
38 7.827921
38 7.885389
38 7.755926
38 7.931349
38 7.928537
38 7.789535
38 7.910011
38 7.872992
38 7.856779
38 7.823829
38 7.867128
38 7.827125
38 7.842967
38 7.735757
38 7.838265
38 8.305263
38 8.527616
38 8.587660
38 8.582154
38 8.494462
38 8.428394
38 8.620847
38 8.659961
38 8.412166
38 8.754325
38 8.696783
38 8.580718
38 8.459948
38 8.502461
38 8.496110
38 8.407496
38 8.313143
38 8.431525
38 8.501011
38 8.450586
38 8.703227
38 8.519662
38 8.515199
38 8.564474
38 8.593956
38 8.424254
38 8.445590
38 8.415878
38 8.371879
38 8.583325
38 8.496908
38 8.474392
38 8.494162
38 8.607696
38 8.553929
38 8.633495
38 8.635458
38 8.510786
38 8.696406
38 8.514295
38 8.694222
38 8.674221
38 8.770430
38 8.894873
38 8.660865
38 8.524915
38 8.497722
38 8.539225
38 8.426585
38 8.474537
38 8.390484
38 8.481421
38 8.575642
38 8.504914
38 8.653097
38 8.441233
38 8.706439
38 8.783036
38 8.484138
38 8.541632
38 9.023192
38 9.150739
38 8.989391
38 9.051638
38 9.247471
38 8.917377
38 9.201913
38 9.183336
38 9.664069
38 9.771102
38 9.595953
38 9.404694
38 9.339236
38 8.992036
38 8.981772
38 9.288440
38 9.611737
38 9.179631
38 9.195580
38 9.026616
38 8.936685
38 8.909120
38 8.644287
38 8.770105
38 8.998008
38 9.139966
38 9.096876
38 8.935904
38 8.926823
38 8.880522
38 9.037378
38 9.185378
38 9.301314
38 8.801501
38 8.959045
38 9.285028
38 8.984925
38 9.046692
38 9.154627
38 9.336348
38 8.995533
38 9.140134
38 8.742061
38 8.955179
38 9.208024
38 8.986958
38 9.244929
38 8.997815
38 8.915093
38 9.229651
38 9.145001
38 8.945357
38 8.841591
38 8.787227
38 8.959558
38 9.102091
38 8.861850
38 8.891397
38 8.975413
38 8.959512
38 8.884578
38 8.976181
38 9.080577
38 8.943687
38 9.066948
38 8.838630
38 8.653029
38 8.941321
38 8.710666
38 8.568133
38 8.642189
38 8.564526
38 8.741089
38 8.521543
38 8.954536
38 9.057435
38 8.758533
38 8.358143
38 8.877077
38 8.802453
38 8.832835
38 8.951758
38 8.902960
38 8.896917
38 8.939121
38 8.553546
38 8.983003
38 8.918122
38 8.758532
38 8.755743
38 8.933265
38 8.610819
38 8.759719
38 8.817988
38 8.653771
38 8.793552
38 8.681575
38 8.704712
38 8.800008
38 8.898916
38 9.096123
38 8.918284
38 8.611957
38 8.909447
38 8.850420
38 8.886824
38 9.000422
38 8.906225
38 8.918306
38 9.082943
38 8.941484
38 8.911175
38 8.854802
38 8.822161
38 8.818213
38 8.982640
38 8.629742
38 8.926594
38 8.721461
38 8.919774
38 8.762078
38 8.586477
38 8.337427
38 8.498164
38 8.349974
38 8.484351
38 8.666865
38 8.484192
38 8.680864
38 8.401333
38 8.651627
38 8.448954
38 8.593774
38 8.502431
38 8.548186
38 8.486971
38 8.650569
38 8.495001
38 8.542318
38 8.420168
38 8.301671
38 8.494155
38 8.569714
38 8.597208
38 8.595764
38 8.553442
38 8.524924
38 8.495707
38 8.589161
38 8.607171
38 8.628813
38 8.414187
38 8.311172
38 8.490576
38 8.337982
38 8.581375
38 8.707875
38 8.666689
38 8.420712
38 8.692118
38 8.402019
38 8.503442
38 8.705471
38 8.362564
38 8.482665
38 8.378108
38 8.538041
38 8.662868
38 8.757047
38 8.812000
38 8.545672
38 8.467925
38 8.692866
38 8.610686
38 8.406813
38 8.705940
38 8.571873
38 8.717356
38 8.672729
38 8.470357
38 8.827138
38 8.737442
38 8.616335
38 8.877978
38 8.731605
38 8.813281
38 8.586271
38 8.840301
38 8.690458
38 8.685438
38 8.706027
38 8.526131
38 8.780285
38 8.691247
38 8.806930
38 8.812654
38 8.816051
38 8.739104
38 8.792551
38 8.737204
38 8.821521
38 8.704103
38 8.860013
38 8.925037
38 9.007884
38 8.656930
38 8.714204
38 8.698974
38 8.683855
38 8.668852
38 8.934660
38 8.796493
38 8.727574
38 8.768993
38 8.787040
38 8.910427
38 8.827882
38 8.485534
38 8.655803
38 8.813563
38 8.527509
38 8.744553
38 8.520152
38 8.913017
38 8.993874
38 8.505925
38 8.716902
38 8.911751
38 8.891836
38 8.741388
38 8.920427
38 8.780500
38 8.697076
38 8.724212
38 8.780183
38 8.616067
38 8.891748
38 8.626579
38 8.786528
38 8.751713
38 8.713947
38 8.786696
38 8.509758
38 8.429205
38 8.445223
38 8.351606
38 8.566219
38 8.341961
38 8.488917
38 8.426005
38 8.655314
38 8.619259
38 8.835710
38 8.485730
38 8.607167
38 8.582339
38 8.570720
38 8.593464
38 8.709289
38 8.826171
38 8.542893
38 8.345737
38 8.657599
38 8.715465
38 8.663962
38 8.392519
38 8.574727
38 8.448555
38 8.746307
38 8.503784
38 8.404682
38 8.395312
38 8.503574
38 8.496138
38 8.663404
38 8.679149
38 8.761925
38 8.265623
38 8.466971
38 8.561609
38 8.592805
38 8.469490
38 8.840001
38 8.724192
38 8.836741
38 8.730490
38 8.427238
38 8.573712
38 8.410352
38 8.428150
38 8.505719
38 8.629992
38 8.583673
38 8.701847
38 8.506196
38 8.487064
38 8.837306
38 8.732247
38 8.559144
38 8.914742
38 8.412866
38 8.572690
38 8.399696
38 8.446895
38 8.478879
38 8.624790
38 8.531243
38 8.344301
38 8.475194
38 8.521612
38 8.372873
38 8.568385
38 8.260102
38 8.488466
38 8.443416
38 8.721781
38 8.372880
38 8.541356
38 8.409999
38 8.390248
38 8.524998
38 8.499963
38 8.435575
38 8.421095
38 8.427739
38 8.484810
38 8.638724
38 8.344844
38 8.472891
38 8.487998
38 8.411132
38 8.336788
38 8.789287
38 8.369588
38 8.570325
38 8.366422
38 8.483350
38 8.468853
38 8.391366
38 8.543584
38 8.437655
38 8.572197
38 8.575338
38 8.315695
38 8.528208
38 8.287602
38 8.585710
38 8.507807
38 8.719347
38 8.543064
38 8.417244
38 8.642609
38 8.445351
38 8.375852
38 8.536684
38 8.470483
38 8.545522
38 8.666525
38 8.588218
38 8.404914
38 7.896863
38 8.016236
38 8.072733
38 8.242086
38 7.862390
38 7.930755
38 8.029975
38 8.177021
38 8.025361
38 8.195483
38 7.983474
38 7.953290
38 7.968317
38 7.945892
38 8.052081
38 7.909946
38 8.145879
38 8.158876
38 7.961251
38 8.034761
38 8.016266
38 8.113090
38 8.024961
38 8.126861
38 8.061135
38 7.904362
38 8.137586
38 8.067747
38 7.818903
38 7.943695
38 7.952677
38 7.958350
38 8.294225
38 7.917253
38 8.083310
38 8.107237
38 8.125150
38 7.944786
38 7.888773
38 7.900977
38 8.128435
38 8.014296
38 7.999212
38 7.900443
38 8.043315
38 8.150273
38 8.001371
38 7.879244
38 8.069532
38 8.051196
38 8.008467
38 8.000544
38 8.085678
38 8.122199
38 8.050180
38 8.058313
38 7.919987
38 8.064521
38 7.977374
38 7.976655
38 8.325164
38 8.037327
38 8.526354
38 8.211743
38 8.255990
38 8.233271
38 8.042922
38 8.190674
38 8.244446
38 8.101485
38 8.280869
38 8.192988
38 8.073350
38 8.097213
38 8.243271
38 8.219784
38 8.436789
38 8.334401
38 8.177857
38 8.321428
38 8.301671
38 8.212156
38 8.419564
38 7.989458
38 8.287142
38 8.005417
38 8.080600
38 8.082991
38 8.145731
38 8.236139
38 8.158731
38 8.351993
38 8.284277
38 8.075813
38 8.237655
38 8.134975
38 8.229655
38 8.167927
38 7.913942
38 8.159233
38 8.156058
38 8.260175
38 8.190611
38 8.172294
38 8.203975
38 8.244042
38 8.411214
38 8.360875
38 8.151015
38 8.316991
38 8.382136
38 8.326775
38 8.292922
38 8.330926
38 8.195460
38 8.273842
38 8.027868
38 8.163157
38 8.279117
38 8.099467
38 8.113277
38 8.069315
38 7.907775
38 7.988204
38 7.890488
38 7.895198
38 7.913583
38 7.970223
38 7.960678
38 7.902028
38 7.932557
38 8.147645
38 7.984442
38 7.910612
38 7.834361
38 8.012466
38 8.063251
38 7.820798
38 7.921991
38 8.029382
38 8.010459
38 8.082018
38 8.068259
38 8.038034
38 7.911955
38 7.908356
38 8.025564
38 8.261919
38 7.984222
38 7.944725
38 7.933439
38 7.852166
38 8.100405
38 7.856326
38 7.854339
38 8.110353
38 8.038620
38 7.954623
38 8.243023
38 7.871407
38 7.878308
38 8.083122
38 7.971813
38 8.032894
38 7.904731
38 8.038809
38 8.006694
38 7.912783
38 8.017228
38 8.109401
38 7.851947
38 7.872831
38 7.777120
38 7.958202
38 8.073856
38 7.891278
38 7.940584
38 8.058773
38 8.004094
38 8.004170
38 8.160204
38 8.476150
38 8.021788
38 8.143629
38 8.136515
38 8.239617
38 8.312939
38 8.120818
38 8.227133
38 8.343512
38 8.303706
38 8.195814
38 8.134029
38 8.184309
38 8.607108
38 8.273262
38 8.252231
38 8.325927
38 8.166353
38 8.462051
38 8.094265
38 8.188763
38 8.374633
38 8.388065
38 8.238519
38 8.334481
38 8.494535
38 8.406226
38 8.451300
38 8.229231
38 8.230703
38 8.270652
38 8.261158
38 8.062523
38 8.294745
38 8.253652
38 8.170246
38 8.272408
38 8.254591
38 8.352084
38 8.199014
38 8.067670
38 8.225214
38 8.311339
38 8.290741
38 8.506777
38 8.308091
38 8.229421
38 8.144489
38 8.210407
38 8.194920
38 8.180740
38 8.547042
38 8.560481
38 8.517783
38 8.527245
38 8.291273
38 8.258613
38 8.283155
38 8.269282
38 8.881182
38 8.949409
38 8.847272
38 8.792188
38 9.135633
38 8.968651
38 9.344693
38 9.103632
38 8.885538
38 9.054478
38 9.080830
38 9.259929
38 8.955640
38 9.011818
38 9.158621
38 9.013612
38 9.220883
38 8.958435
38 9.130105
38 9.017048
38 9.019712
38 9.044559
38 8.805506
38 8.908287
38 9.048531
38 9.045538
38 9.450296
38 9.233270
38 9.088169
38 9.213258
38 8.813591
38 9.173526
38 9.175210
38 9.144733
38 8.986889
38 8.924431
38 9.146352
38 9.427689
38 9.007922
38 9.186275
38 8.939734
38 9.121411
38 9.329603
38 9.269753
38 9.134096
38 9.253584
38 8.961842
38 8.885247
38 9.229850
38 9.011377
38 9.073217
38 8.926969
38 8.868729
38 8.926705
38 8.957916
38 9.256962
38 9.074025
38 8.851224
38 8.754347
38 8.897124
38 8.605514
38 8.456443
38 8.789048
38 8.544120
38 8.758223
38 8.871884
38 8.825985
38 8.547354
38 8.580243
38 8.728064
38 8.518711
38 8.635878
38 8.343693
38 8.636130
38 8.727513
38 8.538594
38 8.752111
38 8.517253
38 8.626167
38 8.601143
38 8.509384
38 8.613096
38 8.683618
38 8.598889
38 8.834360
38 8.687558
38 8.722680
38 8.521280
38 8.657938
38 8.381783
38 8.809516
38 8.751463
38 8.593965
38 8.564725
38 8.747943
38 8.614523
38 8.625127
38 8.804610
38 8.691171
38 8.786258
38 8.605587
38 8.504165
38 8.497223
38 8.601742
38 8.448636
38 8.399767
38 8.576378
38 8.624546
38 8.751457
38 8.568590
38 8.792847
38 8.584129
38 8.716932
38 8.883254
38 8.762749
38 8.789665
38 8.753193
38 8.823571
38 8.624236
38 8.782843
38 8.284348
38 8.657289
38 8.427598
38 8.341296
38 8.552944
38 8.536806
38 8.316272
38 8.493901
38 8.492940
38 8.461786
38 8.266351
38 8.320417
38 8.503514
38 8.591474
38 8.246311
38 8.565618
38 8.495561
38 8.246063
38 8.478466
38 8.299806
38 8.091126
38 8.376611
38 8.342308
38 8.232957
38 8.587301
38 8.329998
38 8.281977
38 8.517899
38 8.302486
38 8.319856
38 8.365492
38 8.227087
38 8.290808
38 8.524189
38 8.423947
38 8.244418
38 8.310351
38 8.274339
38 8.342050
38 8.390437
38 8.457725
38 8.346945
38 8.326811
38 8.241419
38 8.369321
38 8.306916
38 8.345289
38 8.412031
38 8.335949
38 8.325511
38 8.405392
38 8.455616
38 8.379805
38 8.562300
38 8.440454
38 8.512409
38 8.244558
38 8.431520
38 8.573445
38 8.344940
38 7.903135
38 8.052264
38 8.007420
38 7.953701
38 8.050813
38 8.288517
38 8.075160
38 7.997593
38 7.896098
38 8.013038
38 8.107425
38 8.192406
38 8.034078
38 8.055661
38 8.039019
38 8.065045
38 8.034476
38 8.054023
38 8.019753
38 8.212781
38 8.105157
38 8.116873
38 8.237863
38 8.000552
38 8.008002
38 8.230805
38 8.219778
38 8.133404
38 8.114670
38 8.172225
38 8.118536
38 8.076981
38 8.074722
38 8.211079
38 8.141463
38 8.037492
38 8.303695
38 7.905886
38 7.939595
38 8.158702
38 7.938113
38 8.002703
38 8.147492
38 8.009624
38 8.049702
38 8.047884
38 8.065749
38 8.186280
38 8.111222
38 8.267473
38 8.224079
38 8.043428
38 7.967936
38 7.940271
38 8.220566
38 8.090275
38 8.151844
38 8.014786
38 8.130866
38 8.153675
38 8.809953
38 8.890343
38 9.196208
38 9.023097
38 8.840596
38 9.018972
38 9.018027
38 9.090628
38 8.924409
38 8.789695
38 9.226638
38 9.026451
38 9.029559
38 9.155771
38 8.992554
38 8.992528
38 8.863770
38 9.001741
38 8.925914
38 9.006676
38 9.027077
38 9.030156
38 9.106519
38 8.925865
38 8.854870
38 8.796493
38 8.971291
38 9.097501
38 8.999450
38 9.108441
38 8.865204
38 8.608405
38 9.098883
38 8.786682
38 9.026257
38 8.808413
38 8.735342
38 8.924357
38 8.781753
38 8.887509
38 9.195102
38 8.831338
38 9.036990
38 9.038681
38 8.968517
38 9.063758
38 9.061735
38 9.051124
38 9.014427
38 9.010016
38 8.673763
38 8.921458
38 8.992335
38 9.028942
38 8.894229
38 9.101356
38 8.863787
38 9.128568
38 9.028221
38 9.269891
38 8.497661
38 8.492581
38 8.583752
38 8.533437
38 8.478283
38 8.492577
38 8.311704
38 8.646155
38 8.554002
38 8.447003
38 8.381861
38 8.515841
38 8.567025
38 8.484158
38 8.451737
38 8.565144
38 8.594880
38 8.675964
38 8.345198
38 8.559070
38 8.738539
38 8.599372
38 8.655982
38 8.674061
38 9.016586
38 8.713954
38 8.368294
38 8.391588
38 8.485599
38 8.595493
38 8.453786
38 8.446552
38 8.723444
38 8.462203
38 8.399400
38 8.362014
38 8.539651
38 8.392126
38 8.607354
38 8.614617
38 8.570073
38 8.719617
38 8.566771
38 8.780380
38 8.481396
38 8.507297
38 8.801321
38 8.451595
38 8.456673
38 8.532022
38 8.479253
38 8.719411
38 8.525123
38 8.152944
38 8.676038
38 8.543258
38 8.507165
38 8.257461
38 8.542804
38 8.560139
38 7.985247
38 7.828816
38 7.964744
38 7.958928
38 7.969775
38 8.000946
38 7.770713
38 7.963171
38 8.036529
38 8.098696
38 8.179026
38 7.821017
38 8.179543
38 7.980291
38 8.065709
38 8.117627
38 8.278343
38 8.206879
38 8.103443
38 8.169223
38 8.087294
38 8.114112
38 8.030499
38 7.976284
38 8.155999
38 8.279888
38 8.117448
38 7.988508
38 8.119016
38 7.956782
38 8.042315
38 7.865369
38 8.019382
38 8.053100
38 7.810508
38 8.025449
38 8.044942
38 7.904020
38 8.104754
38 8.139481
38 7.961978
38 8.104185
38 8.104619
38 8.193075
38 8.062721
38 8.033382
38 8.132269
38 8.390950
38 7.988749
38 8.043305
38 8.092887
38 7.982222
38 7.973200
38 7.941467
38 8.233835
38 8.039912
38 8.073236
38 8.035211
38 8.069496
38 8.159383
38 8.312624
38 8.119128
38 8.124723
38 8.061766
38 8.193912
38 8.260250
38 8.311616
38 8.158720
38 8.287538
38 8.399735
38 8.352290
38 8.282855
38 8.236737
38 8.179999
38 8.320031
38 8.513237
38 8.275271
38 8.330258
38 8.410675
38 8.416036
38 8.273995
38 8.224272
38 8.212106
38 8.370794
38 8.170867
38 8.241232
38 8.351388
38 8.427421
38 8.371259
38 8.281148
38 8.170696
38 8.351142
38 8.274800
38 8.345047
38 8.479667
38 8.398608
38 8.306234
38 8.331528
38 8.215137
38 8.317289
38 8.427953
38 8.103940
38 8.350081
38 8.257447
38 8.343860
38 8.278951
38 8.195791
38 8.399962
38 8.425181
38 8.257741
38 8.525944
38 8.423583
38 8.187230
38 8.341579
38 8.421840
38 8.280962
38 8.160751
38 8.209058
38 8.234650
38 8.178923
38 8.383958
38 8.322673
38 8.482442
38 8.594947
38 8.434623
38 8.731705
38 8.550464
38 8.612419
38 8.788510
38 8.840951
38 8.504316
38 8.525829
38 8.624289
38 8.487544
38 8.518554
38 8.459072
38 8.212766
38 8.496947
38 8.524039
38 8.588325
38 8.720636
38 8.485940
38 8.278951
38 8.195777
38 8.659269
38 8.451114
38 8.283889
38 8.539828
38 8.676483
38 8.736744
38 8.640472
38 8.424533
38 8.784298
38 8.866481
38 8.227365
38 8.147429
38 8.344070
38 8.355291
38 8.369684
38 8.430934
38 8.260955
38 8.240591
38 8.157055
38 8.268817
38 8.209212
38 8.279156
38 8.539117
38 8.424477
38 8.655302
38 8.530795
38 8.259672
38 8.413087
38 8.388181
38 8.373467
38 8.209848
38 8.243887
38 8.597637
38 8.476169
38 8.756158
38 8.671293
38 7.749491
38 7.772588
38 7.828301
38 7.895449
38 7.848190
38 7.916318
38 7.889894
38 7.660139
38 7.886229
38 7.856354
38 7.807533
38 7.833355
38 7.938289
38 7.999055
38 7.967470
38 7.936954
38 7.923087
38 7.889048
38 7.738467
38 7.867954
38 8.005180
38 7.987163
38 7.881349
38 7.746441
38 7.776370
38 8.006447
38 7.858681
38 7.861222
38 7.893519
38 8.021761
38 7.972060
38 7.960616
38 7.787096
38 7.888476
38 7.814279
38 7.843544
38 7.767344
38 7.820658
38 7.974546
38 7.856980
38 7.750069
38 7.727988
38 7.897734
38 7.953900
38 7.811178
38 7.851207
38 7.943048
38 7.864780
38 7.887561
38 7.963582
38 7.851654
38 7.906007
38 7.875272
38 7.950863
38 7.784313
38 7.984065
38 7.746084
38 8.007859
38 7.925915
38 7.844626
38 7.892293
38 7.996936
38 7.785303
38 7.704575
38 7.860305
38 7.818713
38 7.933258
38 7.791543
38 7.745263
38 7.839831
38 7.891569
38 8.096487
38 8.041447
38 7.677423
38 7.794859
38 8.079838
38 7.850034
38 7.755627
38 7.772245
38 8.103088
38 7.852330
38 7.782377
38 7.778632
38 7.931830
38 7.866733
38 7.895023
38 7.893523
38 7.662488
38 8.047920
38 7.847677
38 7.793599
38 7.739195
38 7.729125
38 7.685955
38 7.752101
38 7.665979
38 7.969889
38 7.949395
38 7.904978
38 7.988152
38 7.745263
38 7.912816
38 8.196442
38 7.971694
38 7.735857
38 7.701584
38 8.055204
38 7.821415
38 7.825319
38 7.748964
38 7.799309
38 7.836238
38 7.738882
38 7.875381
38 7.815601
38 7.826600
38 7.971924
38 7.924817
38 7.985090
38 7.950882
38 8.647300
38 8.758177
38 8.715233
38 8.779691
38 8.532693
38 8.590152
38 8.467096
38 8.449525
38 8.745129
38 8.578410
38 8.408685
38 8.595781
38 8.622388
38 8.473672
38 8.617847
38 8.561904
38 8.487947
38 8.566448
38 8.586068
38 8.592394
38 8.728982
38 8.682244
38 8.544618
38 8.645364
38 8.364713
38 8.551896
38 8.614603
38 8.663646
38 8.591261
38 8.501433
38 8.768087
38 8.874225
38 8.648667
38 8.573647
38 8.533308
38 8.605574
38 8.378378
38 8.671517
38 8.648622
38 8.370889
38 8.358283
38 8.694255
38 8.625834
38 8.559637
38 8.530115
38 8.439758
38 8.567352
38 8.417876
38 8.537718
38 8.522386
38 8.489099
38 8.407637
38 8.722813
38 8.312355
38 8.488955
38 8.611724
38 8.675154
38 8.661197
38 8.305582
38 8.576882
38 7.611280
38 7.589037
38 7.464608
38 7.540414
38 7.469075
38 7.397864
38 7.442105
38 7.501622
38 7.633413
38 7.440576
38 7.584212
38 7.692883
38 7.509146
38 7.379094
38 7.458273
38 7.546067
38 7.454348
38 7.648950
38 7.520611
38 7.399280
38 7.498626
38 7.547852
38 7.407693
38 7.622441
38 7.608756
38 7.386769
38 7.598379
38 7.530197
38 7.629467
38 7.455859
38 7.430234
38 7.536901
38 7.441405
38 7.454574
38 7.468847
38 7.632606
38 7.369235
38 7.385545
38 7.515871
38 7.507708
38 7.521536
38 7.453195
38 7.449656
38 7.505098
38 7.458830
38 7.573846
38 7.478940
38 7.505196
38 7.385623
38 7.584733
38 7.331310
38 7.412684
38 7.366219
38 7.459095
38 7.545990
38 7.398126
38 7.553306
38 7.416336
38 7.426933
38 7.453053
38 8.348418
38 8.456376
38 8.576170
38 8.554289
38 8.504166
38 8.471337
38 8.594839
38 8.417192
38 8.256595
38 8.216986
38 8.153385
38 8.405674
38 8.392946
38 8.268936
38 8.240916
38 8.441937
38 8.487982
38 8.305037
38 8.531196
38 8.314285
38 8.442053
38 8.562761
38 8.421693
38 8.375432
38 8.328993
38 8.556354
38 8.491517
38 8.611507
38 8.219287
38 8.454045
38 8.468917
38 8.380227
38 8.597059
38 8.703825
38 8.472609
38 8.449033
38 8.659157
38 8.461096
38 8.304236
38 8.328289
38 8.337254
38 8.636706
38 8.550224
38 8.452077
38 8.403335
38 8.132091
38 8.352637
38 8.395861
38 8.402282
38 8.446414
38 8.551074
38 8.638806
38 8.624964
38 8.562016
38 8.394730
38 8.345105
38 8.327844
38 8.404565
38 8.564692
38 8.524308
38 9.334389
38 9.443714
38 9.138699
38 9.436176
38 9.195150
38 9.057669
38 9.182056
38 9.146315
38 8.921762
38 9.098069
38 9.250771
38 9.059060
38 9.175077
38 9.066127
38 8.977974
38 9.141979
38 8.922465
38 8.881712
38 9.058596
38 9.132374
38 8.951311
38 9.151810
38 8.940882
38 9.204398
38 9.005492
38 9.336229
38 8.720455
38 9.078713
38 9.461796
38 9.172136
38 9.277473
38 9.160454
38 9.306874
38 9.221004
38 9.090291
38 9.385930
38 9.540586
38 9.623782
38 9.568781
38 9.591249
38 9.222276
38 9.580841
38 9.238421
38 9.318932
38 9.528031
38 9.195721
38 9.016857
38 8.820877
38 9.174032
38 9.184446
38 9.509770
38 9.277080
38 9.194091
38 9.231979
38 9.010857
38 9.177931
38 9.445266
38 9.355554
38 9.258960
38 8.961721
38 7.576319
38 7.805596
38 7.708639
38 7.789874
38 7.792973
38 7.700090
38 7.748912
38 7.763786
38 7.777808
38 7.777334
38 7.704343
38 7.640791
38 7.726201
38 7.773860
38 7.911333
38 7.677817
38 7.651702
38 7.745662
38 7.641484
38 7.660271
38 7.749346
38 7.792530
38 7.722253
38 7.789730
38 7.823736
38 7.884605
38 7.917280
38 7.808785
38 7.760575
38 7.746986
38 7.736587
38 7.724698
38 7.858089
38 7.756793
38 7.876350
38 7.721735
38 7.853797
38 7.975712
38 7.764849
38 7.811770
38 7.674768
38 7.729083
38 7.719264
38 7.745631
38 7.789340
38 7.945016
38 7.798267
38 7.823322
38 7.852339
38 7.758414
38 7.617251
38 7.752032
38 7.593653
38 7.793733
38 7.636341
38 7.640942
38 7.742801
38 7.742722
38 7.744155
38 7.820261
38 8.167772
38 8.270163
38 8.264543
38 8.508811
38 8.328171
38 8.382693
38 8.292363
38 8.371205
38 8.551781
38 8.378371
38 8.424438
38 8.257386
38 8.225117
38 8.392972
38 8.300343
38 8.423443
38 8.528230
38 8.548412
38 8.474024
38 8.305729
38 8.235800
38 8.521745
38 8.479399
38 8.281936
38 8.449390
38 8.310701
38 8.224563
38 8.168058
38 8.346073
38 8.579950
38 8.341677
38 8.352503
38 8.425251
38 8.510411
38 8.404447
38 8.239554
38 8.264299
38 8.458896
38 8.293717
38 8.356626
38 8.217054
38 8.314456
38 8.280214
38 8.329475
38 8.224530
38 8.375277
38 8.358290
38 8.377706
38 8.472570
38 8.428644
38 8.260726
38 8.188459
38 8.486489
38 8.365929
38 8.356140
38 8.292655
38 8.483191
38 8.148072
38 8.163883
38 8.463837
38 8.503174
38 8.755674
38 8.418286
38 8.480719
38 8.544416
38 8.475298
38 8.420418
38 8.311163
38 8.383346
38 8.529694
38 8.563282
38 8.487719
38 8.311728
38 8.618427
38 8.472323
38 8.401559
38 8.456244
38 8.249073
38 8.291681
38 8.528274
38 8.472931
38 8.381352
38 8.471416
38 8.463725
38 8.375164
38 8.571153
38 8.556019
38 8.489447
38 8.476771
38 8.545563
38 8.117941
38 8.295132
38 8.484057
38 8.561375
38 8.531322
38 8.358600
38 8.488648
38 8.372924
38 8.222184
38 8.403489
38 8.377519
38 8.367567
38 8.611414
38 8.408095
38 8.613847
38 8.415611
38 8.385334
38 8.539343
38 8.408650
38 8.464819
38 8.314003
38 8.371962
38 8.564145
38 8.448542
38 8.618273
38 8.264221
38 8.571739
38 8.337617
38 8.316904
38 8.411344
38 8.923257
38 8.736522
38 8.587566
38 9.176923
38 8.780686
38 8.905217
38 8.947063
38 9.322759
38 9.310301
38 9.288946
38 9.405292
38 8.923541
38 8.893580
38 9.215265
38 9.199671
38 9.059099
38 9.099512
38 9.009678
38 9.309102
38 8.934582
38 9.143861
38 8.858203
38 9.065690
38 9.143564
38 9.174994
38 9.011311
38 9.056911
38 9.080814
38 8.871211
38 8.984827
38 9.074545
38 8.990180
38 8.836896
38 8.742542
38 8.830473
38 8.752001
38 9.022113
38 8.845624
38 8.930204
38 9.287357
38 8.728551
38 9.053990
38 9.024694
38 8.834548
38 9.222947
38 8.921127
38 8.959987
38 9.228203
38 8.866841
38 8.629118
38 8.657834
38 8.665940
38 8.804462
38 8.840862
38 8.944015
38 8.752599
38 8.727901
38 8.697040
38 8.941648
38 9.094941
38 8.541018
38 8.599674
38 8.727278
38 8.697962
38 8.520908
38 8.677924
38 8.490065
38 8.693953
38 8.566743
38 8.617009
38 8.740299
38 8.572722
38 8.887275
38 8.695110
38 8.708294
38 8.783624
38 8.775718
38 8.707182
38 8.723087
38 8.775393
38 8.844334
38 8.785745
38 8.905831
38 8.676597
38 8.631726
38 8.952511
38 8.646948
38 8.675539
38 8.776187
38 8.532525
38 8.648687
38 8.601035
38 8.557772
38 8.659954
38 8.574498
38 8.655400
38 8.580737
38 8.448222
38 8.505802
38 8.569975
38 8.618006
38 8.595941
38 8.432526
38 8.611005
38 8.839128
38 8.681691
38 8.423578
38 8.655990
38 8.647406
38 8.678417
38 8.398711
38 8.858224
38 8.801567
38 8.644824
38 8.583600
38 8.878382
38 8.711516
38 8.588510
38 8.664871
38 8.645165
38 8.424893
38 8.278813
38 8.360026
38 8.196146
38 8.333161
38 8.205110
38 8.111751
38 8.515702
38 8.345911
38 8.319710
38 8.447345
38 8.336935
38 8.383137
38 8.191991
38 8.283710
38 8.229439
38 8.258411
38 8.439970
38 8.293398
38 8.193496
38 8.096295
38 8.263755
38 8.404902
38 8.418379
38 8.277178
38 8.099068
38 8.241284
38 8.251952
38 8.379244
38 8.280370
38 8.211795
38 8.206410
38 8.350336
38 8.243100
38 8.051118
38 8.211847
38 8.571968
38 8.294564
38 8.073585
38 8.440502
38 8.298704
38 8.150400
38 8.202278
38 8.213494
38 8.276152
38 8.287756
38 8.139041
38 8.294061
38 8.293902
38 8.342638
38 8.200398
38 8.150692
38 8.267152
38 8.172889
38 8.262225
38 8.240865
38 8.174672
38 8.238186
38 8.248528
38 8.209284
38 7.988179
38 7.926576
38 8.036371
38 8.160905
38 8.029163
38 8.094646
38 8.044658
38 8.148166
38 7.960499
38 8.019021
38 8.111802
38 8.299415
38 8.228678
38 8.288269
38 8.025643
38 8.001905
38 8.033749
38 8.260012
38 8.098302
38 8.153131
38 8.050380
38 8.299175
38 8.213066
38 7.967442
38 8.156046
38 8.131242
38 8.147465
38 8.112876
38 8.092783
38 8.131932
38 8.077451
38 8.318850
38 8.034515
38 8.203770
38 8.199936
38 8.065115
38 8.191763
38 8.259070
38 8.022715
38 8.051323
38 8.154656
38 8.073802
38 8.081072
38 8.147045
38 8.154068
38 8.018934
38 8.078192
38 7.983082
38 8.275718
38 7.980994
38 8.166280
38 8.150419
38 8.141205
38 8.171005
38 8.278192
38 8.181605
38 8.163835
38 8.037894
38 8.357864
38 8.264653
38 8.607451
38 8.579809
38 8.610445
38 8.813702
38 8.648807
38 8.696883
38 8.660871
38 8.714939
38 8.451148
38 8.815958
38 8.755703
38 8.540046
38 8.552257
38 8.881372
38 8.890915
38 8.451720
38 8.870574
38 8.781122
38 8.778300
38 9.161479
38 9.046548
38 8.929797
38 8.990506
38 8.974954
38 8.656720
38 8.459982
38 8.655250
38 8.887233
38 8.699778
38 8.672273
38 8.766402
38 8.484919
38 8.888066
38 8.534840
38 8.667270
38 8.714438
38 8.615373
38 8.710426
38 8.720873
38 8.745927
38 8.798722
38 8.550555
38 8.743672
38 8.700268
38 8.751147
38 9.057351
38 9.116896
38 8.850257
38 8.657159
38 8.527192
38 8.555483
38 8.856878
38 8.732178
38 8.795655
38 8.692802
38 8.907615
38 8.981038
38 8.717337
38 8.755966
38 8.796269
38 8.503677
38 8.328308
38 8.619648
38 8.421057
38 8.739366
38 8.607432
38 8.341818
38 8.507478
38 8.702237
38 8.743325
38 8.145256
38 8.334780
38 8.457393
38 8.513547
38 8.601643
38 8.549349
38 8.440552
38 8.577355
38 8.408417
38 8.261115
38 8.422648
38 8.414787
38 8.478114
38 8.794472
38 8.315605
38 8.591308
38 8.685648
38 8.452499
38 8.532137
38 8.453968
38 8.590981
38 8.301240
38 8.556180
38 8.374065
38 8.927383
38 8.579503
38 8.400620
38 8.449725
38 8.316786
38 8.253325
38 8.425128
38 8.621729
38 8.505401
38 8.452039
38 8.524377
38 8.128422
38 8.381721
38 8.476948
38 8.278114
38 8.545258
38 8.705582
38 8.579323
38 8.373296
38 8.378191
38 8.579640
38 8.383895
38 8.502134
38 8.159795
38 8.529270
38 8.654060
38 8.038470
38 8.222089
38 8.114306
38 8.203354
38 8.072610
38 8.050136
38 8.146121
38 8.313710
38 8.279454
38 8.180630
38 8.211895
38 8.099812
38 8.265789
38 8.258550
38 8.236162
38 8.272007
38 8.142255
38 8.236463
38 8.162838
38 8.112427
38 8.213158
38 8.131177
38 8.254037
38 8.437575
38 8.335715
38 8.217000
38 8.282047
38 8.213743
38 8.323254
38 8.253024
38 8.430957
38 8.133572
38 8.141682
38 8.279214
38 8.130431
38 8.195465
38 8.199926
38 8.214417
38 8.372599
38 8.083877
38 8.231457
38 8.117489
38 8.370377
38 8.327034
38 8.094254
38 8.072056
38 8.264777
38 8.225255
38 8.208776
38 8.146799
38 8.270098
38 8.172583
38 8.368706
38 8.469276
38 8.335893
38 8.156721
38 8.333757
38 8.193167
38 8.154227
38 8.118166
38 8.978107
38 9.027948
38 9.019615
38 9.421075
38 9.351483
38 9.123521
38 9.162413
38 9.164094
38 9.264474
38 9.075873
38 9.216025
38 8.999026
38 9.457321
38 9.145354
38 9.029233
38 8.853843
38 8.999102
38 9.137166
38 8.954618
38 9.200826
38 9.240953
38 9.427440
38 9.565279
38 9.531839
38 9.612156
38 9.796575
38 9.329336
38 9.239459
38 9.046945
38 9.417608
38 9.088569
38 9.316078
38 8.711812
38 9.036398
38 8.885229
38 9.439283
38 9.070505
38 8.575199
38 9.151720
38 8.947302
38 9.156344
38 8.813073
38 9.249718
38 9.424232
38 9.158520
38 9.379147
38 9.123958
38 9.436900
38 9.429889
38 9.425936
38 9.245884
38 9.243993
38 9.381872
38 9.365892
38 9.031526
38 9.443798
38 9.672064
38 9.208728
38 9.112878
38 9.128670
38 8.613101
38 8.889572
38 8.761456
38 8.741158
38 8.669876
38 8.703842
38 9.119029
38 8.905044
38 8.817601
38 8.634652
38 8.728557
38 8.639535
38 8.898460
38 8.658151
38 8.691535
38 8.881379
38 8.918136
38 8.701681
38 8.803493
38 8.826536
38 9.049369
38 8.867001
38 8.962463
38 8.751138
38 8.885641
38 8.727928
38 8.659058
38 8.662741
38 8.771007
38 8.660934
38 8.874294
38 8.827251
38 9.165886
38 8.686451
38 9.096673
38 8.787781
38 8.711897
38 8.617289
38 8.715729
38 8.691913
38 8.631351
38 8.793434
38 8.720906
38 8.612194
38 8.768559
38 8.809152
38 8.804751
38 8.616583
38 8.848806
38 8.698318
38 8.934593
38 8.939951
38 8.991112
38 8.911620
38 8.572811
38 8.859408
38 8.525831
38 8.800233
38 9.132604
38 8.895240
38 7.981856
38 7.928557
38 8.040145
38 8.181923
38 8.084943
38 8.117101
38 8.029076
38 8.052095
38 7.991607
38 7.949619
38 7.789385
38 7.946445
38 8.070755
38 8.016872
38 8.029549
38 8.127298
38 7.949941
38 8.041969
38 7.942952
38 8.074195
38 8.009458
38 7.892492
38 7.937638
38 7.943601
38 8.010479
38 7.967885
38 7.934015
38 7.928679
38 8.179723
38 7.996656
38 8.021565
38 8.143247
38 7.999894
38 7.881830
38 8.018754
38 7.919383
38 7.866175
38 7.808563
38 7.910045
38 7.893168
38 8.056776
38 7.978604
38 7.960565
38 7.929746
38 7.904404
38 7.965293
38 8.247276
38 8.054836
38 7.833319
38 7.968889
38 7.940861
38 8.031341
38 8.109658
38 7.942032
38 8.112707
38 7.960031
38 8.086466
38 7.999932
38 8.111658
38 8.004842
38 8.344055
38 8.089560
38 8.395742
38 8.161982
38 8.326072
38 8.281484
38 8.234468
38 8.190198
38 8.223263
38 8.289204
38 8.086918
38 8.319716
38 8.448625
38 8.437450
38 8.297035
38 8.253033
38 8.222474
38 8.109906
38 8.371503
38 8.311538
38 8.315667
38 8.171123
38 8.180487
38 8.330176
38 8.193759
38 8.065295
38 8.313371
38 8.281981
38 8.230712
38 8.185421
38 8.329239
38 8.272385
38 8.359890
38 8.217218
38 8.262593
38 8.252265
38 8.404844
38 8.206391
38 8.328208
38 8.246310
38 8.264937
38 8.065382
38 8.203429
38 8.226422
38 8.216004
38 8.239865
38 8.425255
38 8.321773
38 8.248118
38 8.097102
38 8.366600
38 8.355104
38 8.198287
38 8.132366
38 8.211463
38 8.255595
38 8.375495
38 8.182940
38 8.326959
38 8.352636
38 8.615632
38 8.418623
38 8.726190
38 8.596145
38 8.618204
38 8.533447
38 8.649738
38 8.643250
38 8.742389
38 8.523422
38 8.685627
38 8.422837
38 8.622516
38 8.711568
38 8.491879
38 8.668795
38 8.636729
38 8.600094
38 8.481552
38 8.583683
38 8.523767
38 8.829727
38 8.516607
38 8.517070
38 8.142849
38 8.347813
38 8.516364
38 8.446462
38 8.617379
38 8.477612
38 8.546072
38 8.347447
38 8.437686
38 8.512240
38 8.740882
38 8.576456
38 8.307941
38 8.647688
38 8.693639
38 8.543359
38 8.485934
38 8.959841
38 8.531992
38 8.528133
38 8.469362
38 8.720157
38 8.260949
38 8.583413
38 8.552390
38 8.694552
38 8.694763
38 8.764277
38 8.363620
38 8.642184
38 8.432763
38 8.528788
38 8.430451
38 8.428749
38 8.577384
38 8.536935
38 8.492275
38 8.329587
38 8.194659
38 8.421234
38 8.268579
38 8.179098
38 8.376666
38 8.285527
38 8.299173
38 8.306717
38 8.383446
38 8.236947
38 8.539807
38 8.409464
38 8.285861
38 8.283822
38 8.328041
38 8.391568
38 8.626852
38 8.322595
38 8.332540
38 8.254838
38 8.355280
38 8.098648
38 8.519159
38 8.534272
38 8.329502
38 8.290635
38 8.030557
38 8.149439
38 8.164943
38 8.239906
38 8.282717
38 8.115883
38 8.393923
38 8.294975
38 8.293017
38 8.213454
38 8.336699
38 8.155900
38 8.258239
38 8.510202
38 8.489862
38 8.325792
38 8.240184
38 8.434128
38 8.519766
38 8.417129
38 8.279869
38 8.379800
38 8.182712
38 8.299000
38 8.248926
38 8.277038
38 8.233649
38 8.359901
38 8.338509
38 8.387585
38 8.324063
38 8.466970
38 7.811046
38 7.680879
38 7.835777
38 7.645954
38 7.820933
38 7.818508
38 7.717716
38 7.706523
38 7.775482
38 7.815533
38 7.745383
38 7.678805
38 7.807797
38 7.945462
38 7.758656
38 7.862789
38 7.709330
38 7.941073
38 7.813586
38 7.719579
38 7.835204
38 7.823253
38 7.802347
38 7.738719
38 7.708730
38 7.702852
38 7.697929
38 7.790160
38 7.767470
38 7.775516
38 7.826340
38 7.697390
38 7.734150
38 7.663591
38 7.718111
38 7.766973
38 7.779657
38 7.845077
38 7.735536
38 7.811212
38 7.691040
38 7.848763
38 7.785890
38 7.827758
38 7.758292
38 7.684127
38 7.798402
38 7.920251
38 7.818071
38 7.907492
38 7.674254
38 7.894818
38 7.725137
38 7.676970
38 7.869737
38 7.782740
38 7.887362
38 7.849788
38 7.620078
38 7.751826
38 8.204477
38 8.040905
38 8.147061
38 8.066292
38 8.350550
38 8.048274
38 8.060799
38 8.050602
38 7.915465
38 8.242139
38 8.012506
38 8.080422
38 7.922826
38 8.137918
38 8.275562
38 8.046246
38 8.146435
38 7.946687
38 8.081867
38 8.151741
38 8.238829
38 8.242284
38 8.144679
38 8.308522
38 8.110752
38 8.259470
38 8.130378
38 8.173151
38 8.148262
38 8.065854
38 7.974394
38 7.967438
38 8.311064
38 8.186862
38 8.066448
38 7.984305
38 8.198675
38 8.170949
38 8.069233
38 8.044328
38 8.225717
38 8.205468
38 8.076985
38 8.058620
38 8.223185
38 8.080990
38 8.004370
38 8.231807
38 8.043796
38 8.131679
38 8.141368
38 8.037170
38 8.078621
38 7.947591
38 8.261983
38 8.015576
38 8.056144
38 8.160704
38 8.087701
38 8.208957
38 8.543020
38 8.451036
38 8.663327
38 8.471010
38 8.425569
38 8.346683
38 8.233024
38 8.432094
38 8.459369
38 8.435416
38 8.471795
38 8.255918
38 8.433877
38 8.377155
38 8.288973
38 8.525072
38 8.400911
38 8.414187
38 8.513790
38 8.483108
38 8.442857
38 8.523212
38 8.446178
38 8.445931
38 8.461739
38 8.581942
38 8.407012
38 8.631154
38 8.392038
38 8.480434
38 8.346520
38 8.566457
38 8.454330
38 8.572648
38 8.519784
38 8.456299
38 8.443787
38 8.336020
38 8.418629
38 8.291175
38 8.336117
38 8.367096
38 8.399374
38 8.494507
38 8.398913
38 8.265214
38 8.408716
38 8.403609
38 8.249316
38 8.282319
38 8.516589
38 8.348868
38 8.394743
38 8.397440
38 8.507314
38 8.445210
38 8.469405
38 8.333435
38 8.649037
38 8.461050
38 8.317053
38 8.470809
38 8.359094
38 8.292575
38 8.430628
38 8.252666
38 8.284840
38 8.213025
38 8.429755
38 8.316035
38 8.328823
38 8.266387
38 8.375380
38 8.416352
38 8.129816
38 8.391041
38 8.277194
38 8.401886
38 8.256335
38 8.459633
38 8.200906
38 8.257304
38 8.230681
38 8.182370
38 8.337219
38 8.422824
38 8.100863
38 8.078298
38 8.267016
38 8.452345
38 8.309205
38 8.322286
38 8.377638
38 8.127886
38 8.262727
38 8.439236
38 8.388657
38 8.233720
38 8.378746
38 8.381936
38 8.249094
38 8.292623
38 8.412478
38 8.428240
38 8.163449
38 8.159153
38 8.298940
38 8.221676
38 8.123882
38 8.233288
38 8.196776
38 8.261755
38 8.399195
38 8.253947
38 8.170350
38 8.287600
38 8.111162
38 8.392119
38 8.249559
38 8.494065
38 8.704958
38 8.542571
38 8.588224
38 8.657299
38 8.576202
38 8.627949
38 8.838314
38 8.703439
38 8.655077
38 8.641407
38 8.447158
38 8.627743
38 8.737588
38 8.587509
38 8.750839
38 8.738839
38 8.773645
38 8.665000
38 8.719509
38 8.638121
38 8.657923
38 8.527164
38 8.593496
38 8.748068
38 8.602050
38 8.651027
38 8.365375
38 8.456292
38 8.452654
38 8.746036
38 8.366110
38 8.546100
38 8.663529
38 8.585746
38 8.486611
38 8.618965
38 8.638379
38 8.520275
38 8.625918
38 8.509197
38 8.534267
38 8.638439
38 8.685966
38 8.388898
38 8.497532
38 8.629113
38 8.565432
38 8.545240
38 8.684429
38 8.556536
38 8.587232
38 8.671170
38 8.361401
38 8.795280
38 8.478001
38 8.698333
38 8.378320
38 8.736524
38 8.543925
38 8.465507
38 9.665963
38 9.287578
38 9.404106
38 9.120538
38 9.240707
38 9.345886
38 9.540498
38 9.553904
38 9.319843
38 9.317460
38 9.637436
38 9.670676
38 9.288346
38 9.218782
38 9.249956
38 9.624918
38 9.442239
38 9.664051
38 9.441732
38 9.515231
38 9.104077
38 9.545725
38 9.336981
38 9.406632
38 9.109573
38 9.326445
38 9.273999
38 9.362329
38 9.096334
38 9.411973
38 9.148075
38 9.190082
38 9.561947
38 9.485081
38 9.432853
38 9.492432
38 9.259148
38 9.345560
38 9.364478
38 9.463123
38 9.416342
38 9.494746
38 9.298891
38 9.684749
38 9.407119
38 9.348874
38 9.152663
38 9.404308
38 9.488860
38 9.198714
38 9.431368
38 9.405910
38 9.643666
38 9.496767
38 9.409400
38 9.533167
38 9.617081
38 9.370466
38 9.518183
38 9.517289
38 8.540260
38 8.724330
38 8.519315
38 8.721176
38 8.231157
38 8.345039
38 8.165961
38 8.183897
38 8.410766
38 8.267603
38 8.615982
38 8.225790
38 8.442458
38 8.477196
38 8.403169
38 8.430496
38 8.526844
38 8.463681
38 8.497740
38 8.550894
38 8.433492
38 8.251585
38 8.274800
38 8.280887
38 8.238084
38 8.298819
38 8.122102
38 8.406407
38 8.285489
38 8.056288
38 8.127784
38 8.327414
38 8.139856
38 8.145228
38 8.179544
38 8.338407
38 8.414341
38 8.361383
38 8.121631
38 8.275593
38 8.335620
38 8.291369
38 8.311052
38 8.232040
38 8.131140
38 8.374608
38 8.309581
38 8.325409
38 8.416220
38 8.277479
38 8.333867
38 8.451561
38 8.492823
38 8.201574
38 8.320594
38 8.440422
38 8.537832
38 8.526451
38 8.372013
38 8.442454
38 10.101763
38 9.915964
38 10.003733
38 9.809601
38 10.057910
38 9.798638
38 9.940779
38 9.427041
38 9.790066
38 9.173141
38 9.563083
38 9.445699
38 9.680246
38 9.408942
38 9.709871
38 9.841103
38 9.797519
38 9.527367
38 9.651007
38 10.111500
38 9.917020
38 9.550824
38 10.054534
38 10.353194
38 10.310179
38 9.562062
38 9.747466
38 9.687691
38 9.959235
38 10.493608
38 10.381702
38 9.968619
38 9.783133
38 9.743619
38 9.556711
38 9.319437
38 9.728052
38 9.855777
38 9.784417
38 9.614449
38 9.621445
38 9.771966
38 9.785847
38 9.398555
38 9.762865
38 9.465272
38 9.394524
38 9.857382
38 9.464969
38 9.591078
38 9.611270
38 9.314955
38 9.705075
38 9.967751
38 9.870702
38 10.086953
38 9.930033
38 8.949777
38 9.678800
38 9.411602
38 7.701349
38 7.768025
38 7.684815
38 7.712985
38 7.730702
38 7.645915
38 7.695840
38 7.782058
38 7.743195
38 7.743951
38 7.773946
38 7.850603
38 7.760022
38 7.783608
38 7.854077
38 7.927998
38 7.810763
38 7.716652
38 7.775045
38 7.898445
38 7.899418
38 7.704652
38 7.721558
38 7.859248
38 7.695124
38 7.864373
38 7.688589
38 7.779475
38 7.742814
38 7.869537
38 7.795603
38 7.781677
38 7.770894
38 7.834935
38 7.804175
38 7.726465
38 7.723793
38 7.732023
38 7.820547
38 7.769297
38 7.807737
38 7.899093
38 7.787070
38 7.903461
38 7.798529
38 7.803819
38 7.840729
38 7.878330
38 7.861291
38 7.848008
38 7.858473
38 7.803109
38 7.834339
38 7.734582
38 7.756942
38 7.686342
38 7.795618
38 7.778189
38 7.883727
38 7.898192
38 8.408211
38 8.516744
38 8.604088
38 8.640566
38 8.152797
38 8.359945
38 8.382608
38 8.516690
38 8.574628
38 8.585934
38 8.655972
38 9.024787
38 8.267675
38 8.273450
38 8.658170
38 8.535307
38 8.608134
38 8.770442
38 8.640255
38 8.663020
38 8.478277
38 8.722572
38 8.555569
38 8.608469
38 8.510325
38 8.553890
38 8.538162
38 8.528472
38 8.439840
38 8.512754
38 8.687975
38 8.626085
38 8.652235
38 8.797918
38 8.447294
38 8.717597
38 8.593422
38 8.505340
38 8.589972
38 8.420446
38 8.308812
38 8.534474
38 8.315490
38 8.515226
38 8.456731
38 8.844313
38 8.688452
38 8.369568
38 8.432520
38 8.686404
38 8.570725
38 8.698888
38 8.378436
38 8.399349
38 8.281289
38 8.578679
38 8.679461
38 8.499975
38 8.471885
38 8.623085
38 8.791687
38 8.686047
38 8.951892
38 8.904265
38 8.821287
38 9.079893
38 9.042806
38 9.062145
38 8.668058
38 8.950327
38 8.917934
38 8.787742
38 8.793035
38 8.822564
38 8.781020
38 8.724274
38 8.793184
38 8.784753
38 8.841509
38 8.594525
38 8.982616
38 8.662779
38 8.794277
38 9.259574
38 8.886053
38 8.727651
38 8.706113
38 8.559013
38 8.928028
38 9.042220
38 8.751040
38 9.048934
38 8.766911
38 8.949006
38 8.810767
38 8.955026
38 8.858745
38 9.243698
38 8.740376
38 8.780910
38 8.673923
38 8.963427
38 9.141028
38 8.895094
38 9.166911
38 9.047963
38 9.034153
38 8.986823
38 8.768594
38 8.849210
38 8.991519
38 8.919640
38 8.809418
38 8.906291
38 8.706810
38 9.047608
38 8.718978
38 8.927167
38 8.909432
38 9.236682
38 8.387116
38 8.269423
38 8.162409
38 8.087241
38 8.190165
38 8.015478
38 8.352702
38 7.960226
38 8.127012
38 8.188813
38 8.199984
38 8.312894
38 8.166310
38 8.074943
38 8.054689
38 8.387552
38 8.055921
38 8.107419
38 8.255752
38 8.363865
38 8.010101
38 8.096789
38 8.132242
38 8.049685
38 8.187832
38 7.988312
38 8.023781
38 7.996565
38 8.322075
38 8.148813
38 8.106146
38 8.169088
38 8.210105
38 8.131070
38 8.194042
38 8.137989
38 8.138587
38 8.230606
38 8.347462
38 8.309782
38 8.124259
38 8.297167
38 8.011879
38 8.117786
38 8.290450
38 8.155609
38 8.212135
38 8.113367
38 8.014492
38 8.293011
38 8.068932
38 8.207583
38 8.204511
38 8.139780
38 7.969218
38 8.078879
38 8.185797
38 8.097935
38 8.171371
38 8.010285
38 8.643566
38 8.632582
38 8.776078
38 8.724905
38 8.956469
38 8.593191
38 8.551491
38 8.677082
38 8.635487
38 8.577242
38 8.733238
38 8.659204
38 8.549474
38 8.501786
38 8.632208
38 8.851080
38 8.981855
38 8.929521
38 9.097162
38 8.995806
38 9.142667
38 9.188765
38 8.704276
38 8.892127
38 8.684524
38 8.877576
38 9.047803
38 8.435561
38 8.805833
38 8.846036
38 8.897433
38 9.386116
38 9.257563
38 8.898993
38 8.803163
38 8.678788
38 8.639241
38 9.133972
38 9.002286
38 8.554035
38 8.805759
38 8.742755
38 8.925918
38 8.917762
38 8.784156
38 8.958525
38 9.030997
38 8.989661
38 8.984841
38 8.793695
38 8.798551
38 8.655179
38 8.914631
38 8.854311
38 8.686767
38 8.828485
38 8.930492
38 8.909389
38 9.067790
38 9.004995
38 8.254657
38 8.240347
38 8.284268
38 8.361456
38 8.316980
38 8.010571
38 8.456061
38 8.380655
38 8.213669
38 8.453975
38 8.173865
38 8.484659
38 8.619630
38 8.231484
38 8.209613
38 8.212235
38 8.283362
38 8.163492
38 8.366080
38 8.276465
38 8.506095
38 8.248331
38 8.220595
38 8.305557
38 8.443105
38 8.239870
38 8.229593
38 8.296685
38 8.354719
38 8.444748
38 8.322339
38 8.238751
38 8.371171
38 8.413653
38 8.281611
38 8.513558
38 8.410892
38 8.280326
38 8.336428
38 8.459300
38 8.309758
38 8.275395
38 8.481386
38 8.318610
38 8.355479
38 8.467021
38 8.155148
38 8.245536
38 8.421791
38 8.424227
38 8.360175
38 8.429540
38 8.517665
38 8.388552
38 8.197689
38 8.336029
38 8.332401
38 8.625579
38 8.367115
38 8.217690
38 8.212980
38 8.190226
38 8.225619
38 8.100979
38 8.258769
38 8.194768
38 8.284046
38 8.183402
38 8.055821
38 8.085165
38 8.204025
38 8.085666
38 8.080177
38 8.175871
38 8.191669
38 8.290805
38 8.269670
38 8.258814
38 8.112082
38 8.204275
38 8.080738
38 8.035150
38 8.144343
38 8.182542
38 8.028935
38 8.384388
38 8.154178
38 8.078286
38 8.181610
38 8.068829
38 7.986795
38 8.159550
38 8.182922
38 8.159781
38 8.085259
38 8.066702
38 8.185746
38 8.105992
38 8.131041
38 8.048424
38 8.012979
38 8.223792
38 8.153892
38 8.042344
38 8.059252
38 8.147760
38 8.061386
38 8.127232
38 8.136431
38 8.180614
38 8.127121
38 8.103732
38 8.158690
38 8.074674
38 8.080992
38 8.066641
38 8.167774
38 8.188454
38 8.032216
38 8.183049
38 8.499464
38 8.592765
38 8.502555
38 8.582420
38 8.477610
38 8.248869
38 8.400811
38 8.599639
38 8.409174
38 8.539217
38 8.652199
38 8.358413
38 8.516838
38 8.542657
38 8.268988
38 8.506931
38 8.662982
38 8.524260
38 8.815118
38 8.582652
38 8.498339
38 8.805582
38 8.888876
38 8.372929
38 8.682142
38 8.676634
38 8.402149
38 8.651662
38 8.701950
38 8.617069
38 8.489733
38 8.743885
38 8.673740
38 8.516724
38 8.477225
38 8.638145
38 8.648158
38 8.855014
38 8.631722
38 8.430283
38 8.877708
38 8.576038
38 8.730430
38 8.914914
38 8.582571
38 8.651386
38 8.465275
38 8.631533
38 8.573476
38 8.921249
38 8.584191
38 9.084111
38 8.788870
38 8.524975
38 8.667002
38 8.638853
38 8.523810
38 8.633570
38 8.550489
38 8.625578
38 8.837924
38 8.333706
38 8.464340
38 8.524321
38 8.639196
38 8.513928
38 8.497760
38 8.598873
38 8.466952
38 8.600366
38 8.343470
38 8.568864
38 8.527959
38 8.510704
38 8.594077
38 8.841678
38 8.755706
38 8.568168
38 8.320285
38 8.460902
38 8.660760
38 8.434115
38 8.636780
38 8.512944
38 8.622528
38 8.533636
38 8.514060
38 8.765812
38 8.538261
38 8.376802
38 8.682561
38 8.740003
38 8.691241
38 8.776008
38 8.681043
38 8.526435
38 8.324342
38 8.557418
38 8.453422
38 8.620502
38 8.712792
38 8.261934
38 8.459887
38 8.336203
38 8.491475
38 8.446719
38 8.650350
38 8.441259
38 8.718722
38 8.555922
38 8.576963
38 8.874222
38 8.485149
38 8.502376
38 8.370569
38 8.589531
38 8.404246
38 8.588714
38 8.402692
38 8.333010
38 8.484613
38 8.611123
38 8.295627
38 8.344937
38 8.501878
38 8.533711
38 8.865864
38 8.472818
38 8.375871
38 8.387163
38 8.420730
38 8.432178
38 8.267689
38 8.864800
38 8.483198
38 8.516344
38 8.500997
38 8.648837
38 8.605916
38 9.019398
38 8.711640
38 8.501255
38 8.543830
38 8.909623
38 8.703306
38 8.843773
38 8.670828
38 8.533254
38 8.596741
38 8.909887
38 8.344987
38 8.500407
38 8.348313
38 8.371324
38 8.459013
38 8.504764
38 8.603084
38 8.535865
38 8.544031
38 8.512902
38 8.617861
38 8.496781
38 8.587943
38 8.499826
38 8.454771
38 8.326332
38 8.467073
38 8.375811
38 8.526108
38 8.515188
38 8.386937
38 8.406609
38 8.566929
38 8.619696
38 8.506077
38 8.669537
38 8.318032
38 8.489231
38 8.385915
38 8.971014
38 8.167998
38 8.312222
38 8.185595
38 8.168499
38 8.211366
38 8.305096
38 8.201109
38 8.247946
38 8.256598
38 8.391479
38 8.184531
38 8.400159
38 8.221130
38 8.096950
38 8.218871
38 8.136157
38 8.284874
38 8.086864
38 8.169171
38 8.147593
38 8.096040
38 8.212221
38 8.325642
38 7.982872
38 8.189686
38 8.280880
38 8.072787
38 8.233798
38 8.062552
38 8.120405
38 8.099764
38 8.089815
38 8.166629
38 8.190099
38 8.246753
38 8.341032
38 8.222052
38 8.160627
38 8.149257
38 7.984789
38 8.028914
38 8.267201
38 8.191044
38 8.098712
38 8.135196
38 8.017909
38 8.230955
38 8.073875
38 8.048686
38 7.961557
38 8.122114
38 8.412172
38 8.485229
38 7.971799
38 8.151757
38 8.313185
38 8.198791
38 8.059726
38 8.171389
38 8.200768
38 8.702321
38 8.855208
38 8.650606
38 8.690053
38 8.853900
38 8.814201
38 8.596639
38 8.628357
38 8.647355
38 8.853751
38 8.777513
38 8.620076
38 8.508432
38 8.637741
38 8.881297
38 8.776827
38 8.473285
38 8.795396
38 8.745430
38 8.734388
38 8.701400
38 8.905031
38 8.832054
38 8.585273
38 8.481191
38 8.846960
38 8.936834
38 8.674240
38 8.599620
38 8.843264
38 8.861028
38 8.797331
38 8.648346
38 8.474467
38 8.645961
38 8.771192
38 8.819550
38 8.723756
38 8.604002
38 8.752782
38 8.888529
38 8.807952
38 8.857747
38 8.828793
38 8.732496
38 8.692944
38 8.847589
38 8.837897
38 8.738193
38 8.941968
38 9.073239
38 8.866527
38 8.651690
38 8.413546
38 8.778226
38 8.792071
38 8.862204
38 8.777496
38 8.791473
38 8.557056
38 7.989676
38 8.083514
38 7.997692
38 7.974491
38 8.029611
38 7.995647
38 7.882018
38 7.920950
38 7.966497
38 7.908858
38 8.013071
38 7.878862
38 7.980046
38 8.101498
38 7.871558
38 8.075704
38 7.989954
38 7.918260
38 7.917328
38 7.891223
38 8.122569
38 7.925767
38 7.944981
38 7.957956
38 8.067891
38 7.939703
38 8.096644
38 8.059131
38 7.877574
38 7.805668
38 7.935510
38 7.996742
38 8.038656
38 8.024645
38 7.926941
38 7.967970
38 7.979304
38 7.965383
38 8.037193
38 7.939550
38 7.949621
38 7.974902
38 8.001590
38 7.953256
38 7.931983
38 8.031544
38 7.880403
38 7.847988
38 8.127566
38 7.900460
38 8.074829
38 7.900835
38 8.134794
38 7.982117
38 8.036419
38 8.038131
38 8.088815
38 7.949638
38 7.777857
38 8.125845
38 8.161650
38 8.122969
38 8.231535
38 8.233557
38 8.168131
38 8.245835
38 8.226439
38 8.036343
38 8.013934
38 8.265589
38 8.269721
38 8.087303
38 8.085732
38 8.334158
38 8.391868
38 8.109491
38 8.270436
38 8.123912
38 8.285329
38 8.273398
38 8.145862
38 8.145138
38 8.398408
38 8.274386
38 8.067962
38 8.445895
38 8.172309
38 8.267215
38 8.087290
38 8.245136
38 8.191848
38 8.276761
38 8.316547
38 8.221026
38 8.291143
38 8.249263
38 8.248529
38 8.149101
38 8.197284
38 8.188963
38 8.335182
38 8.233715
38 8.121046
38 8.211101
38 8.218539
38 8.105368
38 8.083426
38 8.055350
38 8.405145
38 8.262271
38 8.274076
38 8.169331
38 8.059690
38 8.311288
38 8.219928
38 8.256673
38 8.240459
38 8.129644
38 8.311958
38 8.149598
38 8.303521
38 8.404343
38 8.076838
38 8.378442
38 8.322969
38 8.240464
38 8.257520
38 8.353845
38 8.236967
38 8.364490
38 8.285801
38 8.186539
38 8.309636
38 8.296603
38 8.358276
38 8.329729
38 8.205787
38 8.345739
38 8.140082
38 8.258952
38 8.341250
38 8.033046
38 8.184765
38 8.193112
38 8.313067
38 8.277118
38 8.380552
38 8.345958
38 8.371234
38 8.174034
38 8.131705
38 8.260993
38 8.436756
38 8.264038
38 8.326408
38 8.430082
38 8.256418
38 8.608407
38 8.208773
38 8.267261
38 8.261150
38 8.504804
38 8.177057
38 8.240216
38 8.218032
38 8.430393
38 8.249015
38 8.213515
38 8.425953
38 8.212971
38 8.277691
38 8.329331
38 8.368358
38 8.357774
38 8.285638
38 8.239704
38 8.183789
38 8.365572
38 8.121478
38 8.239682
38 8.216927
38 8.157146
38 8.184290
38 8.245152
38 8.066091
38 8.087851
38 8.155796
38 8.058115
38 8.063635
38 8.248352
38 8.141920
38 8.226268
38 8.228481
38 7.996576
38 8.031752
38 8.196925
38 8.078823
38 7.954828
38 8.152924
38 8.112473
38 8.083356
38 8.168391
38 8.210080
38 8.038468
38 8.243895
38 8.046603
38 8.233154
38 8.034642
38 8.197003
38 8.023910
38 8.128020
38 8.226774
38 8.058820
38 7.975485
38 8.242269
38 8.170658
38 8.144908
38 8.161474
38 8.231527
38 8.122860
38 8.084235
38 8.011869
38 8.197874
38 8.064953
38 8.072781
38 8.198062
38 8.149136
38 8.160153
38 8.292951
38 8.214938
38 8.056398
38 8.036193
38 8.251443
38 8.111923
38 8.172093
38 8.243858
38 8.063462
38 8.040254
38 8.207404
38 8.165126
38 8.415531
38 8.211081
38 8.310082
38 8.412219
38 8.327393
38 8.371537
38 8.200665
38 8.474841
38 8.473645
38 8.185110
38 8.396748
38 8.279065
38 8.317592
38 8.328058
38 8.245534
38 8.171196
38 8.387208
38 8.224052
38 8.462980
38 8.212935
38 8.223699
38 8.381876
38 8.299061
38 8.378381
38 8.438786
38 8.122676
38 8.168693
38 8.282588
38 8.231357
38 8.386498
38 8.169873
38 8.352126
38 8.326773
38 8.359205
38 8.373521
38 8.120329
38 8.448583
38 8.505564
38 8.225692
38 8.443220
38 8.403896
38 8.522823
38 8.374317
38 8.508405
38 8.360842
38 8.303567
38 8.351346
38 8.403619
38 8.152141
38 8.257818
38 8.441210
38 8.167754
38 8.231683
38 8.218365
38 8.314991
38 8.394381
38 8.508667
38 8.379137
38 8.430746
38 8.350087
38 8.047559
38 8.043817
38 8.014493
38 8.143157
38 8.025415
38 7.937997
38 8.073629
38 7.929573
38 8.153431
38 8.087893
38 8.196118
38 7.976853
38 7.980437
38 8.177641
38 8.034773
38 7.873758
38 8.205089
38 7.943439
38 7.862547
38 8.168259
38 8.089077
38 8.206198
38 8.032940
38 8.122162
38 7.827193
38 7.936993
38 8.033990
38 7.916952
38 8.143459
38 8.091985
38 7.932876
38 8.194970
38 8.002511
38 8.105110
38 8.180120
38 8.022448
38 8.267927
38 8.141049
38 8.139157
38 8.044645
38 8.349261
38 8.072852
38 8.113323
38 8.175150
38 8.091954
38 8.131911
38 8.241301
38 8.047014
38 8.096671
38 8.001158
38 7.941808
38 7.936318
38 8.107239
38 7.886129
38 8.083095
38 8.081599
38 8.025958
38 8.114323
38 8.017038
38 8.124024
38 8.062798
38 8.118858
38 8.110163
38 7.974228
38 8.074108
38 8.104114
38 8.194109
38 8.029011
38 8.070628
38 8.064696
38 8.216080
38 7.952161
38 7.979350
38 7.949628
38 8.063898
38 7.962338
38 7.956293
38 7.964364
38 8.125963
38 8.070092
38 8.164128
38 7.961588
38 8.101627
38 7.992216
38 8.045189
38 8.201604
38 7.981946
38 7.936466
38 7.978343
38 7.867646
38 8.097635
38 8.137282
38 8.252823
38 8.176350
38 7.986901
38 7.960410
38 8.091172
38 8.045535
38 8.063259
38 8.050293
38 8.117057
38 8.161006
38 8.046898
38 8.006006
38 8.105708
38 7.954491
38 7.981070
38 8.093045
38 8.110132
38 8.032594
38 8.204946
38 8.102327
38 8.033911
38 8.141714
38 8.183947
38 7.983482
38 8.056667
38 8.086590
38 8.001352
38 8.192378
38 8.398827
38 8.328751
38 8.390283
38 8.478577
38 8.116295
38 8.276917
38 8.427747
38 8.406332
38 8.203631
38 8.286170
38 8.346050
38 8.177862
38 8.257487
38 8.338622
38 8.052095
38 8.303577
38 8.410993
38 8.417979
38 8.392341
38 8.312991
38 8.182297
38 8.353648
38 8.029020
38 8.243365
38 8.380223
38 8.356806
38 8.368911
38 8.516930
38 8.198931
38 8.147584
38 8.264867
38 8.215689
38 8.220790
38 8.278251
38 8.250940
38 8.180711
38 8.060021
38 8.077759
38 8.293150
38 8.280516
38 8.167468
38 8.226136
38 8.359737
38 8.356974
38 8.285430
38 8.104571
38 8.271504
38 8.123428
38 8.192778
38 8.030238
38 8.084098
38 8.419871
38 8.479023
38 8.339172
38 8.253765
38 8.441976
38 8.274435
38 8.247687
38 8.215361
38 8.060251
38 7.818972
38 7.935724
38 8.045302
38 7.945661
38 8.050074
38 7.848613
38 7.831979
38 7.984120
38 7.900968
38 7.984213
38 7.939291
38 7.885340
38 7.983750
38 8.078313
38 7.944525
38 8.113574
38 8.012386
38 7.895210
38 7.923625
38 7.993731
38 7.974103
38 7.970919
38 7.929025
38 8.055416
38 7.899057
38 7.913386
38 7.971334
38 8.037375
38 7.894353
38 7.947124
38 8.034064
38 7.818399
38 7.950027
38 7.888290
38 7.802752
38 7.857297
38 7.897580
38 7.893966
38 7.974193
38 7.961474
38 7.903671
38 7.762511
38 8.147181
38 8.057018
38 8.012322
38 7.990850
38 7.930489
38 7.927807
38 8.102476
38 7.986953
38 8.028606
38 7.662758
38 7.730697
38 8.020461
38 7.944273
38 7.819522
38 7.993404
38 8.033473
38 7.907788
38 7.982231
38 8.222015
38 8.332841
38 8.338444
38 8.285524
38 8.124507
38 8.183266
38 8.190945
38 8.185700
38 8.296956
38 8.187323
38 8.265996
38 8.305479
38 8.303042
38 8.057675
38 8.164886
38 8.136755
38 8.066791
38 8.103935
38 8.301354
38 8.212889
38 8.078291
38 8.330128
38 8.250346
38 8.276225
38 8.194810
38 8.229152
38 8.265963
38 8.095006
38 8.239669
38 8.088374
38 8.119001
38 8.347199
38 8.118122
38 8.250968
38 8.513266
38 8.229394
38 8.044143
38 8.060870
38 8.007680
38 8.230464
38 8.315390
38 8.192509
38 8.291784
38 8.292595
38 8.151800
38 8.144542
38 8.182475
38 8.158712
38 8.186903
38 8.285334
38 8.166638
38 8.220859
38 8.128727
38 8.314240
38 8.297402
38 8.328504
38 8.342141
38 8.238670
38 8.109058
38 8.043058
38 7.882177
38 7.674745
38 7.877064
38 7.771591
38 7.832226
38 7.809420
38 7.747750
38 7.795704
38 7.871363
38 7.572709
38 7.761614
38 7.800326
38 7.723655
38 7.680486
38 7.667009
38 7.581247
38 7.769464
38 7.896084
38 7.730147
38 7.749592
38 7.804366
38 7.704805
38 7.763291
38 7.835305
38 7.833099
38 7.772489
38 7.904997
38 7.793901
38 7.786728
38 7.611238
38 7.720148
38 7.682814
38 7.832508
38 7.825717
38 7.776131
38 7.734495
38 7.631419
38 7.763851
38 7.738644
38 7.884272
38 7.963820
38 7.692990
38 7.672695
38 7.867457
38 7.717186
38 7.715747
38 7.730626
38 7.702496
38 7.788848
38 7.735813
38 7.790244
38 7.893648
38 7.821697
38 7.976730
38 7.788785
38 7.937661
38 7.735606
38 7.839749
38 7.666240
38 7.646121
38 8.591061
38 8.612660
38 8.747749
38 8.524158
38 8.608844
38 8.811822
38 8.653216
38 8.625064
38 8.727817
38 8.673297
38 8.476202
38 8.400301
38 8.654507
38 8.574892
38 8.833464
38 8.620643
38 8.776287
38 8.662025
38 8.701029
38 8.849354
38 8.732393
38 8.525426
38 8.702630
38 8.592013
38 8.758964
38 8.431647
38 8.762822
38 8.616800
38 8.702985
38 8.931761
38 8.710497
38 8.714516
38 8.605020
38 8.678312
38 8.598253
38 8.616759
38 8.696694
38 8.567228
38 8.614130
38 8.776058
38 8.982658
38 8.723247
38 8.676231
38 8.564273
38 8.835118
38 8.758976
38 8.652211
38 8.676361
38 8.392555
38 8.852326
38 8.551143
38 8.839050
38 8.600473
38 8.730310
38 8.601318
38 8.603863
38 8.604741
38 8.687500
38 8.589628
38 8.592012
38 8.108289
38 8.062174
38 8.010043
38 7.979241
38 8.112498
38 8.083555
38 8.065006
38 8.171038
38 8.241376
38 8.203494
38 7.968843
38 8.085131
38 8.114651
38 7.968464
38 8.059576
38 8.064677
38 8.165255
38 8.113219
38 8.179048
38 8.292840
38 8.291392
38 8.029865
38 8.033573
38 7.995039
38 8.017595
38 7.991104
38 7.999169
38 8.061084
38 7.850967
38 8.116650
38 8.011461
38 8.071505
38 8.093581
38 8.091473
38 8.016757
38 8.020622
38 8.151131
38 8.128298
38 8.172115
38 8.065953
38 8.099882
38 8.184152
38 8.020862
38 7.978550
38 8.129674
38 8.183357
38 8.047932
38 8.045991
38 8.168364
38 8.148690
38 8.127438
38 8.134742
38 8.158502
38 8.169068
38 8.093600
38 8.185111
38 8.268224
38 8.199630
38 8.319329
38 8.081319
38 8.430892
38 8.483290
38 8.370390
38 8.416025
38 8.558398
38 8.634782
38 8.408502
38 8.343010
38 8.632306
38 8.349256
38 8.462691
38 8.371072
38 8.470220
38 8.440734
38 8.468859
38 8.461583
38 8.583321
38 8.218706
38 8.343932
38 8.461807
38 8.414976
38 8.426612
38 8.297653
38 8.651953
38 8.353894
38 8.522368
38 8.345897
38 8.468452
38 8.510346
38 8.542224
38 8.207873
38 8.325571
38 8.470655
38 8.472898
38 8.458579
38 8.364299
38 8.470484
38 8.528652
38 8.484220
38 8.507319
38 8.322430
38 8.476873
38 8.319209
38 8.548851
38 8.369242
38 8.436698
38 8.397517
38 8.454872
38 8.469326
38 8.557631
38 8.769024
38 8.625889
38 8.323847
38 8.493831
38 8.569758
38 8.381296
38 8.551264
38 8.385934
38 8.244944
38 8.438472
38 8.175890
38 8.381959
38 8.224581
38 8.326053
38 8.293222
38 8.335468
38 8.374440
38 8.373500
38 8.193690
38 8.330996
38 8.298085
38 8.299436
38 8.249430
38 8.286312
38 8.187274
38 8.333703
38 8.159124
38 8.429120
38 8.305765
38 8.162224
38 8.264976
38 8.193228
38 8.404259
38 8.358447
38 8.337279
38 8.322832
38 8.239051
38 8.236387
38 8.144034
38 8.378809
38 8.232328
38 8.336070
38 8.478094
38 8.317925
38 8.374074
38 8.290600
38 8.352221
38 8.476729
38 8.419229
38 8.365776
38 8.197130
38 8.281516
38 8.315137
38 8.412358
38 8.294369
38 8.350000
38 8.221175
38 8.222222
38 8.175186
38 8.289969
38 8.383780
38 8.394818
38 8.292921
38 8.267917
38 8.385317
38 8.261133
38 8.330119
38 8.534835
38 8.252786
38 8.427039
38 8.322164
38 8.464094
38 8.287031
38 8.529601
38 8.387695
38 8.478365
38 8.345263
38 8.486945
38 8.214720
38 8.240783
38 8.308347
38 8.390579
38 8.387380
38 8.252924
38 8.252590
38 8.251588
38 8.305729
38 8.355165
38 8.149998
38 8.249993
38 8.212171
38 8.258243
38 8.332692
38 8.239969
38 8.495213
38 8.326058
38 8.208420
38 8.458058
38 8.276626
38 8.311809
38 8.234957
38 8.207262
38 8.299675
38 8.155824
38 8.499857
38 8.361747
38 8.301286
38 8.336046
38 8.283614
38 8.342663
38 8.436315
38 8.288626
38 8.383005
38 8.278922
38 8.231259
38 8.249224
38 8.342537
38 8.349733
38 8.218922
38 8.323339
38 8.175136
38 8.256229
38 8.419310
38 8.211120
38 8.213916
38 8.387845
38 8.554351
38 8.522680
38 8.512545
38 8.399058
38 8.524737
38 8.521453
38 8.390895
38 8.537416
38 8.532156
38 8.680123
38 8.692546
38 8.667463
38 8.707449
38 8.699731
38 8.530118
38 8.694760
38 8.853721
38 8.512933
38 8.498396
38 8.333996
38 8.350692
38 8.561847
38 8.637567
38 8.817026
38 8.613928
38 8.548768
38 8.764862
38 8.658126
38 8.487655
38 8.424155
38 8.740782
38 8.825371
38 8.801735
38 8.617534
38 8.688585
38 8.798903
38 8.487671
38 8.495899
38 8.920796
38 8.934266
38 8.726138
38 8.773757
38 8.626009
38 8.432184
38 8.765641
38 8.476261
38 8.344904
38 8.488728
38 8.619857
38 8.592117
38 8.649575
38 8.433919
38 8.706639
38 8.653720
38 8.537211
38 8.650283
38 8.755608
38 8.791041
38 8.608598
38 8.513811
38 8.753467
38 8.414772
38 8.583903
38 8.697008
38 8.643254
38 8.476644
38 8.426134
38 8.607778
38 8.708956
38 8.654086
38 8.687849
38 8.680391
38 8.455389
38 8.460044
38 8.381322
38 8.353460
38 8.305032
38 8.339556
38 8.410811
38 8.433177
38 8.680023
38 8.521696
38 8.221588
38 8.644161
38 8.371391
38 8.381661
38 8.565680
38 8.493201
38 8.630960
38 8.527277
38 8.237155
38 8.413922
38 8.342494
38 8.499479
38 8.255697
38 8.698471
38 8.564754
38 8.467570
38 8.493685
38 8.596064
38 8.474324
38 8.364231
38 8.399069
38 8.407186
38 8.372771
38 8.443683
38 8.381079
38 8.464989
38 8.637322
38 8.648767
38 8.447931
38 8.421266
38 8.465944
38 8.550534
38 8.700095
38 8.514463
38 8.270752
38 8.619468
38 8.383426
38 8.461495
38 8.415200
38 8.227705
38 8.537754
38 8.551950
38 8.621032
38 8.520907
38 8.482069
38 8.488213
38 8.332916
38 8.548708
38 8.319466
38 8.444997
38 8.454641
38 8.532339
38 8.599931
38 8.672753
38 8.861438
38 8.429465
38 8.555388
38 8.517816
38 8.662651
38 8.487949
38 8.588971
38 8.466460
38 8.451413
38 8.501039
38 8.821138
38 8.440269
38 8.444808
38 8.734641
38 8.608685
38 8.467615
38 8.622965
38 8.699862
38 8.648996
38 8.533383
38 8.511815
38 8.397286
38 8.501702
38 8.571591
38 8.649596
38 8.512435
38 8.527701
38 8.665962
38 8.604437
38 8.683365
38 8.489087
38 8.307548
38 8.410520
38 8.568193
38 8.463434
38 8.508616
38 8.582810
38 8.431643
38 8.729978
38 8.728134
38 8.376498
38 8.579736
38 8.408791
38 8.479342
38 8.394815
38 8.701841
38 8.703534
38 8.417764
38 7.910682
38 7.950201
38 7.985376
38 7.974168
38 8.115062
38 7.942703
38 8.047016
38 7.807962
38 7.920078
38 7.886540
38 7.878965
38 7.920966
38 7.836721
38 7.865089
38 7.921504
38 7.920102
38 7.828695
38 7.804439
38 7.895504
38 7.909883
38 7.870366
38 7.868116
38 8.000535
38 7.966310
38 7.878390
38 7.935142
38 7.948741
38 7.834845
38 8.062906
38 7.971842
38 8.030664
38 7.835306
38 7.767429
38 7.980263
38 7.879180
38 7.820946
38 8.066290
38 7.989514
38 7.831285
38 7.847979
38 8.000339
38 7.850479
38 7.754207
38 7.814661
38 8.000538
38 7.861897
38 7.909877
38 8.033533
38 7.856599
38 7.819107
38 7.978178
38 8.033505
38 8.044593
38 7.814130
38 7.809091
38 7.886760
38 7.919206
38 8.069689
38 7.885728
38 8.112062
38 8.167112
38 8.412099
38 8.322066
38 8.508647
38 8.192114
38 8.388409
38 8.231126
38 8.278516
38 8.318535
38 8.256079
38 8.333423
38 8.186025
38 8.328243
38 8.379125
38 8.283561
38 8.303929
38 8.108903
38 8.111266
38 8.161552
38 8.303277
38 8.427621
38 8.293662
38 8.456365
38 8.390896
38 8.376277
38 8.372490
38 8.204753
38 8.234713
38 8.353274
38 8.281265
38 8.442869
38 8.221044
38 8.226810
38 8.440775
38 8.189384
38 8.313782
38 8.071362
38 8.273464
38 8.324765
38 8.319999
38 8.156186
38 8.491392
38 8.263283
38 8.313609
38 8.200792
38 8.190859
38 8.286684
38 8.315404
38 8.294312
38 8.169557
38 8.350065
38 8.251928
38 8.495267
38 8.246473
38 8.286784
38 8.213071
38 8.202333
38 8.389035
38 8.332185
38 8.343629
38 8.391642
38 8.269554
38 8.294209
38 8.375938
38 8.214024
38 8.245442
38 8.430834
38 8.388319
38 8.409359
38 8.214418
38 8.349897
38 8.375092
38 8.340567
38 8.386460
38 8.182254
38 8.324582
38 8.241037
38 8.226262
38 8.174913
38 8.294745
38 8.255957
38 8.417884
38 8.355680
38 8.441853
38 8.457075
38 8.243386
38 8.131544
38 8.427186
38 8.327175
38 8.317016
38 8.390170
38 8.299538
38 8.465401
38 8.281413
38 8.279599
38 8.302593
38 8.497531
38 8.379076
38 8.336694
38 8.494183
38 8.264393
38 8.296172
38 8.500312
38 8.374764
38 8.254813
38 8.258181
38 8.241276
38 8.539333
38 8.485451
38 8.363960
38 8.277984
38 8.218179
38 8.262982
38 8.353199
38 8.230407
38 8.509604
38 8.381510
38 8.462844
38 8.466101
38 8.333915
38 8.270599
38 8.270337
38 8.114589
38 8.433669
38 8.411624
38 8.124928
38 8.309166
38 8.207017
38 8.363460
38 8.200359
38 8.194169
38 8.245268
38 8.251915
38 8.164874
38 8.277032
38 8.121314
38 8.255782
38 8.173528
38 8.153516
38 8.301380
38 8.207532
38 8.332657
38 8.263715
38 8.283261
38 8.032260
38 8.280670
38 8.199271
38 8.215970
38 8.118322
38 8.329326
38 8.067083
38 8.146098
38 8.140737
38 8.168344
38 8.115071
38 8.346387
38 8.190884
38 8.141301
38 8.207622
38 8.388518
38 7.950827
38 8.143639
38 8.177638
38 8.240095
38 8.278097
38 8.130777
38 8.243359
38 8.158395
38 8.099938
38 8.087327
38 8.149749
38 8.207352
38 8.341400
38 8.323602
38 8.053461
38 8.404326
38 8.114565
38 8.350567
38 8.139545
38 8.108549
38 9.242820
38 8.887475
38 8.956074
38 8.933445
38 9.055325
38 8.871193
38 9.075874
38 8.759696
38 8.811696
38 8.698463
38 8.815582
38 8.891082
38 8.593398
38 8.474554
38 8.924603
38 8.578827
38 8.816197
38 8.666851
38 9.112288
38 9.108859
38 8.622224
38 8.792049
38 8.885285
38 8.988708
38 8.921943
38 9.210835
38 8.990246
38 8.811491
38 8.963883
38 9.108975
38 9.089682
38 8.908235
38 9.150051
38 9.230709
38 8.998249
38 9.061712
38 8.950950
38 8.842085
38 8.818028
38 8.966674
38 8.909279
38 8.779717
38 8.887066
38 8.902127
38 8.952124
38 8.878168
38 8.775113
38 8.953570
38 8.969344
38 8.943098
38 8.862918
38 8.758386
38 9.034784
38 8.973607
38 8.926193
38 8.829497
38 8.783230
38 9.019571
38 8.741014
38 8.774767
38 8.595992
38 8.747207
38 8.630990
38 9.159481
38 8.681148
38 8.564999
38 8.593934
38 8.945222
38 8.621320
38 8.660476
38 8.643182
38 8.555136
38 8.436554
38 8.734081
38 8.611514
38 8.528482
38 8.768835
38 8.511868
38 8.706046
38 8.709503
38 8.772694
38 8.607144
38 8.774951
38 8.746470
38 8.600172
38 8.646197
38 8.743197
38 8.605611
38 8.744556
38 8.696785
38 8.509539
38 8.516238
38 8.521142
38 8.873173
38 8.689936
38 8.773879
38 8.537731
38 8.986406
38 8.800100
38 8.738448
38 8.826010
38 8.731992
38 8.835908
38 8.646300
38 8.839113
38 8.698785
38 8.671566
38 8.798664
38 8.693032
38 8.585878
38 8.616506
38 8.776376
38 8.667459
38 8.706291
38 8.803005
38 8.546070
38 8.791127
38 8.693315
38 8.794899
38 8.617351
38 8.216316
38 8.230681
38 8.253492
38 8.163150
38 8.468057
38 8.372303
38 8.322227
38 8.310206
38 8.508945
38 8.085959
38 8.351478
38 8.458473
38 8.280881
38 8.523473
38 8.361446
38 8.463859
38 8.356402
38 8.276710
38 8.330225
38 8.339709
38 8.309500
38 8.292263
38 8.300248
38 8.319849
38 8.252251
38 8.473573
38 8.367798
38 8.050616
38 8.444319
38 8.286074
38 8.441452
38 8.195184
38 8.211338
38 8.500030
38 8.457258
38 8.177841
38 8.503031
38 8.306510
38 8.361082
38 8.326014
38 8.551436
38 8.259404
38 8.284579
38 8.313839
38 8.266234
38 8.212038
38 8.131272
38 8.208189
38 8.461296
38 8.322224
38 8.315532
38 8.404466
38 8.522072
38 8.496979
38 8.353687
38 8.276681
38 8.254020
38 8.446126
38 8.197181
38 8.311314
38 8.102887
38 8.107324
38 8.172088
38 8.031077
38 8.057432
38 8.038248
38 7.905796
38 8.065308
38 8.089867
38 8.127457
38 8.126781
38 8.017800
38 8.038946
38 7.983855
38 8.020098
38 7.962044
38 8.116171
38 8.065680
38 8.127870
38 8.119662
38 8.025498
38 8.302434
38 8.131687
38 7.931786
38 8.089757
38 7.981202
38 8.210646
38 8.144547
38 8.112424
38 8.280362
38 8.158362
38 8.197615
38 8.204947
38 8.251804
38 8.251134
38 8.206005
38 7.982735
38 8.163284
38 8.058255
38 8.183017
38 8.157111
38 8.231596
38 8.164713
38 8.090082
38 8.104555
38 7.956258
38 8.273555
38 8.248530
38 8.327462
38 8.050253
38 8.196067
38 8.052148
38 8.191043
38 8.187925
38 8.145120
38 8.192623
38 8.422939
38 8.064736
38 8.197363
38 7.950010
38 8.092654
38 7.997392
38 8.001141
38 8.059914
38 8.154459
38 7.974522
38 8.054917
38 8.125462
38 8.055289
38 8.020480
38 7.992822
38 7.971472
38 8.218375
38 8.127216
38 7.987730
38 8.123457
38 7.974736
38 8.054615
38 8.032897
38 8.044579
38 8.191025
38 8.141587
38 8.090311
38 8.078839
38 8.110743
38 8.069151
38 8.230537
38 7.995144
38 8.078834
38 7.922880
38 8.029265
38 8.217124
38 8.274317
38 8.083099
38 7.980938
38 8.018335
38 8.176086
38 8.034690
38 8.069367
38 8.017110
38 8.194122
38 7.990822
38 7.808515
38 8.158795
38 8.083959
38 8.024471
38 8.052403
38 8.089672
38 8.013132
38 8.164714
38 8.116808
38 8.264275
38 8.131089
38 8.056583
38 8.108582
38 8.124373
38 8.219992
38 8.047856
38 8.302803
38 7.938932
38 8.075208
38 7.759284
38 7.901034
38 7.981237
38 8.009410
38 8.111175
38 8.048790
38 8.078837
38 8.061949
38 8.235556
38 8.071121
38 8.155911
38 8.067460
38 8.131076
38 8.118055
38 7.958023
38 8.055126
38 7.866021
38 8.084344
38 7.825223
38 8.034114
38 8.032704
38 7.845273
38 8.077859
38 7.855282
38 7.984299
38 8.094938
38 7.918387
38 8.074524
38 7.941090
38 8.149617
38 7.813295
38 7.878086
38 7.799942
38 7.965025
38 8.120868
38 8.228306
38 8.016644
38 8.064875
38 8.161705
38 8.010451
38 8.056019
38 8.036733
38 7.937892
38 8.007944
38 8.002021
38 8.142544
38 7.992700
38 8.120183
38 8.020821
38 8.137491
38 8.005687
38 7.966640
38 7.993736
38 7.906221
38 8.077320
38 8.064963
38 7.942309
38 8.022450
38 7.961936
38 8.011041
38 8.182295
38 7.980533
38 8.121901
38 8.044023
38 8.032142
38 7.774882
38 7.723605
38 7.884306
38 8.187593
38 8.168795
38 8.067256
38 7.966299
38 8.009375
38 7.832725
38 7.829535
38 7.839963
38 8.111999
38 8.062684
38 8.132757
38 8.145020
38 7.902744
38 7.841626
38 7.856906
38 7.892037
38 7.727038
38 7.909234
38 7.936572
38 7.972297
38 7.849285
38 8.067759
38 8.130760
38 8.084552
38 7.723791
38 8.233153
38 7.957449
38 7.960676
38 7.954296
38 7.904717
38 8.158148
38 8.048757
38 8.031913
38 7.993947
38 7.958545
38 8.070493
38 8.183331
38 8.082347
38 7.995202
38 8.028224
38 8.038595
38 7.919624
38 8.093756
38 8.111919
38 7.861418
38 7.749709
38 7.938307
38 8.088317
38 8.013907
38 8.032130
38 7.942479
38 7.811964
38 7.947671
38 7.994229
38 8.065223
38 7.773470
38 7.928946
38 7.823687
38 7.902079
38 7.819648
38 8.037000
38 7.974183
38 7.906259
38 7.959336
38 8.048545
38 7.764452
38 7.817728
38 7.889096
38 7.892244
38 7.870265
38 7.771161
38 7.780484
38 7.713554
38 7.896198
38 7.874144
38 7.792341
38 7.963435
38 7.947417
38 7.821548
38 7.965363
38 7.821527
38 7.935904
38 7.836324
38 8.021578
38 8.038928
38 7.854025
38 7.758605
38 7.810086
38 7.974401
38 7.922149
38 7.794388
38 8.037671
38 7.937180
38 7.773396
38 7.836079
38 7.886621
38 7.945522
38 7.908866
38 7.814748
38 7.881524
38 7.906366
38 7.922217
38 7.973480
38 7.889285
38 7.839913
38 7.903908
38 7.802290
38 7.844386
38 7.815602
38 7.836039
38 7.900603
38 8.254615
38 8.086732
38 8.091143
38 8.096463
38 8.121347
38 8.087413
38 8.157388
38 8.135307
38 8.172345
38 8.257318
38 8.232582
38 8.071521
38 8.213474
38 8.034449
38 8.174258
38 8.048617
38 8.279811
38 8.074108
38 8.270314
38 8.181618
38 8.258597
38 8.004704
38 8.118716
38 8.191608
38 8.149175
38 8.168689
38 8.300625
38 8.121451
38 8.192245
38 8.107576
38 8.136333
38 8.308441
38 8.166941
38 8.173958
38 8.073545
38 8.220288
38 8.224140
38 8.135180
38 8.231291
38 8.248974
38 8.155416
38 8.371683
38 8.214999
38 8.131849
38 8.247646
38 8.297650
38 8.205290
38 8.025788
38 8.205444
38 8.280750
38 8.132188
38 8.342730
38 8.170421
38 8.037663
38 8.246219
38 8.100553
38 8.292859
38 8.107481
38 8.405302
38 8.198409
38 8.525302
38 8.597030
38 8.647111
38 8.758060
38 8.765110
38 9.029186
38 8.659076
38 8.773233
38 8.834955
38 8.788718
38 8.812362
38 8.693906
38 8.526025
38 8.530145
38 8.767370
38 8.734870
38 8.530955
38 8.638034
38 8.711037
38 8.827893
38 8.528580
38 8.719030
38 8.732932
38 8.674883
38 8.689088
38 8.846047
38 8.625505
38 8.656126
38 8.741131
38 8.445787
38 8.781310
38 8.499041
38 8.557905
38 8.680538
38 8.655002
38 8.782361
38 8.709818
38 8.712881
38 8.615641
38 8.911662
38 8.782517
38 8.770115
38 8.669646
38 8.703890
38 8.767484
38 8.850352
38 8.737877
38 8.461139
38 8.648522
38 8.572658
38 8.484900
38 8.760217
38 8.759434
38 8.710503
38 8.688768
38 8.620093
38 8.552572
38 8.736308
38 8.594937
38 8.821168
38 8.911097
38 9.221754
38 8.920058
38 8.818494
38 8.764945
38 8.943216
38 8.878414
38 8.804347
38 8.818123
38 8.581800
38 8.586793
38 8.448005
38 8.814179
38 8.706990
38 8.764649
38 9.149458
38 9.371631
38 9.042590
38 8.642540
38 8.883649
38 8.943270
38 9.382705
38 9.089680
38 8.907416
38 8.655869
38 8.632837
38 8.832635
38 8.847111
38 8.686782
38 8.653714
38 9.135784
38 8.802681
38 8.442150
38 8.902787
38 9.094616
38 9.226355
38 8.982653
38 8.833081
38 9.034322
38 9.091767
38 8.997799
38 9.185642
38 9.944465
38 9.146486
38 8.879357
38 9.061201
38 8.772065
38 8.901539
38 9.469367
38 9.010217
38 8.842862
38 9.022904
38 8.836172
38 8.953841
38 9.020512
38 9.575798
38 9.564573
38 9.820446
38 9.623789
38 9.298527
38 8.188891
38 8.107646
38 8.340488
38 8.059368
38 8.086014
38 8.110472
38 8.120276
38 8.299126
38 8.251449
38 8.278876
38 8.190095
38 8.263674
38 8.239329
38 8.148079
38 8.043761
38 8.234008
38 8.340531
38 7.941637
38 8.165595
38 8.210144
38 8.306340
38 8.125212
38 8.122377
38 8.069599
38 8.227939
38 8.263846
38 8.177377
38 8.106829
38 8.120111
38 8.169165
38 8.228029
38 8.086705
38 8.025890
38 8.192477
38 8.159643
38 8.194385
38 8.189137
38 8.184887
38 8.163561
38 8.076249
38 8.208400
38 8.308358
38 8.190840
38 8.250019
38 8.121927
38 8.202959
38 8.271960
38 8.023668
38 8.129867
38 8.441453
38 8.083833
38 7.914506
38 8.066132
38 7.964942
38 8.320496
38 8.206249
38 8.132668
38 8.012154
38 8.316994
38 8.333254
38 8.603003
38 8.541874
38 8.623608
38 8.394232
38 8.558128
38 8.574994
38 8.190656
38 8.318073
38 8.361977
38 8.547617
38 8.515407
38 8.588807
38 8.408769
38 8.274879
38 8.685380
38 8.486067
38 8.415688
38 8.354815
38 8.423501
38 8.661369
38 8.606948
38 8.542328
38 8.657739
38 8.642894
38 8.324236
38 8.373747
38 8.673979
38 8.326353
38 8.549457
38 8.518987
38 8.539240
38 8.436170
38 8.330607
38 8.519044
38 8.525817
38 8.525264
38 8.574306
38 8.562541
38 8.409030
38 8.543342
38 8.526843
38 8.670687
38 8.556066
38 8.665747
38 8.424577
38 8.492637
38 8.675538
38 8.417529
38 8.436366
38 8.360013
38 8.434817
38 8.482135
38 8.620838
38 8.406019
38 8.497275
38 8.485650
38 8.348802
38 8.526542
38 8.567632
38 8.788535
38 8.112523
38 7.950527
38 8.007875
38 8.207173
38 8.081159
38 8.002541
38 7.945897
38 8.015637
38 7.957148
38 8.149464
38 8.055097
38 8.201639
38 7.860214
38 8.174467
38 7.943473
38 8.085451
38 7.917962
38 8.059289
38 8.220044
38 8.189179
38 7.959160
38 7.966411
38 7.889675
38 8.162172
38 7.939409
38 8.180602
38 8.285741
38 8.048682
38 8.157737
38 7.918042
38 8.039926
38 8.119879
38 8.098264
38 7.965380
38 8.256728
38 8.091788
38 8.016263
38 8.082831
38 8.072999
38 8.105237
38 8.013177
38 8.009640
38 7.982729
38 8.198136
38 8.069563
38 8.057953
38 8.152863
38 7.963524
38 8.122048
38 7.976997
38 7.916034
38 8.017603
38 8.098478
38 7.907928
38 8.117350
38 7.933818
38 8.083636
38 8.091844
38 8.158455
38 8.212978
38 8.584400
38 8.493499
38 8.361809
38 8.629307
38 8.580385
38 8.389143
38 8.373310
38 8.458888
38 8.414721
38 8.537375
38 8.312727
38 8.479102
38 8.476563
38 8.371347
38 8.470529
38 8.311228
38 8.620824
38 8.478501
38 8.320910
38 8.342128
38 8.441801
38 8.359395
38 8.222272
38 8.334666
38 8.419477
38 8.445837
38 8.425664
38 8.419526
38 8.262643
38 8.463277
38 8.522142
38 8.458041
38 8.225668
38 8.416948
38 8.447812
38 8.405534
38 8.331848
38 8.503608
38 8.599749
38 8.388038
38 8.585148
38 8.304842
38 8.529695
38 8.652888
38 8.461781
38 8.323980
38 8.246872
38 8.658744
38 8.314181
38 8.433017
38 8.430436
38 8.393802
38 8.466184
38 8.372700
38 8.318174
38 8.481809
38 8.520726
38 8.392911
38 8.424663
38 8.524376
38 8.267667
38 8.366590
38 8.440069
38 8.243106
38 8.306140
38 8.389095
38 8.167987
38 8.359917
38 8.355625
38 8.366384
38 8.351565
38 8.442075
38 8.379982
38 8.445752
38 8.281979
38 8.258702
38 8.223349
38 8.417638
38 8.427693
38 8.414972
38 8.284575
38 8.429854
38 8.239783
38 8.135283
38 8.438496
38 8.251951
38 8.284687
38 8.350628
38 8.210809
38 8.393838
38 8.300849
38 8.450926
38 8.478304
38 8.161873
38 8.364445
38 8.168240
38 8.206145
38 8.329955
38 8.272254
38 8.279598
38 8.161646
38 8.488869
38 8.351683
38 8.202742
38 8.411634
38 8.460730
38 8.452763
38 8.336426
38 8.325126
38 8.167022
38 8.252323
38 8.472321
38 8.446296
38 8.261608
38 8.191073
38 8.378539
38 8.245223
38 8.240903
38 8.291098
38 8.165293
38 8.273704
38 8.243742
38 8.287450
38 8.375562
38 8.231060
38 8.195046
38 8.450701
38 8.390527
38 8.306785
38 8.437891
38 8.232876
38 8.115948
38 8.381940
38 8.229322
38 8.325389
38 8.264613
38 8.210118
38 8.082666
38 8.224761
38 8.077382
38 8.283014
38 8.216150
38 8.108662
38 8.252117
38 8.008357
38 8.160444
38 8.234983
38 8.212270
38 8.217220
38 8.344943
38 8.345709
38 8.165586
38 8.165456
38 8.288947
38 7.991747
38 8.132172
38 8.186448
38 8.268590
38 8.041296
38 8.352910
38 8.186021
38 8.361716
38 8.179818
38 8.385098
38 8.331849
38 8.337182
38 8.389318
38 8.508185
38 8.147759
38 8.206889
38 8.164180
38 8.150090
38 8.222422
38 8.317456
38 8.263919
38 8.210133
38 8.174880
38 8.220288
38 8.290758
38 8.134483
38 8.166487
38 8.052974
38 8.028446
38 8.156595
38 8.242132
38 8.282573
38 8.055962
38 8.063626
38 8.340725
38 8.255895
38 8.218223
38 8.181291
38 8.079292
38 8.155631
38 8.230369
38 7.981349
38 8.033534
38 8.006282
38 8.093060
38 8.155256
38 8.012830
38 8.181693
38 8.035376
38 8.260668
38 8.039832
38 8.318774
38 8.124621
38 8.164001
38 7.969251
38 8.038570
38 8.067584
38 8.188551
38 8.145691
38 8.142348
38 8.076598
38 8.194639
38 8.136837
38 8.145140
38 8.107874
38 8.122356
38 8.077616
38 8.075174
38 8.200659
38 8.210754
38 8.223553
38 8.144430
38 8.126731
38 8.117759
38 8.116875
38 8.051780
38 8.302804
38 8.050528
38 8.108620
38 8.066450
38 8.232237
38 7.989144
38 7.902584
38 8.183031
38 8.232468
38 8.253937
38 9.171835
38 8.998861
38 9.230055
38 8.805988
38 8.862620
38 8.846315
38 8.838492
38 8.680623
38 8.887764
38 8.708541
38 8.679758
38 8.902862
38 8.966612
38 8.962523
38 8.840443
38 8.966167
38 8.869292
38 8.907988
38 8.805275
38 8.801862
38 8.900927
38 8.779636
38 8.644189
38 8.737263
38 9.076602
38 8.747752
38 8.996302
38 8.815150
38 8.897779
38 8.661884
38 8.890117
38 8.781484
38 9.246279
38 8.933635
38 8.779885
38 8.856446
38 8.805921
38 8.696954
38 8.889634
38 8.877120
38 9.017029
38 9.031901
38 8.820460
38 9.053977
38 9.060330
38 8.836511
38 9.092779
38 9.223814
38 9.062997
38 8.930061
38 8.977084
38 8.738926
38 8.876396
38 9.076972
38 8.974051
38 8.990908
38 8.775042
38 8.803953
38 8.501519
38 8.786121
38 7.802946
38 7.978909
38 7.758710
38 7.900651
38 7.867440
38 7.728819
38 7.877177
38 7.787627
38 8.029577
38 7.860958
38 7.851376
38 8.022500
38 7.938019
38 7.892769
38 7.868757
38 7.861092
38 7.802243
38 8.020103
38 8.061830
38 7.902612
38 7.959727
38 7.828345
38 7.755325
38 7.806356
38 7.918818
38 7.899229
38 7.931201
38 7.861242
38 7.892580
38 7.813722
38 7.718204
38 7.917778
38 7.965295
38 7.812615
38 7.824647
38 8.025774
38 7.856080
38 7.830053
38 7.903377
38 7.953386
38 7.985587
38 7.954742
38 8.082976
38 7.958449
38 7.953891
38 7.909464
38 7.868145
38 7.994586
38 7.922954
38 7.845007
38 7.888403
38 8.080479
38 7.793871
38 7.954193
38 7.892545
38 7.896446
38 7.908641
38 7.821241
38 7.790164
38 7.798065
38 9.083674
38 8.975678
38 8.807492
38 9.127434
38 8.687581
38 9.166277
38 9.173907
38 9.189215
38 9.073938
38 9.132556
38 8.951096
38 9.180621
38 8.916838
38 8.980754
38 8.916103
38 8.833163
38 9.148587
38 8.897235
38 9.046861
38 8.892083
38 9.146705
38 9.225974
38 8.963835
38 9.141553
38 9.189499
38 9.086618
38 8.742841
38 9.108165
38 9.075310
38 9.097548
38 8.947351
38 9.103258
38 9.152018
38 8.982995
38 9.031869
38 8.913288
38 9.038555
38 8.984828
38 9.245137
38 8.881032
38 9.113157
38 9.090024
38 8.875739
38 8.983967
38 9.070639
38 8.806594
38 9.261085
38 9.044292
38 9.226970
38 9.169946
38 8.901392
38 9.165566
38 9.057651
38 9.098213
38 8.921498
38 9.123529
38 9.267031
38 8.988196
38 9.027747
38 9.067203
38 8.411397
38 8.360601
38 8.410352
38 8.445739
38 8.348351
38 8.629071
38 8.568208
38 8.403177
38 8.269575
38 8.450812
38 8.402148
38 8.431843
38 8.283753
38 8.482583
38 8.359367
38 8.190397
38 8.232327
38 8.392899
38 8.309032
38 8.385417
38 8.377296
38 8.453292
38 8.232822
38 8.527453
38 8.431293
38 8.327237
38 8.225517
38 8.389813
38 8.323230
38 8.060310
38 8.394350
38 8.436501
38 8.432873
38 8.442844
38 8.520785
38 8.334762
38 8.258036
38 8.531475
38 8.386818
38 8.383367
38 8.433453
38 8.557493
38 8.398285
38 8.375021
38 8.264336
38 8.226891
38 8.287803
38 8.420606
38 8.180216
38 8.299395
38 8.199490
38 8.357117
38 8.291571
38 8.370650
38 8.517754
38 8.255491
38 8.208749
38 8.349950
38 8.502586
38 8.369560
38 8.890360
38 8.636976
38 8.894245
38 8.865202
38 8.651177
38 8.674146
38 8.951977
38 8.642214
38 8.841479
38 8.598259
38 8.692033
38 8.863954
38 8.616787
38 8.642717
38 8.935056
38 8.442354
38 8.598063
38 8.878861
38 8.686539
38 8.849961
38 8.975829
38 8.955720
38 8.751471
38 8.843142
38 8.827743
38 8.773078
38 8.784761
38 8.952551
38 8.817817
38 8.737521
38 8.828883
38 8.578465
38 8.683369
38 8.954852
38 8.808969
38 8.912513
38 8.837887
38 8.719206
38 8.513694
38 8.751601
38 8.743640
38 8.713144
38 8.659400
38 8.813378
38 9.132683
38 8.755384
38 8.959975
38 8.680602
38 8.479050
38 8.901062
38 8.869686
38 8.887479
38 8.828025
38 8.697177
38 8.961413
38 8.903614
38 8.667889
38 8.948733
38 8.558776
38 8.785396
38 8.096400
38 8.101461
38 8.308830
38 8.286907
38 8.090388
38 8.143840
38 8.277213
38 8.175007
38 8.173740
38 8.345914
38 8.243849
38 8.124130
38 8.044605
38 8.278594
38 8.321516
38 8.281852
38 8.225502
38 8.447511
38 8.308221
38 8.196679
38 8.220337
38 8.163140
38 8.474887
38 8.441609
38 8.255771
38 8.310527
38 8.373407
38 8.160852
38 8.462349
38 8.194548
38 8.416044
38 8.296750
38 8.354145
38 8.125122
38 8.420899
38 8.550316
38 8.489260
38 8.116612
38 8.086210
38 8.245196
38 8.492955
38 8.214188
38 8.366850
38 8.264987
38 8.423316
38 8.138081
38 8.322453
38 8.322292
38 8.216540
38 8.294192
38 8.543689
38 8.411904
38 8.203231
38 8.308890
38 8.207692
38 8.134461
38 8.362511
38 8.315061
38 8.377216
38 8.478443
38 8.249483
38 8.358716
38 8.376844
38 8.209621
38 8.384832
38 8.061447
38 8.357326
38 8.089510
38 8.164340
38 8.395169
38 8.141799
38 8.282404
38 8.181082
38 7.969602
38 8.060694
38 8.444423
38 7.990668
38 8.417871
38 8.527151
38 8.274950
38 8.358841
38 8.137663
38 8.353558
38 8.636828
38 8.247099
38 8.172257
38 8.234381
38 8.442983
38 8.210878
38 8.347331
38 8.143836
38 7.997372
38 8.393150
38 8.075806
38 8.203757
38 8.196105
38 8.208369
38 8.315535
38 8.122248
38 8.163486
38 8.322108
38 8.385392
38 8.015366
38 7.914425
38 8.394440
38 8.071451
38 8.076497
38 8.329462
38 8.358858
38 8.291073
38 8.433746
38 8.162137
38 8.321772
38 8.021508
38 8.162497
38 8.233607
38 8.229389
38 8.137242
38 8.135748
38 8.394404
38 9.456758
38 9.402256
38 9.375107
38 9.210948
38 9.253821
38 9.086316
38 9.439202
38 9.209809
38 9.175456
38 9.221115
38 9.543953
38 9.223914
38 9.324543
38 9.222217
38 9.211843
38 9.511267
38 9.347569
38 9.174559
38 9.146003
38 9.645995
38 9.236472
38 9.333671
38 9.244114
38 9.404710
38 9.234511
38 9.663244
38 9.426241
38 9.346782
38 9.695113
38 9.376549
38 9.505210
38 9.395230
38 9.142406
38 9.297452
38 9.293377
38 9.524331
38 9.476046
38 9.658914
38 9.540284
38 9.297678
38 9.265442
38 9.344675
38 9.608910
38 9.547906
38 9.059482
38 9.203588
38 9.273416
38 9.431119
38 9.345540
38 9.042535
38 9.282520
38 9.490497
38 9.213317
38 9.124135
38 9.351793
38 9.199914
38 9.149236
38 9.144470
38 9.093806
38 9.273079
38 8.455978
38 8.532358
38 8.513298
38 8.645787
38 8.380804
38 8.637442
38 8.362486
38 8.567825
38 8.428383
38 8.276464
38 8.568050
38 8.506247
38 8.635695
38 8.613841
38 8.349103
38 8.412842
38 8.493554
38 8.490699
38 8.627619
38 8.379176
38 8.513873
38 8.508692
38 8.335411
38 8.455148
38 8.595699
38 8.544781
38 8.568294
38 8.315925
38 8.445179
38 8.568073
38 8.415017
38 8.481756
38 8.412181
38 8.692279
38 8.473600
38 8.762754
38 8.580488
38 8.546030
38 8.285079
38 8.431042
38 8.374688
38 8.270574
38 8.435323
38 8.602952
38 8.388282
38 8.294082
38 8.368750
38 8.372832
38 8.351111
38 8.397468
38 8.379346
38 8.516422
38 8.389022
38 8.411590
38 8.436722
38 8.442147
38 8.237558
38 8.318480
38 8.409184
38 8.189947
38 8.587714
38 8.713760
38 8.381858
38 8.452865
38 8.526932
38 8.432139
38 8.429980
38 8.587138
38 8.537450
38 8.630245
38 8.595709
38 8.923588
38 8.951581
38 8.489046
38 8.561369
38 8.735575
38 8.585306
38 8.480166
38 8.486857
38 8.618237
38 8.478708
38 8.399624
38 8.556766
38 8.548741
38 8.668987
38 8.512940
38 8.660680
38 8.564033
38 8.439717
38 8.413912
38 8.696054
38 8.509329
38 8.340333
38 8.444628
38 8.254656
38 8.535342
38 8.406178
38 8.638587
38 8.485471
38 8.508051
38 8.507893
38 8.540292
38 8.328733
38 8.562545
38 8.403815
38 8.405002
38 8.623737
38 8.467931
38 8.520541
38 8.826577
38 8.383150
38 8.643833
38 8.386985
38 8.876431
38 8.507505
38 8.419902
38 8.467890
38 8.686404
38 8.609691
38 8.600523
38 8.264401
38 8.146721
38 8.164598
38 8.340009
38 8.094925
38 8.300155
38 8.316608
38 8.199841
38 8.564389
38 8.564126
38 8.331666
38 8.260473
38 8.197422
38 8.141260
38 8.260316
38 8.307499
38 8.256630
38 8.220809
38 8.249415
38 8.314400
38 8.187388
38 8.273813
38 8.424166
38 8.425999
38 8.186783
38 8.220079
38 8.136982
38 8.338786
38 8.255312
38 8.381149
38 8.293352
38 8.216449
38 8.200904
38 8.177277
38 8.267613
38 8.110540
38 8.088317
38 8.239466
38 8.127413
38 8.121980
38 8.243068
38 8.193288
38 8.140065
38 8.293877
38 8.069369
38 8.222608
38 8.347228
38 8.188380
38 8.082608
38 8.293761
38 8.236970
38 8.134479
38 8.122579
38 8.248853
38 8.016470
38 8.262848
38 8.078207
38 8.272430
38 8.260481
38 8.384210
38 8.428845
38 8.356924
38 8.251871
38 8.509211
38 8.478059
38 8.466982
38 8.287646
38 8.290668
38 8.315970
38 8.387145
38 8.447683
38 8.395782
38 8.655481
38 8.453848
38 8.573219
38 8.304634
38 8.283674
38 8.515784
38 8.318562
38 8.332919
38 8.346307
38 8.478046
38 8.381900
38 8.267594
38 8.321267
38 8.613643
38 8.229924
38 8.395377
38 8.496032
38 8.352347
38 8.433814
38 8.491213
38 8.534401
38 8.307227
38 8.244225
38 8.444614
38 8.271556
38 8.156077
38 8.342189
38 8.434651
38 8.144473
38 8.508564
38 8.280264
38 8.382548
38 8.212732
38 8.379692
38 8.388981
38 8.248316
38 8.319372
38 8.613622
38 8.346908
38 8.428982
38 8.269622
38 8.312654
38 8.573870
38 8.057338
38 8.493048
38 8.468483
38 8.203123
38 8.506375
38 7.862440
38 7.746153
38 7.809313
38 7.948837
38 7.790715
38 7.877515
38 7.762990
38 7.757136
38 7.909850
38 7.838855
38 7.799079
38 7.806209
38 7.784025
38 7.800698
38 7.881123
38 7.792837
38 7.770555
38 7.791070
38 7.872451
38 7.857733
38 7.664760
38 7.872037
38 7.970193
38 7.952150
38 7.963015
38 7.866137
38 7.860057
38 7.772002
38 7.863954
38 7.724846
38 7.871738
38 7.820285
38 7.830398
38 7.968745
38 7.737883
38 7.786166
38 7.836857
38 7.870835
38 7.867036
38 7.802635
38 7.836274
38 8.023441
38 7.807892
38 7.851649
38 7.793552
38 7.771765
38 8.026823
38 7.857176
38 7.851463
38 7.898071
38 7.858055
38 7.778261
38 7.765376
38 7.809703
38 7.816799
38 7.710645
38 7.763169
38 7.920886
38 7.791415
38 7.920541
38 7.559293
38 7.509012
38 7.656771
38 7.517549
38 7.520492
38 7.608510
38 7.491836
38 7.620409
38 7.683099
38 7.522086
38 7.517390
38 7.605541
38 7.603500
38 7.523808
38 7.565949
38 7.514191
38 7.561695
38 7.483455
38 7.642819
38 7.632594
38 7.608550
38 7.563123
38 7.400502
38 7.623156
38 7.556997
38 7.649700
38 7.560614
38 7.497055
38 7.563935
38 7.443046
38 7.515602
38 7.432934
38 7.434656
38 7.559722
38 7.559176
38 7.539932
38 7.687226
38 7.601187
38 7.569397
38 7.576765
38 7.720625
38 7.678728
38 7.534449
38 7.503797
38 7.540877
38 7.606736
38 7.599178
38 7.519126
38 7.627628
38 7.643882
38 7.577484
38 7.565028
38 7.507057
38 7.608612
38 7.617494
38 7.569250
38 7.566475
38 7.505109
38 7.512202
38 7.415906
38 8.214963
38 8.145564
38 8.315125
38 8.121481
38 8.139473
38 8.275573
38 8.338258
38 8.230233
38 8.244440
38 8.144585
38 8.115522
38 8.164421
38 8.183909
38 8.269836
38 8.330217
38 8.050186
38 8.051187
38 8.370923
38 8.263835
38 7.901748
38 8.131233
38 8.150701
38 8.094749
38 8.313095
38 8.299951
38 8.145832
38 8.277266
38 8.084579
38 8.159517
38 8.241136
38 8.463843
38 8.268394
38 8.337263
38 8.049281
38 8.200064
38 8.193859
38 8.169286
38 8.258007
38 8.123037
38 8.191989
38 8.225972
38 8.161066
38 8.014711
38 8.151926
38 8.293882
38 8.145750
38 8.269788
38 8.140506
38 8.237104
38 8.167954
38 8.214368
38 8.207195
38 8.299377
38 8.163265
38 8.425540
38 8.355508
38 8.354880
38 8.079378
38 8.210180
38 8.302707
38 7.815982
38 7.710966
38 7.935150
38 7.716053
38 7.746748
38 7.810611
38 7.851613
38 7.928370
38 7.756751
38 7.711058
38 7.638057
38 7.727087
38 7.849575
38 7.795194
38 7.976352
38 7.829403
38 7.808256
38 7.722319
38 7.897506
38 7.846806
38 7.673140
38 7.786421
38 7.776364
38 7.920572
38 7.659910
38 7.750339
38 7.843934
38 7.798901
38 7.893937
38 7.742138
38 7.901760
38 7.824913
38 7.759962
38 7.747479
38 7.778020
38 7.695447
38 7.819845
38 7.782548
38 7.758944
38 7.868973
38 7.706116
38 7.718682
38 7.811941
38 7.774459
38 7.804335
38 7.816643
38 7.875132
38 7.821572
38 7.814643
38 7.901210
38 7.777352
38 7.766354
38 7.903776
38 7.700608
38 7.781353
38 7.829410
38 7.800444
38 7.810020
38 7.723777
38 7.871512
38 7.744612
38 7.813044
38 7.939231
38 7.686161
38 7.775457
38 7.908670
38 7.883636
38 8.006323
38 7.816344
38 7.756803
38 7.793496
38 7.775447
38 7.818027
38 7.932723
38 7.760150
38 7.931030
38 7.746051
38 7.780900
38 7.893341
38 7.807173
38 7.798916
38 7.800249
38 7.728640
38 7.690370
38 7.822516
38 7.831772
38 7.862016
38 7.895162
38 7.728743
38 7.778052
38 7.864006
38 7.800652
38 7.876163
38 7.701375
38 7.879010
38 7.712752
38 7.744019
38 7.791034
38 7.783337
38 7.709392
38 7.762004
38 7.870693
38 7.758283
38 7.776672
38 7.948246
38 7.783197
38 7.754745
38 7.827543
38 7.812425
38 7.841449
38 7.928702
38 7.736972
38 7.726610
38 7.825769
38 7.632243
38 7.734325
38 7.757411
38 7.783189
38 7.776784
38 7.990233
38 8.909962
38 9.027814
38 9.507707
38 9.361743
38 9.004437
38 9.142990
38 9.325017
38 9.084325
38 9.094957
38 9.307021
38 9.135725
38 9.182609
38 9.574734
38 9.165520
38 9.037218
38 9.142513
38 8.986192
38 9.124077
38 9.071611
38 9.186548
38 9.079401
38 9.525046
38 9.318411
38 9.404980
38 9.426687
38 9.205870
38 9.397511
38 9.052119
38 9.365659
38 9.163825
38 9.208652
38 9.162901
38 9.212619
38 9.186162
38 9.175460
38 9.443392
38 9.345827
38 9.576417
38 9.438880
38 9.083526
38 8.967367
38 9.216907
38 9.040515
38 9.237859
38 9.333372
38 9.327226
38 9.147647
38 8.806358
38 9.123813
38 9.399094
38 9.441291
38 9.267559
38 9.322409
38 9.198534
38 9.159762
38 9.033073
38 9.381323
38 9.193493
38 9.193259
38 9.095418
38 7.818900
38 7.865566
38 7.782275
38 7.677341
38 7.846153
38 7.657777
38 7.944277
38 7.862798
38 7.757613
38 7.821571
38 7.839001
38 7.864178
38 7.696959
38 7.757767
38 7.758997
38 7.779831
38 7.708896
38 7.777870
38 7.840783
38 7.710933
38 7.757810
38 7.854932
38 7.723449
38 7.735549
38 7.855435
38 7.829973
38 7.874264
38 7.926778
38 7.819192
38 7.856591
38 7.622542
38 7.871549
38 7.664798
38 7.780739
38 7.929888
38 7.791302
38 7.758643
38 7.662121
38 7.767032
38 7.751519
38 7.829114
38 7.784488
38 7.776448
38 7.874543
38 7.754204
38 7.831861
38 7.749132
38 7.640545
38 7.710912
38 7.768329
38 7.804048
38 7.810263
38 7.742425
38 7.861405
38 7.901686
38 7.819460
38 7.783410
38 7.784488
38 7.782363
38 7.832216
38 7.871737
38 8.047564
38 8.058015
38 8.183039
38 7.991079
38 8.037490
38 8.185575
38 8.017028
38 7.964250
38 8.071054
38 8.011566
38 8.125301
38 8.076833
38 7.998282
38 8.045581
38 7.988641
38 7.948970
38 8.061600
38 8.012834
38 8.094928
38 8.002114
38 7.940042
38 8.140722
38 8.072461
38 8.080403
38 8.103359
38 7.901571
38 8.067234
38 7.946009
38 7.936077
38 8.043718
38 8.082501
38 7.937140
38 8.008827
38 8.134295
38 8.009764
38 8.024789
38 8.030430
38 8.060357
38 8.001152
38 8.006862
38 7.954570
38 8.103871
38 8.049808
38 8.112731
38 7.892803
38 8.064783
38 8.092691
38 8.197378
38 7.894873
38 8.117057
38 7.981087
38 7.913033
38 8.099306
38 8.008909
38 8.056792
38 8.171887
38 8.062240
38 8.017272
38 7.962635
38 7.917589
38 7.901691
38 8.013812
38 8.048782
38 7.913070
38 8.004421
38 7.964160
38 8.082673
38 7.943061
38 8.014585
38 8.000387
38 7.956905
38 7.916156
38 7.963271
38 8.035364
38 7.939845
38 8.130957
38 7.967636
38 8.091700
38 8.029226
38 8.107987
38 7.886643
38 7.940539
38 7.943620
38 7.865115
38 8.034340
38 8.030181
38 7.950541
38 7.995787
38 7.918991
38 7.898591
38 7.954935
38 7.766062
38 7.838421
38 7.989308
38 8.001173
38 7.975413
38 7.871805
38 7.846195
38 8.071345
38 7.964176
38 7.893467
38 7.912720
38 7.841193
38 7.955294
38 7.844520
38 7.927249
38 8.058755
38 7.829467
38 7.863861
38 7.907385
38 8.054342
38 7.943885
38 7.914376
38 8.134573
38 7.903932
38 7.976938
38 8.049839
38 7.987964
38 7.857689
38 8.020374
38 7.941382
38 7.909950
38 7.876072
38 7.809976
38 7.855397
38 8.053855
38 8.090513
38 8.050459
38 7.886494
38 7.996773
38 7.959008
38 7.946794
38 8.154814
38 8.000897
38 7.973370
38 8.124830
38 8.115550
38 8.103593
38 7.977690
38 7.932047
38 7.957897
38 8.079100
38 8.007750
38 7.873459
38 8.048956
38 7.957932
38 7.860124
38 7.968656
38 7.961422
38 8.044169
38 8.010298
38 7.929994
38 8.013279
38 8.138243
38 8.080370
38 7.901329
38 8.119362
38 8.081504
38 8.077074
38 8.041114
38 7.872297
38 8.003212
38 7.980520
38 8.025411
38 8.082053
38 7.919262
38 7.956445
38 7.975626
38 7.905167
38 7.936428
38 7.990435
38 7.995026
38 8.025157
38 7.834018
38 7.970765
38 8.119881
38 7.950784
38 8.099451
38 8.085709
38 8.460315
38 8.506635
38 8.454408
38 8.180302
38 8.367001
38 8.478784
38 8.437501
38 8.411805
38 8.394974
38 8.282306
38 8.520509
38 8.321492
38 8.414154
38 8.331713
38 8.275619
38 8.486807
38 8.430222
38 8.485905
38 8.195749
38 8.644724
38 8.405476
38 8.337189
38 8.458953
38 8.299809
38 8.214377
38 8.367431
38 8.614838
38 8.204582
38 8.356208
38 8.440647
38 8.396466
38 8.167484
38 8.414414
38 8.449220
38 8.270573
38 8.414904
38 8.627015
38 8.525887
38 8.512821
38 8.274388
38 8.315388
38 8.439636
38 8.532071
38 8.299680
38 8.262990
38 8.458481
38 8.330576
38 8.580741
38 8.568089
38 8.279624
38 8.362331
38 8.519848
38 8.389315
38 8.746284
38 8.444890
38 8.449831
38 8.440654
38 8.628124
38 8.487285
38 8.562387
38 8.090495
38 8.091026
38 7.986906
38 8.205757
38 8.195876
38 7.910905
38 7.987753
38 8.228807
38 7.939126
38 8.083866
38 8.121377
38 8.315916
38 7.971847
38 8.143324
38 8.173436
38 8.043502
38 8.055913
38 8.111146
38 8.024435
38 8.032168
38 8.226432
38 8.085629
38 8.025252
38 8.172672
38 8.074787
38 8.095503
38 8.134885
38 8.216891
38 8.111990
38 8.051655
38 8.147687
38 8.002111
38 8.030581
38 7.920606
38 8.066513
38 8.232276
38 8.233306
38 8.068821
38 8.025072
38 8.101456
38 8.069850
38 8.073419
38 8.106145
38 8.074283
38 8.106991
38 8.206317
38 8.195463
38 8.159905
38 8.024012
38 8.140529
38 8.175150
38 8.219233
38 8.136668
38 8.045160
38 8.050411
38 8.195335
38 8.160484
38 8.277244
38 8.195351
38 7.927284
38 7.776835
38 7.858034
38 7.863222
38 7.791655
38 7.716723
38 7.730684
38 7.687111
38 7.688570
38 7.737971
38 7.809315
38 7.699504
38 7.611548
38 7.592999
38 7.680037
38 7.654709
38 7.595409
38 7.671884
38 7.693622
38 7.812260
38 7.871339
38 7.807202
38 7.719905
38 7.740002
38 7.736484
38 7.797475
38 7.803715
38 7.756042
38 7.847400
38 7.769848
38 7.708007
38 7.942533
38 7.718673
38 7.686258
38 7.744893
38 7.784736
38 7.563183
38 7.859174
38 7.818048
38 7.741950
38 7.681988
38 7.745471
38 7.696534
38 7.803266
38 7.755856
38 7.834335
38 7.747790
38 7.737747
38 7.773475
38 7.818433
38 7.757676
38 7.766827
38 7.749237
38 7.882483
38 7.582252
38 7.731790
38 7.877794
38 7.679857
38 7.749921
38 7.620146
38 7.840082
38 8.641561
38 8.567128
38 8.529616
38 8.627083
38 8.602310
38 8.700002
38 8.577524
38 8.557316
38 8.796624
38 8.663287
38 8.803357
38 8.731067
38 8.579425
38 8.659163
38 8.707237
38 8.674548
38 8.787498
38 8.727887
38 8.516990
38 8.414642
38 8.427540
38 8.928943
38 8.579838
38 8.742600
38 8.831530
38 8.599928
38 8.649957
38 8.878315
38 8.923630
38 8.933775
38 8.615172
38 8.699610
38 8.880271
38 8.520845
38 8.790836
38 8.666141
38 8.484299
38 8.721395
38 8.848579
38 8.859123
38 8.933208
38 8.671608
38 8.891510
38 8.674287
38 8.715923
38 8.765557
38 8.596993
38 8.392303
38 8.519165
38 8.934928
38 8.807587
38 8.400340
38 8.981984
38 8.888101
38 8.720591
38 8.715687
38 8.967533
38 9.005561
38 8.655094
38 8.632457
38 8.349158
38 8.359253
38 8.253526
38 7.910980
38 8.147244
38 8.147038
38 8.083393
38 8.241377
38 8.155209
38 7.986954
38 8.362924
38 8.100844
38 8.169883
38 8.154397
38 8.125090
38 8.016582
38 7.981313
38 8.002321
38 8.346681
38 7.988358
38 8.230833
38 8.019882
38 8.015959
38 8.048413
38 8.237270
38 8.002313
38 8.086494
38 8.084462
38 8.141682
38 8.158784
38 8.291602
38 8.145211
38 8.118713
38 7.917580
38 8.230518
38 8.114484
38 8.224261
38 8.348855
38 8.295220
38 8.156558
38 7.954627
38 8.048110
38 8.260689
38 8.099303
38 8.054435
38 8.149023
38 8.010303
38 8.164285
38 8.040955
38 8.034894
38 8.131493
38 8.058568
38 7.940807
38 8.025218
38 8.154048
38 8.215802
38 8.035586
38 8.077265
38 8.221348
38 8.075995
38 8.407570
38 8.340740
38 8.273143
38 8.292445
38 8.442576
38 8.291980
38 8.505611
38 8.446013
38 8.209948
38 8.289953
38 8.432864
38 8.127833
38 8.202935
38 8.284052
38 8.215812
38 8.459378
38 8.109465
38 8.375633
38 8.409126
38 8.186400
38 8.371846
38 8.417801
38 8.351583
38 8.105099
38 8.187439
38 8.359541
38 8.363842
38 8.202880
38 8.407743
38 8.383140
38 8.262058
38 8.361090
38 8.363274
38 8.388715
38 8.490724
38 8.479220
38 8.399596
38 8.357212
38 8.436920
38 8.489307
38 8.378101
38 8.384150
38 8.406714
38 8.453679
38 8.535749
38 8.300017
38 8.361128
38 8.578782
38 8.300668
38 8.235311
38 8.231610
38 8.329825
38 8.399742
38 8.367291
38 8.094912
38 8.329368
38 8.483548
38 8.313258
38 8.301986
38 8.228132
38 8.228460
38 8.117498
38 8.154210
38 8.233280
38 8.262326
38 8.299407
38 8.064363
38 8.226964
38 8.247770
38 8.325354
38 8.345329
38 8.184209
38 8.051608
38 8.106416
38 8.394510
38 8.312856
38 8.316796
38 8.108094
38 8.016268
38 8.139944
38 8.013930
38 8.162293
38 8.184843
38 8.051740
38 8.067172
38 8.035834
38 8.089719
38 8.261303
38 8.094858
38 7.956016
38 8.091090
38 8.285065
38 8.040712
38 8.207695
38 8.224839
38 8.124338
38 8.074353
38 8.303644
38 8.373011
38 8.187428
38 8.109819
38 8.208139
38 8.068004
38 8.202578
38 8.221541
38 8.116487
38 8.294428
38 7.916757
38 8.063697
38 8.226599
38 8.027992
38 8.172434
38 8.314430
38 8.400709
38 7.901137
38 8.110332
38 8.028438
38 8.235288
38 7.986650
38 7.877420
38 8.376395
38 8.255945
38 8.300056
38 8.054215
38 8.226419
38 8.174202
38 8.252980
38 8.374349
38 8.454404
38 8.271754
38 8.424804
38 8.314868
38 8.380963
38 8.448799
38 8.320695
38 8.261631
38 8.342616
38 8.560052
38 8.307790
38 8.378679
38 8.263824
38 8.253190
38 8.076667
38 8.358238
38 8.138508
38 8.283463
38 8.258389
38 8.168974
38 8.097129
38 8.126591
38 8.408736
38 8.302516
38 8.396449
38 8.544484
38 8.212546
38 8.228769
38 8.199300
38 8.124292
38 8.265390
38 8.204930
38 8.285405
38 8.341232
38 8.214246
38 8.222232
38 8.247338
38 8.194242
38 8.373060
38 8.321994
38 8.322503
38 8.333718
38 7.989127
38 8.268596
38 8.287675
38 8.271911
38 8.380702
38 8.237982
38 8.506861
38 8.288024
38 8.354889
38 8.138832
38 7.971190
38 7.981600
38 7.839505
38 7.894052
38 8.059867
38 8.029553
38 7.876889
38 8.017443
38 7.926908
38 7.916291
38 7.947171
38 7.948355
38 7.968374
38 7.946890
38 7.859711
38 7.995841
38 7.874800
38 8.037570
38 8.030278
38 8.159004
38 8.021320
38 7.856566
38 7.955688
38 8.072854
38 8.026098
38 7.941483
38 7.941957
38 7.933170
38 8.008151
38 7.967281
38 8.033529
38 7.978719
38 8.163989
38 7.870331
38 7.912617
38 7.886219
38 7.870794
38 8.176064
38 8.082681
38 7.968135
38 7.907399
38 7.900844
38 7.886377
38 7.789419
38 7.994026
38 7.956436
38 7.969102
38 7.905689
38 7.877645
38 7.803370
38 7.842511
38 7.793511
38 8.076295
38 7.807767
38 7.803963
38 7.952170
38 7.907617
38 7.976290
38 7.785238
38 7.955142
38 8.500249
38 8.187901
38 8.251073
38 8.040005
38 8.234277
38 8.214894
38 8.255250
38 8.201360
38 8.204249
38 8.065915
38 8.085917
38 8.278372
38 8.068938
38 8.178771
38 8.197752
38 8.100457
38 8.372195
38 8.239386
38 8.166847
38 8.353740
38 8.317359
38 8.281638
38 8.286355
38 8.260024
38 8.247697
38 8.171580
38 8.027058
38 8.056720
38 8.194790
38 8.326108
38 8.159807
38 8.174623
38 7.993929
38 8.204389
38 8.080989
38 8.247906
38 8.175149
38 8.045856
38 8.099401
38 7.998277
38 8.203747
38 8.284605
38 8.120110
38 8.024320
38 8.173754
38 8.108453
38 8.148606
38 8.183224
38 8.218599
38 8.087779
38 8.200119
38 8.273131
38 8.145297
38 8.282270
38 8.153114
38 8.305433
38 8.162187
38 8.161641
38 8.141056
38 8.261768
38 8.158905
38 8.121864
38 8.073017
38 8.209065
38 8.158901
38 8.143565
38 8.039542
38 8.245147
38 8.272257
38 8.202640
38 8.070943
38 8.048852
38 8.174968
38 8.172759
38 8.297885
38 8.088067
38 8.147948
38 8.105600
38 8.143527
38 8.198039
38 8.194638
38 8.347562
38 8.123876
38 8.014148
38 8.171379
38 8.243608
38 8.237664
38 8.173981
38 8.028090
38 8.215852
38 8.096304
38 8.138728
38 8.063297
38 8.069545
38 8.072437
38 8.328020
38 8.137495
38 8.306394
38 8.174128
38 8.125778
38 8.124886
38 8.122999
38 8.205301
38 8.286772
38 8.198211
38 8.367067
38 8.195487
38 8.243300
38 8.138727
38 8.343070
38 8.396141
38 8.149688
38 8.216921
38 8.253599
38 8.092888
38 8.311512
38 8.171423
38 8.103877
38 8.186700
38 8.198160
38 8.245788
38 8.317962
38 8.534532
38 8.286230
38 8.372892
38 8.363949
38 8.443595
38 8.128199
38 8.279952
38 8.341610
38 8.269589
38 8.378109
38 8.265822
38 8.161145
38 8.409339
38 8.201212
38 8.382060
38 8.166214
38 8.284883
38 8.375646
38 8.291113
38 8.311194
38 8.099174
38 8.106450
38 8.135317
38 8.277315
38 8.364142
38 8.300558
38 8.303733
38 8.209976
38 8.308116
38 8.457123
38 8.405434
38 8.177421
38 8.494081
38 8.415264
38 8.369795
38 8.431122
38 8.234139
38 8.254947
38 8.422248
38 8.192654
38 8.160270
38 8.243218
38 8.297151
38 8.373305
38 8.293158
38 8.316398
38 8.388485
38 8.437484
38 8.263995
38 8.193885
38 8.271435
38 8.252000
38 8.238793
38 8.126785
38 8.316341
38 8.357150
38 8.174802
38 8.412222
38 8.190400
38 8.494745
38 8.256637
38 8.282995
38 8.245514
38 8.355138
38 8.476092
38 8.169526
38 8.307111
38 8.375178
38 8.275597
38 8.454433
38 8.049463
38 8.371839
38 8.271812
38 8.295047
38 8.195806
38 8.284311
38 8.352268
38 8.303224
38 8.321436
38 8.464936
38 8.391522
38 8.295092
38 8.174430
38 8.129165
38 8.303837
38 8.362066
38 8.233032
38 8.374146
38 8.287870
38 8.292324
38 8.172092
38 8.444180
38 8.423697
38 8.282613
38 8.128325
38 8.297548
38 8.505041
38 8.342465
38 8.298346
38 8.403765
38 8.165852
38 8.505727
38 8.377633
38 8.404276
38 8.423601
38 8.484092
38 8.423818
38 8.249705
38 8.438905
38 8.531826
38 8.177195
38 8.292890
38 8.303053
38 8.471714
38 8.251440
38 8.287680
38 8.321217
38 8.473544
38 8.132730
38 8.013470
38 7.725951
38 7.831686
38 7.876458
38 8.018933
38 7.807839
38 8.019826
38 7.896448
38 7.922432
38 8.083175
38 7.930385
38 7.842093
38 8.081306
38 7.824703
38 8.094022
38 7.894988
38 7.948175
38 7.751514
38 7.836193
38 7.934102
38 7.823557
38 7.880529
38 8.128442
38 7.887293
38 7.781602
38 7.926848
38 7.986577
38 7.997531
38 8.050359
38 8.038187
38 7.917768
38 7.953025
38 7.937552
38 7.990991
38 7.879942
38 7.953048
38 7.855603
38 7.997446
38 8.129523
38 7.967089
38 7.983623
38 7.909263
38 7.964400
38 7.972260
38 8.037433
38 7.892235
38 7.767770
38 7.885862
38 7.960378
38 7.838481
38 7.981774
38 7.731333
38 7.911196
38 7.912061
38 7.818003
38 7.913208
38 7.962757
38 7.852322
38 8.075421
38 8.197738
38 8.330607
38 8.221361
38 8.233550
38 8.216538
38 8.282473
38 8.387649
38 8.512626
38 8.465490
38 8.482061
38 8.160486
38 8.210962
38 8.136661
38 8.018151
38 8.095531
38 8.271615
38 8.525328
38 8.330885
38 8.260666
38 8.216698
38 8.661393
38 8.386597
38 8.348830
38 8.337806
38 8.435819
38 8.318937
38 8.527600
38 8.530052
38 8.387961
38 8.417638
38 8.267525
38 8.376790
38 8.509799
38 8.542469
38 8.501482
38 8.474625
38 8.403624
38 8.621108
38 8.550708
38 8.494926
38 8.490935
38 8.334672
38 8.461585
38 8.407705
38 8.561210
38 8.215009
38 8.260558
38 8.171537
38 8.306212
38 8.400073
38 8.660376
38 8.550868
38 8.177137
38 8.346544
38 8.309833
38 8.343028
38 8.385830
38 8.489259
38 8.454344
38 8.564701
38 8.131941
38 7.961138
38 8.139889
38 8.000971
38 7.957298
38 7.979871
38 8.162364
38 7.984475
38 8.044987
38 7.975143
38 7.971071
38 8.046125
38 8.077754
38 8.137969
38 8.033410
38 8.049919
38 7.926654
38 7.963712
38 8.080226
38 8.084786
38 8.042779
38 8.074365
38 8.137605
38 8.077981
38 8.017822
38 8.055759
38 8.119346
38 8.082749
38 8.087950
38 8.222486
38 8.135357
38 8.172292
38 8.118076
38 8.149614
38 8.167249
38 8.091473
38 8.004365
38 7.971112
38 8.166841
38 8.146178
38 8.059293
38 8.154663
38 8.161567
38 8.104459
38 8.118240
38 7.999872
38 8.033078
38 7.984234
38 8.202231
38 8.041052
38 8.139342
38 8.154771
38 7.914563
38 8.042106
38 8.054630
38 8.045997
38 8.039873
38 7.995663
38 8.085705
38 8.022792
38 8.749721
38 8.476062
38 8.458100
38 8.704393
38 8.730458
38 8.684776
38 8.748800
38 8.535423
38 8.516868
38 8.489467
38 8.585363
38 8.526622
38 8.678290
38 8.795823
38 8.565952
38 8.357585
38 8.528862
38 8.311087
38 8.665839
38 8.670866
38 8.605609
38 8.772116
38 8.811585
38 8.564126
38 8.766157
38 8.442495
38 8.555084
38 8.708647
38 8.601468
38 8.426649
38 8.546043
38 8.664374
38 8.598494
38 8.570764
38 8.374736
38 8.467791
38 8.703539
38 8.560377
38 8.731340
38 8.464724
38 8.732056
38 8.433103
38 8.389421
38 8.591848
38 8.611894
38 8.574108
38 8.507004
38 8.679281
38 8.380537
38 8.884955
38 8.794471
38 8.384055
38 8.462935
38 8.588424
38 8.591572
38 8.368253
38 8.427255
38 8.651886
38 8.568265
38 8.452185
38 8.137454
38 8.129605
38 8.119818
38 8.219723
38 8.448573
38 8.241236
38 8.072048
38 8.045899
38 8.237817
38 8.328657
38 8.155059
38 8.313881
38 8.208576
38 8.181452
38 8.179299
38 8.290282
38 8.423782
38 8.283649
38 8.185259
38 8.257699
38 8.396927
38 8.178897
38 8.043522
38 8.261114
38 8.208002
38 8.333365
38 8.128376
38 8.135539
38 8.098110
38 8.137596
38 8.284115
38 8.146830
38 8.104357
38 8.307504
38 8.077272
38 8.259260
38 8.300240
38 8.370502
38 8.307677
38 8.147852
38 8.362951
38 8.336391
38 8.111434
38 8.131520
38 8.200710
38 8.145083
38 8.339296
38 8.131770
38 8.385671
38 8.359024
38 8.216461
38 8.321253
38 8.167540
38 8.102834
38 8.164621
38 8.159624
38 8.194919
38 8.075694
38 8.001270
38 8.204755
38 8.245163
38 8.419792
38 8.266259
38 8.342418
38 8.376242
38 8.367711
38 8.213762
38 8.246730
38 8.219880
38 8.319883
38 8.257437
38 8.354191
38 8.482637
38 8.378512
38 8.433818
38 8.433023
38 8.203608
38 8.462859
38 8.247031
38 8.181509
38 8.343121
38 8.300095
38 8.214113
38 8.320006
38 8.301641
38 8.217591
38 8.246255
38 8.400803
38 8.445922
38 8.328053
38 8.296184
38 8.427536
38 8.213183
38 8.199102
38 8.463455
38 8.174426
38 8.412381
38 8.294591
38 8.387458
38 8.350468
38 8.199017
38 8.210555
38 8.263539
38 8.479912
38 8.254314
38 8.357512
38 8.342968
38 8.292900
38 8.380253
38 8.304568
38 8.241772
38 8.517186
38 8.235756
38 8.334556
38 8.356260
38 8.223321
38 8.294822
38 8.463147
38 8.145317
38 8.350450
38 8.181252
38 8.226853
38 8.437291
38 8.405805
38 8.472062
38 8.370888
38 8.405401
38 8.360503
38 8.451532
38 8.123500
38 8.389908
38 8.320677
38 8.084296
38 8.241425
38 8.527154
38 8.459046
38 8.063420
38 8.082588
38 8.038215
38 8.158160
38 8.118165
38 8.223127
38 8.360068
38 8.396716
38 8.173858
38 8.185327
38 8.169035
38 8.288773
38 8.130899
38 8.207896
38 8.015881
38 8.140098
38 8.149296
38 8.418598
38 8.108770
38 8.132408
38 8.055435
38 8.132692
38 7.981112
38 7.962097
38 8.113537
38 8.087919
38 8.078579
38 8.220029
38 8.072596
38 8.142723
38 8.152389
38 8.091781
38 8.040197
38 8.304193
38 7.990789
38 8.058282
38 7.958887
38 8.041291
38 8.263637
38 8.020163
38 8.284880
38 7.983702
38 8.128544
38 8.040901
38 7.980302
38 7.760239
38 7.932451
38 8.020268
38 7.831574
38 7.967916
38 7.841397
38 7.901117
38 8.060577
38 7.914123
38 7.738112
38 7.886533
38 7.857613
38 7.954693
38 7.874734
38 7.938488
38 7.798276
38 7.931836
38 7.987806
38 8.026461
38 8.019215
38 7.836337
38 7.902139
38 7.805098
38 7.938506
38 7.905615
38 7.863808
38 7.783343
38 7.963083
38 7.873615
[truncated: 320,153 more chars]
