# Supplementary material for: Predicting scale-dependent chromatin polymer properties from systematic coarse-graining
Source: Nat Commun. 2023 Jul 11;14:4108. doi: 10.1038/s41467-023-39907-2 (PMC10336007; doi:10.1038/s41467-023-39907-2)
Supplement: Supplementary file 4 — Source Data [file 41467_2023_39907_MOESM4_ESM.zip › source_data/source_data_fig_5/source_data_fig_5f/Rg_fg_seg25.dat]

41 7.649223
41 7.689479
41 7.603994
41 7.512500
41 7.735193
41 7.605262
41 7.704686
41 7.573624
41 7.706253
41 7.742193
41 7.485044
41 7.687082
41 7.753557
41 7.779794
41 7.508828
41 7.658073
41 7.747664
41 7.579193
41 7.663923
41 7.655339
41 7.555564
41 7.689825
41 7.711995
41 7.701403
41 7.683617
41 7.826020
41 7.676590
41 7.786548
41 7.613157
41 7.631321
41 7.655343
41 7.623568
41 7.631690
41 7.656554
41 7.652457
41 7.506773
41 7.451039
41 7.714732
41 7.523458
41 7.563968
41 7.553802
41 7.622859
41 7.450924
41 7.627132
41 7.656488
41 7.780806
41 7.683726
41 7.582588
41 7.658339
41 7.602013
41 7.703153
41 7.492705
41 7.551897
41 7.816915
41 7.781961
41 7.622886
41 7.472517
41 7.666222
41 7.719354
41 7.703970
41 7.739502
41 7.749165
41 7.615998
41 7.678419
41 7.669254
41 7.809707
41 7.679776
41 8.148414
41 7.822325
41 7.912277
41 7.467197
41 7.854392
41 7.708967
41 7.851335
41 7.782830
41 7.512428
41 7.679907
41 7.524870
41 7.728163
41 7.738503
41 7.745467
41 7.680173
41 7.513829
41 7.578444
41 7.663095
41 7.750762
41 7.569437
41 7.622363
41 7.913594
41 7.619632
41 7.784908
41 7.792407
41 7.673038
41 7.656656
41 7.639047
41 7.800132
41 7.655153
41 7.729921
41 7.680798
41 7.861010
41 7.817859
41 7.786495
41 7.793666
41 7.931456
41 7.645684
41 7.742701
41 7.779998
41 7.752715
41 7.581346
41 7.637898
41 7.591308
41 7.723590
41 7.791827
41 7.700036
41 7.651993
41 7.646875
41 7.462355
41 7.887624
41 7.734702
41 7.762954
41 7.873436
41 8.003540
41 7.796762
41 7.801711
41 7.742621
41 7.710757
41 7.976829
41 7.902391
41 7.769497
41 7.667841
41 7.813751
41 7.858895
41 7.817622
41 7.683978
41 7.617093
41 7.814207
41 7.832324
41 7.794337
41 7.700481
41 7.868369
41 7.916433
41 7.785587
41 7.876356
41 7.803669
41 7.722495
41 7.945829
41 7.769115
41 7.807798
41 7.842879
41 7.907622
41 7.875532
41 7.747893
41 7.850588
41 7.972765
41 7.940665
41 7.897619
41 7.717433
41 7.967672
41 8.095442
41 7.911332
41 7.904306
41 7.760195
41 7.839391
41 7.850733
41 7.841138
41 7.710738
41 8.020711
41 7.778681
41 7.676022
41 8.071440
41 7.759838
41 7.742264
41 7.884034
41 7.737504
41 7.876438
41 7.940766
41 7.804790
41 7.670810
41 7.776713
41 7.885247
41 7.945441
41 8.376088
41 8.044482
41 8.158028
41 8.139292
41 8.160275
41 8.271497
41 8.461540
41 8.091378
41 8.156361
41 8.325133
41 8.212091
41 8.154392
41 8.135120
41 8.137017
41 7.999931
41 8.111565
41 8.298982
41 8.152999
41 8.023890
41 8.025895
41 8.088651
41 8.134623
41 7.907343
41 8.284875
41 8.362041
41 8.188809
41 8.097776
41 7.896362
41 8.124051
41 8.012452
41 8.342006
41 8.486843
41 8.147703
41 8.233392
41 8.274388
41 8.283274
41 8.199189
41 8.165708
41 8.174252
41 8.093316
41 8.253538
41 8.064930
41 8.246624
41 8.102583
41 7.978094
41 7.973769
41 8.302717
41 8.048201
41 8.484197
41 7.956592
41 8.180926
41 8.235905
41 8.180633
41 8.360180
41 8.208201
41 8.185987
41 8.202709
41 7.887169
41 7.961037
41 7.569391
41 7.645851
41 7.603874
41 7.628661
41 7.617553
41 7.564026
41 7.517250
41 7.625275
41 7.538362
41 7.598599
41 7.655696
41 7.670629
41 7.757033
41 7.565217
41 7.405384
41 7.781351
41 7.546785
41 7.641849
41 7.507198
41 7.542741
41 7.513890
41 7.513173
41 7.502226
41 7.544124
41 7.559839
41 7.630373
41 7.549687
41 7.690352
41 7.559877
41 7.640551
41 7.699231
41 7.658499
41 7.461386
41 7.710021
41 7.795024
41 7.714084
41 7.651727
41 7.563439
41 7.702900
41 7.469588
41 7.620600
41 7.666814
41 7.387512
41 7.633316
41 7.591240
41 7.670450
41 7.747132
41 7.490192
41 7.750093
41 7.641404
41 7.551185
41 7.615576
41 7.469595
41 7.553609
41 7.750126
41 7.778041
41 7.647823
41 7.607655
41 7.810909
41 7.509097
41 7.528307
41 7.577065
41 7.438127
41 7.520636
41 7.448667
41 7.515611
41 7.530174
41 7.572384
41 7.486876
41 7.339060
41 7.401625
41 7.352336
41 7.362048
41 7.265666
41 7.461012
41 7.415584
41 7.403280
41 7.363754
41 7.449617
41 7.574280
41 7.562703
41 7.443655
41 7.494375
41 7.374693
41 7.533530
41 7.425376
41 7.502541
41 7.483684
41 7.566007
41 7.551182
41 7.461529
41 7.620517
41 7.501193
41 7.334383
41 7.506749
41 7.490289
41 7.366977
41 7.476819
41 7.643989
41 7.547634
41 7.463680
41 7.453542
41 7.311263
41 7.462050
41 7.312821
41 7.444021
41 7.413421
41 7.540886
41 7.519439
41 7.334481
41 7.364784
41 7.352799
41 7.493160
41 7.508229
41 7.479032
41 7.595932
41 7.497434
41 7.485013
41 7.368421
41 7.433610
41 7.542544
41 7.635131
41 7.589482
41 7.529198
41 7.585741
41 7.645568
41 7.728990
41 7.509100
41 7.543324
41 7.606547
41 7.636288
41 7.579396
41 7.516247
41 7.567578
41 7.584053
41 7.650281
41 7.575867
41 7.667424
41 7.595871
41 7.649978
41 7.601244
41 7.704842
41 7.595420
41 7.657209
41 7.621870
41 7.729250
41 7.497503
41 7.546055
41 7.610029
41 7.558374
41 7.640911
41 7.532395
41 7.665168
41 7.635331
41 7.547722
41 7.647881
41 7.685745
41 7.520849
41 7.511774
41 7.817593
41 7.720165
41 7.842524
41 7.666061
41 7.341245
41 7.832468
41 7.544137
41 7.526668
41 7.574301
41 7.739668
41 7.574714
41 7.535093
41 7.541887
41 7.714639
41 7.584903
41 7.610697
41 7.636917
41 7.466854
41 7.489413
41 7.785424
41 7.636328
41 7.669808
41 7.755574
41 7.755046
41 7.729664
41 7.668481
41 7.475019
41 7.678762
41 7.703457
41 7.538582
41 7.585293
41 7.800928
41 7.676172
41 7.779727
41 7.896305
41 7.650931
41 7.489497
41 7.532759
41 7.615589
41 7.626965
41 7.575381
41 7.610900
41 7.571121
41 7.907095
41 7.570547
41 7.772993
41 7.750990
41 7.717128
41 7.591369
41 7.683998
41 7.650990
41 7.694831
41 7.564520
41 7.786982
41 7.676004
41 7.845989
41 7.672334
41 7.692319
41 7.746989
41 7.823581
41 7.748771
41 7.646214
41 7.799547
41 7.935884
41 7.746093
41 7.541476
41 7.579312
41 7.685170
41 7.644125
41 7.671942
41 7.765634
41 7.600829
41 7.620194
41 7.809637
41 7.669192
41 7.699268
41 7.715340
41 7.632084
41 7.945795
41 7.696702
41 7.571053
41 7.082867
41 7.074447
41 7.139224
41 7.169536
41 7.131782
41 6.978726
41 7.059209
41 7.042545
41 6.963967
41 7.061558
41 6.956995
41 7.079551
41 7.138111
41 7.205955
41 7.099024
41 7.001914
41 7.079323
41 7.025246
41 7.110287
41 7.153556
41 7.046464
41 7.121365
41 7.010373
41 7.201002
41 7.085516
41 7.072124
41 6.961593
41 7.175760
41 7.158431
41 6.952223
41 7.008595
41 7.034971
41 7.068838
41 7.108105
41 7.061325
41 7.032184
41 7.139572
41 7.244967
41 7.165331
41 7.123496
41 7.221785
41 7.138246
41 7.124878
41 7.103380
41 7.071549
41 7.008749
41 7.170269
41 7.025403
41 7.003286
41 7.160442
41 7.110155
41 7.028961
41 7.144738
41 6.976038
41 7.196499
41 7.191522
41 7.088168
41 7.149953
41 7.196046
41 7.020026
41 7.712195
41 7.543816
41 7.440879
41 7.519674
41 7.604938
41 7.509440
41 7.563259
41 7.622489
41 7.453730
41 7.614773
41 7.633483
41 7.410427
41 7.627890
41 7.472090
41 7.761213
41 7.578752
41 7.626937
41 7.697353
41 7.680461
41 7.572485
41 7.673431
41 7.462852
41 7.514876
41 7.563647
41 7.410859
41 7.648954
41 7.586244
41 7.541658
41 7.494261
41 7.653878
41 7.504155
41 7.533202
41 7.527451
41 7.626802
41 7.643321
41 7.456676
41 7.578629
41 7.390707
41 7.456851
41 7.666588
41 7.680350
41 7.612634
41 7.711145
41 7.668329
41 7.534531
41 7.569416
41 7.654899
41 7.419239
41 7.472140
41 7.663603
41 7.404427
41 7.663250
41 7.576488
41 7.709204
41 7.574252
41 7.685568
41 7.673456
41 7.509808
41 7.562118
41 7.469960
41 7.817382
41 8.039924
41 7.854969
41 7.960852
41 7.829691
41 7.969245
41 7.911257
41 7.917874
41 7.867499
41 7.740570
41 7.851929
41 7.956995
41 7.645387
41 7.818657
41 7.797349
41 7.830596
41 7.767413
41 7.925783
41 7.790885
41 7.860986
41 7.948984
41 7.933266
41 7.921038
41 7.780279
41 8.038482
41 8.067107
41 7.938247
41 8.080704
41 7.974262
41 7.849023
41 7.814834
41 7.852207
41 7.911756
41 7.787731
41 7.811383
41 7.935182
41 7.855848
41 7.833104
41 8.061569
41 7.815766
41 7.764774
41 7.952304
41 7.985465
41 7.866919
41 7.868130
41 7.854036
41 7.782982
41 7.824777
41 7.899786
41 7.959088
41 7.879824
41 7.804913
41 7.726290
41 7.889365
41 7.906933
41 7.814390
41 7.899204
41 7.926382
41 7.835041
41 7.769262
41 7.374473
41 7.395574
41 7.456080
41 7.436551
41 7.380929
41 7.467198
41 7.394265
41 7.366794
41 7.367157
41 7.467459
41 7.547026
41 7.241461
41 7.444235
41 7.209947
41 7.306629
41 7.538918
41 7.504012
41 7.393172
41 7.499534
41 7.471929
41 7.360742
41 7.457559
41 7.311558
41 7.426847
41 7.387908
41 7.459131
41 7.436497
41 7.377648
41 7.456427
41 7.458735
41 7.384731
41 7.372764
41 7.507935
41 7.495159
41 7.431605
41 7.353074
41 7.402726
41 7.374903
41 7.320491
41 7.255161
41 7.392459
41 7.339132
41 7.383760
41 7.340460
41 7.284931
41 7.265070
41 7.342412
41 7.463852
41 7.326321
41 7.227081
41 7.421507
41 7.413097
41 7.298722
41 7.291827
41 7.341730
41 7.390841
41 7.346962
41 7.466311
41 7.439027
41 7.385742
41 7.772542
41 7.733919
41 7.472304
41 7.660023
41 7.821990
41 7.487279
41 7.876280
41 7.683085
41 7.607901
41 7.740667
41 7.664560
41 7.686989
41 7.678072
41 7.593233
41 7.576421
41 7.515089
41 7.646130
41 7.732781
41 7.682913
41 7.757096
41 7.602095
41 7.668735
41 7.671642
41 7.779114
41 7.414960
41 7.482974
41 7.731545
41 7.596741
41 7.648286
41 7.827787
41 7.727009
41 7.782239
41 7.660917
41 7.777159
41 7.476788
41 7.552720
41 7.556287
41 7.706827
41 7.683784
41 7.788227
41 7.799897
41 7.626743
41 7.608763
41 7.757295
41 7.693787
41 7.655726
41 7.510372
41 7.666691
41 7.756219
41 7.703843
41 7.587418
41 7.710603
41 7.653050
41 7.591704
41 7.543899
41 7.666456
41 7.658731
41 7.609327
41 7.575102
41 7.654456
41 8.128570
41 8.152248
41 8.090815
41 8.081685
41 8.197396
41 8.134453
41 8.107609
41 8.061673
41 8.058387
41 8.090239
41 8.300427
41 7.924152
41 8.110786
41 8.063095
41 7.974588
41 7.927894
41 8.163497
41 8.341640
41 7.918368
41 8.055237
41 8.276090
41 7.935278
41 8.004976
41 8.001170
41 8.084755
41 8.290306
41 8.172680
41 8.004196
41 8.002383
41 7.953311
41 8.188604
41 7.981404
41 8.124364
41 8.039912
41 8.133953
41 8.183925
41 7.953751
41 7.990469
41 7.953363
41 8.121338
41 8.131517
41 8.202302
41 8.034126
41 8.033844
41 8.133754
41 7.990421
41 8.099764
41 7.924415
41 7.868259
41 7.942601
41 8.028698
41 8.292926
41 7.967077
41 8.152365
41 8.004026
41 8.380306
41 8.023550
41 8.022768
41 8.124578
41 8.434461
41 8.158896
41 7.819556
41 8.086791
41 8.120859
41 8.060852
41 7.810818
41 8.443799
41 7.887195
41 8.137527
41 7.869702
41 8.314498
41 8.019682
41 8.061454
41 8.222824
41 8.022523
41 8.000278
41 7.824094
41 8.092632
41 8.178756
41 7.907013
41 8.061542
41 8.120620
41 8.099593
41 8.053999
41 8.392611
41 8.064839
41 7.892781
41 8.082974
41 8.002161
41 7.871837
41 8.016040
41 7.926144
41 8.218944
41 8.047489
41 8.202581
41 7.930325
41 8.125146
41 7.992729
41 8.122665
41 7.984797
41 8.364445
41 8.208075
41 7.870599
41 8.058865
41 8.086247
41 8.199561
41 8.174448
41 8.079142
41 8.014236
41 8.082737
41 8.164103
41 7.917806
41 8.212248
41 8.045283
41 8.031834
41 8.057418
41 8.159871
41 7.915777
41 7.937105
41 8.428574
41 7.615489
41 7.865137
41 7.652981
41 7.694144
41 7.646091
41 7.749529
41 7.765053
41 7.790144
41 7.650386
41 7.843016
41 7.694084
41 7.795761
41 7.851725
41 7.693941
41 7.665085
41 7.729577
41 7.830101
41 7.744073
41 7.697659
41 8.008799
41 7.878909
41 7.803551
41 7.749793
41 7.769584
41 7.808792
41 7.721065
41 7.683129
41 7.627797
41 7.679614
41 7.853774
41 7.635408
41 7.916380
41 7.777975
41 7.698712
41 7.798559
41 7.805915
41 7.711039
41 7.929985
41 7.790574
41 7.745250
41 7.715815
41 7.698007
41 7.868370
41 7.567749
41 7.814568
41 7.773680
41 7.731415
41 8.073715
41 7.902580
41 7.866732
41 7.844868
41 7.732362
41 7.787760
41 7.651859
41 7.724430
41 7.529192
41 7.610375
41 7.599261
41 7.705817
41 7.704470
41 7.440411
41 7.358855
41 7.335024
41 7.415085
41 7.642573
41 7.330974
41 7.298083
41 7.344435
41 7.445210
41 7.430859
41 7.437605
41 7.484202
41 7.420062
41 7.546570
41 7.458289
41 7.503577
41 7.480043
41 7.578490
41 7.487668
41 7.469972
41 7.405007
41 7.567986
41 7.371664
41 7.389702
41 7.275096
41 7.495425
41 7.270333
41 7.464446
41 7.469941
41 7.338942
41 7.291557
41 7.401219
41 7.418506
41 7.384614
41 7.359498
41 7.328226
41 7.470722
41 7.330457
41 7.321677
41 7.502863
41 7.315732
41 7.280141
41 7.688112
41 7.385865
41 7.338208
41 7.399092
41 7.484275
41 7.514461
41 7.369298
41 7.570085
41 7.497279
41 7.518686
41 7.476380
41 7.429787
41 7.519298
41 7.407405
41 7.582910
41 7.549388
41 7.335985
41 7.335187
41 8.086047
41 7.987574
41 7.922269
41 7.954687
41 8.041272
41 8.070473
41 7.988500
41 7.786186
41 7.989499
41 7.938660
41 7.970918
41 8.070228
41 8.077217
41 8.229909
41 8.256913
41 7.902274
41 7.856509
41 8.104519
41 8.025382
41 7.882907
41 7.882300
41 7.925183
41 7.926643
41 8.008154
41 8.036607
41 8.018601
41 7.867918
41 8.413394
41 7.798859
41 7.964292
41 7.880710
41 8.146692
41 7.918978
41 7.879876
41 7.909616
41 7.828477
41 7.973625
41 7.909849
41 7.808857
41 7.911612
41 7.770687
41 7.799031
41 7.762115
41 8.011474
41 7.875065
41 8.008328
41 7.748285
41 8.020597
41 8.054445
41 7.943147
41 7.876517
41 8.265876
41 8.207607
41 8.093388
41 8.078550
41 7.987497
41 8.182170
41 7.946869
41 7.897501
41 7.783960
41 7.994237
41 7.832311
41 7.760703
41 7.702740
41 7.821778
41 7.932674
41 7.689729
41 7.875711
41 7.891609
41 7.749279
41 7.784554
41 7.857616
41 7.706850
41 7.709679
41 7.973402
41 7.755470
41 7.601096
41 7.798817
41 7.644428
41 7.879444
41 7.955797
41 8.084550
41 8.109681
41 7.856011
41 7.617952
41 7.805722
41 7.963745
41 7.893866
41 7.787763
41 7.787940
41 7.753928
41 7.721179
41 7.705973
41 7.940358
41 7.735287
41 7.715016
41 7.766055
41 7.726944
41 7.936112
41 7.969949
41 7.906406
41 7.893375
41 7.983874
41 7.642436
41 7.951222
41 7.863197
41 8.031258
41 8.028539
41 7.942873
41 7.658510
41 7.701250
41 7.845680
41 7.731977
41 7.882509
41 7.856520
41 7.625583
41 7.766869
41 7.721763
41 7.736826
41 7.725176
41 7.609076
41 7.670785
41 7.506782
41 7.750369
41 7.606853
41 7.620947
41 7.586070
41 7.421531
41 7.363538
41 7.372538
41 7.534554
41 7.406975
41 7.638118
41 7.936978
41 7.879682
41 7.662156
41 7.570742
41 7.556753
41 7.645713
41 7.504162
41 7.350714
41 7.493120
41 7.669696
41 7.476367
41 7.494926
41 7.604979
41 7.621253
41 7.576866
41 7.466662
41 7.546147
41 7.570293
41 7.455391
41 7.555185
41 7.649870
41 7.438129
41 7.387526
41 7.537445
41 7.509372
41 7.535538
41 7.432028
41 7.642823
41 7.514024
41 7.536237
41 7.333172
41 7.474983
41 7.490786
41 7.471794
41 7.636703
41 7.506919
41 7.403523
41 7.497914
41 7.513881
41 7.467014
41 7.482582
41 7.624551
41 7.593779
41 7.738827
41 7.562259
41 7.597434
41 7.612358
41 7.402543
41 7.354737
41 7.477440
41 7.363241
41 7.232793
41 7.364904
41 7.410303
41 7.489241
41 7.307823
41 7.380086
41 7.475041
41 7.548909
41 7.286444
41 7.452006
41 7.478438
41 7.342634
41 7.390494
41 7.382835
41 7.469836
41 7.337896
41 7.408345
41 7.626345
41 7.342481
41 7.411389
41 7.397745
41 7.304642
41 7.495723
41 7.455963
41 7.422533
41 7.303810
41 7.438898
41 7.494240
41 7.350284
41 7.440018
41 7.288326
41 7.473995
41 7.401867
41 7.352561
41 7.319072
41 7.491162
41 7.298886
41 7.397893
41 7.443758
41 7.423800
41 7.543059
41 7.387682
41 7.283450
41 7.345237
41 7.720138
41 7.523122
41 7.534931
41 7.345790
41 7.248653
41 7.558755
41 7.499882
41 7.413946
41 7.355381
41 7.349474
41 7.496164
41 7.510476
41 7.430720
41 7.648071
41 7.678885
41 7.561896
41 7.681362
41 7.582110
41 7.527217
41 7.699093
41 7.608042
41 7.561985
41 7.553062
41 7.463119
41 7.602333
41 7.403288
41 7.585956
41 7.384008
41 7.547490
41 7.273561
41 7.556592
41 7.635783
41 7.578631
41 7.607116
41 7.485394
41 7.502110
41 7.600988
41 7.595402
41 7.442141
41 7.410390
41 7.576609
41 7.701948
41 7.810507
41 7.568257
41 7.594187
41 7.592768
41 7.617667
41 7.689500
41 7.823219
41 7.528410
41 7.524130
41 7.612434
41 7.512737
41 7.783531
41 7.759453
41 7.566187
41 7.458696
41 7.480508
41 7.459650
41 7.586163
41 7.526316
41 7.544966
41 7.687436
41 7.710994
41 7.689634
41 7.597073
41 7.464959
41 7.585986
41 7.678352
41 7.588580
41 7.608536
41 7.496202
41 8.910798
41 8.524942
41 8.671273
41 8.662601
41 8.930343
41 8.608585
41 8.912893
41 8.719635
41 8.779439
41 8.820118
41 8.678424
41 8.878895
41 8.734020
41 8.531012
41 8.754295
41 8.734401
41 8.339713
41 8.498064
41 8.692626
41 8.842045
41 8.518630
41 8.374625
41 8.649169
41 8.772559
41 8.965423
41 9.092275
41 8.354873
41 8.803913
41 8.864768
41 8.762967
41 8.800382
41 8.804669
41 8.644542
41 8.853264
41 8.719944
41 8.704816
41 8.672936
41 8.746387
41 9.024054
41 8.706060
41 8.732090
41 8.736210
41 8.696405
41 8.943753
41 8.782233
41 8.747302
41 8.358531
41 8.616589
41 8.556720
41 8.797073
41 8.725925
41 8.617836
41 8.851497
41 8.438497
41 8.626302
41 8.733154
41 8.784190
41 8.459260
41 8.740564
41 8.398082
41 8.512527
41 8.549845
41 8.507781
41 8.838983
41 8.694462
41 9.237449
41 8.701360
41 8.899541
41 9.128468
41 8.573243
41 8.471998
41 8.457932
41 8.570104
41 8.422771
41 7.974001
41 8.149909
41 8.563776
41 8.588028
41 8.271834
41 8.365469
41 8.701658
41 8.547245
41 8.490511
41 8.309481
41 8.686234
41 8.288164
41 8.339343
41 8.212923
41 8.335592
41 8.401712
41 8.492539
41 8.228286
41 8.706966
41 8.383468
41 8.169703
41 8.243815
41 8.131886
41 8.238464
41 8.519079
41 8.126308
41 8.268808
41 8.395037
41 8.298142
41 8.525633
41 8.371459
41 8.590341
41 8.346798
41 8.231684
41 8.550652
41 8.186183
41 8.478500
41 8.517489
41 8.211121
41 8.246995
41 8.933596
41 8.585973
41 8.727533
41 8.436644
41 8.134285
41 8.262161
41 7.512549
41 7.584918
41 7.643232
41 7.402600
41 7.455252
41 7.510030
41 7.283780
41 7.417640
41 7.515376
41 7.412639
41 7.517589
41 7.309563
41 7.362952
41 7.464739
41 7.256052
41 7.432343
41 7.541239
41 7.327714
41 7.378665
41 7.305328
41 7.633612
41 7.358069
41 7.480353
41 7.612381
41 7.507326
41 7.494564
41 7.467647
41 7.558973
41 7.471534
41 7.338723
41 7.446158
41 7.642654
41 7.490161
41 7.449407
41 7.455688
41 7.419300
41 7.401959
41 7.434819
41 7.412653
41 7.604881
41 7.321178
41 7.584418
41 7.449021
41 7.485975
41 7.536461
41 7.471230
41 7.510925
41 7.500629
41 7.387627
41 7.373117
41 7.608767
41 7.388214
41 7.450175
41 7.671196
41 7.485463
41 7.568168
41 7.490818
41 7.577279
41 7.591986
41 7.573030
41 8.133621
41 8.312028
41 8.395202
41 8.236244
41 8.101601
41 8.481920
41 7.908952
41 8.274465
41 8.340636
41 8.721531
41 8.366411
41 8.586528
41 8.345726
41 8.543863
41 8.553404
41 8.573555
41 8.524652
41 8.293243
41 8.286695
41 8.287874
41 8.362554
41 8.588198
41 8.212439
41 8.095847
41 8.361516
41 8.532902
41 8.389457
41 8.224555
41 8.403669
41 8.531423
41 8.386751
41 8.306562
41 8.489244
41 8.118604
41 8.261591
41 8.139752
41 8.389396
41 8.257352
41 8.248420
41 8.404940
41 8.259989
41 8.235164
41 8.391709
41 8.440273
41 8.171730
41 8.322841
41 8.152232
41 8.168013
41 8.410459
41 8.268582
41 8.419583
41 8.431035
41 8.285870
41 8.398087
41 8.308317
41 8.401544
41 8.170441
41 8.067846
41 8.470663
41 8.276620
41 7.642687
41 8.028670
41 7.891006
41 8.008275
41 8.088503
41 8.088449
41 7.768252
41 8.054454
41 7.834437
41 7.946906
41 7.941673
41 8.011432
41 7.784503
41 7.944498
41 7.956730
41 7.906431
41 7.846022
41 8.164441
41 7.983652
41 7.934086
41 7.856341
41 7.673961
41 7.785415
41 7.992368
41 7.879663
41 7.944547
41 7.961135
41 8.022724
41 7.810716
41 8.152546
41 7.921370
41 7.900081
41 7.872334
41 8.019361
41 7.820092
41 7.920848
41 8.210119
41 7.845747
41 8.118781
41 7.922505
41 7.968195
41 8.043674
41 7.818025
41 7.878780
41 8.084439
41 7.884947
41 7.914791
41 7.943204
41 7.851576
41 7.989375
41 7.841838
41 7.981369
41 7.869691
41 7.816344
41 7.787702
41 7.970843
41 8.176588
41 7.890655
41 8.136852
41 7.901743
41 7.635333
41 7.573673
41 7.622951
41 7.690655
41 7.584482
41 7.468644
41 7.462326
41 7.587964
41 7.591985
41 7.645960
41 7.561674
41 7.615493
41 7.562541
41 7.504022
41 7.573605
41 7.605303
41 7.534464
41 7.623210
41 7.542425
41 7.559519
41 7.629810
41 7.504541
41 7.528085
41 7.536727
41 7.579561
41 7.548474
41 7.504791
41 7.535674
41 7.385784
41 7.820636
41 7.577377
41 7.608386
41 7.717728
41 7.627141
41 7.570782
41 7.626035
41 7.589278
41 7.671156
41 7.466128
41 7.669707
41 7.412619
41 7.513750
41 7.508853
41 7.472761
41 7.529158
41 7.607607
41 7.458420
41 7.508511
41 7.667985
41 7.544232
41 7.593211
41 7.650937
41 7.564310
41 7.551942
41 7.506231
41 7.651408
41 7.504385
41 7.535667
41 7.701274
41 7.575938
41 8.204168
41 8.170919
41 8.296209
41 8.310555
41 8.224297
41 8.226710
41 8.192363
41 7.870502
41 8.153579
41 8.233762
41 8.264156
41 8.164425
41 8.195450
41 8.102168
41 8.347039
41 7.980327
41 8.215033
41 8.129709
41 8.295988
41 8.580857
41 8.385141
41 8.098652
41 8.057058
41 8.200410
41 8.063453
41 8.085158
41 8.183735
41 8.175222
41 8.229169
41 8.126257
41 8.632464
41 8.145173
41 8.205167
41 8.245553
41 8.302161
41 8.138714
41 8.372540
41 8.182151
41 8.129527
41 8.039871
41 7.995546
41 8.187835
41 8.144781
41 8.066962
41 7.927807
41 7.983224
41 8.227715
41 8.202154
41 8.196509
41 8.266414
41 8.139000
41 8.252126
41 8.283161
41 8.278942
41 8.116575
41 8.283971
41 8.231836
41 8.131939
41 8.318080
41 8.421973
41 7.983203
41 7.990480
41 8.060749
41 7.865291
41 8.033629
41 8.059005
41 8.093283
41 8.071170
41 8.303520
41 8.286017
41 8.215089
41 8.340734
41 7.979525
41 8.268594
41 8.262271
41 8.123520
41 7.992102
41 8.045023
41 8.120500
41 7.985538
41 8.017886
41 8.204697
41 8.146580
41 8.033929
41 8.328058
41 8.311134
41 8.064406
41 8.180583
41 8.338762
41 7.982421
41 8.213686
41 8.135420
41 8.173244
41 8.188064
41 8.177135
41 8.505837
41 7.972496
41 7.999358
41 8.206172
41 8.205981
41 8.204323
41 8.149309
41 8.197131
41 8.113298
41 8.306530
41 8.072012
41 8.100048
41 8.002259
41 8.071318
41 7.973434
41 8.188134
41 8.067594
41 8.353626
41 8.267804
41 8.362051
41 8.225592
41 8.332307
41 8.297592
41 8.131259
41 8.401452
41 7.453880
41 7.606186
41 7.565087
41 7.423073
41 7.488219
41 7.629432
41 7.397588
41 7.606316
41 7.542190
41 7.757213
41 7.379965
41 7.498849
41 7.527663
41 7.738645
41 7.573253
41 7.483292
41 7.378142
41 7.447409
41 7.536414
41 7.478005
41 7.645361
41 7.494625
41 7.471399
41 7.534221
41 7.332954
41 7.562964
41 7.472043
41 7.521376
41 7.507071
41 7.311403
41 7.599250
41 7.626575
41 7.452884
41 7.538527
41 7.502467
41 7.310807
41 7.552847
41 7.385714
41 7.649965
41 7.579041
41 7.516072
41 7.457825
41 7.419040
41 7.497299
41 7.546678
41 7.437426
41 7.482487
41 7.448537
41 7.631390
41 7.475571
41 7.483652
41 7.559875
41 7.376884
41 7.419856
41 7.551045
41 7.577379
41 7.536567
41 7.413680
41 7.496230
41 7.545390
41 8.774233
41 8.494471
41 8.530074
41 8.401399
41 8.518916
41 8.487350
41 8.245901
41 8.645457
41 8.283524
41 8.428477
41 8.520543
41 8.697661
41 8.447467
41 8.518306
41 8.550162
41 8.651099
41 8.643222
41 8.679935
41 8.661924
41 8.401115
41 8.559873
41 8.204998
41 8.859101
41 8.673818
41 8.433155
41 8.613731
41 8.421693
41 8.436953
41 8.597668
41 8.664522
41 8.578421
41 8.374091
41 8.446967
41 8.488400
41 8.615682
41 8.591672
41 8.362972
41 8.417803
41 8.375986
41 8.757819
41 8.670722
41 8.490354
41 8.514051
41 8.866089
41 8.369033
41 8.384346
41 8.226884
41 8.223709
41 8.266488
41 8.690529
41 8.397548
41 8.463560
41 8.827326
41 8.478065
41 8.536655
41 8.630068
41 8.449350
41 8.702913
41 8.368143
41 8.579065
41 7.482959
41 7.611218
41 7.658106
41 7.796341
41 7.651127
41 7.554298
41 7.597956
41 7.408252
41 7.516034
41 7.613109
41 7.595487
41 7.564822
41 7.511655
41 7.548483
41 7.504057
41 7.538739
41 7.543259
41 7.619796
41 7.495762
41 7.333316
41 7.617994
41 7.479864
41 7.674761
41 7.484143
41 7.360710
41 7.514325
41 7.495680
41 7.591903
41 7.571651
41 7.631269
41 7.640011
41 7.861149
41 7.724246
41 7.712336
41 7.501609
41 7.628234
41 7.596170
41 7.544195
41 7.543760
41 7.568405
41 7.526973
41 7.683566
41 7.565789
41 7.659072
41 7.560394
41 7.509171
41 7.542585
41 7.700125
41 7.516027
41 7.682123
41 7.643595
41 7.457571
41 7.522968
41 7.515570
41 7.639699
41 7.578381
41 7.713925
41 7.671946
41 7.490635
41 7.725600
41 7.243747
41 7.340077
41 7.456074
41 7.336242
41 7.184196
41 7.226996
41 7.279958
41 7.303606
41 7.181690
41 7.211033
41 7.367809
41 7.242839
41 7.429879
41 7.373294
41 7.248972
41 7.264512
41 7.234310
41 7.400184
41 7.296682
41 7.348437
41 7.205266
41 7.285432
41 7.146825
41 7.150560
41 7.272429
41 7.344619
41 7.390139
41 7.311335
41 7.195283
41 7.237192
41 7.303643
41 7.194002
41 7.212071
41 7.261976
41 7.379608
41 7.233397
41 7.254179
41 7.330521
41 7.225820
41 7.133205
41 7.382540
41 7.300596
41 7.324281
41 7.389130
41 7.307607
41 7.254416
41 7.280070
41 7.138594
41 7.286068
41 7.382018
41 7.203744
41 7.408441
41 7.232453
41 7.239888
41 7.287392
41 7.188135
41 7.316976
41 7.311394
41 7.338522
41 7.237193
41 7.759332
41 7.577005
41 7.760477
41 7.849741
41 8.113462
41 8.110686
41 8.163219
41 7.659673
41 7.567279
41 7.911597
41 8.211563
41 8.018815
41 7.818047
41 7.842819
41 8.035734
41 7.716316
41 7.803636
41 7.884004
41 7.717089
41 8.074866
41 8.209946
41 7.880528
41 8.311813
41 7.728370
41 8.124556
41 7.728704
41 7.865495
41 7.623019
41 7.670263
41 7.810423
41 7.934127
41 7.679992
41 7.724086
41 7.523634
41 7.814108
41 7.882574
41 7.691653
41 7.717145
41 7.919770
41 7.881939
41 7.659200
41 7.734493
41 7.867678
41 7.876566
41 7.875936
41 8.090878
41 7.894304
41 7.675568
41 7.776457
41 8.027022
41 7.747542
41 7.891340
41 7.741022
41 8.089868
41 8.026156
41 7.951499
41 8.161104
41 8.254449
41 7.961742
41 7.821427
41 7.718635
41 7.671688
41 7.890748
41 7.800150
41 7.767002
41 7.784606
41 7.615437
41 7.733133
41 7.708011
41 7.752202
41 7.738674
41 7.833450
41 7.804830
41 7.743457
41 7.644556
41 7.899813
41 7.921817
41 7.759280
41 7.834438
41 7.771848
41 7.970253
41 7.709862
41 7.841651
41 7.866296
41 7.951246
41 7.915824
41 7.921317
41 7.846960
41 7.719922
41 7.781090
41 7.825450
41 7.805236
41 7.662572
41 7.850257
41 7.686478
41 7.907828
41 7.848846
41 7.802255
41 7.782519
41 7.788643
41 7.956871
41 7.834146
41 7.676189
41 7.665627
41 7.814476
41 7.766525
41 7.653445
41 7.808859
41 7.769086
41 7.843744
41 7.735686
41 7.784630
41 7.838797
41 7.782087
41 7.691504
41 7.536253
41 7.693454
41 7.754823
41 7.747067
41 7.850980
41 8.413066
41 8.172100
41 8.323286
41 7.931828
41 8.272627
41 8.000084
41 8.318053
41 8.198767
41 8.539059
41 8.121865
41 8.120933
41 8.198862
41 8.447703
41 8.407717
41 8.296994
41 8.063624
41 8.459686
41 8.527572
41 8.518746
41 8.324494
41 8.267779
41 8.137285
41 8.002816
41 8.301213
41 8.453165
41 8.008652
41 8.135537
41 7.976706
41 8.057562
41 8.255691
41 7.946346
41 7.957767
41 8.353341
41 8.303454
41 7.976871
41 8.289555
41 8.722988
41 8.324399
41 8.407697
41 8.698639
41 8.697883
41 8.725620
41 8.213678
41 8.147204
41 8.449459
41 8.571653
41 8.781400
41 8.678641
41 8.640666
41 8.564271
41 9.009204
41 8.660464
41 8.469992
41 8.289045
41 8.346271
41 8.422951
41 8.420704
41 8.634469
41 8.611748
41 8.537147
41 7.909576
41 7.749523
41 8.114880
41 7.807143
41 8.008765
41 7.925587
41 7.940520
41 8.115557
41 8.052150
41 7.860966
41 7.899879
41 7.887919
41 8.034629
41 7.845177
41 7.846902
41 7.816251
41 8.146875
41 8.087594
41 8.030651
41 7.954554
41 7.989562
41 7.897269
41 7.830770
41 7.814644
41 7.958998
41 7.947625
41 7.771899
41 8.087127
41 8.062901
41 8.074624
41 8.162745
41 8.030088
41 8.040995
41 7.905660
41 7.932027
41 7.971572
41 7.982131
41 8.087390
41 7.752869
41 7.799044
41 7.875684
41 7.835453
41 7.860352
41 7.729161
41 7.968177
41 7.912629
41 8.204651
41 7.840600
41 7.912832
41 8.059537
41 7.996189
41 7.981877
41 7.651940
41 7.861491
41 8.100919
41 7.744331
41 7.898496
41 7.884976
41 8.254652
41 7.966569
41 8.292483
41 8.275577
41 8.398714
41 8.264963
41 8.419471
41 8.218892
41 8.526015
41 8.393876
41 8.217153
41 8.285655
41 8.396375
41 8.503125
41 8.389154
41 8.463026
41 8.097138
41 8.348783
41 8.315814
41 8.317753
41 8.144921
41 8.489666
41 8.560103
41 8.374629
41 8.471576
41 8.462525
41 8.382430
41 8.501321
41 8.425352
41 8.310061
41 8.459362
41 8.381841
41 8.455817
41 8.341213
41 8.786410
41 8.292881
41 8.412437
41 8.214784
41 8.294584
41 8.553301
41 8.490464
41 8.299483
41 8.486408
41 8.554492
41 8.471123
41 8.454412
41 8.319339
41 8.562434
41 8.528153
41 8.167786
41 8.389698
41 8.262622
41 8.566329
41 8.589596
41 8.271719
41 8.474676
41 8.512754
41 8.151083
41 8.500619
41 8.072446
41 8.262023
41 8.187253
41 8.641664
41 9.083147
41 8.514966
41 8.657382
41 8.649707
41 8.396584
41 8.619098
41 8.378215
41 8.481538
41 8.828280
41 8.895952
41 8.398285
41 8.587514
41 8.678308
41 8.476927
41 8.416266
41 8.227344
41 8.433335
41 8.461844
41 8.641730
41 8.645746
41 8.498446
41 8.473266
41 8.670002
41 8.458812
41 8.679498
41 8.677764
41 8.661449
41 8.493804
41 8.411258
41 8.404747
41 8.338280
41 8.628634
41 8.496760
41 8.641029
41 8.630526
41 8.584148
41 8.621060
41 8.385716
41 8.898305
41 8.445971
41 8.415644
41 8.621432
41 8.871421
41 8.921910
41 8.598020
41 8.678914
41 8.439953
41 8.488052
41 8.722196
41 8.514885
41 8.611124
41 8.713308
41 8.530320
41 9.149877
41 8.607915
41 8.734804
41 8.686241
41 8.580665
41 8.812601
41 7.880810
41 7.834909
41 7.957248
41 7.827627
41 7.878139
41 7.764028
41 7.779321
41 8.064870
41 7.942404
41 8.037170
41 7.879761
41 8.180221
41 7.847046
41 7.677024
41 7.810196
41 7.878506
41 8.122287
41 7.914414
41 8.186172
41 7.910809
41 7.795034
41 7.854020
41 7.968565
41 7.771086
41 7.858119
41 7.992707
41 7.796530
41 8.229089
41 7.847807
41 8.020733
41 7.910196
41 7.971428
41 7.727656
41 8.105774
41 7.805509
41 7.941138
41 7.960963
41 7.805805
41 8.102631
41 7.869675
41 7.865809
41 7.939268
41 8.044509
41 8.002223
41 8.138851
41 7.738327
41 7.892791
41 8.007414
41 7.983984
41 7.878700
41 8.035010
41 7.994480
41 8.308602
41 7.867951
41 7.958278
41 8.171576
41 7.801663
41 8.047584
41 7.928243
41 7.978256
41 7.387154
41 7.258477
41 7.448502
41 7.361146
41 7.291857
41 7.501393
41 7.443520
41 7.364780
41 7.440469
41 7.307138
41 7.284321
41 7.456943
41 7.389031
41 7.449515
41 7.383251
41 7.385040
41 7.525062
41 7.599332
41 7.313217
41 7.392139
41 7.498267
41 7.326914
41 7.725396
41 7.412248
41 7.592246
41 7.402830
41 7.439434
41 7.275378
41 7.468976
41 7.364957
41 7.343486
41 7.427802
41 7.506594
41 7.443025
41 7.417591
41 7.416083
41 7.442212
41 7.430421
41 7.468776
41 7.461339
41 7.401150
41 7.400255
41 7.632219
41 7.330377
41 7.389566
41 7.256776
41 7.536415
41 7.417236
41 7.525185
41 7.275780
41 7.491968
41 7.429212
41 7.331192
41 7.259740
41 7.446002
41 7.349519
41 7.423870
41 7.450778
41 7.493562
41 7.433746
41 8.213935
41 8.048675
41 8.096145
41 7.893504
41 8.171770
41 7.960829
41 8.066325
41 8.134149
41 8.041768
41 8.235345
41 7.778412
41 7.867206
41 7.986236
41 7.949209
41 8.060924
41 7.895457
41 8.229522
41 8.040826
41 8.288844
41 8.048349
41 7.752143
41 8.175218
41 7.851238
41 7.903813
41 8.166740
41 8.328553
41 8.138962
41 8.198141
41 8.236685
41 8.216869
41 8.009960
41 7.928728
41 8.076070
41 7.939156
41 7.922548
41 8.184524
41 7.965326
41 7.875555
41 8.326290
41 8.286091
41 8.177159
41 7.983465
41 8.014329
41 7.824251
41 8.038604
41 8.036875
41 8.175241
41 8.147612
41 8.279770
41 7.969470
41 8.137528
41 8.088954
41 7.910302
41 8.015135
41 8.038645
41 8.025941
41 8.249013
41 8.113057
41 8.316183
41 8.003619
41 7.512030
41 7.311401
41 7.383782
41 7.332342
41 7.406636
41 7.354966
41 7.352477
41 7.429004
41 7.385135
41 7.323951
41 7.388742
41 7.373614
41 7.350851
41 7.353490
41 7.200985
41 7.297893
41 7.398972
41 7.381330
41 7.355172
41 7.546869
41 7.352607
41 7.341779
41 7.366481
41 7.558230
41 7.260790
41 7.566756
41 7.463458
41 7.296732
41 7.394085
41 7.458917
41 7.410725
41 7.304434
41 7.420591
41 7.477537
41 7.406564
41 7.388553
41 7.374476
41 7.387161
41 7.562246
41 7.364455
41 7.412533
41 7.301283
41 7.421237
41 7.385539
41 7.480585
41 7.359264
41 7.417366
41 7.428414
41 7.420423
41 7.475251
41 7.365102
41 7.490845
41 7.433734
41 7.411649
41 7.510860
41 7.519416
41 7.477490
41 7.527293
41 7.381130
41 7.254199
41 7.995998
41 8.101439
41 8.210839
41 8.036912
41 7.877260
41 7.859180
41 8.048388
41 7.877345
41 8.034039
41 7.923321
41 7.894570
41 8.023910
41 7.903944
41 7.954736
41 8.045040
41 7.930887
41 7.815810
41 7.964884
41 7.960487
41 8.184608
41 7.985678
41 7.929696
41 8.164019
41 7.883842
41 8.041725
41 7.899573
41 8.076666
41 8.051670
41 8.059679
41 7.960116
41 8.052035
41 7.951526
41 7.960791
41 7.862890
41 8.005266
41 7.902689
41 7.836375
41 7.864242
41 7.865976
41 7.815648
41 7.850281
41 8.017000
41 7.862814
41 7.958286
41 7.836146
41 7.937204
41 7.924925
41 7.802331
41 7.894038
41 8.121902
41 7.847174
41 7.944628
41 7.953736
41 7.832733
41 7.899815
41 7.969811
41 7.893639
41 7.891152
41 7.926891
41 7.937884
41 7.831010
41 7.888987
41 7.862138
41 7.736259
41 8.000973
41 7.706775
41 7.970013
41 8.120401
41 7.772536
41 7.974501
41 7.809924
41 7.602410
41 7.746013
41 7.770114
41 7.777638
41 7.775846
41 7.745428
41 7.842255
41 7.779900
41 7.758895
41 7.986928
41 7.779925
41 7.803983
41 8.005293
41 7.870167
41 7.793640
41 7.780932
41 7.922606
41 7.896242
41 7.883868
41 7.920506
41 8.061200
41 7.901295
41 7.939777
41 8.033588
41 7.810459
41 7.905913
41 7.988500
41 7.802997
41 7.797235
41 7.947878
41 7.996178
41 7.883734
41 7.825153
41 7.923739
41 7.817947
41 7.825220
41 7.616380
41 7.843837
41 7.749427
41 7.880232
41 7.769749
41 7.750828
41 7.804735
41 7.744985
41 7.874751
41 7.680156
41 7.787077
41 7.667603
41 7.884694
41 8.874905
41 9.085012
41 8.932665
41 9.003472
41 8.904144
41 8.689244
41 8.481829
41 8.357248
41 8.990631
41 8.944370
41 8.959305
41 8.868964
41 8.696913
41 8.980487
41 8.760182
41 8.603421
41 9.017151
41 9.015753
41 8.816454
41 8.826935
41 8.960791
41 8.909268
41 8.954901
41 8.363017
41 8.626426
41 8.589560
41 8.901599
41 8.858632
41 8.535212
41 8.925663
41 8.857474
41 8.764522
41 8.618290
41 8.581059
41 8.861425
41 8.971727
41 8.855661
41 8.513529
41 8.723004
41 8.922872
41 9.030242
41 8.998124
41 8.663147
41 8.727687
41 8.424890
41 8.552885
41 8.760115
41 8.795330
41 9.144887
41 8.713849
41 8.935239
41 8.322634
41 8.628044
41 8.790470
41 8.805796
41 8.529966
41 8.914500
41 8.628941
41 8.727776
41 8.666776
41 7.091308
41 7.421636
41 7.234154
41 7.243097
41 7.375303
41 7.241543
41 7.290093
41 7.325951
41 7.282452
41 7.322669
41 7.167368
41 7.345516
41 7.278772
41 7.175008
41 7.285401
41 7.389157
41 7.186345
41 7.315273
41 7.240034
41 7.422126
41 7.296469
41 7.284788
41 7.229180
41 7.143193
41 7.285430
41 7.416559
41 7.216791
41 7.250801
41 7.148036
41 7.310118
41 7.193839
41 7.127003
41 7.331700
41 7.269818
41 7.155465
41 7.170332
41 7.353507
41 7.267712
41 7.224059
41 7.122251
41 7.184098
41 7.259993
41 7.275249
41 7.415880
41 7.328142
41 7.205335
41 7.279954
41 7.183976
41 7.077565
41 7.250315
41 7.175085
41 7.191006
41 7.136127
41 7.195771
41 7.417033
41 7.282762
41 7.246360
41 7.408395
41 7.153027
41 7.201685
41 7.851098
41 7.602816
41 7.647177
41 7.729954
41 7.729199
41 7.616417
41 7.523266
41 7.660264
41 7.793111
41 7.660816
41 7.822418
41 7.855024
41 7.747269
41 7.782721
41 7.879992
41 7.871899
41 7.630551
41 7.627529
41 7.779958
41 7.491724
41 7.683109
41 7.481699
41 7.744079
41 7.702441
41 7.572863
41 7.609054
41 7.730613
41 7.620142
41 7.673409
41 7.907667
41 7.901042
41 7.730635
41 7.853136
41 7.502795
41 7.679423
41 7.723784
41 7.607777
41 7.635873
41 7.562483
41 7.757830
41 7.756970
41 7.818060
41 7.767807
41 7.603844
41 7.589924
41 7.794795
41 7.954161
41 7.647198
41 7.843057
41 7.544646
41 7.526381
41 7.628944
41 7.674062
41 7.652833
41 7.674095
41 7.587918
41 7.556573
41 7.999046
41 7.624237
41 7.440917
41 8.191805
41 8.233017
41 8.120486
41 8.260463
41 8.226650
41 8.309465
41 8.136436
41 8.274040
41 8.140743
41 8.472288
41 8.110101
41 8.025933
41 7.889240
41 8.088799
41 8.012274
41 8.355811
41 8.027789
41 8.097395
41 8.250941
41 8.072055
41 8.129744
41 8.092702
41 8.185023
41 8.153073
41 8.327972
41 8.291313
41 8.074476
41 8.096419
41 8.244542
41 7.991277
41 8.164341
41 7.971367
41 8.161290
41 8.443479
41 8.159149
41 8.116062
41 8.224654
41 8.175318
41 8.380007
41 8.179510
41 8.013542
41 8.043658
41 8.200068
41 8.287611
41 8.271579
41 8.137301
41 8.584353
41 8.499516
41 8.103279
41 8.202596
41 8.243343
41 8.236808
41 8.216885
41 8.271305
41 8.245950
41 8.202816
41 7.957321
41 8.335810
41 7.900002
41 7.999223
41 8.195846
41 8.198804
41 7.969036
41 8.154397
41 8.188113
41 8.136119
41 8.108706
41 8.162283
41 7.913464
41 8.325218
41 8.235360
41 8.143427
41 7.991864
41 8.129273
41 8.178880
41 8.305379
41 8.007074
41 7.932285
41 8.082576
41 8.227255
41 8.085809
41 8.140822
41 7.901667
41 8.329032
41 8.170357
41 8.216825
41 8.241163
41 8.237883
41 8.331246
41 8.178464
41 8.133404
41 8.134262
41 7.858906
41 8.079485
41 8.182425
41 8.134220
41 8.158137
41 8.075160
41 8.175070
41 8.073359
41 8.205862
41 8.130282
41 8.259874
41 8.102000
41 8.140774
41 8.161662
41 8.159723
41 7.976022
41 8.137866
41 8.169934
41 8.252275
41 8.050025
41 8.081650
41 8.359234
41 8.092323
41 8.168201
41 8.226272
41 8.274387
41 8.207536
41 8.212530
41 7.830620
41 7.948714
41 7.854968
41 7.985125
41 8.029889
41 7.786686
41 7.998789
41 8.067905
41 7.952091
41 7.912115
41 8.062136
41 7.793354
41 8.135542
41 7.972873
41 8.187914
41 7.842047
41 7.962910
41 7.789910
41 7.939182
41 7.807900
41 7.964104
41 7.960653
41 7.989465
41 8.305724
41 7.794603
41 8.011503
41 7.760735
41 7.905254
41 8.060876
41 7.996341
41 7.834016
41 7.927072
41 7.830467
41 7.971206
41 8.230367
41 8.074922
41 8.058882
41 7.963546
41 7.720512
41 7.683326
41 8.003070
41 8.113350
41 7.687328
41 7.832111
41 7.982772
41 7.926607
41 7.994622
41 7.998329
41 7.854953
41 7.918915
41 7.828319
41 8.002905
41 7.973679
41 8.081324
41 7.864935
41 8.023632
41 7.939754
41 8.144562
41 8.056718
41 7.873033
41 7.722424
41 7.389530
41 7.594099
41 7.697931
41 7.793686
41 7.462903
41 7.514897
41 7.590467
41 7.626747
41 7.660442
41 7.527789
41 7.631100
41 7.500777
41 7.589858
41 7.617790
41 7.586175
41 7.655334
41 7.449683
41 7.537178
41 7.672690
41 7.587688
41 7.515018
41 7.586348
41 7.527297
41 7.511473
41 7.491259
41 7.539943
41 7.611237
41 7.511803
41 7.622298
41 7.596018
41 7.593204
41 7.571844
41 7.567634
41 7.481931
41 7.523849
41 7.575246
41 7.602582
41 7.591409
41 7.570205
41 7.517231
41 7.616682
41 7.747752
41 7.485126
41 7.482684
41 7.493043
41 7.805453
41 7.535177
41 7.551547
41 7.672639
41 7.478542
41 7.541302
41 7.631714
41 7.466228
41 7.603547
41 7.621177
41 7.604037
41 7.649810
41 7.516846
41 7.514595
41 7.981601
41 7.917744
41 8.090039
41 8.086832
41 7.951158
41 7.982914
41 8.028711
41 7.992843
41 8.004848
41 7.928196
41 7.921920
41 8.120391
41 7.867378
41 8.143430
41 7.943353
41 7.982143
41 8.308025
41 7.982237
41 8.205802
41 7.975553
41 7.919678
41 7.855062
41 7.951948
41 8.056177
41 8.138664
41 7.899596
41 8.061885
41 7.990673
41 8.137644
41 8.023093
41 7.701980
41 7.897090
41 8.090287
41 7.945851
41 8.053225
41 8.148124
41 7.988089
41 7.979276
41 7.971328
41 8.066563
41 7.881876
41 7.746038
41 7.850356
41 8.052489
41 7.879498
41 8.097587
41 7.981797
41 7.885090
41 7.967824
41 7.869313
41 8.036287
41 8.097860
41 8.010214
41 7.938653
41 8.261974
41 7.899116
41 8.000421
41 8.031489
41 7.907759
41 7.884118
41 7.554677
41 7.574574
41 7.395413
41 7.340696
41 7.400237
41 7.608488
41 7.481418
41 7.520564
41 7.496862
41 7.514367
41 7.374394
41 7.516221
41 7.446000
41 7.367842
41 7.419030
41 7.406161
41 7.476822
41 7.361234
41 7.444919
41 7.389629
41 7.437365
41 7.588852
41 7.531075
41 7.437726
41 7.531439
41 7.400704
41 7.544614
41 7.548239
41 7.378852
41 7.512995
41 7.391857
41 7.480986
41 7.484093
41 7.350061
41 7.472730
41 7.392439
41 7.426596
41 7.484748
41 7.413153
41 7.585541
41 7.322494
41 7.396446
41 7.347934
41 7.544056
41 7.415088
41 7.418432
41 7.503041
41 7.416143
41 7.504446
41 7.558660
41 7.417977
41 7.333511
41 7.407244
41 7.368953
41 7.520083
41 7.435254
41 7.368655
41 7.522809
41 7.490179
41 7.513409
41 7.949434
41 7.852696
41 7.850527
41 8.054027
41 8.026295
41 7.999398
41 7.982539
41 8.156558
41 8.031948
41 7.831413
41 7.800021
41 8.125392
41 8.123467
41 8.056135
41 8.003309
41 8.107992
41 7.864965
41 7.877161
41 7.780698
41 7.904453
41 8.054172
41 8.023243
41 7.769487
41 7.970751
41 7.957650
41 7.721041
41 7.894531
41 7.913994
41 7.953992
41 7.869988
41 7.785048
41 7.999797
41 7.999831
41 7.870050
41 7.896204
41 7.994932
41 7.806649
41 7.997368
41 7.969070
41 7.759871
41 7.930591
41 8.063054
41 7.987512
41 8.144337
41 8.002762
41 7.869752
41 7.862351
41 7.744192
41 8.347542
41 7.898594
41 7.875267
41 7.996532
41 7.908770
41 7.989415
41 7.968474
41 7.836975
41 8.161039
41 7.898265
41 8.075913
41 8.009944
41 7.982914
41 7.708392
41 7.626911
41 7.691580
41 7.554590
41 7.794490
41 7.728722
41 7.918407
41 7.813014
41 7.642017
41 7.980376
41 7.682985
41 7.755380
41 7.845137
41 7.886431
41 7.887210
41 7.829662
41 7.848788
41 7.733563
41 7.889285
41 7.734225
41 7.723387
41 7.908507
41 7.849088
41 8.017373
41 7.998710
41 7.776143
41 7.967432
41 7.701107
41 7.698031
41 7.807341
41 7.552206
41 7.969371
41 7.894262
41 7.804681
41 7.789057
41 7.849129
41 7.636406
41 7.835623
41 8.021102
41 7.789252
41 7.724551
41 7.794071
41 7.850649
41 7.752393
41 8.064905
41 7.938719
41 7.742480
41 7.839669
41 7.789635
41 7.932914
41 7.809266
41 7.880060
41 7.849364
41 7.903082
41 7.948668
41 7.932225
41 7.905759
41 7.782359
41 7.938610
41 7.577349
41 7.604302
41 7.721935
41 7.542624
41 7.577703
41 7.579398
41 7.466448
41 7.509219
41 7.476848
41 7.634963
41 7.450628
41 7.629772
41 7.657802
41 7.507871
41 7.531755
41 7.616066
41 7.645742
41 7.504028
41 7.619224
41 7.648272
41 7.544828
41 7.478000
41 7.562673
41 7.610570
41 7.494783
41 7.510276
41 7.716800
41 7.533192
41 7.648263
41 7.725207
41 7.637987
41 7.601957
41 7.597097
41 7.634114
41 7.588113
41 7.554987
41 7.585587
41 7.648366
41 7.518674
41 7.548284
41 7.434038
41 7.529855
41 7.629663
41 7.729414
41 7.683279
41 7.693184
41 7.580161
41 7.619741
41 7.542085
41 7.739021
41 7.484020
41 7.597196
41 7.577319
41 7.640054
41 7.391133
41 7.357507
41 7.598617
41 7.486634
41 7.437389
41 7.520842
41 7.632539
41 7.601872
41 7.387633
41 7.733666
41 7.671569
41 7.480092
41 7.614396
41 7.531414
41 7.690478
41 7.511170
41 7.644809
41 7.825053
41 7.636388
41 7.850940
41 7.565658
41 7.578851
41 7.540418
41 7.443920
41 7.782662
41 7.538009
41 7.589330
41 7.338688
41 7.461897
41 7.707249
41 7.638864
41 7.520276
41 7.647136
41 7.501206
41 7.835475
41 7.609881
41 7.657768
41 7.377761
41 7.422518
41 7.398770
41 7.570672
41 7.532808
41 7.637594
41 7.597144
41 7.629281
41 7.723406
41 7.390268
41 7.715734
41 7.583449
41 7.578067
41 7.805945
41 7.736892
41 7.576937
41 7.498758
41 7.527132
41 7.433667
41 7.516753
41 7.553194
41 7.523340
41 7.728560
41 7.573643
41 7.634274
41 7.641298
41 7.583030
41 7.523998
41 7.619218
41 7.545948
41 7.629173
41 7.610066
41 7.487002
41 7.675412
41 7.665327
41 7.707356
41 7.550645
41 7.758599
41 7.493671
41 7.725363
41 7.772575
41 7.702247
41 7.589158
41 7.712672
41 7.623812
41 7.804381
41 7.571557
41 7.793839
41 7.779021
41 7.599947
41 7.523795
41 7.682317
41 7.528395
41 7.561944
41 7.684975
41 7.627047
41 7.836910
41 7.486390
41 7.706532
41 7.657817
41 7.751956
41 7.688657
41 7.642466
41 7.446920
41 7.751700
41 7.717735
41 7.634465
41 7.669039
41 7.388715
41 7.711341
41 7.692622
41 7.664959
41 7.704952
41 7.661470
41 7.485111
41 7.653844
41 7.581702
41 7.693363
41 7.763340
41 7.658937
41 7.642174
41 7.686830
41 7.771949
41 7.561313
41 7.359741
41 7.635322
41 7.679372
41 7.598427
41 7.738036
41 8.459572
41 8.323484
41 8.335816
41 8.365699
41 7.944811
41 8.230794
41 8.250579
41 8.398695
41 8.104749
41 8.458507
41 8.169022
41 8.450977
41 8.121362
41 8.185815
41 8.392166
41 8.087091
41 8.426748
41 8.257848
41 8.140780
41 8.344669
41 8.382285
41 8.225221
41 8.115447
41 8.374808
41 8.395383
41 8.394332
41 8.442318
41 8.322631
41 8.255671
41 8.388264
41 8.236738
41 8.066918
41 8.259020
41 8.060185
41 8.145260
41 8.471426
41 8.477698
41 8.310914
41 8.338267
41 8.434554
41 8.133777
41 8.081853
41 8.218957
41 8.399758
41 8.343963
41 8.001947
41 8.371611
41 8.207550
41 8.281584
41 8.195224
41 8.265889
41 8.058075
41 8.355717
41 8.230933
41 8.272066
41 8.283553
41 8.400944
41 8.444656
41 8.128195
41 8.586194
41 8.054395
41 8.311440
41 8.036676
41 8.248089
41 8.067999
41 8.044289
41 8.246183
41 8.238007
41 8.248192
41 8.241881
41 8.305622
41 8.096144
41 8.221037
41 7.986444
41 8.101572
41 8.076287
41 7.892157
41 8.071212
41 8.001044
41 8.198350
41 8.249317
41 7.903482
41 8.155528
41 8.105521
41 8.145609
41 8.120275
41 8.120050
41 7.899149
41 7.976840
41 8.095643
41 8.091840
41 7.975477
41 8.048391
41 8.120641
41 8.031456
41 8.266817
41 8.318809
41 8.132174
41 8.115430
41 8.213195
41 7.965788
41 8.046577
41 8.209116
41 8.091423
41 8.168737
41 8.118084
41 8.082209
41 8.112749
41 7.954252
41 7.940644
41 7.797277
41 8.130754
41 8.036176
41 8.120896
41 7.864977
41 7.757798
41 8.120464
41 8.049299
41 8.084313
41 8.103448
41 7.914098
41 7.729139
41 7.821886
41 7.849693
41 7.933791
41 7.937344
41 7.883816
41 7.861067
41 7.886672
41 7.796560
41 7.733791
41 7.866715
41 7.828653
41 7.923492
41 7.752432
41 7.874450
41 7.755011
41 7.940762
41 7.793286
41 7.762535
41 7.742225
41 7.740566
41 7.905050
41 7.777272
41 7.871459
41 7.785246
41 7.867309
41 7.510735
41 7.892978
41 7.813272
41 7.835924
41 7.625738
41 7.800636
41 7.857784
41 7.732989
41 7.709413
41 7.895586
41 7.809006
41 7.914826
41 7.787357
41 7.849129
41 7.474928
41 7.818921
41 7.808396
41 7.754653
41 7.736492
41 7.979082
41 7.877776
41 7.858957
41 7.781944
41 7.885723
41 8.006408
41 7.941551
41 7.814349
41 7.955334
41 7.809990
41 7.934166
41 7.796753
41 7.839231
41 7.852088
41 7.635909
41 7.594565
41 7.510864
41 7.602478
41 7.653541
41 7.741890
41 7.681208
41 7.527963
41 7.795390
41 7.619723
41 7.805878
41 7.679738
41 7.857046
41 7.503383
41 7.665919
41 7.743816
41 7.783654
41 7.679424
41 7.723686
41 7.747568
41 7.680855
41 7.723378
41 7.535942
41 7.709109
41 7.850198
41 7.725822
41 7.874040
41 7.611923
41 7.737352
41 7.854317
41 7.806155
41 7.726368
41 7.753230
41 7.529250
41 7.686518
41 7.654763
41 7.429030
41 7.730395
41 7.644456
41 7.775895
41 7.581283
41 7.576361
41 7.715690
41 7.536353
41 7.472754
41 7.888078
41 7.505404
41 7.743553
41 7.740328
41 7.596651
41 7.720307
41 7.600561
41 7.712971
41 7.539932
41 7.845450
41 7.433183
41 7.567643
41 7.758381
41 7.527738
41 7.833207
41 7.696908
41 7.730905
41 8.112630
41 7.907057
41 7.798917
41 7.798755
41 7.741007
41 7.856762
41 7.754870
41 7.712763
41 8.011670
41 7.729801
41 7.791726
41 7.824112
41 7.793677
41 7.846097
41 7.916668
41 7.769650
41 7.803034
41 7.941776
41 7.662045
41 7.700030
41 7.770121
41 7.673214
41 7.966633
41 7.707660
41 7.757355
41 7.637232
41 7.728082
41 7.649068
41 7.796255
41 7.681848
41 7.669810
41 7.585328
41 7.843564
41 7.526829
41 7.734952
41 7.607521
41 7.626455
41 7.921406
41 7.830190
41 7.692830
41 7.792502
41 7.653222
41 7.852369
41 7.641244
41 7.879834
41 7.671424
41 7.761919
41 7.644238
41 7.824833
41 7.877664
41 8.011101
41 7.701540
41 7.689868
41 7.782402
41 7.795218
41 7.834688
41 7.829189
41 7.545076
41 7.967345
41 8.239511
41 8.006032
41 8.190312
41 8.248114
41 8.116632
41 8.050746
41 7.940951
41 7.964068
41 8.213209
41 8.017490
41 7.962532
41 8.282564
41 8.012994
41 8.127436
41 8.086675
41 8.000482
41 8.023944
41 7.974126
41 8.079986
41 8.183856
41 8.042654
41 8.146038
41 8.083659
41 8.255106
41 8.035389
41 8.124535
41 8.009878
41 8.105018
41 8.195989
41 8.189798
41 8.051215
41 8.092210
41 8.049846
41 8.125725
41 8.199654
41 7.941544
41 8.220573
41 8.189084
41 8.331702
41 8.097837
41 8.022653
41 8.371015
41 8.216802
41 7.944416
41 8.095346
41 8.082563
41 8.008990
41 8.061282
41 8.077453
41 8.277581
41 8.022394
41 8.124852
41 8.253070
41 8.081378
41 8.074911
41 8.102319
41 7.973217
41 8.200936
41 8.188575
41 8.123460
41 8.062492
41 8.069938
41 8.114618
41 8.273125
41 8.146661
41 8.119605
41 8.327599
41 8.173951
41 7.965921
41 8.309045
41 8.493727
41 8.207537
41 8.223136
41 7.984493
41 8.085072
41 8.200219
41 7.906218
41 8.251205
41 8.268177
41 7.905587
41 8.063499
41 8.305896
41 8.067609
41 8.193862
41 7.863055
41 8.220556
41 8.326565
41 8.236075
41 8.286499
41 7.894772
41 7.949414
41 8.083499
41 8.245570
41 8.184528
41 7.855185
41 8.069333
41 8.396072
41 8.293884
41 8.079215
41 8.565151
41 8.298545
41 7.983082
41 8.092100
41 7.978508
41 8.802124
41 8.288396
41 8.229215
41 8.005967
41 8.054663
41 8.149090
41 8.112508
41 8.189556
41 8.016712
41 8.219034
41 8.165245
41 8.231046
41 8.170394
41 7.961334
41 8.178501
41 7.235254
41 7.187406
41 7.423316
41 7.282666
41 7.319563
41 7.226670
41 7.395822
41 7.413028
41 7.380009
41 7.367940
41 7.331765
41 7.376051
41 7.321926
41 7.367044
41 7.252922
41 7.264994
41 7.344536
41 7.387791
41 7.329484
41 7.449485
41 7.242195
41 7.206337
41 7.383440
41 7.368319
41 7.261776
41 7.295608
41 7.361967
41 7.308488
41 7.292332
41 7.379693
41 7.339735
41 7.335185
41 7.219089
41 7.264441
41 7.421353
41 7.394210
41 7.360799
41 7.299904
41 7.261135
41 7.254890
41 7.217046
41 7.276100
41 7.350269
41 7.288103
41 7.507097
41 7.382498
41 7.330316
41 7.249603
41 7.338977
41 7.287561
41 7.246657
41 7.313874
41 7.266505
41 7.380851
41 7.352214
41 7.296907
41 7.303907
41 7.419452
41 7.421144
41 7.334220
41 7.329510
41 7.309442
41 7.452610
41 7.350859
41 7.302170
41 7.365136
41 7.428700
41 7.370670
41 7.343474
41 7.534868
41 7.296242
41 7.359790
41 7.567936
41 7.339483
41 7.369815
41 7.335595
41 7.421951
41 7.332343
41 7.339776
41 7.535041
41 7.494758
41 7.359457
41 7.325952
41 7.262631
41 7.463524
41 7.581886
41 7.388977
41 7.312765
41 7.391532
41 7.364312
41 7.379638
41 7.469326
41 7.402739
41 7.232548
41 7.428485
41 7.232592
41 7.280170
41 7.378945
41 7.434431
41 7.447512
41 7.260340
41 7.403303
41 7.556510
41 7.249137
41 7.292300
41 7.421309
41 7.292253
41 7.443130
41 7.385809
41 7.458001
41 7.317223
41 7.333316
41 7.414764
41 7.368403
41 7.299038
41 7.470272
41 7.423781
41 7.234481
41 7.365001
41 7.263215
41 7.600749
41 7.559303
41 7.695560
41 7.649159
41 7.645999
41 7.775793
41 7.704435
41 7.566159
41 7.593029
41 7.687896
41 7.699231
41 7.702782
41 7.891741
41 7.681347
41 7.671193
41 7.652504
41 7.720049
41 7.783891
41 7.567377
41 7.802030
41 7.587163
41 7.600774
41 8.011195
41 7.737778
41 7.601490
41 7.800322
41 7.853646
41 7.670329
41 7.569777
41 7.604840
41 7.599987
41 7.774687
41 7.606849
41 7.642340
41 7.609117
41 7.745097
41 7.587605
41 7.709770
41 7.730422
41 7.793349
41 7.644165
41 7.702653
41 7.681116
41 7.782617
41 7.712521
41 7.559890
41 7.784165
41 7.782825
41 7.869416
41 7.672234
41 7.763346
41 7.646301
41 7.817098
41 7.760665
41 7.954196
41 7.817184
41 7.811522
41 7.739012
41 7.865616
41 7.623735
41 7.358895
41 7.422832
41 7.422282
41 7.390993
41 7.401860
41 7.481406
41 7.347100
41 7.439857
41 7.345870
41 7.466171
41 7.482723
41 7.362936
41 7.474241
41 7.422157
41 7.394641
41 7.379016
41 7.387489
41 7.446690
41 7.374705
41 7.539257
41 7.356632
41 7.456912
41 7.537499
41 7.387385
41 7.361432
41 7.436779
41 7.382178
41 7.498593
41 7.345938
41 7.511103
41 7.338742
41 7.386306
41 7.292434
41 7.445569
41 7.456471
41 7.523488
41 7.532422
41 7.339179
41 7.503072
41 7.407994
41 7.415964
41 7.536308
41 7.512723
41 7.369042
41 7.320297
41 7.329899
41 7.420772
41 7.313475
41 7.483901
41 7.397858
41 7.311727
41 7.464220
41 7.615476
41 7.462064
41 7.546427
41 7.482541
41 7.415559
41 7.285770
41 7.308333
41 7.332998
41 7.628356
41 7.785762
41 7.720668
41 7.671342
41 7.666630
41 7.688151
41 7.914873
41 7.742010
41 7.707238
41 7.799650
41 7.709600
41 7.753397
41 7.948095
41 7.796172
41 7.597417
41 7.819896
41 7.571160
41 7.878621
41 7.704982
41 7.874614
41 7.648855
41 7.744819
41 7.739453
41 7.836185
41 7.736443
41 7.751085
41 7.783565
41 7.802338
41 7.809727
41 7.747460
41 7.608451
41 7.733859
41 7.833525
41 7.733059
41 7.830252
41 7.768245
41 7.658379
41 7.684359
41 7.646887
41 7.717238
41 7.733590
41 7.680125
41 7.658722
41 7.758258
41 7.752765
41 7.701582
41 7.678337
41 7.783818
41 7.720190
41 7.812277
41 7.975542
41 7.735474
41 7.814433
41 7.684640
41 7.765870
41 7.699781
41 7.806315
41 7.832499
41 7.900364
41 7.716766
41 7.585040
41 7.306313
41 7.528088
41 7.588218
41 7.507890
41 7.405516
41 7.644709
41 7.505783
41 7.694179
41 7.493178
41 7.529587
41 7.614614
41 7.565905
41 7.504204
41 7.467203
41 7.477413
41 7.593923
41 7.496705
41 7.533452
41 7.372201
41 7.436978
41 7.524617
41 7.498906
41 7.474242
41 7.254988
41 7.489741
41 7.684651
41 7.537499
41 7.437643
41 7.620415
41 7.506947
41 7.364049
41 7.723315
41 7.446762
41 7.568899
41 7.573281
41 7.517413
41 7.707477
41 7.652219
41 7.669515
41 7.253192
41 7.565502
41 7.532929
41 7.647271
41 7.371036
41 7.600612
41 7.506169
41 7.549629
41 7.563827
41 7.759067
41 7.796662
41 7.562447
41 7.435951
41 7.388598
41 7.358101
41 7.626103
41 7.482680
41 7.660090
41 7.462622
41 7.570602
41 8.470205
41 8.187220
41 8.459440
41 8.278248
41 8.074524
41 8.564837
41 8.156218
41 8.267018
41 8.070271
41 8.210595
41 7.999380
41 8.065898
41 8.113791
41 8.094874
41 8.265556
41 8.290633
41 8.564357
41 8.318799
41 8.373222
41 8.034718
41 8.307893
41 8.173360
41 8.463987
41 8.631649
41 8.484610
41 8.035139
41 8.672294
41 8.302394
41 8.541247
41 7.997896
41 8.392525
41 8.548399
41 8.573735
41 8.423345
41 8.194488
41 8.060821
41 8.145221
41 7.979172
41 8.161481
41 8.170839
41 8.226024
41 8.503233
41 8.356207
41 8.161332
41 8.366256
41 8.400473
41 8.191361
41 8.239728
41 8.321555
41 8.068692
41 8.377346
41 8.243026
41 8.072842
41 8.186693
41 8.280102
41 8.032920
41 8.406584
41 8.580386
41 8.534182
41 8.137466
41 8.033109
41 8.188274
41 8.303007
41 7.844573
41 8.105401
41 8.123100
41 7.919415
41 8.029105
41 8.150981
41 8.118252
41 8.170915
41 8.106941
41 8.053432
41 7.950611
41 8.022314
41 8.195663
41 7.985526
41 7.933404
41 8.286361
41 8.202438
41 8.116116
41 8.053647
41 7.870387
41 8.039128
41 7.951444
41 8.252658
41 8.174998
41 8.404735
41 8.106091
41 8.263096
41 8.030975
41 8.218381
41 8.267736
41 8.146664
41 8.236044
41 8.122090
41 8.038500
41 8.124263
41 7.725703
41 7.955242
41 8.245521
41 8.212683
41 8.083430
41 7.880242
41 8.203344
41 8.105468
41 8.203375
41 8.003153
41 8.085914
41 8.108146
41 7.994763
41 7.912547
41 7.943985
41 7.958575
41 8.110099
41 8.073793
41 8.004922
41 8.238126
41 8.196920
41 8.126989
41 7.451181
41 7.477511
41 7.539624
41 7.457757
41 7.531838
41 7.581832
41 7.516903
41 7.669228
41 7.406152
41 7.542461
41 7.521124
41 7.510081
41 7.447523
41 7.428708
41 7.421907
41 7.616277
41 7.515542
41 7.635364
41 7.379193
41 7.360981
41 7.399017
41 7.590925
41 7.533213
41 7.429032
41 7.530984
41 7.484098
41 7.582433
41 7.464023
41 7.489802
41 7.492390
41 7.516034
41 7.524708
41 7.561441
41 7.554995
41 7.578058
41 7.564947
41 7.557884
41 7.631294
41 7.604674
41 7.684062
41 7.626657
41 7.392153
41 7.316859
41 7.419833
41 7.518587
41 7.415399
41 7.291311
41 7.441066
41 7.613737
41 7.451699
41 7.673314
41 7.447010
41 7.394935
41 7.603343
41 7.525494
41 7.500200
41 7.525218
41 7.451434
41 7.443675
41 7.479223
41 7.795874
41 7.743052
41 7.848322
41 7.824622
41 7.856125
41 7.761429
41 7.881834
41 7.693809
41 7.538360
41 7.888706
41 7.860164
41 7.739317
41 7.635092
41 7.870667
41 7.975070
41 7.773455
41 7.750227
41 7.847912
41 7.924591
41 7.759765
41 7.838973
41 8.028313
41 8.196988
41 7.587840
41 7.829657
41 7.699546
41 7.636743
41 7.589011
41 7.918478
41 7.796945
41 7.735089
41 7.754987
41 7.765965
41 7.948671
41 7.717257
41 8.038217
41 7.771482
41 7.817707
41 7.929891
41 7.859595
41 8.042282
41 7.897530
41 7.981407
41 7.843842
41 7.518237
41 7.728310
41 7.820221
41 7.981326
41 7.876217
41 7.747769
41 7.658200
41 7.614264
41 7.804966
41 7.857931
41 7.526600
41 7.775724
41 7.944110
41 7.771153
41 7.809716
41 7.983520
41 7.377939
41 7.287337
41 7.401591
41 7.443680
41 7.308439
41 7.340787
41 7.332743
41 7.448422
41 7.300478
41 7.345617
41 7.328165
41 7.386474
41 7.399419
41 7.196994
41 7.362477
41 7.438400
41 7.412037
41 7.412958
41 7.283441
41 7.344413
41 7.392081
41 7.364913
41 7.259805
41 7.264391
41 7.359439
41 7.302693
41 7.310943
41 7.341102
41 7.390005
41 7.312143
41 7.382017
41 7.374686
41 7.267836
41 7.506970
41 7.434431
41 7.327882
41 7.401661
41 7.254312
41 7.446274
41 7.192108
41 7.464110
41 7.426676
41 7.566021
41 7.311649
41 7.354265
41 7.475000
41 7.360210
41 7.310687
41 7.356069
41 7.329352
41 7.218272
41 7.202308
41 7.288433
41 7.291414
41 7.316016
41 7.238384
41 7.222603
41 7.344505
41 7.511624
41 7.286051
41 8.492649
41 8.713565
41 8.546982
41 8.382596
41 8.382959
41 8.640007
41 8.005667
41 8.421629
41 8.284312
41 8.323697
41 8.343589
41 8.436482
41 8.617143
41 8.328388
41 8.215408
41 8.536197
41 8.409983
41 8.235470
41 8.393176
41 8.351162
41 8.337689
41 8.276554
41 8.394386
41 8.228762
41 8.443787
41 8.606770
41 8.289331
41 8.299790
41 8.454436
41 8.255773
41 8.374072
41 8.604605
41 8.529661
41 8.609996
41 8.234128
41 8.428284
41 8.306536
41 8.231523
41 8.360274
41 8.451377
41 8.369896
41 8.428955
41 8.331907
41 8.428444
41 8.306756
41 8.360141
41 8.267901
41 8.463360
41 8.293991
41 8.345277
41 8.609904
41 8.435462
41 8.383325
41 8.253541
41 8.444652
41 8.250042
41 8.526821
41 8.339121
41 8.409501
41 8.518529
41 7.804508
41 7.931214
41 7.955990
41 7.755692
41 7.888225
41 7.974672
41 7.974193
41 7.851651
41 7.897976
41 7.809616
41 7.721371
41 8.068138
41 8.025765
41 7.964015
41 7.766241
41 7.758234
41 7.879728
41 7.667841
41 7.898806
41 7.745253
41 7.714976
41 7.770611
41 7.856742
41 7.784102
41 7.864972
41 7.702901
41 7.800721
41 7.835154
41 7.752356
41 7.841839
41 7.927078
41 7.788675
41 7.784838
41 7.805848
41 7.912569
41 7.756856
41 7.766448
41 8.023921
41 7.945356
41 7.699218
41 7.979542
41 7.663352
41 7.790180
41 7.919410
41 7.750123
41 7.907495
41 7.787565
41 7.773254
41 7.875071
41 7.919078
41 7.868787
41 7.756520
41 7.839197
41 7.855628
41 7.875686
41 8.077696
41 7.949621
41 7.805758
41 7.940910
41 7.745493
41 7.865277
41 7.797594
41 7.786185
41 7.799748
41 7.861615
41 7.910574
41 7.705725
41 7.756442
41 7.699125
41 7.728909
41 7.793498
41 7.761553
41 7.865386
41 7.889823
41 7.600664
41 7.719408
41 7.648262
41 7.730600
41 7.618213
41 7.721130
41 7.938137
41 7.827553
41 7.652044
41 7.879204
41 7.774836
41 7.828775
41 7.675379
41 7.876924
41 7.483804
41 7.898828
41 7.644027
41 7.872285
41 7.736419
41 7.828382
41 7.811812
41 7.857718
41 7.592916
41 7.827672
41 7.783056
41 7.802593
41 7.804726
41 7.831575
41 7.884096
41 7.856768
41 7.857608
41 7.816579
41 7.752804
41 7.643648
41 7.810128
41 7.733096
41 7.867442
41 7.920947
41 7.689164
41 7.841426
41 7.689883
41 7.895527
41 7.731920
41 7.685818
41 7.711400
41 7.765459
41 7.393465
41 7.561028
41 7.357309
41 7.370956
41 7.422208
41 7.513863
41 7.505913
41 7.301243
41 7.367803
41 7.375845
41 7.597174
41 7.259667
41 7.557010
41 7.453816
41 7.319149
41 7.373620
41 7.406521
41 7.445231
41 7.377698
41 7.427275
41 7.392128
41 7.455953
41 7.416447
41 7.398300
41 7.338777
41 7.454366
41 7.495710
41 7.348045
41 7.479531
41 7.469433
41 7.359692
41 7.338554
41 7.359331
41 7.495060
41 7.357276
41 7.423103
41 7.586108
41 7.496925
41 7.467665
41 7.349317
41 7.382820
41 7.431075
41 7.388776
41 7.487604
41 7.362992
41 7.417947
41 7.420535
41 7.380473
41 7.389267
41 7.505745
41 7.486650
41 7.484140
41 7.360069
41 7.359519
41 7.270887
41 7.536210
41 7.436674
41 7.461526
41 7.448909
41 7.455310
41 7.586643
41 7.460956
41 7.637611
41 7.559169
41 7.723987
41 7.600592
41 7.555535
41 7.765346
41 7.578671
41 7.681373
41 7.554028
41 7.572008
41 7.529529
41 7.940647
41 7.624150
41 7.622203
41 7.628829
41 7.634046
41 7.615936
41 7.661224
41 7.640659
41 7.719453
41 7.781175
41 7.613195
41 7.690211
41 7.585673
41 7.669818
41 7.556506
41 7.780872
41 7.647538
41 7.682710
41 7.419006
41 7.569696
41 7.685541
41 7.586350
41 7.807178
41 7.574931
41 7.631863
41 7.559626
41 7.666193
41 7.487979
41 7.588017
41 7.661095
41 7.661826
41 7.570716
41 7.529795
41 7.631990
41 7.566928
41 7.648736
41 7.634558
41 7.676252
41 7.667681
41 7.621148
41 7.590499
41 7.604270
41 7.643315
41 7.590346
41 7.460975
41 7.569773
41 7.682176
41 7.819969
41 7.630000
41 7.817709
41 8.018969
41 7.829815
41 7.917415
41 7.772200
41 8.027020
41 7.767886
41 7.976305
41 7.821841
41 7.793624
41 7.889778
41 7.726631
41 8.063087
41 7.875956
41 8.031737
41 8.160855
41 7.536456
41 7.950807
41 7.969632
41 8.005207
41 7.687186
41 7.874669
41 7.691209
41 7.794002
41 7.823644
41 7.883137
41 7.729011
41 7.726441
41 7.716930
41 7.617386
41 7.991395
41 7.867028
41 7.774096
41 7.864149
41 7.851810
41 7.826078
41 7.765861
41 7.744149
41 7.969862
41 7.943505
41 8.086890
41 7.931872
41 7.888460
41 7.796541
41 7.924263
41 7.743076
41 7.822655
41 7.777004
41 7.657255
41 7.724148
41 7.717573
41 7.866110
41 7.820499
41 7.748555
41 7.831348
41 7.943060
41 7.787878
41 7.697923
41 7.628229
41 7.649479
41 7.798384
41 7.665961
41 7.739784
41 7.756732
41 7.944136
41 7.762681
41 7.779708
41 7.527940
41 7.778591
41 7.670552
41 7.546649
41 7.695305
41 7.643455
41 7.535429
41 7.540102
41 7.806044
41 7.740150
41 7.904684
41 7.776507
41 7.790917
41 7.813644
41 7.657835
41 7.537025
41 7.680894
41 7.893149
41 7.829399
41 7.912340
41 7.675972
41 7.795764
41 7.650770
41 7.705582
41 7.438508
41 7.684929
41 7.780492
41 7.791501
41 7.853797
41 7.946413
41 7.731748
41 7.728108
41 7.790892
41 7.634632
41 7.927504
41 7.561953
41 7.861792
41 7.730731
41 7.648781
41 7.774654
41 7.596615
41 7.759200
41 7.643215
41 7.649229
41 7.628290
41 7.873158
41 7.732629
41 7.792901
41 7.702781
41 7.699429
41 7.775737
41 8.165082
41 8.167899
41 7.980873
41 8.179916
41 8.041525
41 8.029069
41 8.372563
41 8.192084
41 8.155938
41 7.940500
41 8.217559
41 8.047543
41 8.217782
41 8.144340
41 8.384507
41 8.305418
41 8.234194
41 8.136521
41 8.321448
41 8.117941
41 8.028681
41 8.274160
41 8.025303
41 8.227267
41 8.259738
41 8.289692
41 8.333339
41 8.276819
41 8.076983
41 8.006421
41 8.247872
41 8.081136
41 8.185337
41 8.065438
41 7.986633
41 7.967766
41 8.256859
41 8.086244
41 7.982128
41 8.151997
41 8.256775
41 7.972924
41 8.262888
41 8.287784
41 8.255443
41 8.204073
41 8.068026
41 8.217081
41 8.038694
41 8.205726
41 8.038131
41 7.858847
41 8.084311
41 7.936625
41 8.312260
41 7.997074
41 8.098447
41 8.201013
41 8.214680
41 8.290682
41 8.554711
41 8.312587
41 8.504883
41 8.493575
41 8.371405
41 8.380097
41 8.183543
41 8.350058
41 8.310660
41 8.215731
41 8.186877
41 8.422044
41 8.229156
41 8.274801
41 8.150907
41 8.365267
41 8.293958
41 8.389177
41 8.311327
41 8.656919
41 8.255990
41 8.252416
41 8.109549
41 8.466494
41 8.361874
41 8.298911
41 8.378562
41 8.239990
41 8.369994
41 8.371218
41 8.150599
41 8.099632
41 8.423581
41 8.379244
41 8.513418
41 8.262416
41 8.515308
41 8.154252
41 8.402738
41 8.502538
41 8.254043
41 8.221995
41 8.100656
41 8.062432
41 8.455005
41 8.349022
41 8.255434
41 8.528357
41 8.256364
41 8.151216
41 8.089944
41 8.161084
41 8.344584
41 8.252177
41 8.320102
41 8.408962
41 8.302692
41 8.128537
41 8.141587
41 8.434083
41 8.162574
41 7.938074
41 7.980498
41 8.030237
41 8.197572
41 8.102054
41 8.204227
41 8.303843
41 8.096117
41 8.045523
41 8.046280
41 7.999193
41 8.022806
41 8.164747
41 7.896827
41 7.980323
41 7.868933
41 7.785560
41 8.047570
41 7.990741
41 7.881611
41 7.903302
41 8.075002
41 7.999682
41 8.214394
41 8.236564
41 8.124513
41 7.880654
41 7.968939
41 8.167040
41 8.073019
41 7.902131
41 8.017674
41 8.113599
41 7.997800
41 7.824163
41 7.987668
41 8.073579
41 8.011522
41 8.086839
41 8.024740
41 7.957545
41 8.061457
41 8.108526
41 8.186854
41 8.098893
41 8.139789
41 8.045021
41 8.035526
41 7.982980
41 8.138744
41 8.101912
41 7.982301
41 7.851243
41 7.831307
41 8.057167
41 7.865098
41 8.044152
41 7.966150
41 8.176885
41 7.201485
41 7.090408
41 7.289493
41 7.206752
41 7.494407
41 7.395285
41 7.385764
41 7.360274
41 7.131834
41 7.301068
41 7.331802
41 7.189056
41 7.317169
41 7.274551
41 7.165861
41 7.182100
41 7.430815
41 7.061599
41 7.429786
41 7.176239
41 7.137941
41 7.421912
41 7.352572
41 7.295828
41 7.278474
41 7.301922
41 7.566897
41 7.345754
41 7.298812
41 7.191812
41 7.394728
41 7.262333
41 7.353185
41 7.235446
41 7.211601
41 7.350950
41 7.527054
41 7.392673
41 7.462985
41 7.361554
41 7.166083
41 7.306674
41 7.300048
41 7.265998
41 7.254494
41 7.501510
41 7.197911
41 7.237212
41 7.434903
41 7.399933
41 7.263436
41 7.555428
41 7.504968
41 7.306629
41 7.523922
41 7.399209
41 7.380754
41 7.363068
41 7.524278
41 7.211003
41 8.660426
41 8.273028
41 8.336367
41 8.172948
41 8.211162
41 8.284654
41 8.007769
41 8.089544
41 8.307778
41 8.176689
41 8.320353
41 7.949230
41 7.686514
41 8.001702
41 8.038751
41 8.045443
41 8.280126
41 8.109334
41 8.192967
41 8.229977
41 8.387696
41 8.014875
41 8.145935
41 7.882028
41 8.193232
41 8.126149
41 8.133289
41 8.160314
41 8.566676
41 8.170604
41 8.493239
41 7.905694
41 8.431913
41 8.416977
41 8.201240
41 8.394276
41 8.663091
41 8.639955
41 8.450833
41 8.328337
41 8.348642
41 8.095464
41 8.316308
41 8.072212
41 8.044096
41 8.180857
41 7.943365
41 7.927835
41 8.265171
41 8.089969
41 8.099715
41 8.144217
41 8.320839
41 7.868131
41 7.897692
41 8.030606
41 8.283811
41 8.396927
41 8.656468
41 8.399060
41 7.760597
41 7.725486
41 7.702161
41 7.814943
41 7.894902
41 7.728103
41 7.865887
41 8.013932
41 7.914534
41 8.007865
41 7.941346
41 8.006242
41 7.918284
41 8.046682
41 7.992361
41 7.874736
41 7.771349
41 7.868317
41 7.893577
41 7.730416
41 7.737437
41 7.850980
41 7.915800
41 8.157405
41 8.301081
41 8.186017
41 7.902526
41 7.935928
41 7.996380
41 7.959773
41 8.075407
41 7.659020
41 7.968205
41 7.647716
41 7.769349
41 8.018984
41 7.642454
41 7.828228
41 7.737095
41 7.895443
41 7.748422
41 8.032003
41 7.952765
41 7.779144
41 8.126147
41 7.863667
41 7.953886
41 7.842575
41 7.970599
41 8.037738
41 8.026594
41 7.856646
41 8.022565
41 8.141878
41 7.944892
41 8.093782
41 7.938514
41 7.753221
41 7.990322
41 8.065002
41 7.497689
41 7.447083
41 7.409660
41 7.568357
41 7.570035
41 7.634075
41 7.449967
41 7.459920
41 7.498087
41 7.414643
41 7.479607
41 7.434266
41 7.597007
41 7.585300
41 7.634066
41 7.554606
41 7.318706
41 7.413660
41 7.415448
41 7.432237
41 7.484720
41 7.527500
41 7.354591
41 7.568258
41 7.484598
41 7.609842
41 7.414749
41 7.416124
41 7.266938
41 7.535948
41 7.518702
41 7.577148
41 7.461675
41 7.598169
41 7.427935
41 7.495694
41 7.460574
41 7.445467
41 7.564046
41 7.612969
41 7.509364
41 7.342897
41 7.310983
41 7.601535
41 7.569361
41 7.563354
41 7.348229
41 7.580428
41 7.497617
41 7.503940
41 7.485283
41 7.454388
41 7.635327
41 7.440566
41 7.477884
41 7.456955
41 7.364921
41 7.476788
41 7.529277
41 7.465721
41 7.902031
41 8.007024
41 7.707211
41 7.736108
41 7.728608
41 7.754239
41 7.791619
41 7.815061
41 7.847307
41 7.948823
41 7.921217
41 7.786050
41 7.732919
41 7.754896
41 7.889645
41 7.773358
41 7.582442
41 7.738859
41 7.548041
41 7.970585
41 7.862001
41 7.869381
41 7.662617
41 7.690377
41 7.570873
41 7.580161
41 7.876486
41 7.660424
41 7.873663
41 7.729238
41 7.845828
41 7.812289
41 8.032162
41 7.750029
41 8.021597
41 7.816666
41 7.810193
41 7.837827
41 7.948790
41 8.245025
41 8.364079
41 7.882201
41 8.160240
41 7.837292
41 7.818160
41 7.818613
41 7.889935
41 7.645771
41 7.774693
41 7.602327
41 7.554545
41 7.540012
41 7.827587
41 7.654076
41 7.782621
41 7.898974
41 7.552280
41 7.598162
41 8.026882
41 7.690434
41 8.469068
41 8.379155
41 8.285150
41 8.285760
41 8.220063
41 8.260999
41 8.457598
41 8.393460
41 8.471778
41 8.357196
41 8.480058
41 8.289378
41 8.382738
41 8.345228
41 8.360180
41 8.621356
41 8.564517
41 8.609199
41 8.325991
41 8.593239
41 8.464583
41 8.440742
41 8.447945
41 8.387605
41 8.426623
41 8.110011
41 8.131792
41 8.397447
41 8.298575
41 8.371064
41 8.410923
41 8.535893
41 8.239805
41 8.394881
41 8.314213
41 8.497996
41 8.094734
41 8.340896
41 8.223612
41 8.365277
41 8.246927
41 8.263575
41 8.251985
41 8.458172
41 8.321510
41 8.226260
41 8.254673
41 8.424676
41 8.379616
41 8.505237
41 8.261663
41 8.364003
41 8.363759
41 8.217678
41 8.103617
41 8.318091
41 8.238721
41 8.428072
41 8.216636
41 8.325654
41 7.260314
41 7.198441
41 7.290123
41 7.376376
41 7.344886
41 7.305609
41 7.245535
41 7.482639
41 7.274762
41 7.208168
41 7.417444
41 7.381749
41 7.239869
41 7.465884
41 7.421041
41 7.268694
41 7.495577
41 7.448330
41 7.382464
41 7.215958
41 7.232492
41 7.320058
41 7.355654
41 7.324063
41 7.483177
41 7.410729
41 7.233438
41 7.271468
41 7.211296
41 7.356078
41 7.344596
41 7.315305
41 7.335564
41 7.181496
41 7.404463
41 7.466873
41 7.387782
41 7.337580
41 7.445992
41 7.373053
41 7.387463
41 7.398686
41 7.254860
41 7.422094
41 7.322460
41 7.320199
41 7.377644
41 7.334539
41 7.361852
41 7.301658
41 7.427377
41 7.299003
41 7.285099
41 7.317062
41 7.330592
41 7.390498
41 7.421020
41 7.383402
41 7.507262
41 7.265322
41 8.473146
41 8.106383
41 8.340804
41 8.241868
41 8.424209
41 7.979883
41 8.218080
41 8.056982
41 8.067030
41 8.128763
41 8.140479
41 8.423239
41 8.342708
41 8.332722
41 8.254626
41 8.303980
41 8.340300
41 8.314049
41 8.430953
41 8.274696
41 8.334245
41 8.274217
41 8.301978
41 8.057956
41 8.344225
41 8.215337
41 8.136242
41 8.147408
41 8.146954
41 8.246032
41 8.356711
41 8.210967
41 8.234251
41 8.437882
41 8.204207
41 8.272999
41 7.990515
41 8.212072
41 7.960864
41 8.355006
41 8.069896
41 8.365095
41 8.060162
41 8.221176
41 8.099181
41 8.143400
41 8.118747
41 8.380856
41 8.078336
41 8.191476
41 8.399063
41 8.135210
41 8.339775
41 8.285296
41 8.264293
41 8.177823
41 8.194399
41 8.047250
41 8.161166
41 8.149813
41 7.526443
41 7.563220
41 7.623543
41 7.620803
41 7.600152
41 7.541056
41 7.614346
41 7.425546
41 7.624039
41 7.603456
41 7.587418
41 7.636464
41 7.430326
41 7.514961
41 7.551879
41 7.667953
41 7.603067
41 7.463720
41 7.562058
41 7.484207
41 7.667603
41 7.663076
41 7.586457
41 7.611454
41 7.644719
41 7.731564
41 7.575452
41 7.654067
41 7.695493
41 7.644213
41 7.601795
41 7.626265
41 7.641860
41 7.609110
41 7.621542
41 7.477894
41 7.454594
41 7.599229
41 7.594877
41 7.441450
41 7.488520
41 7.740994
41 7.667346
41 7.597355
41 7.448466
41 7.650616
41 7.492649
41 7.585664
41 7.685980
41 7.521279
41 7.563228
41 7.560575
41 7.830072
41 7.511053
41 7.463268
41 7.541632
41 7.714476
41 7.574033
41 7.591422
41 7.643856
41 7.375009
41 7.290987
41 7.371681
41 7.418065
41 7.354897
41 7.452057
41 7.338704
41 7.373022
41 7.455196
41 7.309134
41 7.424675
41 7.466023
41 7.427943
41 7.467029
41 7.346826
41 7.324414
41 7.258551
41 7.286526
41 7.329567
41 7.383880
41 7.395090
41 7.371723
41 7.456689
41 7.440492
41 7.480561
41 7.493540
41 7.434229
41 7.323260
41 7.441933
41 7.298350
41 7.317815
41 7.490645
41 7.431128
41 7.381500
41 7.329966
41 7.376636
41 7.240255
41 7.515918
41 7.304691
41 7.378690
41 7.277374
41 7.415829
41 7.223051
41 7.520442
41 7.333100
41 7.442311
41 7.258495
41 7.156818
41 7.335994
41 7.451815
41 7.434461
41 7.393607
41 7.425442
41 7.287284
41 7.529100
41 7.445250
41 7.160857
41 7.429024
41 7.205433
41 7.378183
41 7.783164
41 7.725202
41 8.005090
41 7.742515
41 7.844877
41 7.691398
41 7.820154
41 7.868860
41 7.893975
41 7.820857
41 8.018921
41 7.758003
41 7.854757
41 7.941430
41 7.689310
41 8.041016
41 7.965684
41 7.883835
41 7.668783
41 7.786595
41 8.032300
41 7.799331
41 7.797901
41 8.049462
41 7.808870
41 7.858712
41 7.967034
41 8.046796
41 7.923089
41 7.898709
41 7.979344
41 7.803131
41 7.774741
41 8.104295
41 7.812036
41 7.894442
41 7.963399
41 7.912543
41 7.752818
41 7.861032
41 7.927606
41 7.936797
41 7.795579
41 7.916066
41 7.673615
41 7.876090
41 7.994896
41 7.815263
41 8.022719
41 7.977667
41 8.035943
41 7.796205
41 8.036699
41 7.803983
41 7.811423
41 7.735660
41 7.936784
41 7.847307
41 7.820183
41 7.967321
41 7.260157
41 7.260561
41 7.250091
41 7.083162
41 7.089385
41 7.103603
41 7.124678
41 7.239270
41 7.211168
41 7.173111
41 7.194173
41 7.246349
41 7.220221
41 7.307290
41 7.115381
41 7.139480
41 7.094124
41 7.134269
41 7.142307
41 7.245304
41 7.190943
41 7.209354
41 7.195365
41 7.121198
41 7.100496
41 7.204569
41 7.147459
41 6.989804
41 7.260035
41 7.243547
41 7.233971
41 7.228130
41 7.113153
41 7.161590
41 7.160491
41 7.320470
41 7.159791
41 7.072835
41 7.131280
41 7.199487
41 7.211169
41 7.190322
41 7.128763
41 7.148015
41 7.177347
41 7.388172
41 7.212489
41 7.231560
41 7.235432
41 7.242503
41 7.220922
41 7.231344
41 7.229549
41 7.058900
41 7.182189
41 7.136301
41 7.283179
41 7.156080
41 7.104142
41 7.352143
41 9.089679
41 8.421734
41 8.540447
41 8.556696
41 8.405963
41 8.199271
41 8.207360
41 8.439948
41 8.530927
41 8.590021
41 8.222494
41 8.518275
41 8.752099
41 8.360098
41 8.936605
41 8.933942
41 8.589124
41 8.505131
41 8.442619
41 8.769980
41 8.857383
41 9.730199
41 9.348960
41 9.198501
41 8.971811
41 8.950739
41 8.828565
41 8.575609
41 8.881968
41 8.538067
41 8.599435
41 8.512779
41 8.427090
41 8.279866
41 8.733371
41 8.890926
41 8.476673
41 8.645408
41 8.824184
41 9.297854
41 9.048393
41 9.787677
41 9.083507
41 8.932738
41 8.484099
41 8.777289
41 8.889666
41 8.774118
41 8.947273
41 9.223767
41 8.905335
41 9.400068
41 9.331799
41 9.333953
41 9.214926
41 9.659315
41 10.042443
41 9.756477
41 9.710149
41 8.605891
41 9.125038
41 9.063848
41 9.441620
41 8.987417
41 9.216779
41 9.328968
41 9.270441
41 9.145105
41 9.231727
41 9.365255
41 9.113348
41 9.239226
41 8.770159
41 9.231203
41 9.477098
41 9.326409
41 9.030722
41 8.916508
41 9.155788
41 9.285838
41 9.326724
41 9.092895
41 9.282873
41 8.863539
41 9.150601
41 9.006519
41 8.630435
41 8.981222
41 8.649716
41 8.809638
41 8.670764
41 9.023938
41 9.482791
41 9.116501
41 9.414274
41 9.281835
41 9.173758
41 9.203469
41 9.365164
41 9.542289
41 9.179986
41 9.161420
41 9.035225
41 9.056747
41 9.485825
41 9.230437
41 9.203794
41 9.428279
41 8.820893
41 9.029055
41 8.795489
41 9.229588
41 9.139622
41 8.775412
41 8.766709
41 9.046437
41 8.800058
41 8.963744
41 9.105246
41 8.807975
41 8.148099
41 7.994831
41 7.940600
41 8.157835
41 8.006268
41 8.409740
41 8.155607
41 8.004584
41 8.215569
41 8.268364
41 8.024403
41 7.881556
41 8.257769
41 8.109002
41 8.055412
41 8.104779
41 7.916755
41 8.184154
41 8.333001
41 8.197855
41 8.154480
41 8.109521
41 7.888158
41 8.207737
41 8.253564
41 8.394602
41 8.113029
41 8.236556
41 8.187538
41 8.192488
41 8.544576
41 8.086874
41 8.081903
41 8.110925
41 7.925367
41 8.259922
41 8.314336
41 8.120113
41 8.216300
41 8.159514
41 8.310985
41 7.988399
41 7.882070
41 7.941468
41 8.239844
41 8.086545
41 7.978450
41 7.943036
41 8.199588
41 8.428987
41 8.431637
41 8.139232
41 8.339706
41 8.612840
41 8.367279
41 8.277111
41 8.074573
41 8.183330
41 8.453747
41 8.238001
41 7.909574
41 7.673352
41 7.726146
41 7.812115
41 7.650020
41 7.572195
41 7.685243
41 7.784190
41 7.556673
41 7.851261
41 7.827673
41 7.751084
41 7.456503
41 7.495328
41 7.580453
41 7.708917
41 7.728541
41 7.692339
41 7.796124
41 7.675559
41 7.758929
41 7.745803
41 7.587940
41 7.838151
41 7.653868
41 7.654850
41 7.605930
41 7.645100
41 7.541376
41 7.632636
41 7.637184
41 7.783305
41 7.483912
41 7.641467
41 7.752169
41 7.787027
41 7.609271
41 7.720986
41 7.701848
41 7.588710
41 7.611901
41 7.677563
41 7.686025
41 7.660448
41 7.622266
41 7.596964
41 7.646611
41 7.838665
41 7.703962
41 7.689443
41 7.589665
41 7.743013
41 7.748784
41 7.662481
41 7.590886
41 7.648941
41 7.741019
41 7.518496
41 7.537310
41 7.795874
41 7.355514
41 7.353886
41 7.395125
41 7.431361
41 7.433345
41 7.460263
41 7.352102
41 7.279623
41 7.491200
41 7.228042
41 7.458887
41 7.282327
41 7.258792
41 7.345495
41 7.262959
41 7.311047
41 7.222294
41 7.354405
41 7.390774
41 7.165644
41 7.384567
41 7.422489
41 7.318817
41 7.335477
41 7.428052
41 7.340713
41 7.560325
41 7.443698
41 7.417220
41 7.366261
41 7.457497
41 7.360223
41 7.408929
41 7.476673
41 7.502300
41 7.420722
41 7.513022
41 7.550426
41 7.410314
41 7.320272
41 7.451445
41 7.433050
41 7.452432
41 7.356837
41 7.248661
41 7.553330
41 7.517195
41 7.347557
41 7.555727
41 7.267330
41 7.298617
41 7.418640
41 7.481080
41 7.227804
41 7.395599
41 7.261481
41 7.450299
41 7.529372
41 7.492760
41 7.351564
41 7.622193
41 7.585481
41 7.447786
41 7.640520
41 7.582228
41 7.472261
41 7.471790
41 7.459794
41 7.572476
41 7.556540
41 7.556321
41 7.375849
41 7.441562
41 7.520762
41 7.548818
41 7.607497
41 7.531775
41 7.558269
41 7.526127
41 7.579784
41 7.553401
41 7.492440
41 7.458582
41 7.546204
41 7.625064
41 7.642185
41 7.418943
41 7.370878
41 7.553647
41 7.414367
41 7.532981
41 7.369119
41 7.513667
41 7.394023
41 7.497567
41 7.546961
41 7.386229
41 7.459345
41 7.329085
41 7.623806
41 7.566532
41 7.550418
41 7.449888
41 7.480625
41 7.618211
41 7.709262
41 7.347164
41 7.525266
41 7.369973
41 7.460018
41 7.479083
41 7.437496
41 7.499389
41 7.378775
41 7.526930
41 7.506752
41 7.420656
41 7.343285
41 7.495625
41 7.475497
41 7.956591
41 8.348104
41 8.160408
41 8.142516
41 7.913756
41 8.160086
41 8.114909
41 8.146252
41 8.082976
41 7.984644
41 8.206859
41 8.056383
41 8.230304
41 8.144806
41 7.977104
41 8.062899
41 8.248902
41 7.936495
41 7.944409
41 7.992041
41 7.960497
41 8.178453
41 8.168445
41 8.135885
41 8.019530
41 8.057054
41 8.072801
41 7.959074
41 8.196300
41 8.214604
41 8.009690
41 8.171219
41 8.170068
41 8.215493
41 8.173298
41 7.994633
41 7.956118
41 8.130272
41 8.039507
41 8.060386
41 8.249920
41 8.112616
41 8.141309
41 7.935723
41 7.955612
41 8.168806
41 7.967406
41 8.107461
41 8.032028
41 8.090007
41 8.200730
41 8.037105
41 8.112370
41 7.840250
41 8.126991
41 8.101385
41 8.064014
41 8.025812
41 8.129256
41 8.116436
41 8.209159
41 8.143508
41 7.714557
41 7.941892
41 7.986418
41 7.770256
41 8.116257
41 7.995849
41 8.022803
41 7.958332
41 8.139655
41 7.916507
41 7.940702
41 8.239864
41 7.982377
41 7.939298
41 8.017113
41 7.850589
41 7.915379
41 7.721901
41 8.009960
41 8.044567
41 7.751356
41 7.940291
41 8.108321
41 7.772059
41 8.004500
41 8.097117
41 7.915517
41 7.803169
41 7.931336
41 7.814520
41 8.024052
41 8.070855
41 8.071103
41 8.197270
41 8.093493
41 8.085944
41 8.124559
41 7.845214
41 8.157956
41 7.953758
41 7.834268
41 7.897277
41 7.942918
41 7.836829
41 7.864632
41 7.985172
41 8.030775
41 7.852083
41 7.968967
41 7.890403
41 7.856790
41 7.989239
41 7.874153
41 8.033138
41 7.858135
41 7.775626
41 7.817661
41 7.808104
41 8.263170
41 8.238722
41 8.093666
41 7.829135
41 8.044981
41 8.019599
41 8.240734
41 8.177758
41 8.021772
41 7.827825
41 7.953632
41 7.807877
41 8.241307
41 8.080241
41 8.055317
41 7.897827
41 8.058071
41 7.722481
41 7.952426
41 8.173197
41 8.094720
41 7.859754
41 8.340175
41 8.426150
41 8.344433
41 8.181288
41 7.950032
41 8.080369
41 7.919346
41 7.824279
41 7.926531
41 8.061729
41 7.878738
41 8.025787
41 7.941098
41 8.448234
41 7.954313
41 7.862702
41 7.894369
41 7.921296
41 7.984643
41 7.900158
41 7.859778
41 7.996167
41 8.287597
41 7.814324
41 8.208075
41 8.300043
41 7.819246
41 8.089620
41 8.255804
41 8.423971
41 8.321113
41 8.248230
41 7.933626
41 8.107042
41 8.004024
41 8.181297
41 8.230310
41 8.031873
41 7.939129
41 8.135572
41 8.401105
41 8.240985
41 7.792239
41 8.398219
41 8.021118
41 8.184240
41 7.989103
41 7.992469
41 8.030487
41 8.231434
41 8.458410
41 7.931539
41 8.015526
41 8.308199
41 8.064555
41 8.146402
41 8.022607
41 8.181415
41 8.609395
41 8.149855
41 8.279500
41 8.132616
41 8.464628
41 8.247767
41 8.064042
41 8.096515
41 8.307856
41 8.270656
41 8.024116
41 7.990978
41 8.030246
41 8.160676
41 8.128402
41 8.192969
41 8.201816
41 7.949762
41 8.091921
41 7.902431
41 8.204975
41 8.096431
41 8.162869
41 7.988049
41 8.325373
41 8.619814
41 8.434690
41 8.193285
41 8.104143
41 8.178288
41 8.203548
41 8.199379
41 8.038029
41 8.175982
41 8.195312
41 8.230023
41 8.094281
41 8.295305
41 8.292544
41 8.082967
41 7.376046
41 7.332186
41 7.282460
41 7.463412
41 7.455323
41 7.344855
41 7.470844
41 7.305310
41 7.384416
41 7.439833
41 7.284151
41 7.396207
41 7.432488
41 7.354380
41 7.456012
41 7.360131
41 7.240102
41 7.220995
41 7.365462
41 7.426693
41 7.501841
41 7.325241
41 7.464166
41 7.264126
41 7.309580
41 7.187688
41 7.362027
41 7.384618
41 7.278901
41 7.247590
41 7.463304
41 7.363797
41 7.368018
41 7.500098
41 7.337308
41 7.527788
41 7.514142
41 7.171860
41 7.356689
41 7.385076
41 7.569739
41 7.374581
41 7.396393
41 7.357095
41 7.350112
41 7.391793
41 7.490352
41 7.361242
41 7.357700
41 7.193396
41 7.272405
41 7.335743
41 7.389704
41 7.431284
41 7.385270
41 7.341653
41 7.311476
41 7.301047
41 7.371267
41 7.515247
41 7.499467
41 7.514767
41 7.559693
41 7.468794
41 7.577200
41 7.689645
41 7.975534
41 7.720747
41 7.782044
41 7.798348
41 7.532677
41 7.803401
41 7.756321
41 7.625088
41 7.546508
41 7.618332
41 7.568162
41 7.794290
41 7.818722
41 7.718069
41 7.840659
41 7.669365
41 7.621275
41 7.731310
41 7.692084
41 7.559719
41 7.580750
41 7.448136
41 7.469563
41 7.487382
41 7.862319
41 7.784136
41 7.553107
41 7.475055
41 7.556360
41 7.568487
41 7.631120
41 7.655516
41 7.701217
41 7.804965
41 7.565595
41 7.391955
41 7.448181
41 7.635881
41 7.542759
41 7.654804
41 7.646901
41 7.402944
41 7.567333
41 7.470215
41 7.449016
41 7.631206
41 7.567041
41 7.630800
41 7.427431
41 7.575257
41 7.552883
41 7.495839
41 7.523254
41 7.504486
41 8.174765
41 8.408585
41 8.223800
41 8.067921
41 8.219261
41 8.030359
41 8.508904
41 8.305744
41 7.996358
41 8.157610
41 8.077687
41 8.296025
41 8.073109
41 8.256741
41 8.238515
41 7.956340
41 8.264756
41 8.145751
41 8.067663
41 8.326890
41 8.251177
41 7.987357
41 8.166179
41 8.221275
41 8.104065
41 8.117354
41 8.370435
41 8.353504
41 7.866657
41 8.199384
41 8.040091
41 8.241777
41 8.048628
41 7.996990
41 8.254479
41 8.065529
41 8.202416
41 8.230900
41 8.229294
41 8.159003
41 8.297094
41 8.288001
41 8.135353
41 8.056711
41 8.236627
41 8.185011
41 8.392420
41 8.509403
41 8.320319
41 8.242689
41 8.210487
41 8.278334
41 7.990453
41 8.581002
41 8.175068
41 8.304559
41 8.148925
41 8.129403
41 8.111937
41 8.233214
41 7.461974
41 7.499216
41 7.522069
41 7.462051
41 7.348313
41 7.384060
41 7.387844
41 7.314762
41 7.498571
41 7.322552
41 7.521929
41 7.348465
41 7.368361
41 7.480916
41 7.465759
41 7.391305
41 7.446857
41 7.435435
41 7.453843
41 7.436896
41 7.343554
41 7.366667
41 7.518779
41 7.398554
41 7.387872
41 7.526925
41 7.393665
41 7.392341
41 7.374483
41 7.503185
41 7.281302
41 7.464085
41 7.341740
41 7.455149
41 7.361180
41 7.471800
41 7.409324
41 7.394365
41 7.356243
41 7.487598
41 7.373518
41 7.359176
41 7.396748
41 7.441451
41 7.422384
41 7.473739
41 7.467086
41 7.363761
41 7.477114
41 7.358464
41 7.506848
41 7.338890
41 7.453211
41 7.353682
41 7.435921
41 7.420244
41 7.493344
41 7.368228
41 7.417866
41 7.497857
41 7.435844
41 7.420757
41 7.373291
41 7.480243
41 7.575938
41 7.462409
41 7.729501
41 7.406021
41 7.419885
41 7.557104
41 7.471772
41 7.546141
41 7.433346
41 7.473125
41 7.393543
41 7.536777
41 7.561282
41 7.549000
41 7.431627
41 7.524200
41 7.581834
41 7.534742
41 7.573385
41 7.434341
41 7.731073
41 7.668564
41 7.570529
41 7.657323
41 7.600815
41 7.421289
41 7.536720
41 7.613813
41 7.416301
41 7.531649
41 7.632239
41 7.660671
41 7.380455
41 7.598000
41 7.671651
41 7.461703
41 7.679562
41 7.529560
41 7.591841
41 7.623572
41 7.463804
41 7.443907
41 7.470987
41 7.443086
41 7.499854
41 7.384583
41 7.652036
41 7.582479
41 7.528194
41 7.478608
41 7.569764
41 7.408018
41 7.375881
41 7.455493
41 7.411319
41 7.589284
41 7.851700
41 7.536464
41 7.636989
41 7.901151
41 7.628352
41 7.621728
41 7.507087
41 7.651013
41 7.572651
41 7.566595
41 7.510009
41 7.605919
41 7.676683
41 7.610225
41 7.665703
41 7.821320
41 7.836352
41 7.750099
41 7.657207
41 7.707033
41 7.547546
41 7.702471
41 7.722829
41 7.748867
41 7.531456
41 7.598363
41 7.512473
41 7.489062
41 7.811703
41 7.694837
41 7.683479
41 7.639527
41 7.717482
41 7.477345
41 7.755160
41 7.651217
41 7.428946
41 7.634706
41 7.579094
41 7.609656
41 7.674612
41 7.652027
41 7.553126
41 7.598737
41 7.579268
41 7.681324
41 7.419778
41 7.522447
41 7.527798
41 7.506009
41 7.594361
41 7.500619
41 7.472810
41 7.581309
41 7.713648
41 7.685255
41 7.414045
41 7.628713
41 7.671581
41 7.803149
41 7.871473
41 7.918677
41 7.911026
41 8.003145
41 7.966891
41 7.851473
41 7.581556
41 7.987480
41 7.874485
41 7.694791
41 7.704417
41 7.793444
41 7.842086
41 7.983332
41 7.836611
41 8.081660
41 7.736959
41 7.932947
41 7.940494
41 7.930921
41 7.906466
41 7.994732
41 7.800579
41 7.931205
41 7.754230
41 7.965960
41 7.933396
41 7.959201
41 7.948353
41 7.831028
41 7.974424
41 7.864141
41 7.935807
41 7.872958
41 7.944452
41 7.973378
41 7.943147
41 7.980480
41 7.909723
41 7.858048
41 8.050364
41 7.864094
41 7.864240
41 7.675311
41 7.879428
41 7.822682
41 7.913601
41 7.914630
41 7.844463
41 7.989527
41 7.905013
41 7.934942
41 7.836327
41 8.182969
41 7.905008
41 7.929183
41 7.943409
41 7.972711
41 7.893315
41 7.819726
41 8.336083
41 7.949336
41 8.006840
41 8.160890
41 8.221370
41 7.858291
41 8.074516
41 8.175096
41 8.160395
41 8.004289
41 8.054307
41 7.971048
41 8.173774
41 8.202647
41 8.197761
41 8.084166
41 8.276967
41 8.463246
41 8.286651
41 8.136235
41 7.994858
41 8.030266
41 8.363890
41 8.441922
41 8.395686
41 8.247108
41 8.292794
41 8.275538
41 8.166244
41 8.262206
41 7.951150
41 8.383264
41 7.876818
41 8.378913
41 8.389482
41 8.242788
41 8.212024
41 7.941640
41 7.821637
41 8.093610
41 8.276298
41 8.209596
41 8.070899
41 7.914398
41 8.312291
41 8.068646
41 8.132769
41 8.157038
41 8.068007
41 8.027621
41 8.223515
41 8.133181
41 8.129719
41 7.899411
41 8.394178
41 8.221598
41 8.045378
41 8.376820
41 8.136431
41 8.241878
41 7.360838
41 7.355875
41 7.451459
41 7.443922
41 7.398999
41 7.538819
41 7.355687
41 7.474615
41 7.467533
41 7.450467
41 7.426727
41 7.403196
41 7.436603
41 7.403373
41 7.365397
41 7.399700
41 7.326750
41 7.422160
41 7.365808
41 7.330846
41 7.440825
41 7.364840
41 7.363931
41 7.464319
41 7.480591
41 7.330218
41 7.420043
41 7.469224
41 7.427991
41 7.441501
41 7.442080
41 7.368802
41 7.314932
41 7.484226
41 7.350748
41 7.365642
41 7.365548
41 7.450765
41 7.501858
41 7.326283
41 7.498371
41 7.388777
41 7.307737
41 7.353618
41 7.388358
41 7.379602
41 7.281166
41 7.442790
41 7.420347
41 7.319994
41 7.469431
41 7.429913
41 7.461461
41 7.369135
41 7.107402
41 7.335674
41 7.452764
41 7.363300
41 7.502723
41 7.355955
41 7.978901
41 7.734970
41 7.963535
41 7.900909
41 7.898969
41 7.960647
41 7.871734
41 8.018624
41 7.792510
41 7.981615
41 7.715254
41 7.931299
41 7.918291
41 7.923384
41 8.004530
41 7.804449
41 7.935426
41 7.950258
41 7.968438
41 8.088560
41 7.807865
41 7.546287
41 7.853043
41 7.804616
41 7.889641
41 7.864851
41 7.898713
41 7.968987
41 7.745825
41 7.922999
41 7.920977
41 7.949496
41 7.763867
41 7.872211
41 7.727124
41 7.851160
41 7.729883
41 7.701288
41 7.864668
41 7.850878
41 7.853553
41 7.914184
41 7.912055
41 7.761841
41 8.095764
41 7.814327
41 7.844611
41 8.014402
41 7.840005
41 7.693327
41 7.771069
41 7.802103
41 7.909416
41 7.817389
41 7.934218
41 7.864714
41 8.014817
41 7.842842
41 7.935635
41 7.903133
41 7.381586
41 7.536483
41 7.353269
41 7.282490
41 7.554142
41 7.463649
41 7.366463
41 7.475860
41 7.424063
41 7.314759
41 7.517126
41 7.456701
41 7.513359
41 7.494966
41 7.328374
41 7.407656
41 7.537759
41 7.394730
41 7.426718
41 7.702114
41 7.455489
41 7.439533
41 7.577536
41 7.286934
41 7.576555
41 7.423165
41 7.304583
41 7.399150
41 7.383287
41 7.548799
41 7.457981
41 7.429604
41 7.531543
41 7.402469
41 7.329235
41 7.496114
41 7.453020
41 7.559668
41 7.461932
41 7.528955
41 7.314575
41 7.301847
41 7.466971
41 7.463470
41 7.390008
41 7.331550
41 7.481636
41 7.536512
41 7.352152
41 7.411884
41 7.510592
41 7.547596
41 7.515392
41 7.338203
41 7.378889
41 7.298242
41 7.467368
41 7.321755
41 7.354405
41 7.449367
41 8.148609
41 7.979968
41 7.997272
41 7.837335
41 8.169580
41 8.163300
41 7.994971
41 7.995413
41 8.047051
41 8.103083
41 7.894012
41 7.902431
41 8.023695
41 8.029865
41 8.135312
41 8.167219
41 8.083895
41 8.086087
41 8.058866
41 8.255843
41 8.121334
41 7.967123
41 8.054563
41 7.948242
41 8.143259
41 8.183680
41 8.136137
41 7.925583
41 8.140133
41 7.910263
41 8.020956
41 8.024909
41 7.928761
41 8.118215
41 8.155009
41 8.196870
41 8.017268
41 8.015545
41 8.141533
41 7.972468
41 7.906314
41 8.044075
41 8.073166
41 8.062690
41 7.831708
41 7.938738
41 8.098862
41 8.178621
41 8.084205
41 7.850435
41 8.176194
41 8.000190
41 8.124807
41 7.988360
41 8.212602
41 8.019511
41 8.054864
41 8.123376
41 7.938035
41 7.919264
41 7.900515
41 8.183101
41 8.305464
41 8.232977
41 8.090138
41 8.354599
41 8.156801
41 8.186020
41 8.231433
41 8.084979
41 8.087223
41 7.893788
41 7.946974
41 8.155650
41 8.068520
41 8.154645
41 8.205777
41 8.248339
41 8.148860
41 7.984480
41 8.008078
41 8.003847
41 8.115423
41 8.019634
41 8.123938
41 8.312894
41 8.193645
41 8.063156
41 8.091060
41 8.107124
41 8.178937
41 7.891621
41 8.028119
41 8.295958
41 8.019232
41 8.072145
41 8.255901
41 8.156584
41 8.341396
41 8.146167
41 8.212719
41 8.241636
41 7.893123
41 8.128580
41 8.225634
41 7.928030
41 7.723929
41 8.018831
41 8.272133
41 8.246685
41 8.215623
41 7.904217
41 8.129460
41 8.076350
41 8.155776
41 8.161396
41 8.188664
41 8.102679
41 8.197365
41 8.107115
41 8.929527
41 8.789145
41 8.792993
41 8.622695
41 8.748348
41 8.741707
41 8.557019
41 8.650590
41 8.637536
41 8.802535
41 8.913910
41 8.675426
41 8.715267
41 8.693181
41 8.737360
41 8.722593
41 8.845439
41 8.498343
41 8.906854
41 8.871368
41 8.735601
41 8.868316
41 9.062083
41 8.879038
41 9.029247
41 8.493052
41 8.959224
41 8.856759
41 8.708203
41 8.909658
41 8.739485
41 9.084716
41 9.036535
41 8.736841
41 8.785994
41 9.075781
41 8.660083
41 8.620140
41 8.623010
41 8.963353
41 8.964684
41 8.935073
41 9.119636
41 8.675222
41 8.942129
41 8.598924
41 8.644952
41 8.460814
41 8.684244
41 8.770693
41 8.798108
41 8.629048
41 8.775649
41 8.643528
41 8.729808
41 8.684508
41 8.851909
41 9.008664
41 8.710852
41 8.745994
41 7.694495
41 7.850320
41 7.771924
41 7.888782
41 7.731583
41 7.731538
41 7.936895
41 7.833255
41 7.767428
41 7.841304
41 8.022697
41 7.698501
41 7.822412
41 7.911510
41 7.661503
41 7.742592
41 7.816963
41 7.701035
41 7.877048
41 7.637657
41 8.009525
41 7.772418
41 7.896112
41 7.641858
41 7.749022
41 7.898324
41 7.906813
41 7.674295
41 7.677565
41 7.487199
41 7.935296
41 7.634624
41 7.744593
41 7.849505
41 7.948059
41 8.009252
41 7.881481
41 7.870768
41 7.924291
41 7.752254
41 7.747194
41 7.831732
41 7.779517
41 7.779606
41 7.855040
41 7.884397
41 7.757626
41 7.717741
41 7.954304
41 7.726084
41 7.737502
41 7.978630
41 7.806321
41 7.953122
41 7.934191
41 7.702749
41 7.932373
41 7.754791
41 8.032260
41 7.819134
41 7.913662
41 7.936703
41 7.938228
41 7.974001
41 8.107589
41 8.126262
41 8.067643
41 7.989558
41 7.967218
41 8.115311
41 8.134041
41 8.248146
41 8.115078
41 7.993321
41 8.045169
41 8.013222
41 8.069798
41 8.076230
41 8.062558
41 8.339630
41 8.155011
41 8.065898
41 8.103469
41 7.992972
41 8.301469
41 8.309346
41 8.082520
41 7.955712
41 8.106046
41 8.016529
41 8.049683
41 8.165710
41 8.038219
41 7.886897
41 8.037813
41 8.279575
41 8.269584
41 8.110374
41 8.107420
41 8.048121
41 8.052957
41 8.116899
41 7.876680
41 8.176636
41 8.154302
41 8.152586
41 8.060559
41 8.295761
41 8.252435
41 7.964019
41 8.176891
41 8.177916
41 7.954422
41 8.169925
41 8.151848
41 8.001676
41 8.019727
41 8.077042
41 8.033438
41 7.923924
41 7.805134
41 7.867274
41 7.812660
41 7.624225
41 7.740407
41 7.848641
41 7.746182
41 7.705787
41 7.658864
41 7.801537
41 7.777443
41 8.248371
41 7.737809
41 7.662128
41 7.674804
41 7.731813
41 7.736324
41 7.831757
41 7.874589
41 7.637526
41 7.797756
41 7.774409
41 7.703560
41 7.803107
41 7.676131
41 7.653264
41 7.808290
41 7.861570
41 7.785315
41 7.873248
41 7.927933
41 7.742267
41 7.929654
41 7.882235
41 7.777361
41 7.551058
41 7.708045
41 7.609279
41 7.678159
41 7.788482
41 7.982322
41 7.951339
41 7.782630
41 7.898740
41 7.667096
41 7.854466
41 7.740311
41 7.753712
41 7.706958
41 7.749465
41 7.500641
41 7.675396
41 7.835811
41 7.786083
41 7.791860
41 7.964483
41 7.752925
41 7.704841
41 8.010042
41 7.916323
41 7.526157
41 7.435928
41 7.419771
41 7.521100
41 7.478686
41 7.322600
41 7.361664
41 7.425428
41 7.465438
41 7.418583
41 7.361100
41 7.379344
41 7.427396
41 7.566847
41 7.590477
41 7.577395
41 7.639611
41 7.439006
41 7.423710
41 7.406156
41 7.448102
41 7.520139
41 7.480291
41 7.498060
41 7.520232
41 7.396032
41 7.255204
41 7.366356
41 7.601190
41 7.448647
41 7.471129
41 7.412452
41 7.538412
41 7.452352
41 7.498259
41 7.484590
41 7.386728
41 7.424931
41 7.420461
41 7.352770
41 7.527780
41 7.519683
41 7.319382
41 7.413029
41 7.328366
41 7.454775
41 7.430496
41 7.563752
41 7.483202
41 7.526500
41 7.380254
41 7.486638
41 7.575555
41 7.410649
41 7.566770
41 7.429867
41 7.451283
41 7.510915
41 7.556249
41 7.505894
41 7.368436
41 7.429840
41 7.495842
41 7.455951
41 7.433305
41 7.374776
41 7.473268
41 7.504065
41 7.275279
41 7.418928
41 7.374863
41 7.316824
41 7.231690
41 7.424682
41 7.484061
41 7.348774
41 7.558644
41 7.348519
41 7.480783
41 7.385508
41 7.237837
41 7.320036
41 7.382981
41 7.430756
41 7.330063
41 7.505947
41 7.306103
41 7.436280
41 7.390538
41 7.447982
41 7.422717
41 7.308593
41 7.440936
41 7.328669
41 7.421143
41 7.238665
41 7.391890
41 7.365042
41 7.388252
41 7.396820
41 7.364133
41 7.396006
41 7.437509
41 7.321902
41 7.433896
41 7.522413
41 7.437924
41 7.467412
41 7.236755
41 7.387446
41 7.279469
41 7.411744
41 7.464554
41 7.471376
41 7.416595
41 7.357953
41 7.438513
41 7.416106
41 7.385732
41 7.386905
41 7.116484
41 7.089375
41 7.061149
41 7.157542
41 7.200872
41 6.998712
41 7.124614
41 7.019884
41 7.014073
41 6.983290
41 7.067586
41 6.995756
41 6.930970
41 7.034545
41 7.169540
41 6.993235
41 7.058554
41 7.174313
41 7.042298
41 7.196184
41 7.149036
41 7.141631
41 6.941077
41 7.123680
41 6.950896
41 6.883049
41 7.067149
41 7.114990
41 7.131135
41 7.058507
41 7.009041
41 7.167619
41 7.039967
41 7.089005
41 7.156252
41 7.005019
41 7.061840
41 7.130091
41 7.165923
41 6.983701
41 7.008958
41 7.041128
41 7.045436
41 7.040993
41 6.961444
41 7.117502
41 7.050724
41 7.137061
41 7.114568
41 7.006806
41 7.049218
41 7.106721
41 7.045422
41 6.985650
41 7.296651
41 6.998422
41 7.154625
41 7.225259
41 7.195977
41 7.103427
41 8.150238
41 8.001295
41 8.193984
41 8.404546
41 8.156264
41 8.143992
41 8.081299
41 8.105369
41 8.088358
41 7.992411
41 8.003125
41 8.116460
41 8.320952
41 8.022586
41 8.069002
41 7.995027
41 8.031157
41 8.089787
41 8.207346
41 7.948332
41 8.125570
41 8.058954
41 8.155439
41 8.289765
41 8.068876
41 8.215999
41 8.211956
41 8.140388
41 8.145837
41 8.290307
41 7.935959
41 8.099396
41 7.970545
41 8.248885
41 8.011059
41 8.021911
41 8.120971
41 8.141314
41 8.146003
41 8.345946
41 8.116207
41 8.010402
41 8.160901
41 7.897365
41 7.968677
41 8.321240
41 8.237805
41 8.084889
41 7.989015
41 7.847747
41 8.303857
41 8.146387
41 8.234437
41 7.944842
41 8.210997
41 8.265873
41 7.788163
41 7.944177
41 8.222412
41 8.078126
41 7.964933
41 8.211843
41 7.990895
41 7.727367
41 7.961697
41 7.667230
41 7.787432
41 7.944122
41 8.090595
41 7.911859
41 7.955047
41 7.700309
41 7.905918
41 7.832820
41 7.949798
41 7.679920
41 7.797689
41 7.941671
41 7.769089
41 7.786337
41 7.828530
41 7.803781
41 7.958617
41 7.804616
41 8.041371
41 7.837819
41 7.695851
41 7.649578
41 8.049006
41 7.821354
41 7.890494
41 7.949100
41 7.937511
41 7.992041
41 7.754403
41 7.736680
41 7.714425
41 8.039858
41 8.184205
41 8.130248
41 7.651622
41 7.962708
41 7.876415
41 8.168075
41 7.702889
41 7.840064
41 7.955972
41 8.131705
41 8.003202
41 7.603057
41 7.904717
41 7.992090
41 8.022341
41 7.843762
41 7.841373
41 8.093543
41 7.682457
41 7.963377
41 7.870260
41 7.804788
41 7.846452
41 7.745254
41 7.792286
41 7.816746
41 7.804859
41 7.919057
41 7.922080
41 7.936247
41 7.949897
41 7.990278
41 7.774152
41 7.635785
41 7.631145
41 7.812819
41 7.923998
41 7.943137
41 7.842640
41 7.695967
41 7.896677
41 7.837927
41 7.815180
41 7.790554
41 7.799361
41 7.724925
41 7.715354
41 7.880017
41 7.893273
41 7.745136
41 7.743697
41 7.926094
41 8.001800
41 7.807209
41 7.734668
41 7.562250
41 7.733329
41 7.890657
41 7.905672
41 7.641274
41 7.785542
41 7.624435
41 7.618245
41 7.910482
41 7.781752
41 7.954424
41 7.696595
41 7.977414
41 7.729795
41 7.902442
41 7.773260
41 7.933409
41 7.835595
41 7.883217
41 7.745890
41 7.715170
41 7.846624
41 7.809095
41 7.765880
41 7.778937
41 7.734097
41 7.859781
41 7.678930
41 7.889249
41 7.854537
41 7.882020
41 7.993187
41 7.896464
41 7.762285
41 7.947330
41 7.950064
41 7.818921
41 7.768824
41 7.795345
41 7.810566
41 7.794740
41 7.709945
41 7.935119
41 7.871343
41 7.973942
41 7.761593
41 8.093709
41 7.907836
41 7.939805
41 7.824978
41 7.931167
41 7.836804
41 7.839396
41 7.934051
41 7.806437
41 7.750880
41 7.845913
41 7.939791
41 7.742923
41 7.999149
41 7.862476
41 7.822947
41 7.846297
41 7.955109
41 7.777393
41 7.871138
41 7.929628
41 7.927143
41 7.991181
41 7.985691
41 8.049665
41 7.887310
41 7.909024
41 7.899855
41 7.829692
41 7.891940
41 7.913068
41 7.939741
41 7.880934
41 8.056466
41 7.984100
41 7.887117
41 7.938229
41 8.038085
41 7.822149
41 7.746064
41 7.540996
41 8.729357
41 8.307915
41 8.580490
41 8.258942
41 8.622278
41 8.351804
41 8.716222
41 8.876932
41 8.587612
41 8.299913
41 8.119942
41 8.201595
41 8.878822
41 8.474030
41 8.630386
41 8.309216
41 8.215960
41 8.019967
41 8.067403
41 8.492163
41 8.269834
41 8.248749
41 8.401917
41 7.955509
41 8.754893
41 8.215141
41 8.242838
41 8.499429
41 8.208829
41 8.336960
41 8.524152
41 8.647843
41 8.451836
41 8.910576
41 8.573225
41 8.449033
41 8.561356
41 8.546490
41 7.992832
41 8.106478
41 8.133106
41 8.079619
41 8.128755
41 8.202106
41 8.516636
41 8.357029
41 8.454669
41 8.463608
41 8.313606
41 8.313030
41 8.361341
41 8.678422
41 9.015374
41 8.954789
41 8.871659
41 8.722996
41 8.225651
41 8.401833
41 8.429917
41 8.232866
41 7.442236
41 7.277407
41 7.236254
41 7.336156
41 7.245127
41 7.259192
41 7.189093
41 7.152126
41 7.175733
41 7.148442
41 7.240193
41 7.281463
41 7.226044
41 7.169798
41 7.377315
41 7.268424
41 7.296748
41 7.157272
41 7.303104
41 7.336443
41 7.343732
41 7.209616
41 7.232509
41 7.277441
41 7.340978
41 7.164563
41 7.277631
41 7.135461
41 7.361931
41 7.384256
41 7.178808
41 7.225308
41 7.126952
41 7.144608
41 7.276684
41 7.233052
41 7.241000
41 7.184812
41 7.228992
41 7.292023
41 7.273538
41 7.065172
41 7.102523
41 7.208971
41 7.302883
41 7.201261
41 7.234820
41 7.218825
41 7.155739
41 7.201986
41 7.191447
41 7.195912
41 7.229935
41 7.150109
41 7.219861
41 7.271710
41 7.108953
41 7.324386
41 7.290646
41 7.119905
41 8.046129
41 7.966844
41 7.837046
41 7.913474
41 7.809542
41 8.161999
41 8.110905
41 7.880759
41 8.138644
41 8.068391
41 7.920581
41 8.016514
41 7.933087
41 8.081204
41 7.860053
41 8.016455
41 8.116584
41 8.062753
41 7.986195
41 7.914559
41 8.078649
41 8.033557
41 7.942546
41 8.206947
41 8.030665
41 8.031362
41 8.008871
41 7.981085
41 8.079300
41 7.875663
41 8.057765
41 7.903784
41 7.756999
41 8.116991
41 8.125846
41 8.157497
41 7.925728
41 8.060885
41 8.020493
41 8.155495
41 8.009877
41 7.935956
41 7.997555
41 8.096263
41 8.201038
41 8.282951
41 8.092191
41 8.087712
41 8.038031
41 7.807812
41 8.042563
41 8.006076
41 7.999496
41 8.087152
41 7.950145
41 8.065919
41 8.003713
41 8.086307
41 7.825062
41 8.131386
41 7.655413
41 7.873702
41 7.839782
41 7.619188
41 7.784575
41 7.715908
41 7.599905
41 7.602702
41 7.705257
41 7.726101
41 7.829952
41 7.721093
41 7.610851
41 7.720544
41 7.820337
41 7.630892
41 7.992491
41 7.935685
41 7.567834
41 7.788380
41 7.844214
41 7.750369
41 7.484388
41 7.606900
41 7.879059
41 7.739735
41 7.863940
41 7.692668
41 7.546944
41 7.564788
41 7.841926
41 7.750775
41 7.574488
41 7.664766
41 7.749490
41 7.669844
41 7.611321
41 7.463677
41 7.591422
41 7.756907
41 7.864227
41 7.900112
41 7.682701
41 7.607834
41 7.702904
41 7.761294
41 7.539468
41 7.573523
41 7.691257
41 7.586254
41 7.743618
41 7.706614
41 7.700607
41 7.657352
41 7.605139
41 7.732107
41 7.820596
41 7.744415
41 7.686218
41 7.646988
41 8.075226
41 7.911602
41 7.977244
41 7.823641
41 7.981182
41 7.991599
41 7.995050
41 7.940273
41 8.104413
41 7.830211
41 8.047095
41 8.215752
41 8.071843
41 8.008204
41 8.140452
41 8.255519
41 8.094046
41 7.929840
41 8.105595
41 8.136001
41 8.433709
41 8.243628
41 7.996611
41 8.066834
41 8.260587
41 7.956035
41 8.081085
41 8.300067
41 8.019802
41 8.274255
41 7.956767
41 8.187874
41 7.985229
41 8.006402
41 8.169829
41 7.936879
41 8.108651
41 8.174597
41 7.916177
41 7.866922
41 8.147626
41 8.145200
41 8.192051
41 7.979605
41 8.200258
41 8.210402
41 8.230999
41 8.282808
41 8.237842
41 7.887374
41 8.075511
41 8.178133
41 8.041168
41 8.283288
41 7.898734
41 8.084616
41 8.328782
41 7.902848
41 7.945652
41 8.330499
41 8.292768
41 8.331745
41 8.206548
41 8.047338
41 7.963237
41 8.037265
41 7.990608
41 8.233158
41 7.928333
41 8.030241
41 7.936876
41 8.024724
41 8.022839
41 7.966545
41 8.112081
41 8.029113
41 8.164441
41 8.166111
41 7.909676
41 8.135425
41 8.212579
41 8.120588
41 8.100683
41 8.328355
41 8.239710
41 8.189811
41 7.976174
41 8.164002
41 8.080701
41 8.208927
41 8.153931
41 7.991612
41 8.122965
41 8.219111
41 7.896800
41 8.161111
41 8.230637
41 8.213465
41 8.082076
41 8.086675
41 8.191028
41 8.121254
41 8.049464
41 8.066643
41 8.172439
41 8.097085
41 8.152494
41 8.110110
41 8.276720
41 8.141314
41 8.028122
41 8.093602
41 8.023266
41 8.234849
41 8.175848
41 8.067319
41 8.227916
41 8.073773
41 8.230856
41 8.069896
41 7.375343
41 7.305689
41 7.265841
41 7.320374
41 7.168098
41 7.408016
41 7.338674
41 7.385195
41 7.368994
41 7.123546
41 7.201757
41 7.157153
41 7.327071
41 7.269060
41 7.285321
41 7.353324
41 7.215866
41 7.265843
41 7.264216
41 7.206570
41 7.205472
41 7.152779
41 7.347932
41 7.200441
41 7.249076
41 7.283105
41 7.066761
41 7.339603
41 7.293025
41 7.366705
41 7.248124
41 7.357617
41 7.298270
41 7.225679
41 7.401757
41 7.334251
41 7.375868
41 7.191421
41 7.280191
41 7.309098
41 7.258523
41 7.222534
41 7.291540
41 7.436260
41 7.350351
41 7.267587
41 7.205399
41 7.277133
41 7.203767
41 7.296919
41 7.286416
41 7.393089
41 7.245830
41 7.261745
41 7.132619
41 7.206818
41 7.181240
41 7.187235
41 7.180445
41 7.322943
41 7.511979
41 7.498643
41 7.507661
41 7.468666
41 7.469159
41 7.460199
41 7.307299
41 7.435876
41 7.440524
41 7.448486
41 7.426645
41 7.412847
41 7.528614
41 7.372286
41 7.534610
41 7.534241
41 7.428317
41 7.364908
41 7.413817
41 7.509876
41 7.380266
41 7.509822
41 7.226492
41 7.254935
41 7.410058
41 7.533567
41 7.467233
41 7.351805
41 7.420783
41 7.463649
41 7.428220
41 7.613788
41 7.457261
41 7.400027
41 7.434888
41 7.375146
41 7.386363
41 7.397640
41 7.310279
41 7.433379
41 7.333691
41 7.373946
41 7.437378
41 7.438621
41 7.531493
41 7.648067
41 7.465868
41 7.540766
41 7.519029
41 7.371545
41 7.438453
41 7.378130
41 7.512391
41 7.392487
41 7.386459
41 7.457690
41 7.306189
41 7.300467
41 7.468115
41 7.400281
41 7.621486
41 7.465903
41 7.466194
41 7.554497
41 7.503534
41 7.384752
41 7.572432
41 7.511007
41 7.615891
41 7.591774
41 7.478362
41 7.465011
41 7.652473
41 7.714646
41 7.406623
41 7.398697
41 7.478076
41 7.479090
41 7.462100
41 7.685992
41 7.591736
41 7.631106
41 7.587241
41 7.574948
41 7.468951
41 7.630381
41 7.528187
41 7.422383
41 7.535342
41 7.469271
41 7.587838
41 7.448842
41 7.575691
41 7.522516
41 7.641943
41 7.513160
41 7.430121
41 7.435409
41 7.711560
41 7.486899
41 7.610127
41 7.435835
41 7.446550
41 7.551501
41 7.501940
41 7.536437
41 7.601045
41 7.497078
41 7.410115
41 7.342692
41 7.448803
41 7.537669
41 7.552426
41 7.550273
41 7.612421
41 7.481250
41 7.384899
41 7.413903
41 7.520367
41 7.496109
41 7.539909
41 7.376924
41 7.443872
41 7.567267
41 7.488590
41 7.509409
41 7.403036
41 7.400601
41 7.744672
41 7.452417
41 7.448026
41 7.736018
41 7.384193
41 7.433640
41 7.966957
41 7.772656
41 7.544226
41 7.616644
41 7.793066
41 7.406793
41 7.659619
41 7.353267
41 7.508791
41 7.647015
41 7.470191
41 7.528279
41 7.528073
41 7.435794
41 7.503713
41 7.326568
41 7.687529
41 7.607363
41 7.374772
41 7.558046
41 7.566152
41 7.568331
41 7.518236
41 7.341412
41 7.620250
41 7.498854
41 7.569512
41 7.494861
41 7.600418
41 7.550486
41 7.386029
41 7.443245
41 7.600229
41 7.543075
41 7.512234
41 7.767902
41 7.613112
41 7.778432
41 7.610386
41 7.982409
41 7.569067
41 7.418863
41 7.532813
41 7.423353
41 7.547208
41 7.496766
41 6.979634
41 7.032042
41 7.166787
41 7.093071
41 7.132028
41 7.146794
41 7.207103
41 6.908668
41 6.968751
41 7.162793
41 6.938493
41 7.006000
41 6.991482
41 7.224733
41 6.991632
41 7.149252
41 7.134219
41 7.064014
41 7.034522
41 7.251118
41 6.937442
41 7.136757
41 7.191077
41 7.069795
41 7.132317
41 7.050807
41 7.161588
41 7.181293
41 7.046975
41 7.049723
41 7.032085
41 7.173909
41 7.037980
41 7.010029
41 7.061351
41 7.032718
41 7.047184
41 7.061673
41 7.137268
41 7.011155
41 7.207871
41 7.091116
41 7.176928
41 7.028331
41 7.109655
41 7.083273
41 7.001375
41 7.198826
41 7.260179
41 7.138702
41 7.111878
41 7.050394
41 6.994102
41 7.130183
41 7.029835
41 7.002147
41 7.063978
41 7.062299
41 7.079107
41 7.011997
41 7.508176
41 7.541973
41 7.530794
41 7.572115
41 7.702383
41 7.548437
41 7.599580
41 7.587571
41 7.548254
41 7.639623
41 7.647612
41 7.743936
41 7.498646
41 7.664554
41 7.648771
41 7.699686
41 7.642112
41 7.579436
41 7.781183
41 7.469060
41 7.743917
41 7.718278
41 7.438458
41 7.557559
41 7.635796
41 7.613447
41 7.541232
41 7.442817
41 7.717126
41 7.466679
41 7.622470
41 7.535569
41 7.603817
41 7.567930
41 7.566251
41 7.538506
41 7.415609
41 7.589103
41 7.589613
41 7.597184
41 7.622741
41 7.528908
41 7.494262
41 7.508828
41 7.580637
41 7.651941
41 7.622760
41 7.565478
41 7.688814
41 7.541018
41 7.580555
41 7.702628
41 7.665884
41 7.655904
41 7.565418
41 7.534892
41 7.684868
41 7.443264
41 7.627793
41 7.668810
41 7.580408
41 7.718480
41 7.653146
41 7.599510
41 7.645124
41 7.588677
41 7.479535
41 7.679618
41 7.710141
41 7.696682
41 7.595225
41 7.531617
41 7.675549
41 7.466819
41 7.709521
41 7.629894
41 7.521582
41 7.593409
41 7.562227
41 7.432364
41 7.510288
41 7.456591
41 7.488585
41 7.391085
41 7.649600
41 7.465140
41 7.718569
41 7.541826
41 7.385015
41 7.810273
41 7.606598
41 7.575628
41 7.587375
41 7.565617
41 7.545741
41 7.621713
41 7.698577
41 7.738501
41 7.546295
41 7.464157
41 7.488035
41 7.509602
41 7.720659
41 7.621077
41 7.439796
41 7.357805
41 7.525445
41 7.468764
41 7.510025
41 7.698610
41 7.722205
41 7.665867
41 7.541059
41 7.583091
41 7.654020
41 7.449700
41 7.678969
41 7.791285
41 7.605219
41 7.447692
41 7.783986
41 7.540645
41 7.646696
41 7.751719
41 7.737502
41 7.702223
41 7.739864
41 7.789821
41 7.538949
41 7.551103
41 7.608071
41 7.708445
41 7.646351
41 7.549985
41 7.546839
41 7.482084
41 7.404008
41 7.575942
41 7.753531
41 7.582342
41 7.543968
41 7.649526
41 7.744941
41 7.597525
41 7.716876
41 7.698081
41 7.737637
41 7.610259
41 7.698952
41 7.692220
41 7.635723
41 7.457007
41 7.623191
41 7.588277
41 7.639430
41 7.683812
41 7.535825
41 7.488062
41 7.494848
41 7.687632
41 7.712239
41 7.712830
41 7.813012
41 7.742505
41 7.630532
41 7.655827
41 7.580997
41 7.454384
41 7.566864
41 7.611016
41 7.712235
41 7.532488
41 7.755588
41 7.818063
41 7.701084
41 7.510161
41 7.756796
41 7.436249
41 7.753805
41 7.563901
41 8.488212
41 8.082059
41 8.148118
41 8.355639
41 8.607833
41 8.436335
41 8.465396
41 8.622799
41 8.314158
41 8.058274
41 8.521229
41 8.875010
41 8.932994
41 9.469305
41 9.212930
41 8.726654
41 8.596002
41 8.875289
41 8.670564
41 8.480350
41 8.326522
41 8.469983
41 8.522671
41 8.186080
41 8.661832
41 8.768197
41 8.838534
41 9.104782
41 9.016943
41 9.423965
41 9.541129
41 9.574287
41 9.298868
41 9.754344
41 9.794667
41 9.735498
41 9.779215
41 9.601889
41 9.787904
41 10.315569
41 10.732775
41 9.945556
41 10.389210
41 10.148154
41 10.014701
41 9.356810
41 8.976227
41 8.977504
41 8.505333
41 8.741370
41 9.010252
41 8.541125
41 8.481299
41 8.158905
41 7.987907
41 8.623638
41 9.097879
41 9.717649
41 10.059636
41 10.352379
41 8.202553
41 8.386939
41 8.402621
41 8.462663
41 8.374508
41 8.452204
41 8.355118
41 8.549321
41 8.166242
41 8.072756
41 8.331546
41 8.282305
41 8.225501
41 8.072291
41 8.250716
41 8.326778
41 8.441339
41 8.162466
41 8.085857
41 8.071259
41 8.494098
41 8.373949
41 8.296524
41 8.221049
41 8.021089
41 8.439241
41 8.097151
41 8.123731
41 8.130572
41 8.394980
41 7.893273
41 8.153781
41 8.319498
41 8.141293
41 8.049940
41 7.952658
41 7.929391
41 8.370413
41 8.380962
41 8.421279
41 8.166372
41 8.088651
41 8.129992
41 8.117302
41 8.228655
41 8.195199
41 8.310883
41 8.228669
41 8.173824
41 7.937102
41 7.998369
41 8.200065
41 8.532890
41 8.227811
41 8.274472
41 8.059126
41 8.341148
41 8.483984
41 8.516295
41 8.220144
41 8.002851
41 8.113588
41 8.096814
41 7.713542
41 8.165801
41 8.037918
41 7.908464
41 8.167359
41 8.271149
41 8.135405
41 8.032623
41 8.090009
41 7.995860
41 8.138935
41 7.974614
41 7.964969
41 8.149152
41 8.084126
41 7.875729
41 8.236012
41 8.188566
41 7.950788
41 8.140581
41 8.013292
41 8.272312
41 8.042514
41 7.999418
41 8.073780
41 8.087566
41 8.310875
41 8.308504
41 8.422042
41 8.033564
41 8.072250
41 7.943290
41 8.165419
41 8.257202
41 8.211789
41 7.970833
41 8.097318
41 8.351220
41 7.951239
41 8.028161
41 7.954855
41 7.925900
41 7.984057
41 8.045737
41 8.171234
41 8.023626
41 7.918987
41 7.988668
41 8.002451
41 7.979857
41 8.039657
41 8.059260
41 8.247764
41 8.245014
41 8.250599
41 7.927408
41 8.137857
41 7.651705
41 7.625072
41 7.683044
41 7.558811
41 7.496773
41 7.427485
41 7.494293
41 7.332835
41 7.604514
41 7.665566
41 7.492870
41 7.638004
41 7.525514
41 7.642205
41 7.533710
41 7.416501
41 7.675623
41 7.430979
41 7.559847
41 7.454632
41 7.715412
41 7.603596
41 7.552879
41 7.496219
41 7.600851
41 7.674563
41 7.417698
41 7.598054
41 7.400539
41 7.592353
41 7.472643
41 7.571571
41 7.355001
41 7.491892
41 7.678818
41 7.586412
41 7.775715
41 7.584666
41 7.499565
41 7.646696
41 7.659032
41 7.533721
41 7.664130
41 7.722568
41 7.725493
41 7.725210
41 7.642668
41 7.579009
41 7.597226
41 7.465614
41 7.591739
41 7.399345
41 7.622069
41 7.709088
41 7.551691
41 7.688133
41 7.587973
41 7.491663
41 7.402373
41 7.647940
41 7.758144
41 7.733702
41 7.856767
41 8.088981
41 7.845753
41 7.857627
41 7.844307
41 7.893875
41 7.874802
41 7.832178
41 8.046492
41 7.989301
41 7.708604
41 7.797391
41 7.862730
41 7.789447
41 7.934486
41 7.995919
41 7.889821
41 8.017493
41 7.978522
41 7.948024
41 7.868578
41 8.029908
41 7.875440
41 8.061337
41 7.942859
41 7.791029
41 7.898831
41 7.817537
41 7.671188
41 7.717072
41 7.855590
41 7.925903
41 7.978451
41 7.858514
41 7.894009
41 8.004876
41 7.981593
41 7.740564
41 7.935820
41 7.904586
41 7.816546
41 7.632048
41 7.857964
41 7.942074
41 7.966203
41 7.880347
41 7.888792
41 7.881736
41 7.812108
41 7.738373
41 7.707962
41 7.885525
41 7.874545
41 7.962096
41 7.947966
41 7.892433
41 7.973855
41 7.901751
41 7.660687
41 7.705718
41 7.831188
41 7.639067
41 7.697452
41 7.783880
41 7.726583
41 7.828728
41 7.832814
41 8.030895
41 7.625317
41 7.630283
41 7.860177
41 7.863155
41 7.576279
41 7.678549
41 7.748781
41 7.639131
41 7.857657
41 7.678647
41 7.820798
41 7.777689
41 7.651480
41 7.651491
41 7.776005
41 7.680546
41 7.719642
41 7.713019
41 7.701344
41 7.901275
41 7.779351
41 7.654760
41 7.821380
41 7.727052
41 7.897403
41 7.680109
41 7.763574
41 7.701492
41 7.867384
41 7.796304
41 7.841004
41 7.900405
41 7.666189
41 7.883550
41 7.852462
41 7.891547
41 7.666309
41 7.714475
41 7.878822
41 7.868948
41 7.824065
41 7.814460
41 7.649158
41 7.590945
41 7.669795
41 7.826496
41 7.886261
41 7.567378
41 7.704270
41 7.845119
41 7.296570
41 7.522879
41 7.572172
41 7.267033
41 7.365598
41 7.516514
41 7.502885
41 7.323867
41 7.260885
41 7.371408
41 7.259554
41 7.352695
41 7.350078
41 7.380697
41 7.425123
41 7.531551
41 7.291360
41 7.330134
41 7.502427
41 7.492898
41 7.324285
41 7.254152
41 7.447749
41 7.366861
41 7.198172
41 7.339244
41 7.492802
41 7.316188
41 7.274998
41 7.171723
41 7.465721
41 7.454965
41 7.494427
41 7.351266
41 7.324439
41 7.216112
41 7.331604
41 7.481646
41 7.549094
41 7.383958
41 7.302226
41 7.284325
41 7.272712
41 7.569222
41 7.326535
41 7.260299
41 7.418106
41 7.298313
41 7.291360
41 7.466720
41 7.574158
41 7.395748
41 7.412045
41 7.390515
41 7.186559
41 7.459741
41 7.404109
41 7.286644
41 7.231847
41 7.307037
41 7.564535
41 7.631233
41 7.614851
41 7.712856
41 7.703602
41 7.744825
41 7.853276
41 7.536081
41 7.588173
41 7.719312
41 7.527666
41 7.618871
41 7.655172
41 7.747299
41 7.888349
41 7.749892
41 7.593757
41 7.726032
41 7.618815
41 7.638241
41 7.437219
41 7.523753
41 7.636824
41 7.716467
41 7.649073
41 7.731049
41 7.593171
41 7.535634
41 7.735213
41 7.624354
41 7.753735
41 7.520045
41 7.693830
41 7.745381
41 7.608891
41 7.500470
41 7.666513
41 7.781793
41 7.495810
41 7.604397
41 7.364477
41 7.735739
41 7.610809
41 7.582368
41 7.745093
41 7.710845
41 7.634021
41 7.699138
41 7.637055
41 7.498528
41 7.588040
41 7.724865
41 7.648555
41 7.677093
41 7.665619
41 7.704576
41 7.444537
41 7.755327
41 7.563621
41 7.603712
41 8.468962
41 8.204124
41 8.139417
41 8.364066
41 8.208299
41 8.191875
41 8.454591
41 8.314310
41 8.191113
41 8.266028
41 8.096476
41 8.230841
41 8.068940
41 8.114109
41 8.340986
41 8.185646
41 8.101619
41 8.041248
41 8.265023
41 8.123250
41 7.876519
41 8.286396
41 8.046817
41 8.425179
41 8.445408
41 8.414165
41 8.096249
41 8.122920
41 8.142316
41 8.273089
41 8.403567
41 8.276615
41 8.368180
41 8.216806
41 8.369618
41 8.020668
41 8.136278
41 8.468109
41 8.427043
41 8.374775
41 8.091124
41 8.268477
41 8.047165
41 8.105337
41 8.432228
41 8.045990
41 8.000732
41 7.990274
41 8.186721
41 8.341535
41 8.372677
41 8.317273
41 8.161952
41 8.226892
41 8.028545
41 8.217313
41 8.218878
41 8.492211
41 8.055298
41 8.169118
41 8.238292
41 8.093856
41 8.398991
41 8.202304
41 8.115641
41 8.029266
41 8.246321
41 8.200352
41 8.307861
41 8.084789
41 8.314756
41 8.171860
41 8.157592
41 8.066741
41 8.209035
41 8.052592
41 7.974625
41 8.168542
41 8.060197
41 7.917731
41 8.161088
41 8.347218
41 8.198742
41 8.430179
41 8.248925
41 8.032637
41 8.311592
41 8.168080
41 8.205590
41 8.087673
41 8.011204
41 8.193467
41 8.340321
41 8.114423
41 8.103633
41 8.312023
41 7.951549
41 8.068268
41 8.302156
41 7.956691
41 8.282087
41 8.037303
41 8.250746
41 8.340457
41 7.965668
41 8.216489
41 8.109336
41 7.967973
41 8.199572
41 8.005908
41 8.055872
41 8.007015
41 7.981009
41 8.030886
41 8.135105
41 8.236917
41 8.102878
41 8.257828
41 8.153707
41 8.230113
41 8.127832
41 8.115868
41 8.157479
41 8.367724
41 8.236417
41 8.066134
41 8.138830
41 7.926220
41 8.148863
41 8.086331
41 8.410549
41 7.939056
41 7.719894
41 8.238592
41 8.173809
41 8.132714
41 7.915604
41 8.041591
41 8.164268
41 8.233371
41 8.198956
41 8.338489
41 8.139444
41 8.023650
41 8.031922
41 8.151684
41 8.161351
41 8.118064
41 8.257016
41 8.108132
41 8.346825
41 8.362448
41 8.212235
41 8.129396
41 8.081817
41 8.136247
41 8.521752
41 8.328767
41 8.159913
41 8.117728
41 8.236516
41 8.282143
41 8.313567
41 8.269664
41 8.103520
41 8.168895
41 7.995114
41 8.331769
41 8.160186
41 8.170572
41 8.308962
41 8.163629
41 8.497305
41 8.106056
41 8.380007
41 8.329621
41 8.179649
41 8.091334
41 8.301435
41 8.252754
41 7.432553
41 7.747728
41 7.431048
41 7.330357
41 7.463193
41 7.393717
41 7.419481
41 7.292771
41 7.490662
41 7.445861
41 7.294405
41 7.445045
41 7.379217
41 7.442302
41 7.282212
41 7.371073
41 7.490829
41 7.197639
41 7.417220
41 7.524910
41 7.443082
41 7.452350
41 7.487427
41 7.333616
41 7.591651
41 7.452050
41 7.318631
41 7.405348
41 7.384370
41 7.411140
41 7.529326
41 7.415800
41 7.437895
41 7.405295
41 7.413303
41 7.305792
41 7.475980
41 7.697743
41 7.404161
41 7.599585
41 7.467153
41 7.435653
41 7.401975
41 7.542974
41 7.442901
41 7.195627
41 7.415100
41 7.423459
41 7.398927
41 7.515831
41 7.318225
41 7.435753
41 7.373220
41 7.416574
41 7.409626
41 7.512398
41 7.432374
41 7.523301
41 7.305569
41 7.598816
41 7.641197
41 7.996756
41 7.836717
41 7.808974
41 7.890598
41 7.758252
41 7.702747
41 7.741861
41 7.853909
41 7.785772
41 7.760552
41 7.653595
41 7.816282
41 7.670758
41 7.848146
41 7.711893
41 7.675175
41 7.755917
41 7.555008
41 7.689407
41 7.764560
41 7.799129
41 7.944520
41 7.798018
41 7.720292
41 7.828940
41 7.973847
41 7.751338
41 7.976461
41 7.944526
41 8.223228
41 8.034014
41 7.547736
41 7.599159
41 7.744677
41 7.883533
41 8.084658
41 7.869727
41 7.838592
41 7.700451
41 7.826793
41 7.763669
41 7.851702
41 7.559607
41 7.576696
41 7.844181
41 7.763155
41 7.745151
41 7.773378
41 7.593857
41 7.925898
41 7.924647
41 7.823921
41 8.099807
41 7.750570
41 8.060854
41 7.932228
41 7.976059
41 7.870783
41 7.921191
41 8.002849
41 7.916128
41 7.921858
41 7.978021
41 8.460978
41 7.811279
41 8.059745
41 7.913066
41 8.064436
41 7.848609
41 8.018926
41 7.951516
41 7.949038
41 8.047146
41 8.512913
41 8.013485
41 7.956301
41 8.001262
41 7.798180
41 7.758304
41 7.785204
41 7.905708
41 8.177698
41 7.915867
41 7.882222
41 7.741011
41 7.732012
41 7.854659
41 7.774341
41 7.941997
41 7.961168
41 7.939884
41 8.089150
41 8.031323
41 7.947802
41 7.950529
41 7.820086
41 7.830833
41 7.663445
41 7.856504
41 7.795703
41 7.782388
41 7.791867
41 7.945040
41 7.950346
41 8.159464
41 8.060479
41 8.146484
41 7.987861
41 7.852504
41 7.729634
41 8.123708
41 8.151214
41 8.056457
41 8.080272
41 7.935819
41 7.848903
41 7.948123
41 7.801717
41 7.633819
41 8.137705
41 7.991674
41 7.859293
41 7.743893
41 7.776161
41 7.819705
41 7.854401
41 7.755529
41 7.950236
41 7.860016
41 7.868083
41 7.877074
41 7.945218
41 8.112033
41 7.788171
41 8.009047
41 7.897726
41 7.850865
41 7.794906
41 8.071452
41 7.791067
41 7.816229
41 7.731200
41 8.066340
41 7.782154
41 7.943014
41 8.047938
41 7.885173
41 7.858740
41 7.655729
41 7.888269
41 7.812624
41 7.892429
41 7.841429
41 7.902361
41 7.830199
41 7.837261
41 8.083163
41 7.781764
41 7.853381
41 7.799606
41 7.744351
41 7.880137
41 7.844784
41 7.841537
41 7.942732
41 7.991711
41 7.850392
41 8.073816
41 7.848074
41 7.951976
41 7.898824
41 7.763982
41 7.981045
41 7.879191
41 7.839495
41 7.955355
41 8.010269
41 7.900885
41 7.995545
41 8.011793
41 7.691678
41 7.685244
41 7.692391
41 7.887140
41 7.723218
41 7.817204
41 7.832473
41 7.644873
41 7.725093
41 7.726919
41 7.744497
41 7.705809
41 7.745830
41 7.672114
41 7.660985
41 7.734267
41 7.936110
41 7.753122
41 7.732862
41 7.846095
41 7.740758
41 7.707176
41 7.884804
41 7.760274
41 7.720818
41 7.776209
41 7.784670
41 7.694328
41 7.700843
41 7.823467
41 7.985852
41 7.808321
41 7.650231
41 7.821477
41 7.633772
41 7.754629
41 7.884504
41 7.757367
41 7.747568
41 7.755443
41 7.804677
41 7.597663
41 7.803245
41 7.696410
41 7.705280
41 7.622309
41 7.901093
41 7.795681
41 7.832197
41 7.838979
41 7.964414
41 7.929755
41 7.776784
41 7.760393
41 7.674213
41 7.823340
41 7.718554
41 7.757309
41 7.824724
41 8.215738
41 7.940321
41 8.093261
41 8.030690
41 7.923086
41 7.856452
41 7.909312
41 7.920339
41 7.923845
41 7.990025
41 8.130150
41 7.989897
41 8.106079
41 7.900987
41 7.996184
41 8.009061
41 8.137012
41 7.974494
41 8.038065
41 7.785494
41 7.909495
41 7.865084
41 8.019127
41 7.770535
41 8.048987
41 7.907491
41 7.862603
41 8.014192
41 7.971323
41 7.961631
41 8.018715
41 7.826595
41 8.070769
41 8.181878
41 7.993544
41 7.790642
41 7.844176
41 7.977547
41 7.986139
41 8.248736
41 8.109413
41 8.006249
41 8.093910
41 7.997632
41 7.869996
41 7.959555
41 7.933962
41 7.993261
41 7.986696
41 7.874897
41 7.806691
41 8.030939
41 7.959665
41 8.058402
41 8.028837
41 8.184535
41 8.116032
41 7.962724
41 8.037062
41 7.886901
41 7.240323
41 7.222983
41 7.216870
41 7.251924
41 7.033106
41 7.106115
41 7.124456
41 7.277791
41 7.119986
41 7.288559
41 7.022324
41 7.380826
41 7.283860
41 7.162176
41 7.275132
41 7.369540
41 7.227924
41 7.251794
41 7.090703
41 7.143774
41 7.165787
41 7.262235
41 7.409771
41 7.079698
41 7.148255
41 7.166732
41 7.225250
41 7.211641
41 7.228555
41 7.251473
41 7.163767
41 6.966535
41 7.085642
41 7.286951
41 7.323978
41 7.283293
41 7.149652
41 7.275037
41 7.340156
41 7.194532
41 7.368372
41 7.249164
41 7.121955
41 7.171249
41 7.240060
41 7.147659
41 7.221521
41 7.150471
41 7.133101
41 7.316678
41 7.320183
41 7.239114
41 7.221715
41 7.151273
41 7.302919
41 7.421080
41 7.207222
41 7.313299
41 7.231401
41 7.170935
41 8.443364
41 8.622522
41 8.330531
41 8.437838
41 8.470923
41 8.484324
41 8.428955
41 8.286656
41 8.202954
41 8.523370
41 7.972968
41 8.365977
41 7.968712
41 8.505488
41 8.458122
41 8.380119
41 8.287069
41 8.351221
41 8.501753
41 8.523636
41 8.360269
41 8.432292
41 8.420252
41 8.290674
41 8.301166
41 8.433882
41 8.359713
41 8.495202
41 8.224680
41 8.348616
41 8.181209
41 8.378634
41 8.608188
41 8.521441
41 8.668902
41 8.521772
41 8.666435
41 8.706639
41 8.745808
41 8.810195
41 8.741243
41 8.543150
41 8.592850
41 8.695306
41 8.556131
41 8.520181
41 8.317822
41 8.907105
41 8.492823
41 8.581933
41 8.321641
41 8.728300
41 8.516866
41 8.640991
41 8.683791
41 8.617999
41 8.700222
41 8.595626
41 8.566917
41 8.419972
41 7.995650
41 8.290901
41 8.238868
41 7.998915
41 8.118526
41 8.362084
41 8.229297
41 8.116461
41 8.054710
41 8.054066
41 8.009893
41 8.078289
41 8.269145
41 8.438798
41 8.345108
41 8.219674
41 8.440072
41 8.118607
41 8.333734
41 8.244367
41 8.289702
41 8.281113
41 8.241667
41 8.195039
41 8.346455
41 8.261544
41 7.997487
41 8.369528
41 8.303807
41 8.131206
41 8.374394
41 8.102159
41 8.359483
41 8.193954
41 8.128496
41 8.357470
41 7.956726
41 8.160458
41 8.221827
41 8.180000
41 8.049820
41 8.083895
41 7.988705
41 8.245626
41 8.510536
41 8.236237
41 8.262965
41 8.201757
41 8.300827
41 8.242796
41 8.177455
41 8.173470
41 8.061459
41 8.088129
41 8.089745
41 8.147216
41 8.134614
41 8.241208
41 8.266075
41 8.272775
41 7.252405
41 7.120470
41 7.347690
41 7.054931
41 7.386489
41 7.355644
41 7.316970
41 7.162433
41 7.151256
41 7.278048
41 7.266904
41 7.309755
41 7.418652
41 7.383192
41 7.307322
41 7.228082
41 7.289223
41 7.164291
41 7.175133
41 7.211113
41 7.236914
41 7.182398
41 7.348495
41 7.206824
41 7.284946
41 7.234050
41 7.263516
41 7.190553
41 7.303325
41 7.291541
41 7.226624
41 7.246057
41 7.284936
41 7.327405
41 7.325787
41 7.361062
41 7.239477
41 7.174753
41 7.283467
41 7.289547
41 7.327052
41 7.293921
41 7.234907
41 7.111358
41 7.205475
41 7.011387
41 7.447295
41 7.292696
41 7.225390
41 7.177761
41 7.302150
41 7.248694
41 7.288503
41 7.208397
41 7.300104
41 7.173387
41 7.262271
41 7.144385
41 7.261401
41 7.188486
41 7.511323
41 7.618521
41 7.380356
41 7.557007
41 7.710738
41 7.401007
41 7.445184
41 7.529932
41 7.416150
41 7.530439
41 7.531236
41 7.490189
41 7.385396
41 7.448199
41 7.441778
41 7.499961
41 7.349462
41 7.614299
41 7.559638
41 7.475224
41 7.586323
41 7.728680
41 7.593392
41 7.575072
41 7.388717
41 7.383030
41 7.639961
41 7.415528
41 7.362070
41 7.582328
41 7.861936
41 7.452967
41 7.453763
41 7.493413
41 7.498162
41 7.629419
41 7.564370
41 7.476241
41 7.484880
41 7.573090
41 7.571324
41 7.499586
41 7.531941
41 7.547700
41 7.595980
41 7.741856
41 7.564359
41 7.386974
41 7.537015
41 7.492944
41 7.741662
41 7.475853
41 7.506437
41 7.582530
41 7.501909
41 7.394007
41 7.611263
41 7.477020
41 7.502139
41 7.561486
41 7.794023
41 7.846549
41 8.082331
41 7.948225
41 7.699882
41 7.512992
41 7.713107
41 7.558641
41 7.675231
41 7.653576
41 7.731806
41 7.879922
41 7.971763
41 7.862438
41 7.447737
41 7.663259
41 7.947871
41 7.971715
41 7.762488
41 7.811202
41 7.662331
41 7.805393
41 7.539755
41 7.775213
41 7.924523
41 7.793866
41 7.945893
41 8.134864
41 7.942811
41 7.633718
41 7.647166
41 7.430654
41 7.508630
41 7.617302
41 7.643800
41 7.908975
41 8.067355
41 7.953458
41 8.070737
41 7.751622
41 7.696890
41 7.793037
41 7.905417
41 7.323601
41 7.571383
41 7.935774
41 7.702209
41 7.564374
41 7.993383
41 7.385994
41 7.675712
41 7.757400
41 7.850262
41 7.914848
41 7.791068
41 7.991413
41 7.649474
41 7.758905
41 7.614041
41 7.654894
41 7.661552
41 7.669414
41 7.711643
41 7.729095
41 7.518841
41 7.486944
41 7.598320
41 7.750874
41 7.514464
41 7.565041
41 7.594946
41 7.530105
41 7.438988
41 7.569366
41 7.569228
41 7.359934
41 7.582152
41 7.466237
41 7.648567
41 7.549198
41 7.582265
41 7.494944
41 7.683998
41 7.690446
41 7.554234
41 7.615354
41 7.618084
41 7.697868
41 7.598603
41 7.462773
41 7.676881
41 7.704392
41 7.620247
41 7.711204
41 7.668283
41 7.565560
41 7.638731
41 7.653612
41 7.799954
41 7.685209
41 7.507267
41 7.555290
41 7.439459
41 7.493482
41 7.602867
41 7.596338
41 7.582805
41 7.557049
41 7.441307
41 7.638706
41 7.616967
41 7.525925
41 7.587336
41 7.618261
41 7.755309
41 7.629251
41 7.661987
41 7.657264
41 7.486057
41 7.608221
41 7.393353
41 7.304543
41 7.292970
41 7.181823
41 7.189547
41 7.429882
41 7.387029
41 7.201853
41 7.244215
41 7.388797
41 7.169814
41 7.218233
41 7.299936
41 7.417277
41 7.280925
41 7.386810
41 7.410739
41 7.259742
41 7.323060
41 7.383323
41 7.168049
41 7.202808
41 7.280066
41 7.245495
41 7.272682
41 7.326050
41 7.269205
41 7.216250
41 7.207879
41 7.268695
41 7.384517
41 7.203517
41 7.282935
41 7.198841
41 7.280764
41 7.314933
41 7.335417
41 7.348446
41 7.331662
41 7.375817
41 7.236504
41 7.310538
41 7.376129
41 7.381516
41 7.383671
41 7.285709
41 7.181487
41 7.358892
41 7.245931
41 7.238733
41 7.300888
41 7.409302
41 7.093594
41 7.208797
41 7.233206
41 7.216468
41 7.191506
41 7.414116
41 7.204059
41 7.352997
41 7.910409
41 7.995626
41 7.973532
41 7.752051
41 7.771813
41 7.917148
41 8.227646
41 8.142748
41 8.046291
41 8.163194
41 8.132213
41 7.600060
41 8.120958
41 8.254611
41 7.937764
41 8.220734
41 7.848956
41 8.049489
41 7.903814
41 7.866869
41 8.037158
41 8.171366
41 8.027376
41 7.851976
41 7.939428
41 7.976817
41 8.161779
41 7.991044
41 8.096809
41 8.183244
41 8.049025
41 8.089929
41 7.962668
41 8.359843
41 8.238174
41 8.139968
41 8.172124
41 8.124117
41 8.081167
41 8.031619
41 7.928788
41 8.147400
41 8.425717
41 8.174348
41 8.142426
41 8.222095
41 8.015874
41 8.182942
41 8.044056
41 7.935010
41 7.993479
41 8.228797
41 8.353512
41 8.151734
41 8.044175
41 7.837554
41 7.962754
41 8.087712
41 7.931848
41 7.777619
41 7.594048
41 7.640058
41 7.750386
41 7.712087
41 7.651443
41 7.808889
41 7.533330
41 7.762389
41 7.953360
41 7.761465
41 7.635993
41 7.799785
41 7.806171
41 7.623971
41 7.808954
41 7.535734
41 7.656228
41 7.868649
41 7.587392
41 7.689050
41 7.697060
41 7.556244
41 7.599482
41 7.504788
41 7.606938
41 7.635538
41 7.657663
41 7.767034
41 7.594919
41 7.566040
41 7.697417
41 7.642753
41 7.600149
41 7.427606
41 7.862860
41 7.574877
41 7.647872
41 7.333513
41 7.830452
41 7.545897
41 7.433627
41 7.628320
41 7.372675
41 7.616648
41 7.657032
41 7.596654
41 7.665836
41 7.562484
41 7.636947
41 7.666688
41 7.843104
41 7.587447
41 7.784072
41 7.694983
41 7.604209
41 7.593964
41 7.714729
41 7.772694
41 7.679006
41 7.652376
41 7.711570
41 7.870210
41 7.602054
41 7.807189
41 7.889355
41 7.958182
41 7.852245
41 7.838123
41 7.819903
41 7.621846
41 7.584258
41 7.629872
41 7.675878
41 7.809471
41 7.871203
41 7.736863
41 7.794387
41 7.846523
41 7.787276
41 7.422519
41 7.713673
41 7.682249
41 7.678486
41 7.801232
41 7.785617
41 7.778774
41 7.705371
41 7.865918
41 8.018648
41 7.892452
41 7.922932
41 7.557035
41 7.792842
41 7.628319
41 7.722460
41 7.837164
41 7.806338
41 8.050777
41 7.656840
41 7.603635
41 7.789128
41 7.761206
41 7.679103
41 7.625431
41 7.791347
41 7.893284
41 7.587742
41 7.739082
41 7.764124
41 7.513870
41 7.689308
41 7.864167
41 7.754730
41 7.657019
41 7.727739
41 7.937453
41 7.638427
41 7.787273
41 7.816055
41 7.842145
41 7.497717
41 7.444524
41 7.475597
41 7.581046
41 7.419046
41 7.642310
41 7.281680
41 7.339909
41 7.576299
41 7.431001
41 7.323349
41 7.486650
41 7.540312
41 7.452840
41 7.448374
41 7.409810
41 7.353927
41 7.424131
41 7.441300
41 7.418916
41 7.544122
41 7.343762
41 7.374043
41 7.478416
41 7.436711
41 7.443815
41 7.673206
41 7.593001
41 7.461224
41 7.648424
41 7.448845
41 7.453493
41 7.365178
41 7.435161
41 7.511862
41 7.495757
41 7.607229
41 7.534584
41 7.481578
41 7.502232
41 7.632693
41 7.500863
41 7.598331
41 7.596734
41 7.479626
41 7.558777
41 7.772413
41 7.646984
41 7.693739
41 7.625433
41 7.808792
41 7.620727
41 7.500691
41 7.682089
41 7.596621
41 7.593221
41 7.697665
41 7.695937
41 7.664685
41 7.706482
41 7.154106
41 7.145202
41 7.295235
41 7.186827
41 7.232812
41 7.222152
41 7.243746
41 7.056974
41 7.259299
41 7.166746
41 7.269507
41 7.160750
41 7.212032
41 7.344512
41 7.301619
41 7.104818
41 7.410516
41 7.162211
41 7.098883
41 7.201069
41 7.261099
41 7.046772
41 7.186458
41 7.050385
41 7.162503
41 7.246452
41 7.094413
41 7.270660
41 7.225245
41 7.265694
41 7.139022
41 7.209129
41 7.249669
41 7.296799
41 7.277816
41 7.137363
41 7.220106
41 7.237926
41 7.228377
41 7.274971
41 7.086984
41 7.140617
41 7.175897
41 7.254283
41 7.219668
41 7.281529
41 7.140805
41 7.236017
41 7.226474
41 7.140185
41 7.126513
41 7.134783
41 7.217920
41 7.172469
41 7.132323
41 7.338162
41 7.116856
41 7.209655
41 7.061997
41 7.208795
41 8.324718
41 8.118875
41 8.353942
41 8.215997
41 8.128589
41 8.187573
41 8.290258
41 8.163211
41 8.396911
41 8.316220
41 8.427659
41 8.118822
41 8.384472
41 8.329580
41 8.093628
41 8.216007
41 8.232243
41 8.266853
41 8.450406
41 8.325464
41 8.266616
41 8.026755
41 8.226587
41 8.282795
41 8.273490
41 8.417705
41 8.293958
41 8.193603
41 8.463157
41 8.199147
41 8.248803
41 8.013767
41 8.199954
41 8.261509
41 8.253960
41 8.345012
41 8.066150
41 8.279801
41 8.191000
41 7.939999
41 8.307493
41 8.109056
41 8.305763
41 8.362862
41 8.432757
41 8.379242
41 8.311332
41 8.485885
41 8.501735
41 8.391462
41 8.311712
41 8.025038
41 8.347043
41 7.916259
41 8.344147
41 8.289056
41 8.303262
41 8.275962
41 8.251554
41 8.348252
41 8.022125
41 7.940005
41 7.881132
41 7.800868
41 7.971883
41 7.994465
41 7.861464
41 7.924634
41 7.889319
41 7.994478
41 8.005555
41 8.052226
41 7.774165
41 7.823236
41 7.875556
41 7.927861
41 7.851874
41 7.929435
41 7.673920
41 7.930444
41 7.959078
41 7.949670
41 7.796630
41 7.905137
41 7.688080
41 7.938635
41 7.883491
41 7.970350
41 8.061930
41 7.924495
41 7.791074
41 7.879614
41 7.875692
41 7.780436
41 7.917535
41 7.976358
41 7.813715
41 7.860424
41 8.207845
41 8.015972
41 7.819950
41 8.010300
41 7.992828
41 7.766996
41 7.887376
41 7.914658
41 7.831994
41 8.041892
41 7.716248
41 8.035125
41 7.528593
41 7.867319
41 7.748076
41 7.977927
41 7.907839
41 7.863583
41 7.896297
41 7.932044
41 7.770486
41 7.869426
41 8.202055
41 8.028829
41 8.351442
41 8.338325
41 8.104794
41 7.915028
41 8.004420
41 8.190871
41 8.202529
41 8.063857
41 8.243483
41 8.006872
41 8.023287
41 8.465432
41 8.069448
41 8.131223
41 8.000511
41 8.018347
41 8.197682
41 8.309693
41 8.437805
41 8.306071
41 8.175928
41 8.216412
41 8.280188
41 8.188309
41 8.155058
41 8.174298
41 8.177482
41 8.156339
41 8.001270
41 8.205052
41 8.245396
41 8.318072
41 8.500399
41 8.220734
41 8.270472
41 8.300733
41 8.147260
41 8.092847
41 8.337656
41 8.003536
41 7.983668
41 8.081946
41 8.161856
41 7.982211
41 8.080044
41 8.009870
41 8.227442
41 8.045297
41 8.016703
41 8.244374
41 8.312308
41 7.903239
41 8.273356
41 8.216867
41 8.110094
41 8.146028
41 8.293280
41 8.052594
41 7.892782
41 8.020754
41 8.118854
41 8.088580
41 7.934443
41 7.926426
41 8.007709
41 7.962769
41 7.937667
41 7.873897
41 7.927207
41 7.952633
41 7.848961
41 7.926003
41 8.045841
41 8.071103
41 7.903927
41 7.959197
41 7.748479
41 7.920635
41 7.943530
41 8.028867
41 8.027451
41 8.074004
41 8.048653
41 7.923085
41 8.101030
41 8.038454
41 8.018862
41 8.161622
41 8.102565
41 8.176581
41 8.208481
41 7.946223
41 8.214907
41 8.043053
41 7.993676
41 7.956212
41 7.677932
41 8.018256
41 7.950616
41 8.257121
41 7.934842
41 8.131640
41 8.114785
41 8.080463
41 8.006177
41 8.082695
41 8.021143
41 8.140352
41 8.030632
41 8.171391
41 8.148747
41 8.065834
41 7.958388
41 7.939094
41 7.953867
41 7.842540
41 7.908848
41 7.967227
41 8.188532
41 8.079019
41 8.171552
41 8.227744
41 8.078476
41 8.016332
41 8.020250
41 8.289652
41 8.298082
41 8.178456
41 8.079577
41 8.505167
41 8.068216
41 8.129739
41 8.103531
41 8.277045
41 8.030012
41 8.190616
41 8.074072
41 8.185796
41 8.195360
41 8.215872
41 8.297898
41 8.213596
41 8.036838
41 7.956922
41 8.324669
41 8.031951
41 7.992594
41 8.375978
41 7.906387
41 8.091361
41 8.174741
41 8.155307
41 8.169987
41 8.116476
41 8.073525
41 8.155683
41 8.216778
41 8.375025
41 8.207432
41 8.149103
41 8.172958
41 8.030961
41 8.125609
41 7.975699
41 8.244892
41 8.058603
41 8.193791
41 8.175968
41 8.274666
41 8.262688
41 8.338085
41 8.180577
41 8.304886
41 8.077066
41 8.108443
41 7.992908
41 8.216870
41 8.243132
41 7.888169
41 7.855969
41 7.871276
41 7.813350
41 7.827987
41 7.895143
41 7.805308
41 7.806615
41 7.976980
41 8.056373
41 7.801344
41 7.956003
41 7.929085
41 8.063534
41 7.965258
41 7.880457
41 7.838061
41 7.960234
41 7.754082
41 7.840637
41 7.910236
41 7.686261
41 7.847236
41 8.041550
41 7.731059
41 7.916102
41 7.847092
41 7.908502
41 8.019589
41 7.775388
41 7.891771
41 7.557356
41 7.751335
41 7.749986
41 7.713092
41 7.955099
41 7.999712
41 7.922560
41 8.000047
41 7.865547
41 7.979591
41 7.999827
41 7.990817
41 7.944377
41 7.932335
41 7.879271
41 8.050420
41 7.759818
41 7.803882
41 8.026693
41 8.007265
41 7.934341
41 7.818967
41 7.956181
41 7.766108
41 8.009987
41 7.907909
41 8.054958
41 7.837321
41 7.810023
41 8.828372
41 8.803352
41 9.040343
41 8.898922
41 9.008921
41 8.748465
41 8.589155
41 8.827879
41 8.818387
41 8.919778
41 9.011676
41 8.901852
41 8.889965
41 8.923674
41 8.955205
41 8.677510
41 8.884141
41 8.956847
41 8.581762
41 8.738381
41 8.728894
41 8.709398
41 8.810887
41 8.926815
41 8.931207
41 8.945003
41 9.121763
41 8.586024
41 9.114066
41 8.766606
41 8.645228
41 8.758977
41 8.793945
41 8.907537
41 8.835264
41 8.876930
41 8.822393
41 8.916305
41 8.728428
41 9.017648
41 8.981239
41 8.716007
41 8.408562
41 8.935122
41 8.651242
41 8.666436
41 8.792740
41 8.836601
41 8.952981
41 8.873289
41 8.513192
41 8.618201
41 8.867988
41 8.972746
41 8.610906
41 8.731917
41 8.665594
41 8.886947
41 8.980862
41 8.570332
41 7.535344
41 7.748567
41 7.613444
41 7.633634
41 7.712017
41 7.736604
41 7.596927
41 7.657552
41 7.855537
41 7.610028
41 7.644866
41 7.990655
41 7.807524
41 7.732100
41 7.994634
41 7.857542
41 7.739381
41 7.769052
41 7.785468
41 7.599057
41 7.681806
41 7.751557
41 7.777630
41 7.646268
41 7.690112
41 7.889399
41 7.777472
41 7.657245
41 7.928579
41 7.656805
41 7.796600
41 8.028162
41 7.808816
41 7.594485
41 7.805623
41 7.683920
41 7.819437
41 7.701313
41 7.674050
41 7.703427
41 7.729092
41 7.697004
41 7.838075
41 7.777135
41 7.682662
41 7.694862
41 7.905815
41 7.720179
41 7.994432
41 7.869216
41 7.616692
41 7.554383
41 7.722579
41 7.564154
41 7.717749
41 7.711484
41 7.828283
41 7.787717
41 7.947396
41 7.773068
41 7.854193
41 8.091967
41 8.292526
41 8.266513
41 8.386843
41 7.929354
41 8.084323
41 8.089309
41 8.145375
41 8.011640
41 8.295913
41 8.129911
41 8.135978
41 8.032297
41 8.009339
41 8.101116
41 7.762408
41 7.930128
41 8.021221
41 8.114708
41 8.324358
41 8.266913
41 8.293749
41 8.198066
41 8.083195
41 7.844844
41 8.129778
41 8.039000
41 8.009958
41 8.377885
41 8.312623
41 8.020566
41 8.167606
41 7.911534
41 7.985130
41 8.097112
41 8.049434
41 8.116124
41 8.016528
41 7.937221
41 8.013695
41 7.941291
41 8.231871
41 7.842261
41 8.114818
41 7.963741
41 7.916562
41 8.178002
41 8.013437
41 7.958237
41 8.047422
41 7.913983
41 8.119851
41 8.180889
41 7.993064
41 8.111884
41 8.174167
41 8.009137
41 7.915393
41 8.177515
41 7.722447
41 7.758575
41 7.914050
41 7.757977
41 7.674969
41 7.761838
41 7.733288
41 7.793169
41 7.784396
41 7.910921
41 7.807223
41 7.791752
41 7.993710
41 7.816456
41 7.787960
41 7.832055
41 7.687176
41 7.674536
41 7.704132
41 7.825297
41 7.667308
41 7.731842
41 7.903569
41 8.012682
41 7.785373
41 7.885650
41 7.698037
41 7.788810
41 7.732298
41 7.520927
41 7.740075
41 7.780052
41 7.770961
41 7.797840
41 7.823341
41 7.716289
41 7.732126
41 7.721429
41 7.817305
41 7.867112
41 7.973115
41 7.785209
41 7.792659
41 7.879019
41 7.820979
41 7.770424
41 7.862386
41 7.804680
41 7.935343
41 7.835387
41 7.874577
41 7.762347
41 7.657302
41 7.977230
41 7.772975
41 7.718733
41 7.845806
41 7.699948
41 7.783822
41 7.700865
41 7.889743
41 7.694160
41 7.765925
41 7.844921
41 7.788042
41 7.815550
41 7.844956
41 7.813412
41 7.797250
41 7.924009
41 7.804989
41 7.839001
41 7.767071
41 7.539903
41 7.955465
41 7.958395
41 7.855933
41 7.607303
41 7.750871
41 7.632287
41 7.897981
41 7.705471
41 7.769315
41 7.699092
41 7.749635
41 7.958829
41 7.907972
41 7.869026
41 7.937828
41 7.735821
41 7.649702
41 7.821512
41 7.599535
41 7.412860
41 7.866891
41 7.840499
41 7.703608
41 7.768268
41 7.604938
41 7.510416
41 7.719320
41 7.623707
41 7.764880
41 7.677240
41 7.727938
41 7.862575
41 7.845358
41 7.707570
41 8.034147
41 7.565600
41 7.775585
41 7.578779
41 7.801067
41 7.921295
41 7.691614
41 7.596256
41 7.625210
41 7.713876
41 7.651559
41 7.789533
41 7.772074
41 7.908866
41 7.825863
41 7.808721
41 7.786575
41 7.908891
41 7.897053
41 8.128654
41 7.640818
41 7.840748
41 8.012707
41 8.005884
41 7.686375
41 7.652836
41 7.844670
41 7.564684
41 7.877795
41 7.639446
41 7.624106
41 7.691568
41 7.863957
41 7.653677
41 7.840339
41 7.846307
41 7.715169
41 7.925789
41 7.970877
41 7.787358
41 7.684847
41 7.736440
41 7.700039
41 7.949914
41 7.748159
41 7.726491
41 7.798761
41 7.834024
41 7.852767
41 7.863328
41 7.789862
41 7.704804
41 7.972535
41 7.774087
41 7.908495
41 7.855084
41 7.818360
41 7.900677
41 7.982309
41 7.784470
41 7.473150
41 7.491538
41 7.574378
41 7.859295
41 7.703405
41 7.865158
41 7.945413
41 7.682264
41 7.752958
41 7.688183
41 7.692329
41 8.049552
41 7.985939
41 7.612902
41 7.711967
41 7.573659
41 7.917188
41 7.587277
41 7.499624
41 7.636088
41 7.559866
41 7.664256
41 7.555461
41 7.739025
41 7.892802
41 7.777636
41 7.635162
41 7.567561
41 7.731126
41 7.723285
41 7.763591
41 7.649176
41 7.712098
41 7.489348
41 7.549875
41 7.654931
41 7.460250
41 7.740275
41 7.877375
41 7.884325
41 7.652238
41 7.878081
41 7.701475
41 7.722826
41 7.776024
41 7.944426
41 7.762221
41 7.670180
41 7.684770
41 7.792364
41 7.528261
41 7.395647
41 7.723556
41 7.599040
41 7.731497
41 7.661094
41 7.596579
41 7.589512
41 7.586137
41 7.613150
41 7.630277
41 7.487275
41 7.569685
41 7.645124
41 7.927511
41 7.522650
41 7.979535
41 7.461692
41 7.802392
41 7.828591
41 7.565920
41 7.596129
41 7.382231
41 7.212625
41 7.226445
41 7.354656
41 7.399236
41 7.230353
41 7.172398
41 7.201337
41 7.118961
41 7.347429
41 7.434711
41 7.360107
41 7.461954
41 7.298511
41 7.221349
41 7.220222
41 7.302078
41 7.286798
41 7.184502
41 7.254614
41 7.372156
41 7.266082
41 7.311631
41 7.348184
41 7.283745
41 7.252315
41 7.230054
41 7.311363
41 7.240101
41 7.341078
41 7.404617
41 7.206938
41 7.241960
41 7.177092
41 7.172158
41 7.204078
41 7.264959
41 7.217245
41 7.214146
41 7.271149
41 7.329902
41 7.400407
41 7.357098
41 7.273578
41 7.219649
41 7.265581
41 7.227840
41 7.189562
41 7.174880
41 7.220489
41 7.044948
41 7.265293
41 7.227463
41 7.441062
41 7.262608
41 7.245317
41 7.217853
41 7.216227
41 7.265834
41 7.348155
41 7.624556
41 7.716848
41 7.768072
41 7.630227
41 7.747316
41 7.664273
41 7.730837
41 7.675761
41 7.564788
41 7.677392
41 7.544748
41 7.693025
41 7.746018
41 7.675125
41 7.720728
41 7.623097
41 7.691080
41 7.723619
41 7.619138
41 7.628140
41 7.753872
41 7.746101
41 7.730356
41 7.904502
41 7.580227
41 7.745943
41 7.607126
41 7.662846
41 7.761295
41 7.695267
41 7.746696
41 7.627905
41 7.676615
41 7.734352
41 7.514942
41 7.716899
41 7.812561
41 7.490273
41 7.797521
41 7.684252
41 7.700942
41 7.611007
41 7.660546
41 7.656891
41 7.471313
41 7.486321
41 7.803734
41 7.517786
41 7.635517
41 7.689453
41 7.680548
41 7.868327
41 7.479958
41 7.626330
41 7.741437
41 7.600617
41 7.665137
41 7.654237
41 7.701306
41 7.692508
41 7.034511
41 6.963893
41 6.971709
41 6.920101
41 6.961577
41 6.981517
41 6.928088
41 7.018001
41 6.842462
41 6.996215
41 6.942084
41 6.928934
41 6.846309
41 6.943159
41 6.988012
41 7.090801
41 6.981713
41 6.981365
41 6.942036
41 6.922329
41 7.007245
41 7.069702
41 6.939550
41 6.881643
41 6.914237
41 6.965780
41 6.864204
41 6.877016
41 7.014384
41 6.877233
41 6.895494
41 7.056505
41 7.023964
41 7.044518
41 7.042656
41 7.012647
41 6.867921
41 6.942015
41 6.904092
41 6.902327
41 7.087584
41 6.989836
41 6.961376
41 6.941491
41 6.967970
41 6.873341
41 6.984370
41 7.002882
41 6.963396
41 6.953457
41 6.871213
41 6.916985
41 6.975533
41 7.043540
41 6.962090
41 7.066710
41 6.906279
41 6.938088
41 6.968069
41 7.046918
41 7.519854
41 7.637583
41 7.716760
41 7.629105
41 7.636515
41 7.540510
41 7.743648
41 7.516405
41 7.682425
41 7.419222
41 7.511953
41 7.570655
41 7.689292
41 7.583751
41 7.644750
41 7.660562
41 7.723472
41 7.673054
41 7.769524
41 7.646330
41 7.662383
41 7.605820
41 7.791184
41 7.672066
41 7.477499
41 7.687450
41 7.512241
41 7.711325
41 7.571423
41 7.606779
41 7.514034
41 7.483539
41 7.656293
41 7.613244
41 7.329757
41 7.441795
41 7.645696
41 7.607273
41 7.730613
41 7.850466
41 7.594743
41 7.563870
41 7.529009
41 7.720666
41 7.460951
41 7.455737
41 7.520213
41 7.785046
41 7.491467
41 7.701856
41 7.601652
41 7.501222
41 7.462827
41 7.479038
41 7.688883
41 7.678999
41 7.512618
41 7.633710
41 7.426698
41 7.580434
41 7.318097
41 7.488349
41 7.422240
41 7.466942
41 7.494386
41 7.479151
41 7.394937
41 7.474299
41 7.357865
41 7.422936
41 7.313720
41 7.492382
41 7.542072
41 7.380674
41 7.337921
41 7.344043
41 7.436771
41 7.244598
41 7.379482
41 7.512080
41 7.457368
41 7.222157
41 7.448067
41 7.396691
41 7.449005
41 7.426439
41 7.490733
41 7.380284
41 7.501550
41 7.250917
41 7.539706
41 7.537375
41 7.536324
41 7.498078
41 7.276615
41 7.343756
41 7.300695
41 7.457779
41 7.298501
41 7.495219
41 7.281847
41 7.427228
41 7.405537
41 7.347613
41 7.436607
41 7.371448
41 7.402947
41 7.251405
41 7.180724
41 7.509900
41 7.405219
41 7.416709
41 7.512209
41 7.459232
41 7.289605
41 7.401106
41 7.407743
41 7.443715
41 7.329645
41 7.469960
41 8.028614
41 7.777864
41 8.038266
41 8.167878
41 8.187405
41 7.926348
41 7.927046
41 7.868315
41 7.891862
41 7.943626
41 8.029336
41 7.967529
41 8.037752
41 8.029593
41 8.032086
41 7.936521
41 7.955872
41 7.828878
41 7.929406
41 7.756082
41 8.078125
41 8.237136
41 8.009226
41 8.040279
41 7.905547
41 8.096814
41 8.041161
41 7.857183
41 8.168655
41 7.930117
41 8.179796
41 8.027120
41 8.091295
41 7.915894
41 7.769848
41 8.027825
41 8.114378
41 8.220184
41 7.914504
41 7.957841
41 8.013797
41 7.900230
41 7.797297
41 7.948133
41 7.675257
41 7.848972
41 8.050377
41 8.003371
41 7.805730
41 7.730832
41 7.980149
41 7.821236
41 8.099831
41 8.113068
41 8.009064
41 7.925146
41 7.868353
41 7.868217
41 7.926014
41 7.853210
41 8.174221
41 7.917881
41 8.059868
41 8.018969
41 8.282731
41 7.971445
41 8.339546
41 8.252970
41 8.110778
41 8.074777
41 8.310853
41 8.156454
41 8.261900
41 8.076152
41 7.968628
41 8.170836
41 8.075582
41 8.226166
41 8.047270
41 7.907027
41 8.135123
41 8.142691
41 8.066642
41 8.009925
41 8.112362
41 8.078233
41 8.037524
41 8.161049
41 8.205162
41 7.949999
41 8.122612
41 8.093885
41 8.004586
41 8.021297
41 8.116419
41 8.014862
41 7.936394
41 8.236319
41 7.982310
41 8.113246
41 8.165110
41 8.167643
41 8.048900
41 7.909678
41 7.855977
41 7.820004
41 7.909242
41 8.114127
41 8.125956
41 8.136923
41 8.462469
41 7.990055
41 8.254698
41 8.421989
41 7.949434
41 8.278909
41 8.283198
41 8.124069
41 8.111708
41 8.229383
41 7.876487
41 7.520957
41 7.783966
41 7.781112
41 7.560079
41 7.603896
41 7.758739
41 7.646217
41 7.805381
41 7.700025
41 7.718726
41 7.811471
41 7.729928
41 7.760665
41 7.837367
41 7.836233
41 7.771788
41 7.543501
41 7.970627
41 7.645462
41 7.617455
41 7.615717
41 7.789264
41 7.659870
41 7.698706
41 7.495393
41 7.593989
41 7.835464
41 7.909188
41 7.575754
41 7.820536
41 7.897221
41 7.894606
41 7.828396
41 7.749602
41 7.761301
41 7.877502
41 7.809970
41 7.779936
41 7.882622
41 7.457760
41 7.851811
41 7.795570
41 7.945986
41 7.709596
41 7.731992
41 7.841348
41 7.670695
41 7.710199
41 7.589792
41 7.858753
41 7.720009
41 7.959046
41 7.647576
41 7.794677
41 7.772818
41 7.640536
41 7.525139
41 7.803307
41 7.645070
41 9.176887
41 8.899198
41 9.107480
41 8.814807
41 8.456703
41 8.698909
41 8.399072
41 8.739754
41 8.884137
41 8.377981
41 8.616438
41 8.589916
41 8.681038
41 8.340311
41 8.847958
41 8.743601
41 8.401806
41 8.568119
41 8.411339
41 8.317487
41 8.612010
41 8.683349
41 8.447415
41 8.426340
41 8.580821
41 8.328578
41 8.390464
41 8.205454
41 8.230678
41 8.281920
41 8.710239
41 8.315988
41 8.610934
41 8.286031
41 8.371375
41 8.429972
41 8.785815
41 8.907458
41 8.166583
41 8.486884
41 8.218360
41 8.181774
41 8.413457
41 8.573389
41 9.574221
41 8.990268
41 8.574935
41 8.648036
41 8.977918
41 8.663089
41 8.851484
41 8.734299
41 8.282092
41 8.544313
41 8.932299
41 8.960836
41 9.024000
41 8.684261
41 8.772493
41 8.692827
41 7.998695
41 7.641239
41 7.778367
41 7.824747
41 7.678704
41 7.480660
41 7.744372
41 7.731663
41 7.866606
41 7.730315
41 7.921595
41 8.499733
41 7.847297
41 7.639569
41 8.229099
41 7.833975
41 7.902370
41 7.433263
41 7.668187
41 7.982230
41 7.620520
41 7.507038
41 7.696274
41 7.781777
41 7.706629
41 7.765886
41 7.910913
41 7.759221
41 8.131837
41 7.994572
41 7.907580
41 7.725406
41 7.766609
41 7.731728
41 7.643295
41 7.698127
41 7.813323
41 8.157529
41 7.862878
41 7.685838
41 7.732829
41 7.763583
41 8.031335
41 7.800615
41 7.883067
41 7.724357
41 7.789067
41 7.693997
41 7.593467
41 7.577304
41 7.583682
41 7.487336
41 7.743522
41 8.000373
41 7.657056
41 7.656907
41 7.846524
41 7.863601
41 7.883300
41 7.921304
41 7.077016
41 7.561279
41 7.417239
41 7.199411
41 7.339840
41 7.422733
41 7.514290
41 7.305381
41 7.347315
41 7.341426
41 7.343285
41 7.401465
41 7.355885
41 7.255341
41 7.339738
41 7.466723
41 7.564763
41 7.379373
41 7.504062
41 7.512069
41 7.389930
41 7.405275
41 7.323630
41 7.313022
41 7.248458
41 7.358730
41 7.387498
41 7.426635
41 7.303687
41 7.341412
41 7.345890
41 7.383275
41 7.615081
41 7.477353
41 7.207967
41 7.614598
41 7.364045
41 7.364960
41 7.328107
41 7.340964
41 7.523068
41 7.595036
41 7.547485
41 7.374928
41 7.226621
41 7.459171
41 7.387230
41 7.526714
41 7.459823
41 7.529321
41 7.432607
41 7.455852
41 7.321014
41 7.402343
41 7.389923
41 7.312745
41 7.407339
41 7.330986
41 7.435321
41 7.457848
41 8.128943
41 7.935063
41 8.180949
41 8.301586
41 8.063371
41 8.102461
41 8.346315
41 8.007331
41 8.347827
41 8.262003
41 7.949616
41 8.135494
41 8.103018
41 8.108705
41 8.003032
41 7.885033
41 7.975420
41 8.023371
41 7.877249
41 8.098898
41 7.821208
41 8.108721
41 8.041954
41 8.132496
41 8.204009
41 8.108522
41 8.096008
41 8.182036
41 8.046855
41 7.881706
41 7.988935
41 7.957702
41 8.182860
41 8.135155
41 7.797873
41 7.905931
41 8.064468
41 8.101284
41 7.993289
41 7.880139
41 7.923528
41 7.884409
41 8.040716
41 8.060914
41 8.040872
41 8.014307
41 7.863098
41 8.022196
41 7.954204
41 8.200086
41 7.853358
41 8.123709
41 8.235880
41 8.126089
41 8.021510
41 8.026933
41 7.996437
41 7.978717
41 8.036713
41 7.830687
41 7.957899
41 8.100864
41 7.730733
41 7.841866
41 7.851626
41 7.969581
41 8.114632
41 8.061544
41 7.932567
41 7.859511
41 7.912407
41 7.775701
41 8.023664
41 8.129489
41 8.236010
41 7.965430
41 7.901624
41 7.872709
41 8.009407
41 7.693931
41 7.874288
41 7.940558
41 8.076726
41 7.865086
41 7.776652
41 8.038471
41 8.188061
41 8.045602
41 8.060053
41 8.163424
41 7.999750
41 8.101036
41 7.871342
41 7.927324
41 7.974751
41 7.974708
41 8.048943
41 8.053328
41 7.913960
41 8.092443
41 8.061965
41 8.039825
41 8.061398
41 8.168214
41 8.049864
41 7.778435
41 7.931896
41 7.880294
41 7.842205
41 7.862535
41 8.030239
41 8.102000
41 7.742824
41 8.137475
41 7.951777
41 8.026014
41 8.135456
41 7.988031
41 7.963670
41 7.899254
41 7.748695
41 7.747824
41 7.865707
41 7.655884
41 7.742268
41 7.832844
41 7.751537
41 7.723025
41 7.549429
41 7.615489
41 7.509902
41 7.733157
41 7.535438
41 7.668601
41 7.665409
41 7.651552
41 7.568648
41 7.578605
41 7.729235
41 7.618805
41 7.574552
41 7.621445
41 7.601163
41 7.513797
41 7.707813
41 7.804772
41 7.600116
41 7.500451
41 7.523618
41 7.544755
41 7.612504
41 7.516068
41 7.655546
41 7.685000
41 7.766510
41 7.421779
41 7.702098
41 7.410633
41 7.470975
41 7.569764
41 7.596485
41 7.577857
41 7.743360
41 7.599849
41 7.619474
41 7.710993
41 7.696583
41 7.773510
41 7.487017
41 7.774097
41 7.859065
41 7.789205
41 7.961788
41 7.723481
41 7.680488
41 7.683263
41 7.634049
41 7.604355
41 7.685158
41 7.579920
41 7.286095
41 7.220294
41 7.347547
41 7.263471
41 7.441696
41 7.278484
41 7.444696
41 7.344788
41 7.362589
41 7.416523
41 7.196150
41 7.230458
41 7.231603
41 7.356555
41 7.284729
41 7.311803
41 7.342541
41 7.469949
41 7.352840
41 7.268663
41 7.361851
41 7.288090
41 7.262545
41 7.392277
41 7.337773
41 7.247787
41 7.326146
41 7.270938
41 7.470342
41 7.316805
41 7.336307
41 7.433254
41 7.388347
41 7.314174
41 7.272705
41 7.189931
41 7.261262
41 7.396783
41 7.326633
41 7.400765
41 7.266540
41 7.391372
41 7.260078
41 7.212519
41 7.378643
41 7.335468
41 7.280922
41 7.419297
41 7.315467
41 7.324428
41 7.287461
41 7.370048
41 7.346590
41 7.270886
41 7.233391
41 7.251053
41 7.248087
41 7.346220
41 7.384504
41 7.364828
41 8.051395
41 7.793770
41 7.895005
41 7.798755
41 7.709068
41 7.983735
41 7.774784
41 7.757314
41 7.933177
41 7.923165
41 7.874840
41 7.894296
41 8.051915
41 8.036160
41 8.104165
41 7.739919
41 8.147388
41 7.745523
41 7.951230
41 7.910135
41 7.944322
41 7.906521
41 7.853487
41 8.033944
41 8.051741
41 8.057935
41 7.910677
41 7.901301
41 7.954810
41 7.978437
41 8.088241
41 7.899394
41 7.721910
41 8.087864
41 7.852963
41 7.827623
41 8.001940
41 8.055403
41 7.906833
41 7.852472
41 8.143279
41 7.952165
41 8.192117
41 8.056999
41 7.893986
41 8.084470
41 7.905860
41 8.007240
41 7.960198
41 7.884326
41 7.934517
41 7.925863
41 7.926367
41 8.025115
41 7.970339
41 8.045644
41 7.796493
41 8.040898
41 7.909112
41 7.830714
41 7.772116
41 7.775660
41 7.729176
41 7.859718
41 7.937947
41 7.792528
41 7.794767
41 7.894311
41 7.760606
41 7.673129
41 7.728262
41 7.773361
41 7.875201
41 7.897689
41 7.940170
41 7.921607
41 7.680741
41 7.863145
41 7.707998
41 7.979663
41 7.781647
41 7.934470
41 7.704069
41 7.874340
41 7.653948
41 7.957206
41 7.827118
41 7.854878
41 7.894816
41 7.696668
41 7.969868
41 8.001614
41 8.028588
41 7.735914
41 7.795590
41 7.785767
41 7.777655
41 7.854249
41 7.843140
41 7.943245
41 7.767781
41 8.043407
41 7.875574
41 7.729682
41 7.982536
41 7.634195
41 7.824322
41 7.699227
41 7.819206
41 7.846874
41 8.001844
41 7.721634
41 7.762121
41 7.754536
41 7.718335
41 7.793648
41 7.810021
41 7.874958
41 7.780353
41 7.971351
41 8.199283
41 7.996383
41 7.789824
41 8.075227
41 7.970469
41 7.827850
41 8.198804
41 8.017516
41 7.936935
41 8.001201
41 7.934351
41 7.858054
41 7.964102
41 8.078289
41 8.157743
41 8.095684
41 8.024766
41 7.947974
41 7.943617
41 7.901842
41 8.058052
41 7.854128
41 7.930534
41 8.032072
41 7.957836
41 7.973254
41 7.902186
41 7.903949
41 7.929316
41 7.973585
41 8.095367
41 7.902762
41 7.924304
41 7.988045
41 7.894780
41 7.900144
41 7.793897
41 8.201769
41 8.008084
41 7.903842
41 8.041793
41 7.870478
41 7.982371
41 8.033594
41 7.764174
41 8.186964
41 8.102562
41 7.827779
41 8.036585
41 7.843905
41 7.910485
41 7.966881
41 7.965723
41 7.818615
41 7.937650
41 7.854378
41 7.956539
41 7.976631
41 7.891520
41 8.160773
41 7.678986
41 7.697578
41 7.486673
41 7.647374
41 7.568343
41 7.644149
41 7.697193
41 7.377567
41 7.559830
41 7.825803
41 7.723784
41 7.686401
41 7.518336
41 7.693510
41 7.590504
41 7.795270
41 7.552169
41 7.630602
41 7.758079
41 7.487281
41 7.533052
41 7.596299
41 7.558051
41 7.672559
41 7.524251
41 7.660858
41 7.560181
41 7.602305
41 7.606096
41 7.929771
41 7.719687
41 7.759368
41 7.635196
41 7.595960
41 7.742706
41 7.549088
41 7.595489
41 7.650160
41 7.643580
41 7.671314
41 7.719897
41 7.583756
41 7.689176
41 7.811890
41 7.508820
41 7.794342
41 7.535221
41 7.575764
41 7.400242
41 7.698716
41 7.565890
41 7.658753
41 7.488447
41 7.512799
41 7.656457
41 7.540797
41 7.598999
41 7.560122
41 7.523910
41 7.575994
41 8.009030
41 7.918492
41 7.740433
41 8.011259
41 7.556713
41 7.624869
41 7.648435
41 7.621335
41 7.743571
41 7.700258
41 7.652529
41 7.923403
41 7.699142
41 7.607662
41 7.999893
41 8.073602
41 7.995468
41 7.754670
41 7.831935
41 7.906055
41 7.660682
41 7.840851
41 7.949119
41 7.794172
41 7.732572
41 7.976618
41 8.248341
41 7.677285
41 7.422485
41 7.873584
41 7.788776
41 7.762780
41 7.997020
41 8.049408
41 8.134063
41 7.760257
41 7.729923
41 7.738170
41 7.598724
41 7.833500
41 7.632316
41 7.639113
41 7.594386
41 7.691171
41 7.846847
41 7.736175
41 7.725919
41 7.701961
41 7.812889
41 7.720805
41 7.787373
41 7.966016
41 7.970403
41 7.717214
41 7.776398
41 7.625173
41 7.671108
41 7.811510
41 7.823969
41 7.726772
41 8.203206
41 7.904211
41 8.214216
41 7.967511
41 7.937879
41 8.207581
41 7.665691
41 8.132060
41 7.846274
41 8.075150
41 7.843173
41 7.923587
41 7.840969
41 8.236526
41 8.183200
41 8.075544
41 8.002619
41 8.448314
41 7.906605
41 7.983465
41 8.144052
41 8.026482
41 7.928686
41 8.113201
41 7.752400
41 8.044262
41 8.033055
41 7.809572
41 7.898697
41 7.934180
41 8.042564
41 7.757610
41 7.896129
41 8.054144
41 7.809593
41 7.994912
41 8.087685
41 7.913391
41 7.914354
41 7.669324
41 7.819636
41 7.832631
41 8.159648
41 7.947228
41 8.026564
41 7.984269
41 8.347238
41 7.924417
41 7.830124
41 8.171953
41 7.980994
41 7.740797
41 7.857740
41 7.906194
41 7.820565
41 7.901416
41 7.878588
41 7.627846
41 7.910494
41 7.995405
41 7.722048
41 7.633611
41 7.557638
41 7.759969
41 7.614660
41 7.619556
41 7.660682
41 7.863779
41 7.571615
41 7.830461
41 7.539234
41 7.712529
41 7.682003
41 7.775981
41 7.868467
41 7.633268
41 7.596721
41 7.760019
41 7.681753
41 7.839655
41 7.615810
41 7.670050
41 7.680596
41 7.859974
41 7.862596
41 7.611817
41 7.672690
41 7.616808
41 7.734448
41 7.660100
41 7.551465
41 7.660098
41 7.861327
41 7.816399
41 7.836183
41 7.775965
41 7.587448
41 7.633656
41 7.733537
41 7.631172
41 7.680852
41 7.708483
41 7.726788
41 7.795384
41 7.477016
41 7.708590
41 7.721713
41 7.686096
41 7.685223
41 7.632474
41 7.462756
41 7.625330
41 7.583236
41 7.637058
41 7.640917
41 7.696388
41 7.566298
41 7.623472
41 7.419603
41 7.715020
41 7.979985
41 8.071876
41 8.064384
41 8.066427
41 8.113907
41 8.058880
41 7.952711
41 8.001190
41 8.159607
41 8.309032
41 8.400935
41 8.606458
41 8.381577
41 8.868808
41 8.550701
41 9.229453
41 8.890489
41 8.261371
41 8.047109
41 8.447136
41 8.279673
41 8.599160
41 9.179393
41 8.934584
41 9.131100
41 8.522633
41 8.364992
41 8.775845
41 8.682815
41 8.967614
41 8.680467
41 8.377625
41 8.444703
41 8.411493
41 8.450419
41 8.294043
41 8.624407
41 8.840802
41 8.662913
41 8.854615
41 8.706850
41 8.565892
41 8.520674
41 8.306032
41 8.068317
41 8.429037
41 8.296675
41 8.318634
41 8.388750
41 8.354931
41 8.420353
41 8.252303
41 8.263046
41 8.396415
41 7.924976
41 7.838861
41 8.025578
41 8.065689
41 8.180092
41 8.215154
41 7.881295
41 7.939889
41 8.169679
41 7.786485
41 7.874169
41 7.798772
41 7.743839
41 8.054081
41 7.714048
41 7.904510
41 7.638742
41 7.868973
41 7.782426
41 7.881451
41 7.868173
41 7.853511
41 7.782378
41 7.945177
41 8.099071
41 7.909943
41 8.029661
41 7.846266
41 7.824061
41 8.171541
41 7.940332
41 7.875337
41 7.908745
41 8.131435
41 7.936302
41 7.828110
41 7.768211
41 7.912751
41 7.939029
41 7.910620
41 7.922159
41 8.208498
41 7.638578
41 7.817311
41 7.654289
41 7.843617
41 7.866465
41 7.979450
41 7.782015
41 7.802393
41 7.959982
41 7.924886
41 7.889338
41 7.815671
41 7.915685
41 7.678590
41 7.708021
41 7.903614
41 7.964967
41 7.678851
41 7.835262
41 8.006801
41 7.762717
41 7.990849
41 7.796027
41 7.693634
41 7.910849
41 8.042398
41 8.029860
41 8.080664
41 7.902567
41 7.995123
41 8.345752
41 7.979891
41 7.848975
41 7.957379
41 7.984591
41 8.037410
41 8.079114
41 7.822533
41 8.060816
41 8.110104
41 7.968558
41 8.075292
41 8.110111
41 7.984974
41 8.138586
41 7.925843
41 8.179503
41 8.033712
41 7.739175
41 7.901493
41 8.048468
41 7.940543
41 7.716808
41 8.005855
41 8.056914
41 8.183936
41 7.829805
41 8.095558
41 8.025147
41 8.335901
41 7.953910
41 8.021763
41 8.197327
41 8.128329
41 7.947845
41 7.841118
41 7.936144
41 8.120379
41 8.101436
41 7.894408
41 7.974144
41 8.001118
41 8.059399
41 8.199457
41 8.135070
41 8.111309
41 8.041775
41 8.147268
41 7.944937
41 8.128347
41 7.978876
41 8.047798
41 8.104026
41 8.019380
41 7.864653
41 7.691505
41 7.840054
41 7.572733
41 7.490331
41 7.585812
41 7.679531
41 7.660652
41 7.481029
41 7.510802
41 7.772184
41 7.760775
41 7.729565
41 7.676630
41 7.785206
41 7.659947
41 7.696000
41 7.658985
41 7.700929
41 7.689314
41 7.769502
41 7.635783
41 7.773876
41 7.678587
41 7.813892
41 7.715082
41 7.624360
41 7.584236
41 7.535446
41 7.649007
41 7.942100
41 7.699660
41 7.834286
41 7.567194
41 7.720969
41 7.653093
41 7.826767
41 7.806955
41 7.829854
41 7.898231
41 7.664032
41 7.684813
41 7.661195
41 7.628732
41 7.851684
41 7.628728
41 8.050734
41 7.769532
41 7.773104
41 7.733819
41 7.719394
41 7.740238
41 7.934721
41 7.956993
41 7.704656
41 7.728644
41 7.658159
41 7.699611
41 7.856874
41 7.727686
41 7.781189
41 7.548399
41 7.516359
41 7.818897
41 7.570897
41 7.722072
41 7.804347
41 7.750945
41 7.739203
41 7.953121
41 7.616783
41 7.809564
41 7.547070
41 7.836834
41 7.763944
41 7.479088
41 7.764718
41 7.871962
41 7.782216
41 7.749111
41 7.862575
41 7.667482
41 7.675988
41 7.949424
41 7.714711
41 7.647400
41 7.669407
41 7.888102
41 7.814752
41 7.721045
41 7.771814
41 7.657507
41 7.767766
41 7.703511
41 7.694796
41 7.556588
41 7.857567
41 7.826351
41 7.593593
41 7.723279
41 7.778730
41 7.835061
41 7.783256
41 7.754965
41 7.913582
41 7.828033
41 7.708095
41 7.763745
41 7.940387
41 7.696699
41 7.841870
41 7.963672
41 7.842997
41 7.834093
41 7.762412
41 7.560292
41 7.771235
41 7.779583
41 7.856710
41 7.668371
41 7.629793
41 7.930571
41 7.954788
41 7.846833
41 7.964302
41 7.785697
41 7.659513
41 7.763000
41 7.763609
41 7.804490
41 7.629545
41 7.829635
41 7.710255
41 7.798674
41 7.880145
41 7.869139
41 7.840193
41 7.600728
41 7.915977
41 7.815084
41 7.808584
41 7.925913
41 8.028632
41 7.916588
41 7.982248
41 7.820023
41 7.761676
41 7.764405
41 7.896927
41 7.719133
41 7.889344
41 7.763516
41 8.002279
41 7.732699
41 7.998802
41 7.876651
41 7.955960
41 7.774046
41 7.916324
41 7.607321
41 7.901423
41 7.738555
41 7.841584
41 7.851573
41 7.991971
41 8.010184
41 7.815764
41 7.972210
41 8.118657
41 7.713568
41 7.834030
41 7.928343
41 7.993503
41 7.752613
41 7.797119
41 7.839889
41 7.796314
41 7.895878
41 7.837620
41 7.913675
41 8.126453
41 8.062692
41 7.626360
41 7.937242
41 7.771587
41 7.991830
41 8.101107
41 8.019002
41 7.897395
41 7.809590
41 7.808920
41 7.890762
41 7.893183
41 7.775445
41 7.964825
41 7.725008
41 7.690972
41 8.017715
41 7.973572
41 7.777232
41 7.804083
41 7.970820
41 7.733554
41 7.839970
41 7.741285
41 7.754430
41 7.976078
41 8.036532
41 7.886910
41 7.980957
41 7.866092
41 7.913327
41 7.849873
41 7.837091
41 7.866095
41 7.936270
41 7.785778
41 7.897463
41 7.954996
41 8.010569
41 7.899181
41 7.859804
41 7.879372
41 7.899163
41 7.956096
41 8.129981
41 7.971583
41 7.816390
41 7.873321
41 7.910732
41 7.954159
41 7.680263
41 7.821468
41 7.830469
41 7.773452
41 7.779482
41 7.762384
41 7.801558
41 7.763933
41 8.101670
41 7.624562
41 7.787959
41 7.664430
41 7.835930
41 7.709740
41 7.968520
41 7.566285
41 7.543988
41 7.658162
41 7.591191
41 7.614895
41 7.703541
41 7.541182
41 7.485234
41 7.595658
41 7.834981
41 7.696897
41 7.689855
41 7.693756
41 7.591358
41 7.554103
41 7.604285
41 7.617677
41 7.649432
41 7.727727
41 7.693400
41 7.571542
41 7.584662
41 7.673322
41 7.551480
41 7.794642
41 7.571453
41 7.732544
41 7.650196
41 7.718145
41 7.640368
41 7.599828
41 7.531376
41 7.728867
41 7.704177
41 7.751554
41 7.616140
41 7.609301
41 7.709273
41 7.722528
41 7.583143
41 7.695157
41 7.709683
41 7.794780
41 7.425209
41 7.715088
41 7.707548
41 7.750738
41 7.629558
41 7.781133
41 7.587682
41 7.592747
41 7.748887
41 7.775749
41 7.793631
41 7.226802
41 7.373605
41 7.444865
41 7.223323
41 7.326187
41 7.300891
41 7.389099
41 7.361635
41 7.509787
41 7.350100
41 7.351129
41 7.255032
41 7.338687
41 7.278211
41 7.491090
41 7.306648
41 7.265670
41 7.393989
41 7.444797
41 7.442535
41 7.403133
41 7.245591
41 7.373608
41 7.440776
41 7.352042
41 7.423340
41 7.363859
41 7.306066
41 7.295463
41 7.555759
41 7.365098
41 7.306294
41 7.507300
41 7.388844
41 7.305056
41 7.256226
41 7.167891
41 7.407598
41 7.353998
41 7.397882
41 7.303983
41 7.316349
41 7.371285
41 7.381186
41 7.437583
41 7.430616
41 7.262330
41 7.352040
41 7.420016
41 7.484046
41 7.611876
41 7.489666
41 7.423983
41 7.333875
41 7.407001
41 7.343812
41 7.387163
41 7.269079
41 7.428658
41 7.412837
41 7.801380
41 7.512587
41 7.588135
41 7.745464
41 7.640555
41 7.681509
41 7.557038
41 7.812056
41 7.859332
41 7.786748
41 7.761470
41 7.645565
41 7.737990
41 7.937435
41 7.682430
41 7.925802
41 7.700282
41 7.705897
41 7.582903
41 7.727151
41 7.780523
41 7.774862
41 7.709491
41 7.626736
41 7.609002
41 7.687998
41 7.552283
41 7.593563
41 7.851066
41 7.637575
41 7.568184
41 7.656528
41 7.798549
41 7.648398
41 7.560701
41 7.657737
41 7.755556
41 7.532205
41 7.769655
41 7.903836
41 7.885663
41 7.648941
41 7.677188
41 7.875736
41 7.832116
41 7.672728
41 7.746599
41 7.492017
41 7.752277
41 7.760578
41 7.815647
41 7.538837
41 7.722707
41 7.736226
41 7.499575
41 7.897437
41 7.743403
41 7.785106
41 7.719000
41 7.691961
41 7.450011
41 7.554645
41 7.462689
41 7.615156
41 7.488466
41 7.373953
41 7.559232
41 7.502826
41 7.604037
41 7.480920
41 7.462260
41 7.479420
41 7.487318
41 7.652460
41 7.507231
41 7.527905
41 7.636693
41 7.527477
41 7.458305
41 7.473265
41 7.451825
41 7.445427
41 7.524405
41 7.618934
41 7.490823
41 7.547055
41 7.495357
41 7.517765
41 7.520792
41 7.502729
41 7.551445
41 7.419071
41 7.576925
41 7.512001
41 7.431806
41 7.655712
41 7.430570
41 7.560441
41 7.569181
41 7.420615
41 7.409652
41 7.609337
41 7.314979
41 7.640292
41 7.576819
41 7.474736
41 7.524443
41 7.379268
41 7.477257
41 7.544090
41 7.582557
41 7.526038
41 7.529493
41 7.387147
41 7.382831
41 7.597647
41 7.585417
41 7.439458
41 7.523612
41 7.473461
41 7.589680
41 7.374335
41 7.661108
41 7.497605
41 7.450494
41 7.602306
41 7.552130
41 7.531970
41 7.739563
41 7.657670
41 7.679785
41 7.532023
41 7.525656
41 7.734815
41 7.338214
41 7.773621
41 7.464021
41 7.528883
41 7.669622
41 7.563179
41 7.651902
41 7.692056
41 7.535035
41 7.725398
41 7.551639
41 7.735523
41 7.584813
41 7.769337
41 7.551701
41 7.533565
41 7.404389
41 7.463312
41 7.579885
41 7.482072
41 7.524542
41 7.466434
41 7.636058
41 7.623113
41 7.612562
41 7.431565
41 7.498638
41 7.491003
41 7.474700
41 7.361450
41 7.428903
41 7.646273
41 7.636701
41 7.567465
41 7.424382
41 7.560104
41 7.672283
41 7.675155
41 7.687054
41 7.463333
41 7.577701
41 7.648465
41 7.708327
41 7.726929
41 7.448822
41 7.576828
41 7.633117
41 7.849574
41 7.781507
41 8.001305
41 8.050321
41 7.874120
41 7.811543
41 7.939494
41 7.786844
41 7.858361
41 7.795326
41 7.968014
41 7.871644
41 7.904883
41 8.136735
41 7.774453
41 7.857577
41 7.893174
41 7.883978
41 7.964157
41 7.941328
41 8.129000
41 7.915195
41 7.904427
41 7.951495
41 7.982400
41 8.155539
41 7.869982
41 7.962230
41 7.976025
41 7.856831
41 7.683015
41 7.757839
41 7.765237
41 8.061703
41 7.804160
41 7.989636
41 7.832227
41 7.890133
41 7.954208
41 7.973194
41 7.964841
41 7.811415
41 7.869878
41 7.907093
41 8.063200
41 7.860532
41 7.821699
41 7.922467
41 7.810449
41 7.924884
41 8.127123
41 7.845638
41 7.949941
41 7.942219
41 7.953026
41 8.148713
41 7.942113
41 8.101085
41 7.836671
41 8.087813
41 7.790063
41 7.960767
41 7.770614
41 8.066418
41 8.033449
41 8.112515
41 8.001078
41 7.964509
41 8.004944
41 7.914399
41 7.910851
41 7.770221
41 7.863751
41 7.805765
41 7.795263
41 7.882131
41 7.772242
41 7.719455
41 7.692209
41 8.033323
41 7.857161
41 7.966398
41 7.952017
41 7.820221
41 7.952382
41 7.925121
41 8.181793
41 7.953872
41 7.934795
41 7.687648
41 8.003647
41 7.915653
41 7.759079
41 8.124841
41 7.946550
41 7.973908
41 8.104743
41 8.057068
41 8.104257
41 7.896241
41 7.931124
41 8.010775
41 7.947378
41 7.881909
41 7.979716
41 8.006086
41 8.043190
41 8.004850
41 8.081166
41 7.816641
41 7.854301
41 7.970729
41 8.169655
41 7.814658
41 8.161101
41 7.953949
41 7.886646
41 7.941252
41 8.061025
41 7.745252
41 7.766669
41 7.843288
41 7.736080
41 7.725539
41 7.650063
41 7.694843
41 7.776659
41 7.718540
41 7.772568
41 7.641591
41 7.644759
41 7.774502
41 7.868032
41 7.700992
41 7.784767
41 8.040284
41 7.709663
41 7.673673
41 7.731401
41 7.600041
41 7.873439
41 7.829416
41 7.718851
41 7.571647
41 7.749258
41 7.739675
41 7.686672
41 7.727545
41 7.717802
41 7.826878
41 7.758581
41 7.836168
41 7.840879
41 7.800492
41 7.731077
41 7.830924
41 7.729499
41 7.554858
41 7.825866
41 7.709373
41 7.829157
41 7.664789
41 7.892839
41 7.714361
41 7.533592
41 7.842984
41 7.882076
41 7.753506
41 7.833498
41 7.873267
41 7.760242
41 7.742648
41 7.899349
41 7.632478
41 7.752786
41 7.728914
41 7.783749
41 7.767424
41 7.848218
41 8.013257
41 8.175288
41 8.117737
41 8.176199
41 8.456276
41 8.211068
41 8.364819
41 8.177817
41 8.265155
41 8.120771
41 8.325293
41 8.178621
41 8.131730
41 8.360126
41 8.074502
41 8.532250
41 8.488320
41 8.252754
41 8.083469
41 8.133272
41 8.103061
41 8.109901
41 8.297612
41 8.165069
41 8.208243
41 8.173866
41 8.497222
41 7.975348
41 7.961818
41 8.219453
41 8.340814
41 8.145533
41 8.405433
41 8.389386
41 8.163485
41 7.955543
41 8.342837
41 8.279819
41 8.434269
41 8.351705
41 8.165326
41 8.470699
41 8.190721
41 8.296633
41 8.239807
41 8.129790
41 8.117973
41 8.252983
41 8.032320
41 8.456506
41 8.311967
41 8.222928
41 8.160346
41 8.327840
41 8.307870
41 8.201895
41 8.414819
41 8.229815
41 8.136107
41 8.120615
41 8.455989
41 8.661357
41 8.707186
41 8.522170
41 8.352715
41 8.378845
41 8.642691
41 8.776536
41 8.486614
41 8.514501
41 8.365835
41 8.364686
41 8.524675
41 8.761542
41 8.534753
41 8.559775
41 8.586169
41 8.457577
41 8.587472
41 8.577755
41 8.545385
41 8.218266
41 8.472848
41 8.494138
41 8.554648
41 8.658588
41 8.296000
41 8.244154
41 8.240897
41 8.399196
41 8.264460
41 8.559870
41 8.410506
41 8.478320
41 8.664019
41 8.765443
41 8.642843
41 8.884378
41 8.686579
41 8.265493
41 8.737218
41 8.810176
41 8.657605
41 8.692272
41 8.767822
41 8.949057
41 8.803583
41 8.669649
41 8.510863
41 8.514487
41 8.659257
41 8.355060
41 8.211001
41 8.168867
41 8.186276
41 8.249270
41 8.477437
41 8.233774
41 8.277372
41 8.345320
41 7.434905
41 7.480875
41 7.482971
41 7.303157
41 7.409282
41 7.465867
41 7.385664
41 7.299646
41 7.303893
41 7.563090
41 7.235199
41 7.451082
41 7.382166
41 7.370209
41 7.284919
41 7.416499
41 7.459137
41 7.355720
41 7.508891
41 7.318251
41 7.333869
41 7.229675
41 7.274687
41 7.445034
41 7.346286
41 7.295372
41 7.385886
41 7.321812
41 7.498344
41 7.219441
41 7.301270
41 7.337119
41 7.423246
41 7.230999
41 7.417380
41 7.324026
41 7.479685
41 7.421883
41 7.400975
41 7.391533
41 7.246313
41 7.293481
41 7.137499
41 7.491819
41 7.214763
41 7.313080
41 7.337096
41 7.314026
41 7.316070
41 7.259607
41 7.381493
41 7.272931
41 7.323832
41 7.310311
41 7.253746
41 7.361289
41 7.405368
41 7.270462
41 7.358142
41 7.400141
41 7.930327
41 7.709132
41 7.959359
41 7.615368
41 7.754055
41 7.952918
41 7.656168
41 7.961671
41 7.513102
41 7.659697
41 7.587011
41 7.554932
41 7.770073
41 7.742885
41 7.624073
41 7.867140
41 7.854986
41 7.807725
41 7.831967
41 7.846192
41 7.905649
41 7.871771
41 7.622950
41 7.934335
41 7.832493
41 8.023337
41 7.756348
41 7.952185
41 7.717672
41 8.000848
41 8.009187
41 7.683578
41 7.815113
41 7.903841
41 7.911127
41 8.002424
41 7.841254
41 7.618319
41 7.708413
41 7.893548
41 7.902863
41 7.860652
41 7.880523
41 7.805651
41 7.847194
41 7.805897
41 7.966308
41 7.782004
41 7.858477
41 7.904021
41 7.690501
41 7.800752
41 7.762267
41 7.632678
41 7.953927
41 7.845338
41 7.804991
41 7.805866
41 7.835339
41 7.678064
41 7.330312
41 7.240956
41 7.300606
41 7.310015
41 7.321254
41 7.181196
41 7.283056
41 7.337399
41 7.331068
41 7.444934
41 7.297956
41 7.421734
41 7.439586
41 7.210946
41 7.414733
41 7.288467
41 7.263267
41 7.340269
41 7.432284
41 7.266339
41 7.342670
41 7.225946
41 7.308028
41 7.309960
41 7.334115
41 7.311933
41 7.154045
41 7.085110
41 7.262579
41 7.267683
41 7.342226
41 7.301893
41 7.327469
41 7.331867
41 7.361512
41 7.326978
41 7.356262
41 7.263355
41 7.402046
41 7.305694
41 7.259824
41 7.455280
41 7.366431
41 7.347147
41 7.303319
41 7.195490
41 7.435163
41 7.368721
41 7.349334
41 7.335032
41 7.313712
41 7.285520
41 7.372463
41 7.234480
41 7.263725
41 7.333100
41 7.200597
41 7.224760
41 7.335535
41 7.267454
41 7.740378
41 7.667279
41 7.464057
41 7.793808
41 7.690962
41 7.681493
41 7.716008
41 7.859999
41 7.808176
41 7.617249
41 7.661308
41 7.721304
41 7.736930
41 7.625160
41 7.623030
41 7.665148
41 7.722807
41 7.752824
41 7.620242
41 7.708430
41 7.682457
41 7.703054
41 7.603863
41 7.797296
41 7.865801
41 7.744217
41 7.684331
41 7.771283
41 7.643857
41 7.840903
41 7.606847
41 7.686802
41 8.044986
41 7.685202
41 7.720753
41 7.733654
41 7.705112
41 7.809951
41 7.981383
41 7.672328
41 7.532682
41 7.815259
41 7.687425
41 7.824687
41 7.607325
41 7.844286
41 7.840074
41 7.733333
41 7.732427
41 7.569770
41 7.798185
41 7.642565
41 7.682482
41 7.698736
41 7.803945
41 7.721355
41 7.824552
41 7.887392
41 7.776064
41 7.731436
41 8.053529
41 8.022111
41 8.001483
41 7.798371
41 8.031263
41 7.828237
41 8.005174
41 7.963461
41 7.872252
41 7.793053
41 7.771592
41 7.927043
41 8.026090
41 7.985924
41 7.885021
41 7.852504
41 7.754753
41 8.036274
41 7.790203
41 7.757455
41 7.912609
41 8.100065
41 7.862086
41 7.858732
41 8.143909
41 8.094294
41 7.912963
41 7.957923
41 7.908073
41 8.121768
41 7.835448
41 8.001150
41 8.076671
41 7.827185
41 7.926981
41 8.073656
41 8.029921
41 7.966457
41 8.264816
41 8.001341
41 8.076481
41 7.926363
41 7.947245
41 7.925721
41 7.967279
41 8.052214
41 7.882269
41 8.000362
41 7.839821
41 7.865076
41 7.749845
41 7.899674
41 8.023334
41 7.936725
41 8.054058
41 8.087507
41 7.999657
41 7.991423
41 7.880659
41 7.781252
41 7.932466
41 8.021931
41 8.104765
41 7.866599
41 7.866614
41 8.068805
41 7.992996
41 7.982964
41 7.841259
41 7.986224
41 7.899189
41 7.919773
41 7.993105
41 7.877236
41 7.797370
41 8.070487
41 7.718790
41 7.951136
41 7.722994
41 7.911367
41 7.973490
41 7.958267
41 7.784658
41 7.922901
41 7.657149
41 7.753343
41 7.762960
41 7.971800
41 7.967334
41 7.953214
41 7.952332
41 7.878794
41 7.891338
41 7.818505
41 7.890015
41 7.885922
41 7.786391
41 7.827751
41 7.862348
41 7.946108
41 7.863546
41 7.852489
41 7.902764
41 7.789135
41 7.977002
41 7.752149
41 7.666456
41 7.953369
41 7.935092
41 7.759631
41 7.741372
41 7.900925
41 7.751123
41 7.802700
41 7.709689
41 7.796394
41 7.855360
41 7.971204
41 7.837408
41 7.745997
41 8.580558
41 8.222874
41 8.499363
41 8.282336
41 8.430101
41 8.430232
41 8.216497
41 8.398059
41 8.163916
41 8.133267
41 8.397193
41 8.462789
41 8.192644
41 8.332609
41 8.164692
41 8.125722
41 8.537143
41 8.338789
41 8.500727
41 8.403853
41 8.614078
41 8.492211
41 8.355478
41 8.306600
41 8.366158
41 8.447716
41 8.318720
41 8.372859
41 8.628661
41 8.491903
41 8.632327
41 8.502108
41 8.370960
41 8.532962
41 8.544906
41 8.663017
41 8.433694
41 8.457417
41 8.392706
41 8.518661
41 8.381872
41 8.356527
41 8.411054
41 8.165597
41 8.347697
41 8.297952
41 8.328911
41 8.344762
41 8.278067
41 8.452954
41 8.298879
41 8.330956
41 8.322925
41 8.120260
41 8.316263
41 8.588032
41 8.692441
41 8.661499
41 8.716572
41 8.935126
41 7.330874
41 7.429162
41 7.317150
41 7.267075
41 7.281868
41 7.174243
41 7.247161
41 7.164658
41 7.118514
41 7.251449
41 7.247469
41 7.297625
41 7.221882
41 7.237756
41 7.234714
41 7.242867
41 7.254492
41 7.374726
41 7.209300
41 7.318022
41 7.209835
41 7.329644
41 7.371755
41 7.313109
41 7.374208
41 7.170239
41 7.284996
41 7.229453
41 7.287753
41 7.329691
41 7.399300
41 7.343631
41 7.181415
41 7.212101
41 7.289805
41 7.295581
41 7.308595
41 7.268916
41 7.238480
41 7.300266
41 7.203177
41 7.266955
41 7.226300
41 7.337488
41 7.224493
41 7.352278
41 7.328347
41 7.264943
41 7.300982
41 7.212430
41 7.086544
41 7.376449
41 7.241599
41 7.359457
41 7.129129
41 7.249291
41 7.215750
41 7.375144
41 7.191368
41 7.172977
41 8.308104
41 8.353163
41 8.354068
41 8.297632
41 8.523395
41 8.378079
41 8.199951
41 8.121556
41 8.357849
41 8.275588
41 8.356968
41 8.385141
41 8.402211
41 8.559655
41 8.581357
41 8.544933
41 8.506547
41 8.306008
41 8.308173
41 8.327005
41 8.306692
41 8.300029
41 8.259249
41 8.552533
41 8.452047
41 8.442359
41 8.457794
41 8.276205
41 8.798045
41 8.375482
41 8.366631
41 8.546016
41 8.535719
41 8.428766
41 8.481785
41 8.432174
41 8.194146
41 8.302707
41 8.360411
41 8.344281
41 8.431746
41 8.546410
41 8.221860
41 8.301287
41 8.560888
41 8.389438
41 8.516793
41 8.381885
41 8.670018
41 8.560468
41 8.450281
41 8.380685
41 8.387466
41 8.480265
41 8.418461
41 8.431912
41 8.320007
41 8.440675
41 8.162972
41 8.236634
41 7.857556
41 7.556396
41 7.534460
41 7.967020
41 7.696131
41 7.607583
41 7.784417
41 7.815373
41 7.578318
41 7.827764
41 7.809876
41 7.767789
41 7.598462
41 7.650258
41 7.605214
41 7.519112
41 7.805687
41 7.562333
41 7.544885
41 7.528695
41 7.735719
41 7.807766
41 7.441115
41 7.687389
41 7.699228
41 7.663319
41 7.487913
41 7.712711
41 7.471921
41 7.718677
41 7.557226
41 7.705912
41 7.676864
41 7.712640
41 7.635990
41 7.721231
41 7.601106
41 7.540675
41 7.686714
41 7.676282
41 7.551930
41 7.658852
41 7.593752
41 7.614130
41 7.657094
41 7.792087
41 7.678607
41 7.611146
41 7.585303
41 7.622744
41 7.567286
41 7.689992
41 7.608826
41 7.477078
41 7.784214
41 7.636380
41 7.643493
41 7.466223
41 7.681422
41 7.510922
41 7.292962
41 7.280682
41 7.303987
41 7.299562
41 7.438344
41 7.253006
41 7.466987
41 7.442390
41 7.277498
41 7.193088
41 7.324058
41 7.388879
41 7.270740
41 7.280132
41 7.297838
41 7.329288
41 7.384013
41 7.354254
41 7.345710
41 7.348907
41 7.401987
41 7.481629
41 7.259770
41 7.302728
41 7.167635
41 7.356611
41 7.317535
41 7.062457
41 7.338179
41 7.215609
41 7.309252
41 7.284821
41 7.356870
41 7.404081
41 7.231770
41 7.386202
41 7.336018
41 7.337299
41 7.273377
41 7.337122
41 7.395582
41 7.368270
41 7.318988
41 7.391019
41 7.320943
41 7.233420
41 7.322363
41 7.229913
41 7.365619
41 7.352616
41 7.401799
41 7.357350
41 7.324977
41 7.380929
41 7.272395
41 7.388577
41 7.306394
41 7.296543
41 7.310489
41 7.293760
41 7.402701
41 7.588888
41 7.514284
41 7.477916
41 7.493735
41 7.562941
41 7.462967
41 7.399467
41 7.445412
41 7.558157
41 7.461574
41 7.590805
41 7.536750
41 7.565020
41 7.352730
41 7.518474
41 7.376948
41 7.577541
41 7.328468
41 7.626871
41 7.568247
41 7.511318
41 7.693739
41 7.396187
41 7.556563
41 7.363460
41 7.418887
41 7.423615
41 7.429342
41 7.587416
41 7.519109
41 7.507411
41 7.434592
41 7.545065
41 7.496137
41 7.397760
41 7.532700
41 7.436795
41 7.515975
41 7.393296
41 7.536490
41 7.504484
41 7.368507
41 7.668441
41 7.515140
41 7.698361
41 7.506691
41 7.455958
41 7.773701
41 7.671942
41 7.641500
41 7.363904
41 7.286614
41 7.502843
41 7.370615
41 7.543365
41 7.334306
41 7.456612
41 7.555668
41 7.525203
41 7.643907
41 7.736717
41 7.616023
41 7.546358
41 7.683305
41 7.679110
41 7.689849
41 7.726339
41 7.641390
41 7.778989
41 7.562614
41 7.698793
41 7.627344
41 7.656503
41 7.753909
41 7.660610
41 7.465079
41 7.777326
41 7.658855
41 7.848320
41 7.766362
41 7.543856
41 7.760894
41 7.564237
41 7.691155
41 7.512393
41 7.727481
41 7.655852
41 7.829457
41 7.649439
41 7.647589
41 7.705570
41 7.721439
41 7.473161
41 7.722862
41 7.616597
41 7.646754
41 7.730993
41 7.640409
41 7.700671
41 7.693650
41 7.610502
41 7.627838
41 7.615954
41 7.720258
41 7.740159
41 7.828189
41 7.711419
41 7.878540
41 7.777427
41 7.628717
41 7.551695
41 7.654702
41 7.558005
41 7.592024
41 7.591088
41 7.778304
41 7.670279
41 7.880316
41 7.663720
41 9.220623
41 9.095065
41 8.879762
41 8.843988
41 8.831057
41 8.791733
41 9.005770
41 8.849105
41 9.081746
41 9.138547
41 8.915879
41 8.688276
41 8.886281
41 8.848959
41 8.845921
41 9.132131
41 8.656266
41 9.373040
41 9.141748
41 9.274814
41 9.098696
41 9.230507
41 9.453044
41 9.043755
41 8.711006
41 8.918012
41 9.178609
41 9.001601
41 9.079878
41 8.851860
41 9.003855
41 9.019777
41 9.327396
41 9.034636
41 8.939284
41 9.245034
41 9.133706
41 9.019760
41 9.315047
41 9.296664
41 8.832691
41 8.822868
41 9.140840
41 8.978207
41 8.924300
41 8.971890
41 8.982783
41 9.333164
41 8.932366
41 8.869714
41 9.242773
41 8.928198
41 8.768016
41 8.859025
41 8.972617
41 8.880375
41 9.163334
41 8.851813
41 9.220222
41 8.813623
41 7.074916
41 6.983653
41 7.026068
41 7.116896
41 7.127200
41 7.073806
41 7.034470
41 7.042566
41 6.984645
41 7.201397
41 7.058042
41 7.168235
41 6.994162
41 7.074624
41 7.141481
41 7.125868
41 7.092444
41 7.084244
41 7.128411
41 7.082531
41 7.101811
41 7.061738
41 7.015717
41 6.976515
41 7.086366
41 7.005405
41 7.289895
41 7.054193
41 7.176962
41 7.054027
41 7.056973
41 7.091217
41 6.976818
41 7.051176
41 7.126231
41 7.027700
41 7.086681
41 7.002624
41 7.163256
41 7.174164
41 7.171790
41 7.056763
41 6.998333
41 7.247027
41 7.161304
41 7.076847
41 7.078476
41 7.056713
41 7.066648
41 7.121763
41 7.165995
41 7.080433
41 7.093062
41 6.949837
41 7.010514
41 7.052991
41 7.022243
41 7.086733
41 7.148426
41 7.041057
41 7.912362
41 7.896041
41 8.062618
41 7.925866
41 7.737203
41 7.781869
41 7.973942
41 7.803114
41 8.185265
41 8.036322
41 7.874316
41 7.771075
41 7.887743
41 8.046740
41 7.833134
41 8.133122
41 7.924771
41 8.087393
41 7.878477
41 8.071021
41 7.867142
41 7.667413
41 7.882770
41 7.840340
41 7.949918
41 7.999460
41 8.131006
41 7.929323
41 8.024113
41 7.991126
41 7.984177
41 7.739035
41 7.900883
41 7.957615
41 7.792284
41 7.952354
41 7.925149
41 8.035148
41 7.925787
41 7.726261
41 7.766668
41 8.076184
41 7.982333
41 7.948916
41 7.658562
41 7.831484
41 8.034900
41 7.877784
41 7.924967
41 7.822312
41 8.003145
41 7.917121
41 7.948237
41 8.019420
41 7.808836
41 7.805778
41 8.018375
41 7.976132
41 7.887154
41 7.818740
41 7.500626
41 7.777208
41 7.717402
41 7.625946
41 7.685374
41 7.658910
41 7.737937
41 7.649920
41 7.728183
41 7.674845
41 7.557038
41 7.691833
41 7.552703
41 7.619382
41 7.826670
41 7.729917
41 7.649548
41 7.566281
41 7.645682
41 7.730808
41 7.612368
41 7.609490
41 7.591211
41 7.777611
41 7.529946
41 7.682918
41 7.667144
41 7.699809
41 7.592439
41 7.684344
41 7.665367
41 7.764566
41 7.609631
41 7.714998
41 7.675909
41 7.549997
41 7.736214
41 7.779791
41 7.601849
41 7.773617
41 7.719982
41 7.550803
41 7.553799
41 7.570171
41 7.654141
41 7.682893
41 7.706507
41 7.823032
41 7.633831
41 7.691052
41 7.637830
41 7.699455
41 7.706732
41 7.745034
41 7.666804
41 7.835416
41 7.847305
41 7.649634
41 7.658107
41 7.472412
41 7.522867
41 7.665783
41 7.559546
41 7.732861
41 7.585936
41 7.521099
41 7.513650
41 7.621865
41 7.645749
41 7.801573
41 7.638536
41 7.647010
41 7.712128
41 7.650883
41 7.774185
41 7.519867
41 7.621797
41 7.548547
41 7.550236
41 7.671179
41 7.556829
41 7.661329
41 7.514818
41 7.632629
41 7.682416
41 7.741358
41 7.501524
41 7.553153
41 7.690672
41 7.596182
41 7.502568
41 7.736597
41 7.537075
41 7.562196
41 7.403677
41 7.576216
41 7.558369
41 7.555553
41 7.576768
41 7.608490
41 7.574456
41 7.555703
41 7.584986
41 7.555611
41 7.435079
41 7.763711
41 7.596714
41 7.738691
41 7.579260
41 7.623023
41 7.602094
41 7.508350
41 7.436203
41 7.716008
41 7.529791
41 7.436461
41 7.454272
41 7.523166
41 7.454042
41 7.548872
41 7.828279
41 8.177473
41 8.079493
41 7.992975
41 7.797236
41 7.861490
41 7.937968
41 7.821666
41 7.977225
41 8.023044
41 8.031116
41 8.039994
41 7.815944
41 7.903812
41 8.092448
41 8.232061
41 8.109857
41 7.896853
41 8.037648
41 7.995238
41 8.067243
41 8.098621
41 7.996951
41 7.804385
41 7.863190
41 8.148938
41 7.853794
41 8.225860
41 7.981571
41 8.048893
41 8.001644
41 7.975265
41 7.675149
41 7.841513
41 8.130241
41 8.053304
41 7.931576
41 7.970376
41 8.147461
41 7.976954
41 7.897594
41 8.180318
41 7.895884
41 7.854297
41 7.697552
41 7.980847
41 7.970354
41 7.875169
41 7.968903
41 8.010314
41 7.820528
41 7.956317
41 8.063270
41 7.908329
41 8.103693
41 8.283766
41 7.931164
41 7.975345
41 7.901610
41 7.718699
41 7.679015
41 7.693804
41 7.898200
41 7.895171
41 7.679620
41 7.663700
41 7.750664
41 7.524900
41 7.728915
41 7.513547
41 7.673371
41 7.759225
41 7.684839
41 7.570988
41 7.763182
41 7.578378
41 7.821939
41 7.754026
41 7.681540
41 7.566776
41 7.653115
41 7.911965
41 7.907640
41 7.788285
41 7.743212
41 7.896156
41 7.858027
41 7.900251
41 7.847144
41 8.065268
41 8.079092
41 8.154313
41 7.853359
41 7.892259
41 7.969568
41 8.172667
41 7.986041
41 7.833745
41 8.074997
41 7.847608
41 7.559359
41 7.731597
41 7.596981
41 7.802604
41 7.687726
41 7.951870
41 8.085163
41 8.049176
41 7.735068
41 7.716191
41 7.788697
41 7.991967
41 8.083051
41 7.915106
41 8.006310
41 8.132969
41 8.073241
41 8.064956
41 7.802579
41 7.820752
41 8.297933
41 8.240135
41 8.008725
41 8.030893
41 8.030172
41 8.097599
41 8.217856
41 7.981284
41 8.178688
41 7.918608
41 8.108488
41 7.926088
41 8.270723
41 8.025998
41 8.178778
41 8.217135
41 7.982016
41 8.049419
41 7.845408
41 8.101979
41 8.167919
41 8.029213
41 8.086546
41 8.261247
41 8.176469
41 8.246939
41 7.965723
41 8.128108
41 8.009905
41 8.028624
41 7.953975
41 7.923439
41 7.885273
41 7.944022
41 7.954628
41 8.208639
41 8.106559
41 8.093912
41 8.067920
41 8.065503
41 8.108241
41 8.085482
41 8.054707
41 8.033703
41 7.794186
41 7.981659
41 8.113292
41 8.130049
41 8.273285
41 7.865433
41 8.140024
41 8.271517
41 8.032921
41 8.047781
41 8.173077
41 8.223883
41 7.977177
41 8.198508
41 7.967854
41 8.027429
41 7.134397
41 7.227149
41 7.234035
41 7.046325
41 7.140716
41 7.333089
41 7.189415
41 7.172932
41 7.202301
41 7.151457
41 7.221797
41 7.273867
41 7.233458
41 7.148886
41 7.203013
41 7.200046
41 7.251291
41 7.386864
41 7.172185
41 7.221432
41 6.975692
41 7.290332
41 7.219163
41 7.134607
41 7.244656
41 7.263251
41 7.246260
41 7.208440
41 7.301179
41 7.157638
41 7.132061
41 7.179259
41 7.230901
41 7.277593
41 7.232806
41 7.293159
41 7.191006
41 7.128500
41 7.259266
41 7.271759
41 7.115825
41 7.253547
41 7.272196
41 7.254319
41 7.245468
41 7.205272
41 7.157442
41 7.108561
41 7.374172
41 7.316276
41 7.132831
41 7.214563
41 7.422750
41 7.262143
41 7.358165
41 7.324962
41 7.225992
41 7.195474
41 7.173536
41 7.244580
41 8.152401
41 8.069521
41 7.827519
41 8.092384
41 8.163651
41 7.965460
41 8.010583
41 8.083683
41 7.882927
41 8.034610
41 7.906922
41 8.078503
41 8.090660
41 7.775122
41 7.893790
41 7.896040
41 7.952716
41 7.865315
41 7.976561
41 8.086949
41 8.237441
41 7.941859
41 8.110073
41 8.027574
41 7.963648
41 7.855134
41 7.929605
41 8.041521
41 8.003105
41 7.873810
41 7.972188
41 7.998185
41 8.050647
41 8.072788
41 7.941738
41 7.996398
41 8.238532
41 8.016591
41 7.875996
41 8.134510
41 8.208074
41 8.168966
41 8.357575
41 8.178891
41 8.157292
41 8.191777
41 8.081663
41 7.967794
41 7.860041
41 8.197571
41 7.992182
41 7.980729
41 7.867723
41 8.104156
41 7.760940
41 8.083383
41 7.995967
41 7.967359
41 7.923902
41 8.006757
41 7.882311
41 7.862894
41 8.146606
41 8.172547
41 7.872217
41 8.031135
41 8.085264
41 7.816343
41 7.607678
41 7.717679
41 7.657263
41 7.873447
41 8.008981
41 7.706525
41 8.031242
41 7.858906
41 7.926614
41 7.894226
41 7.867016
41 7.812884
41 7.933739
41 7.888674
41 8.015700
41 7.915561
41 7.845511
41 8.061662
41 8.042566
41 7.852052
41 8.028858
41 7.861903
41 7.820936
41 7.959068
41 8.113819
41 7.867265
41 7.915492
41 8.027084
41 7.745652
41 8.008732
41 7.979756
41 8.074709
41 7.959044
41 8.161503
41 7.788070
41 7.921847
41 8.081041
41 8.084355
41 7.952077
41 7.846819
41 7.860926
41 7.840016
41 7.887253
41 7.944916
41 7.964545
41 7.741781
41 7.845326
41 7.880896
41 8.048023
41 8.101941
41 8.153432
41 7.871607
41 7.969150
41 7.827515
41 7.716586
41 7.653791
41 7.661741
41 8.040275
41 8.095620
41 7.841265
41 7.870978
41 7.794154
41 7.875319
41 7.881979
41 7.692471
41 8.216016
41 7.899741
41 8.007307
41 7.696305
41 7.596533
41 7.758046
41 8.064109
41 7.749416
41 7.776631
41 7.678922
41 7.691246
41 7.855434
41 7.690863
41 7.825311
41 7.869453
41 7.666924
41 7.765924
41 7.823043
41 7.606350
41 7.555317
41 7.743715
41 7.720567
41 7.605471
41 7.941731
41 7.880386
41 7.830570
41 8.015676
41 7.702816
41 7.702704
41 8.001044
41 7.738751
41 7.614537
41 7.707061
41 7.858651
41 7.956484
41 7.817297
41 7.844199
41 7.972630
41 7.777398
41 7.669589
41 7.555964
41 7.944165
41 7.879068
41 7.921030
41 7.703394
41 7.721415
41 7.678454
41 7.451714
41 7.580353
41 7.716469
41 7.699221
41 7.844637
41 7.623021
41 7.572743
41 7.806407
41 7.724620
41 7.664005
41 7.589650
41 7.731213
41 7.717841
41 7.638054
41 7.737046
41 7.693844
41 7.620764
41 7.702256
41 7.756836
41 7.588997
41 7.835833
41 7.515172
41 7.661809
41 7.679720
41 7.682423
41 7.726175
41 7.621161
41 7.514574
41 7.575078
41 7.621063
41 7.644517
41 7.673645
41 7.590055
41 7.753888
41 7.813902
41 7.726105
41 7.640684
41 7.803725
41 7.653991
41 7.783997
41 7.659740
41 7.568707
41 7.715705
41 7.720599
41 7.825232
41 7.624562
41 7.700150
41 7.506215
41 7.632183
41 7.654454
41 7.688898
41 7.628721
41 7.687901
41 7.544765
41 7.761104
41 7.845764
41 7.648974
41 7.497685
41 7.546806
41 7.774948
41 7.432095
41 7.613782
41 7.779173
41 7.523698
41 7.596713
41 7.860458
41 7.642037
41 7.726485
41 7.495503
41 7.669926
41 7.621600
41 7.603194
41 7.684355
41 7.768741
41 7.637958
41 7.902604
41 7.682542
41 7.818408
41 7.820706
41 7.601413
41 7.506988
41 7.657018
41 7.583670
41 7.514420
41 7.749283
41 7.474575
41 7.730175
41 7.524931
41 7.710360
41 7.743268
41 7.728936
41 7.768266
41 7.769994
41 7.715763
41 7.688699
41 7.894619
41 7.822185
41 7.718145
41 7.927732
41 7.812463
41 7.713552
41 7.811427
41 7.677778
41 7.671744
41 7.989547
41 7.711663
41 7.758775
41 7.693489
41 7.922839
41 7.586180
41 7.944485
41 7.830350
41 7.703523
41 7.793952
41 7.743301
41 7.742528
41 7.468766
41 7.547358
41 7.737463
41 7.772634
41 7.992167
41 8.069188
41 7.950731
41 7.993108
41 7.911724
41 8.107534
41 8.251591
41 8.079629
41 7.924800
41 8.099964
41 8.046256
41 7.888482
41 7.938190
41 8.090821
41 7.958681
41 7.956796
41 8.183837
41 7.940498
41 8.191183
41 7.898321
41 8.056321
41 7.952175
41 7.888756
41 8.066156
41 7.993703
41 8.008186
41 8.073920
41 8.016352
41 8.005266
41 8.099037
41 8.024204
41 8.049501
41 8.031167
41 8.027196
41 7.909355
41 8.095799
41 7.975325
41 7.884814
41 7.976436
41 7.875957
41 7.998494
41 8.112793
41 8.061996
41 7.992634
41 7.909402
41 8.090557
41 7.908214
41 8.043745
41 7.910312
41 8.141167
41 7.867634
41 7.918239
41 8.081879
41 7.904691
41 8.016807
41 8.152477
41 8.051491
41 8.118322
41 7.907940
41 8.004921
41 7.562830
41 7.568293
41 7.582435
41 7.463983
41 7.585523
41 7.625937
41 7.486850
41 7.575241
41 7.431564
41 7.580593
41 7.394081
41 7.601513
41 7.536313
41 7.582021
41 7.676913
41 7.414815
41 7.509668
41 7.636993
41 7.611598
41 7.611564
41 7.477855
41 7.581320
41 7.435011
41 7.640225
41 7.517802
41 7.577738
41 7.480819
41 7.458809
41 7.480801
41 7.552175
41 7.338857
41 7.437093
41 7.405065
41 7.441123
41 7.609692
41 7.517551
41 7.493572
41 7.561969
41 7.470614
41 7.509939
41 7.681916
41 7.615152
41 7.515639
41 7.574004
41 7.559772
41 7.518705
41 7.380036
41 7.504707
41 7.452173
41 7.480337
41 7.528030
41 7.444320
41 7.576090
41 7.538620
41 7.553271
41 7.458719
41 7.555523
41 7.661488
41 7.602405
41 7.660411
41 7.987240
41 8.047204
41 8.126598
41 7.891432
41 7.881912
41 8.059647
41 7.897218
41 7.963111
41 7.826885
41 7.927513
41 8.023719
41 7.822963
41 7.989500
41 8.075328
41 8.195680
41 7.815249
41 7.861658
41 8.105335
41 7.939806
41 8.068252
41 7.884862
41 8.086132
41 7.948241
41 7.852827
41 7.969914
41 8.035969
41 7.900886
41 8.027187
41 7.957911
41 7.914874
41 7.903593
41 8.085927
41 7.862895
41 8.003113
41 7.808414
41 8.031084
41 7.889108
41 7.866846
41 7.936651
41 7.938363
41 7.941872
41 8.014405
41 7.930906
41 7.787802
41 7.978178
41 7.953853
41 7.952702
41 8.039420
41 8.097860
41 7.929453
41 8.024512
41 8.049032
41 8.096307
41 7.904002
41 8.018440
41 7.792742
41 7.936525
41 8.091024
41 7.949775
41 8.074378
41 8.361605
41 8.203722
41 8.200265
41 8.319919
41 8.207874
41 8.332886
41 8.383230
41 8.440602
41 8.131626
41 8.277034
41 8.393353
41 8.246404
41 8.233644
41 8.238347
41 8.238398
41 8.305965
41 8.137788
41 8.068545
41 8.362850
41 8.279242
41 8.448767
41 8.275764
41 8.260988
41 8.225970
41 8.227835
41 8.286696
41 8.351741
41 8.227577
41 8.188547
41 8.180150
41 8.257564
41 8.618972
41 8.321290
41 8.085495
41 8.246574
41 8.178746
41 8.470526
41 8.361280
41 8.291987
41 8.366839
41 8.081924
41 8.016799
41 8.360990
41 8.388932
41 8.218842
41 8.305490
41 8.196309
41 8.545513
41 8.308200
41 8.447084
41 8.246529
41 8.326223
41 8.121234
41 8.105621
41 8.361785
41 7.973958
41 8.208133
41 8.206956
41 8.076819
41 8.191815
41 8.208455
41 8.141101
41 8.045769
41 7.975822
41 8.260609
41 8.069510
41 8.286326
41 8.157357
41 8.518486
41 8.217264
41 8.401141
41 8.064095
41 8.215705
41 8.180457
41 8.191619
41 8.409365
41 8.222418
41 8.215501
41 8.180569
41 8.237736
41 8.115053
41 8.348722
41 8.238404
41 8.084410
41 8.016707
41 8.165080
41 8.196540
41 8.510007
41 8.213221
41 8.302268
41 8.057094
41 8.517704
41 8.500592
41 8.235739
41 8.159289
41 8.319079
41 8.161131
41 8.141546
41 8.249043
41 8.329218
41 8.232226
41 8.143008
41 8.271943
41 8.198825
41 8.217885
41 8.218527
41 8.380776
41 8.097451
41 8.121352
41 8.246629
41 8.271168
41 8.179982
41 8.212918
41 8.185565
41 8.278526
41 8.188148
41 8.239010
41 8.170346
41 8.209917
41 8.339315
41 8.004470
41 7.897200
41 7.907929
41 7.971562
41 7.917679
41 7.728487
41 7.832675
41 7.867926
41 7.839782
41 7.991817
41 7.882523
41 7.864067
41 7.783499
41 7.889851
41 8.089776
41 7.861765
41 7.989567
41 7.981601
41 7.954618
41 7.763776
41 7.710032
41 8.014876
41 7.843745
41 7.720119
41 8.015532
41 8.051214
41 7.941366
41 7.818556
41 7.998513
41 8.005125
41 7.935805
41 8.169987
41 7.804071
41 7.883131
41 7.934232
41 7.914713
41 7.993943
41 7.946408
41 7.875485
41 7.942434
41 7.927148
41 7.911178
41 7.886641
41 7.833160
41 7.988463
41 7.835763
41 7.775974
41 7.975424
41 8.099970
41 8.074604
41 7.859432
41 7.905039
41 8.030657
41 7.944701
41 7.824887
41 7.901950
41 8.024734
41 8.041052
41 8.087203
41 8.002187
41 7.955563
41 7.852978
41 7.934453
41 8.063124
41 8.008090
41 8.155991
41 7.836205
41 7.817273
41 7.983885
41 7.813988
41 7.935137
41 8.011564
41 7.911704
41 7.911240
41 7.834116
41 7.942989
41 7.872049
41 7.799783
41 7.832757
41 7.957618
41 8.057014
41 8.022661
41 7.954071
41 8.075337
41 7.937451
41 8.248620
41 8.047458
41 7.850033
41 8.200661
41 8.097121
41 7.816942
41 8.058450
41 7.898568
41 7.908952
41 8.057735
41 7.974877
41 7.885316
41 7.890246
41 7.906303
41 8.005299
41 7.733201
41 8.006882
41 7.975976
41 8.043785
41 7.986802
41 8.080231
41 8.059243
41 8.047152
41 8.085007
41 7.868751
41 8.057429
41 7.975531
41 8.002431
41 7.840776
41 7.867559
41 7.996494
41 7.970296
41 8.041444
41 7.884968
41 8.009030
41 7.401485
41 7.313293
41 7.164059
41 7.318898
41 7.346837
41 7.419879
41 7.323288
41 7.228563
41 7.266586
41 7.241906
41 7.235587
41 7.375694
41 7.368039
41 7.265929
41 7.237377
41 7.306983
41 7.296825
41 7.381325
41 7.247406
41 7.165340
41 7.376216
41 7.150840
41 7.274743
41 7.359783
41 7.277318
41 7.361584
41 7.272250
41 7.271387
41 7.294479
41 7.341780
41 7.390234
41 7.285252
41 7.238479
41 7.273918
41 7.291514
41 7.291757
41 7.135275
41 7.262629
41 7.446195
41 7.214086
41 7.290377
41 7.312145
41 7.242912
41 7.137206
41 7.354061
41 7.399652
41 7.321755
41 7.431917
41 7.216498
41 7.347901
41 7.218650
41 7.299152
41 7.236017
41 7.356088
41 7.271195
41 7.396603
41 7.199833
41 7.318885
41 7.186961
41 7.447212
41 7.639735
41 7.682746
41 7.709183
41 7.553997
41 7.481017
41 7.789469
41 7.647719
41 7.631592
41 7.716451
41 7.599145
41 7.744967
41 7.460703
41 7.557514
41 7.400064
41 7.739947
41 7.438103
41 7.711195
41 7.741501
41 7.736930
41 7.332588
41 7.682009
41 7.518769
41 7.602571
41 7.588940
41 7.570645
41 7.497954
41 7.599222
41 7.577132
41 7.477024
41 7.516829
41 7.801274
41 7.509059
41 7.516927
41 7.477900
41 7.652477
41 7.660943
41 7.630917
41 7.548365
41 7.717393
41 7.425655
41 7.668789
41 7.635644
41 7.529979
41 7.767776
41 7.581664
41 7.745952
41 7.475929
41 7.759943
41 7.449463
41 7.669498
41 7.614914
41 7.634174
41 7.658804
41 7.611813
41 7.587866
41 7.490327
41 7.481523
41 7.609108
41 7.602042
41 7.445899
41 7.137964
41 7.236542
41 7.147786
41 7.203704
41 7.110882
41 7.199887
41 7.190608
41 7.180367
41 7.179974
41 7.108202
41 7.112942
41 7.185605
41 7.148944
41 7.210732
41 7.204220
41 7.247404
41 7.116303
41 7.067542
41 7.258364
41 7.178366
41 7.278650
41 7.129177
41 7.201524
41 7.269619
41 7.337104
41 7.163428
41 7.236661
41 7.287073
41 7.213677
41 7.302823
41 7.278539
41 7.128032
41 7.156114
41 7.182425
41 7.074293
41 7.232442
41 7.239386
41 7.283964
41 7.237350
41 7.189201
41 7.163320
41 7.262003
41 7.270346
41 7.267736
41 7.178988
41 7.129333
41 7.153539
41 7.332030
41 7.273891
41 7.155451
41 7.297995
41 7.160512
41 7.156625
41 7.229748
41 7.171805
41 7.139637
41 7.292948
41 7.325293
41 7.281974
41 7.235681
41 8.324067
41 8.336284
41 8.360240
41 8.265915
41 8.333632
41 8.191207
41 8.165599
41 8.129119
41 8.111550
41 8.176533
41 8.223903
41 8.175116
41 8.294875
41 8.167745
41 8.347251
41 8.089354
41 8.012511
41 8.233743
41 8.148226
41 8.389264
41 8.069971
41 8.296120
41 8.468730
41 8.248471
41 8.135484
41 8.152855
41 8.164003
41 8.131682
41 8.176759
41 8.249676
41 8.140244
41 8.349125
41 8.393208
41 8.086893
41 8.100518
41 8.216381
41 8.003377
41 8.273516
41 7.970823
41 8.453075
41 8.452337
41 8.259456
41 8.300017
41 8.120281
41 8.040814
41 8.228666
41 8.284399
41 8.150812
41 8.424212
41 8.401317
41 8.303712
41 7.978962
41 8.296638
41 8.217187
41 8.244587
41 8.022515
41 8.184351
41 7.966429
41 8.013987
41 8.182859
41 7.933802
41 8.094997
41 8.170140
41 7.918218
41 8.165180
41 7.883983
41 8.305917
41 8.262748
41 7.913675
41 8.260869
41 8.073285
41 8.102361
41 8.097618
41 7.998180
41 8.150475
41 8.096760
41 7.965481
41 8.152342
41 8.151452
41 8.094487
41 8.167033
41 8.256183
41 7.979393
41 7.979573
41 7.685651
41 8.178549
41 8.040101
41 7.920628
41 7.831276
41 8.221531
41 8.055487
41 8.069355
41 8.279091
41 8.285639
41 8.126728
41 8.199539
41 8.102692
41 8.002565
41 8.090453
41 8.276667
41 8.039720
41 8.351494
41 8.050963
41 8.271240
41 7.994892
41 8.014191
41 8.201684
41 8.137572
41 8.083010
41 8.127217
41 8.147736
41 8.157436
41 8.149309
41 8.251143
41 8.034763
41 8.181556
41 8.218629
41 8.030060
41 8.110835
41 8.024859
41 7.390540
41 7.311728
41 7.470605
41 7.445341
41 7.412876
41 7.271004
41 7.463179
41 7.457843
41 7.402105
41 7.457439
41 7.465177
41 7.257860
41 7.412462
41 7.349507
41 7.369243
41 7.389667
41 7.421970
41 7.370203
41 7.467891
41 7.295073
41 7.339510
41 7.507416
41 7.545944
41 7.479031
41 7.340506
41 7.267663
41 7.306229
41 7.352249
41 7.484652
41 7.472311
41 7.366261
41 7.391298
41 7.397228
41 7.404023
41 7.429875
41 7.371034
41 7.392955
41 7.517283
41 7.439018
41 7.482067
41 7.318836
41 7.494611
41 7.605113
41 7.211339
41 7.421781
41 7.231864
41 7.218810
41 7.186601
41 7.340941
41 7.367037
41 7.537732
41 7.251956
41 7.373982
41 7.550353
41 7.451186
41 7.302094
41 7.477135
41 7.364765
41 7.471143
41 7.464882
41 7.902973
41 7.856318
41 7.899128
41 7.692421
41 7.880902
41 7.725976
41 7.565017
41 7.821616
41 7.785253
41 7.813790
41 7.644451
41 7.665321
41 8.000970
41 7.904732
41 7.706720
41 7.645182
41 7.853357
41 7.914194
41 7.696692
41 7.725640
41 7.742909
41 7.866970
41 7.705028
41 8.013042
41 7.986388
41 7.775673
41 7.733895
41 7.790308
41 7.690063
41 8.057874
41 7.834996
41 7.809731
41 7.958909
41 7.856018
41 7.892216
41 7.844244
41 7.824724
41 7.849934
41 7.890586
41 7.925336
41 7.773890
41 7.696485
41 7.892618
41 7.777076
41 7.773085
41 7.826406
41 7.865001
41 7.949244
41 7.913635
41 7.870347
41 7.747640
41 7.644783
41 7.919289
41 7.998927
41 7.745601
41 7.876483
41 7.583060
41 7.829850
41 7.885327
41 7.850394
41 7.336638
41 7.438169
41 7.485571
41 7.423519
41 7.293895
41 7.372086
41 7.198527
41 7.264915
41 7.259196
41 7.247019
41 7.253297
41 7.280673
41 7.186541
41 7.549471
41 7.428963
41 7.319030
41 7.311647
41 7.373978
41 7.351363
41 7.325716
41 7.288271
41 7.337847
41 7.183870
41 7.420753
41 7.223640
41 7.345577
41 7.251421
41 7.275880
41 7.255661
41 7.500537
41 7.279174
41 7.310162
41 7.329762
41 7.300961
41 7.373838
41 7.222191
41 7.305848
41 7.425907
41 7.346913
41 7.309275
41 7.182099
41 7.375292
41 7.174474
41 7.297505
41 7.315556
41 7.345928
41 7.336555
41 7.430714
41 7.261020
41 7.271966
41 7.189719
41 7.445168
41 7.355124
41 7.453868
41 7.099494
41 7.252444
41 7.376419
41 7.333746
41 7.355118
41 7.425403
41 8.004792
41 8.355866
41 7.892518
41 7.914431
41 8.037122
41 8.556405
41 8.261321
41 8.642636
41 8.346406
41 8.135685
41 8.240131
41 8.371111
41 8.364955
41 8.188770
41 8.138962
41 7.995036
41 8.120281
41 8.402425
41 8.162957
41 7.977255
41 8.036951
41 7.944038
41 7.909942
41 7.939644
41 8.018535
41 8.111588
41 8.276369
41 8.431433
41 8.090336
41 8.454236
41 8.396374
41 8.084169
41 8.170516
41 8.157159
41 8.008596
41 8.080605
41 8.039777
41 8.273335
41 8.291921
41 8.022750
41 8.022034
41 8.002161
41 8.019656
41 7.798516
41 8.154731
41 8.075426
41 8.114734
41 8.649595
41 8.317744
41 8.434787
41 8.072793
41 8.308279
41 8.273977
41 8.173886
41 8.239732
41 8.581602
41 8.271497
41 8.291175
41 8.325359
41 8.104685
41 7.617191
41 7.788876
41 7.674202
41 7.697049
41 7.931188
41 7.804474
41 7.914842
41 7.820055
41 7.523998
41 7.651565
41 7.831831
41 7.773266
41 7.613530
41 7.626731
41 7.690862
41 7.698840
41 7.719210
41 7.626302
41 7.619439
41 7.790112
41 7.565314
41 7.888347
41 7.636225
41 7.773915
41 7.980869
41 7.652995
41 7.723630
41 7.613991
41 7.672004
41 7.566528
41 7.628559
41 7.802632
41 7.612748
41 7.720457
41 7.782734
41 7.613527
41 7.630691
41 7.748963
41 7.749730
41 7.707826
41 7.668784
41 7.666072
41 7.847542
41 7.742802
41 7.808685
41 7.828737
41 7.486534
41 7.775948
41 7.678764
41 7.536665
41 7.592758
41 7.843609
41 7.588681
41 7.781317
41 7.587630
41 7.622172
41 7.756767
41 7.747843
41 7.872361
41 7.675227
41 7.651445
41 7.710675
41 7.717765
41 7.643997
41 7.516916
41 7.574812
41 7.785753
41 7.632713
41 7.631598
41 7.598178
41 7.672500
41 7.627431
41 7.666670
41 7.621756
41 7.641584
41 7.758576
41 7.609481
41 7.492598
41 7.686661
41 7.660323
41 7.734357
41 7.576841
41 7.550451
41 7.574969
41 7.668712
41 7.459328
41 7.627379
41 7.496402
41 7.650200
41 7.545986
41 7.621925
41 7.575198
41 7.598129
41 7.517191
41 7.404196
41 7.540791
41 7.568506
41 7.502112
41 7.591746
41 7.661951
41 7.561835
41 7.701468
41 7.495618
41 7.573852
41 7.721022
41 7.598556
41 7.735610
41 7.752375
41 7.574094
41 7.779714
41 7.484560
41 7.702627
41 7.528143
41 7.569551
41 7.643115
41 7.651389
41 7.494160
41 7.499081
41 7.604048
41 7.729756
41 7.431851
41 7.291653
41 7.148357
41 7.351345
41 7.411351
41 7.252644
41 7.283967
41 7.223719
41 7.373980
41 7.218040
41 7.276122
41 7.212537
41 7.497552
41 7.064057
41 7.354940
41 7.333173
41 7.224628
41 7.274514
41 7.240962
41 7.298070
41 7.440478
41 7.289215
41 7.358824
41 7.241988
41 7.238206
41 7.498212
41 7.214215
41 7.183380
41 7.268677
41 7.245511
41 7.247848
41 7.426845
41 7.302310
41 7.259768
41 7.383467
41 7.314839
41 7.374811
41 7.200538
41 7.414090
41 7.383493
41 7.204759
41 7.323427
41 7.354442
41 7.630141
41 7.418617
41 7.388301
41 7.386445
41 7.303567
41 7.258600
41 7.354326
41 7.214473
41 7.366212
41 7.442122
41 7.211845
41 7.116742
41 7.337702
41 7.302178
41 7.424950
41 7.378398
41 7.485978
41 8.024889
41 7.948140
41 7.948857
41 8.008528
41 7.774567
41 7.776722
41 7.834739
41 7.758393
41 7.863175
41 7.875100
41 7.864634
41 7.948715
41 7.825697
41 7.814454
41 7.872893
41 7.896820
41 8.087335
41 7.990871
41 7.717024
41 7.846936
41 7.790596
41 7.794103
41 7.963861
41 7.889871
41 7.885582
41 7.923913
41 7.694514
41 7.903783
41 7.808092
41 8.002474
41 7.770789
41 7.914521
41 7.921795
41 7.903196
41 7.817863
41 8.021040
41 7.548877
41 7.719239
41 8.188285
41 7.926365
41 7.748692
41 7.980431
41 7.876243
41 7.931630
41 7.862384
41 7.875449
41 7.941742
41 7.931294
41 7.657730
41 7.930160
41 7.988082
41 7.919927
41 7.807091
41 8.045753
41 7.912716
41 7.791620
41 7.604813
41 7.949882
41 7.717616
41 8.039081
41 7.539548
41 7.553906
41 7.590371
41 7.421617
41 7.410508
41 7.417071
41 7.462813
41 7.644759
41 7.386850
41 7.337799
41 7.421982
41 7.434116
41 7.508655
41 7.653672
41 7.391097
41 7.463998
41 7.608432
41 7.559836
41 7.522961
41 7.493717
41 7.448495
41 7.407757
41 7.543582
41 7.613904
41 7.543381
41 7.462826
41 7.430837
41 7.441647
41 7.680738
41 7.504776
41 7.433295
41 7.577031
41 7.418884
41 7.596884
41 7.719698
41 7.552564
41 7.587824
41 7.528746
41 7.492903
41 7.476308
41 7.458575
41 7.511246
41 7.483835
41 7.353007
41 7.438450
41 7.505982
41 7.597637
41 7.475261
41 7.648367
41 7.331926
41 7.644849
41 7.526607
41 7.570318
41 7.449237
41 7.598375
41 7.560936
41 7.684292
41 7.651203
41 7.537150
41 7.505167
41 7.932612
41 7.824419
41 7.872751
41 7.924605
41 7.814832
41 7.726317
41 7.828547
41 7.983543
41 7.826342
41 7.837590
41 8.015478
41 7.695710
41 7.891104
41 7.852063
41 8.210441
41 7.749591
41 7.865044
41 7.705927
41 7.980972
41 7.881334
41 7.938974
41 8.057512
41 7.673925
41 8.015579
41 7.981940
41 7.820276
41 7.810351
41 8.028759
41 7.684495
41 7.959136
41 7.968994
41 7.746487
41 7.690375
41 7.879515
41 8.065475
41 7.742637
41 7.964478
41 7.845926
41 7.968117
41 7.898135
41 7.743023
41 7.815973
41 7.952179
41 7.839057
41 8.095545
41 7.870852
41 7.923181
41 7.747101
41 7.789748
41 7.935263
41 7.857732
41 7.889129
41 7.762642
41 8.052486
41 7.997844
41 7.836514
41 7.814724
41 7.718115
41 7.686963
41 7.888328
41 7.616894
41 7.723176
41 7.575705
41 7.588148
41 7.706236
41 7.612402
41 7.714981
41 7.643576
41 7.788702
41 7.680449
41 7.529060
41 7.814554
41 7.658191
41 7.704160
41 7.599158
41 7.716579
41 7.469170
41 7.565028
41 7.725700
41 7.478516
41 7.540608
41 7.492622
41 7.667212
41 7.654893
41 7.719165
41 7.568533
41 7.606069
41 7.571519
41 7.729579
41 7.602132
41 7.530902
41 7.798559
41 7.639328
41 7.498101
41 7.631093
41 7.589469
41 7.426018
41 7.750083
41 7.725974
41 7.705492
41 7.667578
41 7.588884
41 7.644534
41 7.408552
41 7.459487
41 7.599251
41 7.538301
41 7.533843
41 7.612217
41 7.439892
41 7.534998
41 7.506543
41 7.582068
41 7.676130
41 7.562631
41 7.600108
41 7.639549
41 7.586819
41 7.632315
41 7.586677
41 7.218761
41 7.093525
41 7.158991
41 7.263870
41 7.197144
41 7.258822
41 7.027307
41 7.357768
41 7.248209
41 7.128606
41 7.227619
41 7.082518
41 7.117478
41 7.219906
41 7.081312
41 7.218115
41 7.130189
41 7.545794
41 7.334386
41 7.239678
41 7.401602
41 7.392944
41 7.322038
41 7.205012
41 7.463314
41 7.059685
41 7.192796
41 7.316593
41 7.386426
41 7.301474
41 7.299650
41 7.073562
41 7.139012
41 7.330402
41 7.253532
41 7.212851
41 7.105857
41 7.360802
41 7.074577
41 7.245451
41 7.506164
41 7.138925
41 7.285397
41 7.238178
41 7.320003
41 7.335547
41 7.457279
41 7.394982
41 7.131573
41 7.069759
41 7.035127
41 7.310443
41 7.213105
41 7.214021
41 7.238520
41 7.291877
41 7.251951
41 7.313524
41 7.312875
41 7.263027
41 8.747429
41 9.372908
41 9.381464
41 9.586148
41 9.073364
41 8.734977
41 8.695327
41 9.179198
41 8.860126
41 9.347623
41 9.322260
41 9.135367
41 9.474761
41 9.344417
41 9.499743
41 9.291436
41 9.284060
41 8.798579
41 9.246495
41 9.223087
41 9.200247
41 9.568215
41 9.227817
41 9.160284
41 9.142225
41 8.825810
41 9.079293
41 8.986545
41 9.161853
41 9.107264
41 9.138878
41 9.203840
41 8.994358
41 8.993680
41 9.017960
41 9.066693
41 8.908460
41 8.825081
41 9.103693
41 8.929729
41 9.385012
41 9.362380
41 9.570100
41 8.996328
41 9.343121
41 9.052559
41 9.358583
41 9.557411
41 8.771823
41 9.209792
41 9.245720
41 8.941327
41 9.096712
41 9.231193
41 9.204258
41 9.395380
41 8.946502
41 9.008261
41 9.170174
41 9.264920
41 8.105882
41 8.261104
41 8.086920
41 8.206414
41 8.140363
41 8.362214
41 8.532610
41 8.542844
41 8.343946
41 8.155909
41 8.159653
41 8.392876
41 8.349435
41 8.517353
41 8.337243
41 8.236116
41 8.415839
41 8.505237
41 8.484252
41 8.449566
41 8.304007
41 8.171512
41 8.338303
41 8.213873
41 8.379863
41 8.136197
41 8.364962
41 8.383738
41 8.244666
41 8.585919
41 8.177164
41 8.214568
41 8.163620
41 8.268486
41 8.316249
41 8.273784
41 8.235145
41 8.309988
41 8.325367
41 8.533910
41 8.359167
41 7.980394
41 8.405844
41 8.107352
41 8.224665
41 8.468453
41 8.103554
41 8.386348
41 8.141623
41 8.421058
41 8.176088
41 8.049549
41 8.291698
41 8.392501
41 8.246839
41 8.114354
41 8.265801
41 8.171355
41 8.201068
41 8.223974
41 8.305713
41 8.247795
41 8.115170
41 8.079940
41 8.110693
41 8.203291
41 8.100246
41 8.334032
41 7.942250
41 8.212456
41 7.973080
41 8.154106
41 8.148750
41 8.246694
41 8.050306
41 7.928930
41 8.072072
41 8.078112
41 8.072351
41 8.183204
41 8.157580
41 8.281336
41 8.127303
41 8.134487
41 8.290612
41 8.200906
41 8.323135
41 8.192872
41 8.058372
41 8.081553
41 8.303171
41 8.035529
41 8.072851
41 8.060594
41 8.273937
41 8.173622
41 7.931835
41 8.291795
41 7.974058
41 8.026212
41 8.046868
41 8.122202
41 8.120364
41 8.055625
41 8.066853
41 7.910681
41 8.095069
41 7.867277
41 8.144909
41 8.141534
41 8.117534
41 8.085335
41 8.228947
41 8.395552
41 8.231261
41 8.132276
41 8.225358
41 8.302257
41 8.139509
41 8.267423
41 8.191586
41 8.447702
41 8.244593
41 8.372096
41 8.413034
41 8.345454
41 8.248307
41 8.125495
41 8.242654
41 8.709365
41 8.369040
41 8.405269
41 8.363493
41 8.306502
41 8.435225
41 8.439802
41 8.592901
41 8.196105
41 8.267953
41 8.461886
41 8.261930
41 8.327537
41 8.298157
41 8.661693
41 8.672519
41 8.519130
41 8.645505
41 8.286785
41 8.493733
41 8.324514
41 8.418639
41 8.250296
41 8.345973
41 8.385174
41 8.645224
41 8.458009
41 8.551009
41 8.360312
41 8.493604
41 8.495920
41 8.401527
41 8.500532
41 8.428352
41 8.242902
41 8.584597
41 8.235429
41 8.439074
41 8.497080
41 8.145379
41 8.350196
41 8.546682
41 8.405534
41 8.481284
41 8.331317
41 8.269127
41 8.404035
41 8.416828
41 8.486582
41 8.535629
41 8.177039
41 7.602727
41 7.709029
41 7.717340
41 7.459629
41 7.690874
41 7.540637
41 7.628949
41 7.546574
41 7.728203
41 7.760576
41 7.467339
41 7.560540
41 7.669219
41 7.472876
41 7.621582
41 7.576444
41 7.757830
41 7.683635
41 7.671937
41 7.803673
41 7.543893
41 7.594271
41 7.695021
41 7.699209
41 7.678420
41 7.763733
41 7.762979
41 7.748115
41 7.794378
41 7.587341
41 7.697984
41 7.577289
41 7.634489
41 7.529390
41 7.652970
41 7.741105
41 7.527675
41 7.574912
41 7.646687
41 7.607698
41 7.638569
41 7.544464
41 7.531144
41 7.653976
41 7.595993
41 7.628718
41 7.528767
41 7.476222
41 7.440959
41 7.553166
41 7.554099
41 7.558712
41 7.476632
41 7.642879
41 7.625309
41 7.803053
41 7.632640
41 7.692988
41 7.788869
41 7.581291
41 7.906375
41 7.924588
41 8.069366
41 8.123838
41 7.910432
41 8.054047
41 7.962870
41 7.828484
41 7.862821
41 7.933830
41 8.004795
41 7.970222
41 8.096298
41 7.725207
41 8.076255
41 8.136499
41 7.903307
41 7.855347
41 7.910746
41 7.823195
41 8.007921
41 7.907273
41 8.142327
41 8.020790
41 8.028489
41 7.688888
41 7.860347
41 8.054673
41 8.065644
41 8.184081
41 7.868282
41 7.926963
41 8.062381
41 8.071451
41 8.115381
41 7.934963
41 8.146959
41 8.085915
41 7.987877
41 8.213510
41 7.974404
41 8.008219
41 8.141076
41 8.026698
41 8.087743
41 7.914917
41 8.023303
41 7.804043
41 7.786629
41 8.008039
41 7.933273
41 7.875342
41 8.138310
41 8.047426
41 8.183527
41 8.059608
41 8.067943
41 8.046643
41 8.033930
41 8.057275
41 7.481256
41 7.477753
41 7.529813
41 7.455919
41 7.444442
41 7.511617
41 7.487586
41 7.454840
41 7.610676
41 7.384080
41 7.513956
41 7.404951
41 7.373953
41 7.486244
41 7.557930
41 7.325285
41 7.443468
41 7.481139
41 7.694468
41 7.455340
41 7.419326
41 7.489174
41 7.423233
41 7.534050
41 7.331837
41 7.327228
41 7.209631
41 7.417162
41 7.376284
41 7.349131
41 7.510754
41 7.452172
41 7.441887
41 7.387911
41 7.505680
41 7.520501
41 7.438197
41 7.283559
41 7.454698
41 7.632589
41 7.511245
41 7.357477
41 7.568159
41 7.376444
41 7.493938
41 7.453789
41 7.641081
41 7.346791
41 7.452371
41 7.428983
41 7.521476
41 7.630953
41 7.523953
41 7.422112
41 7.536778
41 7.364969
41 7.561979
41 7.447413
41 7.485797
41 7.440187
41 7.444416
41 7.458482
41 7.587896
41 7.280159
41 7.464052
41 7.352802
41 7.290976
41 7.256662
41 7.394285
41 7.387717
41 7.318300
41 7.476908
41 7.424370
41 7.471446
41 7.401034
41 7.233356
41 7.407792
41 7.576819
41 7.263785
41 7.329120
41 7.358457
41 7.496725
41 7.289708
41 7.291278
41 7.466160
41 7.291172
41 7.405006
41 7.296367
41 7.409429
41 7.297676
41 7.333365
41 7.458192
41 7.301542
41 7.345377
41 7.262154
41 7.225248
41 7.256880
41 7.389027
41 7.288236
41 7.406017
41 7.346884
41 7.355066
41 7.305612
41 7.259842
41 7.247041
41 7.349219
41 7.405396
41 7.413810
41 7.239043
41 7.422739
41 7.375403
41 7.276034
41 7.452626
41 7.224878
41 7.391159
41 7.544512
41 7.296430
41 7.430156
41 7.400712
41 7.227470
41 7.700881
41 7.516951
41 7.422824
41 7.552969
41 7.427896
41 7.568097
41 7.523806
41 7.592752
41 7.563690
41 7.590334
41 7.546804
41 7.634242
41 7.477991
41 7.516958
41 7.642395
41 7.523850
41 7.531172
41 7.476964
41 7.457899
41 7.657425
41 7.550463
41 7.393675
41 7.604496
41 7.595880
41 7.638103
41 7.556114
41 7.557778
41 7.620236
41 7.692284
41 7.544190
41 7.434876
41 7.429683
41 7.575083
41 7.589354
41 7.510169
41 7.546705
41 7.502009
41 7.579000
41 7.493687
41 7.577454
41 7.444776
41 7.512743
41 7.499631
41 7.487348
41 7.614557
41 7.597969
41 7.460415
41 7.596241
41 7.631019
41 7.477261
41 7.367029
41 7.358226
41 7.490052
41 7.627283
41 7.469268
41 7.757586
41 7.543528
41 7.462806
41 7.515430
41 7.506060
41 7.468480
41 7.282660
41 7.276833
41 7.238680
41 7.265663
41 7.311892
41 7.239975
41 7.337720
41 7.194451
41 7.347325
41 7.161621
41 7.254954
41 7.303675
41 7.374091
41 7.289218
41 7.173470
41 7.390365
41 7.314881
41 7.378671
41 7.286634
41 7.205431
41 7.335478
41 7.356952
41 7.415486
41 7.348799
41 7.219281
41 7.273493
41 7.225965
41 7.452053
41 7.241901
41 7.261234
41 7.583553
41 7.510405
41 7.380909
41 7.249030
41 7.368626
41 7.440618
41 7.309063
41 7.389287
41 7.290018
41 7.431872
41 7.340040
41 7.334968
41 7.412162
41 7.096320
41 7.255932
41 7.322300
41 7.297334
41 7.366927
41 7.514353
41 7.212004
41 7.405992
41 7.247722
41 7.428808
41 7.417644
41 7.356425
41 7.285951
41 7.277264
41 7.359488
41 7.138610
41 8.591720
41 8.476346
41 8.943804
41 8.557405
41 8.727023
41 8.584982
41 8.341388
41 8.572339
41 8.597797
41 8.664948
41 8.689049
41 8.626928
41 8.553600
41 8.533774
41 8.532621
41 8.728737
41 8.690639
41 8.595670
41 8.523022
41 8.640251
41 8.547171
41 8.678206
41 8.519926
41 8.577833
41 8.579278
41 8.455202
41 8.643628
41 8.589254
41 8.447544
41 8.695273
41 8.447823
41 8.654889
41 8.604071
41 8.619496
41 8.656119
41 8.543570
41 8.523034
41 8.598466
41 8.569019
41 8.771410
41 8.501735
41 8.616533
41 8.511360
41 8.685312
41 8.589764
41 8.851411
41 8.544070
41 8.356896
41 8.753312
41 8.633106
41 8.701842
41 8.811742
41 8.818375
41 8.632573
41 8.489769
41 8.623782
41 8.706404
41 8.486212
41 8.604062
41 8.585825
41 7.886886
41 7.707550
41 7.776834
41 7.916576
41 7.659870
41 7.829439
41 7.770403
41 7.600918
41 7.731296
41 7.831371
41 7.958936
41 7.824943
41 7.808370
41 7.847364
41 7.922389
41 7.828496
41 7.933507
41 7.747368
41 7.697194
41 7.761167
41 7.665175
41 7.679086
41 7.890442
41 7.649083
41 7.653411
41 7.850622
41 7.900518
41 7.758499
41 7.791859
41 7.704955
41 7.785213
41 7.842859
41 7.873282
41 7.702859
41 7.854017
41 7.872751
41 7.761542
41 7.617903
41 8.029263
41 7.913966
41 7.661083
41 7.961459
41 7.705884
41 7.860814
41 7.812803
41 7.761801
41 7.762691
41 7.866423
41 7.870268
41 7.651443
41 7.902354
41 7.729579
41 7.870977
41 7.750033
41 7.842598
41 7.956700
41 7.948345
41 7.754854
41 7.727424
41 7.864091
41 8.003147
41 8.202694
41 8.228108
41 8.119403
41 8.174092
41 8.230861
41 7.939018
41 8.026114
41 8.175535
41 8.332396
41 8.194346
41 8.243657
41 8.204674
41 8.297846
41 8.370796
41 8.315802
41 8.149631
41 8.156068
41 8.242166
41 8.329286
41 8.262299
41 8.123916
41 8.081031
41 8.269806
41 8.251356
41 8.223576
41 8.090555
41 8.166562
41 8.253527
41 8.249866
41 8.091051
41 8.158342
41 8.125883
41 8.242583
41 8.387302
41 8.280198
41 8.053780
41 8.169117
41 8.028787
41 8.037413
41 8.048866
41 8.151050
41 8.071554
41 7.927073
41 8.088928
41 8.220256
41 8.081380
41 8.113252
41 8.239025
41 8.223422
41 8.363622
41 8.214354
41 8.305955
41 8.065693
41 8.060641
41 8.045330
41 7.993907
41 8.270354
41 8.138620
41 8.118747
41 7.446493
41 7.491972
41 7.573185
41 7.579259
41 7.528889
41 7.501469
41 7.657315
41 7.476799
41 7.694174
41 7.609031
41 7.528631
41 7.484692
41 7.560522
41 7.588299
41 7.565867
41 7.509188
41 7.648329
41 7.537202
41 7.489303
41 7.568883
41 7.677190
41 7.619801
41 7.576952
41 7.400957
41 7.493210
41 7.512880
41 7.569152
41 7.641952
41 7.435973
41 7.464949
41 7.546763
41 7.622025
41 7.479780
41 7.539412
41 7.533217
41 7.447197
41 7.577613
41 7.542789
41 7.491289
41 7.401169
41 7.480624
41 7.589947
41 7.508320
41 7.539550
41 7.477805
41 7.651681
41 7.461549
41 7.419613
41 7.537828
41 7.566988
41 7.596653
41 7.483751
41 7.266219
41 7.473053
41 7.554728
41 7.451427
41 7.430288
41 7.570842
41 7.521087
41 7.540016
41 7.679904
41 7.739761
41 7.652296
41 7.857150
41 7.818632
41 7.611860
41 7.838766
41 7.725142
41 7.787397
41 7.808686
41 7.853030
41 7.812553
41 7.890434
41 7.754849
41 7.745887
41 7.771403
41 7.729137
41 7.775057
41 7.784299
41 7.799290
41 7.910598
41 7.888578
41 7.712826
41 7.713838
41 7.791442
41 7.624614
41 7.636723
41 7.603762
41 7.825150
41 7.654065
41 7.677838
41 7.792594
41 7.740079
41 7.875693
41 7.887860
41 7.763917
41 7.689250
41 7.657782
41 7.684342
41 7.603039
41 7.514876
41 7.610611
41 7.711813
41 7.834627
41 7.686088
41 7.641992
41 7.722569
41 7.646520
41 7.807927
41 7.728218
41 7.674982
41 7.880116
41 7.799065
41 7.656046
41 7.739829
41 7.615660
41 7.647670
41 7.890743
41 7.748390
41 7.730660
41 7.449679
41 7.565352
41 7.430786
41 7.567276
41 7.474435
41 7.434079
41 7.398747
41 7.640699
41 7.573522
41 7.458044
41 7.468742
41 7.520718
41 7.581553
41 7.460197
41 7.488954
41 7.616531
41 7.467679
41 7.288425
41 7.479038
41 7.468412
41 7.457475
41 7.420764
41 7.508632
41 7.510988
41 7.483028
41 7.439924
41 7.534382
41 7.461348
41 7.475324
41 7.611539
41 7.466961
41 7.506390
41 7.429305
41 7.508155
41 7.537155
41 7.541490
41 7.585829
41 7.521552
41 7.535216
41 7.614710
41 7.481574
41 7.622037
41 7.712110
41 7.687081
41 7.528449
41 7.501982
41 7.491203
41 7.380600
41 7.642885
41 7.444319
41 7.493963
41 7.540254
41 7.512968
41 7.490214
41 7.440535
41 7.552092
41 7.442304
41 7.740027
41 7.499915
41 7.511042
41 7.388471
41 7.346920
41 7.459395
41 7.518030
41 7.440746
41 7.426257
41 7.409803
41 7.394556
41 7.501951
41 7.590200
41 7.413136
41 7.424067
41 7.443560
41 7.456288
41 7.553945
41 7.422380
41 7.459098
41 7.727061
41 7.373338
41 7.353678
41 7.632268
41 7.502175
41 7.513821
41 7.438321
41 7.436733
41 7.481565
41 7.379651
41 7.494608
41 7.273729
41 7.421788
41 7.347724
41 7.369651
41 7.468641
41 7.400589
41 7.426747
41 7.446849
41 7.437816
41 7.351274
41 7.425191
41 7.284069
41 7.387358
41 7.410609
41 7.449966
41 7.376361
41 7.468852
41 7.512839
41 7.383903
41 7.321536
41 7.446899
41 7.416451
41 7.461724
41 7.386919
41 7.412147
41 7.487099
41 7.374179
41 7.477033
41 7.449883
41 7.322469
41 7.326002
41 7.586107
41 7.478754
41 7.425057
41 7.525051
41 7.343204
41 7.611862
41 7.437575
41 7.381225
41 7.505099
41 7.331636
41 7.471991
41 7.601073
41 7.491827
41 7.459464
41 7.450221
41 7.481722
41 7.495962
41 7.439713
41 7.348588
41 7.368769
41 7.424155
41 7.358553
41 7.518924
41 7.280586
41 7.536655
41 7.354774
41 7.530789
41 7.332917
41 7.417538
41 7.375152
41 7.603444
41 7.519486
41 7.448887
41 7.483773
41 7.547078
41 7.441008
41 7.385405
41 7.403493
41 7.567881
41 7.676947
41 7.452010
41 7.214526
41 7.398538
41 7.427265
41 7.418330
41 7.419036
41 7.618190
41 7.311376
41 7.672261
41 7.509278
41 7.598294
41 7.436141
41 7.285326
41 7.490573
41 7.481459
41 7.426779
41 7.467290
41 7.486646
41 7.472976
41 7.419496
41 7.510401
41 6.911148
41 6.916462
41 6.877775
41 6.911338
41 7.057938
41 7.080533
41 6.984392
41 7.060254
41 7.106402
41 6.956502
41 7.009614
41 7.012374
41 6.935946
41 6.986469
41 6.990926
41 7.048534
41 7.026305
41 7.011928
41 7.066436
41 6.926374
41 7.011876
41 6.964652
41 6.912711
41 6.992611
41 7.018389
41 7.030598
41 6.944221
41 6.964681
41 6.925030
41 6.865503
41 7.126474
41 7.014026
41 6.964105
41 6.991450
41 7.150182
41 6.933415
41 7.151472
41 7.047579
41 6.960694
41 6.934822
41 6.963725
41 7.113405
41 6.980998
41 7.003980
41 6.957098
41 6.934356
41 6.963631
41 7.001788
41 6.932500
41 7.027140
41 7.058397
41 6.966497
41 6.962041
41 6.997536
41 6.950697
41 7.028374
41 7.105106
41 7.005584
41 7.026861
41 7.041147
41 7.743084
41 7.718457
41 7.900114
41 7.959345
41 7.906497
41 7.828128
41 7.859178
41 7.804666
41 7.799484
41 7.772072
41 7.778586
41 7.772831
41 7.775106
41 7.900689
41 7.578525
41 7.607468
41 7.831895
41 7.683395
41 7.585408
41 7.870391
41 7.830364
41 7.834553
41 7.733993
41 7.907353
41 7.828661
41 7.790178
41 7.923467
41 7.802626
41 7.708313
41 7.846126
41 7.652189
41 7.786723
41 8.038696
41 7.860742
41 7.897036
41 7.774733
41 7.820510
41 7.970127
41 7.794430
41 7.792215
41 7.828744
41 7.719729
41 7.832095
41 7.854041
41 7.834481
41 7.945879
41 7.708198
41 7.778872
41 7.790631
41 8.002785
41 7.870370
41 7.809841
41 7.831330
41 7.718053
41 7.899808
41 7.759736
41 7.740817
41 7.674896
41 7.682403
41 7.890761
41 8.053263
41 7.959638
41 8.112801
41 7.942694
41 8.032602
41 7.923576
41 7.914568
41 8.092703
41 8.076465
41 8.032788
41 8.204156
41 8.166363
41 8.050022
41 7.870046
41 8.057410
41 7.961730
41 7.930418
41 7.971269
41 8.017176
41 8.211562
41 7.975635
41 7.953932
41 8.132722
41 8.003993
41 7.965317
41 8.068162
41 8.079111
41 7.988637
41 7.812162
41 8.019622
41 8.141557
41 8.085370
41 8.112550
41 7.859794
41 7.948860
41 8.273356
41 8.267617
41 8.061427
41 8.063681
41 8.133955
41 8.024877
41 8.085618
41 8.149297
41 7.970327
41 7.998484
41 8.140811
41 8.272363
41 8.030275
41 8.201112
41 8.069310
41 8.110136
41 8.108001
41 8.294549
41 8.369695
41 8.187899
41 8.332226
41 8.044874
41 8.252675
41 8.298590
41 8.111366
41 8.087456
41 8.126607
41 8.123704
41 8.165684
41 8.205016
41 8.246961
41 8.200762
41 8.216348
41 8.028352
41 8.250834
41 7.923038
41 8.040473
41 8.266660
41 8.112288
41 8.058238
41 8.091057
41 7.971348
41 7.942018
41 8.179436
41 8.296843
41 8.250750
41 8.058752
41 8.092313
41 8.164190
41 7.959732
41 8.006068
41 8.189798
41 8.176633
41 7.906456
41 8.044383
41 7.984142
41 8.058665
41 7.941259
41 8.429771
41 8.068741
41 8.133995
41 8.136033
41 8.103854
41 8.063446
41 8.083922
41 8.056756
41 8.033131
41 8.117747
41 8.399167
41 8.257163
41 7.988856
41 8.065802
41 8.002792
41 8.297887
41 8.179632
41 7.999894
41 8.366292
41 8.213261
41 8.122275
41 8.257075
41 8.008761
41 7.945768
41 8.186145
41 8.194638
41 8.020162
41 7.681690
41 7.774345
41 7.848828
41 7.655399
41 7.954640
41 7.855218
41 7.621021
41 7.960931
41 7.684752
41 7.819041
41 7.705254
41 7.950800
41 7.778823
41 7.805636
41 7.816649
41 7.811358
41 7.710694
41 7.633558
41 7.726015
41 7.772778
41 7.695038
41 7.611256
41 7.759362
41 7.852088
41 7.837513
41 7.942824
41 7.797018
41 7.827067
41 7.900649
41 7.859302
41 7.936169
41 7.784301
41 7.674370
41 7.731357
41 7.800739
41 7.680039
41 7.647472
41 7.858205
41 7.702172
41 7.833443
41 7.681145
41 7.833727
41 7.861209
41 7.851247
41 7.830406
41 7.710772
41 7.884507
41 7.727499
41 7.843575
41 7.772907
41 7.745675
41 7.847041
41 7.624618
41 7.832775
41 7.820297
41 7.857372
41 7.787715
41 7.649296
41 7.726605
41 7.713687
41 7.623056
41 7.662441
41 7.688413
41 7.814338
41 7.632357
41 7.707699
41 7.644585
41 7.614110
41 7.729579
41 7.888628
41 8.046918
41 7.807281
41 7.807268
41 7.772262
41 7.813302
41 7.599517
41 7.628460
41 7.855965
41 7.860710
41 7.866261
41 7.914706
41 7.770040
41 7.679702
41 7.910446
41 7.713373
41 7.677910
41 7.823657
41 7.799225
41 7.872392
41 7.818785
41 7.628221
41 7.761420
41 7.666883
41 7.651648
41 7.681675
41 7.672360
41 7.705204
41 7.741718
41 7.743361
41 7.758559
41 7.728725
41 7.805169
41 7.680942
41 7.777217
41 7.863176
41 7.755456
41 7.772077
41 7.816726
41 7.918353
41 7.880851
41 7.819623
41 7.761084
41 7.846279
41 7.783582
41 7.772589
41 7.904259
41 7.969776
41 7.880533
41 7.734454
41 7.760996
41 7.326800
41 7.322544
41 7.268307
41 7.353056
41 7.455419
41 7.501619
41 7.343832
41 7.371884
41 7.396096
41 7.488649
41 7.363973
41 7.466550
41 7.321512
41 7.368605
41 7.289520
41 7.356999
41 7.442989
41 7.375603
41 7.379059
41 7.319483
41 7.355089
41 7.392274
41 7.425138
41 7.340986
41 7.505389
41 7.358333
41 7.383789
41 7.281718
41 7.403132
41 7.352793
41 7.286742
41 7.371718
41 7.470884
41 7.352494
41 7.332260
41 7.307290
41 7.381549
41 7.384130
41 7.446847
41 7.374860
41 7.406876
41 7.314575
41 7.519716
41 7.388043
41 7.452969
41 7.430178
41 7.417110
41 7.339752
41 7.304669
41 7.352046
41 7.401773
41 7.357721
41 7.333628
41 7.436834
41 7.366979
41 7.384354
41 7.207624
41 7.451066
41 7.364531
41 7.476184
41 6.906574
41 6.948817
41 6.815991
41 6.851784
41 6.960747
41 6.877455
41 6.959011
41 6.904121
41 6.914910
41 6.969475
41 6.995108
41 6.758265
41 6.964160
41 6.834086
41 6.969193
41 6.889318
41 6.870067
41 6.887056
41 6.914876
41 6.832935
41 7.022353
41 6.947044
41 7.055411
41 6.899427
41 6.978605
41 6.968526
41 6.800516
41 6.898988
41 6.868365
41 6.991685
41 6.940488
41 6.944961
41 7.005047
41 6.935179
41 6.991120
41 6.895156
41 6.933849
41 6.953281
41 6.947044
41 6.901871
41 6.900373
41 6.901501
41 6.911998
41 6.885911
41 6.960027
41 6.869283
41 6.869680
41 6.886238
41 6.929141
41 7.000523
41 6.845147
41 6.902764
41 6.821083
41 6.881545
41 6.903385
41 6.848045
41 6.866057
41 6.997760
41 6.862875
41 6.835979
41 8.025930
41 7.918962
41 8.124417
41 8.139222
41 7.970651
41 8.090365
41 8.077255
41 8.070554
41 8.221229
41 8.021084
41 8.213893
41 8.053066
41 8.015369
41 8.079073
41 8.117926
41 7.982751
41 8.114009
41 8.067447
41 8.063839
41 8.245366
41 8.145690
41 8.223486
41 8.028468
41 8.067595
41 8.081130
41 8.116803
41 8.040885
41 7.931727
41 7.972561
41 7.814316
41 7.936606
41 8.016396
41 8.285939
41 7.864154
41 8.006053
41 8.046500
41 7.830925
41 7.912913
41 8.062265
41 8.029624
41 8.120165
41 8.004356
41 7.954448
41 7.866206
41 8.086963
41 8.182561
41 7.979899
41 7.958558
41 7.718571
41 8.156225
41 8.016441
41 8.091768
41 7.738409
41 7.894907
41 7.851595
41 8.153432
41 7.973678
41 8.079777
41 7.948162
41 8.145286
41 8.298894
41 8.080163
41 8.330769
41 8.141941
41 8.232674
41 8.285733
41 8.462822
41 8.188226
41 7.983671
41 8.167023
41 8.112762
41 8.184618
41 8.232943
41 8.092984
41 8.405314
41 8.383637
41 8.270927
41 8.238763
41 8.273327
41 8.456012
41 8.283050
41 8.041491
41 8.235607
41 8.323055
41 8.084601
41 8.399051
41 8.102260
41 8.316265
41 8.027976
41 7.982486
41 8.252835
41 8.149710
41 8.119404
41 7.883995
41 8.087620
41 8.281677
41 8.305090
41 8.092169
41 8.086369
41 8.489718
41 8.266934
41 7.971196
41 8.122548
41 8.239123
41 8.381292
41 8.108464
41 8.328266
41 8.476847
41 8.563804
41 8.177510
41 8.521545
41 8.148449
41 8.009182
41 8.202405
41 8.262252
41 8.230279
41 8.444032
41 8.142986
41 8.156447
41 7.906368
41 7.574345
41 7.624194
41 7.562414
41 7.423038
41 7.490870
41 7.687139
41 7.545467
41 7.539826
41 7.622945
41 7.589118
41 7.461478
41 7.467299
41 7.703002
41 7.569620
41 7.559737
41 7.543652
41 7.668688
41 7.544770
41 7.558576
41 7.485968
41 7.553709
41 7.587405
41 7.688084
41 7.527576
41 7.442384
41 7.636032
41 7.605542
41 7.653810
41 7.752606
41 7.494119
41 7.657815
41 7.682856
41 7.569822
41 7.512308
41 7.641486
41 7.681246
41 7.670004
41 7.540903
41 7.548227
41 7.619523
41 7.523745
41 7.585558
41 7.429052
41 7.574281
41 7.477783
41 7.490918
41 7.629175
41 7.504135
41 7.702675
41 7.538253
41 7.581726
41 7.540584
41 7.556004
41 7.537177
41 7.558296
41 7.547430
41 7.494140
41 7.628579
41 7.534634
41 7.598296
41 8.089045
41 8.187455
41 7.910723
41 8.081390
41 7.936110
41 7.945129
41 8.022791
41 7.994482
41 8.103429
41 8.162148
41 8.129271
41 8.198159
41 8.151188
41 7.992088
41 8.107420
41 7.930097
41 8.166398
41 8.063803
41 8.240730
41 8.153346
41 8.132185
41 7.995830
41 8.113797
41 8.143677
41 8.094761
41 8.078460
41 8.117427
41 8.170611
41 8.234220
41 8.287941
41 8.072479
41 8.037720
41 7.888570
41 8.156977
41 8.179423
41 8.105943
41 8.078308
41 8.301723
41 8.117302
41 8.434634
41 7.883569
41 8.162083
41 7.973157
41 7.915015
41 8.015307
41 8.011964
41 8.291099
41 8.063325
41 8.274339
41 8.130703
41 7.968608
41 8.183584
41 8.126171
41 8.045176
41 8.055764
41 8.193246
41 7.957149
41 8.193070
41 8.170340
41 7.966795
41 8.084570
41 8.022258
41 7.882785
41 8.055297
41 8.168824
41 8.270418
41 7.953981
41 7.970223
41 7.969782
41 7.997684
41 8.016395
41 7.995781
41 8.000337
41 7.783367
41 7.885154
41 8.131760
41 8.151818
41 8.079441
41 8.052865
41 8.096418
41 8.046021
41 8.069729
41 8.129150
41 8.068780
41 7.778610
41 7.919044
41 7.900948
41 8.021076
41 8.013520
41 8.092270
41 7.824899
41 7.887829
41 8.004192
41 7.942440
41 8.017560
41 8.033871
41 7.914348
41 8.069522
41 8.144572
41 7.932083
41 8.134766
41 7.933247
41 7.826509
41 8.073529
41 8.012386
41 8.038072
41 7.852135
41 7.917966
41 7.923260
41 7.946654
41 7.870072
41 7.969622
41 8.024963
41 8.186288
41 7.975211
41 7.965737
41 7.956588
41 8.170587
41 8.200076
41 8.076513
41 7.692512
41 7.738641
41 7.672404
41 7.529704
41 7.719016
41 7.545184
41 7.587408
41 7.621985
41 7.542468
41 7.435422
41 7.628789
41 7.457755
41 7.613250
41 7.494042
41 7.456105
41 7.483949
41 7.554076
41 7.481819
41 7.611732
41 7.641179
41 7.546414
41 7.558554
41 7.564264
41 7.615103
41 7.508285
41 7.841542
41 7.645993
41 7.625970
41 7.710763
41 7.588220
41 7.799071
41 7.586843
41 7.696451
41 7.628499
41 7.582476
41 7.663101
41 7.738659
41 7.759009
41 7.541932
41 7.592588
41 7.553386
41 7.428964
41 7.622090
41 7.503006
41 7.567081
41 7.680697
41 7.494103
41 7.714315
41 7.653164
41 7.674216
41 7.668717
41 7.402026
41 7.645004
41 7.583358
41 7.546534
41 7.624937
41 7.739714
41 7.475493
41 7.597444
41 7.725529
41 7.820537
41 7.788020
41 7.907639
41 8.049995
41 8.153994
41 8.046206
41 7.986007
41 8.011201
41 8.092413
41 8.043872
41 8.161554
41 7.859043
41 8.024961
41 8.068500
41 7.861381
41 7.960299
41 7.935889
41 8.025605
41 8.024803
41 7.733351
41 7.819005
41 7.944980
41 8.264825
41 7.978026
41 7.965514
41 7.857850
41 7.986845
41 7.894403
41 7.933449
41 8.106135
41 7.894728
41 7.732241
41 7.931489
41 7.636999
41 7.782118
41 7.769400
41 7.905765
41 7.736269
41 8.063612
41 7.992679
41 7.747249
41 7.900716
41 7.811398
41 7.930638
41 7.753257
41 8.031994
41 8.067612
41 7.916699
41 8.061818
41 7.764415
41 8.098708
41 7.972231
41 7.929211
41 7.772485
41 8.009031
41 7.965785
41 7.877390
41 8.194322
41 8.037571
41 8.124880
41 7.494131
41 7.362192
41 7.322648
41 7.250339
41 7.332218
41 7.351066
41 7.405151
41 7.236786
41 7.396718
41 7.377728
41 7.408620
41 7.404175
41 7.372902
41 7.446151
41 7.371800
41 7.266630
41 7.272678
41 7.388086
41 7.294979
41 7.242788
41 7.494758
41 7.515881
41 7.461538
41 7.432244
41 7.274050
41 7.412060
41 7.274660
41 7.280830
41 7.393415
41 7.257392
41 7.300016
41 7.297450
41 7.248731
41 7.434120
41 7.416539
41 7.442752
41 7.402397
41 7.337483
41 7.418033
41 7.321149
41 7.372170
41 7.335793
41 7.363042
41 7.525420
41 7.325346
41 7.276479
41 7.312798
41 7.379403
41 7.346978
41 7.278412
41 7.487498
41 7.542307
41 7.363734
41 7.491828
41 7.412071
41 7.346403
41 7.398529
41 7.449137
41 7.198415
41 7.331707
41 8.074217
41 7.908184
41 8.068576
41 7.861927
41 8.002116
41 7.657163
41 7.897117
41 7.943397
41 8.044871
41 7.878775
41 8.071831
41 8.130113
41 7.947676
41 8.110620
41 8.095433
41 7.731094
41 7.913539
41 7.986906
41 7.930217
41 7.991195
41 7.767486
41 7.926292
41 7.798234
41 7.902539
41 7.918414
41 7.908252
41 8.088136
41 7.830692
41 8.060306
41 7.762500
41 8.143065
41 7.820896
41 7.961903
41 7.905888
41 8.009869
41 7.931628
41 7.979386
41 7.932802
41 7.929218
41 7.977920
41 8.113484
41 8.000005
41 8.019140
41 7.926435
41 8.035318
41 7.857930
41 8.094229
41 7.814445
41 8.052673
41 8.003883
41 7.951846
41 7.891709
41 8.113029
41 8.077385
41 8.022103
41 8.042242
41 7.997554
41 8.023988
41 7.897910
41 8.069666
41 8.120146
41 8.361736
41 8.286445
41 8.208048
41 8.289931
41 8.043300
41 8.205424
41 8.247705
41 8.222149
41 8.303265
41 8.328849
41 8.102428
41 8.333263
41 8.365072
41 8.445138
41 8.177397
41 8.146007
41 8.316799
41 8.171101
41 8.276836
41 8.292298
41 8.010931
41 8.396992
41 8.338497
41 8.110563
41 8.441539
41 8.351115
41 8.141573
41 8.145413
41 8.069609
41 8.380079
41 8.397379
41 8.084369
41 8.107973
41 8.251492
41 8.193079
41 8.389355
41 8.206863
41 8.238257
41 8.136228
41 8.240310
41 8.404204
41 8.396597
41 8.219763
41 8.281559
41 8.148688
41 8.147610
41 8.131345
41 8.139254
41 8.059566
41 8.051902
41 8.259475
41 8.149676
41 8.087284
41 8.379215
41 8.135109
41 8.437629
41 8.263937
41 8.270056
41 8.323203
41 8.353940
41 8.346009
41 8.269594
41 8.392587
41 8.117083
41 8.290690
41 8.083102
41 8.199006
41 8.287080
41 8.341971
41 8.331302
41 8.609601
41 8.317308
41 8.300003
41 8.161239
41 8.439881
41 8.396619
41 8.279777
41 8.114103
41 8.392763
41 8.153295
41 8.351289
41 8.496567
41 8.257035
41 8.160078
41 8.398409
41 8.167035
41 8.403884
41 8.269668
41 8.127869
41 8.266950
41 8.448791
41 8.189903
41 8.170601
41 8.426152
41 8.436489
41 8.399782
41 8.244888
41 8.211239
41 8.323146
41 8.232437
41 8.349736
41 8.428019
41 8.589276
41 8.205023
41 8.261326
41 8.184571
41 8.346459
41 8.343742
41 8.555243
41 8.733677
41 8.312270
41 8.431570
41 8.373696
41 8.423885
41 8.308370
41 8.115597
41 8.443794
41 8.318627
41 8.169789
41 7.742525
41 7.697243
41 7.750736
41 7.703206
41 7.790937
41 7.685636
41 7.712114
41 7.638086
41 7.665871
41 7.616965
41 7.595795
41 7.623330
41 7.693862
41 7.819004
41 7.676562
41 7.757231
41 7.621119
41 7.538091
41 7.630459
41 7.530175
41 7.614289
41 7.674253
41 7.713421
41 7.652846
41 7.566852
41 7.787478
41 7.637187
41 7.679144
41 7.544540
41 7.589260
41 7.782078
41 7.615785
41 7.573196
41 7.568949
41 7.781607
41 7.721177
41 7.644926
41 7.737331
41 7.570332
41 7.614996
41 7.741658
41 7.733530
41 7.605995
41 7.737934
41 7.771019
41 7.663099
41 7.728181
41 7.594930
41 7.704435
41 7.741683
41 7.630475
41 7.686349
41 7.826332
41 7.719497
41 7.639231
41 7.598094
41 7.761850
41 7.772573
41 7.720433
41 7.727648
41 8.046561
41 8.132508
41 8.024431
41 7.928230
41 7.923275
41 8.138703
41 7.934745
41 8.107207
41 8.250835
41 8.294824
41 8.080388
41 8.185173
41 8.147629
41 8.006323
41 7.937513
41 7.829356
41 8.151980
41 8.078480
41 8.184677
41 8.227149
41 7.979740
41 8.070726
41 7.919167
41 8.006179
41 7.946599
41 8.200716
41 8.127460
41 7.952437
41 8.068406
41 8.097655
41 7.850843
41 8.096287
41 8.103860
41 8.205934
41 7.963959
41 7.957641
41 7.915420
41 8.143256
41 8.158797
41 7.960719
41 8.111151
41 8.032360
41 8.055560
41 7.828027
41 8.000126
41 8.066598
41 7.904686
41 7.937337
41 8.192364
41 8.213228
41 8.054841
41 8.070463
41 7.924147
41 8.292393
41 7.895917
41 8.230447
41 7.913480
41 7.929023
41 8.233794
41 8.253164
41 7.692143
41 7.497090
41 7.481774
41 7.561854
41 7.616738
41 7.513708
41 7.451200
41 7.587427
41 7.549805
41 7.457916
41 7.566527
41 7.699869
41 7.813970
41 7.616473
41 7.529185
41 7.532341
41 7.601122
41 7.574220
41 7.457949
41 7.609084
41 7.457321
41 7.650629
41 7.550246
41 7.302861
41 7.571115
41 7.607511
41 7.519814
41 7.613842
41 7.575118
41 7.556600
41 7.588163
41 7.638972
41 7.604091
41 7.553945
41 7.658589
41 7.650897
41 7.585509
41 7.698122
41 7.725280
41 7.514526
41 7.512159
41 7.640736
41 7.408406
41 7.547987
41 7.612868
41 7.742859
41 7.856691
41 7.656343
41 7.638220
41 7.628625
41 7.403327
41 7.545517
41 7.721914
41 7.665671
41 7.588854
41 7.343595
41 7.423239
41 7.525213
41 7.585782
41 7.599925
41 8.226960
41 8.113209
41 8.260351
41 8.168547
41 8.325717
41 8.005766
41 7.890607
41 7.824152
41 8.042802
41 7.993858
41 8.204235
41 8.201040
41 7.963788
41 8.098603
41 8.079460
41 8.015706
41 8.093498
41 7.984486
41 8.208692
41 8.202597
41 7.911116
41 7.990582
41 7.922016
41 7.882679
41 8.037178
41 8.148046
41 8.048717
41 7.975993
41 7.876259
41 8.040287
41 8.088704
41 8.172224
41 7.797446
41 7.928264
41 8.037149
41 7.876049
41 8.134650
41 8.085641
41 7.973284
41 7.949641
41 7.864186
41 7.976048
41 8.466151
41 8.027493
41 8.187089
41 7.850936
41 7.879771
41 7.836474
41 7.938507
41 8.088324
41 8.078952
41 8.072779
41 8.151521
41 7.996465
41 7.933589
41 7.901862
41 8.057203
41 7.764294
41 8.021273
41 8.025220
41 8.714176
41 8.691125
41 8.680508
41 8.858435
41 8.758756
41 8.455714
41 8.666723
41 8.497048
41 8.585710
41 8.858562
41 8.824777
41 8.575971
41 8.534979
41 8.857053
41 8.647294
41 8.797917
41 8.778422
41 9.021440
41 8.824795
41 8.775148
41 8.601513
41 8.921703
41 8.871744
41 8.925937
41 8.639074
41 8.856067
41 8.738080
41 8.824113
41 8.846027
41 8.741969
41 8.424982
41 8.869651
41 8.561015
41 8.917964
41 8.860689
41 8.803269
41 8.726052
41 8.528996
41 8.852489
41 8.653112
41 8.596110
41 8.783567
41 8.532049
41 8.501596
41 8.662021
41 8.769465
41 8.475382
41 8.826214
41 8.537009
41 8.761120
41 8.692854
41 8.813374
41 8.705016
41 8.576925
41 8.823516
41 8.720133
41 8.675252
41 8.715069
41 8.612622
41 8.766861
41 8.089249
41 8.487372
41 8.889685
41 8.274214
41 8.389353
41 8.152017
41 8.299593
41 8.421124
41 8.215830
41 8.544646
41 8.377763
41 8.356310
41 8.533013
41 8.580603
41 8.203902
41 8.661606
41 8.977364
41 8.662891
41 8.671644
41 8.577382
41 8.219264
41 8.521795
41 8.409079
41 8.354822
41 8.379641
41 8.312221
41 8.761807
41 8.354123
41 8.316288
41 8.169730
41 8.554791
41 8.254236
41 8.253384
41 8.272965
41 8.384892
41 8.304434
41 8.484755
41 8.660082
41 8.789432
41 8.787814
41 8.757589
41 8.363851
41 8.603550
41 8.418838
41 8.904676
41 8.817694
41 8.500964
41 8.216490
41 8.568816
41 8.245483
41 8.755417
41 8.650438
41 8.664956
41 8.524752
41 8.443384
41 8.511010
41 8.565557
41 8.638805
41 8.119938
41 8.444089
41 7.666834
41 8.060099
41 7.788485
41 7.776103
41 7.894841
41 7.811958
41 7.732581
41 7.785438
41 7.623967
41 7.569771
41 7.934274
41 7.748762
41 7.825799
41 7.810086
41 7.717160
41 7.888839
41 7.891794
41 7.873362
41 7.702334
41 7.925740
41 7.625657
41 7.751415
41 7.909412
41 7.583208
41 7.726754
41 7.785061
41 7.753761
41 7.661045
41 7.800101
41 7.767443
41 7.811974
41 7.683192
41 7.753352
41 7.702639
41 7.856665
41 7.601814
41 7.594292
41 7.791560
41 7.574027
41 7.719537
41 7.477896
41 7.878650
41 7.981441
41 7.708211
41 7.779253
41 7.666941
41 7.615380
41 7.809487
41 7.879960
41 7.726756
41 7.765707
41 7.722955
41 7.819385
41 7.954127
41 7.680993
41 7.888631
41 7.908620
41 7.684468
41 7.787264
41 7.761812
41 8.003345
41 7.777626
41 7.768405
41 7.886768
41 8.066028
41 7.913128
41 7.998521
41 7.942067
41 7.824619
41 7.873245
41 8.129159
41 7.825351
41 8.112437
41 7.777949
41 7.667701
41 7.945271
41 7.753015
41 7.764351
41 7.848258
41 7.995738
41 8.067563
41 8.011351
41 7.934290
41 7.905292
41 8.154044
41 7.671305
41 7.763522
41 8.018018
41 7.772653
41 7.690992
41 7.832846
41 7.883581
41 7.819280
41 7.974872
41 7.842325
41 7.862109
41 7.844281
41 7.906106
41 7.952867
41 7.886766
41 7.966210
41 7.972593
41 8.133223
41 7.760319
41 7.762523
41 7.836852
41 7.846804
41 7.969861
41 7.817389
41 8.057786
41 7.916449
41 8.005577
41 7.880311
41 8.075090
41 8.092240
41 7.998202
41 7.799358
41 7.729193
41 7.822900
41 7.935536
41 7.591242
41 7.567191
41 7.779201
41 7.532743
41 7.579667
41 7.684715
41 7.590175
41 7.787938
41 7.626096
41 7.638502
41 7.646526
41 7.672850
41 7.634209
41 7.754020
41 7.799438
41 7.826398
41 7.633761
41 7.553922
41 7.805086
41 7.630765
41 7.804466
41 7.715355
41 7.564606
41 7.721444
41 7.703287
41 7.660800
41 7.563569
41 7.670112
41 7.661139
41 7.813533
41 7.684138
41 7.629870
41 7.747810
41 7.651437
41 7.634764
41 7.696496
41 7.627804
41 7.714312
41 7.591881
41 7.657602
41 7.676879
41 7.801105
41 7.795978
41 7.613717
41 7.662419
41 7.732649
41 7.693943
41 7.704192
41 7.645878
41 7.658768
41 7.822784
41 7.864639
41 7.951918
41 7.671506
41 7.700363
41 7.471524
41 7.701305
41 7.535864
41 7.717475
41 7.517906
41 7.859335
41 7.831775
41 7.765596
41 7.812625
41 7.801897
41 7.814922
41 7.801700
41 7.782009
41 7.835834
41 7.722040
41 7.967876
41 7.831143
41 7.753115
41 7.876304
41 7.877426
41 8.061764
41 7.759222
41 7.913918
41 7.880439
41 8.131296
41 7.867324
41 7.842756
41 7.932314
41 7.851513
41 7.862565
41 8.003737
41 7.688425
41 7.804349
41 7.936950
41 7.815384
41 7.888061
41 7.700496
41 7.866846
41 7.737553
41 7.900890
41 7.948866
41 8.030454
41 7.788239
41 7.847451
41 7.817748
41 8.028071
41 7.896786
41 7.903333
41 7.887260
41 7.880337
41 7.791708
41 7.916902
41 7.883789
41 7.770378
41 7.647743
41 7.848730
41 7.814802
41 7.772288
41 7.700531
41 7.792762
41 7.988433
41 7.892751
41 7.738638
41 7.836080
41 8.020573
41 7.670439
41 7.879508
41 7.585986
41 7.584626
41 7.540142
41 7.693171
41 7.653753
41 7.594776
41 7.673038
41 7.732771
41 7.897925
41 7.433961
41 7.679418
41 7.882462
41 7.491111
41 7.681037
41 7.951843
41 7.741968
41 7.755248
41 7.870164
41 7.722842
41 7.828610
41 7.699541
41 7.879477
41 7.654092
41 7.672646
41 7.619704
41 7.669904
41 7.628799
41 8.039030
41 7.744876
41 7.674411
41 7.673775
41 7.698801
41 7.979721
41 7.829869
41 7.655238
41 7.654427
41 7.763762
41 7.627256
41 7.521394
41 7.705658
41 7.682996
41 7.522441
41 7.862794
41 7.843753
41 7.872455
41 7.699338
41 7.608286
41 7.651693
41 7.912988
41 7.777683
41 7.537070
41 7.828748
41 7.657584
41 7.557072
41 7.669865
41 7.825844
41 7.472104
41 7.620753
41 8.303847
41 8.576329
41 8.604838
41 8.589028
41 8.461269
41 8.366085
41 8.437141
41 8.584403
41 8.579763
41 8.380598
41 8.531157
41 8.169900
41 8.414276
41 8.430665
41 8.395885
41 8.349549
41 8.266669
41 8.245657
41 8.616605
41 8.332252
41 8.607548
41 8.586189
41 8.344132
41 8.602803
41 8.342415
41 8.390018
41 8.684713
41 8.681441
41 8.407685
41 8.485583
41 8.538458
41 8.461562
41 8.796174
41 8.402889
41 8.585189
41 8.388887
41 8.311805
41 8.460773
41 8.591435
41 8.544016
41 8.392434
41 8.312542
41 8.344904
41 8.423718
41 8.461910
41 8.472728
41 8.525630
41 8.368168
41 8.644046
41 8.455645
41 8.342742
41 8.478725
41 8.335124
41 8.311530
41 8.229597
41 8.339732
41 8.556206
41 8.505777
41 8.603571
41 8.571482
41 8.084864
41 7.931766
41 8.185654
41 7.969767
41 7.944164
41 8.145694
41 8.047054
41 8.216400
41 8.097740
41 7.982775
41 7.915033
41 8.018076
41 8.203922
41 7.982146
41 8.028931
41 8.215111
41 7.829714
41 8.186780
41 8.262883
41 8.179199
41 8.102104
41 7.821378
41 7.976275
41 7.858660
41 7.998809
41 7.859768
41 8.091716
41 8.001959
41 7.785339
41 8.244291
41 8.055753
41 8.099582
41 7.745566
41 7.816128
41 7.973641
41 7.948940
41 7.983950
41 8.043052
41 7.874633
41 8.269068
41 7.946033
41 7.847259
41 8.172628
41 8.044273
41 7.862110
41 8.108950
41 8.153583
41 8.111068
41 8.025314
41 7.960749
41 7.937614
41 8.101148
41 8.142400
41 8.226105
41 7.965135
41 7.970505
41 7.948865
41 8.095305
41 8.180737
41 8.104166
41 7.605687
41 7.700780
41 7.399331
41 7.618160
41 7.506999
41 7.509906
41 7.617311
41 7.460133
41 7.644714
41 7.676631
41 7.615233
41 7.443564
41 7.623681
41 7.420435
41 7.518238
41 7.639058
41 7.590922
41 7.591626
41 7.635672
41 7.658419
41 7.643368
41 7.552874
41 7.609385
41 7.625653
41 7.505018
41 7.603726
41 7.498839
41 7.553649
41 7.463488
41 7.541494
41 7.543175
41 7.533654
41 7.407950
41 7.535732
41 7.475072
41 7.575536
41 7.522794
41 7.532376
41 7.608226
41 7.637044
41 7.513479
41 7.408738
41 7.665820
41 7.638570
41 7.622486
41 7.529109
41 7.616746
41 7.465407
41 7.564086
41 7.570194
41 7.651972
41 7.709405
41 7.526991
41 7.632294
41 7.464329
41 7.593740
41 7.571952
41 7.345667
41 7.661928
41 7.537995
41 7.424521
41 7.403663
41 7.426340
41 7.414983
41 7.465144
41 7.519693
41 7.439993
41 7.417755
41 7.548836
41 7.542844
41 7.337403
41 7.230739
41 7.370817
41 7.317297
41 7.424559
41 7.553404
41 7.374044
41 7.515781
41 7.600754
41 7.614807
41 7.416408
41 7.434843
41 7.349497
41 7.538342
41 7.607834
41 7.424059
41 7.414567
41 7.392643
41 7.397976
41 7.483392
41 7.350847
41 7.456619
41 7.510448
41 7.461437
41 7.644493
41 7.422846
41 7.391398
41 7.617448
41 7.577862
41 7.455031
41 7.466972
41 7.397769
41 7.315434
41 7.309224
41 7.303721
41 7.365258
41 7.392037
41 7.392463
41 7.478243
41 7.432993
41 7.313717
41 7.407270
41 7.439071
41 7.485015
41 7.486329
41 7.478272
41 7.461875
41 7.603270
41 7.234156
41 7.449264
41 8.758763
41 8.568209
41 8.816313
41 8.775637
41 8.629489
41 8.423749
41 8.434247
41 8.515941
41 8.139813
41 8.471338
41 8.307774
41 7.951905
41 7.973606
41 8.492605
41 8.497670
41 8.313987
41 8.563692
41 8.193604
41 8.532097
41 8.932923
41 8.723267
41 8.795645
41 8.466015
41 8.614833
41 8.492339
41 8.455099
41 8.362861
41 8.126610
41 8.239691
41 8.495476
41 8.224237
41 8.259896
41 8.449461
41 8.480856
41 8.389024
41 8.168355
41 8.144407
41 8.241349
41 8.290274
41 8.056168
41 8.219224
41 8.222583
41 8.347098
41 8.309622
41 8.490670
41 8.632458
41 8.533766
41 8.175692
41 8.151421
41 8.373973
41 8.312545
41 8.678512
41 8.397777
41 8.259257
41 8.211671
41 8.382503
41 8.279678
41 8.167356
41 8.220472
41 8.503381
41 8.072782
41 7.943031
41 8.125531
41 7.966798
41 8.084077
41 8.117337
41 8.099200
41 7.997663
41 8.169257
41 8.166155
41 8.027567
41 8.082734
41 7.873406
41 8.032000
41 8.002065
41 8.153980
41 8.066212
41 8.179251
41 7.932571
41 7.861020
41 8.012409
41 8.053608
41 8.109479
41 8.171596
41 7.983138
41 8.143169
41 8.026814
41 8.013943
41 8.100530
41 7.971240
41 8.089772
41 8.169138
41 8.061169
41 8.015955
41 8.112189
41 7.975122
41 8.038292
41 8.022317
41 8.067538
41 7.826349
41 8.124146
41 8.166748
41 8.188521
41 8.175989
41 8.276496
41 8.232465
41 7.967466
41 7.888112
41 8.111992
41 8.027575
41 8.102778
41 8.001963
41 7.895063
41 8.058129
41 8.152002
41 8.211531
41 8.091731
41 8.144320
41 8.032103
41 8.057276
41 7.396871
41 7.515091
41 7.470166
41 7.372164
41 7.402992
41 7.445250
41 7.571803
41 7.483694
41 7.564378
41 7.537250
41 7.548243
41 7.482193
41 7.379091
41 7.617982
41 7.368955
41 7.459583
41 7.353902
41 7.491392
41 7.542761
41 7.509516
41 7.278659
41 7.467974
41 7.633369
41 7.375679
41 7.469554
41 7.501150
41 7.480164
41 7.423795
41 7.375913
41 7.472079
41 7.555590
41 7.427849
41 7.420280
41 7.523138
41 7.473361
41 7.621895
41 7.274143
41 7.441397
41 7.464186
41 7.402235
41 7.604242
41 7.459274
41 7.371130
41 7.336614
41 7.570875
41 7.561509
41 7.507190
41 7.542870
41 7.557120
41 7.502949
41 7.372473
41 7.423137
41 7.344268
41 7.424038
41 7.613512
41 7.583232
41 7.370454
41 7.457313
41 7.423867
41 7.401451
41 7.527117
41 7.551014
41 7.398435
41 7.362898
41 7.470567
41 7.517312
41 7.445165
41 7.494802
41 7.348571
41 7.622644
41 7.642301
41 7.426249
41 7.324472
41 7.496860
41 7.435308
41 7.512758
41 7.526356
41 7.510940
41 7.334559
41 7.385583
41 7.470155
41 7.492628
41 7.432322
41 7.437292
41 7.556048
41 7.443472
41 7.526825
41 7.509390
41 7.475683
41 7.635687
41 7.705521
41 7.467117
41 7.520682
41 7.497046
41 7.562234
41 7.428215
41 7.334070
41 7.490882
41 7.406595
41 7.553583
41 7.336551
41 7.423876
41 7.316958
41 7.334932
41 7.384451
41 7.437328
41 7.344864
41 7.437309
41 7.349001
41 7.347153
41 7.610488
41 7.587163
41 7.434549
41 7.597554
41 7.505295
41 7.432662
41 7.521834
41 7.472455
41 7.460719
41 7.478139
41 8.106168
41 8.029712
41 8.051800
41 7.935642
41 8.024345
41 7.957182
41 7.799009
41 7.813092
41 8.027511
41 7.979361
41 7.825358
41 8.075951
41 7.918265
41 8.037507
41 7.941691
41 8.075284
41 8.031545
41 7.790713
41 7.973289
41 7.932527
41 7.924573
41 8.231325
41 7.954625
41 8.052895
41 7.666035
41 8.008989
41 7.812813
41 7.840798
41 7.946592
41 7.980722
41 7.970204
41 7.990543
41 7.623471
41 7.927428
41 7.802601
41 7.979161
41 8.064664
41 7.822526
41 8.079102
41 8.008811
41 7.976121
41 7.764999
41 8.042595
41 8.080041
41 7.832313
41 8.095188
41 8.106512
41 7.986965
41 7.891835
41 7.920323
41 7.898183
41 7.793218
41 7.899276
41 7.836455
41 7.985628
41 7.954147
41 7.993095
41 7.930319
41 7.843386
41 7.980572
41 7.778938
41 7.681811
41 7.695385
41 7.818108
41 7.810698
41 7.825617
41 7.809447
41 7.662727
41 7.685478
41 7.742028
41 7.673080
41 7.667390
41 7.719739
41 7.710314
41 7.645832
41 8.043589
41 7.784713
41 7.768272
41 7.612914
41 7.744100
41 7.666487
41 7.721092
41 7.622250
41 7.774129
41 7.746371
41 7.839109
41 7.820358
41 7.841835
41 7.705305
41 7.834872
41 7.992105
41 7.614263
41 7.697266
41 7.856012
41 7.797073
41 7.678181
41 7.864601
41 7.768448
41 7.683962
41 7.747104
41 7.783825
41 7.853857
41 7.856251
41 7.772893
41 7.687948
41 7.642294
41 7.686333
41 7.620901
41 7.816713
41 7.771888
41 7.619674
41 7.686758
41 7.635986
41 7.708890
41 7.722736
41 7.822927
41 7.812409
41 7.699791
41 7.561481
41 7.717748
41 8.145389
41 8.173664
41 7.960053
41 8.127733
41 8.126473
41 8.035637
41 7.879142
41 7.842846
41 7.869408
41 8.032344
41 7.896508
41 7.974042
41 8.204177
41 8.055689
41 7.850732
41 8.025212
41 7.941525
41 7.883061
41 7.944396
41 7.898060
41 8.110009
41 7.893118
41 7.839683
41 7.944342
41 8.022569
41 7.975139
41 7.979197
41 8.105311
41 7.811321
41 8.029859
41 7.962100
41 8.193273
41 8.075033
41 7.898115
41 8.043503
41 8.204299
41 8.031103
41 8.009617
41 8.067922
41 7.875870
41 8.167645
41 8.364626
41 7.966157
41 8.032166
41 7.905471
41 8.057961
41 8.140207
41 8.058543
41 8.105372
41 8.021081
41 8.209119
41 8.117573
41 8.032320
41 7.936441
41 7.959601
41 8.085482
41 7.861728
41 7.929343
41 7.859967
41 7.993672
41 7.300515
41 7.251998
41 7.434247
41 7.383646
41 7.315278
41 7.233496
41 7.216203
41 7.222496
41 7.263161
41 7.309702
41 7.344532
41 7.375537
41 7.351441
41 7.350330
41 7.350859
41 7.367814
41 7.286890
41 7.347281
41 7.391640
41 7.121255
41 7.097980
41 7.216020
41 7.202307
41 7.237607
41 7.198890
41 7.193575
41 7.389236
41 7.378999
41 7.188986
41 7.229127
41 7.250840
41 7.159726
41 7.147563
41 7.317941
41 7.313020
41 7.338125
41 7.303594
41 7.209820
41 7.397025
41 7.400380
41 7.430550
41 7.114601
41 7.237950
41 7.355998
41 7.357510
41 7.243890
41 7.219803
41 7.293690
41 7.243835
41 7.240138
41 7.304989
41 7.144962
41 7.322578
41 7.464043
41 7.298207
41 7.246165
41 7.316637
41 7.349679
41 7.253844
41 7.365851
41 7.447593
41 7.072138
41 7.122785
41 7.232030
41 7.300299
41 7.337416
41 7.101584
41 7.159332
41 7.212834
41 7.257428
41 7.184772
41 7.359207
41 7.211202
41 7.252479
41 7.278681
41 7.258512
41 7.281323
41 7.192827
41 7.331761
41 7.339690
41 7.285940
41 7.118523
41 7.239695
41 7.141988
41 7.088341
41 7.113176
41 7.359637
41 7.239937
41 7.322350
41 7.180782
41 7.135252
41 7.342244
41 7.366322
41 7.244517
41 7.142596
41 7.376393
41 7.312115
41 7.104320
41 7.148686
41 7.249408
41 7.164139
41 7.250627
41 7.167267
41 7.167582
41 7.374517
41 7.312337
41 7.103701
41 7.248543
41 7.219508
41 7.229128
41 7.239359
41 7.218510
41 7.241196
41 7.179409
41 7.271297
41 7.079082
41 7.336156
41 7.279903
41 7.221120
41 7.243897
41 7.129345
41 7.237294
41 7.216018
41 7.104831
41 7.171546
41 7.147056
41 7.187632
41 7.244403
41 7.295276
41 7.022751
41 7.203121
41 7.216146
41 7.033113
41 7.149549
41 7.041962
41 7.168287
41 7.107071
41 7.275345
41 7.044411
41 7.082640
41 7.056461
41 7.242604
41 7.233376
41 7.404033
41 7.079747
41 7.133564
41 7.115431
41 7.177543
41 7.312779
41 7.158734
41 7.149355
41 7.219928
41 7.225514
41 7.142064
41 7.172176
41 7.218274
41 7.275060
41 7.170636
41 7.226844
41 7.207007
41 7.165186
41 7.105125
41 7.213169
41 7.056587
41 7.094123
41 7.218319
41 7.175219
41 7.198609
41 7.166116
41 7.045905
41 6.990422
41 7.188385
41 7.140083
41 7.167612
41 7.248889
41 7.095004
41 7.223640
41 7.187039
41 7.230622
41 7.256689
41 8.096680
41 7.971867
41 7.910057
41 8.104750
41 7.981404
41 7.930081
41 7.910464
41 7.893513
41 8.180644
41 8.138613
41 7.884322
41 8.062004
41 8.185433
41 7.793135
41 8.102244
41 7.861699
41 8.003728
41 8.109804
41 8.058134
41 8.129071
41 7.976243
41 7.990092
41 8.023981
41 7.969791
41 8.005696
41 8.101575
41 7.806562
41 8.168397
41 8.065918
41 7.997187
41 7.904508
41 8.038152
41 8.016858
41 8.080468
41 7.941511
41 7.940979
41 7.999951
41 7.964880
41 7.861982
41 7.945665
41 7.999886
41 8.002433
41 7.748396
41 8.135076
41 7.842801
41 7.742754
41 7.817469
41 8.061314
41 8.184098
41 7.784203
41 7.799110
41 8.098038
41 7.943005
41 7.858654
41 7.789815
41 8.034990
41 7.845758
41 7.951444
41 8.175978
41 8.079143
41 7.726368
41 7.442248
41 7.723756
41 7.635069
41 7.721642
41 7.657199
41 7.796130
41 7.703268
41 7.853189
41 7.866011
41 7.989410
41 7.796060
41 7.539480
41 7.934936
41 7.773599
41 7.894572
41 7.578559
41 7.739153
41 7.514104
41 7.785676
41 8.097125
41 7.883353
41 7.812671
41 7.565201
41 7.706774
41 7.803899
41 7.705263
41 7.717588
41 7.641549
41 7.863317
41 7.654464
41 7.728156
41 7.609970
41 7.783253
41 7.797052
41 7.603813
41 7.694940
41 7.666050
41 7.656133
41 7.680630
41 7.664451
41 7.884758
41 7.658344
41 7.741421
41 7.974950
41 7.760332
41 7.579783
41 7.855356
41 7.694701
41 7.958837
41 7.784338
41 7.642890
41 7.845382
41 7.610070
41 7.943002
41 7.636960
41 7.632938
41 7.717826
41 7.793081
41 7.663359
41 7.737882
41 8.203030
41 8.078321
41 7.901068
41 7.977750
41 8.035089
41 7.945762
41 7.827029
41 7.902769
41 7.980299
41 7.936773
41 7.878717
41 7.872530
41 7.749159
41 7.956768
41 7.651360
41 7.808992
41 7.695296
41 7.812328
41 7.634431
41 7.876977
41 7.904434
41 7.957102
41 8.021564
41 7.969198
41 8.003079
41 7.960241
41 7.875289
41 7.770493
41 7.985969
41 7.903737
41 7.717830
41 7.867939
41 7.856167
41 7.780828
41 7.870581
41 7.915255
41 7.999261
41 7.956031
41 7.921469
41 7.912383
41 7.804606
41 8.063638
41 7.751624
41 7.936789
41 7.877666
41 7.994661
41 8.170694
41 7.905338
41 7.916344
41 7.765607
41 8.005065
41 7.938651
41 7.938551
41 7.832260
41 7.924659
41 7.754946
41 7.874959
41 7.938248
41 7.854019
41 7.611642
41 7.646115
41 7.491372
41 7.648496
41 7.559727
41 7.638282
41 7.538643
41 7.671920
41 7.634562
41 7.529665
41 7.563994
41 7.562327
41 7.640784
41 7.620191
41 7.564893
41 7.585089
41 7.649471
41 7.768515
41 7.540731
41 7.627011
41 7.555506
41 7.653116
41 7.603861
41 7.647736
41 7.506915
41 7.561722
41 7.617156
41 7.476627
41 7.652848
41 7.614594
41 7.583510
41 7.642715
41 7.553204
41 7.451581
41 7.559042
41 7.644627
41 7.663143
41 7.477604
41 7.584269
41 7.615890
41 7.777867
41 7.378690
41 7.603991
41 7.580365
41 7.665552
41 7.565117
41 7.583118
41 7.685058
41 7.496655
41 7.619564
41 7.613585
41 7.470940
41 7.714701
41 7.594762
41 7.471352
41 7.659749
41 7.542123
41 7.734232
41 7.552076
41 7.577387
41 8.062637
41 8.016686
41 8.142364
41 8.189526
41 8.279871
41 8.156420
41 8.527456
41 7.984190
41 8.017023
41 8.035484
41 8.413220
41 8.123104
41 8.350752
41 8.085427
41 8.117367
41 8.105385
41 8.297154
41 8.154179
41 8.039879
41 8.397661
41 8.196975
41 8.338224
41 8.216429
41 8.179385
41 8.117986
41 8.204207
41 8.274939
41 8.197276
41 8.337861
41 8.182909
41 8.310724
41 8.269221
41 8.347432
41 8.391479
41 8.242308
41 7.940473
41 8.337942
41 8.417860
41 8.185532
41 8.765104
41 8.405617
41 8.208140
41 8.431501
41 8.346178
41 7.949922
41 8.288808
41 8.170318
41 8.317267
41 8.170046
41 8.329520
41 8.253144
41 8.331600
41 8.191647
41 8.451321
41 8.193697
41 8.021251
41 8.375868
41 8.389692
41 8.419947
41 8.299227
41 8.545470
41 8.594464
41 8.548589
41 8.589241
41 8.346087
41 8.358649
41 8.686734
41 8.612466
41 8.481487
41 8.480192
41 8.502255
41 8.480653
41 8.453130
41 8.325251
41 8.638625
41 8.525743
41 8.552789
41 8.668633
41 8.609641
41 8.519331
41 8.136299
41 8.279116
41 8.398532
41 8.417202
41 8.353925
41 8.534778
41 8.762921
41 8.328367
41 8.427926
41 8.461061
41 8.421324
41 8.592799
41 8.833700
41 8.361597
41 8.672744
41 8.344919
41 8.579286
41 8.407126
41 8.504886
41 8.373885
41 8.495021
41 8.368094
41 8.299527
41 8.461102
41 8.411371
41 8.292916
41 8.585936
41 8.472296
41 8.338147
41 8.533729
41 8.495608
41 8.351344
41 8.474707
41 8.616268
41 8.357286
41 8.552123
41 8.416127
41 8.686063
41 8.473235
41 8.774517
41 8.605286
41 8.309901
41 8.628411
41 8.440254
41 8.528168
41 8.648121
41 8.605425
41 8.524506
41 8.420909
41 8.625397
41 8.587245
41 8.334812
41 8.402344
41 8.312552
41 8.529920
41 8.450603
41 8.608338
41 8.492743
41 8.509049
41 8.709751
41 8.519378
41 8.630042
41 8.581625
41 8.427568
41 8.551530
41 8.357712
41 8.370169
41 8.490779
41 8.397145
41 8.392834
41 8.619573
41 8.645630
41 8.515069
41 8.678194
41 8.404242
41 8.431954
41 8.222423
41 8.364969
41 8.596810
41 8.166772
41 8.303620
41 8.475447
41 8.396972
41 8.376899
41 8.562223
41 8.765841
41 8.273646
41 8.439658
41 8.413164
41 8.331730
41 8.627736
41 8.485498
41 8.566670
41 8.395811
41 8.476319
41 8.464226
41 8.418634
41 8.397727
41 8.338363
41 8.181904
41 7.813308
41 7.805459
41 7.805975
41 7.847008
41 8.025133
41 7.569389
41 7.854380
41 7.916352
41 7.914953
41 7.840898
41 7.823557
41 7.787878
41 7.773654
41 7.888353
41 7.618835
41 7.868234
41 7.752491
41 7.780089
41 7.835004
41 7.677892
41 7.836186
41 7.909123
41 7.832922
41 7.761751
41 7.753006
41 7.609823
41 7.775033
41 7.984513
41 7.903388
41 7.892469
41 7.769609
41 7.935495
41 7.851458
41 7.727475
41 7.654124
41 7.915874
41 7.871721
41 7.657332
41 7.928361
41 7.740651
41 7.874662
41 7.711778
41 8.055160
41 7.872355
41 7.732132
41 8.036380
41 7.793036
41 7.801071
41 7.946067
41 7.732123
41 7.876179
41 7.584277
41 7.671984
41 7.846895
41 7.868326
41 7.734529
41 7.684341
41 7.907701
41 7.912915
41 7.837014
41 7.182503
41 7.046749
41 7.187794
41 7.174578
41 7.333073
41 7.171470
41 7.262776
41 7.140026
41 7.165389
41 7.110496
41 7.093765
41 7.216070
41 7.217921
41 7.195462
41 7.194328
41 7.086284
41 7.192350
41 7.161274
41 7.164675
41 7.284316
41 7.236801
41 7.158990
41 7.181231
41 7.247194
41 7.262195
41 7.278013
41 7.267842
41 7.140466
41 7.265581
41 7.062043
41 7.251847
41 7.222956
41 7.148854
41 7.094875
41 7.189741
41 7.284912
41 7.171141
41 7.215612
41 7.314460
41 7.393411
41 7.381870
41 7.230266
41 7.161087
41 7.319020
41 7.233877
41 7.115588
41 7.196898
41 7.112168
41 7.150884
41 7.146631
41 7.167386
41 7.221315
41 7.231218
41 7.164224
41 7.092560
41 7.138751
41 7.201194
41 7.114234
41 7.052237
41 7.177166
41 8.446623
41 8.585994
41 8.397190
41 8.153500
41 8.516566
41 8.266263
41 8.405605
41 8.250427
41 8.491896
41 8.361968
41 8.403506
41 8.401202
41 8.342952
41 8.521645
41 8.339123
41 8.211416
41 8.284044
41 8.555370
41 8.445724
41 8.335806
41 8.206426
41 8.453866
41 8.240753
41 8.416242
41 8.221402
41 8.277721
41 8.332261
41 8.474495
41 8.394340
41 8.383897
41 8.321956
41 8.385222
41 8.263987
41 8.468197
41 8.503797
41 8.378433
41 8.634788
41 8.537780
41 8.365618
41 8.481688
41 7.992959
41 8.410650
41 8.314165
41 8.185371
41 8.451054
41 8.493581
41 8.508995
41 8.714885
41 8.182339
41 8.201211
41 8.344729
41 8.316068
41 8.434644
41 8.410455
41 8.332308
41 8.083584
41 8.306228
41 8.161669
41 8.429425
41 8.244654
41 7.994331
41 7.829548
41 8.134089
41 7.945389
41 8.055706
41 7.826728
41 8.087884
41 7.854867
41 8.058633
41 8.186216
41 7.867793
41 7.908656
41 7.962863
41 7.950757
41 7.918456
41 7.914650
41 8.196598
41 8.013564
41 7.862941
41 8.124377
41 8.017732
41 7.912976
41 8.350484
41 8.079839
41 7.986004
41 8.004311
41 7.957650
41 7.887447
41 8.145178
41 8.114085
41 8.187095
41 8.023251
41 8.087930
41 7.992033
41 8.030432
41 8.248853
41 7.983046
41 7.929735
41 8.008364
41 8.004846
41 8.050310
41 7.934960
41 7.812633
41 8.150064
41 8.078710
41 8.050786
41 8.007922
41 8.178566
41 7.900037
41 7.926959
41 7.981809
41 7.925127
41 7.911964
41 7.889873
41 7.866479
41 8.104731
41 8.163586
41 7.785229
41 8.219837
41 8.124603
41 8.246723
41 8.428278
41 8.627037
41 8.470882
41 8.398749
41 8.262744
41 8.406795
41 8.524719
41 8.497188
41 8.465509
41 8.283922
41 8.386179
41 8.591665
41 8.335327
41 8.596317
41 8.530194
41 8.532902
41 8.275763
41 8.339184
41 8.382303
41 8.327341
41 8.361771
41 8.328504
41 8.588001
41 8.381743
41 8.319284
41 8.192301
41 8.279502
41 8.533689
41 8.308308
41 8.264863
41 8.095588
41 8.235362
41 8.376337
41 8.524290
41 8.407240
41 8.590126
41 8.210679
41 8.396323
41 8.527071
41 8.211696
41 8.374287
41 8.362599
41 8.506885
41 8.298549
41 8.453915
41 8.281863
41 8.090936
41 8.415300
41 8.221446
41 8.627900
41 8.335792
41 8.567117
41 8.437233
41 8.531401
41 8.434261
41 8.407059
41 8.235297
41 8.132016
41 8.232136
41 7.908735
41 7.902268
41 7.866325
41 8.043944
41 7.837320
41 7.788638
41 7.809217
41 7.826082
41 7.894341
41 7.575877
41 7.961173
41 7.855582
41 7.837001
41 7.981147
41 7.932348
41 7.832354
41 8.081940
41 7.871819
41 7.858250
41 7.766829
41 7.680107
41 7.732285
41 7.937113
41 7.822164
41 7.691913
41 7.676423
41 7.781717
41 7.820511
41 7.828465
41 8.020665
41 7.642772
41 7.823276
41 7.823946
41 7.702974
41 7.845233
41 7.825742
41 7.816986
41 7.785897
41 7.738176
41 7.843538
41 7.913957
41 7.835568
41 7.825691
41 7.733238
41 7.734868
41 7.845647
41 7.860502
41 7.675138
41 7.772728
41 7.884310
41 8.057047
41 7.784144
41 7.773558
41 7.864086
41 7.699875
41 7.790659
41 7.789299
41 7.657628
41 7.817491
41 7.915815
41 7.689774
41 7.761149
41 7.639824
41 7.818291
41 7.739296
41 7.506889
41 7.878979
41 7.701019
41 7.590390
41 7.820634
41 7.678562
41 7.703577
41 7.712849
41 7.703569
41 7.715789
41 7.756679
41 7.770481
41 7.553997
41 7.600890
41 7.670234
41 7.709617
41 7.845286
41 7.881177
41 7.885558
41 7.669775
41 7.685045
41 7.770100
41 7.737333
41 7.717009
41 7.741528
41 7.915895
41 7.720732
41 7.775042
41 7.718802
41 7.861986
41 7.681816
41 7.607098
41 7.654258
41 7.522630
41 7.634392
41 7.688393
41 7.601227
41 7.844170
41 7.724091
41 7.837940
41 7.712988
41 7.796306
41 7.632402
41 7.661295
41 7.730797
41 7.514115
41 7.650284
41 7.638131
41 7.647411
41 7.809356
41 7.673098
41 7.712225
41 7.710701
41 7.751683
41 7.744725
41 7.741327
41 7.529769
41 7.498910
41 7.558763
41 7.346463
41 7.598307
41 7.458684
41 7.381344
41 7.428776
41 7.518863
41 7.643255
41 7.526123
41 7.528747
41 7.477246
41 7.707040
41 7.688469
41 7.641834
41 7.302431
41 7.451615
41 7.694415
41 7.619765
41 7.571314
41 7.390505
41 7.482610
41 7.549183
41 7.679129
41 7.466011
41 7.505786
41 7.697071
41 7.587265
41 7.444349
41 7.585989
41 7.423417
41 7.403874
41 7.470160
41 7.328246
41 7.556305
41 7.548922
41 7.512177
41 7.509762
41 7.583273
41 7.506788
41 7.641713
41 7.489226
41 7.503462
41 7.449904
41 7.541297
41 7.355448
41 7.399105
41 7.416203
41 7.492197
41 7.723998
41 7.610279
41 7.437259
41 7.453073
41 7.370790
41 7.507996
41 7.584625
41 7.585111
41 7.403356
41 7.737074
41 7.757607
41 7.808138
41 7.812133
41 7.860698
41 7.826599
41 7.677367
41 7.852247
41 7.621900
41 7.744979
41 7.729650
41 7.680915
41 7.798677
41 7.922708
41 8.014648
41 7.861325
41 7.794980
41 7.833087
41 7.850340
41 7.817916
41 7.817343
41 7.899932
41 7.778803
41 7.941811
41 8.009181
41 7.700252
41 7.958316
41 7.641842
41 7.918946
41 7.700006
41 7.798278
41 7.862002
41 7.768637
41 8.027652
41 7.976799
41 7.806864
41 7.854153
41 7.703551
41 7.782193
41 7.987660
41 7.696184
41 7.878980
41 7.861349
41 7.846199
41 7.861815
41 7.885600
41 7.802408
41 7.767137
41 7.858580
41 7.848869
41 7.834556
41 7.791024
41 7.764932
41 7.954834
41 7.897072
41 7.967376
41 8.053747
41 7.879152
41 7.875908
41 7.940067
41 8.337216
41 8.189763
41 8.123218
41 8.077011
41 8.304972
41 8.304227
41 8.280052
41 8.120782
41 8.109064
41 8.193930
41 8.167818
41 8.170792
41 8.084209
41 8.069444
41 8.240081
41 8.197342
41 8.183304
41 8.470914
41 8.078336
41 8.109654
41 8.393995
41 8.257996
41 8.160531
41 8.288974
41 8.141892
41 8.154896
41 8.358938
41 8.262299
41 8.036754
41 8.057461
41 8.165190
41 8.146635
41 8.221101
41 8.238298
41 8.082226
41 8.143291
41 8.241492
41 8.284891
41 8.091623
41 8.266974
41 8.088228
41 8.239626
41 8.205896
41 8.095617
41 8.183682
41 8.081139
41 8.189600
41 8.307931
41 8.273342
41 8.146010
41 8.141667
41 8.058487
41 8.395796
41 8.130429
41 8.091964
41 8.304480
41 8.145893
41 8.041512
41 8.099388
41 8.314422
41 7.299220
41 7.440945
41 7.267845
41 7.288682
41 7.463746
41 7.472614
41 7.230169
41 7.311178
41 7.461916
41 7.380964
41 7.419904
41 7.233483
41 7.417561
41 7.298916
41 7.462528
41 7.230182
41 7.276696
41 7.464105
41 7.456862
41 7.428276
41 7.304363
41 7.391526
41 7.272784
41 7.360788
41 7.334978
41 7.420483
41 7.312407
41 7.352425
41 7.351622
41 7.343550
41 7.555448
41 7.311207
41 7.399186
41 7.449322
41 7.466147
41 7.426536
41 7.484350
41 7.389476
41 7.339991
41 7.382712
41 7.544082
41 7.560072
41 7.354873
41 7.361946
41 7.498962
41 7.471411
41 7.303656
41 7.326855
41 7.351342
41 7.269864
41 7.543661
41 7.375530
41 7.299315
41 7.442313
41 7.404038
41 7.261952
41 7.106422
41 7.355028
41 7.165436
41 7.388708
41 7.002030
41 7.095684
41 7.174772
41 6.987474
41 7.177520
41 7.232455
41 7.163349
41 7.002663
41 7.177124
41 7.160429
41 7.215876
41 7.144236
41 7.131023
41 7.333123
41 7.268844
41 7.150640
41 7.231674
41 7.069044
41 7.129059
41 7.173622
41 7.177616
41 7.211638
41 7.188793
41 6.942047
41 7.112432
41 7.094006
41 7.140836
41 7.228718
41 7.108289
41 7.252478
41 7.246872
41 7.135886
41 7.171563
41 7.140406
41 7.080744
41 7.120639
41 7.130678
41 7.171063
41 7.144152
41 7.082273
41 7.100844
41 7.156973
41 7.252572
41 7.331876
41 7.282231
41 7.094490
41 7.196208
41 7.142682
41 7.253159
41 7.214351
41 7.173806
41 7.191989
41 7.182362
41 7.082053
41 7.095007
41 7.174109
41 7.254417
41 7.143882
41 7.184665
41 7.027768
41 8.049596
41 7.741419
41 7.984154
41 8.023743
41 7.935175
41 7.983019
41 7.894403
41 7.721423
41 7.862030
41 7.856662
41 7.924273
41 7.881647
41 7.885889
41 7.764138
41 7.912103
41 7.928434
41 7.848994
41 8.002002
41 7.822378
41 7.973832
41 7.828777
41 7.846610
41 8.034925
41 8.013309
41 7.880374
41 7.907726
41 7.974471
41 7.977896
41 7.775747
41 7.982035
41 7.924337
41 7.972223
41 7.774577
41 7.838669
41 7.695685
41 7.721564
41 7.651390
41 7.809614
41 8.111768
41 8.056017
41 7.949505
41 7.808590
41 8.062230
41 7.769188
41 7.909915
41 7.944455
41 7.794261
41 7.717315
41 7.939245
41 7.969039
41 8.038081
41 8.010894
41 7.837781
41 7.909832
41 7.810466
41 7.922906
41 8.062188
41 7.935543
41 8.078067
41 7.918387
41 8.177011
41 8.065523
41 8.195015
41 8.145496
41 8.183468
41 8.199890
41 8.134109
41 7.983862
41 7.877615
41 8.088939
41 7.926843
41 8.063308
41 8.219452
41 8.046697
41 8.214616
41 8.084965
41 7.938131
41 8.025459
41 7.980901
41 8.046190
41 8.157385
41 7.985560
41 7.977807
41 8.040319
41 7.961555
41 8.037663
41 8.257020
41 8.048178
41 7.912698
41 8.085164
41 7.984011
41 8.032974
41 8.261168
41 8.178040
41 8.026449
41 7.977353
41 8.214547
41 8.157424
41 8.113530
41 8.076784
41 8.130625
41 8.148969
41 8.011691
41 8.010121
41 8.005817
41 8.115032
41 8.170037
41 7.901067
41 8.188118
41 8.114177
41 8.050420
41 8.048311
41 8.104277
41 8.130160
41 8.023978
41 8.185502
41 8.039302
41 8.273291
41 8.019183
41 7.998880
41 7.422356
41 7.491471
41 7.589389
41 7.461336
41 7.394323
41 7.366503
41 7.282458
41 7.289376
41 7.407251
41 7.374314
41 7.240463
41 7.429734
41 7.240735
41 7.365916
41 7.565599
41 7.290381
41 7.364882
41 7.132737
41 7.267294
41 7.273842
41 7.119023
41 7.344845
41 7.313638
41 7.127384
41 7.405574
41 7.287327
41 7.317523
41 7.355041
41 7.281772
41 7.293790
41 7.200226
41 7.316030
41 7.061438
41 7.276012
41 7.336433
41 7.524541
41 7.610298
41 7.399329
41 7.223899
41 7.251002
41 7.236812
41 7.422651
41 7.334423
41 7.467149
41 7.369070
41 7.219620
41 7.400978
41 7.488790
41 7.304105
41 7.164495
41 7.336898
41 7.275684
41 7.135116
41 7.371545
41 7.378078
41 7.331679
41 7.204332
41 7.331913
41 7.308514
41 7.390227
41 7.973697
41 7.827148
41 7.705373
41 7.931252
41 7.877426
41 7.908698
41 7.815789
41 7.872797
41 8.013615
41 8.222400
41 7.936261
41 8.070520
41 7.935785
41 8.218695
41 7.963254
41 7.837675
41 8.038531
41 7.897948
41 8.168717
41 8.278511
41 8.320160
41 7.928904
41 7.886640
41 8.056184
41 8.030779
41 7.957921
41 8.020963
41 7.942616
41 8.143796
41 8.102306
41 8.009906
41 8.034133
41 8.087137
41 7.990990
41 8.271312
41 7.850863
41 8.023748
41 8.039257
41 8.224408
41 8.005205
41 8.050243
41 7.883274
41 8.123851
41 8.225174
41 7.855249
41 8.185050
41 7.911445
41 8.070661
41 8.230422
41 8.254293
41 8.052340
41 7.970760
41 8.291563
41 8.013530
41 7.929759
41 8.131241
41 8.218775
41 8.317266
41 7.949937
41 7.954592
41 7.382277
41 7.472965
41 7.188919
41 7.335666
41 7.315675
41 7.296467
41 7.333132
41 7.316904
41 7.593360
41 7.379951
41 7.355613
41 7.495039
41 7.442927
41 7.364977
41 7.341781
41 7.356263
41 7.327983
41 7.206053
41 7.247447
41 7.415393
41 7.359899
41 7.471048
41 7.209002
41 7.349789
41 7.318006
41 7.408253
41 7.296817
41 7.219081
41 7.309714
41 7.222976
41 7.326130
41 7.306513
41 7.424499
41 7.365242
41 7.320037
41 7.358697
41 7.407793
41 7.261102
41 7.360227
41 7.277810
41 7.430781
41 7.297507
41 7.446270
41 7.282808
41 7.266568
41 7.328935
41 7.290083
41 7.334943
41 7.383182
41 7.369352
41 7.261724
41 7.255091
41 7.280645
41 7.275905
41 7.349271
41 7.211737
41 7.306458
41 7.480809
41 7.422047
41 7.483698
41 7.474174
41 7.516073
41 7.546895
41 7.508282
41 7.342057
41 7.538668
41 7.413349
41 7.570659
41 7.485472
41 7.434541
41 7.326703
41 7.442173
41 7.371785
41 7.468231
41 7.559026
41 7.489955
41 7.518982
41 7.350577
41 7.510579
41 7.285540
41 7.508720
41 7.427141
41 7.433103
41 7.344026
41 7.398046
41 7.417101
41 7.414153
41 7.268313
41 7.391984
41 7.448324
41 7.408178
41 7.359347
41 7.320951
41 7.267904
41 7.364525
41 7.493363
41 7.408193
41 7.414598
41 7.444513
41 7.522239
41 7.239381
41 7.482836
41 7.407019
41 7.407041
41 7.411418
41 7.425782
41 7.402780
41 7.378823
41 7.366403
41 7.413320
41 7.476404
41 7.385166
41 7.401802
41 7.407419
41 7.305944
41 7.293922
41 7.497371
41 7.392378
41 7.350606
41 7.477142
41 8.318789
41 8.410201
41 8.453196
41 8.312711
41 8.412054
41 8.406529
41 8.360014
41 8.495948
41 8.351135
41 8.188928
41 8.306042
41 8.385948
41 8.464063
41 8.337258
41 8.414611
41 8.323720
41 8.480870
41 8.540388
41 8.672570
41 8.710030
41 8.315627
41 8.271309
41 8.226573
41 8.514143
41 8.386736
41 8.181640
41 8.218024
41 8.377541
41 8.490426
41 8.652106
41 8.663118
41 8.460368
41 8.364354
41 8.411782
41 8.418862
41 8.551640
41 8.494982
41 8.292674
41 8.216751
41 8.223899
41 8.355335
41 8.391691
41 8.524456
41 8.406292
41 8.397245
41 8.605357
41 8.271181
41 8.241141
41 8.693015
41 8.616116
41 8.567432
41 8.251334
41 8.314720
41 8.344754
41 8.511846
41 8.317375
41 8.373917
41 8.376932
41 8.422050
41 8.358842
41 7.961659
41 8.070562
41 7.964478
41 7.898530
41 7.843881
41 7.864437
41 7.772160
41 8.022722
41 7.965042
41 7.985977
41 8.215134
41 8.081965
41 7.843835
41 8.120324
41 8.141778
41 8.028129
41 8.008645
41 7.975880
41 8.062495
41 8.132674
41 7.807058
41 7.885361
41 8.083891
41 7.972615
41 7.996148
41 8.056274
41 7.893018
41 8.050591
41 8.197688
41 7.788851
41 8.054939
41 8.153624
41 8.193924
41 8.107818
41 7.863156
41 8.277236
41 8.349456
41 8.093220
41 8.200119
41 8.182509
41 8.386511
41 8.153367
41 8.386867
41 7.981829
41 7.909082
41 8.084824
41 8.109421
41 8.133287
41 8.198545
41 7.916278
41 8.046884
41 8.203860
41 8.151101
41 7.859050
41 8.175890
41 8.062142
41 7.902969
41 7.954028
41 8.042269
41 8.092938
41 7.313683
41 7.447006
41 7.583507
41 7.485186
41 7.465833
41 7.570355
41 7.609426
41 7.512332
41 7.538518
41 7.693643
41 7.711849
41 7.358757
41 7.465771
41 7.508409
41 7.667271
41 7.635716
41 7.474347
41 7.597393
41 7.532006
41 7.552481
41 7.634841
41 7.449671
41 7.480933
41 7.558560
41 7.385975
41 7.659459
41 7.333537
41 7.593588
41 7.653425
41 7.513658
41 7.526522
41 7.508444
41 7.465744
41 7.271642
41 7.416726
41 7.489038
41 7.459575
41 7.504829
41 7.468754
41 7.285166
41 7.397994
41 7.595120
41 7.541707
41 7.335046
41 7.528887
41 7.548891
41 7.521074
41 7.541296
41 7.562536
41 7.340236
41 7.355285
41 7.460622
41 7.512995
41 7.566083
41 7.536624
41 7.397960
41 7.604147
41 7.589991
41 7.401239
41 7.471533
41 7.547461
41 7.543932
41 7.641030
41 7.495736
41 7.558336
41 7.539710
41 7.690548
41 7.587898
41 7.658593
41 7.674294
41 7.636163
41 7.519014
41 7.585271
41 7.547584
41 7.737082
41 7.734902
41 7.659255
41 7.695935
41 7.579751
41 7.722966
41 7.708390
41 7.579436
41 7.651401
41 7.521131
41 7.632246
41 7.490386
41 7.719898
41 7.433144
41 7.459481
41 7.481457
41 7.580426
41 7.632932
41 7.631129
41 7.495489
41 7.581525
41 7.524094
41 7.528830
41 7.388278
41 7.569936
41 7.517718
41 7.964214
41 7.728314
41 7.583873
41 7.689460
41 7.723946
41 7.435959
41 7.530947
41 7.476728
41 7.500187
41 7.467852
41 7.554487
41 7.629219
41 7.488497
41 7.637686
41 7.588220
41 7.731475
41 7.651621
41 7.611617
41 7.618593
41 7.626446
41 7.626242
41 7.692790
41 7.541435
41 7.733021
41 7.696547
41 7.690283
41 7.677053
41 7.522444
41 7.718605
41 7.698105
41 7.665310
41 7.682235
41 7.817181
41 7.664599
41 7.773194
41 7.792865
41 7.805051
41 7.787683
41 7.672602
41 7.881060
41 7.858253
41 7.745298
41 7.672902
41 7.674816
41 7.716243
41 7.715903
41 7.853070
41 7.751187
41 7.689455
41 7.678584
41 7.750568
41 7.681609
41 7.644316
41 7.692163
41 7.688599
41 7.775864
41 7.610954
41 7.641760
41 7.602922
41 7.690583
41 7.704955
41 7.776676
41 7.717109
41 7.730945
41 7.764119
41 7.700931
41 7.638903
41 7.463878
41 7.670059
41 7.697389
41 7.665830
41 7.787034
41 7.773427
41 7.857284
41 7.622849
41 7.683497
41 7.649928
41 7.841262
41 7.756580
41 7.791012
41 7.461199
41 7.281684
41 7.431969
41 7.320850
41 7.339847
41 7.316685
41 7.421431
41 7.374529
41 7.175904
41 7.236408
41 7.376956
41 7.486198
41 7.368539
41 7.346077
41 7.460470
41 7.385359
41 7.365730
41 7.286786
41 7.235026
41 7.290649
41 7.412257
41 7.392243
41 7.172115
41 7.325122
41 7.411607
41 7.442508
41 7.244880
41 7.414595
41 7.615236
41 7.449497
41 7.683244
41 7.487112
41 7.502767
41 7.307626
41 7.386265
41 7.406352
41 7.463214
41 7.388149
41 7.279319
41 7.508542
41 7.375133
41 7.270542
41 7.480027
41 7.296293
41 7.393826
41 7.254801
41 7.508231
41 7.497307
41 7.324108
41 7.361338
41 7.499045
41 7.194386
41 7.349909
41 7.308211
41 7.550560
41 7.452786
41 7.377547
41 7.234855
41 7.384754
41 7.632052
41 7.469083
41 7.431819
41 7.595969
41 7.362720
41 7.459958
41 7.317212
41 7.379362
41 7.480783
41 7.452943
41 7.461982
41 7.494395
41 7.608210
41 7.542250
41 7.413317
41 7.468726
41 7.530046
41 7.458084
41 7.607823
41 7.404596
41 7.376134
41 7.558246
41 7.288664
41 7.523914
41 7.492032
41 7.476163
41 7.474211
41 7.330074
41 7.617641
41 7.448145
41 7.634810
41 7.658801
41 7.442328
41 7.495437
41 7.517209
41 7.494564
41 7.630438
41 7.559001
41 7.406427
41 7.470986
41 7.717888
41 7.616554
41 7.442585
41 7.514092
41 7.445218
41 7.616458
41 7.406241
41 7.420718
41 7.555682
41 7.453841
41 7.330800
41 7.421096
41 7.315079
41 7.527044
41 7.493851
41 7.566326
41 7.367761
41 7.459774
41 7.468289
41 7.444466
41 7.548024
41 7.724755
41 7.732340
41 7.558756
41 7.643770
41 7.662899
41 7.649442
41 7.614617
41 7.672760
41 7.466869
41 7.518174
41 7.700058
41 7.594864
41 7.638536
41 7.560967
41 7.620757
41 7.685670
41 7.726587
41 7.714136
41 7.559293
41 7.613426
41 7.690151
41 7.809816
41 7.737539
41 7.668913
41 7.707894
41 7.753212
41 7.736621
41 7.621068
41 7.529767
41 7.661765
41 7.588470
41 7.594663
41 7.609619
41 7.663255
41 7.660479
41 7.611697
41 7.620371
41 7.792612
41 7.752269
41 7.576191
41 7.682400
41 7.611186
41 7.647685
41 7.716937
41 7.499024
41 7.745874
41 7.670135
41 7.748661
41 7.605606
41 7.881172
41 7.640024
41 7.668420
41 7.480541
41 7.752685
41 7.740170
41 7.633848
41 7.559561
41 7.485544
41 7.542746
41 7.699895
41 8.234880
41 8.213375
41 8.291030
41 8.039552
41 8.437961
41 8.348060
41 8.366347
41 8.684982
41 8.227992
41 8.289157
41 8.583398
41 8.560762
41 8.260056
41 8.345454
41 8.679750
41 8.534768
41 8.516408
41 8.781762
41 8.304746
41 8.473803
41 8.426283
41 8.239329
41 8.245775
41 8.294286
41 8.348189
41 8.266293
41 8.177426
41 8.522650
41 8.447234
41 8.580291
41 8.049581
41 8.330938
41 8.426155
41 8.390688
41 8.127137
41 8.293060
41 8.145478
41 8.402640
41 8.256655
41 8.372343
41 8.465851
41 8.418910
41 8.514767
41 8.431472
41 8.443894
41 8.303963
41 8.190991
41 8.295518
41 8.734264
41 8.377150
41 8.342701
41 8.312370
41 8.339725
41 8.352110
41 8.762795
41 8.381258
41 8.170712
41 8.569718
41 8.344616
41 8.372406
41 8.864216
41 8.926507
41 9.045985
41 8.928846
41 9.148366
41 8.997789
41 8.945764
41 9.163694
41 8.895705
41 9.063039
41 9.341032
41 9.311416
41 8.998414
41 9.015427
41 8.988328
41 8.627136
41 9.274384
41 9.163050
41 8.613744
41 8.542045
41 8.441127
41 8.750816
41 8.786470
41 9.134554
41 8.693753
41 8.483811
41 8.397135
41 8.316596
41 8.611258
41 9.094442
41 9.169133
41 9.003322
41 9.526524
41 9.069247
41 9.634749
41 9.106284
41 8.522392
41 8.435190
41 8.639934
41 8.850628
41 8.585803
41 8.971619
41 9.701754
41 9.155228
41 8.543482
41 8.588386
41 8.818953
41 8.838789
41 8.989095
41 8.828500
41 8.757087
41 9.279707
41 9.028426
41 9.502871
41 9.755542
41 9.658692
41 9.664318
41 9.378924
41 8.830211
41 9.053306
41 7.198514
41 7.228528
41 7.400232
41 7.396934
41 7.386597
41 7.262727
41 7.387516
41 7.169087
41 7.417683
41 7.337614
41 7.358990
41 7.320091
41 7.332765
41 7.487402
41 7.395731
41 7.308066
41 7.161259
41 7.419301
41 7.381328
41 7.320138
41 7.410066
41 7.358187
41 7.267695
41 7.217562
41 7.371695
41 7.429859
41 7.370718
41 7.176765
41 7.360062
41 7.402636
41 7.533204
41 7.442610
41 7.348857
41 7.290214
41 7.502986
41 7.492591
41 7.423005
41 7.521306
41 7.137778
41 7.495135
41 7.162748
41 7.294757
41 7.258170
41 7.379934
41 7.408135
41 7.395541
41 7.316764
41 7.439510
41 7.322564
41 7.311320
41 7.244764
41 7.370102
41 7.346254
41 7.427472
41 7.236543
41 7.374528
41 7.317949
41 7.318575
41 7.382652
41 7.386194
41 7.259974
41 7.462543
41 7.415471
41 7.295384
41 7.455855
41 7.332509
41 7.583753
41 7.574912
41 7.320735
41 7.419376
41 7.370715
41 7.404123
41 7.327129
41 7.410600
41 7.456726
41 7.414215
41 7.608412
41 7.567554
41 7.400226
41 7.393789
41 7.465444
41 7.536094
41 7.337589
41 7.299677
41 7.455494
41 7.422647
41 7.550538
41 7.529709
41 7.490804
41 7.547157
41 7.445393
41 7.286766
41 7.324192
41 7.504202
41 7.519663
41 7.339912
41 7.240425
41 7.342252
41 7.321023
41 7.405887
41 7.350993
41 7.408560
41 7.264491
41 7.388303
41 7.382242
41 7.369291
41 7.400369
41 7.411674
41 7.325366
41 7.396370
41 7.570917
41 7.418470
41 7.501026
41 7.307756
41 7.383201
41 7.427184
41 7.308174
41 7.433449
41 7.322657
41 7.399750
41 7.313796
41 7.327200
41 7.345102
41 7.367729
41 7.311119
41 7.259609
41 7.339436
41 7.308938
41 7.292424
41 7.385211
41 7.431054
41 7.345946
41 7.318908
41 7.414557
41 7.357593
41 7.409071
41 7.341629
41 7.276514
41 7.364450
41 7.381763
41 7.384409
41 7.253912
41 7.308509
41 7.293156
41 7.195333
41 7.346869
41 7.396821
41 7.423909
41 7.473009
41 7.407363
41 7.288880
41 7.362437
41 7.195795
41 7.265904
41 7.375457
41 7.311536
41 7.364506
41 7.373718
41 7.284750
41 7.303140
41 7.490870
41 7.345901
41 7.430905
41 7.379075
41 7.450910
41 7.387914
41 7.241734
41 7.387268
41 7.400345
41 7.296999
41 7.332573
41 7.296788
41 7.427278
41 7.251118
41 7.266944
41 7.378677
41 7.309691
41 7.330902
41 7.296644
41 7.375986
41 7.576132
41 7.451617
41 7.390229
41 7.528286
41 7.521860
41 7.669972
41 7.599637
41 7.662790
41 7.711312
41 7.599101
41 7.653791
41 7.721138
41 7.624828
41 7.502732
41 7.517791
41 7.663377
41 7.543031
41 7.420281
41 7.503599
41 7.600754
41 7.452517
41 7.454634
41 7.533378
41 7.531879
41 7.637258
41 7.685530
41 7.643103
41 7.529607
41 7.434752
41 7.627860
41 7.573126
41 7.478872
41 7.446451
41 7.577366
41 7.544685
41 7.505860
41 7.538159
41 7.504601
41 7.723591
41 7.657745
41 7.476195
41 7.474921
41 7.424703
41 7.521325
41 7.502444
41 7.524467
41 7.545800
41 7.669925
41 7.684195
41 7.712058
41 7.569612
41 7.646916
41 7.537262
41 7.477271
41 7.545508
41 7.424103
41 7.548415
41 7.522631
41 7.707258
41 7.484394
41 7.617501
41 7.678663
41 7.800368
41 7.737545
41 7.770959
41 7.828830
41 7.569075
41 7.757144
41 7.845821
41 7.972038
41 7.911725
41 7.713966
41 7.721004
41 7.728426
41 7.795076
41 7.697728
41 7.720484
41 7.491917
41 7.764729
41 7.936760
41 7.808967
41 7.752688
41 7.839833
41 7.729226
41 7.755941
41 7.795516
41 7.688271
41 7.663736
41 7.763471
41 7.611624
41 7.684745
41 7.755571
41 7.844317
41 7.794945
41 7.901903
41 7.462486
41 7.883832
41 7.675605
41 7.500561
41 7.875979
41 7.756526
41 7.694809
41 7.823756
41 7.904879
41 7.803457
41 7.709851
41 7.782370
41 7.597645
41 7.645940
41 7.848112
41 7.664274
41 7.740518
41 7.858746
41 7.838822
41 7.593250
41 7.822812
41 7.691764
41 7.863668
41 7.874020
41 7.659889
41 7.210353
41 7.067529
41 7.097338
41 7.037174
41 7.172658
41 7.001498
41 7.108139
41 7.156373
41 7.175230
41 7.047509
41 7.154604
41 7.002161
41 7.115251
41 7.074129
41 7.175420
41 7.191135
41 7.081515
41 7.166934
41 7.185197
41 7.330188
41 7.287370
41 7.039632
41 7.080929
41 7.100767
41 6.954561
41 7.208359
41 7.016434
41 7.093244
41 7.065279
41 7.054535
41 7.173909
41 7.143130
41 7.161061
41 7.097862
41 7.101217
41 7.156382
41 7.112419
41 7.125600
41 7.137189
41 7.238957
41 7.191448
41 7.132506
41 7.066329
41 7.165409
41 7.201846
41 7.093737
41 7.163952
41 7.166691
41 7.088960
41 7.149420
41 7.133511
41 7.124988
41 7.023879
41 7.152730
41 7.175138
41 7.124245
41 7.016601
41 7.191117
41 7.099848
41 7.111228
41 7.862514
41 7.770160
41 7.954063
41 7.844947
41 7.822386
41 7.892962
41 7.982465
41 7.934785
41 8.035244
41 7.990601
41 8.011434
41 7.904645
41 7.857504
41 7.889428
41 7.909028
41 7.991298
41 8.045938
41 7.976215
41 7.830134
41 7.579981
41 7.915618
41 8.041333
41 7.998086
41 7.980450
41 7.878642
41 7.943398
41 7.957126
41 7.914792
41 7.919137
41 8.057276
41 8.006059
41 8.014877
41 7.777958
41 7.993466
41 7.896673
41 8.059462
41 7.835570
41 8.247586
41 7.967759
41 7.821949
41 7.964266
41 8.077802
41 7.901519
41 7.894822
41 8.009063
41 7.849943
41 7.712398
41 7.785784
41 7.756979
41 8.159850
41 7.888221
41 7.762942
41 8.017790
41 7.951551
41 7.814726
41 7.861367
41 7.951139
41 7.829777
41 7.983376
41 7.796795
41 7.110772
41 6.919177
41 7.030193
41 7.028514
41 7.098274
41 7.267183
41 7.256858
41 7.146724
41 6.987491
41 7.086994
41 6.916690
41 7.048040
41 6.972133
41 6.989310
41 7.103038
41 7.014529
41 7.087566
41 7.161296
41 6.924441
41 7.054303
41 6.980842
41 7.106629
41 7.007075
41 7.063088
41 7.090305
41 6.986980
41 6.959951
41 7.105160
41 7.193062
41 7.120418
41 7.053580
41 7.081517
41 7.030394
41 7.103532
41 7.122442
41 7.071536
41 7.209672
41 7.036988
41 7.035146
41 7.100758
41 7.203491
41 7.157044
41 7.104269
41 7.118961
41 6.944916
41 6.855737
41 6.955996
41 6.893372
41 7.057568
41 7.071945
41 7.153662
41 7.113303
41 7.276082
41 7.128781
41 7.177701
41 7.077170
41 7.122901
41 7.050222
41 7.108100
41 7.070206
41 8.092518
41 7.906177
41 8.251308
41 8.067265
41 7.956387
41 8.010782
41 8.166339
41 8.007555
41 8.118981
41 8.104166
41 8.259061
41 7.791157
41 7.811456
41 7.943912
41 7.916807
41 7.863555
41 8.154356
41 7.868465
41 8.144299
41 8.087088
41 8.073470
41 8.194577
41 8.135014
41 8.120690
41 8.099857
41 8.016477
41 8.047480
41 8.031578
41 7.882459
41 8.164786
41 7.956459
41 8.068475
41 7.962286
41 8.146241
41 7.794141
41 8.021493
41 7.914146
41 8.119739
41 7.947371
41 8.171807
41 7.911644
41 7.904289
41 8.092115
41 7.927026
41 7.983327
41 8.099535
41 8.052178
41 8.033395
41 7.621289
41 7.876290
41 7.998262
41 7.975176
41 7.920230
41 7.904580
41 7.952780
41 7.877913
41 8.035016
41 8.038812
41 7.998285
41 8.032520
41 7.489189
41 7.564413
41 7.562080
41 7.521633
41 7.527342
41 7.496635
41 7.722353
41 7.613255
41 7.776494
41 7.661120
41 7.596105
41 7.471490
41 7.524951
41 7.542948
41 7.732531
41 7.528429
41 7.559426
41 7.734866
41 7.542782
41 7.538638
41 7.580578
41 7.481514
41 7.565706
41 7.548363
41 7.421468
41 7.528610
41 7.523190
41 7.326634
41 7.579499
41 7.566027
41 7.588794
41 7.478965
41 7.466808
41 7.401419
41 7.548293
41 7.406957
41 7.544546
41 7.496033
41 7.355297
41 7.541866
41 7.530706
41 7.612258
41 7.586733
41 7.493477
41 7.502002
41 7.598895
41 7.416182
41 7.788527
41 7.571758
41 7.652785
41 7.531477
41 7.555235
41 7.557015
41 7.474946
41 7.448315
41 7.650516
41 7.441467
41 7.478623
41 7.520311
41 7.643903
41 8.151781
41 7.929586
41 7.987277
41 8.072255
41 7.933547
41 8.147796
41 8.014392
41 8.139024
41 7.950132
41 8.078790
41 8.281088
41 8.222635
41 8.271788
41 7.857218
41 8.080979
41 8.074556
41 8.044636
41 8.215701
41 7.932233
41 8.067826
41 8.106643
41 8.094326
41 8.051493
41 7.982850
41 7.900914
41 7.996490
41 8.024805
41 8.272600
41 7.988569
41 7.971904
41 8.025500
41 7.990959
41 8.165023
41 8.194690
41 7.935637
41 8.170302
41 8.193629
41 7.864194
41 8.007500
41 8.081868
41 8.147523
41 7.923092
41 8.049421
41 7.995769
41 8.183572
41 7.921031
41 8.077980
41 7.938602
41 8.213619
41 8.042433
41 8.117457
41 8.036038
41 8.096710
41 7.866671
41 7.821172
41 8.016466
41 8.269379
41 8.024930
41 8.164179
41 8.191345
41 7.089529
41 7.200788
41 7.350496
41 7.177014
41 7.231122
41 7.185721
41 7.105679
41 7.289057
41 7.134168
41 7.134334
41 7.216928
41 7.175501
41 7.293450
41 7.180775
41 7.224032
41 7.052284
41 7.101422
41 7.273226
41 7.189074
41 7.135769
41 7.315585
41 7.213572
41 7.213092
41 7.195391
41 7.114537
41 7.261797
41 7.262742
41 7.209910
41 7.261477
41 7.218990
41 7.220793
41 7.215226
41 7.134781
41 7.138416
41 7.048740
41 7.204934
41 7.157489
41 7.066254
41 7.257378
41 7.187573
41 7.156942
41 7.237862
41 7.248389
41 7.404969
41 7.390458
41 7.259590
41 7.114950
41 7.307260
41 7.171441
41 7.242648
41 7.209118
41 7.248069
41 7.202910
41 7.143727
41 7.266854
41 7.425311
41 7.245442
41 7.369314
41 7.228263
41 7.330518
41 7.721769
41 7.747455
41 7.615498
41 7.883026
41 7.766534
41 7.751532
41 7.679401
41 7.683011
41 7.847520
41 7.746340
41 7.646583
41 7.731879
41 7.768963
41 7.787367
41 7.554827
41 7.668951
41 7.748997
41 7.739770
41 7.733719
41 7.714094
41 7.721183
41 7.712200
41 7.796137
41 7.631558
41 7.658748
41 7.753945
41 7.686751
41 7.714034
41 7.768521
41 7.786461
41 7.746279
41 7.899622
41 7.754331
41 7.763760
41 7.660236
41 7.625533
41 7.656814
41 7.674183
41 7.720779
41 7.663963
41 7.652194
41 7.671534
41 7.632406
41 7.677912
41 7.793790
41 7.641617
41 7.853264
41 7.707248
41 7.669990
41 7.689321
41 7.783497
41 7.759151
41 7.719162
41 7.763827
41 7.686899
41 7.769093
41 7.765179
41 7.764043
41 7.868414
41 7.665077
41 7.974399
41 7.932262
41 7.991930
41 7.869163
41 7.738956
41 7.904859
41 7.861881
41 8.141884
41 7.925134
41 8.022951
41 7.980144
41 8.056182
41 7.777936
41 7.851146
41 7.884254
41 7.866563
41 7.807284
41 7.744046
41 7.684084
41 7.861873
41 7.963570
41 7.809089
41 7.842703
41 7.991767
41 7.883645
41 7.692840
41 7.881860
41 7.930614
41 7.958291
41 8.002592
41 7.890493
41 7.785820
41 7.815244
41 7.930318
41 7.820215
41 7.926709
41 7.895518
41 7.767753
41 8.017297
41 7.911102
41 7.882040
41 7.884945
41 7.853924
41 7.756754
41 7.944923
41 7.794167
41 7.999703
41 7.905285
41 7.837412
41 8.011227
41 7.879519
41 8.115929
41 8.052931
41 7.951956
41 7.904499
41 8.059026
41 7.884054
41 8.038009
41 7.954659
41 7.844856
41 7.231860
41 7.260569
41 7.207621
41 7.179652
41 7.205460
41 7.175060
41 7.208899
41 7.297365
41 7.320934
41 7.261697
41 7.111721
41 7.080303
41 7.451231
41 7.099792
41 7.190448
41 7.177076
41 7.112114
41 7.192086
41 7.021172
41 7.340084
41 7.287704
41 7.163092
41 7.174816
41 7.374246
41 7.192267
41 7.172960
41 7.160682
41 7.194245
41 7.107052
41 7.098899
41 7.301219
41 7.285584
41 7.200596
41 7.259919
41 7.281893
41 7.241047
41 7.147246
41 7.214733
41 7.133610
41 7.292149
41 7.368906
41 7.215109
41 7.412244
41 7.313280
41 7.318395
41 7.222972
41 7.266956
41 7.165302
41 7.260812
41 7.353856
41 7.210254
41 7.260207
41 7.268538
41 7.288905
41 7.291579
41 7.324683
41 7.245766
41 7.151461
41 7.280931
41 7.342260
41 8.117575
41 8.368617
41 8.038092
41 8.184432
41 8.053967
41 8.118540
41 8.110751
41 8.016977
41 8.161292
41 8.358453
41 8.112570
41 8.312982
41 8.198981
41 8.344874
41 8.091679
41 8.249375
41 8.214126
41 8.054626
41 8.192224
41 8.356066
41 8.234348
41 8.240553
41 8.043817
41 8.153380
41 8.242290
41 8.275394
41 8.086538
41 8.170471
41 8.209002
41 8.217191
41 7.875660
41 8.214038
41 8.227459
41 8.113386
41 8.031923
41 8.014072
41 8.220150
41 8.263401
41 8.235280
41 8.158384
41 8.074152
41 8.175619
41 8.323063
41 8.164535
41 8.129417
41 8.058598
41 8.000512
41 7.965436
41 8.103856
41 8.191628
41 8.199086
41 8.127540
41 8.093213
41 8.339466
41 8.212462
41 7.986977
41 8.181389
41 8.401371
41 8.104618
41 8.363257
41 7.772217
41 7.730121
41 7.985158
41 7.690782
41 7.829691
41 7.756044
41 8.009377
41 7.914910
41 8.187528
41 7.656650
41 7.934052
41 7.773375
41 8.043041
41 8.092356
41 7.770562
41 7.952775
41 7.880918
41 7.837448
41 7.833288
41 7.673591
41 7.674185
41 7.974524
41 7.926619
41 7.999410
41 7.844780
41 7.799394
41 8.058922
41 7.799408
41 7.973862
41 7.932770
41 7.776238
41 7.877060
41 7.833324
41 7.829505
41 7.827917
41 7.729395
41 7.813180
41 7.990148
41 8.144804
41 7.666439
41 7.690886
41 8.016390
41 8.024888
41 7.767094
41 7.933702
41 7.763539
41 8.014695
41 7.751018
41 7.727617
41 7.795503
41 8.034893
41 7.804026
41 7.801644
41 7.593102
41 7.887478
41 7.839823
41 8.000673
41 8.012604
41 7.956680
41 7.895041
41 8.182292
41 8.226349
41 8.497084
41 8.503203
41 8.561501
41 8.238523
41 8.346763
41 8.378846
41 8.494109
41 8.511440
41 8.198991
41 8.515641
41 8.423562
41 8.322092
41 8.306659
41 8.255563
41 8.469900
41 8.482780
41 8.517640
41 8.674745
41 8.337661
41 8.403389
41 8.587314
41 8.348707
41 8.722276
41 8.475036
41 8.194875
41 8.279142
41 8.398601
41 8.344739
41 8.363958
41 8.325109
41 8.628731
41 8.323819
41 8.418105
41 8.594580
41 8.625141
41 8.519208
41 8.350798
41 8.152630
41 8.452786
41 8.300168
41 8.625259
41 8.652557
41 8.686449
41 8.341486
41 8.168121
41 8.324692
41 8.333315
41 8.317245
41 8.335093
41 8.591553
41 8.464189
41 8.584058
41 8.495339
41 8.396252
41 8.341215
41 8.424136
41 8.436655
41 8.533261
41 7.585613
41 7.652167
41 7.697218
41 7.579574
41 7.439742
41 7.503997
41 7.511615
41 7.518739
41 7.549841
41 7.750173
41 7.574897
41 7.687289
41 7.586058
41 7.651591
41 7.505846
41 7.626653
41 7.626679
41 7.669486
41 7.526973
41 7.643933
41 7.661956
41 7.647851
41 7.550082
41 7.475083
41 7.485405
41 7.707202
41 7.554838
41 7.641958
41 7.717231
41 7.540352
41 7.479373
41 7.694667
41 7.689433
41 7.643145
41 7.349760
41 7.625914
41 7.692168
41 7.829603
41 7.631539
41 7.739768
41 7.508357
41 7.568908
41 7.707489
41 7.482807
41 7.497714
41 7.554426
41 7.599897
41 7.553350
41 7.673335
41 7.467225
41 7.568238
41 7.608200
41 7.667697
41 7.801584
41 7.644262
41 7.756158
41 7.729280
41 7.685728
41 7.650915
41 7.511218
41 7.851025
41 7.689108
41 7.881673
41 7.938220
41 8.011444
41 8.000927
41 7.819399
41 7.980637
41 7.921616
41 7.998684
41 7.619686
41 7.979481
41 7.721658
41 7.792900
41 7.688754
41 7.834804
41 7.895927
41 7.968035
41 7.781450
41 7.851371
41 8.068416
41 7.891558
41 7.790731
41 7.878534
41 7.772968
41 7.748033
41 7.797978
41 7.915028
41 7.956197
41 7.698887
41 7.782720
41 7.820075
41 7.993940
41 7.980926
41 7.813995
41 7.870539
41 8.003992
41 7.855289
41 7.864416
41 8.009055
41 7.971590
41 7.965850
41 7.738872
41 7.852966
41 7.935266
41 7.819717
41 7.953643
41 7.859287
41 7.885086
41 7.852607
41 7.878576
41 7.818583
41 7.810806
41 7.781122
41 7.806051
41 8.008882
41 7.857462
41 7.778805
41 7.821671
41 7.990960
41 7.684619
41 7.544700
41 7.554576
41 7.673536
41 7.716697
41 7.639660
41 7.783806
41 7.643354
41 7.443228
41 7.549356
41 7.624693
41 7.730706
41 7.708149
41 7.525169
41 7.656992
41 7.684340
41 7.764661
41 7.538655
41 7.581287
41 7.704493
41 7.714757
41 7.730266
41 7.600063
41 7.690958
41 7.632900
41 7.678489
41 7.506405
41 7.829571
41 7.525380
41 7.747089
41 7.653286
41 7.712453
41 7.768393
41 7.639667
41 7.651374
41 7.717195
41 7.645252
41 7.591784
41 7.885991
41 7.746134
41 7.558540
41 7.652221
41 7.857974
41 7.872374
41 7.550186
41 7.543160
41 7.432942
41 7.471458
41 7.546082
41 7.785499
41 7.599597
41 7.743945
41 7.666663
41 7.806831
41 7.690661
41 7.690488
41 7.695824
41 7.799979
41 7.579521
41 7.646906
41 7.521516
41 7.263740
41 7.466171
41 7.638345
41 7.446984
41 7.518121
41 7.409819
41 7.515281
41 7.594885
41 7.405428
41 7.484595
41 7.447457
41 7.684934
41 7.473739
41 7.275053
41 7.554651
41 7.422410
41 7.424124
41 7.498174
41 7.503920
41 7.479713
41 7.548375
41 7.435267
41 7.260083
41 7.490828
41 7.450906
41 7.573210
41 7.557636
41 7.467032
41 7.575366
41 7.372798
41 7.295704
41 7.397084
41 7.465977
41 7.660150
41 7.631146
41 7.416273
41 7.548950
41 7.412482
41 7.532034
41 7.475616
41 7.551758
41 7.424286
41 7.356006
41 7.280697
41 7.252606
41 7.413709
41 7.451815
41 7.317170
41 7.642647
41 7.511203
41 7.365437
41 7.577226
41 7.710100
41 7.442247
41 7.441083
41 7.427360
41 7.477714
41 7.376432
41 7.421581
41 7.937963
41 7.882835
41 7.825577
41 7.762542
41 7.805762
41 7.860279
41 8.004985
41 7.943973
41 7.917566
41 7.959648
41 7.906768
41 7.920230
41 7.754400
41 7.848441
41 7.761353
41 7.866577
41 7.746231
41 7.629706
41 7.777506
41 7.826665
41 7.855066
41 8.191596
41 7.931605
41 7.749834
41 7.928591
41 7.689971
41 7.823677
41 7.789763
41 7.763022
41 7.959555
41 8.012532
41 7.866985
41 7.812087
41 7.810762
41 7.927263
41 7.711620
41 7.854333
41 7.770657
41 7.876299
41 7.959728
41 7.943151
41 7.944459
41 7.860569
41 7.848943
41 7.768244
41 7.730011
41 7.851563
41 7.850107
41 7.782043
41 7.750038
41 7.617580
41 7.789382
41 7.738870
41 7.903784
41 7.973870
41 7.573991
41 7.896171
41 7.863173
41 7.686732
41 7.893361
41 7.582299
41 7.656044
41 7.511238
41 7.605849
41 7.675966
41 7.886279
41 8.010782
41 7.817638
41 7.677593
41 7.861430
41 7.590300
41 7.551073
41 7.590631
41 7.663287
41 7.822718
41 7.763685
41 7.750346
41 7.773485
41 7.791621
41 7.665430
41 7.696116
41 7.833662
41 7.624839
41 7.695435
41 7.770989
41 7.696128
41 7.456484
41 7.595858
41 7.700852
41 7.751050
41 7.834838
41 7.692704
41 7.557282
41 7.789891
41 7.771442
41 7.636826
41 7.613674
41 7.825050
41 7.564798
41 7.530889
41 7.866382
41 7.572999
41 7.487413
41 7.310999
41 7.766295
41 7.787765
41 7.634295
41 7.661584
41 7.749226
41 7.791681
41 7.645512
41 7.947119
41 7.788445
41 7.779735
41 7.702847
41 7.826746
41 7.775153
41 7.789815
41 7.968656
41 7.738170
41 8.343791
41 8.311194
41 8.252189
41 8.361978
41 8.231212
41 8.398402
41 8.350372
41 8.449104
41 8.315012
41 8.167761
41 8.461823
41 8.255248
41 8.182488
41 8.140399
41 8.067477
41 8.199475
41 8.289356
41 8.345484
41 8.509237
41 8.354336
41 8.239781
41 8.449006
41 8.487719
41 8.303068
41 8.456531
41 8.274868
41 8.364250
41 8.327708
41 8.137695
41 8.093643
41 8.214265
41 8.235839
41 8.050910
41 8.119321
41 8.177336
41 7.849796
41 8.301951
41 8.543217
41 8.249486
41 8.244800
41 8.122557
41 8.409116
41 8.633483
41 8.320212
41 7.975492
41 8.033195
41 8.210867
41 8.136684
41 8.326096
41 8.180670
41 8.434977
41 8.345616
41 8.206465
41 8.321824
41 8.331096
41 8.198893
41 8.156898
41 8.195010
41 8.143436
41 8.377752
41 7.229416
41 7.247804
41 7.470629
41 7.209891
41 7.365932
41 7.284640
41 7.386149
41 7.538026
41 7.315985
41 7.254194
41 7.170819
41 7.281548
41 7.244848
41 7.329730
41 7.403662
41 7.297065
41 7.413998
41 7.149426
41 7.373672
41 7.330795
41 7.387369
41 7.276223
41 7.301252
41 7.382497
41 7.243713
41 7.340171
41 7.416519
41 7.335306
41 7.388732
41 7.307690
41 7.505306
41 7.245317
41 7.433703
41 7.480050
41 7.300953
41 7.123406
41 7.284758
41 7.202443
41 7.321683
41 7.255656
41 7.335120
41 7.204217
41 7.188813
41 7.271378
41 7.319758
41 7.116425
41 7.336157
41 7.300099
41 7.339134
41 7.319497
41 7.241844
41 7.364286
41 7.261928
41 7.346443
41 7.272557
41 7.196521
41 7.338042
41 7.279199
41 7.415297
41 7.339540
41 7.988887
41 7.685851
41 7.752776
41 8.016520
41 7.977103
41 7.914972
41 7.845401
41 7.882129
41 8.114143
41 7.862067
41 8.001410
41 7.651665
41 7.789600
41 8.032401
41 7.855593
41 7.822015
41 7.812724
41 7.668656
41 8.047131
41 7.959356
41 7.992344
41 7.808929
41 7.996573
41 7.879857
41 7.956344
41 8.016622
41 7.862225
41 7.781009
41 8.034966
41 8.051305
41 8.156452
41 8.196025
41 7.767014
41 7.877507
41 7.896589
41 7.849066
41 7.961120
41 8.197306
41 8.069661
41 8.161326
41 7.974491
41 7.889954
41 7.954880
41 7.724773
41 8.084078
41 7.949007
41 8.002661
41 7.851864
41 7.950215
41 7.789748
41 7.854489
41 7.591472
41 7.693912
41 7.855438
41 7.627778
41 7.825582
41 7.744249
41 7.649831
41 7.973322
41 7.610993
41 7.374027
41 7.541591
41 7.511051
41 7.372318
41 7.484167
41 7.490590
41 7.499019
41 7.410729
41 7.458024
41 7.518315
41 7.426827
41 7.442711
41 7.484938
41 7.559653
41 7.520874
41 7.446201
41 7.584872
41 7.480761
41 7.523626
41 7.481384
41 7.558273
41 7.399415
41 7.568600
41 7.610823
41 7.446127
41 7.548951
41 7.474763
41 7.357943
41 7.468457
41 7.542267
41 7.444660
41 7.477928
41 7.583592
41 7.316267
41 7.466205
41 7.443395
41 7.435598
41 7.563473
41 7.446400
41 7.588343
41 7.508839
41 7.454167
41 7.484439
41 7.442054
41 7.578383
41 7.442618
41 7.429417
41 7.355825
41 7.503191
41 7.562858
41 7.385907
41 7.649196
41 7.466242
41 7.291246
41 7.545612
41 7.405703
41 7.422964
41 7.429648
41 7.363852
41 7.513448
41 7.920772
41 7.710174
41 7.760529
41 7.881680
41 7.773449
41 7.732558
41 8.027908
41 7.843378
41 7.789967
41 7.753345
41 7.632622
41 7.693090
41 7.720757
41 7.796070
41 7.660515
41 7.781342
41 7.690796
41 7.738072
41 7.771422
41 7.742368
41 7.801486
41 7.842881
41 7.774691
41 7.847366
41 7.776218
41 7.815900
41 7.849795
41 7.936484
41 7.606076
41 7.849596
41 7.836457
41 7.936295
41 7.860452
41 7.869495
41 7.783370
41 7.847611
41 7.658035
41 7.875731
41 7.758137
41 7.740802
41 7.679170
41 7.599339
41 7.766684
41 7.770777
41 7.814860
41 7.833486
41 7.992550
41 7.756862
41 7.703397
41 7.749379
41 7.847135
41 7.898712
41 7.865364
41 7.685570
41 7.764338
41 7.791442
41 7.796078
41 7.759111
41 7.942143
41 7.784586
41 8.052062
41 8.178810
41 8.082084
41 8.212597
41 8.033586
41 8.145879
41 8.351765
41 8.138958
41 8.281032
41 8.005220
41 8.063848
41 8.117269
41 8.319638
41 8.156409
41 8.111101
41 8.246505
41 8.138755
41 8.207255
41 7.933920
41 7.956351
41 8.204555
41 8.506781
41 8.516812
41 8.083884
41 8.060976
41 8.120582
41 8.194743
41 8.272791
41 8.286498
41 8.386639
41 8.364405
41 8.208046
41 8.189632
41 8.187128
41 8.343310
41 8.283561
41 8.124029
41 8.062560
41 7.931206
41 8.262815
41 7.819307
41 8.065579
41 8.216380
41 8.560611
41 8.946768
41 8.062687
41 8.134401
41 8.246162
41 7.998488
41 7.944275
41 8.025962
41 8.202596
41 8.190788
41 8.242697
41 8.125449
41 7.748768
41 7.823886
41 8.216981
41 7.796057
41 8.292483
41 8.066926
41 8.155247
41 7.797934
41 8.059971
41 8.044108
41 7.901369
41 8.007518
41 7.777157
41 7.973853
41 7.809216
41 8.052953
41 8.042883
41 7.992468
41 8.020621
41 7.974700
41 7.974234
41 8.006785
41 8.114674
41 7.898785
41 7.877641
41 7.714601
41 7.926146
41 8.088050
41 8.061367
41 7.889243
41 8.113869
41 7.758036
41 8.049829
41 7.908385
41 7.974664
41 7.977481
41 8.080690
41 8.027018
41 7.923492
41 8.072130
41 7.817157
41 7.925545
41 7.888498
41 7.954428
41 7.926459
41 8.014251
41 8.112587
41 8.020122
41 7.912556
41 8.124968
41 7.951753
41 7.899204
41 7.915355
41 7.866715
41 7.970544
41 8.100326
41 7.835961
41 8.143747
41 8.339292
41 7.964016
41 8.110040
41 7.942132
41 8.034396
41 7.886929
41 8.048894
41 7.541209
41 7.320762
41 7.399438
41 7.195632
41 7.299303
41 7.337135
41 7.292642
41 7.463773
41 7.346820
41 7.328785
41 7.373589
41 7.442343
41 7.264675
41 7.326018
41 7.281320
41 7.319486
41 7.282886
41 7.393120
41 7.493102
41 7.464221
41 7.373453
41 7.318821
41 7.206051
41 7.363032
41 7.480284
41 7.311600
41 7.318431
41 7.507304
41 7.340114
41 7.279996
41 7.288257
41 7.527422
41 7.380504
41 7.360360
41 7.455328
41 7.308967
41 7.415746
41 7.253344
41 7.376977
41 7.230966
41 7.387965
41 7.250438
41 7.438982
41 7.307107
41 7.258750
41 7.299993
41 7.394912
41 7.221034
41 7.423310
41 7.411266
41 7.281626
41 7.399343
41 7.384852
41 7.340670
41 7.293106
41 7.357716
41 7.316116
41 7.355570
41 7.238533
41 7.320627
41 7.903158
41 8.149559
41 8.156531
41 8.124000
41 8.069894
41 8.039813
41 8.226455
41 8.253463
41 8.028122
41 8.326197
41 8.255907
41 8.144903
41 8.048970
41 8.093908
41 8.070790
41 7.979698
41 7.888954
41 8.007753
41 8.077071
41 8.029958
41 8.290287
41 8.130202
41 8.113535
41 8.143613
41 8.188947
41 8.025355
41 8.070066
41 7.992862
41 7.936517
41 8.133949
41 8.079136
41 8.065543
41 8.071442
41 8.203887
41 8.140336
41 8.275494
41 8.234041
41 8.087453
41 8.305943
41 8.111265
41 8.261097
41 8.244526
41 8.315032
41 8.488545
41 8.238699
41 8.093001
41 8.073473
41 8.111278
41 7.981319
41 8.037822
41 7.999827
41 8.081721
41 8.174454
41 8.072159
41 8.235584
41 8.000077
41 8.292116
41 8.370614
41 8.070485
41 8.100210
41 8.590053
41 8.726473
41 8.557078
41 8.641575
41 8.842432
41 8.512787
41 8.791479
41 8.780072
41 9.221578
41 9.402370
41 9.203207
41 9.022011
41 8.950108
41 8.621366
41 8.551510
41 8.921106
41 9.237978
41 8.740680
41 8.796235
41 8.602984
41 8.515660
41 8.471189
41 8.219358
41 8.337623
41 8.604614
41 8.699371
41 8.712942
41 8.525128
41 8.531564
41 8.498491
41 8.656852
41 8.740963
41 8.885831
41 8.408337
41 8.554511
41 8.871585
41 8.569498
41 8.646142
41 8.760091
41 8.887232
41 8.581038
41 8.748414
41 8.295061
41 8.560645
41 8.802608
41 8.592694
41 8.853264
41 8.541310
41 8.484779
41 8.831387
41 8.724698
41 8.568868
41 8.418161
41 8.368199
41 8.572718
41 8.694761
41 8.459296
41 8.457567
41 8.520550
41 8.526477
41 8.458027
41 8.546087
41 8.610199
41 8.503123
41 8.636520
41 8.415531
41 8.187226
41 8.481485
41 8.250082
41 8.094388
41 8.202568
41 8.112248
41 8.296566
41 8.097768
41 8.512028
41 8.589272
41 8.288628
41 7.906486
41 8.395557
41 8.325940
41 8.409578
41 8.515145
41 8.463385
41 8.470572
41 8.510738
41 8.094112
41 8.506487
41 8.437388
41 8.297632
41 8.317536
41 8.499581
41 8.159653
41 8.285071
41 8.357357
41 8.180235
41 8.301712
41 8.211076
41 8.237255
41 8.351939
41 8.435315
41 8.617620
41 8.441635
41 8.176472
41 8.488567
41 8.371824
41 8.455962
41 8.567542
41 8.454034
41 8.489872
41 8.643008
41 8.483027
41 8.514056
41 8.399705
41 8.385433
41 8.366501
41 8.519236
41 8.183625
41 8.427317
41 8.257064
41 8.486561
41 8.257320
41 8.113070
41 7.860566
41 7.978178
41 7.860683
41 7.976488
41 8.159595
41 7.962640
41 8.189422
41 7.909047
41 8.157998
41 7.942526
41 8.108368
41 7.988821
41 8.014516
41 7.948418
41 8.134647
41 7.957795
41 8.006403
41 7.900873
41 7.790325
41 7.950564
41 8.121120
41 8.090154
41 8.059406
41 8.045409
41 8.018034
41 8.000727
41 8.110900
41 8.091218
41 8.132926
41 7.925267
41 7.808928
41 7.996349
41 7.831088
41 8.048986
41 8.217299
41 8.203111
41 7.956504
41 8.172579
41 7.899320
41 7.965905
41 8.187070
41 7.823583
41 8.017745
41 7.876091
41 8.026081
41 8.117616
41 8.233917
41 8.290171
41 7.996966
41 7.962347
41 8.154604
41 8.124082
41 7.838408
41 8.214173
41 8.098677
41 8.228099
41 8.198495
41 7.949606
41 8.362950
41 8.283259
41 8.147907
41 8.428303
41 8.300441
41 8.374322
41 8.129462
41 8.387954
41 8.198716
41 8.258062
41 8.242502
41 8.056842
41 8.334557
41 8.270368
41 8.329862
41 8.369906
41 8.371434
41 8.293762
41 8.298521
41 8.267725
41 8.323512
41 8.224733
41 8.395046
41 8.477238
41 8.539847
41 8.181700
41 8.245542
41 8.212787
41 8.226920
41 8.187199
41 8.514845
41 8.361734
41 8.276839
41 8.334886
41 8.348177
41 8.448556
41 8.410763
41 8.046790
41 8.238845
41 8.354760
41 8.111387
41 8.329987
41 8.067599
41 8.458148
41 8.542539
41 8.057592
41 8.277899
41 8.481478
41 8.425545
41 8.298680
41 8.442569
41 8.323472
41 8.226280
41 8.259396
41 8.326310
41 8.158362
41 8.452907
41 8.181536
41 8.303386
41 8.316154
41 8.289393
41 8.353071
41 8.075721
41 8.005450
41 8.000998
41 7.934001
41 8.150688
41 7.908955
41 8.076493
41 7.949744
41 8.239682
41 8.208284
41 8.412838
41 8.067055
41 8.186213
41 8.184385
41 8.117260
41 8.152822
41 8.266519
41 8.393516
41 8.170346
41 7.942141
41 8.251551
41 8.305899
41 8.252242
41 7.995129
41 8.156640
41 8.056092
41 8.338792
41 8.125550
41 7.975353
41 7.986850
41 8.084579
41 8.124532
41 8.237887
41 8.267459
41 8.329349
41 7.839037
41 8.049026
41 8.134961
41 8.174771
41 8.039698
41 8.424821
41 8.293312
41 8.426825
41 8.312959
41 7.991432
41 8.161899
41 7.979506
41 8.020913
41 8.093908
41 8.209269
41 8.158884
41 8.268833
41 8.080847
41 8.057729
41 8.433936
41 8.317807
41 8.113299
41 8.480726
41 7.882295
41 8.035163
41 7.846309
41 7.872948
41 7.996037
41 8.100804
41 7.979464
41 7.792139
41 7.913017
41 7.999363
41 7.831914
41 8.018861
41 7.711551
41 7.935172
41 7.909159
41 8.203767
41 7.853473
41 8.013759
41 7.915070
41 7.890024
41 8.020041
41 7.959371
41 7.907793
41 7.948859
41 7.918376
41 7.997880
41 8.081718
41 7.764368
41 7.938673
41 7.933649
41 7.893654
41 7.803533
41 8.191420
41 7.794923
41 8.049136
41 7.825546
41 7.947748
41 7.949758
41 7.842442
41 7.993607
41 7.884997
41 8.013320
41 8.013577
41 7.791148
41 7.985270
41 7.728777
41 8.049555
41 7.967036
41 8.171896
41 8.039363
41 7.889729
41 8.078343
41 7.895227
41 7.840451
41 7.998086
41 7.925169
41 7.986143
41 8.126779
41 8.045231
41 7.872519
41 7.419624
41 7.521973
41 7.617711
41 7.752463
41 7.392649
41 7.446193
41 7.512244
41 7.661131
41 7.531639
41 7.711373
41 7.502166
41 7.398403
41 7.479170
41 7.419307
41 7.538626
41 7.426605
41 7.682048
41 7.704308
41 7.460124
41 7.540537
41 7.532761
41 7.613672
41 7.565205
41 7.641993
41 7.601802
41 7.455045
41 7.634659
41 7.609098
41 7.340634
41 7.478820
41 7.494280
41 7.490473
41 7.833386
41 7.466327
41 7.616133
41 7.624479
41 7.665008
41 7.449050
41 7.417415
41 7.402892
41 7.710718
41 7.526938
41 7.549047
41 7.434033
41 7.584942
41 7.707038
41 7.536091
41 7.427569
41 7.584641
41 7.617030
41 7.547971
41 7.555964
41 7.605500
41 7.675051
41 7.602404
41 7.599719
41 7.507010
41 7.596130
41 7.544168
41 7.512956
41 7.830589
41 7.559457
41 7.985881
41 7.675180
41 7.738703
41 7.700529
41 7.508061
41 7.694190
41 7.762705
41 7.569313
41 7.814480
41 7.674990
41 7.583394
41 7.548260
41 7.735449
41 7.675719
41 7.947760
41 7.836594
41 7.660054
41 7.815562
41 7.801043
41 7.755755
41 7.926479
41 7.498401
41 7.790443
41 7.487867
41 7.564685
41 7.615917
41 7.675820
41 7.734167
41 7.632777
41 7.859958
41 7.808146
41 7.558563
41 7.741898
41 7.642489
41 7.700212
41 7.666217
41 7.390108
41 7.638725
41 7.643875
41 7.742622
41 7.707708
41 7.660655
41 7.669546
41 7.725356
41 7.890274
41 7.832587
41 7.636235
41 7.792003
41 7.873285
41 7.844529
41 7.776945
41 7.845201
41 7.673203
41 7.758587
41 7.498414
41 7.634118
41 7.803236
41 7.601878
41 7.661660
41 7.618001
41 7.447569
41 7.570710
41 7.446839
41 7.461170
41 7.494657
41 7.544852
41 7.551093
41 7.498991
41 7.537565
41 7.705280
41 7.555915
41 7.458751
41 7.442388
41 7.582199
41 7.623691
41 7.406909
41 7.503389
41 7.601789
41 7.579535
41 7.639544
41 7.622184
41 7.586709
41 7.470884
41 7.455854
41 7.611407
41 7.848178
41 7.542969
41 7.511218
41 7.516839
41 7.437631
41 7.662956
41 7.414361
41 7.383613
41 7.681845
41 7.650470
41 7.528989
41 7.836623
41 7.447165
41 7.478910
41 7.655249
41 7.552745
41 7.623767
41 7.480055
41 7.650741
41 7.596053
41 7.474796
41 7.607194
41 7.669456
41 7.439332
41 7.417686
41 7.323600
41 7.534913
41 7.639599
41 7.441060
41 7.513870
41 7.620369
41 7.576786
41 7.576240
41 7.656894
41 7.985076
41 7.510138
41 7.629566
41 7.625214
41 7.702264
41 7.816433
41 7.643656
41 7.744492
41 7.835620
41 7.782588
41 7.691715
41 7.638065
41 7.683115
41 8.105807
41 7.764670
41 7.745531
41 7.823110
41 7.685703
41 7.971936
41 7.588531
41 7.706532
41 7.883184
41 7.872574
41 7.760992
41 7.844942
41 7.998405
41 7.903182
41 7.963621
41 7.675940
41 7.719379
41 7.759888
41 7.743411
41 7.580959
41 7.799470
41 7.766318
41 7.659038
41 7.791227
41 7.766733
41 7.838459
41 7.681578
41 7.563833
41 7.723520
41 7.814799
41 7.769518
41 7.992353
41 7.840524
41 7.733090
41 7.674538
41 7.685021
41 7.717991
41 7.666692
41 8.054393
41 8.061138
41 8.026840
41 7.988506
41 7.804483
41 7.752080
41 7.805182
41 7.766460
41 8.460982
41 8.506802
41 8.439665
41 8.366500
41 8.722901
41 8.558572
41 8.907361
41 8.660809
41 8.455663
41 8.605854
41 8.612629
41 8.822985
41 8.531094
41 8.596739
41 8.744231
41 8.564291
41 8.797647
41 8.491626
41 8.691252
41 8.569525
41 8.575513
41 8.652373
41 8.376361
41 8.472904
41 8.620328
41 8.615540
41 9.058250
41 8.773779
41 8.670431
41 8.798465
41 8.375918
41 8.745689
41 8.753588
41 8.747384
41 8.545206
41 8.498165
41 8.702516
41 9.011282
41 8.586626
41 8.778854
41 8.496849
41 8.712462
41 8.884133
41 8.859511
41 8.750345
41 8.857655
41 8.540361
41 8.445449
41 8.824795
41 8.582306
41 8.660598
41 8.532421
41 8.423859
41 8.478877
41 8.552758
41 8.833272
41 8.642446
41 8.384330
41 8.290361
41 8.479547
41 8.149525
41 8.047049
41 8.381439
41 8.073070
41 8.310358
41 8.442347
41 8.409444
41 8.103201
41 8.128684
41 8.286159
41 8.092686
41 8.176377
41 7.909164
41 8.231536
41 8.298343
41 8.096463
41 8.338634
41 8.082688
41 8.188692
41 8.176949
41 8.095594
41 8.166257
41 8.252621
41 8.166009
41 8.411019
41 8.251045
41 8.265892
41 8.101026
41 8.224434
41 7.965951
41 8.381542
41 8.319129
41 8.135705
41 8.137511
41 8.312210
41 8.151542
41 8.224320
41 8.317455
41 8.265752
41 8.350833
41 8.184509
41 8.091155
41 8.046995
41 8.168339
41 8.017872
41 7.921154
41 8.176670
41 8.209806
41 8.284611
41 8.098937
41 8.325581
41 8.126761
41 8.290095
41 8.450696
41 8.314145
41 8.351838
41 8.311071
41 8.373454
41 8.210554
41 8.338856
41 7.820474
41 8.151213
41 7.935692
41 7.833687
41 8.046100
41 8.049304
41 7.818203
41 8.010821
41 7.915136
41 7.945325
41 7.787810
41 7.787010
41 7.995728
41 8.085079
41 7.710376
41 8.054127
41 7.985708
41 7.738671
41 7.959544
41 7.777271
41 7.583365
41 7.852581
41 7.797709
41 7.720244
41 8.118084
41 7.841639
41 7.774935
41 8.008919
41 7.854089
41 7.852881
41 7.854653
41 7.720201
41 7.790356
41 8.002465
41 7.923183
41 7.717254
41 7.817258
41 7.747588
41 7.793351
41 7.896707
41 7.950054
41 7.826507
41 7.847774
41 7.742302
41 7.872095
41 7.817823
41 7.819584
41 7.897507
41 7.823219
41 7.825163
41 7.889277
41 7.927229
41 7.827421
41 8.018021
41 7.917512
41 8.036890
41 7.719195
41 7.901898
41 8.049489
41 7.841950
41 7.389349
41 7.553688
41 7.510672
41 7.419807
41 7.516616
41 7.810564
41 7.574486
41 7.492010
41 7.397106
41 7.507200
41 7.600126
41 7.684918
41 7.538401
41 7.542586
41 7.542681
41 7.535671
41 7.528107
41 7.532262
41 7.507781
41 7.733440
41 7.594162
41 7.590578
41 7.712832
41 7.489592
41 7.493724
41 7.716618
41 7.727557
41 7.629732
41 7.610149
41 7.645242
41 7.597053
41 7.588271
41 7.593628
41 7.723882
41 7.622176
41 7.556600
41 7.782394
41 7.406110
41 7.466824
41 7.659384
41 7.440276
41 7.530295
41 7.651581
41 7.474196
41 7.558983
41 7.559848
41 7.572589
41 7.679236
41 7.619301
41 7.797591
41 7.736441
41 7.535645
41 7.486458
41 7.455103
41 7.738643
41 7.612344
41 7.623269
41 7.535669
41 7.648517
41 7.639092
41 8.389709
41 8.412298
41 8.782776
41 8.599460
41 8.382604
41 8.572143
41 8.545276
41 8.651832
41 8.495463
41 8.353833
41 8.785542
41 8.605041
41 8.589019
41 8.718500
41 8.597085
41 8.549257
41 8.421382
41 8.567278
41 8.515086
41 8.613769
41 8.639490
41 8.590244
41 8.701597
41 8.515642
41 8.443013
41 8.351011
41 8.535976
41 8.683570
41 8.571216
41 8.687309
41 8.450929
41 8.190332
41 8.691695
41 8.358465
41 8.611170
41 8.409623
41 8.340245
41 8.482673
41 8.362590
41 8.491388
41 8.759942
41 8.403647
41 8.614157
41 8.599436
41 8.541878
41 8.619812
41 8.595728
41 8.610491
41 8.541107
41 8.568853
41 8.275870
41 8.478419
41 8.580554
41 8.615770
41 8.447953
41 8.661784
41 8.412347
41 8.701986
41 8.613645
41 8.856553
41 8.000092
41 7.999967
41 8.055103
41 8.036678
41 7.955778
41 8.028462
41 7.818892
41 8.151275
41 8.044192
41 7.933942
41 7.842496
41 8.006912
41 8.028131
41 7.971699
41 7.957353
41 8.017659
41 8.092551
41 8.178512
41 7.874804
41 8.069118
41 8.241638
41 8.075115
41 8.156643
41 8.166618
41 8.539808
41 8.219197
41 7.868757
41 7.895997
41 7.977175
41 8.096082
41 7.935862
41 7.941039
41 8.212040
41 7.940052
41 7.886830
41 7.854173
41 8.021481
41 7.933833
41 8.106883
41 8.145056
41 8.125484
41 8.201886
41 8.105900
41 8.318146
41 8.028076
41 8.026794
41 8.323136
41 7.969989
41 7.984373
41 8.041408
41 7.975328
41 8.235383
41 8.031975
41 7.637020
41 8.167580
41 8.016159
41 7.997759
41 7.772490
41 8.016201
41 8.130499
41 7.405779
41 7.223952
41 7.388050
41 7.308617
41 7.345419
41 7.351509
41 7.138619
41 7.353669
41 7.381006
41 7.482967
41 7.609278
41 7.209427
41 7.548183
41 7.409446
41 7.504925
41 7.539009
41 7.730347
41 7.624333
41 7.520138
41 7.587163
41 7.496946
41 7.545401
41 7.485867
41 7.428565
41 7.564272
41 7.683858
41 7.538716
41 7.424613
41 7.552574
41 7.366682
41 7.484563
41 7.328775
41 7.434383
41 7.416812
41 7.231264
41 7.463202
41 7.492237
41 7.357265
41 7.538881
41 7.589550
41 7.396200
41 7.502302
41 7.514396
41 7.623452
41 7.486789
41 7.496111
41 7.545284
41 7.806453
41 7.436873
41 7.444120
41 7.521524
41 7.398178
41 7.381881
41 7.375363
41 7.668440
41 7.485776
41 7.484875
41 7.493241
41 7.498684
41 7.555840
41 7.921234
41 7.700347
41 7.695943
41 7.661822
41 7.794955
41 7.826232
41 7.908541
41 7.759821
41 7.867327
41 7.982836
41 7.955922
41 7.877835
41 7.840323
41 7.799763
41 7.922943
41 8.125542
41 7.876543
41 7.943300
41 8.019296
41 8.046336
41 7.873696
41 7.827919
41 7.802225
41 8.009734
41 7.771979
41 7.878645
41 7.924166
41 8.041910
41 7.986534
41 7.882255
41 7.789232
41 7.963373
41 7.877223
41 7.933421
41 8.099277
41 8.019836
41 7.894855
41 7.925191
41 7.833194
41 7.926975
41 8.066605
41 7.691005
41 7.947944
41 7.847626
41 7.933810
41 7.874648
41 7.766300
41 8.031005
41 8.037304
41 7.878868
41 8.117228
41 8.055482
41 7.772623
41 7.947094
41 8.017813
41 7.893934
41 7.751071
41 7.825556
41 7.851490
41 7.802937
41 7.802780
41 7.771303
41 7.933681
41 8.051481
41 7.916882
41 8.173712
41 8.045723
41 8.097279
41 8.278264
41 8.311785
41 7.958912
41 8.007245
41 8.109061
41 7.964310
41 8.019776
41 7.906055
41 7.651965
41 7.974741
41 7.953427
41 8.081096
41 8.189089
41 7.947129
41 7.737636
41 7.683737
41 8.144350
41 7.947954
41 7.773416
41 8.044545
41 8.161974
41 8.204909
41 8.100582
41 7.890948
41 8.229684
41 8.345141
41 7.676264
41 7.570437
41 7.798408
41 7.801398
41 7.804073
41 7.904930
41 7.690426
41 7.656323
41 7.569006
41 7.710342
41 7.688397
41 7.708519
41 7.927299
41 7.857155
41 8.109020
41 8.011376
41 7.683408
41 7.845901
41 7.825936
41 7.821962
41 7.647097
41 7.724146
41 8.079531
41 7.957769
41 8.221858
41 8.140923
41 7.247137
41 7.292162
41 7.309712
41 7.360172
41 7.339192
41 7.377326
41 7.354729
41 7.135983
41 7.343526
41 7.341395
41 7.332972
41 7.314506
41 7.415744
41 7.462800
41 7.410703
41 7.405137
41 7.366270
41 7.373056
41 7.233864
41 7.347136
41 7.445141
41 7.433954
41 7.341121
41 7.236567
41 7.218961
41 7.450626
41 7.330283
41 7.323330
41 7.394188
41 7.497065
41 7.436555
41 7.458559
41 7.257020
41 7.360193
41 7.266810
41 7.330475
41 7.234862
41 7.281479
41 7.484412
41 7.353027
41 7.220556
41 7.210420
41 7.327429
41 7.429422
41 7.298961
41 7.314000
41 7.407128
41 7.344487
41 7.353516
41 7.436620
41 7.276527
41 7.374617
41 7.334692
41 7.437291
41 7.252481
41 7.413335
41 7.193006
41 7.428354
41 7.378864
41 7.305710
41 7.402422
41 7.545348
41 7.349534
41 7.268340
41 7.423922
41 7.358214
41 7.482350
41 7.354806
41 7.312864
41 7.391218
41 7.456048
41 7.653987
41 7.618634
41 7.243354
41 7.341026
41 7.641988
41 7.447154
41 7.303619
41 7.330178
41 7.675304
41 7.367051
41 7.336898
41 7.330111
41 7.475852
41 7.421533
41 7.444004
41 7.442763
41 7.214653
41 7.581933
41 7.413319
41 7.356530
41 7.281872
41 7.272312
41 7.240530
41 7.307333
41 7.216305
41 7.537435
41 7.496166
41 7.455577
41 7.535049
41 7.302591
41 7.442538
41 7.753392
41 7.525124
41 7.301739
41 7.302109
41 7.632544
41 7.401709
41 7.376468
41 7.310331
41 7.371513
41 7.392526
41 7.284577
41 7.407258
41 7.366775
41 7.410553
41 7.570447
41 7.492711
41 7.508589
41 7.488789
41 8.262964
41 8.384024
41 8.368916
41 8.413781
41 8.170119
41 8.197033
41 8.101057
41 8.082392
41 8.372940
41 8.210479
41 8.048644
41 8.209855
41 8.208141
41 8.083298
41 8.259179
41 8.192566
41 8.121528
41 8.173037
41 8.191135
41 8.200328
41 8.353532
41 8.287743
41 8.165505
41 8.253967
41 7.978743
41 8.166450
41 8.239450
41 8.252891
41 8.206344
41 8.137726
41 8.357812
41 8.514029
41 8.275012
41 8.184017
41 8.136242
41 8.228603
41 8.005644
41 8.273988
41 8.249605
41 7.943134
41 7.956883
41 8.304450
41 8.217421
41 8.155269
41 8.130201
41 8.051091
41 8.172336
41 7.995084
41 8.128090
41 8.138301
41 8.111339
41 8.022945
41 8.332424
41 7.908928
41 8.087583
41 8.194941
41 8.300840
41 8.243243
41 7.863049
41 8.183029
41 7.011345
41 6.991706
41 6.862593
41 6.933778
41 6.861629
41 6.788543
41 6.853289
41 6.901953
41 7.039162
41 6.854130
41 6.965393
41 7.096790
41 6.915759
41 6.761915
41 6.874748
41 6.946446
41 6.871980
41 7.059715
41 6.918379
41 6.821453
41 6.940560
41 6.956408
41 6.828587
41 7.070719
41 7.067548
41 6.791634
41 7.019022
41 6.912661
41 7.065328
41 6.832643
41 6.883497
41 6.919762
41 6.849598
41 6.857230
41 6.876302
41 7.017670
41 6.769392
41 6.770423
41 6.952684
41 6.878313
41 6.898907
41 6.851168
41 6.875061
41 6.874067
41 6.857148
41 6.945804
41 6.894631
41 6.886262
41 6.838125
41 6.950680
41 6.717530
41 6.813834
41 6.778543
41 6.855450
41 6.968080
41 6.800440
41 6.968358
41 6.838251
41 6.849562
41 6.844806
41 7.832229
41 7.919289
41 8.083143
41 8.060364
41 7.999563
41 7.964097
41 8.091329
41 7.937476
41 7.787123
41 7.695801
41 7.691739
41 7.912327
41 7.890010
41 7.720851
41 7.770049
41 7.965436
41 7.954884
41 7.833573
41 8.006278
41 7.771189
41 7.943128
41 8.029957
41 7.892814
41 7.869856
41 7.817426
41 8.069325
41 7.984616
41 8.129361
41 7.715287
41 7.959305
41 7.984200
41 7.866726
41 8.092614
41 8.206635
41 7.983417
41 7.915981
41 8.135923
41 7.904868
41 7.801519
41 7.770762
41 7.784986
41 8.139582
41 8.035635
41 7.939992
41 7.889371
41 7.610054
41 7.840485
41 7.914853
41 7.869120
41 7.905185
41 8.043914
41 8.135905
41 8.082094
41 8.047384
41 7.920446
41 7.834391
41 7.798628
41 7.910588
41 8.027757
41 7.976343
41 8.941126
41 9.026137
41 8.745646
41 9.010798
41 8.792810
41 8.651501
41 8.766695
41 8.748946
41 8.501692
41 8.658979
41 8.877173
41 8.661272
41 8.783702
41 8.666090
41 8.552219
41 8.719868
41 8.497428
41 8.493349
41 8.613383
41 8.702324
41 8.532935
41 8.734982
41 8.542359
41 8.825888
41 8.607603
41 8.926679
41 8.331542
41 8.679886
41 9.081559
41 8.728577
41 8.856374
41 8.749268
41 8.866795
41 8.852113
41 8.681668
41 8.986491
41 9.146777
41 9.217450
41 9.176451
41 9.207514
41 8.864669
41 9.201104
41 8.824278
41 8.897068
41 9.159411
41 8.778431
41 8.643919
41 8.395767
41 8.760331
41 8.763399
41 9.114204
41 8.890199
41 8.764911
41 8.837575
41 8.567399
41 8.775769
41 9.045832
41 8.965460
41 8.879361
41 8.543968
41 7.065885
41 7.321241
41 7.216635
41 7.271962
41 7.290620
41 7.203164
41 7.226542
41 7.274093
41 7.283097
41 7.292442
41 7.208585
41 7.162087
41 7.226197
41 7.309520
41 7.391215
41 7.146624
41 7.174507
41 7.233721
41 7.134589
41 7.156054
41 7.248333
41 7.278304
41 7.212686
41 7.275686
41 7.315226
41 7.382282
41 7.387186
41 7.291090
41 7.251279
41 7.223788
41 7.244928
41 7.225887
41 7.320375
41 7.252332
41 7.331349
41 7.220265
41 7.372692
41 7.471808
41 7.245888
41 7.296524
41 7.203004
41 7.188793
41 7.242018
41 7.259144
41 7.272501
41 7.442857
41 7.301599
41 7.297501
41 7.360667
41 7.250720
41 7.120726
41 7.250640
41 7.088053
41 7.281838
41 7.161775
41 7.137015
41 7.232457
41 7.241315
41 7.261275
41 7.327404
41 7.662249
41 7.750331
41 7.714090
41 8.000318
41 7.829784
41 7.877764
41 7.791306
41 7.887763
41 8.027480
41 7.914423
41 7.934163
41 7.766334
41 7.707082
41 7.897572
41 7.805860
41 7.919717
41 8.031148
41 8.078883
41 7.979452
41 7.838498
41 7.745876
41 8.052093
41 8.009266
41 7.803219
41 7.961969
41 7.828871
41 7.725263
41 7.657441
41 7.833065
41 8.100514
41 7.883596
41 7.856500
41 7.936834
41 8.000441
41 7.926213
41 7.720381
41 7.748125
41 7.957993
41 7.792187
41 7.862905
41 7.748980
41 7.853850
41 7.812984
41 7.826578
41 7.718033
41 7.918787
41 7.852280
41 7.899817
41 7.971126
41 7.891319
41 7.789503
41 7.687720
41 7.966014
41 7.846835
41 7.863631
41 7.772528
41 7.966001
41 7.663914
41 7.700977
41 7.973644
41 8.009076
41 8.257460
41 7.959823
41 8.016587
41 8.075831
41 8.011153
41 7.967437
41 7.858794
41 7.907430
41 8.047296
41 8.055999
41 8.026100
41 7.842819
41 8.113706
41 7.904173
41 7.901008
41 7.937611
41 7.743912
41 7.819311
41 8.009896
41 7.956603
41 7.913712
41 7.978912
41 7.957539
41 7.873131
41 8.093563
41 8.076275
41 7.996614
41 7.971945
41 8.052706
41 7.603369
41 7.775676
41 7.995899
41 8.051340
41 8.026144
41 7.829292
41 7.998004
41 7.875225
41 7.771718
41 7.952735
41 7.878105
41 7.921538
41 8.171882
41 7.942675
41 8.164289
41 7.931935
41 7.901719
41 8.027934
41 7.951758
41 7.996575
41 7.834746
41 7.897581
41 8.099443
41 7.979844
41 8.144813
41 7.811667
41 8.082842
41 7.863199
41 7.840302
41 7.875097
41 8.486581
41 8.317652
41 8.105311
41 8.763678
41 8.336435
41 8.495121
41 8.569636
41 8.874403
41 8.893817
41 8.879230
41 8.980154
41 8.490390
41 8.473227
41 8.778651
41 8.801291
41 8.623460
41 8.689936
41 8.615671
41 8.903448
41 8.495341
41 8.746555
41 8.424109
41 8.643817
41 8.730390
41 8.747594
41 8.575809
41 8.610665
41 8.642424
41 8.437728
41 8.551164
41 8.637124
41 8.539844
41 8.395598
41 8.303047
41 8.374009
41 8.294322
41 8.579245
41 8.402201
41 8.473612
41 8.889274
41 8.309372
41 8.626536
41 8.586260
41 8.413654
41 8.792416
41 8.522142
41 8.529258
41 8.797294
41 8.440071
41 8.178048
41 8.205019
41 8.208500
41 8.361806
41 8.438080
41 8.517791
41 8.320895
41 8.282700
41 8.252207
41 8.466567
41 8.629785
41 8.107155
41 8.162840
41 8.261556
41 8.251693
41 8.051826
41 8.220959
41 8.059071
41 8.251969
41 8.111580
41 8.174558
41 8.314041
41 8.115270
41 8.424223
41 8.225799
41 8.259408
41 8.308457
41 8.322911
41 8.236954
41 8.261404
41 8.291343
41 8.375177
41 8.338207
41 8.477623
41 8.232425
41 8.177291
41 8.456136
41 8.195507
41 8.229150
41 8.312146
41 8.069332
41 8.175561
41 8.159073
41 8.094556
41 8.208523
41 8.117660
41 8.174558
41 8.154126
41 8.012505
41 8.046253
41 8.090206
41 8.156884
41 8.171609
41 8.015107
41 8.185641
41 8.388803
41 8.203010
41 7.981650
41 8.186561
41 8.217313
41 8.236766
41 7.941100
41 8.417960
41 8.356616
41 8.175321
41 8.100689
41 8.450756
41 8.250792
41 8.140843
41 8.196500
41 8.165655
41 7.989903
41 7.798923
41 7.943281
41 7.734115
41 7.879905
41 7.745747
41 7.648951
41 7.986811
41 7.873339
41 7.847805
41 7.995926
41 7.847329
41 7.908562
41 7.714937
41 7.788071
41 7.772518
41 7.805196
41 7.989359
41 7.834908
41 7.726179
41 7.597255
41 7.765488
41 7.915475
41 7.954046
41 7.812848
41 7.628944
41 7.762435
41 7.763907
41 7.900827
41 7.802130
41 7.747831
41 7.742951
41 7.863853
41 7.757152
41 7.588708
41 7.775588
41 8.112522
41 7.832371
41 7.633841
41 7.987200
41 7.840803
41 7.677547
41 7.709539
41 7.766370
41 7.831867
41 7.821686
41 7.673152
41 7.816906
41 7.841492
41 7.871363
41 7.769730
41 7.710748
41 7.829538
41 7.694869
41 7.797227
41 7.802029
41 7.714131
41 7.784664
41 7.751532
41 7.752978
41 7.399312
41 7.321216
41 7.427036
41 7.566945
41 7.446994
41 7.433340
41 7.371052
41 7.525541
41 7.358332
41 7.377951
41 7.495032
41 7.680922
41 7.592203
41 7.668120
41 7.455922
41 7.395361
41 7.430600
41 7.607752
41 7.462134
41 7.515016
41 7.398922
41 7.688676
41 7.590966
41 7.355611
41 7.544851
41 7.505407
41 7.536195
41 7.506944
41 7.503610
41 7.496813
41 7.437617
41 7.686289
41 7.376276
41 7.633485
41 7.604075
41 7.464740
41 7.570581
41 7.632450
41 7.389685
41 7.430737
41 7.547768
41 7.485699
41 7.475445
41 7.544747
41 7.518703
41 7.391499
41 7.451138
41 7.396099
41 7.661212
41 7.407865
41 7.554700
41 7.560514
41 7.493054
41 7.557167
41 7.669617
41 7.564426
41 7.511732
41 7.362124
41 7.695834
41 7.673752
41 8.140589
41 8.089799
41 8.171369
41 8.372708
41 8.169334
41 8.217655
41 8.175944
41 8.215227
41 7.947322
41 8.374435
41 8.308989
41 8.047617
41 8.100458
41 8.400640
41 8.404085
41 8.010265
41 8.411595
41 8.307653
41 8.309263
41 8.714547
41 8.604703
41 8.450008
41 8.520340
41 8.497312
41 8.172005
41 7.973275
41 8.140651
41 8.426120
41 8.241385
41 8.206961
41 8.286473
41 8.007151
41 8.433292
41 8.055668
41 8.235341
41 8.249152
41 8.110585
41 8.258700
41 8.232074
41 8.274478
41 8.293764
41 8.089526
41 8.294763
41 8.239365
41 8.309834
41 8.588192
41 8.640237
41 8.340329
41 8.208360
41 8.051739
41 8.101432
41 8.372964
41 8.249350
41 8.332680
41 8.222114
41 8.456960
41 8.545173
41 8.259165
41 8.315949
41 8.324078
41 8.046483
41 7.857302
41 8.152234
41 7.973378
41 8.277099
41 8.124634
41 7.888766
41 8.067495
41 8.233202
41 8.330413
41 7.657352
41 7.886962
41 7.995000
41 8.057200
41 8.181451
41 8.095459
41 7.990337
41 8.149924
41 7.983647
41 7.811192
41 7.977592
41 7.938688
41 8.006468
41 8.377296
41 7.846136
41 8.125192
41 8.238527
41 8.000543
41 8.085567
41 7.990831
41 8.171181
41 7.853249
41 8.060098
41 7.928083
41 8.502625
41 8.076493
41 7.964721
41 7.991462
41 7.846424
41 7.786538
41 7.924049
41 8.153157
41 8.022117
41 7.999455
41 8.087152
41 7.616806
41 7.904320
41 8.039232
41 7.793705
41 8.092324
41 8.256308
41 8.168855
41 7.872470
41 7.943172
41 8.114863
41 7.925177
41 8.059988
41 7.708047
41 8.061100
41 8.214124
41 7.562420
41 7.736817
41 7.613984
41 7.702274
41 7.597732
41 7.563593
41 7.661223
41 7.816986
41 7.786156
41 7.705969
41 7.732236
41 7.662662
41 7.726061
41 7.755629
41 7.732795
41 7.777500
41 7.671925
41 7.741184
41 7.690485
41 7.598547
41 7.701972
41 7.676630
41 7.764007
41 7.926071
41 7.867532
41 7.712887
41 7.772670
41 7.714702
41 7.787707
41 7.718794
41 7.940142
41 7.650104
41 7.647461
41 7.775272
41 7.620703
41 7.687375
41 7.642768
41 7.711038
41 7.846704
41 7.572987
41 7.725002
41 7.609875
41 7.860226
41 7.865302
41 7.573402
41 7.600377
41 7.772964
41 7.760863
41 7.709153
41 7.635531
41 7.819543
41 7.704499
41 7.863718
41 7.933373
41 7.801907
41 7.664793
41 7.825765
41 7.693210
41 7.607851
41 7.625044
41 8.580563
41 8.624187
41 8.631844
41 8.999858
41 8.972505
41 8.707381
41 8.784463
41 8.755626
41 8.846198
41 8.673530
41 8.814282
41 8.615315
41 9.071208
41 8.738981
41 8.666652
41 8.425811
41 8.575994
41 8.741321
41 8.568555
41 8.793194
41 8.869643
41 9.059225
41 9.203409
41 9.151812
41 9.209848
41 9.407885
41 8.952115
41 8.846623
41 8.658976
41 9.037311
41 8.699174
41 8.930197
41 8.339324
41 8.617894
41 8.465160
41 9.054359
41 8.649736
41 8.143778
41 8.774868
41 8.545130
41 8.738371
41 8.429137
41 8.865257
41 9.027490
41 8.753227
41 9.005936
41 8.740265
41 9.046917
41 9.064197
41 9.046223
41 8.880030
41 8.878338
41 8.988537
41 8.957789
41 8.626670
41 9.065025
41 9.310529
41 8.796778
41 8.731483
41 8.742256
41 8.114940
41 8.410705
41 8.250845
41 8.279663
41 8.189237
41 8.213514
41 8.658940
41 8.399298
41 8.339930
41 8.119165
41 8.229930
41 8.179897
41 8.414402
41 8.159406
41 8.189758
41 8.394973
41 8.387764
41 8.200455
41 8.296096
41 8.363406
41 8.549785
41 8.379996
41 8.432683
41 8.290216
41 8.375407
41 8.211556
41 8.174849
41 8.199420
41 8.260428
41 8.217829
41 8.381560
41 8.387893
41 8.743349
41 8.222323
41 8.616449
41 8.343372
41 8.250788
41 8.138582
41 8.262148
41 8.208996
41 8.201487
41 8.335418
41 8.250561
41 8.204684
41 8.288597
41 8.354125
41 8.353967
41 8.123549
41 8.380965
41 8.236449
41 8.417896
41 8.458195
41 8.504152
41 8.433633
41 8.092512
41 8.347760
41 8.009871
41 8.307512
41 8.653989
41 8.407425
41 7.537407
41 7.475481
41 7.577723
41 7.711814
41 7.629460
41 7.664263
41 7.565851
41 7.569739
41 7.546465
41 7.497984
41 7.332216
41 7.470452
41 7.646009
41 7.538838
41 7.567350
41 7.652699
41 7.519788
41 7.599457
41 7.482330
41 7.636179
41 7.573623
41 7.445229
41 7.474816
41 7.480172
41 7.537942
41 7.475152
41 7.470715
41 7.483282
41 7.709822
41 7.526508
41 7.536244
41 7.659745
41 7.527752
41 7.421074
41 7.560554
41 7.470828
41 7.393627
41 7.337647
41 7.437239
41 7.449215
41 7.603752
41 7.504565
41 7.508673
41 7.488641
41 7.440865
41 7.477522
41 7.802498
41 7.608925
41 7.362230
41 7.522050
41 7.505343
41 7.590815
41 7.661528
41 7.498097
41 7.630119
41 7.495005
41 7.629653
41 7.551963
41 7.661285
41 7.536249
41 7.889267
41 7.675262
41 7.989965
41 7.748095
41 7.890199
41 7.865741
41 7.801959
41 7.713907
41 7.780593
41 7.859434
41 7.629128
41 7.872497
41 7.976347
41 7.973875
41 7.894527
41 7.801185
41 7.807798
41 7.665285
41 7.922810
41 7.870003
41 7.865248
41 7.720505
41 7.729789
41 7.889635
41 7.732441
41 7.601608
41 7.862572
41 7.842012
41 7.765329
41 7.714397
41 7.879253
41 7.813167
41 7.904566
41 7.793522
41 7.817022
41 7.836638
41 7.998811
41 7.825409
41 7.896528
41 7.815030
41 7.870042
41 7.612329
41 7.772395
41 7.757670
41 7.795126
41 7.812294
41 7.983721
41 7.886639
41 7.806014
41 7.669733
41 7.946436
41 7.901630
41 7.752150
41 7.697963
41 7.797746
41 7.816991
41 7.940389
41 7.732591
41 7.908333
41 7.901833
41 7.997238
41 7.787823
41 8.116010
41 7.997100
41 7.996729
41 7.908573
41 8.043198
41 7.996769
41 8.102658
41 7.945954
41 8.065401
41 7.866345
41 7.997349
41 8.143619
41 7.882114
41 8.053801
41 8.062101
41 7.996515
41 7.890181
41 7.958766
41 7.907424
41 8.215434
41 7.912570
41 7.897133
41 7.555846
41 7.719436
41 7.915241
41 7.868397
41 8.059343
41 7.883140
41 7.912733
41 7.745446
41 7.861228
41 7.939754
41 8.121352
41 7.987485
41 7.688773
41 8.061474
41 8.100407
41 7.885749
41 7.888232
41 8.333949
41 7.965072
41 7.943587
41 7.896369
41 8.118169
41 7.665518
41 7.973735
41 7.978038
41 8.058369
41 8.119984
41 8.172114
41 7.713887
41 7.962477
41 7.795481
41 7.894093
41 7.779752
41 7.825417
41 7.996237
41 7.913486
41 8.023057
41 7.858388
41 7.684717
41 7.943345
41 7.784768
41 7.705078
41 7.927632
41 7.819835
41 7.770983
41 7.778496
41 7.901578
41 7.719765
41 8.078586
41 7.928265
41 7.797979
41 7.833510
41 7.861221
41 7.915691
41 8.144376
41 7.808476
41 7.872671
41 7.797340
41 7.872105
41 7.631909
41 8.032309
41 8.035046
41 7.857285
41 7.788706
41 7.554070
41 7.656553
41 7.718021
41 7.755205
41 7.784839
41 7.634731
41 7.921819
41 7.804124
41 7.843058
41 7.755637
41 7.853716
41 7.701340
41 7.786436
41 8.021878
41 8.012346
41 7.836651
41 7.797075
41 7.965917
41 8.055417
41 7.947339
41 7.817600
41 7.889001
41 7.721678
41 7.793873
41 7.746942
41 7.800818
41 7.768539
41 7.871851
41 7.836786
41 7.869335
41 7.828385
41 7.968217
41 7.298877
41 7.156257
41 7.297178
41 7.089658
41 7.264090
41 7.263610
41 7.162840
41 7.151960
41 7.220595
41 7.263884
41 7.197822
41 7.149449
41 7.260599
41 7.413252
41 7.216176
41 7.324883
41 7.166047
41 7.373197
41 7.261135
41 7.183730
41 7.271882
41 7.292257
41 7.247138
41 7.199639
41 7.163713
41 7.157566
41 7.148765
41 7.279214
41 7.219554
41 7.244251
41 7.318193
41 7.142787
41 7.176588
41 7.127071
41 7.203314
41 7.254868
41 7.241796
41 7.330287
41 7.177081
41 7.272130
41 7.162063
41 7.299135
41 7.247425
41 7.287135
41 7.195985
41 7.089144
41 7.243723
41 7.397923
41 7.269534
41 7.406895
41 7.163154
41 7.344879
41 7.203608
41 7.173499
41 7.317215
41 7.245477
41 7.316401
41 7.318346
41 7.095548
41 7.236932
41 7.655314
41 7.493791
41 7.588054
41 7.508765
41 7.804856
41 7.519692
41 7.484307
41 7.484567
41 7.385414
41 7.675142
41 7.458457
41 7.523510
41 7.370315
41 7.567276
41 7.740115
41 7.504961
41 7.583095
41 7.435658
41 7.579202
41 7.601576
41 7.691979
41 7.711354
41 7.584109
41 7.774988
41 7.542201
41 7.729924
41 7.563854
41 7.642724
41 7.640071
41 7.528509
41 7.435319
41 7.426191
41 7.742360
41 7.672396
41 7.524642
41 7.402387
41 7.681495
41 7.634455
41 7.521128
41 7.509979
41 7.661696
41 7.657603
41 7.563354
41 7.544748
41 7.692641
41 7.558362
41 7.467823
41 7.700399
41 7.515878
41 7.591744
41 7.599474
41 7.494476
41 7.527322
41 7.419947
41 7.686737
41 7.485504
41 7.508288
41 7.599891
41 7.609452
41 7.673857
41 8.084381
41 7.975604
41 8.232611
41 8.012382
41 7.983813
41 7.890419
41 7.768512
41 8.005748
41 8.041065
41 7.982741
41 8.081838
41 7.783350
41 7.997174
41 7.922046
41 7.859048
41 8.055300
41 7.951805
41 7.971053
41 8.053121
41 8.035788
41 8.013655
41 8.093779
41 8.024649
41 8.018200
41 8.027368
41 8.147387
41 7.958995
41 8.191173
41 7.934611
41 8.028798
41 7.921379
41 8.119550
41 7.968674
41 8.120358
41 8.013702
41 8.010803
41 7.973846
41 7.843595
41 7.973209
41 7.804872
41 7.888735
41 7.905894
41 7.913923
41 8.058487
41 7.944520
41 7.810940
41 7.962967
41 7.958232
41 7.820157
41 7.841589
41 8.072679
41 7.894622
41 7.982051
41 7.926797
41 8.090294
41 8.015307
41 8.027885
41 7.937443
41 8.181658
41 8.018111
41 7.841719
41 7.999873
41 7.898626
41 7.805556
41 7.910773
41 7.791971
41 7.781533
41 7.750775
41 7.935406
41 7.814276
41 7.855750
41 7.783300
41 7.878172
41 7.950603
41 7.658902
41 7.941823
41 7.810194
41 7.963655
41 7.786101
41 7.986742
41 7.753096
41 7.801231
41 7.750811
41 7.712039
41 7.869213
41 7.969941
41 7.616355
41 7.601333
41 7.787319
41 7.971798
41 7.817040
41 7.820425
41 7.942557
41 7.661469
41 7.796172
41 7.969562
41 7.915329
41 7.778660
41 7.901320
41 7.915743
41 7.753143
41 7.854218
41 7.921176
41 7.983201
41 7.629192
41 7.666705
41 7.824938
41 7.764973
41 7.603317
41 7.753423
41 7.734339
41 7.809583
41 7.910627
41 7.766231
41 7.720645
41 7.828928
41 7.642874
41 7.887361
41 7.779015
41 7.972707
41 8.287799
41 8.138147
41 8.133348
41 8.200163
41 8.120659
41 8.188652
41 8.466263
41 8.306818
41 8.222683
41 8.226008
41 8.054809
41 8.188247
41 8.309801
41 8.182410
41 8.343120
41 8.334014
41 8.349109
41 8.227726
41 8.261592
41 8.225684
41 8.217302
41 8.106875
41 8.138764
41 8.331716
41 8.179903
41 8.243620
41 7.929839
41 8.017409
41 8.029812
41 8.337908
41 7.923756
41 8.100585
41 8.216077
41 8.197297
41 8.053151
41 8.199868
41 8.213953
41 8.086303
41 8.195299
41 8.068646
41 8.093220
41 8.230535
41 8.245257
41 7.935737
41 8.072035
41 8.178636
41 8.129820
41 8.125897
41 8.237028
41 8.151659
41 8.154329
41 8.227871
41 7.948345
41 8.382977
41 8.029492
41 8.273450
41 7.935650
41 8.294577
41 8.124326
41 8.034352
41 9.164806
41 8.794497
41 8.925380
41 8.660758
41 8.762733
41 8.865554
41 9.061928
41 9.074092
41 8.835957
41 8.870700
41 9.148085
41 9.163759
41 8.833784
41 8.737124
41 8.748366
41 9.151574
41 8.977746
41 9.196981
41 8.973927
41 9.001716
41 8.667709
41 9.069965
41 8.898491
41 8.971601
41 8.667112
41 8.857253
41 8.827395
41 8.873475
41 8.624619
41 8.924239
41 8.720232
41 8.745803
41 9.066575
41 9.001807
41 8.969352
41 9.045021
41 8.792428
41 8.873825
41 8.925349
41 8.983738
41 8.963480
41 9.045252
41 8.846496
41 9.256400
41 8.971413
41 8.877197
41 8.650202
41 8.923639
41 8.982692
41 8.750949
41 8.974209
41 8.948731
41 9.200989
41 8.979333
41 8.886651
41 9.064513
41 9.183389
41 8.936592
41 9.039429
41 9.035037
41 8.122136
41 8.319907
41 8.071645
41 8.280967
41 7.801873
41 7.914622
41 7.700303
41 7.756763
41 7.969397
41 7.868414
41 8.203361
41 7.812377
41 8.019803
41 8.082742
41 7.964298
41 8.027241
41 8.119504
41 8.012475
41 8.091301
41 8.117873
41 8.019499
41 7.842427
41 7.826094
41 7.844180
41 7.800738
41 7.864608
41 7.671422
41 7.981013
41 7.850302
41 7.608848
41 7.683224
41 7.937783
41 7.695654
41 7.736224
41 7.732837
41 7.919462
41 7.999921
41 7.939750
41 7.694988
41 7.846068
41 7.961825
41 7.860578
41 7.867809
41 7.794526
41 7.723786
41 7.942305
41 7.889067
41 7.916451
41 8.027658
41 7.844757
41 7.894216
41 8.033076
41 8.079179
41 7.813619
41 7.888820
41 8.016118
41 8.087411
41 8.060748
41 7.938793
41 8.027865
41 9.719214
41 9.529085
41 9.617855
41 9.446569
41 9.680517
41 9.416439
41 9.547398
41 9.008905
41 9.383378
41 8.753213
41 9.185898
41 9.051565
41 9.259991
41 9.025734
41 9.300226
41 9.441993
41 9.382896
41 9.092671
41 9.229864
41 9.704569
41 9.542404
41 9.141182
41 9.672703
41 9.952767
41 9.939428
41 9.144281
41 9.318605
41 9.280498
41 9.536753
41 10.125182
41 9.998634
41 9.582661
41 9.384606
41 9.332528
41 9.153846
41 8.909564
41 9.308435
41 9.445008
41 9.397632
41 9.254011
41 9.223915
41 9.374208
41 9.366146
41 8.955333
41 9.310419
41 9.022114
41 8.972674
41 9.423546
41 9.020644
41 9.157417
41 9.195791
41 8.903898
41 9.343098
41 9.607409
41 9.492696
41 9.658588
41 9.546018
41 8.557459
41 9.301259
41 9.032080
41 7.166055
41 7.177974
41 7.142061
41 7.186467
41 7.187127
41 7.057286
41 7.142988
41 7.276440
41 7.186844
41 7.200940
41 7.229164
41 7.285606
41 7.202791
41 7.241618
41 7.317894
41 7.324005
41 7.235740
41 7.170076
41 7.180159
41 7.306451
41 7.303424
41 7.120988
41 7.104594
41 7.283376
41 7.056543
41 7.311063
41 7.159056
41 7.185703
41 7.135916
41 7.290646
41 7.220737
41 7.234265
41 7.220698
41 7.262267
41 7.233344
41 7.191508
41 7.162180
41 7.181091
41 7.239430
41 7.223415
41 7.220162
41 7.325824
41 7.247381
41 7.297453
41 7.183200
41 7.231594
41 7.280509
41 7.324434
41 7.296811
41 7.298362
41 7.286411
41 7.177552
41 7.247386
41 7.143702
41 7.157902
41 7.090310
41 7.145049
41 7.186593
41 7.315064
41 7.340129
41 7.908664
41 8.005671
41 8.116108
41 8.181698
41 7.634083
41 7.897144
41 7.895996
41 8.009630
41 8.059245
41 8.071552
41 8.160273
41 8.512095
41 7.752564
41 7.758754
41 8.166017
41 8.022865
41 8.093092
41 8.286261
41 8.142456
41 8.159174
41 7.978374
41 8.244523
41 8.082134
41 8.062427
41 8.032697
41 8.070730
41 8.048787
41 8.039061
41 7.929284
41 8.003818
41 8.178799
41 8.155806
41 8.154382
41 8.292132
41 7.967819
41 8.245416
41 8.104821
41 8.002016
41 8.091059
41 7.920231
41 7.838454
41 8.058178
41 7.803480
41 8.012537
41 7.983201
41 8.359261
41 8.192227
41 7.874762
41 7.886378
41 8.191446
41 8.042600
41 8.212694
41 7.931522
41 7.921027
41 7.793377
41 8.107459
41 8.203019
41 8.026687
41 7.976900
41 8.144563
41 8.327566
41 8.224997
41 8.493366
41 8.495298
41 8.343178
41 8.614777
41 8.603624
41 8.628761
41 8.197108
41 8.538465
41 8.463333
41 8.341310
41 8.349964
41 8.343773
41 8.377918
41 8.258929
41 8.365189
41 8.347000
41 8.419772
41 8.153496
41 8.565794
41 8.233383
41 8.376146
41 8.845915
41 8.422837
41 8.296604
41 8.242747
41 8.133533
41 8.482533
41 8.572561
41 8.351753
41 8.590868
41 8.334433
41 8.531880
41 8.383776
41 8.542458
41 8.432610
41 8.759148
41 8.272894
41 8.329630
41 8.268605
41 8.547315
41 8.688587
41 8.432007
41 8.735504
41 8.619378
41 8.593136
41 8.515185
41 8.354273
41 8.417156
41 8.563260
41 8.463734
41 8.380046
41 8.450203
41 8.262192
41 8.603125
41 8.320678
41 8.450715
41 8.429143
41 8.774245
41 7.906475
41 7.783359
41 7.669592
41 7.591770
41 7.692749
41 7.505199
41 7.855468
41 7.443548
41 7.633937
41 7.685638
41 7.698979
41 7.850620
41 7.703019
41 7.592510
41 7.575771
41 7.911127
41 7.583279
41 7.617959
41 7.735325
41 7.889263
41 7.512738
41 7.595075
41 7.649906
41 7.579454
41 7.677295
41 7.494396
41 7.557770
41 7.491892
41 7.883174
41 7.664251
41 7.610159
41 7.672545
41 7.712719
41 7.658942
41 7.684453
41 7.649581
41 7.673230
41 7.729834
41 7.854531
41 7.838292
41 7.612240
41 7.795202
41 7.539703
41 7.649118
41 7.821647
41 7.694541
41 7.742545
41 7.673797
41 7.531062
41 7.818581
41 7.614571
41 7.760621
41 7.727335
41 7.680684
41 7.510099
41 7.625547
41 7.736968
41 7.613927
41 7.732489
41 7.534214
41 8.244168
41 8.185178
41 8.345385
41 8.284346
41 8.527936
41 8.144782
41 8.134034
41 8.236557
41 8.193329
41 8.168482
41 8.288467
41 8.219212
41 8.070683
41 8.064608
41 8.190746
41 8.419733
41 8.548886
41 8.501252
41 8.658857
41 8.583632
41 8.691632
41 8.737485
41 8.292462
41 8.474225
41 8.248796
41 8.438720
41 8.608071
41 7.953586
41 8.362209
41 8.374889
41 8.481761
41 8.943060
41 8.841942
41 8.453602
41 8.377955
41 8.229546
41 8.177778
41 8.713280
41 8.572825
41 8.130704
41 8.347143
41 8.304835
41 8.511046
41 8.497010
41 8.340632
41 8.520046
41 8.622679
41 8.533075
41 8.521306
41 8.333155
41 8.392722
41 8.271345
41 8.505249
41 8.428762
41 8.222389
41 8.431635
41 8.540469
41 8.494483
41 8.638544
41 8.563553
41 7.794364
41 7.786146
41 7.852306
41 7.911421
41 7.840142
41 7.530671
41 7.971262
41 7.908746
41 7.760462
41 7.966355
41 7.693488
41 8.051910
41 8.112218
41 7.737667
41 7.750322
41 7.757625
41 7.833561
41 7.708831
41 7.923100
41 7.823204
41 8.036612
41 7.767402
41 7.744047
41 7.830209
41 7.980851
41 7.788384
41 7.746743
41 7.837454
41 7.914305
41 8.004872
41 7.841521
41 7.799621
41 7.881491
41 7.960524
41 7.800392
41 8.063709
41 7.967652
41 7.806725
41 7.884915
41 7.964800
41 7.831423
41 7.828539
41 7.982361
41 7.837998
41 7.829106
41 7.970743
41 7.646825
41 7.758902
41 7.960667
41 7.957197
41 7.883887
41 7.976542
41 8.074933
41 7.922710
41 7.732884
41 7.864227
41 7.877297
41 8.160916
41 7.925227
41 7.760132
41 7.782623
41 7.760749
41 7.798872
41 7.666133
41 7.819762
41 7.738356
41 7.816289
41 7.741422
41 7.589865
41 7.622384
41 7.776377
41 7.618047
41 7.625868
41 7.757545
41 7.759852
41 7.864652
41 7.866265
41 7.816766
41 7.659226
41 7.772456
41 7.622564
41 7.593116
41 7.707931
41 7.747630
41 7.575359
41 7.948249
41 7.703911
41 7.626489
41 7.729590
41 7.617146
41 7.549077
41 7.711786
41 7.735920
41 7.736845
41 7.661284
41 7.626587
41 7.738513
41 7.685551
41 7.649714
41 7.598639
41 7.583979
41 7.796623
41 7.732458
41 7.601920
41 7.605378
41 7.686934
41 7.641524
41 7.672733
41 7.691793
41 7.723006
41 7.680852
41 7.678932
41 7.697999
41 7.660089
41 7.596606
41 7.625631
41 7.739146
41 7.756103
41 7.585096
41 7.740989
41 8.028722
41 8.074208
41 8.036151
41 8.103377
41 7.982050
41 7.767823
41 7.884198
41 8.114243
41 7.900502
41 8.036543
41 8.176024
41 7.849453
41 7.982379
41 8.075722
41 7.768702
41 8.041634
41 8.150066
41 8.005586
41 8.328703
41 8.078245
41 8.004690
41 8.287629
41 8.398942
41 7.835460
41 8.157349
41 8.186047
41 7.901633
41 8.164497
41 8.235871
41 8.104611
41 8.009415
41 8.297707
41 8.156584
41 8.021491
41 7.997176
41 8.172894
41 8.204276
41 8.350436
41 8.148379
41 7.950958
41 8.397044
41 8.080778
41 8.240179
41 8.471316
41 8.082081
41 8.186072
41 7.983864
41 8.138245
41 8.091741
41 8.433816
41 8.080317
41 8.590422
41 8.319093
41 8.059277
41 8.236160
41 8.155288
41 8.015688
41 8.189382
41 8.074068
41 8.141402
41 8.387197
41 7.919728
41 8.043588
41 8.072788
41 8.200698
41 8.069922
41 8.041661
41 8.171158
41 8.014710
41 8.146470
41 7.918136
41 8.093544
41 8.057539
41 8.086012
41 8.160731
41 8.377570
41 8.346777
41 8.158040
41 7.889640
41 8.042719
41 8.248123
41 8.024433
41 8.214381
41 8.072365
41 8.194193
41 8.072185
41 8.065972
41 8.347694
41 8.086740
41 7.943522
41 8.257709
41 8.289968
41 8.245919
41 8.321859
41 8.246448
41 8.089495
41 7.910067
41 8.114228
41 8.020614
41 8.157062
41 8.257613
41 7.821833
41 7.997135
41 7.897191
41 8.024598
41 7.958260
41 8.225871
41 7.998785
41 8.294622
41 8.129826
41 8.163982
41 8.457618
41 8.020486
41 8.082050
41 7.965344
41 8.151885
41 7.948072
41 8.149924
41 7.937086
41 7.872995
41 8.054111
41 8.140233
41 7.845809
41 7.865145
41 8.053149
41 8.064040
41 8.384210
41 7.966850
41 7.903208
41 7.926446
41 7.960098
41 7.974824
41 7.755703
41 8.362676
41 8.022359
41 8.015186
41 8.044693
41 8.116886
41 8.141166
41 8.519937
41 8.234490
41 8.012854
41 8.029938
41 8.471763
41 8.250037
41 8.390242
41 8.195391
41 8.037283
41 8.141654
41 8.451426
41 7.882982
41 8.004604
41 7.875159
41 7.882981
41 7.971308
41 8.019873
41 8.139167
41 8.055206
41 8.096794
41 8.034752
41 8.144039
41 8.017970
41 8.118829
41 8.019795
41 7.960322
41 7.865715
41 7.957942
41 7.874413
41 8.036292
41 8.004933
41 7.908397
41 7.939390
41 8.076997
41 8.127350
41 8.015046
41 8.162307
41 7.854942
41 8.023497
41 7.936278
41 8.515134
41 7.726130
41 7.846301
41 7.749057
41 7.715453
41 7.736700
41 7.822982
41 7.750044
41 7.771209
41 7.796363
41 7.937349
41 7.737012
41 7.946891
41 7.753012
41 7.663851
41 7.797539
41 7.710486
41 7.819211
41 7.611944
41 7.715785
41 7.694987
41 7.650157
41 7.747899
41 7.878037
41 7.508623
41 7.721851
41 7.839003
41 7.640649
41 7.777886
41 7.601953
41 7.678240
41 7.616874
41 7.669527
41 7.682780
41 7.725678
41 7.810539
41 7.906493
41 7.784570
41 7.699717
41 7.705168
41 7.502664
41 7.602160
41 7.812610
41 7.714121
41 7.634264
41 7.692809
41 7.536637
41 7.759678
41 7.633721
41 7.627482
41 7.482338
41 7.666872
41 7.954922
41 8.026560
41 7.524933
41 7.722647
41 7.854957
41 7.751649
41 7.579373
41 7.695665
41 7.745788
41 8.248222
41 8.426762
41 8.219688
41 8.226619
41 8.422558
41 8.353756
41 8.180162
41 8.191365
41 8.202061
41 8.422622
41 8.339240
41 8.144788
41 8.075772
41 8.233006
41 8.445152
41 8.305619
41 8.052863
41 8.361317
41 8.301601
41 8.269689
41 8.286606
41 8.474469
41 8.378444
41 8.169350
41 8.039674
41 8.416070
41 8.517802
41 8.235218
41 8.136179
41 8.395915
41 8.435505
41 8.368856
41 8.207849
41 8.033759
41 8.192629
41 8.331094
41 8.371218
41 8.330678
41 8.147947
41 8.260208
41 8.449857
41 8.354218
41 8.395319
41 8.380620
41 8.290335
41 8.264038
41 8.392215
41 8.388235
41 8.303413
41 8.468376
41 8.652220
41 8.426472
41 8.198110
41 7.973817
41 8.358909
41 8.353476
41 8.473605
41 8.345240
41 8.340068
41 8.064610
41 7.457264
41 7.535751
41 7.455062
41 7.410795
41 7.446164
41 7.412305
41 7.307443
41 7.368448
41 7.433192
41 7.339286
41 7.426411
41 7.354775
41 7.396090
41 7.540575
41 7.307457
41 7.481138
41 7.434140
41 7.367647
41 7.358707
41 7.291767
41 7.513053
41 7.355206
41 7.359990
41 7.416799
41 7.521528
41 7.409139
41 7.530274
41 7.485533
41 7.334334
41 7.212577
41 7.379185
41 7.453543
41 7.459216
41 7.501850
41 7.347295
41 7.394143
41 7.404180
41 7.375080
41 7.462978
41 7.361687
41 7.347464
41 7.385270
41 7.434675
41 7.375043
41 7.360192
41 7.443445
41 7.336967
41 7.308091
41 7.535890
41 7.339311
41 7.534632
41 7.349255
41 7.578104
41 7.464653
41 7.463425
41 7.479310
41 7.544469
41 7.370991
41 7.200993
41 7.550181
41 7.608286
41 7.564276
41 7.650844
41 7.656352
41 7.613287
41 7.647078
41 7.648008
41 7.451772
41 7.385374
41 7.662520
41 7.647812
41 7.505160
41 7.487985
41 7.728242
41 7.800136
41 7.506903
41 7.634492
41 7.527100
41 7.682285
41 7.654181
41 7.503216
41 7.530797
41 7.790054
41 7.714407
41 7.471342
41 7.801708
41 7.573150
41 7.680328
41 7.494479
41 7.652692
41 7.590290
41 7.679811
41 7.732873
41 7.590605
41 7.691442
41 7.620969
41 7.635441
41 7.550066
41 7.625048
41 7.581870
41 7.734337
41 7.591313
41 7.477433
41 7.607239
41 7.634201
41 7.505516
41 7.472113
41 7.461067
41 7.795003
41 7.693759
41 7.695617
41 7.581735
41 7.421107
41 7.705205
41 7.601562
41 7.648876
41 7.644383
41 7.511343
41 7.714714
41 7.574976
41 7.897661
41 7.974893
41 7.639654
41 7.912592
41 7.844408
41 7.770700
41 7.853647
41 7.896903
41 7.805867
41 7.935171
41 7.839426
41 7.750424
41 7.893706
41 7.879688
41 7.917664
41 7.884553
41 7.762077
41 7.891405
41 7.689245
41 7.817127
41 7.916741
41 7.587711
41 7.740861
41 7.765076
41 7.867479
41 7.827898
41 7.913108
41 7.918484
41 7.942662
41 7.723770
41 7.698818
41 7.850752
41 7.997608
41 7.831661
41 7.866279
41 8.003550
41 7.816840
41 8.176248
41 7.792674
41 7.852490
41 7.819710
41 8.075868
41 7.742356
41 7.826783
41 7.821836
41 8.039421
41 7.849354
41 7.760117
41 7.997545
41 7.792636
41 7.834954
41 7.889748
41 7.928168
41 7.939885
41 7.831030
41 7.799788
41 7.731636
41 7.945656
41 7.695753
41 7.803149
41 7.685523
41 7.608697
41 7.650482
41 7.683265
41 7.538682
41 7.561072
41 7.540513
41 7.492977
41 7.503432
41 7.706746
41 7.618308
41 7.699930
41 7.654478
41 7.469136
41 7.492181
41 7.654945
41 7.579679
41 7.406932
41 7.632011
41 7.573701
41 7.573199
41 7.613189
41 7.681401
41 7.466095
41 7.643426
41 7.496753
41 7.689564
41 7.509661
41 7.616633
41 7.507461
41 7.564953
41 7.676329
41 7.550154
41 7.409247
41 7.642313
41 7.604838
41 7.573994
41 7.585673
41 7.700671
41 7.548270
41 7.554066
41 7.485489
41 7.680197
41 7.538409
41 7.509535
41 7.652831
41 7.627316
41 7.628564
41 7.726645
41 7.713994
41 7.510778
41 7.513286
41 7.689429
41 7.566816
41 7.626335
41 7.675879
41 7.522498
41 7.495072
41 7.640049
41 7.623107
41 7.938086
41 7.720225
41 7.783670
41 7.910401
41 7.811494
41 7.876792
41 7.722581
41 7.968422
41 7.982501
41 7.668232
41 7.875065
41 7.792721
41 7.803757
41 7.818356
41 7.752166
41 7.649056
41 7.909764
41 7.727487
41 7.978393
41 7.726904
41 7.746720
41 7.881662
41 7.787924
41 7.908638
41 7.972440
41 7.655731
41 7.671514
41 7.783536
41 7.708371
41 7.886013
41 7.698424
41 7.867204
41 7.848140
41 7.867840
41 7.890073
41 7.623526
41 7.948052
41 8.030529
41 7.715129
41 7.953635
41 7.921158
41 8.020569
41 7.879960
41 8.032581
41 7.889534
41 7.810771
41 7.878082
41 7.907218
41 7.633614
41 7.795331
41 7.924884
41 7.692243
41 7.727108
41 7.734498
41 7.820029
41 7.925765
41 8.034689
41 7.926955
41 7.929929
41 7.843149
41 7.626710
41 7.552794
41 7.575824
41 7.709729
41 7.583529
41 7.492768
41 7.617444
41 7.495211
41 7.688701
41 7.660128
41 7.775530
41 7.569789
41 7.535494
41 7.732668
41 7.628089
41 7.433849
41 7.758082
41 7.508384
41 7.427470
41 7.708623
41 7.632696
41 7.744152
41 7.576864
41 7.673422
41 7.398769
41 7.490536
41 7.573644
41 7.447317
41 7.674862
41 7.621489
41 7.466628
41 7.755450
41 7.547187
41 7.632441
41 7.731851
41 7.555857
41 7.832840
41 7.673698
41 7.688326
41 7.618433
41 7.891904
41 7.610989
41 7.678081
41 7.696022
41 7.618750
41 7.683629
41 7.827486
41 7.548809
41 7.614679
41 7.543282
41 7.487600
41 7.444621
41 7.668494
41 7.472549
41 7.606145
41 7.624556
41 7.565306
41 7.645740
41 7.555070
41 7.674024
41 7.572485
41 7.613866
41 7.607948
41 7.480371
41 7.594646
41 7.597722
41 7.690957
41 7.542532
41 7.587566
41 7.546078
41 7.735171
41 7.435095
41 7.478556
41 7.425547
41 7.529874
41 7.474061
41 7.475730
41 7.460461
41 7.608573
41 7.585902
41 7.675469
41 7.497162
41 7.634011
41 7.472546
41 7.566245
41 7.696027
41 7.477381
41 7.431389
41 7.456564
41 7.386185
41 7.587784
41 7.640607
41 7.766735
41 7.708091
41 7.440219
41 7.464767
41 7.584917
41 7.523360
41 7.557208
41 7.540433
41 7.647361
41 7.683219
41 7.573974
41 7.515595
41 7.604031
41 7.423123
41 7.522868
41 7.591989
41 7.620601
41 7.551740
41 7.674464
41 7.623420
41 7.549412
41 7.649260
41 7.708525
41 7.498413
41 7.548527
41 7.576710
41 7.528772
41 7.723763
41 7.913423
41 7.844845
41 7.875734
41 8.001502
41 7.623250
41 7.777289
41 7.945048
41 7.900858
41 7.735271
41 7.801750
41 7.885273
41 7.715198
41 7.769756
41 7.838636
41 7.549755
41 7.795457
41 7.930980
41 7.926244
41 7.910908
41 7.784631
41 7.723422
41 7.886565
41 7.541939
41 7.720790
41 7.870569
41 7.880428
41 7.891619
41 8.023438
41 7.733037
41 7.645781
41 7.818417
41 7.714241
41 7.734174
41 7.799183
41 7.760548
41 7.690550
41 7.586234
41 7.552408
41 7.769210
41 7.782509
41 7.694278
41 7.752561
41 7.872385
41 7.869091
41 7.806948
41 7.618952
41 7.731043
41 7.627731
41 7.704854
41 7.521765
41 7.547989
41 7.904907
41 7.953111
41 7.799580
41 7.738909
41 7.922614
41 7.808085
41 7.775114
41 7.724836
41 7.580926
41 7.297107
41 7.474865
41 7.557131
41 7.465219
41 7.564843
41 7.367355
41 7.299842
41 7.532146
41 7.392391
41 7.497523
41 7.457512
41 7.388923
41 7.476324
41 7.584874
41 7.454142
41 7.650753
41 7.532592
41 7.398588
41 7.425884
41 7.509897
41 7.490165
41 7.485705
41 7.444617
41 7.557362
41 7.422870
41 7.400341
41 7.434825
41 7.489678
41 7.393750
41 7.409554
41 7.552903
41 7.344765
41 7.456593
41 7.409956
41 7.273462
41 7.354101
41 7.429323
41 7.368838
41 7.446194
41 7.470486
41 7.414126
41 7.273821
41 7.619321
41 7.539667
41 7.542444
41 7.473414
41 7.423783
41 7.446296
41 7.599385
41 7.476669
41 7.495852
41 7.161976
41 7.220567
41 7.491287
41 7.433027
41 7.317360
41 7.477649
41 7.505326
41 7.387701
41 7.452193
41 7.723098
41 7.765205
41 7.801673
41 7.740486
41 7.623760
41 7.651931
41 7.687577
41 7.633794
41 7.734328
41 7.652287
41 7.718242
41 7.780974
41 7.780020
41 7.506741
41 7.609000
41 7.546569
41 7.486491
41 7.582486
41 7.768409
41 7.673987
41 7.572216
41 7.770593
41 7.704016
41 7.727573
41 7.655116
41 7.706543
41 7.720876
41 7.609058
41 7.711210
41 7.554392
41 7.590799
41 7.818522
41 7.562997
41 7.696929
41 7.968356
41 7.684027
41 7.497863
41 7.511223
41 7.469375
41 7.682789
41 7.785295
41 7.662902
41 7.760862
41 7.703816
41 7.615069
41 7.559950
41 7.649774
41 7.604078
41 7.627050
41 7.736667
41 7.598213
41 7.646747
41 7.597912
41 7.759892
41 7.780676
41 7.825994
41 7.786428
41 7.687663
41 7.583012
41 7.509101
41 7.360864
41 7.145930
41 7.367409
41 7.225049
41 7.351115
41 7.286890
41 7.213752
41 7.277579
41 7.349502
41 7.061183
41 7.257273
41 7.277964
41 7.197704
41 7.144787
41 7.144985
41 7.033194
41 7.276037
41 7.341838
41 7.199819
41 7.199518
41 7.265976
41 7.183597
41 7.266126
41 7.309202
41 7.315257
41 7.294199
41 7.419241
41 7.255347
41 7.256754
41 7.080726
41 7.205340
41 7.171795
41 7.310405
41 7.327488
41 7.251452
41 7.220003
41 7.105970
41 7.264440
41 7.196075
41 7.346035
41 7.458560
41 7.171608
41 7.180004
41 7.314394
41 7.204714
41 7.212649
41 7.190347
41 7.182701
41 7.290395
41 7.218874
41 7.294795
41 7.393457
41 7.281529
41 7.458937
41 7.265021
41 7.397291
41 7.229299
41 7.323980
41 7.182399
41 7.147501
41 8.102660
41 8.160046
41 8.285814
41 8.105843
41 8.144778
41 8.359295
41 8.199292
41 8.174227
41 8.282071
41 8.233122
41 7.992877
41 7.909460
41 8.218968
41 8.122746
41 8.401289
41 8.150957
41 8.320412
41 8.178997
41 8.260796
41 8.407994
41 8.246494
41 8.077682
41 8.212074
41 8.117688
41 8.273780
41 7.970485
41 8.278193
41 8.150447
41 8.233855
41 8.442370
41 8.260208
41 8.255242
41 8.167384
41 8.193680
41 8.091041
41 8.133944
41 8.248558
41 8.086379
41 8.174535
41 8.270031
41 8.498488
41 8.281269
41 8.207542
41 8.089081
41 8.392551
41 8.222992
41 8.159861
41 8.214543
41 7.901904
41 8.343276
41 8.109742
41 8.354984
41 8.120670
41 8.239549
41 8.117937
41 8.156465
41 8.131555
41 8.199027
41 8.116175
41 8.082530
41 7.597314
41 7.551976
41 7.493354
41 7.449286
41 7.630915
41 7.608926
41 7.557580
41 7.649339
41 7.708228
41 7.676449
41 7.448837
41 7.532312
41 7.590435
41 7.424480
41 7.544410
41 7.575072
41 7.651805
41 7.583782
41 7.683954
41 7.748447
41 7.738123
41 7.502069
41 7.517183
41 7.483129
41 7.543868
41 7.476253
41 7.516060
41 7.552365
41 7.316659
41 7.621953
41 7.527286
41 7.547882
41 7.598378
41 7.588525
41 7.519020
41 7.468797
41 7.654566
41 7.623941
41 7.658322
41 7.594537
41 7.588426
41 7.674109
41 7.542356
41 7.480581
41 7.612578
41 7.685562
41 7.537869
41 7.532724
41 7.680979
41 7.625203
41 7.626639
41 7.671525
41 7.685175
41 7.634997
41 7.585816
41 7.675843
41 7.762453
41 7.686066
41 7.806743
41 7.589696
41 7.838591
41 7.928222
41 7.765353
41 7.832016
41 7.939936
41 8.011161
41 7.806555
41 7.709168
41 8.002030
41 7.689694
41 7.830614
41 7.772404
41 7.846901
41 7.863160
41 7.825568
41 7.846412
41 7.979896
41 7.584772
41 7.709059
41 7.842521
41 7.816247
41 7.838142
41 7.673416
41 8.070078
41 7.725845
41 7.947744
41 7.729002
41 7.853489
41 7.900128
41 7.892181
41 7.609566
41 7.688517
41 7.876624
41 7.837580
41 7.857195
41 7.744638
41 7.880607
41 7.955527
41 7.875648
41 7.939942
41 7.705733
41 7.874018
41 7.733962
41 7.924402
41 7.812197
41 7.808659
41 7.812689
41 7.858663
41 7.868666
41 7.919530
41 8.178189
41 7.984583
41 7.732041
41 7.902576
41 7.982599
41 7.771684
41 7.958378
41 7.747994
41 7.637458
41 7.790754
41 7.703186
41 7.883453
41 7.743721
41 7.852296
41 7.813217
41 7.885841
41 7.884443
41 7.904810
41 7.749513
41 7.853791
41 7.848507
41 7.810950
41 7.798595
41 7.845573
41 7.699616
41 7.878799
41 7.690652
41 7.993961
41 7.833966
41 7.683561
41 7.800187
41 7.719967
41 7.916188
41 7.875997
41 7.851294
41 7.840004
41 7.730927
41 7.716178
41 7.629979
41 7.912949
41 7.739595
41 7.870756
41 7.974815
41 7.845757
41 7.848392
41 7.811294
41 7.883175
41 7.966285
41 7.962705
41 7.882290
41 7.704010
41 7.791102
41 7.788299
41 7.904588
41 7.817370
41 7.846420
41 7.706374
41 7.764090
41 7.691012
41 7.808126
41 7.886834
41 7.888797
41 7.797827
41 7.820378
41 7.892646
41 7.778479
41 7.834323
41 8.044116
41 7.722565
41 7.943940
41 7.907481
41 8.077510
41 7.858636
41 8.136617
41 7.987690
41 8.058474
41 7.943386
41 8.129454
41 7.827015
41 7.853682
41 7.906488
41 7.991133
41 8.021655
41 7.878141
41 7.876046
41 7.830633
41 7.892424
41 7.978964
41 7.747392
41 7.852975
41 7.835670
41 7.872640
41 7.920485
41 7.829455
41 8.086411
41 7.895662
41 7.817701
41 8.047795
41 7.865255
41 7.882597
41 7.854665
41 7.823427
41 7.923240
41 7.767120
41 8.085793
41 7.965697
41 7.894396
41 7.937661
41 7.897926
41 7.929903
41 8.021391
41 7.895967
41 7.996337
41 7.889182
41 7.858415
41 7.854391
41 7.929544
41 7.940758
41 7.824556
41 7.905772
41 7.800070
41 7.861118
41 8.005204
41 7.785353
41 7.802688
41 7.951602
41 8.174959
41 8.099849
41 8.109920
41 7.973849
41 8.117722
41 8.088965
41 7.953692
41 8.082466
41 8.100652
41 8.206719
41 8.262023
41 8.239156
41 8.303751
41 8.305845
41 8.084891
41 8.262121
41 8.423844
41 8.138154
41 8.090492
41 7.906876
41 7.913774
41 8.111100
41 8.234237
41 8.407906
41 8.200399
41 8.130952
41 8.369586
41 8.266276
41 8.100857
41 8.064526
41 8.367119
41 8.404137
41 8.381651
41 8.225133
41 8.287373
41 8.368750
41 8.099424
41 8.072096
41 8.501441
41 8.532264
41 8.346753
41 8.362985
41 8.197515
41 8.007427
41 8.369304
41 8.066379
41 7.924328
41 8.091054
41 8.207397
41 8.150172
41 8.267159
41 8.000147
41 8.307639
41 8.236163
41 8.106543
41 8.207440
41 8.312057
41 8.376036
41 8.176522
41 8.110148
41 8.350708
41 8.001921
41 8.136000
41 8.292992
41 8.286687
41 8.089042
41 8.058452
41 8.251987
41 8.378686
41 8.276884
41 8.302417
41 8.344281
41 8.102820
41 8.094797
41 8.037319
41 7.993233
41 7.942386
41 7.977051
41 8.015861
41 8.071270
41 8.306389
41 8.180042
41 7.845385
41 8.270680
41 8.001612
41 8.011402
41 8.186568
41 8.137094
41 8.276446
41 8.175617
41 7.864326
41 8.066435
41 8.007319
41 8.157379
41 7.895653
41 8.318289
41 8.188762
41 8.087290
41 8.114079
41 8.244610
41 8.125757
41 7.981031
41 8.015712
41 8.029421
41 8.003323
41 8.051616
41 8.019198
41 8.091405
41 8.266256
41 8.280005
41 8.117213
41 8.046793
41 8.063110
41 8.172564
41 8.341231
41 8.162459
41 7.936579
41 8.220939
41 8.004532
41 8.088855
41 8.042056
41 7.866801
41 8.127223
41 8.173041
41 8.114522
41 8.002022
41 8.001984
41 7.992900
41 7.818755
41 8.044892
41 7.818109
41 7.929459
41 7.963693
41 8.061453
41 8.107007
41 8.174777
41 8.352933
41 7.917114
41 8.060324
41 8.070570
41 8.182295
41 8.001010
41 8.076500
41 7.948403
41 7.968866
41 8.001641
41 8.328080
41 7.954866
41 7.982451
41 8.245250
41 8.121187
41 8.002382
41 8.131658
41 8.219059
41 8.206779
41 8.053654
41 8.029598
41 7.898733
41 8.045799
41 8.068377
41 8.158845
41 8.030488
41 8.030938
41 8.209687
41 8.084835
41 8.205544
41 7.966479
41 7.823707
41 7.936000
41 8.065854
41 7.937198
41 7.995668
41 8.093880
41 7.948897
41 8.210892
41 8.269679
41 7.864152
41 8.091331
41 7.874168
41 7.980254
41 7.907687
41 8.218151
41 8.221785
41 7.937042
41 7.347359
41 7.408850
41 7.390385
41 7.431071
41 7.542792
41 7.335903
41 7.482964
41 7.256364
41 7.374138
41 7.330307
41 7.345178
41 7.353720
41 7.271534
41 7.296267
41 7.337804
41 7.319872
41 7.270778
41 7.224899
41 7.368240
41 7.380075
41 7.306790
41 7.299658
41 7.425344
41 7.399658
41 7.311111
41 7.389133
41 7.378430
41 7.247759
41 7.506579
41 7.382596
41 7.463040
41 7.298105
41 7.198397
41 7.404202
41 7.307886
41 7.228691
41 7.494680
41 7.435618
41 7.283460
41 7.295353
41 7.484115
41 7.323780
41 7.190216
41 7.265108
41 7.408756
41 7.273930
41 7.325295
41 7.481990
41 7.263996
41 7.261501
41 7.423441
41 7.441407
41 7.474274
41 7.246582
41 7.257562
41 7.329234
41 7.360994
41 7.499436
41 7.304094
41 7.564504
41 7.643529
41 7.894929
41 7.827788
41 8.008950
41 7.699039
41 7.856050
41 7.742430
41 7.772469
41 7.814187
41 7.714017
41 7.831626
41 7.689720
41 7.799955
41 7.866567
41 7.752955
41 7.798884
41 7.575925
41 7.575016
41 7.622426
41 7.769018
41 7.912130
41 7.750649
41 7.945917
41 7.868073
41 7.902328
41 7.876544
41 7.697178
41 7.734121
41 7.807043
41 7.763698
41 7.925563
41 7.673766
41 7.686443
41 7.896498
41 7.635331
41 7.778115
41 7.506095
41 7.749131
41 7.784477
41 7.737800
41 7.601158
41 7.970784
41 7.718616
41 7.746530
41 7.684533
41 7.666447
41 7.739841
41 7.756386
41 7.729849
41 7.634677
41 7.806680
41 7.731279
41 7.956402
41 7.708101
41 7.763345
41 7.709616
41 7.654815
41 7.844816
41 7.797481
41 7.793888
41 7.918355
41 7.812891
41 7.838104
41 7.920657
41 7.750875
41 7.782195
41 7.981509
41 7.922445
41 7.903234
41 7.777636
41 7.903398
41 7.939185
41 7.878562
41 7.924945
41 7.683425
41 7.861340
41 7.778622
41 7.753964
41 7.728528
41 7.801572
41 7.765786
41 7.969268
41 7.923987
41 7.985877
41 7.990361
41 7.770297
41 7.673333
41 7.970039
41 7.882352
41 7.870379
41 7.967302
41 7.829773
41 7.979431
41 7.823438
41 7.793995
41 7.836135
41 8.062768
41 7.950282
41 7.891928
41 8.059714
41 7.821856
41 7.855186
41 8.064708
41 7.926878
41 7.819463
41 7.779007
41 7.745099
41 8.101013
41 8.008103
41 7.898861
41 7.788780
41 7.749671
41 7.825012
41 7.907194
41 7.785937
41 8.009539
41 7.908879
41 8.012755
41 7.987059
41 7.891241
41 7.714792
41 7.710693
41 7.543228
41 7.901044
41 7.879552
41 7.592666
41 7.784387
41 7.632177
41 7.836961
41 7.659549
41 7.638462
41 7.669437
41 7.740995
41 7.614983
41 7.722190
41 7.594212
41 7.703858
41 7.592712
41 7.597644
41 7.777225
41 7.704895
41 7.769405
41 7.720805
41 7.693995
41 7.447973
41 7.753072
41 7.678504
41 7.719164
41 7.580273
41 7.763284
41 7.541991
41 7.605478
41 7.606979
41 7.633589
41 7.556450
41 7.813631
41 7.657741
41 7.601659
41 7.639898
41 7.821362
41 7.398809
41 7.616823
41 7.562701
41 7.693350
41 7.740978
41 7.560864
41 7.713798
41 7.619790
41 7.570785
41 7.528994
41 7.572895
41 7.651192
41 7.807652
41 7.751460
41 7.508158
41 7.847342
41 7.579853
41 7.797371
41 7.569495
41 7.549997
41 8.779717
41 8.377742
41 8.498628
41 8.452822
41 8.595900
41 8.424819
41 8.633822
41 8.313779
41 8.354375
41 8.235657
41 8.315291
41 8.381972
41 8.125961
41 7.949889
41 8.428175
41 8.067245
41 8.336100
41 8.167610
41 8.622802
41 8.625251
41 8.188277
41 8.317043
41 8.399496
41 8.503215
41 8.469916
41 8.729520
41 8.542457
41 8.302929
41 8.496150
41 8.634384
41 8.628951
41 8.440987
41 8.687449
41 8.758583
41 8.503281
41 8.561102
41 8.500184
41 8.399186
41 8.348057
41 8.512299
41 8.440568
41 8.329827
41 8.436251
41 8.457924
41 8.423481
41 8.442342
41 8.315608
41 8.496378
41 8.471996
41 8.493892
41 8.373143
41 8.279931
41 8.598267
41 8.460157
41 8.473457
41 8.369016
41 8.290622
41 8.534344
41 8.267858
41 8.330890
41 8.152643
41 8.277411
41 8.181161
41 8.709248
41 8.203601
41 8.088114
41 8.107644
41 8.487131
41 8.178797
41 8.158140
41 8.188811
41 8.047017
41 7.951330
41 8.254692
41 8.156554
41 8.085303
41 8.319695
41 8.067487
41 8.265101
41 8.272270
41 8.322810
41 8.124850
41 8.313529
41 8.288487
41 8.166040
41 8.194170
41 8.281587
41 8.149502
41 8.281528
41 8.225559
41 8.040392
41 8.062994
41 8.102403
41 8.418394
41 8.232579
41 8.276869
41 8.087320
41 8.496119
41 8.363449
41 8.294702
41 8.391113
41 8.272897
41 8.397902
41 8.202151
41 8.423702
41 8.235786
41 8.183796
41 8.352585
41 8.255426
41 8.132812
41 8.177999
41 8.333056
41 8.219717
41 8.271934
41 8.331426
41 8.093163
41 8.339435
41 8.249306
41 8.340144
41 8.184557
41 7.760021
41 7.755986
41 7.761371
41 7.678855
41 8.014798
41 7.917976
41 7.851710
41 7.869063
41 8.034197
41 7.636793
41 7.890276
41 8.016199
41 7.826862
41 8.050432
41 7.860603
41 7.995678
41 7.878944
41 7.808892
41 7.866546
41 7.907576
41 7.824332
41 7.837524
41 7.784253
41 7.879500
41 7.760894
41 8.022079
41 7.890146
41 7.568212
41 7.995832
41 7.819841
41 7.931958
41 7.718716
41 7.725814
41 8.038779
41 8.005121
41 7.678805
41 8.044920
41 7.856838
41 7.891522
41 7.874709
41 8.079598
41 7.804065
41 7.847505
41 7.807875
41 7.796168
41 7.778368
41 7.705621
41 7.771208
41 7.994719
41 7.866884
41 7.883149
41 7.953158
41 8.054262
41 8.004185
41 7.883603
41 7.809388
41 7.805511
41 8.004023
41 7.692936
41 7.790972
41 7.537532
41 7.579842
41 7.655534
41 7.514424
41 7.503310
41 7.495198
41 7.362450
41 7.504675
41 7.498931
41 7.547830
41 7.572912
41 7.455740
41 7.477476
41 7.443812
41 7.460815
41 7.423644
41 7.550250
41 7.538289
41 7.608554
41 7.551732
41 7.506700
41 7.777862
41 7.598067
41 7.343639
41 7.579642
41 7.425364
41 7.693963
41 7.602215
41 7.550524
41 7.713086
41 7.627892
41 7.676866
41 7.684529
41 7.706653
41 7.727928
41 7.709334
41 7.447056
41 7.627672
41 7.470325
41 7.624681
41 7.625192
41 7.676620
41 7.658479
41 7.559848
41 7.569649
41 7.417363
41 7.730875
41 7.698333
41 7.791919
41 7.498624
41 7.627375
41 7.483452
41 7.654600
41 7.663953
41 7.613170
41 7.614232
41 7.936090
41 7.526654
41 7.706565
41 7.412634
41 7.494437
41 7.413807
41 7.411817
41 7.521156
41 7.554957
41 7.404878
41 7.464033
41 7.523497
41 7.476033
41 7.441445
41 7.412234
41 7.400983
41 7.562655
41 7.504041
41 7.396144
41 7.567172
41 7.388963
41 7.461817
41 7.424371
41 7.455156
41 7.633859
41 7.547061
41 7.507355
41 7.457021
41 7.507821
41 7.454667
41 7.619610
41 7.379779
41 7.488120
41 7.348279
41 7.435560
41 7.617108
41 7.666431
41 7.461761
41 7.388559
41 7.430552
41 7.576738
41 7.450994
41 7.478695
41 7.419308
41 7.589329
41 7.428676
41 7.208291
41 7.575984
41 7.463296
41 7.436050
41 7.440090
41 7.501377
41 7.434066
41 7.541784
41 7.520053
41 7.656854
41 7.525351
41 7.443717
41 7.522193
41 7.563115
41 7.595965
41 7.457085
41 7.669767
41 7.364074
41 7.532918
41 7.255966
41 7.355834
41 7.464240
41 7.468272
41 7.596295
41 7.519873
41 7.561120
41 7.524563
41 7.708228
41 7.546618
41 7.636329
41 7.495070
41 7.605091
41 7.573069
41 7.434076
41 7.525248
41 7.340566
41 7.553176
41 7.254946
41 7.509702
41 7.501485
41 7.300051
41 7.501658
41 7.314482
41 7.447151
41 7.573792
41 7.406581
41 7.559404
41 7.409891
41 7.631409
41 7.326223
41 7.348298
41 7.283776
41 7.401585
41 7.620206
41 7.705183
41 7.476987
41 7.509483
41 7.628988
41 7.489193
41 7.482948
41 7.499195
41 7.387628
41 7.482333
41 7.493810
41 7.610625
41 7.467897
41 7.555864
41 7.484352
41 7.639032
41 7.498720
41 7.425582
41 7.464706
41 7.377727
41 7.542383
41 7.495316
41 7.407584
41 7.472666
41 7.431132
41 7.569919
41 7.735682
41 7.531791
41 7.663825
41 7.625015
41 7.582854
41 7.355742
41 7.267566
41 7.423288
41 7.725582
41 7.711075
41 7.631951
41 7.508255
41 7.592592
41 7.390109
41 7.369770
41 7.402553
41 7.678679
41 7.630484
41 7.677173
41 7.695480
41 7.461969
41 7.401883
41 7.391700
41 7.432988
41 7.246480
41 7.465250
41 7.483583
41 7.510144
41 7.395615
41 7.611885
41 7.665757
41 7.591571
41 7.232890
41 7.812008
41 7.477024
41 7.506482
41 7.500796
41 7.462305
41 7.722431
41 7.603085
41 7.585544
41 7.556406
41 7.502480
41 7.616645
41 7.739779
41 7.617160
41 7.563541
41 7.563648
41 7.601875
41 7.470058
41 7.638293
41 7.690788
41 7.413599
41 7.274613
41 7.450943
41 7.640477
41 7.546920
41 7.591366
41 7.471888
41 7.262749
41 7.383430
41 7.471200
41 7.535955
41 7.246108
41 7.364007
41 7.298631
41 7.357521
41 7.320244
41 7.533446
41 7.407075
41 7.337834
41 7.422751
41 7.538010
41 7.233458
41 7.252114
41 7.320521
41 7.347273
41 7.342846
41 7.269089
41 7.239278
41 7.186848
41 7.406078
41 7.363741
41 7.269246
41 7.441188
41 7.414360
41 7.298848
41 7.486563
41 7.286065
41 7.398989
41 7.348720
41 7.504597
41 7.532736
41 7.329322
41 7.206962
41 7.315135
41 7.435887
41 7.376016
41 7.300117
41 7.469314
41 7.359990
41 7.251523
41 7.308793
41 7.343751
41 7.391301
41 7.352949
41 7.294340
41 7.350974
41 7.350501
41 7.387049
41 7.419446
41 7.345814
41 7.308270
41 7.393963
41 7.266999
41 7.285351
41 7.279953
41 7.354526
41 7.392211
41 7.886962
41 7.713094
41 7.682726
41 7.687105
41 7.733200
41 7.686240
41 7.770918
41 7.781555
41 7.758962
41 7.865517
41 7.847546
41 7.637363
41 7.821686
41 7.673136
41 7.764783
41 7.615642
41 7.881266
41 7.668445
41 7.859603
41 7.788149
41 7.861191
41 7.592108
41 7.721984
41 7.823278
41 7.729419
41 7.750503
41 7.895515
41 7.705696
41 7.790420
41 7.688512
41 7.745826
41 7.904548
41 7.755874
41 7.747235
41 7.655217
41 7.823801
41 7.847644
41 7.740575
41 7.855385
41 7.849495
41 7.755001
41 7.990454
41 7.823746
41 7.710833
41 7.862324
41 7.894443
41 7.788787
41 7.633447
41 7.789240
41 7.884896
41 7.745674
41 7.933793
41 7.784574
41 7.662116
41 7.829257
41 7.684854
41 7.914074
41 7.684200
41 8.006738
41 7.780080
41 8.081571
41 8.173858
41 8.236460
41 8.323113
41 8.326485
41 8.612401
41 8.252181
41 8.327561
41 8.385573
41 8.363400
41 8.375822
41 8.248447
41 8.104787
41 8.122153
41 8.345205
41 8.315306
41 8.101599
41 8.227846
41 8.302402
41 8.380723
41 8.093984
41 8.253711
41 8.312552
41 8.285968
41 8.283315
41 8.415113
41 8.187309
41 8.233847
41 8.334984
41 8.024137
41 8.338744
41 8.059499
41 8.137935
41 8.234511
41 8.226102
41 8.349817
41 8.292846
41 8.294216
41 8.193583
41 8.491846
41 8.358870
41 8.351285
41 8.252364
41 8.234787
41 8.321411
41 8.438980
41 8.323485
41 8.047187
41 8.220708
41 8.174687
41 8.078948
41 8.344012
41 8.338963
41 8.279787
41 8.272675
41 8.215184
41 8.123342
41 8.298371
41 8.148667
41 8.363451
41 8.435149
41 8.738218
41 8.431980
41 8.350596
41 8.302422
41 8.479845
41 8.405752
41 8.307844
41 8.262147
41 8.094194
41 8.086711
41 7.966152
41 8.315820
41 8.205637
41 8.255070
41 8.649302
41 8.880141
41 8.576493
41 8.133291
41 8.438323
41 8.465070
41 8.937210
41 8.603267
41 8.366088
41 8.147681
41 8.101347
41 8.311573
41 8.373740
41 8.175757
41 8.150798
41 8.643128
41 8.318846
41 7.903202
41 8.453098
41 8.592426
41 8.748843
41 8.499824
41 8.342843
41 8.506071
41 8.617292
41 8.510244
41 8.707293
41 9.496061
41 8.693211
41 8.367217
41 8.547165
41 8.266004
41 8.440553
41 8.983337
41 8.508903
41 8.311128
41 8.552745
41 8.355116
41 8.426917
41 8.537814
41 9.106429
41 9.086323
41 9.357876
41 9.146811
41 8.850163
41 7.657798
41 7.608587
41 7.852784
41 7.543184
41 7.576647
41 7.636077
41 7.615462
41 7.788644
41 7.732842
41 7.770530
41 7.668825
41 7.773505
41 7.745427
41 7.622386
41 7.527278
41 7.702342
41 7.824649
41 7.464649
41 7.657396
41 7.669561
41 7.791345
41 7.598852
41 7.621587
41 7.545037
41 7.691865
41 7.716841
41 7.662937
41 7.601850
41 7.599685
41 7.668170
41 7.745605
41 7.576232
41 7.558612
41 7.684347
41 7.661103
41 7.700805
41 7.673282
41 7.685988
41 7.646391
41 7.561936
41 7.704932
41 7.802654
41 7.674148
41 7.737817
41 7.634624
41 7.712240
41 7.798313
41 7.527758
41 7.615548
41 7.941639
41 7.562098
41 7.408634
41 7.563711
41 7.442234
41 7.836380
41 7.710520
41 7.651323
41 7.507596
41 7.805281
41 7.854754
41 8.071359
41 7.998162
41 8.117522
41 7.906473
41 8.055181
41 8.056124
41 7.676246
41 7.811126
41 7.855392
41 8.046555
41 8.010117
41 8.083324
41 7.849514
41 7.761530
41 8.171776
41 7.965858
41 7.878283
41 7.861961
41 7.935715
41 8.137539
41 8.075845
41 8.029793
41 8.156922
41 8.123582
41 7.853699
41 7.842107
41 8.176386
41 7.849678
41 8.036989
41 8.016412
41 8.042833
41 7.980017
41 7.826320
41 7.988154
41 8.004057
41 8.016610
41 8.075204
41 7.995251
41 7.907788
41 8.039389
41 8.007469
41 8.175296
41 8.054735
41 8.171026
41 7.936906
41 7.993056
41 8.140602
41 7.903130
41 7.969783
41 7.835554
41 7.936333
41 7.958925
41 8.101734
41 7.897378
41 7.959296
41 7.993211
41 7.812091
41 8.004324
41 8.056471
41 8.301280
41 7.591164
41 7.430423
41 7.487632
41 7.706317
41 7.582903
41 7.511424
41 7.472945
41 7.539064
41 7.448593
41 7.644392
41 7.542434
41 7.724470
41 7.340674
41 7.650547
41 7.445502
41 7.586244
41 7.393388
41 7.575093
41 7.714174
41 7.708896
41 7.479921
41 7.498488
41 7.416444
41 7.689304
41 7.489314
41 7.707009
41 7.813872
41 7.535590
41 7.639597
41 7.411119
41 7.534943
41 7.612439
41 7.618804
41 7.479494
41 7.745280
41 7.556829
41 7.511307
41 7.585818
41 7.587998
41 7.595635
41 7.516587
41 7.528093
41 7.497013
41 7.726535
41 7.558606
41 7.610238
41 7.645420
41 7.434472
41 7.622935
41 7.447179
41 7.414769
41 7.521052
41 7.611230
41 7.403548
41 7.634556
41 7.429859
41 7.578676
41 7.589218
41 7.679204
41 7.724842
41 8.040926
41 7.937686
41 7.804852
41 8.068472
41 8.048228
41 7.834401
41 7.801377
41 7.877503
41 7.829612
41 7.964977
41 7.742130
41 7.951648
41 7.947800
41 7.833822
41 7.903941
41 7.768439
41 8.065615
41 7.954358
41 7.750330
41 7.830483
41 7.852946
41 7.785418
41 7.664917
41 7.787578
41 7.882952
41 7.864093
41 7.870428
41 7.875920
41 7.749633
41 7.926410
41 7.982750
41 7.921294
41 7.677293
41 7.850024
41 7.900832
41 7.856860
41 7.785707
41 7.957326
41 8.060404
41 7.822086
41 8.049767
41 7.764439
41 7.928416
41 8.076621
41 7.905500
41 7.760018
41 7.702295
41 8.110745
41 7.745612
41 7.882864
41 7.879576
41 7.811076
41 7.937662
41 7.838078
41 7.720610
41 7.923642
41 7.966765
41 7.879441
41 7.872276
41 7.979805
41 7.754154
41 7.915261
41 8.006857
41 7.760446
41 7.790874
41 7.934610
41 7.690961
41 7.891800
41 7.876869
41 7.873991
41 7.867860
41 7.955622
41 7.917886
41 7.954502
41 7.818535
41 7.773552
41 7.708202
41 7.944787
41 7.937920
41 7.935846
41 7.794812
41 7.953571
41 7.739073
41 7.669662
41 7.926391
41 7.764077
41 7.849287
41 7.834786
41 7.701152
41 7.895468
41 7.842919
41 7.971326
41 8.021958
41 7.708306
41 7.872928
41 7.679636
41 7.724344
41 7.836328
41 7.794551
41 7.807620
41 7.712726
41 8.022926
41 7.878187
41 7.716580
41 7.928538
41 7.991801
41 7.967791
41 7.831953
41 7.832772
41 7.734995
41 7.802089
41 7.992339
41 7.982397
41 7.767666
41 7.700016
41 7.898758
41 7.772898
41 7.749220
41 7.811422
41 7.633950
41 7.770830
41 7.758849
41 7.768359
41 7.848993
41 7.747162
41 7.707746
41 7.917533
41 7.854687
41 7.829954
41 7.954842
41 7.730662
41 7.599455
41 7.871292
41 7.703199
41 7.798658
41 7.759113
41 7.696644
41 7.582352
41 7.722932
41 7.564135
41 7.764207
41 7.709918
41 7.600149
41 7.745212
41 7.514656
41 7.692982
41 7.712367
41 7.713437
41 7.703264
41 7.836429
41 7.833476
41 7.662811
41 7.669296
41 7.751672
41 7.407533
41 7.580176
41 7.634264
41 7.743442
41 7.488203
41 7.798117
41 7.688150
41 7.865685
41 7.682563
41 7.887493
41 7.851188
41 7.810535
41 7.821536
41 7.971702
41 7.604156
41 7.693317
41 7.605886
41 7.587244
41 7.697086
41 7.796538
41 7.722839
41 7.689672
41 7.663793
41 7.709109
41 7.783449
41 7.656948
41 7.631185
41 7.482479
41 7.449614
41 7.604240
41 7.685986
41 7.724712
41 7.512052
41 7.515583
41 7.785825
41 7.749301
41 7.643902
41 7.625198
41 7.511559
41 7.568120
41 7.657649
41 7.381485
41 7.475274
41 7.440702
41 7.554264
41 7.601254
41 7.447257
41 7.630011
41 7.501867
41 7.733614
41 7.485790
41 7.750008
41 7.565482
41 7.625322
41 7.432755
41 7.500551
41 7.520203
41 7.626141
41 7.556619
41 7.569273
41 7.521624
41 7.628883
41 7.569013
41 7.625144
41 7.577162
41 7.545178
41 7.516742
41 7.527338
41 7.665200
41 7.668074
41 7.670148
41 7.576195
41 7.522569
41 7.551509
41 7.557466
41 7.503431
41 7.745033
41 7.490064
41 7.576170
41 7.511937
41 7.720284
41 7.443768
41 7.355661
41 7.624981
41 7.639440
41 7.668843
41 8.744898
41 8.584385
41 8.838000
41 8.405155
41 8.447221
41 8.427795
41 8.404285
41 8.258651
41 8.440039
41 8.289391
41 8.268352
41 8.482484
41 8.545797
41 8.543652
41 8.431795
41 8.547050
41 8.412656
41 8.501829
41 8.408307
41 8.373584
41 8.484500
41 8.365197
41 8.189407
41 8.297564
41 8.644686
41 8.330307
41 8.621584
41 8.390418
41 8.488806
41 8.234232
41 8.467662
41 8.349722
41 8.858144
41 8.514217
41 8.363192
41 8.430897
41 8.403131
41 8.300059
41 8.498383
41 8.474786
41 8.651088
41 8.618835
41 8.404792
41 8.623075
41 8.645618
41 8.389432
41 8.703176
41 8.816192
41 8.655607
41 8.555176
41 8.564192
41 8.298094
41 8.496684
41 8.659012
41 8.583199
41 8.600468
41 8.376933
41 8.411000
41 8.104107
41 8.417276
41 7.244482
41 7.440800
41 7.212064
41 7.333627
41 7.317922
41 7.197623
41 7.343774
41 7.246334
41 7.483883
41 7.344036
41 7.301408
41 7.438234
41 7.375532
41 7.348743
41 7.291786
41 7.308674
41 7.294812
41 7.469289
41 7.482007
41 7.346373
41 7.425119
41 7.297710
41 7.206372
41 7.262156
41 7.385486
41 7.350001
41 7.406450
41 7.379400
41 7.320254
41 7.260716
41 7.203548
41 7.358039
41 7.421710
41 7.261612
41 7.250427
41 7.473902
41 7.310386
41 7.282223
41 7.335622
41 7.403281
41 7.418918
41 7.394941
41 7.494235
41 7.416865
41 7.415258
41 7.369199
41 7.340841
41 7.430104
41 7.371456
41 7.284251
41 7.331935
41 7.519634
41 7.256444
41 7.381521
41 7.352958
41 7.366605
41 7.346102
41 7.268879
41 7.207938
41 7.255280
41 8.629335
41 8.554303
41 8.375286
41 8.741491
41 8.267059
41 8.768746
41 8.758478
41 8.819327
41 8.688338
41 8.734461
41 8.539424
41 8.751007
41 8.481609
41 8.566174
41 8.510761
41 8.397543
41 8.742915
41 8.508086
41 8.643589
41 8.489539
41 8.738127
41 8.823433
41 8.561996
41 8.755946
41 8.784181
41 8.679967
41 8.348108
41 8.670525
41 8.653527
41 8.693541
41 8.559695
41 8.671287
41 8.705445
41 8.522756
41 8.625710
41 8.502069
41 8.641868
41 8.550963
41 8.835545
41 8.445649
41 8.723556
41 8.663309
41 8.466964
41 8.585201
41 8.667798
41 8.406138
41 8.831441
41 8.688255
41 8.848797
41 8.771237
41 8.523040
41 8.751709
41 8.631106
41 8.711076
41 8.483917
41 8.751705
41 8.872363
41 8.579248
41 8.597575
41 8.663688
41 7.950419
41 7.932018
41 7.954580
41 8.019835
41 7.923830
41 8.189148
41 8.137739
41 7.956904
41 7.839914
41 7.988907
41 7.944115
41 7.989548
41 7.873677
41 8.028657
41 7.918799
41 7.784515
41 7.800499
41 7.940508
41 7.871002
41 7.993291
41 7.948715
41 8.016329
41 7.802734
41 8.091132
41 8.009933
41 7.868279
41 7.818694
41 7.979456
41 7.913334
41 7.647659
41 7.960401
41 8.009736
41 7.979116
41 8.008791
41 8.106198
41 7.921140
41 7.809104
41 8.104157
41 7.979098
41 7.959036
41 8.010119
41 8.138650
41 7.991180
41 7.940932
41 7.843058
41 7.768710
41 7.861551
41 8.013462
41 7.735467
41 7.894258
41 7.757632
41 7.952259
41 7.825703
41 7.912074
41 8.095962
41 7.815322
41 7.751453
41 7.930579
41 8.092636
41 7.933011
41 8.415519
41 8.153057
41 8.427152
41 8.381784
41 8.206116
41 8.225791
41 8.449967
41 8.174476
41 8.378247
41 8.124508
41 8.248885
41 8.442605
41 8.130555
41 8.197638
41 8.487258
41 7.979053
41 8.115392
41 8.395704
41 8.234718
41 8.400769
41 8.506923
41 8.502261
41 8.267956
41 8.320398
41 8.391148
41 8.334837
41 8.338195
41 8.530856
41 8.349983
41 8.295591
41 8.361679
41 8.169668
41 8.222001
41 8.546013
41 8.368770
41 8.484515
41 8.389037
41 8.261834
41 8.038212
41 8.272610
41 8.272542
41 8.248044
41 8.219577
41 8.323100
41 8.686523
41 8.285526
41 8.498994
41 8.233364
41 8.012450
41 8.450913
41 8.409495
41 8.429266
41 8.376254
41 8.259833
41 8.514875
41 8.473399
41 8.226371
41 8.480719
41 8.102512
41 8.365116
41 7.593633
41 7.589284
41 7.812194
41 7.775587
41 7.596916
41 7.659725
41 7.762040
41 7.684915
41 7.672790
41 7.843146
41 7.764431
41 7.627415
41 7.561691
41 7.787336
41 7.801089
41 7.778082
41 7.695936
41 7.933792
41 7.838672
41 7.680005
41 7.704536
41 7.683978
41 7.984828
41 7.945367
41 7.755614
41 7.822083
41 7.895111
41 7.695800
41 7.973876
41 7.726904
41 7.929238
41 7.810089
41 7.849914
41 7.640066
41 7.934248
41 8.072894
41 8.008888
41 7.589340
41 7.596463
41 7.736076
41 7.970206
41 7.717824
41 7.834144
41 7.771663
41 7.953452
41 7.660595
41 7.831542
41 7.793284
41 7.695612
41 7.801489
41 8.060979
41 7.932752
41 7.688674
41 7.813837
41 7.677345
41 7.596655
41 7.863783
41 7.821296
41 7.931342
41 7.944745
41 7.776688
41 7.879753
41 7.865844
41 7.718027
41 7.901388
41 7.584937
41 7.865736
41 7.608385
41 7.712047
41 7.956818
41 7.669243
41 7.814246
41 7.694451
41 7.501823
41 7.573712
41 8.001145
41 7.541805
41 7.943133
41 8.050356
41 7.778366
41 7.888955
41 7.658800
41 7.878764
41 8.187710
41 7.796451
41 7.699447
41 7.770282
41 7.955602
41 7.734146
41 7.876843
41 7.634320
41 7.459511
41 7.894455
41 7.610053
41 7.688877
41 7.704281
41 7.718540
41 7.867860
41 7.572346
41 7.681122
41 7.817235
41 7.853225
41 7.548243
41 7.389905
41 7.899951
41 7.561957
41 7.611567
41 7.834411
41 7.835216
41 7.816634
41 7.917667
41 7.680401
41 7.824403
41 7.529004
41 7.669103
41 7.767960
41 7.737633
41 7.638438
41 7.662084
41 7.944377
41 9.060011
41 8.955029
41 8.960469
41 8.801354
41 8.864860
41 8.675195
41 8.983788
41 8.790946
41 8.736022
41 8.783843
41 9.117073
41 8.776039
41 8.895226
41 8.829774
41 8.771449
41 9.101326
41 8.916442
41 8.767029
41 8.738439
41 9.214607
41 8.815668
41 8.904468
41 8.841174
41 8.983155
41 8.809738
41 9.241438
41 8.994299
41 8.929571
41 9.300868
41 8.985409
41 9.052311
41 8.962188
41 8.739967
41 8.871617
41 8.839603
41 9.115121
41 9.052819
41 9.261170
41 9.140113
41 8.893188
41 8.832474
41 8.921525
41 9.191205
41 9.111792
41 8.645237
41 8.779895
41 8.859989
41 8.996162
41 8.906747
41 8.611774
41 8.873124
41 9.069498
41 8.776620
41 8.695750
41 8.945079
41 8.758385
41 8.700350
41 8.736064
41 8.667183
41 8.853429
41 7.967569
41 8.053749
41 8.013833
41 8.165606
41 7.916192
41 8.140020
41 7.865313
41 8.065204
41 7.934736
41 7.744265
41 8.086573
41 8.017562
41 8.155219
41 8.135761
41 7.847543
41 7.939105
41 7.989643
41 8.003756
41 8.141175
41 7.912622
41 8.017895
41 8.043083
41 7.822417
41 8.007087
41 8.102890
41 8.065554
41 8.107620
41 7.818538
41 8.001535
41 8.111893
41 7.911024
41 8.012299
41 7.918097
41 8.206599
41 7.999487
41 8.267317
41 8.094632
41 8.096510
41 7.792917
41 7.929749
41 7.905333
41 7.779242
41 7.978851
41 8.143150
41 7.924112
41 7.828006
41 7.875947
41 7.843960
41 7.848867
41 7.910513
41 7.892153
41 8.036749
41 7.878413
41 7.901829
41 7.971492
41 7.980939
41 7.758985
41 7.818543
41 7.918370
41 7.702335
41 8.143461
41 8.271163
41 7.943362
41 8.029444
41 8.120256
41 7.955404
41 7.984669
41 8.091102
41 8.083762
41 8.172586
41 8.192938
41 8.504845
41 8.544126
41 8.052463
41 8.117549
41 8.308326
41 8.152237
41 8.030920
41 8.086043
41 8.167902
41 8.059264
41 7.981823
41 8.111764
41 8.108276
41 8.190909
41 8.073729
41 8.217591
41 8.128621
41 7.974238
41 7.977568
41 8.237675
41 8.075545
41 7.899653
41 8.013590
41 7.787121
41 8.118034
41 7.955866
41 8.176064
41 8.031304
41 8.052168
41 8.065515
41 8.122746
41 7.851715
41 8.095638
41 7.941966
41 7.939220
41 8.179812
41 8.021260
41 8.057230
41 8.390099
41 7.948188
41 8.208538
41 7.921717
41 8.455422
41 8.046929
41 7.970870
41 8.026994
41 8.246607
41 8.165789
41 8.133019
41 7.790872
41 7.685710
41 7.707930
41 7.877545
41 7.626601
41 7.838681
41 7.821625
41 7.742744
41 8.100106
41 8.107601
41 7.877590
41 7.820161
41 7.724388
41 7.664818
41 7.772201
41 7.834576
41 7.754133
41 7.746643
41 7.763475
41 7.821478
41 7.722686
41 7.798734
41 7.923437
41 7.954161
41 7.703586
41 7.752174
41 7.652700
41 7.860222
41 7.759642
41 7.919661
41 7.836631
41 7.743636
41 7.726426
41 7.714242
41 7.791416
41 7.626382
41 7.613670
41 7.783418
41 7.675424
41 7.661262
41 7.773639
41 7.691064
41 7.643091
41 7.830385
41 7.574720
41 7.735782
41 7.855129
41 7.691089
41 7.611199
41 7.842492
41 7.770018
41 7.652663
41 7.648747
41 7.798867
41 7.537897
41 7.785697
41 7.591700
41 7.800812
41 7.749502
41 7.887292
41 7.886136
41 7.850381
41 7.701003
41 7.971089
41 7.929718
41 7.919288
41 7.789504
41 7.779795
41 7.772559
41 7.862526
41 7.944881
41 7.865679
41 8.154734
41 7.914355
41 8.060437
41 7.800781
41 7.763807
41 7.968276
41 7.766250
41 7.828078
41 7.831678
41 7.939969
41 7.853448
41 7.700734
41 7.764806
41 8.107412
41 7.673147
41 7.867674
41 7.972643
41 7.834070
41 7.869195
41 7.980978
41 7.969546
41 7.772773
41 7.699515
41 7.917671
41 7.696910
41 7.603947
41 7.809325
41 7.895473
41 7.598379
41 7.949631
41 7.728676
41 7.819812
41 7.689226
41 7.828460
41 7.856219
41 7.681905
41 7.796777
41 8.084090
41 7.800354
41 7.875772
41 7.690661
41 7.804338
41 8.021638
41 7.557618
41 7.994616
41 7.968903
41 7.682163
41 7.950672
41 7.358586
41 7.285567
41 7.324596
41 7.460168
41 7.294799
41 7.386465
41 7.283941
41 7.279008
41 7.411255
41 7.333784
41 7.300824
41 7.279801
41 7.307665
41 7.323963
41 7.363117
41 7.292080
41 7.270743
41 7.267230
41 7.405126
41 7.385974
41 7.199153
41 7.367649
41 7.470759
41 7.460659
41 7.478792
41 7.378824
41 7.378823
41 7.306495
41 7.379660
41 7.264188
41 7.335621
41 7.353962
41 7.315823
41 7.427535
41 7.249555
41 7.282568
41 7.358340
41 7.363926
41 7.353547
41 7.268634
41 7.366046
41 7.522363
41 7.276815
41 7.343547
41 7.275745
41 7.272429
41 7.453960
41 7.337607
41 7.377638
41 7.406228
41 7.381012
41 7.256784
41 7.273518
41 7.299907
41 7.315194
41 7.214317
41 7.278808
41 7.424785
41 7.267386
41 7.406169
41 6.928711
41 6.934361
41 7.008994
41 6.857657
41 6.859463
41 7.007146
41 6.894629
41 7.000823
41 7.054504
41 6.884588
41 6.956202
41 7.004592
41 7.031457
41 6.899919
41 6.945384
41 6.889372
41 6.916386
41 6.869428
41 7.015538
41 7.021955
41 6.970011
41 6.941650
41 6.799772
41 7.019292
41 6.938085
41 7.009635
41 6.936922
41 6.882973
41 6.949630
41 6.832812
41 6.870976
41 6.823427
41 6.825682
41 6.924973
41 6.955802
41 6.932366
41 7.067118
41 7.011365
41 6.942750
41 6.962868
41 7.087888
41 7.082717
41 6.885290
41 6.883082
41 6.906904
41 6.990336
41 6.951033
41 6.900404
41 6.993101
41 7.019170
41 6.963450
41 6.908428
41 6.910422
41 6.998738
41 6.983259
41 6.922665
41 6.956342
41 6.895026
41 6.895992
41 6.787801
41 7.724167
41 7.654586
41 7.857195
41 7.653847
41 7.683755
41 7.789147
41 7.842934
41 7.738846
41 7.787958
41 7.675665
41 7.633354
41 7.678576
41 7.671193
41 7.798547
41 7.847176
41 7.583798
41 7.570737
41 7.893046
41 7.792413
41 7.442230
41 7.688587
41 7.675953
41 7.624228
41 7.817042
41 7.835043
41 7.688497
41 7.825151
41 7.617444
41 7.679560
41 7.758182
41 7.972788
41 7.807424
41 7.883328
41 7.596957
41 7.736825
41 7.725580
41 7.708019
41 7.785644
41 7.662004
41 7.713221
41 7.785611
41 7.672365
41 7.542469
41 7.680546
41 7.845911
41 7.670095
41 7.819229
41 7.636390
41 7.749996
41 7.710222
41 7.736923
41 7.718477
41 7.842207
41 7.694727
41 7.938743
41 7.911253
41 7.880696
41 7.604258
41 7.738405
41 7.839526
41 7.302368
41 7.213084
41 7.413968
41 7.230762
41 7.257658
41 7.286995
41 7.355119
41 7.437094
41 7.257671
41 7.220777
41 7.103991
41 7.232120
41 7.339646
41 7.275717
41 7.459167
41 7.343251
41 7.282999
41 7.187214
41 7.392559
41 7.367371
41 7.145540
41 7.256647
41 7.281948
41 7.405036
41 7.149240
41 7.260077
41 7.341566
41 7.304740
41 7.370393
41 7.273060
41 7.388228
41 7.305016
41 7.218761
41 7.264167
41 7.287870
41 7.176671
41 7.329430
41 7.301719
41 7.250726
41 7.389272
41 7.255682
41 7.212077
41 7.313085
41 7.276624
41 7.312913
41 7.334684
41 7.363616
41 7.343534
41 7.313268
41 7.387685
41 7.247931
41 7.285021
41 7.390754
41 7.209647
41 7.284694
41 7.304189
41 7.255395
41 7.320250
41 7.246126
41 7.389283
41 7.232899
41 7.251824
41 7.398276
41 7.140787
41 7.244951
41 7.351643
41 7.351377
41 7.493466
41 7.287679
41 7.204504
41 7.254665
41 7.238051
41 7.277420
41 7.402739
41 7.220360
41 7.364543
41 7.204253
41 7.237527
41 7.355486
41 7.272008
41 7.260364
41 7.271325
41 7.174660
41 7.127672
41 7.243440
41 7.309764
41 7.305253
41 7.371347
41 7.184380
41 7.273652
41 7.323127
41 7.251829
41 7.327103
41 7.133074
41 7.391545
41 7.165155
41 7.196485
41 7.262284
41 7.239042
41 7.153117
41 7.216896
41 7.314944
41 7.218158
41 7.231263
41 7.434286
41 7.278321
41 7.189842
41 7.240376
41 7.213718
41 7.295675
41 7.412196
41 7.197370
41 7.206520
41 7.296395
41 7.094942
41 7.192246
41 7.215704
41 7.268220
41 7.231525
41 7.407285
41 8.484296
41 8.601445
41 9.100724
41 8.938635
41 8.575673
41 8.700408
41 8.891595
41 8.652117
41 8.642049
41 8.875995
41 8.725078
41 8.731255
41 9.116849
41 8.684902
41 8.593838
41 8.690855
41 8.569080
41 8.670408
41 8.635169
41 8.709913
41 8.634507
41 9.096302
41 8.888390
41 9.002578
41 8.981102
41 8.767675
41 8.988801
41 8.580129
41 8.910239
41 8.741156
41 8.753492
41 8.754779
41 8.744778
41 8.707806
41 8.755306
41 9.021263
41 8.924718
41 9.136503
41 9.001975
41 8.674649
41 8.546145
41 8.787804
41 8.598634
41 8.818758
41 8.898289
41 8.950247
41 8.744356
41 8.372122
41 8.699557
41 8.996706
41 9.034262
41 8.810361
41 8.881021
41 8.734608
41 8.736561
41 8.621948
41 8.961951
41 8.752420
41 8.745272
41 8.631260
41 7.282397
41 7.286643
41 7.213186
41 7.103922
41 7.272951
41 7.100607
41 7.381942
41 7.307709
41 7.197803
41 7.283184
41 7.327149
41 7.323086
41 7.146997
41 7.210488
41 7.207529
41 7.226958
41 7.160448
41 7.163428
41 7.221711
41 7.144841
41 7.166617
41 7.300986
41 7.167029
41 7.160448
41 7.291442
41 7.287898
41 7.306972
41 7.321812
41 7.239590
41 7.262425
41 7.090596
41 7.309019
41 7.148498
41 7.242477
41 7.350115
41 7.278894
41 7.209855
41 7.108040
41 7.188083
41 7.176680
41 7.298049
41 7.235954
41 7.189264
41 7.293321
41 7.229663
41 7.312646
41 7.190980
41 7.105713
41 7.167861
41 7.220406
41 7.195327
41 7.244351
41 7.189449
41 7.283855
41 7.364830
41 7.262895
41 7.229897
41 7.212203
41 7.210805
41 7.274393
41 7.515271
41 7.665445
41 7.660070
41 7.788426
41 7.583911
41 7.631243
41 7.807096
41 7.608329
41 7.616232
41 7.660911
41 7.603235
41 7.746790
41 7.688947
41 7.624456
41 7.661985
41 7.605108
41 7.579149
41 7.670578
41 7.642422
41 7.699987
41 7.634288
41 7.566582
41 7.733306
41 7.678159
41 7.671373
41 7.729950
41 7.529371
41 7.695918
41 7.568018
41 7.523053
41 7.672908
41 7.676940
41 7.532993
41 7.620735
41 7.733611
41 7.612703
41 7.613339
41 7.623929
41 7.667167
41 7.605580
41 7.625944
41 7.576945
41 7.710173
41 7.655746
41 7.727984
41 7.510469
41 7.668276
41 7.701876
41 7.804819
41 7.516130
41 7.725766
41 7.565487
41 7.516099
41 7.679394
41 7.613001
41 7.692831
41 7.760511
41 7.689665
41 7.642234
41 7.589993
41 7.432066
41 7.409551
41 7.535974
41 7.587970
41 7.425204
41 7.527050
41 7.499771
41 7.601517
41 7.497705
41 7.557334
41 7.547003
41 7.488373
41 7.451811
41 7.502886
41 7.570219
41 7.447423
41 7.660848
41 7.500530
41 7.652066
41 7.543396
41 7.610914
41 7.441698
41 7.472891
41 7.466017
41 7.423046
41 7.581958
41 7.566449
41 7.513472
41 7.568195
41 7.463149
41 7.468842
41 7.484248
41 7.304390
41 7.395113
41 7.512696
41 7.532386
41 7.527732
41 7.416210
41 7.381822
41 7.600862
41 7.503525
41 7.449756
41 7.438729
41 7.387880
41 7.492019
41 7.402802
41 7.463526
41 7.612348
41 7.379038
41 7.404522
41 7.441840
41 7.578573
41 7.511157
41 7.441742
41 7.671100
41 7.398887
41 7.519188
41 7.546276
41 7.501495
41 7.400549
41 7.538675
41 7.486791
41 7.411025
41 7.391253
41 7.350961
41 7.385428
41 7.557992
41 7.594414
41 7.569803
41 7.387186
41 7.522529
41 7.472865
41 7.422672
41 7.676625
41 7.519662
41 7.452165
41 7.614895
41 7.632442
41 7.616478
41 7.476245
41 7.439262
41 7.469289
41 7.607123
41 7.518219
41 7.394603
41 7.577554
41 7.482115
41 7.361942
41 7.484933
41 7.494009
41 7.550096
41 7.519596
41 7.452514
41 7.549545
41 7.657265
41 7.620316
41 7.391604
41 7.601123
41 7.611488
41 7.582982
41 7.570890
41 7.382176
41 7.523832
41 7.516748
41 7.547068
41 7.576028
41 7.395360
41 7.473092
41 7.482810
41 7.435128
41 7.456533
41 7.513798
41 7.495718
41 7.534955
41 7.334481
41 7.454250
41 7.620744
41 7.490762
41 7.624373
41 7.576396
41 8.058171
41 8.051792
41 7.996890
41 7.740363
41 7.896709
41 8.046342
41 8.011402
41 7.951921
41 7.959297
41 7.813806
41 8.067671
41 7.854465
41 7.931710
41 7.891412
41 7.806081
41 8.029602
41 7.986264
41 8.008491
41 7.745540
41 8.191400
41 7.943302
41 7.862209
41 7.963837
41 7.859329
41 7.732618
41 7.911427
41 8.147887
41 7.765176
41 7.882739
41 7.960308
41 7.913731
41 7.687028
41 7.945991
41 7.974464
41 7.806022
41 7.936137
41 8.106688
41 8.079437
41 8.044032
41 7.800883
41 7.850763
41 7.991795
41 8.051309
41 7.841929
41 7.784903
41 8.003542
41 7.879143
41 8.160110
41 8.110946
41 7.816182
41 7.898501
41 8.062900
41 7.952454
41 8.317712
41 8.007232
41 8.017968
41 8.017446
41 8.212264
41 8.048180
41 8.107262
41 7.609539
41 7.614659
41 7.558236
41 7.733466
41 7.697070
41 7.425621
41 7.494655
41 7.742147
41 7.479592
41 7.623017
41 7.654436
41 7.817264
41 7.459935
41 7.636774
41 7.682581
41 7.557630
41 7.561460
41 7.618268
41 7.539180
41 7.509214
41 7.744966
41 7.592260
41 7.555364
41 7.661641
41 7.586122
41 7.605334
41 7.630044
41 7.701490
41 7.669707
41 7.570657
41 7.642803
41 7.501773
41 7.575282
41 7.429703
41 7.594829
41 7.730159
41 7.717717
41 7.577286
41 7.546485
41 7.608217
41 7.581282
41 7.557178
41 7.636791
41 7.636714
41 7.634339
41 7.765865
41 7.704803
41 7.694215
41 7.592389
41 7.672026
41 7.673906
41 7.728677
41 7.654431
41 7.595213
41 7.562170
41 7.673277
41 7.715659
41 7.811311
41 7.684295
41 7.418493
41 7.157313
41 7.265485
41 7.275564
41 7.187944
41 7.140123
41 7.144322
41 7.069366
41 7.116373
41 7.178977
41 7.211857
41 7.079099
41 6.990121
41 6.961667
41 7.069158
41 7.076705
41 6.973408
41 7.104013
41 7.131604
41 7.217819
41 7.239923
41 7.174805
41 7.098201
41 7.139917
41 7.120793
41 7.210411
41 7.180006
41 7.125196
41 7.245487
41 7.157198
41 7.100504
41 7.352702
41 7.057636
41 7.097584
41 7.125689
41 7.180911
41 6.935773
41 7.236419
41 7.171363
41 7.120063
41 7.033814
41 7.102891
41 7.093624
41 7.183553
41 7.164475
41 7.206825
41 7.123900
41 7.115639
41 7.117730
41 7.226070
41 7.138633
41 7.155632
41 7.162739
41 7.275251
41 6.986818
41 7.102103
41 7.295868
41 7.091734
41 7.095627
41 7.016513
41 7.232960
41 8.176418
41 8.079860
41 8.066130
41 8.160111
41 8.167848
41 8.263932
41 8.093776
41 8.085811
41 8.330237
41 8.207962
41 8.293679
41 8.294050
41 8.112387
41 8.198729
41 8.260524
41 8.240161
41 8.336261
41 8.272804
41 8.048297
41 7.950156
41 7.968962
41 8.455930
41 8.152617
41 8.258707
41 8.380945
41 8.124264
41 8.152427
41 8.385580
41 8.479055
41 8.462077
41 8.164128
41 8.230129
41 8.415729
41 8.040006
41 8.341354
41 8.196140
41 8.030480
41 8.239427
41 8.396225
41 8.418904
41 8.457010
41 8.220286
41 8.450220
41 8.216020
41 8.270625
41 8.319972
41 8.110579
41 7.944754
41 8.055402
41 8.472707
41 8.364355
41 7.941164
41 8.499354
41 8.426669
41 8.268298
41 8.265703
41 8.496432
41 8.541757
41 8.214116
41 8.152759
41 7.817487
41 7.842506
41 7.699741
41 7.361807
41 7.626316
41 7.591746
41 7.559567
41 7.708615
41 7.606695
41 7.435376
41 7.815358
41 7.555080
41 7.633098
41 7.603848
41 7.610244
41 7.424837
41 7.445570
41 7.427541
41 7.830259
41 7.459233
41 7.695836
41 7.504596
41 7.474832
41 7.520484
41 7.698986
41 7.433901
41 7.556510
41 7.564389
41 7.614445
41 7.610793
41 7.754596
41 7.592474
41 7.587236
41 7.382959
41 7.681801
41 7.574365
41 7.668645
41 7.765468
41 7.755836
41 7.623032
41 7.397502
41 7.473301
41 7.756908
41 7.559090
41 7.491784
41 7.547672
41 7.457863
41 7.598245
41 7.498468
41 7.499138
41 7.572908
41 7.526281
41 7.422208
41 7.465128
41 7.611557
41 7.698614
41 7.511266
41 7.506069
41 7.659940
41 7.521012
41 7.883048
41 7.797449
41 7.691989
41 7.680023
41 7.874759
41 7.721383
41 7.978565
41 7.907443
41 7.673391
41 7.732989
41 7.869556
41 7.594854
41 7.649605
41 7.710564
41 7.675308
41 7.885964
41 7.556252
41 7.838740
41 7.860104
41 7.638009
41 7.827172
41 7.850111
41 7.800500
41 7.597783
41 7.672825
41 7.838816
41 7.829475
41 7.686976
41 7.871742
41 7.805501
41 7.701307
41 7.801513
41 7.843684
41 7.819788
41 7.962309
41 7.931688
41 7.821491
41 7.797982
41 7.897635
41 7.922879
41 7.813502
41 7.811911
41 7.798360
41 7.902544
41 7.961685
41 7.739996
41 7.803493
41 7.994551
41 7.753946
41 7.699116
41 7.664756
41 7.787535
41 7.803622
41 7.803715
41 7.522914
41 7.791946
41 7.944873
41 7.733910
41 7.701365
41 7.685542
41 7.764462
41 7.716014
41 7.724651
41 7.813944
41 7.837225
41 7.897953
41 7.644762
41 7.825806
41 7.839121
41 7.923259
41 7.923019
41 7.761070
41 7.624478
41 7.678654
41 7.964958
41 7.902638
41 7.904669
41 7.662569
41 7.579679
41 7.742733
41 7.629996
41 7.747582
41 7.789916
41 7.627623
41 7.648193
41 7.627886
41 7.676461
41 7.872401
41 7.662499
41 7.538121
41 7.668589
41 7.880313
41 7.591765
41 7.735556
41 7.779202
41 7.692047
41 7.657912
41 7.883238
41 7.976244
41 7.751987
41 7.700090
41 7.794703
41 7.619117
41 7.786190
41 7.791358
41 7.657553
41 7.843431
41 7.473356
41 7.638640
41 7.793047
41 7.575672
41 7.758501
41 7.914071
41 7.993464
41 7.456210
41 7.702239
41 7.623604
41 7.805099
41 7.555493
41 7.460876
41 7.856865
41 7.731831
41 7.777813
41 7.518994
41 7.698177
41 7.660853
41 7.734499
41 7.822626
41 7.911920
41 7.731459
41 7.897124
41 7.776548
41 7.839449
41 7.901809
41 7.817259
41 7.763893
41 7.843800
41 8.051680
41 7.789959
41 7.862770
41 7.687326
41 7.771828
41 7.545705
41 7.801301
41 7.585542
41 7.748312
41 7.706150
41 7.648543
41 7.552919
41 7.611119
41 7.871314
41 7.755293
41 7.839475
41 7.989633
41 7.673546
41 7.710718
41 7.656178
41 7.581717
41 7.739315
41 7.650056
41 7.736012
41 7.819702
41 7.680679
41 7.716620
41 7.716484
41 7.653482
41 7.824805
41 7.784348
41 7.791484
41 7.800560
41 7.491146
41 7.739747
41 7.724680
41 7.682950
41 7.840281
41 7.691349
41 7.954463
41 7.712183
41 7.822120
41 7.563671
41 7.474656
41 7.485349
41 7.341584
41 7.404416
41 7.560318
41 7.535753
41 7.391520
41 7.490164
41 7.402989
41 7.427028
41 7.443349
41 7.472429
41 7.505640
41 7.443124
41 7.386208
41 7.485495
41 7.387713
41 7.540008
41 7.511146
41 7.658922
41 7.506926
41 7.374648
41 7.473378
41 7.585284
41 7.533813
41 7.461942
41 7.420217
41 7.430642
41 7.499119
41 7.479099
41 7.519320
41 7.447654
41 7.651795
41 7.384890
41 7.404096
41 7.359101
41 7.376872
41 7.667100
41 7.584078
41 7.430700
41 7.439091
41 7.363623
41 7.338619
41 7.264558
41 7.468559
41 7.442895
41 7.433739
41 7.423731
41 7.323989
41 7.276646
41 7.316471
41 7.268415
41 7.564757
41 7.280731
41 7.306714
41 7.438282
41 7.386568
41 7.454571
41 7.288861
41 7.465510
41 7.982705
41 7.639597
41 7.705706
41 7.503757
41 7.725664
41 7.702912
41 7.756228
41 7.703581
41 7.694918
41 7.494660
41 7.573009
41 7.745971
41 7.581253
41 7.689454
41 7.683126
41 7.566820
41 7.868093
41 7.721442
41 7.656528
41 7.793552
41 7.751446
41 7.726531
41 7.717746
41 7.719430
41 7.758150
41 7.637225
41 7.514641
41 7.540012
41 7.707087
41 7.791277
41 7.634819
41 7.660402
41 7.482192
41 7.622494
41 7.585835
41 7.715151
41 7.674604
41 7.512082
41 7.554518
41 7.494159
41 7.686479
41 7.771995
41 7.604784
41 7.517843
41 7.654116
41 7.598565
41 7.653865
41 7.678515
41 7.698080
41 7.578123
41 7.709660
41 7.763456
41 7.652538
41 7.763059
41 7.614513
41 7.818734
41 7.686303
41 7.670601
41 7.630245
41 7.747173
41 7.594745
41 7.589109
41 7.507468
41 7.638678
41 7.565970
41 7.580616
41 7.496809
41 7.659669
41 7.738854
41 7.637142
41 7.471687
41 7.515147
41 7.658572
41 7.602648
41 7.715701
41 7.512800
41 7.561945
41 7.527422
41 7.598283
41 7.642925
41 7.621247
41 7.777774
41 7.545241
41 7.480993
41 7.649196
41 7.657726
41 7.663129
41 7.612846
41 7.456357
41 7.633598
41 7.553811
41 7.571670
41 7.522605
41 7.554092
41 7.501718
41 7.729099
41 7.586419
41 7.749769
41 7.605706
41 7.563507
41 7.554067
41 7.539359
41 7.631550
41 7.736238
41 7.622399
41 7.813517
41 7.614137
41 7.633630
41 7.563007
41 7.746540
41 7.781704
41 7.574581
41 7.623691
41 7.676499
41 7.511185
41 7.739760
41 7.586068
41 7.517032
41 7.610433
41 7.603057
41 7.781726
41 7.845399
41 8.032136
41 7.826921
41 7.881069
41 7.912784
41 7.969039
41 7.656018
41 7.790910
41 7.863762
41 7.800947
41 7.917809
41 7.777828
41 7.694496
41 7.903602
41 7.701643
41 7.945477
41 7.688958
41 7.801904
41 7.901946
41 7.807645
41 7.800832
41 7.638097
41 7.615214
41 7.643909
41 7.810950
41 7.849933
41 7.837515
41 7.855738
41 7.681512
41 7.854183
41 7.964811
41 7.938267
41 7.691228
41 8.013727
41 7.921730
41 7.914835
41 7.930515
41 7.732291
41 7.773692
41 7.915552
41 7.675148
41 7.630724
41 7.743924
41 7.808430
41 7.879949
41 7.790170
41 7.818408
41 7.905087
41 7.951480
41 7.747674
41 7.699277
41 7.764681
41 7.791113
41 7.736475
41 7.601696
41 7.859736
41 7.900112
41 7.692290
41 7.914290
41 7.700835
41 8.000726
41 7.786003
41 7.777327
41 7.768495
41 7.861465
41 7.959608
41 7.699063
41 7.829226
41 7.872362
41 7.772669
41 7.948475
41 7.571665
41 7.884949
41 7.779473
41 7.828103
41 7.731611
41 7.818333
41 7.826700
41 7.832584
41 7.829394
41 7.986470
41 7.896726
41 7.827488
41 7.723147
41 7.626800
41 7.864386
41 7.873742
41 7.757072
41 7.913220
41 7.835698
41 7.809163
41 7.691668
41 7.939334
41 7.934149
41 7.795736
41 7.653865
41 7.825380
41 8.015934
41 7.852897
41 7.793937
41 7.924286
41 7.699561
41 8.008094
41 7.900206
41 7.915822
41 7.916298
41 7.970420
41 7.907864
41 7.748512
41 7.981193
41 8.062714
41 7.692715
41 7.806370
41 7.815114
41 7.954132
41 7.777522
41 7.770360
41 7.843543
41 7.941131
41 7.653959
41 7.512794
41 7.239514
41 7.365455
41 7.448247
41 7.583634
41 7.337269
41 7.544133
41 7.415504
41 7.446226
41 7.598654
41 7.448724
41 7.377455
41 7.606450
41 7.367509
41 7.619091
41 7.409981
41 7.489192
41 7.303750
41 7.378878
41 7.420899
41 7.367297
41 7.411993
41 7.676224
41 7.437060
41 7.284188
41 7.446052
41 7.508460
41 7.565217
41 7.557037
41 7.574969
41 7.461366
41 7.470563
41 7.494780
41 7.514370
41 7.435856
41 7.472035
41 7.384758
41 7.485292
41 7.657024
41 7.506736
41 7.519427
41 7.408278
41 7.499306
41 7.488011
41 7.564998
41 7.444267
41 7.314977
41 7.391344
41 7.450764
41 7.356167
41 7.541831
41 7.267166
41 7.404824
41 7.436961
41 7.361433
41 7.432999
41 7.489884
41 7.404676
41 7.592283
41 7.790635
41 7.930274
41 7.789913
41 7.856429
41 7.769697
41 7.883128
41 7.995243
41 8.094899
41 8.067165
41 8.075866
41 7.752709
41 7.808320
41 7.736766
41 7.599745
41 7.663578
41 7.866485
41 8.110307
41 7.911388
41 7.820077
41 7.791798
41 8.276499
41 7.996775
41 7.929264
41 7.935150
41 8.029400
41 7.930487
41 8.101827
41 8.138738
41 7.969656
41 8.015811
41 7.873005
41 7.984259
41 8.117381
41 8.163165
41 8.098216
41 8.065638
41 8.003941
41 8.215111
41 8.118676
41 8.088242
41 8.083171
41 7.902047
41 8.042026
41 7.983972
41 8.152476
41 7.803414
41 7.820524
41 7.739923
41 7.906280
41 7.975092
41 8.264966
41 8.148296
41 7.767978
41 7.927011
41 7.938612
41 7.910176
41 7.998831
41 8.088254
41 8.058048
41 8.150081
41 7.523283
41 7.362515
41 7.516582
41 7.381928
41 7.297633
41 7.348792
41 7.520819
41 7.341487
41 7.408283
41 7.397806
41 7.336198
41 7.398779
41 7.456019
41 7.540857
41 7.397312
41 7.432227
41 7.279393
41 7.377951
41 7.469951
41 7.485474
41 7.422239
41 7.451572
41 7.504476
41 7.463889
41 7.396920
41 7.375772
41 7.456531
41 7.433074
41 7.426677
41 7.638808
41 7.528630
41 7.551841
41 7.512606
41 7.519049
41 7.539095
41 7.457221
41 7.368447
41 7.331109
41 7.520980
41 7.531756
41 7.446427
41 7.555260
41 7.527083
41 7.485944
41 7.501230
41 7.367824
41 7.395111
41 7.358218
41 7.570287
41 7.461123
41 7.521845
41 7.525350
41 7.276158
41 7.416467
41 7.474134
41 7.337028
41 7.444987
41 7.400839
41 7.488781
41 7.421657
41 8.270681
41 8.020480
41 7.932983
41 8.188703
41 8.233175
41 8.165022
41 8.213039
41 8.035579
41 7.989325
41 7.994578
41 8.063771
41 8.047516
41 8.198734
41 8.293380
41 8.008583
41 7.849663
41 8.002804
41 7.799371
41 8.170202
41 8.169371
41 8.061878
41 8.272937
41 8.321202
41 8.035816
41 8.254501
41 7.954023
41 8.020547
41 8.198103
41 8.107569
41 7.945085
41 8.031203
41 8.161169
41 8.104034
41 8.065560
41 7.874357
41 7.950262
41 8.236415
41 8.077926
41 8.203275
41 7.970817
41 8.212410
41 7.939928
41 7.890559
41 8.066650
41 8.088257
41 8.045459
41 8.045198
41 8.191937
41 7.931720
41 8.381810
41 8.291017
41 7.902820
41 7.992834
41 8.131709
41 8.145372
41 7.892247
41 7.932151
41 8.160010
41 8.113459
41 7.947095
41 7.654196
41 7.635225
41 7.669763
41 7.764245
41 7.941930
41 7.721148
41 7.564494
41 7.555202
41 7.736974
41 7.824250
41 7.667540
41 7.787111
41 7.693841
41 7.662334
41 7.689008
41 7.798843
41 7.909677
41 7.772472
41 7.680806
41 7.756666
41 7.935373
41 7.666889
41 7.542713
41 7.797410
41 7.745339
41 7.848531
41 7.657661
41 7.624449
41 7.585694
41 7.617624
41 7.799385
41 7.652482
41 7.591757
41 7.834928
41 7.587321
41 7.768408
41 7.737338
41 7.867062
41 7.775757
41 7.633186
41 7.884853
41 7.818243
41 7.625407
41 7.616815
41 7.725986
41 7.654741
41 7.837100
41 7.642998
41 7.903635
41 7.886258
41 7.686449
41 7.837632
41 7.653552
41 7.620395
41 7.677195
41 7.671640
41 7.746639
41 7.564182
41 7.495797
41 7.721800
41 7.715398
41 7.901346
41 7.788711
41 7.811342
41 7.877543
41 7.838639
41 7.691627
41 7.717564
41 7.717995
41 7.803488
41 7.769628
41 7.842542
41 7.933467
41 7.871964
41 7.913378
41 7.905534
41 7.680915
41 7.961045
41 7.715949
41 7.627437
41 7.806684
41 7.767579
41 7.714767
41 7.810833
41 7.804795
41 7.681513
41 7.702737
41 7.887207
41 7.856672
41 7.769656
41 7.733246
41 7.862018
41 7.672816
41 7.678598
41 7.931453
41 7.602525
41 7.893484
41 7.759001
41 7.858827
41 7.830281
41 7.623967
41 7.660064
41 7.715883
41 7.906365
41 7.698925
41 7.819186
41 7.804874
41 7.751120
41 7.846010
41 7.783268
41 7.741815
41 7.964391
41 7.689255
41 7.809188
41 7.841419
41 7.692491
41 7.788342
41 7.883884
41 7.578988
41 7.806306
41 7.721926
41 7.769351
41 7.977600
41 7.942126
41 8.012855
41 7.907047
41 7.960566
41 7.887687
41 7.969621
41 7.653437
41 7.958268
41 7.846250
41 7.591272
41 7.780371
41 8.074868
41 7.999169
41 7.595024
41 7.610588
41 7.574978
41 7.696430
41 7.655246
41 7.757277
41 7.901281
41 7.947548
41 7.711912
41 7.718625
41 7.678086
41 7.813052
41 7.665430
41 7.776773
41 7.562164
41 7.682344
41 7.682993
41 7.936163
41 7.653970
41 7.630899
41 7.574306
41 7.668923
41 7.503850
41 7.500038
41 7.638025
41 7.596876
41 7.597828
41 7.765656
41 7.563403
41 7.685553
41 7.678730
41 7.626921
41 7.576526
41 7.854929
41 7.509749
41 7.585978
41 7.477773
41 7.550463
41 7.822419
41 7.556798
41 7.807717
41 7.503841
41 7.661049
41 7.549786
41 7.490519
41 7.230736
41 7.448833
41 7.492915
41 7.353655
41 7.451973
41 7.297360
41 7.378232
41 7.545990
41 7.409403
41 7.220166
41 7.370406
41 7.350700
41 7.455257
41 7.348111
41 7.398131
41 7.317678
41 7.397361
41 7.503228
41 7.512640
41 7.513165
41 7.361227
41 7.421152
41 7.299258
41 7.452488
41 7.383843
41 7.313641
41 7.265770
41 7.426775
41 7.383957
41 7.409220
41 7.278332
[truncated: 320,065 more chars]
