# Supplementary material for: Predicting scale-dependent chromatin polymer properties from systematic coarse-graining
Source: Nat Commun. 2023 Jul 11;14:4108. doi: 10.1038/s41467-023-39907-2 (PMC10336007; doi:10.1038/s41467-023-39907-2)
Supplement: Supplementary file 4 — Source Data [file 41467_2023_39907_MOESM4_ESM.zip › source_data/source_data_fig_5/source_data_fig_5f/Rg_fg_seg50.dat]

44 7.048447
44 7.043598
44 6.920337
44 6.899017
44 7.111991
44 6.943845
44 7.102202
44 6.977245
44 7.100046
44 7.152518
44 6.901307
44 7.141373
44 7.104501
44 7.216848
44 6.968331
44 7.084912
44 7.075678
44 6.899905
44 6.993899
44 6.967961
44 6.945748
44 7.000646
44 7.092497
44 7.056559
44 7.039233
44 7.249725
44 7.094882
44 7.193163
44 7.031895
44 7.045142
44 7.048940
44 7.004139
44 6.974471
44 7.062336
44 7.006482
44 6.925401
44 6.825253
44 7.108141
44 6.896518
44 6.909509
44 6.932912
44 7.070863
44 6.841018
44 7.026369
44 7.025005
44 7.137237
44 7.064153
44 6.973494
44 7.060612
44 6.961372
44 7.057028
44 6.903365
44 6.935068
44 7.175475
44 7.183911
44 6.997355
44 6.832556
44 6.995460
44 7.138288
44 7.055034
44 7.249980
44 7.298618
44 7.108250
44 7.248074
44 7.187824
44 7.346165
44 7.184887
44 7.636490
44 7.356015
44 7.419837
44 6.981201
44 7.374090
44 7.249908
44 7.379108
44 7.293268
44 6.981433
44 7.164037
44 7.012511
44 7.211377
44 7.246672
44 7.291744
44 7.207566
44 7.017840
44 7.153618
44 7.152020
44 7.272301
44 7.117191
44 7.072394
44 7.441272
44 7.159793
44 7.264446
44 7.317812
44 7.238039
44 7.148199
44 7.146428
44 7.310748
44 7.207808
44 7.219626
44 7.199659
44 7.402525
44 7.337909
44 7.325142
44 7.360036
44 7.445879
44 7.178033
44 7.279717
44 7.323165
44 7.266451
44 7.129944
44 7.140171
44 7.135545
44 7.281143
44 7.319285
44 7.201990
44 7.158465
44 7.209606
44 7.028742
44 7.419781
44 7.254504
44 7.302292
44 7.314643
44 7.469242
44 7.189614
44 7.220736
44 7.185135
44 7.171974
44 7.345051
44 7.308975
44 7.191316
44 7.131187
44 7.208997
44 7.281892
44 7.245796
44 7.099689
44 7.123785
44 7.265991
44 7.272340
44 7.223999
44 7.107020
44 7.280390
44 7.369742
44 7.194515
44 7.378072
44 7.223898
44 7.197402
44 7.404614
44 7.250976
44 7.248202
44 7.227966
44 7.364056
44 7.346134
44 7.235671
44 7.240936
44 7.426500
44 7.372927
44 7.348238
44 7.176216
44 7.415027
44 7.518147
44 7.359382
44 7.300010
44 7.148609
44 7.276869
44 7.276409
44 7.287429
44 7.078810
44 7.433618
44 7.158962
44 7.126759
44 7.431247
44 7.221377
44 7.136271
44 7.273725
44 7.159077
44 7.272514
44 7.339092
44 7.185154
44 7.118285
44 7.162515
44 7.267312
44 7.271251
44 7.656009
44 7.397919
44 7.520000
44 7.475950
44 7.641256
44 7.648898
44 7.891027
44 7.467438
44 7.492798
44 7.745913
44 7.563470
44 7.472857
44 7.503820
44 7.496219
44 7.382052
44 7.452945
44 7.609975
44 7.493489
44 7.375132
44 7.371794
44 7.492984
44 7.496346
44 7.284379
44 7.677941
44 7.653573
44 7.534765
44 7.365595
44 7.240344
44 7.432700
44 7.420598
44 7.740810
44 7.860860
44 7.478368
44 7.584221
44 7.628840
44 7.667677
44 7.544204
44 7.523711
44 7.579664
44 7.416722
44 7.595611
44 7.364318
44 7.596496
44 7.524867
44 7.387614
44 7.291399
44 7.668224
44 7.377349
44 7.832823
44 7.264123
44 7.573520
44 7.513111
44 7.517472
44 7.640805
44 7.493175
44 7.535345
44 7.543898
44 7.233731
44 7.310604
44 6.752963
44 6.845980
44 6.813119
44 6.773966
44 6.842135
44 6.730877
44 6.721723
44 6.787580
44 6.727929
44 6.824175
44 6.909689
44 6.894880
44 6.945001
44 6.797863
44 6.689401
44 7.022000
44 6.777402
44 6.856193
44 6.713652
44 6.780940
44 6.739780
44 6.723827
44 6.708278
44 6.753337
44 6.782041
44 6.934325
44 6.728278
44 6.862491
44 6.775986
44 6.866892
44 6.864768
44 6.948415
44 6.674736
44 6.932491
44 7.038352
44 6.879743
44 6.893804
44 6.761461
44 6.868780
44 6.623670
44 6.823229
44 6.940312
44 6.608739
44 6.849301
44 6.758179
44 6.824445
44 6.901352
44 6.810077
44 6.971561
44 6.896471
44 6.729199
44 6.852647
44 6.668420
44 6.784358
44 7.003811
44 6.990884
44 6.882200
44 6.883804
44 7.037602
44 6.704337
44 6.871833
44 6.936626
44 6.714844
44 6.869134
44 6.772160
44 6.824068
44 6.829034
44 6.906039
44 6.802816
44 6.602041
44 6.672671
44 6.643657
44 6.634456
44 6.577242
44 6.664008
44 6.688452
44 6.717269
44 6.656153
44 6.743875
44 6.928211
44 6.895325
44 6.752007
44 6.802444
44 6.670451
44 6.924749
44 6.769152
44 6.802555
44 6.827819
44 6.934451
44 6.885723
44 6.723328
44 6.976709
44 6.829223
44 6.630377
44 6.846007
44 6.797113
44 6.687734
44 6.749614
44 6.940809
44 6.826651
44 6.773860
44 6.771453
44 6.636041
44 6.808548
44 6.528990
44 6.724533
44 6.821086
44 6.828750
44 6.892899
44 6.657556
44 6.576713
44 6.674089
44 6.839961
44 6.761355
44 6.775552
44 6.872623
44 6.869597
44 6.853521
44 6.708576
44 6.729671
44 7.045289
44 7.129526
44 7.120489
44 7.041924
44 7.096776
44 7.168336
44 7.243408
44 6.992897
44 7.029896
44 7.117603
44 7.130142
44 7.095898
44 7.042288
44 7.076001
44 7.138311
44 7.148738
44 7.093128
44 7.170097
44 7.149230
44 7.152655
44 7.100873
44 7.239422
44 7.140969
44 7.224906
44 7.120173
44 7.253673
44 7.025730
44 7.031522
44 7.095412
44 7.096637
44 7.181006
44 7.016229
44 7.196822
44 7.133653
44 7.015193
44 7.149874
44 7.182489
44 7.038510
44 7.040342
44 7.362406
44 7.266968
44 7.337177
44 7.177336
44 6.874935
44 7.372712
44 7.022616
44 7.048660
44 7.083339
44 7.256414
44 7.084654
44 7.059050
44 7.061254
44 7.266007
44 7.110986
44 7.137818
44 7.170973
44 7.005800
44 7.012092
44 7.337390
44 7.152016
44 6.990663
44 7.089423
44 7.079909
44 7.090864
44 7.047332
44 6.910586
44 7.038786
44 7.069398
44 6.785444
44 6.961997
44 7.084767
44 7.002697
44 7.118209
44 7.234938
44 7.002225
44 6.799222
44 6.866049
44 6.937847
44 6.938799
44 6.949503
44 6.925001
44 6.912047
44 7.231780
44 6.947125
44 7.086359
44 7.081947
44 7.037850
44 6.906616
44 7.051345
44 7.010896
44 7.071224
44 6.878926
44 7.092426
44 6.977682
44 7.169345
44 7.001984
44 7.058195
44 7.118960
44 7.122262
44 7.093542
44 7.014369
44 7.130402
44 7.242948
44 7.069388
44 6.860748
44 6.913977
44 6.953434
44 6.928155
44 6.947785
44 7.108145
44 6.955830
44 6.954686
44 7.106630
44 6.982518
44 7.023673
44 7.061083
44 6.974064
44 7.304739
44 7.026750
44 6.941601
44 6.290477
44 6.324704
44 6.428178
44 6.424912
44 6.314589
44 6.299029
44 6.301016
44 6.252128
44 6.098114
44 6.278223
44 6.171455
44 6.288249
44 6.373716
44 6.454141
44 6.226724
44 6.262181
44 6.257851
44 6.150916
44 6.201422
44 6.334667
44 6.285490
44 6.308844
44 6.202462
44 6.368412
44 6.250462
44 6.224602
44 6.099542
44 6.408889
44 6.415940
44 6.189460
44 6.217488
44 6.233695
44 6.319219
44 6.375698
44 6.259420
44 6.190690
44 6.312345
44 6.438376
44 6.377755
44 6.362181
44 6.426301
44 6.340102
44 6.331803
44 6.259901
44 6.241866
44 6.204782
44 6.371045
44 6.288715
44 6.180815
44 6.350295
44 6.313758
44 6.165441
44 6.283369
44 6.193601
44 6.384045
44 6.415308
44 6.282890
44 6.357850
44 6.432081
44 6.231876
44 6.601494
44 6.457226
44 6.389180
44 6.403121
44 6.559633
44 6.423832
44 6.573234
44 6.473253
44 6.403709
44 6.502366
44 6.520814
44 6.345382
44 6.545822
44 6.404181
44 6.629491
44 6.556812
44 6.560976
44 6.568864
44 6.595373
44 6.540554
44 6.638146
44 6.331358
44 6.497944
44 6.534830
44 6.409312
44 6.628398
44 6.560782
44 6.545519
44 6.431598
44 6.518359
44 6.502388
44 6.394635
44 6.556710
44 6.572563
44 6.604453
44 6.463070
44 6.430778
44 6.409776
44 6.261047
44 6.525298
44 6.597228
44 6.431925
44 6.522935
44 6.528409
44 6.451758
44 6.613290
44 6.597291
44 6.340221
44 6.351900
44 6.577725
44 6.382815
44 6.583209
44 6.414481
44 6.611478
44 6.446678
44 6.571914
44 6.615153
44 6.428046
44 6.370912
44 6.496247
44 7.231632
44 7.489154
44 7.362797
44 7.464718
44 7.232121
44 7.376273
44 7.336538
44 7.377267
44 7.272607
44 7.149308
44 7.329439
44 7.388806
44 7.136246
44 7.267843
44 7.259112
44 7.334349
44 7.203180
44 7.354424
44 7.216503
44 7.315033
44 7.371330
44 7.350347
44 7.342068
44 7.174914
44 7.434999
44 7.515478
44 7.395662
44 7.544467
44 7.417953
44 7.312471
44 7.287508
44 7.339030
44 7.332393
44 7.238695
44 7.246667
44 7.375860
44 7.307657
44 7.287413
44 7.496112
44 7.282180
44 7.245881
44 7.389626
44 7.428065
44 7.342336
44 7.344269
44 7.253723
44 7.243940
44 7.284294
44 7.407130
44 7.427593
44 7.302702
44 7.257450
44 7.094210
44 7.342521
44 7.338043
44 7.292351
44 7.331084
44 7.373544
44 7.283705
44 7.239828
44 6.733134
44 6.694507
44 6.741024
44 6.789173
44 6.749287
44 6.820996
44 6.729615
44 6.674333
44 6.752517
44 6.826520
44 6.868459
44 6.620112
44 6.771935
44 6.475009
44 6.655432
44 6.864247
44 6.866884
44 6.703824
44 6.771136
44 6.779039
44 6.690023
44 6.822336
44 6.660010
44 6.789094
44 6.607438
44 6.800892
44 6.771022
44 6.757976
44 6.833514
44 6.683683
44 6.692963
44 6.757307
44 6.830147
44 6.808533
44 6.734176
44 6.668961
44 6.805269
44 6.737405
44 6.652546
44 6.626300
44 6.733666
44 6.705413
44 6.753257
44 6.650802
44 6.574045
44 6.561182
44 6.653048
44 6.769501
44 6.634280
44 6.530687
44 6.711258
44 6.742819
44 6.588756
44 6.585945
44 6.609540
44 6.662834
44 6.710438
44 6.701578
44 6.678949
44 6.665500
44 7.205339
44 7.167690
44 6.925625
44 7.090924
44 7.227745
44 6.839856
44 7.309795
44 7.105639
44 6.997915
44 7.201389
44 7.072998
44 7.045390
44 7.027672
44 6.944649
44 7.011832
44 6.856745
44 7.071783
44 7.151364
44 7.099867
44 7.167876
44 7.004516
44 7.070612
44 7.036649
44 7.207202
44 6.764381
44 6.898547
44 7.144924
44 7.003481
44 7.050992
44 7.242434
44 7.210642
44 7.208416
44 7.118072
44 7.215481
44 6.904419
44 6.892513
44 6.919657
44 7.048219
44 7.107910
44 7.179765
44 7.190265
44 7.106477
44 7.003099
44 7.190558
44 7.102209
44 7.051044
44 6.868558
44 7.091195
44 7.161236
44 7.125709
44 7.013534
44 7.158281
44 7.032638
44 7.003946
44 6.950309
44 7.090795
44 7.108656
44 7.037295
44 6.947136
44 7.010498
44 7.521685
44 7.560826
44 7.507213
44 7.438215
44 7.615121
44 7.462941
44 7.522153
44 7.471193
44 7.470000
44 7.522498
44 7.703872
44 7.271338
44 7.470545
44 7.485719
44 7.347768
44 7.295506
44 7.473164
44 7.650601
44 7.307051
44 7.461225
44 7.590691
44 7.356363
44 7.308602
44 7.332092
44 7.445166
44 7.673311
44 7.495055
44 7.345302
44 7.389670
44 7.259925
44 7.531569
44 7.407691
44 7.531615
44 7.458445
44 7.512356
44 7.503686
44 7.316917
44 7.302145
44 7.409390
44 7.454832
44 7.411426
44 7.517103
44 7.376947
44 7.416252
44 7.506329
44 7.336484
44 7.448205
44 7.276201
44 7.229756
44 7.322435
44 7.329019
44 7.583255
44 7.305636
44 7.522596
44 7.379152
44 7.713363
44 7.450702
44 7.334223
44 7.410822
44 7.800654
44 7.516361
44 7.215399
44 7.489784
44 7.574481
44 7.485877
44 7.159596
44 7.792617
44 7.300190
44 7.488830
44 7.231432
44 7.659311
44 7.508112
44 7.517071
44 7.612832
44 7.442273
44 7.331552
44 7.248626
44 7.501876
44 7.512584
44 7.250157
44 7.421489
44 7.460378
44 7.484612
44 7.438835
44 7.777166
44 7.524716
44 7.336419
44 7.527523
44 7.421102
44 7.252450
44 7.363670
44 7.293701
44 7.547496
44 7.425795
44 7.542537
44 7.310406
44 7.546353
44 7.406689
44 7.554836
44 7.449184
44 7.711861
44 7.561006
44 7.265747
44 7.481706
44 7.478447
44 7.569588
44 7.517316
44 7.505193
44 7.401649
44 7.466591
44 7.608424
44 7.287974
44 7.631883
44 7.464929
44 7.446449
44 7.531714
44 7.530897
44 7.372105
44 7.395453
44 7.783018
44 6.876029
44 7.110544
44 6.930775
44 6.943927
44 6.975204
44 7.019857
44 7.055569
44 7.082824
44 6.967688
44 7.172661
44 7.016645
44 7.090598
44 7.170290
44 7.014906
44 6.938554
44 7.023745
44 7.082721
44 7.014262
44 7.015691
44 7.269655
44 7.195241
44 7.080753
44 7.024046
44 7.069610
44 7.126783
44 7.044016
44 6.950858
44 6.938283
44 6.923740
44 7.172218
44 6.986531
44 7.259232
44 7.068162
44 7.035717
44 7.079983
44 7.089798
44 7.035931
44 7.221815
44 7.018878
44 7.054765
44 7.013028
44 6.926443
44 7.186696
44 6.909783
44 7.158152
44 6.976066
44 7.005077
44 7.386703
44 7.233975
44 7.195923
44 7.134708
44 7.080342
44 7.037458
44 6.923049
44 6.990218
44 6.744903
44 6.858417
44 6.859063
44 7.009384
44 7.052064
44 6.846965
44 6.814726
44 6.779500
44 6.835976
44 7.076686
44 6.703198
44 6.727024
44 6.781200
44 6.913629
44 6.908957
44 6.861180
44 6.884829
44 6.805776
44 7.039229
44 6.895536
44 6.936268
44 6.922274
44 6.997820
44 6.933521
44 6.884603
44 6.784592
44 6.927910
44 6.838734
44 6.755318
44 6.674635
44 6.964917
44 6.633220
44 6.920022
44 6.883962
44 6.760562
44 6.736118
44 6.802785
44 6.877289
44 6.819520
44 6.790544
44 6.787591
44 6.864301
44 6.803872
44 6.780909
44 6.912348
44 6.766829
44 6.725130
44 7.117329
44 6.843828
44 6.659836
44 6.832162
44 6.937916
44 6.972055
44 6.831263
44 7.001331
44 6.910127
44 6.928124
44 6.905669
44 6.830169
44 6.915981
44 6.856990
44 7.017951
44 6.945303
44 6.749155
44 6.750167
44 7.439864
44 7.398601
44 7.252236
44 7.342492
44 7.377398
44 7.372150
44 7.263647
44 7.148072
44 7.244427
44 7.306987
44 7.286747
44 7.412261
44 7.392485
44 7.553741
44 7.552369
44 7.310215
44 7.182788
44 7.393903
44 7.275100
44 7.120984
44 7.199950
44 7.206077
44 7.273713
44 7.333581
44 7.355820
44 7.347401
44 7.235896
44 7.696002
44 7.120898
44 7.297170
44 7.212796
44 7.445682
44 7.166218
44 7.186462
44 7.208663
44 7.183093
44 7.278910
44 7.106075
44 7.105843
44 7.220958
44 7.102932
44 7.095308
44 7.055081
44 7.296373
44 7.150534
44 7.245317
44 7.022401
44 7.280977
44 7.319462
44 7.220566
44 7.179837
44 7.465072
44 7.522417
44 7.356380
44 7.389640
44 7.281042
44 7.517784
44 7.300528
44 7.200372
44 7.108683
44 7.433128
44 7.290367
44 7.227476
44 7.168784
44 7.289599
44 7.374895
44 7.113541
44 7.255195
44 7.280285
44 7.201252
44 7.227101
44 7.317263
44 7.106521
44 7.110885
44 7.506489
44 7.171524
44 7.071526
44 7.288406
44 7.064356
44 7.352673
44 7.412151
44 7.528996
44 7.565391
44 7.266386
44 7.062937
44 7.278172
44 7.369416
44 7.346080
44 7.238306
44 7.244317
44 7.224550
44 7.167413
44 7.153056
44 7.356097
44 7.170646
44 7.172520
44 7.217257
44 7.196474
44 7.389761
44 7.420273
44 7.373598
44 7.350187
44 7.416490
44 7.134829
44 7.401294
44 7.304950
44 7.452900
44 7.458406
44 7.390398
44 7.115600
44 7.150911
44 7.279848
44 7.189414
44 7.340463
44 7.332008
44 7.090512
44 7.263357
44 7.160419
44 7.228013
44 7.169366
44 6.994832
44 6.971378
44 6.849986
44 7.043155
44 6.901435
44 6.920879
44 6.985962
44 6.816178
44 6.704519
44 6.741879
44 6.884783
44 6.845087
44 6.974091
44 7.195646
44 7.112805
44 7.003067
44 6.920461
44 6.876493
44 6.985819
44 6.846775
44 6.722460
44 6.812215
44 7.033410
44 6.803769
44 6.820117
44 6.976876
44 6.855451
44 6.900379
44 6.734779
44 6.855491
44 6.827118
44 6.741555
44 6.857919
44 6.926771
44 6.804966
44 6.797674
44 6.887687
44 6.869454
44 6.902349
44 6.802041
44 7.017704
44 6.873208
44 6.938879
44 6.624277
44 6.771424
44 6.793435
44 6.786238
44 7.007283
44 6.811720
44 6.748003
44 6.849412
44 6.875646
44 6.799636
44 6.881280
44 6.995413
44 6.878469
44 7.095292
44 6.900757
44 6.893836
44 6.884213
44 6.764577
44 6.686348
44 6.875936
44 6.763271
44 6.592523
44 6.750135
44 6.775601
44 6.868109
44 6.673699
44 6.762037
44 6.856333
44 6.931247
44 6.625782
44 6.790030
44 6.845625
44 6.716046
44 6.760851
44 6.737661
44 6.799991
44 6.712186
44 6.806295
44 6.962145
44 6.718654
44 6.777016
44 6.822270
44 6.679730
44 6.848280
44 6.893716
44 6.836044
44 6.686283
44 6.775387
44 6.836701
44 6.717818
44 6.801742
44 6.684029
44 6.860328
44 6.798736
44 6.733469
44 6.734275
44 6.869496
44 6.659579
44 6.796663
44 6.826885
44 6.831463
44 6.950030
44 6.780340
44 6.697387
44 6.745956
44 7.121995
44 6.965044
44 6.961781
44 6.728469
44 6.660420
44 6.886484
44 6.871057
44 6.801739
44 6.782647
44 6.723532
44 6.861630
44 6.893548
44 6.920485
44 7.050930
44 7.108097
44 6.996479
44 7.059411
44 7.034034
44 6.960559
44 7.120481
44 7.035939
44 7.004330
44 6.985048
44 6.932182
44 7.006361
44 6.820136
44 7.001378
44 6.808945
44 6.947185
44 6.670831
44 6.966608
44 7.053188
44 6.992514
44 7.078666
44 6.905089
44 6.966613
44 7.061693
44 7.056540
44 6.906280
44 6.852591
44 7.028276
44 7.171323
44 7.216893
44 7.017281
44 7.051689
44 7.016058
44 7.015794
44 7.153282
44 7.282285
44 6.996662
44 6.990638
44 6.983616
44 6.949031
44 7.238686
44 7.184875
44 6.966426
44 6.947078
44 6.938458
44 6.895156
44 7.045581
44 6.969759
44 6.964171
44 7.135510
44 7.152159
44 7.103830
44 7.000086
44 6.915658
44 7.036268
44 7.137219
44 7.014540
44 7.038281
44 6.953120
44 8.318087
44 7.799145
44 8.009220
44 8.023964
44 8.290220
44 8.018720
44 8.389984
44 8.109499
44 8.184852
44 8.194014
44 8.051187
44 8.290102
44 8.142469
44 7.928689
44 8.078564
44 8.088711
44 7.728707
44 7.860315
44 8.024160
44 8.237937
44 7.839316
44 7.763333
44 8.013524
44 8.095487
44 8.254114
44 8.508932
44 7.796591
44 8.230608
44 8.169080
44 8.205001
44 8.239686
44 8.156224
44 7.940180
44 8.261830
44 8.127935
44 8.073765
44 8.053709
44 8.164169
44 8.429725
44 8.022607
44 8.084246
44 8.119973
44 8.097337
44 8.340717
44 8.136712
44 8.157515
44 7.772533
44 8.066360
44 7.992093
44 8.173280
44 8.101804
44 8.011547
44 8.181808
44 7.792804
44 8.029420
44 8.141370
44 8.090640
44 7.844759
44 8.080309
44 7.779679
44 7.757651
44 7.780153
44 7.746733
44 8.147758
44 7.932471
44 8.555992
44 8.048378
44 8.212719
44 8.370557
44 7.844147
44 7.809070
44 7.709044
44 7.910911
44 7.727984
44 7.282812
44 7.397829
44 7.784251
44 7.831043
44 7.595032
44 7.768482
44 8.041755
44 7.865399
44 7.790566
44 7.618932
44 7.969616
44 7.598517
44 7.577072
44 7.455301
44 7.609440
44 7.796740
44 7.775944
44 7.558090
44 8.034383
44 7.660581
44 7.453605
44 7.580967
44 7.391191
44 7.495969
44 7.854095
44 7.427610
44 7.600538
44 7.755795
44 7.532033
44 7.838101
44 7.683419
44 7.894920
44 7.692377
44 7.562349
44 7.880953
44 7.407916
44 7.715050
44 7.819516
44 7.545211
44 7.568666
44 8.282278
44 7.914540
44 8.028397
44 7.643768
44 7.400995
44 7.557062
44 6.964776
44 6.999095
44 7.049301
44 6.846984
44 6.925044
44 7.011997
44 6.700806
44 6.850240
44 6.956369
44 6.844356
44 6.947807
44 6.784483
44 6.836090
44 6.943002
44 6.713322
44 6.878853
44 7.016589
44 6.731170
44 6.816209
44 6.718360
44 7.097406
44 6.801447
44 6.937100
44 7.037702
44 6.899135
44 6.893766
44 6.882344
44 7.010524
44 6.934822
44 6.781326
44 6.883050
44 7.054677
44 6.883209
44 6.876561
44 6.867368
44 6.884360
44 6.836336
44 6.869870
44 6.845967
44 7.028306
44 6.765942
44 7.068510
44 6.920382
44 6.947800
44 6.999450
44 6.892316
44 6.955466
44 6.928233
44 6.825060
44 6.802765
44 7.036191
44 6.869124
44 6.895708
44 7.129316
44 6.932202
44 6.996880
44 6.961676
44 7.047200
44 6.963764
44 7.035656
44 7.454937
44 7.708113
44 7.776869
44 7.572785
44 7.516570
44 7.824762
44 7.261240
44 7.634079
44 7.692211
44 8.061959
44 7.785430
44 7.919332
44 7.630745
44 7.911195
44 7.888731
44 7.957841
44 7.818467
44 7.632153
44 7.657701
44 7.653633
44 7.738280
44 7.936383
44 7.598495
44 7.470503
44 7.761363
44 7.860875
44 7.718509
44 7.543891
44 7.796274
44 7.841102
44 7.660283
44 7.597044
44 7.793889
44 7.501710
44 7.557763
44 7.540275
44 7.717854
44 7.614277
44 7.587517
44 7.742296
44 7.653824
44 7.640089
44 7.790150
44 7.775105
44 7.627396
44 7.692342
44 7.576071
44 7.565200
44 7.738684
44 7.639575
44 7.814202
44 7.807029
44 7.658738
44 7.813624
44 7.675372
44 7.813582
44 7.530462
44 7.439360
44 7.839715
44 7.691413
44 6.696031
44 7.053692
44 6.856009
44 7.097217
44 7.142657
44 7.144323
44 6.734824
44 7.021933
44 6.840720
44 7.021576
44 7.047487
44 7.009174
44 6.739932
44 6.877880
44 6.970293
44 6.861852
44 6.820299
44 7.127185
44 6.938926
44 6.979474
44 6.836277
44 6.702380
44 6.860431
44 6.970261
44 6.853832
44 6.974924
44 6.974139
44 7.020674
44 6.843740
44 7.031392
44 6.921903
44 6.972827
44 6.941199
44 7.005505
44 6.885805
44 7.053773
44 7.192754
44 6.856686
44 7.101494
44 6.976251
44 6.998356
44 7.051890
44 6.960387
44 6.966001
44 7.097797
44 6.936322
44 6.947074
44 7.048953
44 6.882962
44 7.078139
44 6.878377
44 7.001140
44 6.867706
44 6.885908
44 6.858956
44 6.970515
44 7.271415
44 6.955137
44 7.169548
44 6.938227
44 6.996116
44 7.027536
44 7.043880
44 7.126284
44 7.046938
44 6.897688
44 6.877757
44 7.028030
44 6.989915
44 7.015270
44 6.967028
44 6.980352
44 6.935821
44 6.938727
44 7.015080
44 7.070172
44 6.966775
44 7.054556
44 7.003898
44 7.024532
44 7.039639
44 6.893702
44 6.966863
44 7.008995
44 7.023543
44 6.991004
44 6.965007
44 6.984819
44 6.822456
44 7.247548
44 7.025569
44 7.029043
44 7.121841
44 7.055283
44 7.030747
44 7.069409
44 7.077201
44 7.116908
44 6.899846
44 7.085882
44 6.870945
44 6.970112
44 6.934198
44 6.862012
44 6.953830
44 7.070466
44 6.926539
44 6.986525
44 7.129735
44 6.983048
44 7.061590
44 7.028536
44 6.953111
44 7.008373
44 6.962755
44 7.076840
44 6.950696
44 6.990643
44 7.105466
44 7.021007
44 7.483331
44 7.472506
44 7.527352
44 7.482165
44 7.465408
44 7.456553
44 7.391505
44 7.067960
44 7.372595
44 7.526548
44 7.622939
44 7.457945
44 7.460907
44 7.398178
44 7.596029
44 7.262503
44 7.473907
44 7.429966
44 7.475834
44 7.793888
44 7.633282
44 7.304982
44 7.279275
44 7.476216
44 7.315086
44 7.355473
44 7.434802
44 7.401245
44 7.455863
44 7.313063
44 7.834939
44 7.391142
44 7.403342
44 7.431263
44 7.492905
44 7.276588
44 7.589239
44 7.478821
44 7.375307
44 7.246288
44 7.185234
44 7.372284
44 7.379626
44 7.342396
44 7.142820
44 7.117341
44 7.494760
44 7.353206
44 7.378255
44 7.381420
44 7.355169
44 7.453853
44 7.481118
44 7.527200
44 7.309369
44 7.581114
44 7.429295
44 7.376285
44 7.532236
44 7.656012
44 7.169965
44 7.107401
44 7.246159
44 7.064464
44 7.153560
44 7.197937
44 7.329286
44 7.296015
44 7.486037
44 7.470275
44 7.334385
44 7.489580
44 7.174894
44 7.461158
44 7.376012
44 7.257977
44 7.116171
44 7.222241
44 7.306213
44 7.182657
44 7.188348
44 7.448459
44 7.356059
44 7.213891
44 7.480073
44 7.470150
44 7.304144
44 7.330221
44 7.448284
44 7.185080
44 7.408035
44 7.273219
44 7.343901
44 7.268925
44 7.411166
44 7.678745
44 7.192266
44 7.205937
44 7.414862
44 7.346931
44 7.448846
44 7.320849
44 7.372553
44 7.381398
44 7.509427
44 7.330365
44 7.250580
44 7.211051
44 7.279341
44 7.189017
44 7.411924
44 7.194600
44 7.545448
44 7.408378
44 7.555746
44 7.472283
44 7.491274
44 7.442920
44 7.231137
44 7.564696
44 6.768198
44 6.976675
44 6.862416
44 6.778683
44 6.817885
44 6.971270
44 6.667450
44 6.908384
44 6.890269
44 7.095811
44 6.722076
44 6.818405
44 6.852557
44 7.090137
44 6.919317
44 6.819879
44 6.761810
44 6.794732
44 6.867915
44 6.829173
44 7.025575
44 6.874992
44 6.803997
44 6.845095
44 6.600209
44 6.891738
44 6.789914
44 6.887497
44 6.916567
44 6.705956
44 6.958832
44 7.019510
44 6.828422
44 6.933390
44 6.860685
44 6.604217
44 6.895328
44 6.734447
44 6.950667
44 6.886379
44 6.804295
44 6.790987
44 6.721364
44 6.862593
44 6.862354
44 6.743644
44 6.791487
44 6.809467
44 6.990399
44 6.867115
44 6.791597
44 6.939072
44 6.733894
44 6.691418
44 6.908382
44 6.959646
44 6.932266
44 6.807659
44 6.909651
44 6.876222
44 8.302501
44 8.077743
44 7.969665
44 7.892190
44 7.981536
44 7.887708
44 7.734842
44 8.103818
44 7.731130
44 7.925522
44 8.022444
44 8.184109
44 7.962848
44 7.987862
44 7.999481
44 8.145052
44 8.178670
44 8.213583
44 8.127791
44 7.880679
44 8.024409
44 7.698551
44 8.271342
44 8.182858
44 7.932400
44 8.092826
44 7.956396
44 7.931579
44 8.108746
44 8.193987
44 8.093772
44 7.873980
44 7.927533
44 8.022416
44 8.166392
44 8.072564
44 7.792798
44 7.790131
44 7.893593
44 8.251674
44 8.055152
44 7.899217
44 7.981295
44 8.363901
44 7.846566
44 7.865964
44 7.672559
44 7.622889
44 7.684042
44 8.117258
44 7.806342
44 7.881758
44 8.334574
44 7.938990
44 7.987992
44 8.069043
44 7.895330
44 8.230640
44 7.905956
44 8.105304
44 6.728239
44 6.821549
44 6.944855
44 7.035192
44 6.951431
44 6.798191
44 6.870747
44 6.631377
44 6.755310
44 6.851461
44 6.745593
44 6.721292
44 6.704495
44 6.716625
44 6.713421
44 6.806050
44 6.824968
44 6.829039
44 6.755162
44 6.512758
44 6.817843
44 6.691085
44 6.864595
44 6.553137
44 6.561703
44 6.632214
44 6.596097
44 6.719422
44 6.851380
44 6.861284
44 6.801769
44 7.023373
44 6.932998
44 6.880192
44 6.750383
44 6.764764
44 6.774660
44 6.671087
44 6.718528
44 6.768887
44 6.722690
44 6.931325
44 6.763054
44 6.927515
44 6.839871
44 6.735629
44 6.850615
44 6.897923
44 6.725855
44 6.866781
44 6.807027
44 6.661841
44 6.738240
44 6.696396
44 6.836029
44 6.761874
44 6.894570
44 6.871703
44 6.647180
44 6.943474
44 6.859743
44 6.898944
44 7.047012
44 6.937077
44 6.819723
44 6.821626
44 6.839131
44 6.895825
44 6.786238
44 6.778482
44 6.918896
44 6.829637
44 7.011368
44 6.947798
44 6.829883
44 6.894444
44 6.820632
44 6.991002
44 6.877887
44 6.921719
44 6.811753
44 6.900045
44 6.741485
44 6.760360
44 6.879238
44 6.929950
44 6.981106
44 6.907163
44 6.773664
44 6.833031
44 6.887037
44 6.832565
44 6.810164
44 6.845063
44 6.983595
44 6.821419
44 6.881051
44 6.963129
44 6.818999
44 6.708103
44 7.003605
44 6.911265
44 6.914064
44 6.963779
44 6.908067
44 6.831767
44 6.904339
44 6.715252
44 6.898014
44 6.982765
44 6.806791
44 6.994255
44 6.798902
44 6.855130
44 6.872692
44 6.814613
44 6.935545
44 6.918679
44 6.909384
44 6.832050
44 7.015362
44 6.853509
44 7.069286
44 7.168576
44 7.379556
44 7.396026
44 7.481493
44 6.911717
44 6.890972
44 7.249421
44 7.529018
44 7.280090
44 7.105215
44 7.078945
44 7.332985
44 7.031069
44 7.095675
44 7.162066
44 7.001515
44 7.339453
44 7.526442
44 7.120770
44 7.642118
44 7.019796
44 7.459488
44 7.010587
44 7.157625
44 6.959205
44 6.970901
44 7.059897
44 7.248530
44 6.893052
44 6.991820
44 6.811124
44 7.131637
44 7.162055
44 7.028525
44 6.982852
44 7.201206
44 7.163189
44 6.924925
44 7.047810
44 7.177339
44 7.194556
44 7.199296
44 7.400962
44 7.167796
44 6.946900
44 6.983500
44 7.306982
44 7.003432
44 7.182542
44 7.052089
44 7.439898
44 7.267059
44 7.188308
44 7.447433
44 7.545957
44 7.285042
44 7.120657
44 6.883040
44 6.899030
44 7.046258
44 6.892428
44 6.839246
44 6.881402
44 6.737735
44 6.894246
44 6.853476
44 6.905546
44 6.815794
44 6.929907
44 6.884756
44 6.921727
44 6.698248
44 7.091539
44 7.104726
44 6.949283
44 6.895677
44 6.965879
44 7.116229
44 6.916740
44 6.961004
44 6.961743
44 7.124447
44 7.083885
44 7.082846
44 6.979285
44 6.794611
44 6.911502
44 6.927905
44 6.940294
44 6.805768
44 6.935956
44 6.747080
44 7.061245
44 6.924891
44 6.880722
44 6.883387
44 6.966222
44 7.053959
44 7.013396
44 6.800936
44 6.798699
44 6.892761
44 6.831429
44 6.796320
44 6.909917
44 6.850440
44 7.001163
44 6.800965
44 6.906542
44 6.960676
44 6.914240
44 6.781674
44 6.659002
44 6.815225
44 6.921837
44 6.833687
44 6.932036
44 7.715317
44 7.445748
44 7.700715
44 7.220206
44 7.575414
44 7.231645
44 7.637979
44 7.413344
44 7.817484
44 7.418476
44 7.485308
44 7.515022
44 7.776053
44 7.740738
44 7.636755
44 7.326338
44 7.736413
44 7.864867
44 7.770768
44 7.673072
44 7.574588
44 7.467062
44 7.345218
44 7.604343
44 7.831119
44 7.310883
44 7.417628
44 7.315511
44 7.352644
44 7.611265
44 7.292281
44 7.331853
44 7.687082
44 7.609702
44 7.342587
44 7.520598
44 7.995850
44 7.613454
44 7.684414
44 7.968152
44 7.993296
44 7.985172
44 7.493010
44 7.480609
44 7.728184
44 7.939088
44 8.113171
44 8.012658
44 7.995518
44 7.843776
44 8.344863
44 7.921134
44 7.714949
44 7.625927
44 7.635023
44 7.697295
44 7.684048
44 7.912658
44 7.953850
44 7.859383
44 7.115569
44 6.957379
44 7.341595
44 6.976935
44 7.259711
44 7.190772
44 7.150319
44 7.359836
44 7.269084
44 7.048123
44 7.093138
44 7.095998
44 7.220699
44 7.011970
44 7.017811
44 7.102501
44 7.398486
44 7.278433
44 7.191039
44 7.231935
44 7.228793
44 7.106791
44 7.045379
44 6.985444
44 7.189063
44 7.096325
44 7.025591
44 7.417466
44 7.262346
44 7.267889
44 7.392276
44 7.308308
44 7.249545
44 7.072777
44 7.150211
44 7.245537
44 7.295367
44 7.312936
44 6.963795
44 6.992197
44 7.155361
44 7.043872
44 7.078007
44 6.954999
44 7.137845
44 7.108209
44 7.379183
44 7.066767
44 7.078810
44 7.258685
44 7.258132
44 7.233687
44 6.860058
44 7.092826
44 7.326351
44 6.956296
44 7.127823
44 7.080140
44 7.474011
44 7.148034
44 7.927357
44 7.913300
44 7.984785
44 7.873566
44 8.037023
44 7.891023
44 8.162315
44 8.063322
44 7.884719
44 7.916961
44 8.007921
44 8.151041
44 7.987632
44 8.086629
44 7.770769
44 7.957719
44 7.933903
44 7.971018
44 7.794630
44 8.123544
44 8.174604
44 7.998516
44 8.118205
44 8.107092
44 8.033403
44 8.111356
44 8.050523
44 7.937747
44 8.066931
44 8.019704
44 8.080792
44 7.931274
44 8.410849
44 7.890983
44 8.046735
44 7.833850
44 7.953983
44 8.156609
44 8.108956
44 7.931540
44 8.074969
44 8.172955
44 8.121342
44 8.086612
44 7.919558
44 8.142233
44 8.137218
44 7.761941
44 8.022170
44 7.903239
44 8.209125
44 8.187830
44 7.902416
44 8.120681
44 8.100838
44 7.765993
44 8.137958
44 7.676952
44 7.861729
44 7.829646
44 8.130028
44 8.672058
44 8.084079
44 8.149133
44 8.119382
44 7.922895
44 8.109153
44 7.875700
44 7.980889
44 8.327267
44 8.365958
44 7.949979
44 8.116738
44 8.190572
44 7.943908
44 7.959384
44 7.684858
44 7.953655
44 7.987772
44 8.145697
44 8.153284
44 7.995775
44 8.000378
44 8.169784
44 7.916841
44 8.211569
44 8.174381
44 8.158263
44 7.994733
44 7.900453
44 7.866513
44 7.827422
44 8.153262
44 7.977089
44 8.029298
44 8.162286
44 8.052433
44 8.117805
44 7.819276
44 8.396363
44 7.913124
44 7.898887
44 8.093953
44 8.366858
44 8.412215
44 8.112641
44 8.113546
44 8.005901
44 8.028887
44 8.197789
44 7.992095
44 8.038942
44 8.250791
44 7.984457
44 8.613461
44 8.114605
44 8.224447
44 8.088409
44 8.084492
44 8.307969
44 7.125111
44 7.038711
44 7.146315
44 7.056259
44 7.124906
44 6.940412
44 7.013706
44 7.339395
44 7.092189
44 7.259657
44 7.186417
44 7.388219
44 7.123452
44 6.924288
44 6.963463
44 7.082070
44 7.376735
44 7.177067
44 7.414746
44 7.121482
44 7.011467
44 7.039008
44 7.082409
44 7.003268
44 7.077847
44 7.154925
44 6.999122
44 7.436084
44 7.094225
44 7.305158
44 7.122685
44 7.205416
44 7.024420
44 7.299625
44 7.052413
44 7.161919
44 7.266100
44 7.119494
44 7.363538
44 7.117126
44 7.162502
44 7.166016
44 7.322118
44 7.191214
44 7.347636
44 6.952004
44 7.046730
44 7.230989
44 7.209521
44 7.163497
44 7.195368
44 7.189463
44 7.532709
44 7.116299
44 7.185440
44 7.420546
44 7.065764
44 7.253688
44 7.137300
44 7.230501
44 6.636348
44 6.560720
44 6.699463
44 6.650494
44 6.514618
44 6.764069
44 6.721188
44 6.707705
44 6.730721
44 6.599557
44 6.586576
44 6.757356
44 6.627398
44 6.747570
44 6.732727
44 6.660310
44 6.782089
44 6.933159
44 6.645421
44 6.689514
44 6.763856
44 6.631542
44 7.073146
44 6.710149
44 6.858041
44 6.689805
44 6.645014
44 6.552239
44 6.747816
44 6.625506
44 6.598845
44 6.720890
44 6.783238
44 6.704736
44 6.733009
44 6.582670
44 6.741693
44 6.686082
44 6.712197
44 6.748837
44 6.734079
44 6.674585
44 6.895307
44 6.618108
44 6.640528
44 6.551218
44 6.781081
44 6.691197
44 6.770120
44 6.580125
44 6.807330
44 6.757720
44 6.628364
44 6.516688
44 6.693336
44 6.627887
44 6.677294
44 6.701195
44 6.750053
44 6.749198
44 7.451386
44 7.274139
44 7.348089
44 7.160660
44 7.455192
44 7.223846
44 7.319934
44 7.454671
44 7.331666
44 7.479796
44 6.994598
44 7.066013
44 7.199135
44 7.188415
44 7.339311
44 7.162144
44 7.453196
44 7.320260
44 7.538329
44 7.268377
44 7.052877
44 7.491855
44 7.103409
44 7.141504
44 7.426409
44 7.555539
44 7.393352
44 7.427316
44 7.512678
44 7.397040
44 7.207489
44 7.172221
44 7.351358
44 7.204101
44 7.172192
44 7.485735
44 7.197363
44 7.169353
44 7.702709
44 7.593819
44 7.515115
44 7.274595
44 7.268410
44 7.063867
44 7.325963
44 7.297683
44 7.413510
44 7.437292
44 7.555857
44 7.248579
44 7.415844
44 7.341900
44 7.156400
44 7.256444
44 7.237890
44 7.261092
44 7.521523
44 7.468731
44 7.576990
44 7.250393
44 6.774474
44 6.509505
44 6.627937
44 6.548326
44 6.565231
44 6.598707
44 6.540458
44 6.639880
44 6.615117
44 6.555798
44 6.595171
44 6.562326
44 6.563628
44 6.535359
44 6.353245
44 6.470916
44 6.610123
44 6.573081
44 6.486108
44 6.764427
44 6.510327
44 6.565904
44 6.509161
44 6.670776
44 6.458214
44 6.785722
44 6.656895
44 6.464459
44 6.586035
44 6.649511
44 6.597133
44 6.530433
44 6.615808
44 6.642133
44 6.601686
44 6.580572
44 6.571916
44 6.621715
44 6.777787
44 6.619336
44 6.627098
44 6.547646
44 6.636267
44 6.621760
44 6.673493
44 6.553615
44 6.568887
44 6.563120
44 6.577869
44 6.720123
44 6.564765
44 6.646554
44 6.587035
44 6.604748
44 6.667998
44 6.749406
44 6.656332
44 6.677288
44 6.562364
44 6.498785
44 7.095251
44 7.192980
44 7.336831
44 7.224731
44 7.024277
44 6.997126
44 7.194699
44 7.010321
44 7.196010
44 7.110324
44 7.145164
44 7.127018
44 7.132410
44 7.139178
44 7.249417
44 7.120083
44 7.026995
44 7.011532
44 7.096710
44 7.308540
44 7.006802
44 6.983593
44 7.282053
44 7.044928
44 7.140774
44 7.015624
44 7.206166
44 7.148348
44 7.153473
44 7.116820
44 7.212602
44 7.158892
44 7.034331
44 7.104145
44 7.204333
44 7.099722
44 7.084293
44 7.089932
44 7.035684
44 6.879887
44 7.006386
44 7.132998
44 7.036611
44 7.118726
44 6.961022
44 7.086086
44 7.050599
44 6.900114
44 7.029743
44 7.268240
44 7.020477
44 7.083836
44 7.110244
44 7.020703
44 6.868854
44 7.156026
44 6.982406
44 7.033470
44 6.999342
44 7.033583
44 7.055592
44 7.073807
44 7.104669
44 6.903475
44 7.201886
44 6.938793
44 7.243330
44 7.422160
44 6.995998
44 7.219799
44 7.129506
44 6.805991
44 6.981607
44 7.030217
44 6.985529
44 6.962705
44 6.865948
44 7.044029
44 6.981381
44 7.005339
44 7.220329
44 6.950356
44 7.011118
44 7.258785
44 7.105125
44 6.978241
44 6.963059
44 7.229170
44 7.135050
44 7.126718
44 7.151492
44 7.186669
44 7.041357
44 7.132028
44 7.307929
44 7.088481
44 7.141709
44 7.286893
44 6.993460
44 7.044937
44 7.211099
44 7.211623
44 7.158597
44 7.025989
44 7.097399
44 7.042324
44 7.041121
44 6.835596
44 7.082979
44 6.951874
44 7.018757
44 6.946485
44 6.962595
44 6.974750
44 7.008082
44 7.047585
44 6.815837
44 6.984766
44 6.869087
44 7.069660
44 8.316138
44 8.501733
44 8.376403
44 8.421504
44 8.260402
44 8.109119
44 7.900857
44 7.815449
44 8.345369
44 8.371204
44 8.424459
44 8.279143
44 8.172481
44 8.496441
44 8.212070
44 8.020017
44 8.433969
44 8.408315
44 8.233184
44 8.265737
44 8.370488
44 8.304546
44 8.400544
44 7.768966
44 8.108408
44 8.037307
44 8.398831
44 8.222051
44 7.987232
44 8.374013
44 8.243398
44 8.180954
44 8.048294
44 7.954980
44 8.273617
44 8.369076
44 8.359698
44 7.951096
44 8.158611
44 8.406874
44 8.534257
44 8.456789
44 8.079707
44 8.131145
44 7.790291
44 7.998783
44 8.152478
44 8.250192
44 8.603318
44 8.116256
44 8.385473
44 7.759180
44 8.045566
44 8.234925
44 8.165353
44 7.952466
44 8.376749
44 8.019967
44 8.142528
44 7.996040
44 6.473828
44 6.817152
44 6.590524
44 6.583548
44 6.796788
44 6.661240
44 6.694932
44 6.695083
44 6.676727
44 6.794790
44 6.568436
44 6.782653
44 6.663988
44 6.606077
44 6.722269
44 6.821985
44 6.595488
44 6.763759
44 6.639866
44 6.888269
44 6.737577
44 6.675558
44 6.639981
44 6.567657
44 6.677628
44 6.874125
44 6.654123
44 6.695986
44 6.561353
44 6.724439
44 6.604453
44 6.554348
44 6.741359
44 6.652852
44 6.565090
44 6.563270
44 6.724185
44 6.704136
44 6.688511
44 6.523363
44 6.602610
44 6.721559
44 6.743799
44 6.850692
44 6.737171
44 6.605835
44 6.635002
44 6.562330
44 6.455212
44 6.682024
44 6.618336
44 6.557106
44 6.593385
44 6.573448
44 6.882251
44 6.657952
44 6.697231
44 6.841519
44 6.575211
44 6.601140
44 7.331087
44 7.058028
44 7.080232
44 7.128649
44 7.198883
44 7.059702
44 6.979973
44 7.142667
44 7.258252
44 7.160300
44 7.263701
44 7.320706
44 7.251200
44 7.242442
44 7.299253
44 7.256609
44 7.118247
44 7.058095
44 7.226870
44 7.028546
44 7.105932
44 6.943039
44 7.220409
44 7.146769
44 7.027728
44 7.002547
44 7.178176
44 7.060454
44 7.177281
44 7.334475
44 7.348365
44 7.242363
44 7.256167
44 6.991620
44 7.106926
44 7.209540
44 7.095900
44 7.148562
44 7.048836
44 7.185605
44 7.217436
44 7.316017
44 7.229416
44 7.094100
44 7.080902
44 7.259316
44 7.442116
44 7.082691
44 7.318066
44 7.004983
44 6.982998
44 7.136715
44 7.179577
44 7.095137
44 7.120623
44 7.071406
44 7.090057
44 7.391143
44 7.095643
44 6.959000
44 7.437205
44 7.401033
44 7.243188
44 7.366926
44 7.336305
44 7.431056
44 7.351740
44 7.508134
44 7.356758
44 7.614449
44 7.287824
44 7.224657
44 7.167769
44 7.260831
44 7.222565
44 7.549272
44 7.231938
44 7.260296
44 7.441332
44 7.247621
44 7.357571
44 7.324027
44 7.364666
44 7.403550
44 7.539723
44 7.406784
44 7.263551
44 7.320107
44 7.438193
44 7.108746
44 7.232190
44 7.215587
44 7.301875
44 7.668994
44 7.324470
44 7.283670
44 7.423994
44 7.396011
44 7.705833
44 7.425494
44 7.286979
44 7.237321
44 7.371741
44 7.456749
44 7.421198
44 7.304973
44 7.752991
44 7.734224
44 7.306166
44 7.345920
44 7.431160
44 7.416036
44 7.435247
44 7.529002
44 7.480173
44 7.352003
44 7.101765
44 7.444263
44 7.098960
44 7.257452
44 7.457677
44 7.478242
44 7.230809
44 7.405847
44 7.449813
44 7.361210
44 7.427408
44 7.459218
44 7.221117
44 7.536969
44 7.356803
44 7.434265
44 7.251873
44 7.264692
44 7.454878
44 7.513588
44 7.258173
44 7.158143
44 7.335314
44 7.416277
44 7.374556
44 7.321396
44 7.145503
44 7.541423
44 7.399808
44 7.495752
44 7.495585
44 7.512733
44 7.595606
44 7.436332
44 7.355477
44 7.368180
44 7.142106
44 7.388179
44 7.444829
44 7.372538
44 7.325359
44 7.368932
44 7.384644
44 7.309430
44 7.521809
44 7.437393
44 7.514194
44 7.339958
44 7.376413
44 7.458746
44 7.469009
44 7.272805
44 7.415893
44 7.545031
44 7.581564
44 7.321219
44 7.355158
44 7.616905
44 7.382111
44 7.542946
44 7.428623
44 7.519717
44 7.456747
44 7.485881
44 7.212662
44 7.382654
44 7.308960
44 7.357476
44 7.466690
44 7.177780
44 7.425679
44 7.523984
44 7.353564
44 7.333061
44 7.423648
44 7.217505
44 7.509711
44 7.396560
44 7.595408
44 7.198118
44 7.392648
44 7.198599
44 7.297479
44 7.190616
44 7.327055
44 7.320743
44 7.410995
44 7.619851
44 7.099966
44 7.407605
44 7.107284
44 7.312467
44 7.481874
44 7.331385
44 7.231388
44 7.292200
44 7.220858
44 7.367974
44 7.622713
44 7.503388
44 7.505779
44 7.361391
44 7.141647
44 7.082309
44 7.412327
44 7.547602
44 7.113696
44 7.248167
44 7.391535
44 7.318147
44 7.334272
44 7.450376
44 7.270314
44 7.251189
44 7.207290
44 7.396368
44 7.406107
44 7.441100
44 7.291681
44 7.445941
44 7.388384
44 7.559791
44 7.414584
44 7.301390
44 7.025595
44 6.605913
44 6.921431
44 7.045985
44 7.077137
44 6.741781
44 6.747556
44 6.884490
44 6.975859
44 6.997345
44 6.834586
44 6.890232
44 6.813357
44 6.814164
44 6.959521
44 6.870387
44 6.897554
44 6.815609
44 6.839082
44 6.975889
44 6.900012
44 6.854702
44 6.891851
44 6.865415
44 6.846195
44 6.827510
44 6.869711
44 6.932231
44 6.736992
44 6.934544
44 6.839909
44 6.910049
44 6.927523
44 6.900031
44 6.823039
44 6.869802
44 6.915886
44 6.970907
44 6.904093
44 6.893678
44 6.781405
44 6.844353
44 7.008296
44 6.766234
44 6.789127
44 6.815695
44 7.083070
44 6.829677
44 6.792924
44 6.965921
44 6.778747
44 6.859839
44 6.917384
44 6.747241
44 6.892815
44 6.910361
44 6.899000
44 6.931861
44 6.884179
44 6.822563
44 7.277341
44 7.111192
44 7.348114
44 7.374577
44 7.314112
44 7.309402
44 7.357552
44 7.255288
44 7.325505
44 7.220713
44 7.278469
44 7.340192
44 7.236070
44 7.456265
44 7.306529
44 7.265109
44 7.608265
44 7.241395
44 7.504475
44 7.225518
44 7.229855
44 7.059389
44 7.241003
44 7.319492
44 7.408150
44 7.223342
44 7.321496
44 7.220027
44 7.450101
44 7.311593
44 7.041615
44 7.165599
44 7.388586
44 7.231147
44 7.373812
44 7.440901
44 7.319449
44 7.294594
44 7.312514
44 7.293357
44 7.202283
44 7.053392
44 7.153657
44 7.341855
44 7.177654
44 7.323873
44 7.275654
44 7.117041
44 7.293393
44 7.108785
44 7.320242
44 7.401970
44 7.308222
44 7.251524
44 7.478411
44 7.213271
44 7.253500
44 7.328070
44 7.230191
44 7.225537
44 6.695565
44 6.760644
44 6.568796
44 6.535289
44 6.655297
44 6.728623
44 6.675101
44 6.680747
44 6.626787
44 6.709163
44 6.569133
44 6.669383
44 6.648318
44 6.546279
44 6.603699
44 6.554333
44 6.618125
44 6.517346
44 6.687282
44 6.564330
44 6.637380
44 6.768679
44 6.737737
44 6.564078
44 6.695262
44 6.646595
44 6.762454
44 6.801566
44 6.582814
44 6.733560
44 6.652023
44 6.696622
44 6.592926
44 6.510083
44 6.679768
44 6.577845
44 6.592318
44 6.714653
44 6.641767
44 6.830371
44 6.544082
44 6.664915
44 6.527735
44 6.688117
44 6.610601
44 6.545043
44 6.743848
44 6.601098
44 6.709831
44 6.696328
44 6.649944
44 6.399940
44 6.573917
44 6.491746
44 6.675811
44 6.627776
44 6.552920
44 6.696158
44 6.556464
44 6.563091
44 7.209864
44 7.147287
44 7.136253
44 7.346661
44 7.281625
44 7.284983
44 7.233026
44 7.423773
44 7.225065
44 7.067366
44 7.073168
44 7.377505
44 7.418945
44 7.251526
44 7.229920
44 7.343990
44 7.162997
44 7.132347
44 6.992522
44 7.112486
44 7.323888
44 7.159227
44 7.003496
44 7.217363
44 7.212816
44 6.970324
44 7.156250
44 7.122943
44 7.214810
44 7.168770
44 6.958601
44 7.238223
44 7.258701
44 7.116378
44 7.185890
44 7.247605
44 7.048620
44 7.306394
44 7.228102
44 6.926515
44 7.223360
44 7.340748
44 7.243802
44 7.369362
44 7.259298
44 7.033466
44 7.118497
44 6.955448
44 7.625621
44 7.171699
44 7.159896
44 7.168409
44 7.081561
44 7.201126
44 7.228185
44 7.008556
44 7.341452
44 7.120586
44 7.239307
44 7.232726
44 7.432385
44 7.117185
44 7.071723
44 7.119315
44 6.971018
44 7.206313
44 7.213806
44 7.374745
44 7.220163
44 7.092968
44 7.377174
44 7.091173
44 7.205077
44 7.297835
44 7.373604
44 7.315979
44 7.222739
44 7.334961
44 7.175458
44 7.386858
44 7.172334
44 7.185189
44 7.340282
44 7.330243
44 7.461131
44 7.420539
44 7.207514
44 7.373420
44 7.033582
44 7.123657
44 7.206318
44 6.947430
44 7.379623
44 7.297728
44 7.211603
44 7.149799
44 7.239047
44 7.103202
44 7.249930
44 7.466667
44 7.267861
44 7.156977
44 7.133710
44 7.275922
44 7.154625
44 7.441776
44 7.316704
44 7.162352
44 7.198528
44 7.167609
44 7.268135
44 7.208661
44 7.273975
44 7.222770
44 7.278545
44 7.340985
44 7.352372
44 7.290205
44 7.211090
44 7.374831
44 6.845745
44 6.857315
44 6.991771
44 6.810712
44 6.841147
44 6.928479
44 6.708013
44 6.774978
44 6.719754
44 6.843327
44 6.706503
44 6.930493
44 6.934037
44 6.770548
44 6.792042
44 6.817112
44 6.900650
44 6.795007
44 6.878771
44 6.895010
44 6.804710
44 6.733810
44 6.888493
44 6.827764
44 6.779154
44 6.799432
44 7.016203
44 6.858019
44 6.932695
44 6.995830
44 6.927296
44 6.859494
44 6.840885
44 6.870406
44 6.920252
44 6.856138
44 6.898750
44 6.859778
44 6.790601
44 6.801280
44 6.764193
44 6.828231
44 6.935466
44 6.985098
44 6.961680
44 6.944639
44 6.948044
44 6.927782
44 6.824147
44 7.095146
44 6.797310
44 6.893961
44 6.824535
44 6.912908
44 6.648949
44 6.662680
44 6.917506
44 6.740854
44 6.729785
44 6.799972
44 7.009373
44 7.014200
44 6.724751
44 7.085297
44 7.048164
44 6.871867
44 6.996718
44 6.937200
44 7.143389
44 6.897074
44 7.027718
44 7.289187
44 7.016653
44 7.199311
44 6.969243
44 6.915652
44 6.863855
44 6.898861
44 7.175500
44 6.889207
44 6.996475
44 6.672424
44 6.842447
44 7.072484
44 7.080431
44 6.939767
44 7.063261
44 6.899203
44 7.216154
44 7.031125
44 7.084070
44 6.720841
44 6.813934
44 6.779079
44 6.933731
44 6.893936
44 7.012432
44 7.012902
44 7.079656
44 7.118876
44 6.758365
44 7.116766
44 6.922052
44 6.974269
44 7.162849
44 7.141817
44 6.969153
44 6.875422
44 6.908070
44 6.735031
44 6.927897
44 6.930746
44 6.929393
44 7.133108
44 6.991423
44 7.061373
44 7.045884
44 6.973402
44 6.859423
44 7.013305
44 6.938770
44 7.028918
44 6.980790
44 6.866292
44 7.038194
44 7.028465
44 7.025091
44 6.892687
44 7.174489
44 6.892843
44 7.071285
44 7.096940
44 7.084957
44 6.960908
44 7.066013
44 7.102959
44 7.183967
44 6.967028
44 7.198262
44 7.184451
44 7.025201
44 6.935663
44 7.053596
44 6.978578
44 7.020031
44 7.082118
44 7.038166
44 7.277864
44 6.878508
44 7.106674
44 7.031874
44 7.110582
44 7.121940
44 7.021263
44 6.808886
44 7.139184
44 7.134447
44 6.935194
44 7.051686
44 6.814861
44 7.060238
44 7.083395
44 7.045885
44 7.106626
44 7.066989
44 6.872294
44 7.000995
44 6.968820
44 7.053646
44 7.176216
44 7.076883
44 7.049942
44 7.063949
44 7.149433
44 6.945432
44 6.736784
44 7.045080
44 7.051877
44 6.961493
44 7.137384
44 7.658260
44 7.698539
44 7.655856
44 7.700734
44 7.260240
44 7.523221
44 7.591589
44 7.653312
44 7.409859
44 7.772532
44 7.497948
44 7.759097
44 7.418518
44 7.515060
44 7.754654
44 7.454793
44 7.795570
44 7.530204
44 7.490055
44 7.689889
44 7.710455
44 7.569501
44 7.410928
44 7.669218
44 7.723347
44 7.682241
44 7.830103
44 7.674731
44 7.583888
44 7.739077
44 7.543576
44 7.449971
44 7.606021
44 7.459410
44 7.525320
44 7.897822
44 7.871938
44 7.715713
44 7.716264
44 7.812480
44 7.515411
44 7.461980
44 7.561489
44 7.736149
44 7.742309
44 7.349686
44 7.693642
44 7.521430
44 7.652695
44 7.594022
44 7.630922
44 7.498757
44 7.698927
44 7.629740
44 7.632555
44 7.640621
44 7.773372
44 7.741278
44 7.461430
44 7.968300
44 7.333757
44 7.605574
44 7.288648
44 7.558613
44 7.377033
44 7.207653
44 7.539211
44 7.473096
44 7.465271
44 7.543029
44 7.636588
44 7.391381
44 7.439604
44 7.298678
44 7.373499
44 7.337817
44 7.179029
44 7.338972
44 7.295668
44 7.568115
44 7.493093
44 7.243901
44 7.462468
44 7.398517
44 7.438061
44 7.425896
44 7.394808
44 7.194977
44 7.187493
44 7.335093
44 7.362344
44 7.304848
44 7.256461
44 7.368175
44 7.332422
44 7.458512
44 7.544935
44 7.431685
44 7.427428
44 7.431756
44 7.205071
44 7.220026
44 7.435176
44 7.366404
44 7.365514
44 7.400171
44 7.335880
44 7.345864
44 7.205453
44 7.230071
44 7.118188
44 7.445978
44 7.341275
44 7.375517
44 7.157603
44 7.036088
44 7.338585
44 7.271054
44 7.322247
44 7.315215
44 7.442053
44 7.313112
44 7.413254
44 7.392105
44 7.493532
44 7.491816
44 7.469866
44 7.398663
44 7.463182
44 7.387101
44 7.273909
44 7.460579
44 7.419171
44 7.503499
44 7.304782
44 7.408790
44 7.321831
44 7.454994
44 7.379478
44 7.326759
44 7.316250
44 7.293216
44 7.485887
44 7.360815
44 7.461600
44 7.341717
44 7.389106
44 7.060155
44 7.382590
44 7.364860
44 7.336494
44 7.094830
44 7.326145
44 7.426529
44 7.332904
44 7.281811
44 7.442032
44 7.405198
44 7.484758
44 7.320849
44 7.345501
44 7.014992
44 7.337419
44 7.336549
44 7.299661
44 7.280635
44 7.502210
44 7.416171
44 7.358345
44 7.307556
44 7.387644
44 7.591552
44 7.482784
44 7.310722
44 7.485718
44 7.334930
44 7.473711
44 7.375425
44 7.377172
44 7.408910
44 6.832071
44 6.823364
44 6.840715
44 6.915910
44 6.957498
44 7.052515
44 6.984026
44 6.819534
44 7.091436
44 6.948862
44 7.106697
44 6.952549
44 7.063541
44 6.752814
44 7.022765
44 7.047051
44 7.096187
44 6.959649
44 6.933306
44 7.053549
44 6.913773
44 6.961869
44 6.861265
44 7.014352
44 7.120126
44 7.078759
44 7.172715
44 6.914614
44 7.029846
44 7.078995
44 7.043239
44 7.019113
44 7.073075
44 6.806214
44 6.963252
44 6.856812
44 6.663729
44 6.994831
44 6.881824
44 7.018781
44 6.882910
44 6.908291
44 6.908430
44 6.828561
44 6.707999
44 7.117073
44 6.793198
44 6.945239
44 6.957088
44 6.854998
44 6.951916
44 6.935480
44 6.995827
44 6.838852
44 7.184910
44 6.737026
44 6.873473
44 7.030215
44 6.814692
44 7.044251
44 6.987380
44 7.056023
44 7.429864
44 7.228396
44 7.082045
44 7.064197
44 7.085868
44 7.186958
44 7.068417
44 7.019316
44 7.226069
44 6.985624
44 7.166586
44 7.195796
44 7.146618
44 7.173264
44 7.213256
44 7.009495
44 7.059596
44 7.182404
44 7.018133
44 7.022408
44 7.073872
44 7.017899
44 7.318880
44 7.012809
44 7.080720
44 6.896711
44 7.039434
44 6.950129
44 7.037403
44 6.993842
44 6.896132
44 6.848467
44 7.146117
44 6.851677
44 7.018590
44 6.859464
44 6.907422
44 7.167536
44 7.110489
44 7.025806
44 7.038273
44 6.936630
44 7.132814
44 6.928012
44 7.179173
44 6.947750
44 7.078971
44 6.885778
44 7.132784
44 7.126701
44 7.248154
44 6.963619
44 6.986490
44 7.121538
44 7.135975
44 7.061539
44 7.128661
44 6.861013
44 7.309810
44 7.587131
44 7.347865
44 7.488627
44 7.587885
44 7.471642
44 7.390988
44 7.249429
44 7.293633
44 7.539557
44 7.377287
44 7.247537
44 7.654955
44 7.365255
44 7.468496
44 7.378513
44 7.375337
44 7.353555
44 7.317207
44 7.418884
44 7.539502
44 7.384410
44 7.500781
44 7.417709
44 7.588416
44 7.340942
44 7.395289
44 7.348272
44 7.439455
44 7.574162
44 7.535108
44 7.436800
44 7.478380
44 7.324544
44 7.408695
44 7.527043
44 7.253601
44 7.512100
44 7.519889
44 7.669600
44 7.397022
44 7.402951
44 7.737527
44 7.604292
44 7.331469
44 7.528252
44 7.394892
44 7.384764
44 7.408959
44 7.409063
44 7.607511
44 7.341934
44 7.466020
44 7.589518
44 7.308170
44 7.429224
44 7.414637
44 7.307507
44 7.524019
44 7.542363
44 7.634298
44 7.476580
44 7.525048
44 7.577394
44 7.737594
44 7.625814
44 7.609846
44 7.752473
44 7.607282
44 7.417428
44 7.752414
44 7.928025
44 7.639933
44 7.654803
44 7.450727
44 7.526625
44 7.698663
44 7.356232
44 7.769539
44 7.654906
44 7.258383
44 7.442178
44 7.660851
44 7.469035
44 7.621465
44 7.294353
44 7.588035
44 7.752382
44 7.652000
44 7.685048
44 7.298588
44 7.311273
44 7.443984
44 7.605942
44 7.559159
44 7.236987
44 7.490379
44 7.796002
44 7.604472
44 7.531937
44 7.958379
44 7.672645
44 7.354874
44 7.412789
44 7.366763
44 8.131414
44 7.599094
44 7.562465
44 7.315019
44 7.328788
44 7.505756
44 7.445097
44 7.503484
44 7.346697
44 7.557745
44 7.496815
44 7.623465
44 7.555231
44 7.294045
44 7.502225
44 6.547590
44 6.545794
44 6.742107
44 6.665803
44 6.682778
44 6.587913
44 6.748684
44 6.753240
44 6.767267
44 6.727614
44 6.649227
44 6.661570
44 6.674154
44 6.703078
44 6.633307
44 6.605018
44 6.676192
44 6.754107
44 6.710244
44 6.817190
44 6.640268
44 6.584591
44 6.727416
44 6.768402
44 6.641830
44 6.654069
44 6.729280
44 6.719832
44 6.693801
44 6.711462
44 6.695895
44 6.638676
44 6.588106
44 6.577716
44 6.745299
44 6.767465
44 6.728461
44 6.614952
44 6.585013
44 6.630698
44 6.592592
44 6.620370
44 6.681731
44 6.639154
44 6.856294
44 6.712538
44 6.640704
44 6.651224
44 6.689148
44 6.710448
44 6.633815
44 6.687660
44 6.584802
44 6.744549
44 6.667612
44 6.604225
44 6.591257
44 6.801895
44 6.769566
44 6.673611
44 6.651518
44 6.587968
44 6.777907
44 6.697542
44 6.635913
44 6.626873
44 6.773613
44 6.665927
44 6.675019
44 6.847693
44 6.595869
44 6.674235
44 6.841328
44 6.661107
44 6.616927
44 6.657429
44 6.748205
44 6.610533
44 6.630304
44 6.854877
44 6.774712
44 6.655272
44 6.624672
44 6.591252
44 6.757258
44 6.894836
44 6.703124
44 6.565778
44 6.655323
44 6.660891
44 6.740740
44 6.810291
44 6.640295
44 6.501042
44 6.718533
44 6.495201
44 6.557448
44 6.674952
44 6.745697
44 6.801121
44 6.597871
44 6.713918
44 6.831222
44 6.544968
44 6.619362
44 6.744300
44 6.622317
44 6.740250
44 6.709851
44 6.772344
44 6.665568
44 6.593859
44 6.730885
44 6.642495
44 6.614497
44 6.767852
44 6.678906
44 6.554279
44 6.654129
44 6.565323
44 6.904136
44 6.854295
44 6.942929
44 6.901610
44 6.937614
44 7.001581
44 6.958414
44 6.854665
44 6.867601
44 6.984539
44 6.991514
44 7.068152
44 7.149525
44 6.915466
44 6.913557
44 6.936803
44 6.988371
44 7.062537
44 6.896277
44 7.121855
44 6.818770
44 6.892434
44 7.311850
44 7.036432
44 6.850410
44 7.053803
44 7.097247
44 6.944807
44 6.900803
44 6.858933
44 6.893559
44 7.077249
44 6.870929
44 6.840203
44 6.830377
44 7.064892
44 6.848549
44 6.950209
44 6.979060
44 7.060923
44 6.999469
44 6.961416
44 6.928996
44 7.042047
44 7.024138
44 6.859965
44 7.082304
44 7.031583
44 7.141574
44 6.934659
44 6.964823
44 6.851653
44 7.059592
44 6.930355
44 7.172958
44 7.035814
44 7.068120
44 7.017055
44 7.095068
44 6.807510
44 6.445144
44 6.486469
44 6.545563
44 6.423394
44 6.420643
44 6.493503
44 6.404684
44 6.510739
44 6.354848
44 6.465395
44 6.485288
44 6.330843
44 6.491280
44 6.463881
44 6.425680
44 6.474016
44 6.443837
44 6.497682
44 6.412575
44 6.591422
44 6.420259
44 6.506926
44 6.596623
44 6.468182
44 6.478826
44 6.493821
44 6.473857
44 6.569801
44 6.393644
44 6.611696
44 6.466975
44 6.453968
44 6.337286
44 6.530545
44 6.641747
44 6.694205
44 6.605747
44 6.460868
44 6.608909
44 6.464155
44 6.562238
44 6.609994
44 6.594380
44 6.530874
44 6.418750
44 6.411299
44 6.477838
44 6.413124
44 6.563103
44 6.558019
44 6.480454
44 6.631749
44 6.631859
44 6.545264
44 6.621912
44 6.456721
44 6.527843
44 6.325789
44 6.353095
44 6.459746
44 6.906618
44 7.066031
44 7.030786
44 6.996004
44 6.956802
44 6.964760
44 7.223206
44 7.035643
44 6.981640
44 7.100364
44 7.019482
44 7.079878
44 7.215643
44 7.091339
44 6.904262
44 7.086298
44 6.852763
44 7.166255
44 7.038707
44 7.195323
44 6.893673
44 7.043152
44 7.056566
44 7.135600
44 7.071075
44 7.034255
44 7.156575
44 7.140638
44 7.126334
44 7.075360
44 6.953752
44 7.084386
44 7.107600
44 7.064856
44 7.150941
44 7.122065
44 6.952949
44 7.032239
44 6.947784
44 6.987549
44 7.098288
44 7.008554
44 7.033728
44 7.092322
44 7.089587
44 6.981966
44 7.066140
44 7.125946
44 6.965162
44 7.108116
44 7.304363
44 7.017464
44 7.143263
44 6.956240
44 7.095899
44 7.049399
44 7.113990
44 7.131766
44 7.202677
44 6.974531
44 7.047201
44 6.736007
44 7.021056
44 7.016849
44 6.935298
44 6.869225
44 7.028132
44 6.954498
44 7.151563
44 6.892736
44 6.971291
44 7.063105
44 7.026261
44 6.954476
44 6.905203
44 6.963909
44 7.089448
44 6.975985
44 6.984788
44 6.813705
44 6.887882
44 6.949011
44 6.959963
44 6.914459
44 6.706077
44 6.905173
44 7.222509
44 7.016136
44 6.942669
44 7.096473
44 6.969326
44 6.803258
44 7.173132
44 6.917516
44 7.024733
44 6.975788
44 6.917750
44 7.161732
44 7.125480
44 7.154902
44 6.670395
44 6.975082
44 6.913319
44 7.118239
44 6.787790
44 6.998100
44 6.988600
44 7.006867
44 7.020458
44 7.240976
44 7.193863
44 7.052149
44 6.952829
44 6.825003
44 6.830523
44 7.132610
44 6.938227
44 7.107037
44 6.915697
44 7.021561
44 7.651009
44 7.460323
44 7.687322
44 7.555610
44 7.393383
44 7.845215
44 7.451473
44 7.534489
44 7.348869
44 7.504046
44 7.267693
44 7.309604
44 7.296678
44 7.309241
44 7.494320
44 7.507883
44 7.840063
44 7.577527
44 7.613770
44 7.223549
44 7.513791
44 7.457613
44 7.718449
44 7.797942
44 7.670395
44 7.318471
44 7.950981
44 7.552356
44 7.731342
44 7.222405
44 7.716623
44 7.780879
44 7.761808
44 7.618355
44 7.389762
44 7.377235
44 7.404941
44 7.275710
44 7.388893
44 7.394760
44 7.511570
44 7.850719
44 7.553005
44 7.364634
44 7.627023
44 7.683420
44 7.434689
44 7.508350
44 7.594579
44 7.362547
44 7.650938
44 7.584574
44 7.335927
44 7.446718
44 7.522956
44 7.303890
44 7.705879
44 7.821222
44 7.789136
44 7.432657
44 7.491396
44 7.738773
44 7.800216
44 7.319509
44 7.588303
44 7.579998
44 7.381562
44 7.489998
44 7.641371
44 7.605557
44 7.588431
44 7.585401
44 7.500526
44 7.370286
44 7.488199
44 7.635204
44 7.479501
44 7.389621
44 7.774528
44 7.742120
44 7.682387
44 7.572951
44 7.337196
44 7.501336
44 7.395337
44 7.736315
44 7.676845
44 7.873838
44 7.571135
44 7.739598
44 7.550451
44 7.732447
44 7.743550
44 7.657643
44 7.736673
44 7.554619
44 7.545815
44 7.608453
44 7.200572
44 7.444789
44 7.763433
44 7.746944
44 7.542598
44 7.377690
44 7.691893
44 7.591463
44 7.677074
44 7.501163
44 7.550395
44 7.622333
44 7.488814
44 7.373633
44 7.412001
44 7.429337
44 7.622194
44 7.546410
44 7.468924
44 7.718870
44 7.676606
44 7.621727
44 6.789181
44 6.829414
44 6.850902
44 6.802946
44 6.850371
44 6.803553
44 6.780970
44 6.928299
44 6.684039
44 6.728833
44 6.749068
44 6.839008
44 6.628367
44 6.736024
44 6.708824
44 6.862711
44 6.812679
44 6.856793
44 6.680867
44 6.665889
44 6.659921
44 6.897680
44 6.850434
44 6.773186
44 6.883639
44 6.782288
44 6.853251
44 6.771168
44 6.725591
44 6.833498
44 6.804716
44 6.802845
44 6.846755
44 6.822600
44 6.869054
44 6.845443
44 6.859638
44 6.882267
44 6.916678
44 7.043331
44 6.866164
44 6.720009
44 6.632303
44 6.757598
44 6.869419
44 6.734056
44 6.582926
44 6.742264
44 6.910548
44 6.805409
44 6.892339
44 6.749861
44 6.682226
44 6.915873
44 6.820189
44 6.858508
44 6.817171
44 6.821608
44 6.716168
44 6.798672
44 7.250998
44 7.098503
44 7.255353
44 7.234132
44 7.260247
44 7.139925
44 7.211667
44 7.069088
44 6.947251
44 7.257135
44 7.255392
44 7.110675
44 7.018318
44 7.253923
44 7.383004
44 7.213846
44 7.157071
44 7.232703
44 7.302730
44 7.148183
44 7.223818
44 7.419004
44 7.574643
44 6.914808
44 7.266555
44 7.065216
44 7.027048
44 6.902097
44 7.258486
44 7.185438
44 7.133054
44 7.143132
44 7.143036
44 7.313831
44 7.082131
44 7.383827
44 7.177097
44 7.209655
44 7.301058
44 7.222757
44 7.406105
44 7.319237
44 7.286581
44 7.236818
44 6.839037
44 7.113995
44 7.228863
44 7.390098
44 7.293800
44 7.130197
44 7.036173
44 7.036264
44 7.239685
44 7.264915
44 6.963297
44 7.162224
44 7.362513
44 7.197751
44 7.235787
44 7.403195
44 6.678336
44 6.632738
44 6.739386
44 6.806833
44 6.653184
44 6.691102
44 6.674548
44 6.776224
44 6.660904
44 6.672716
44 6.693859
44 6.730075
44 6.748301
44 6.508112
44 6.648950
44 6.782210
44 6.750103
44 6.805726
44 6.592742
44 6.679554
44 6.700596
44 6.680897
44 6.597946
44 6.667195
44 6.735949
44 6.675404
44 6.695838
44 6.719209
44 6.753232
44 6.657522
44 6.743246
44 6.744104
44 6.603973
44 6.822438
44 6.787767
44 6.676870
44 6.741897
44 6.613209
44 6.771938
44 6.526978
44 6.828069
44 6.743448
44 6.904787
44 6.656575
44 6.699449
44 6.824479
44 6.705060
44 6.661164
44 6.742443
44 6.631164
44 6.552541
44 6.577647
44 6.611343
44 6.601044
44 6.701717
44 6.570079
44 6.552729
44 6.664457
44 6.860395
44 6.671804
44 7.929505
44 8.141492
44 7.963691
44 7.803747
44 7.796438
44 8.070113
44 7.425128
44 7.894697
44 7.710156
44 7.784171
44 7.827028
44 7.880696
44 8.063475
44 7.729830
44 7.644516
44 7.916263
44 7.895826
44 7.659595
44 7.791258
44 7.786211
44 7.801315
44 7.670248
44 7.848062
44 7.689322
44 7.869639
44 8.056465
44 7.749246
44 7.736277
44 7.941631
44 7.711460
44 7.798730
44 8.023180
44 7.954024
44 8.085931
44 7.715089
44 7.822983
44 7.765684
44 7.684249
44 7.816907
44 7.896037
44 7.805539
44 7.860559
44 7.752215
44 7.827919
44 7.780445
44 7.820272
44 7.708037
44 7.897720
44 7.704525
44 7.772132
44 7.985760
44 7.913265
44 7.831793
44 7.675128
44 7.857762
44 7.707531
44 7.998810
44 7.758262
44 7.823170
44 7.911996
44 7.197510
44 7.353504
44 7.341449
44 7.184527
44 7.257866
44 7.350389
44 7.379884
44 7.227143
44 7.227753
44 7.175923
44 7.072960
44 7.357078
44 7.351698
44 7.345998
44 7.158672
44 7.134100
44 7.258847
44 7.037003
44 7.279672
44 7.147383
44 7.107236
44 7.136215
44 7.249779
44 7.172241
44 7.166321
44 7.077660
44 7.170780
44 7.187966
44 7.117110
44 7.214798
44 7.258696
44 7.189688
44 7.173684
44 7.198689
44 7.323202
44 7.104502
44 7.105854
44 7.416040
44 7.334610
44 7.085500
44 7.333886
44 7.101996
44 7.152435
44 7.351509
44 7.186965
44 7.279352
44 7.090919
44 7.167337
44 7.285379
44 7.277207
44 7.187205
44 7.163535
44 7.160545
44 7.164262
44 7.191174
44 7.460933
44 7.332193
44 7.187165
44 7.288298
44 7.159678
44 7.367567
44 7.265216
44 7.267933
44 7.287392
44 7.308273
44 7.377121
44 7.203543
44 7.196486
44 7.120679
44 7.226568
44 7.223484
44 7.215865
44 7.347289
44 7.315459
44 7.066458
44 7.208429
44 7.108633
44 7.147475
44 7.025490
44 7.129792
44 7.370295
44 7.245103
44 7.066702
44 7.327609
44 7.214298
44 7.295387
44 7.125086
44 7.327474
44 6.924723
44 7.381616
44 7.122733
44 7.381195
44 7.210929
44 7.231737
44 7.258794
44 7.316213
44 7.029323
44 7.274939
44 7.249010
44 7.267519
44 7.253741
44 7.255568
44 7.381722
44 7.332226
44 7.344807
44 7.263302
44 7.220297
44 7.084107
44 7.262422
44 7.111471
44 7.301515
44 7.385230
44 7.136580
44 7.333081
44 7.136575
44 7.301467
44 7.144677
44 7.136944
44 7.100373
44 7.214227
44 6.817564
44 6.976962
44 6.731251
44 6.762738
44 6.783037
44 6.839773
44 6.883446
44 6.685169
44 6.782315
44 6.809612
44 6.909025
44 6.593479
44 6.884838
44 6.782283
44 6.700395
44 6.739735
44 6.741912
44 6.839182
44 6.744787
44 6.774130
44 6.812065
44 6.798413
44 6.775624
44 6.757106
44 6.774449
44 6.804243
44 6.890647
44 6.759132
44 6.858368
44 6.828984
44 6.703387
44 6.725979
44 6.698967
44 6.861581
44 6.710823
44 6.796904
44 6.948340
44 6.937651
44 6.897289
44 6.758068
44 6.775637
44 6.762489
44 6.806605
44 6.849888
44 6.750555
44 6.772617
44 6.797711
44 6.741604
44 6.718994
44 6.851931
44 6.895690
44 6.873787
44 6.728639
44 6.761045
44 6.674743
44 6.897234
44 6.836628
44 6.868410
44 6.900851
44 6.788594
44 6.891561
44 6.741458
44 6.893520
44 6.782672
44 6.933760
44 6.864098
44 6.795950
44 7.019431
44 6.834314
44 6.971945
44 6.818290
44 6.885805
44 6.808171
44 7.219604
44 6.919836
44 6.946433
44 6.928860
44 6.858230
44 6.913774
44 6.932760
44 6.950318
44 7.079070
44 7.037357
44 6.902160
44 6.997196
44 6.838155
44 6.972699
44 6.866437
44 7.062468
44 6.951331
44 6.980531
44 6.684272
44 6.784186
44 6.980370
44 6.843959
44 7.044179
44 6.915891
44 6.919833
44 6.878408
44 6.914400
44 6.759829
44 6.849197
44 6.931675
44 6.925209
44 6.880308
44 6.828726
44 6.932861
44 6.893665
44 6.961735
44 6.900458
44 6.935827
44 6.986567
44 6.938975
44 6.893771
44 6.939649
44 6.919181
44 6.856485
44 6.775613
44 6.835740
44 7.042696
44 7.268693
44 7.087599
44 7.251662
44 7.406633
44 7.282875
44 7.400465
44 7.258989
44 7.506163
44 7.238840
44 7.466040
44 7.353695
44 7.314233
44 7.385510
44 7.182448
44 7.531363
44 7.389942
44 7.469175
44 7.540512
44 6.976426
44 7.365293
44 7.452692
44 7.428130
44 7.145758
44 7.381342
44 7.206398
44 7.296398
44 7.354301
44 7.320615
44 7.194756
44 7.190451
44 7.118261
44 7.063457
44 7.401642
44 7.337726
44 7.200765
44 7.333174
44 7.277497
44 7.300735
44 7.243921
44 7.201881
44 7.448453
44 7.445831
44 7.545068
44 7.444317
44 7.432120
44 7.291780
44 7.431662
44 7.223285
44 7.313538
44 7.177216
44 7.173117
44 7.201548
44 7.220184
44 7.307711
44 7.293267
44 7.194584
44 7.354650
44 7.392404
44 7.247893
44 7.123142
44 6.831129
44 6.886484
44 7.012559
44 6.850600
44 6.970919
44 6.968054
44 7.126454
44 6.947903
44 7.068939
44 6.740050
44 7.010761
44 6.929975
44 6.785792
44 6.881394
44 6.856426
44 6.789336
44 6.714927
44 7.059119
44 6.969548
44 7.157033
44 7.028773
44 7.051842
44 7.038895
44 6.893885
44 6.777409
44 6.941566
44 7.110777
44 7.052455
44 7.186959
44 6.907797
44 7.033431
44 6.792059
44 6.936012
44 6.569594
44 6.876551
44 6.987590
44 7.024609
44 7.067352
44 7.152629
44 6.906583
44 6.992808
44 6.966493
44 6.895141
44 7.142776
44 6.786627
44 7.132682
44 6.913497
44 6.827066
44 7.025761
44 6.807742
44 6.988140
44 6.787862
44 6.864826
44 6.842227
44 7.048058
44 6.997480
44 7.007322
44 6.947401
44 6.907284
44 6.990449
44 7.267503
44 7.255701
44 7.153569
44 7.416526
44 7.189171
44 7.132346
44 7.500312
44 7.299053
44 7.339967
44 7.124503
44 7.405315
44 7.190256
44 7.310832
44 7.303788
44 7.553595
44 7.403947
44 7.402017
44 7.347701
44 7.479969
44 7.336600
44 7.174831
44 7.371537
44 7.175368
44 7.378352
44 7.457689
44 7.465375
44 7.532440
44 7.474193
44 7.220336
44 7.162600
44 7.414866
44 7.240108
44 7.353543
44 7.218499
44 7.149802
44 7.098364
44 7.415436
44 7.328549
44 7.145251
44 7.288806
44 7.376243
44 7.105594
44 7.418794
44 7.472953
44 7.391359
44 7.307821
44 7.199386
44 7.292345
44 7.179636
44 7.291688
44 7.229537
44 7.016255
44 7.185416
44 7.133260
44 7.501888
44 7.212555
44 7.174725
44 7.387025
44 7.403257
44 7.431748
44 7.901882
44 7.559140
44 7.837171
44 7.763954
44 7.654989
44 7.634603
44 7.544803
44 7.679203
44 7.685595
44 7.527136
44 7.513276
44 7.639757
44 7.533963
44 7.518896
44 7.496414
44 7.683178
44 7.700637
44 7.788515
44 7.618150
44 7.992150
44 7.543620
44 7.661906
44 7.316477
44 7.758766
44 7.689391
44 7.582523
44 7.716544
44 7.540783
44 7.640952
44 7.722473
44 7.405650
44 7.450542
44 7.676797
44 7.644855
44 7.789869
44 7.626944
44 7.824738
44 7.463261
44 7.695620
44 7.935412
44 7.624127
44 7.499318
44 7.374407
44 7.464694
44 7.722955
44 7.726209
44 7.595098
44 7.785681
44 7.642943
44 7.450050
44 7.449723
44 7.493311
44 7.709904
44 7.563143
44 7.604325
44 7.702166
44 7.707142
44 7.467320
44 7.412558
44 7.686252
44 7.708968
44 7.518259
44 7.505838
44 7.566443
44 7.689213
44 7.619483
44 7.676209
44 7.801264
44 7.607782
44 7.575285
44 7.585692
44 7.552664
44 7.545636
44 7.638204
44 7.376744
44 7.480935
44 7.368065
44 7.315241
44 7.550435
44 7.472000
44 7.402461
44 7.445091
44 7.608620
44 7.477494
44 7.750718
44 7.754291
44 7.627316
44 7.392518
44 7.493893
44 7.663044
44 7.625584
44 7.385984
44 7.500705
44 7.609444
44 7.487438
44 7.254179
44 7.506820
44 7.564338
44 7.490574
44 7.533485
44 7.566537
44 7.461217
44 7.522028
44 7.595799
44 7.701280
44 7.605770
44 7.665351
44 7.583537
44 7.538760
44 7.513566
44 7.641370
44 7.601635
44 7.472849
44 7.340780
44 7.329532
44 7.483342
44 7.370321
44 7.535158
44 7.455447
44 7.678134
44 6.361785
44 6.182618
44 6.372059
44 6.305388
44 6.597937
44 6.563337
44 6.520740
44 6.435553
44 6.254473
44 6.417179
44 6.344555
44 6.331076
44 6.440480
44 6.346887
44 6.292384
44 6.275683
44 6.465471
44 6.175323
44 6.527642
44 6.332536
44 6.272564
44 6.540855
44 6.475621
44 6.405661
44 6.321035
44 6.379024
44 6.650567
44 6.492476
44 6.485797
44 6.307372
44 6.490759
44 6.403312
44 6.442433
44 6.341445
44 6.342266
44 6.465459
44 6.633667
44 6.378831
44 6.492908
44 6.530516
44 6.262905
44 6.366251
44 6.330854
44 6.363686
44 6.419132
44 6.520302
44 6.307687
44 6.337130
44 6.543164
44 6.527702
44 6.376674
44 6.627612
44 6.549073
44 6.406258
44 6.628099
44 6.462316
44 6.471945
44 6.404250
44 6.582460
44 6.394298
44 8.270583
44 7.882840
44 7.924033
44 7.773761
44 7.797367
44 7.835472
44 7.620967
44 7.671192
44 7.873020
44 7.752581
44 7.899506
44 7.528765
44 7.194063
44 7.534649
44 7.603270
44 7.572847
44 7.738909
44 7.603444
44 7.725961
44 7.796895
44 7.969075
44 7.570667
44 7.705594
44 7.414264
44 7.664495
44 7.653543
44 7.683374
44 7.737055
44 8.098017
44 7.729651
44 8.061232
44 7.489023
44 7.951929
44 7.971030
44 7.722751
44 7.940795
44 8.169300
44 8.155914
44 7.970094
44 7.867948
44 7.877511
44 7.660605
44 7.853587
44 7.617780
44 7.607610
44 7.716519
44 7.481500
44 7.431800
44 7.689023
44 7.642321
44 7.690519
44 7.667129
44 7.801352
44 7.417575
44 7.429970
44 7.539157
44 7.835989
44 7.907615
44 8.188034
44 7.900967
44 7.027653
44 7.102481
44 7.004104
44 7.113561
44 7.167145
44 7.049458
44 7.157536
44 7.371920
44 7.230958
44 7.344264
44 7.300460
44 7.321277
44 7.155192
44 7.276073
44 7.244817
44 7.191755
44 7.158231
44 7.113233
44 7.187303
44 7.042626
44 7.027244
44 7.160036
44 7.201808
44 7.415226
44 7.588936
44 7.472825
44 7.233463
44 7.243702
44 7.275281
44 7.270622
44 7.332744
44 6.918685
44 7.221991
44 6.971440
44 7.054275
44 7.261762
44 6.931083
44 7.052734
44 7.047253
44 7.198686
44 7.063773
44 7.303186
44 7.261441
44 7.056448
44 7.318633
44 7.141893
44 7.182559
44 7.131944
44 7.350540
44 7.343430
44 7.356787
44 7.231932
44 7.285962
44 7.394707
44 7.294123
44 7.455242
44 7.263081
44 7.053857
44 7.318325
44 7.378010
44 6.836285
44 6.843701
44 6.837081
44 6.957787
44 6.914604
44 7.027450
44 6.870226
44 6.898607
44 6.837009
44 6.737468
44 6.831379
44 6.788934
44 7.014313
44 6.989537
44 7.080391
44 6.954902
44 6.721569
44 6.845150
44 6.818904
44 6.785431
44 6.791562
44 6.928360
44 6.726864
44 6.933729
44 6.843788
44 6.987953
44 6.863971
44 6.875891
44 6.684589
44 6.878489
44 6.911964
44 6.976344
44 6.923577
44 7.014483
44 6.844611
44 6.913085
44 6.817259
44 6.821577
44 7.002754
44 6.996139
44 6.879055
44 6.688401
44 6.705853
44 6.916063
44 6.904904
44 6.919001
44 6.670713
44 6.897366
44 6.764664
44 6.872304
44 6.809680
44 6.833183
44 6.992122
44 6.824729
44 6.859599
44 6.883332
44 6.771170
44 6.839864
44 6.812117
44 6.831670
44 7.235845
44 7.397717
44 7.136389
44 7.106413
44 7.149263
44 7.092133
44 7.175616
44 7.214224
44 7.142175
44 7.293421
44 7.328459
44 7.162672
44 7.139508
44 7.151891
44 7.304984
44 7.109787
44 6.989611
44 7.141189
44 6.947641
44 7.391393
44 7.266164
44 7.230753
44 6.938239
44 7.012318
44 7.009206
44 6.980580
44 7.222181
44 6.960715
44 7.265948
44 7.156723
44 7.268936
44 7.139897
44 7.459816
44 7.081058
44 7.412071
44 7.191820
44 7.132068
44 7.192976
44 7.323580
44 7.642822
44 7.684359
44 7.275794
44 7.537105
44 7.251853
44 7.163656
44 7.176810
44 7.297486
44 7.000594
44 6.956269
44 6.942167
44 6.905405
44 6.994944
44 7.266620
44 7.031071
44 7.165183
44 7.312057
44 6.968330
44 7.002768
44 7.518766
44 7.080723
44 7.949685
44 7.855348
44 7.717825
44 7.769977
44 7.709255
44 7.697025
44 7.917459
44 7.891045
44 7.971766
44 7.876819
44 7.982543
44 7.763828
44 7.866979
44 7.864511
44 7.876763
44 8.176328
44 8.090642
44 8.110162
44 7.772461
44 8.075115
44 7.965464
44 7.958071
44 7.941413
44 7.808041
44 7.916353
44 7.636140
44 7.610900
44 7.857124
44 7.692718
44 7.914569
44 7.915905
44 8.019870
44 7.715428
44 7.833511
44 7.800883
44 7.985303
44 7.576688
44 7.767931
44 7.755736
44 7.833811
44 7.784881
44 7.762952
44 7.729697
44 7.960647
44 7.845418
44 7.710009
44 7.760624
44 7.880868
44 7.835010
44 7.972954
44 7.736376
44 7.900727
44 7.792276
44 7.689866
44 7.517504
44 7.794157
44 7.677184
44 7.934006
44 7.621565
44 7.727864
44 6.569527
44 6.466274
44 6.553778
44 6.654648
44 6.607848
44 6.565509
44 6.557722
44 6.810846
44 6.550272
44 6.512802
44 6.702546
44 6.685890
44 6.492945
44 6.830329
44 6.727638
44 6.558742
44 6.783293
44 6.784223
44 6.637312
44 6.615163
44 6.549470
44 6.639103
44 6.603259
44 6.660218
44 6.778243
44 6.761411
44 6.490184
44 6.582918
44 6.571369
44 6.625704
44 6.670163
44 6.590912
44 6.682097
44 6.537121
44 6.691058
44 6.808913
44 6.747184
44 6.662897
44 6.757750
44 6.733369
44 6.683952
44 6.803689
44 6.606303
44 6.729135
44 6.672926
44 6.627474
44 6.661592
44 6.673344
44 6.650279
44 6.627959
44 6.773163
44 6.591570
44 6.580447
44 6.613742
44 6.558395
44 6.672316
44 6.710741
44 6.600164
44 6.768385
44 6.579303
44 7.956505
44 7.607856
44 7.811618
44 7.711516
44 7.847168
44 7.457596
44 7.666242
44 7.536161
44 7.590053
44 7.630149
44 7.617629
44 7.914607
44 7.807572
44 7.841671
44 7.739876
44 7.786335
44 7.867278
44 7.811116
44 7.869261
44 7.761635
44 7.802247
44 7.782865
44 7.780210
44 7.532329
44 7.870320
44 7.757143
44 7.622947
44 7.626769
44 7.624169
44 7.686456
44 7.841620
44 7.683242
44 7.709793
44 7.923977
44 7.770884
44 7.815901
44 7.502498
44 7.680359
44 7.479566
44 7.852006
44 7.539595
44 7.881883
44 7.527405
44 7.729155
44 7.625798
44 7.628326
44 7.632065
44 7.848430
44 7.626091
44 7.662168
44 7.925159
44 7.634273
44 7.855328
44 7.714330
44 7.757866
44 7.709438
44 7.649318
44 7.576153
44 7.651531
44 7.639703
44 6.976322
44 7.014810
44 7.120180
44 7.109939
44 7.120865
44 7.033599
44 7.123553
44 6.886459
44 7.083386
44 7.097732
44 7.023715
44 7.132868
44 6.886585
44 6.987970
44 6.986056
44 7.087830
44 7.066527
44 6.953724
44 7.071829
44 6.951561
44 7.098081
44 7.099733
44 7.021699
44 7.075331
44 7.109501
44 7.179616
44 7.016532
44 7.067801
44 7.095486
44 7.106517
44 7.050408
44 7.092388
44 7.123186
44 7.074291
44 7.133500
44 6.946251
44 6.923875
44 7.062321
44 6.941231
44 6.894907
44 6.894078
44 7.234994
44 7.107456
44 7.018435
44 6.855409
44 7.073837
44 6.954105
44 7.025460
44 7.122868
44 6.884180
44 7.024393
44 6.985985
44 7.239443
44 6.940089
44 6.915768
44 6.937057
44 7.129791
44 7.036588
44 7.044283
44 7.099062
44 6.828608
44 6.784375
44 6.832068
44 6.896111
44 6.835377
44 6.922279
44 6.795351
44 6.833325
44 6.958467
44 6.764127
44 6.902089
44 6.922923
44 6.950271
44 6.951895
44 6.792930
44 6.775035
44 6.731518
44 6.742587
44 6.783745
44 6.864270
44 6.872187
44 6.846758
44 6.959446
44 6.895475
44 6.979010
44 6.995361
44 6.911856
44 6.775025
44 6.902717
44 6.737593
44 6.788977
44 6.962769
44 6.899134
44 6.870205
44 6.793490
44 6.833714
44 6.751898
44 6.943947
44 6.798880
44 6.892449
44 6.761086
44 6.873988
44 6.736406
44 7.000143
44 6.815135
44 6.966770
44 6.776276
44 6.616891
44 6.794610
44 6.942387
44 6.923998
44 6.857893
44 6.867170
44 6.764108
44 6.942334
44 6.918798
44 6.600674
44 6.875873
44 6.695167
44 6.925729
44 7.227091
44 7.212607
44 7.504903
44 7.235551
44 7.319581
44 7.103209
44 7.261724
44 7.298646
44 7.325454
44 7.237161
44 7.433247
44 7.265379
44 7.308867
44 7.369735
44 7.108672
44 7.490594
44 7.309364
44 7.306907
44 7.145594
44 7.226191
44 7.499655
44 7.288921
44 7.278640
44 7.490024
44 7.246582
44 7.298130
44 7.485131
44 7.533518
44 7.395920
44 7.335463
44 7.413625
44 7.239347
44 7.178079
44 7.566326
44 7.215467
44 7.339163
44 7.348879
44 7.330670
44 7.121532
44 7.311935
44 7.374151
44 7.328529
44 7.171326
44 7.358265
44 7.083452
44 7.328615
44 7.425405
44 7.184079
44 7.445460
44 7.419385
44 7.450561
44 7.179257
44 7.457333
44 7.174126
44 7.212383
44 7.111382
44 7.395549
44 7.297244
44 7.201742
44 7.380977
44 6.736828
44 6.724403
44 6.709253
44 6.574389
44 6.555493
44 6.572348
44 6.564032
44 6.659827
44 6.671256
44 6.650372
44 6.713871
44 6.728949
44 6.687542
44 6.788252
44 6.559621
44 6.607860
44 6.594798
44 6.621421
44 6.612526
44 6.712137
44 6.648776
44 6.676785
44 6.658568
44 6.584573
44 6.540112
44 6.663850
44 6.613284
44 6.489200
44 6.722750
44 6.696611
44 6.723647
44 6.637747
44 6.571737
44 6.659722
44 6.624798
44 6.765776
44 6.630378
44 6.525377
44 6.569263
44 6.691918
44 6.651105
44 6.655136
44 6.596891
44 6.687572
44 6.669588
44 6.812621
44 6.681500
44 6.691219
44 6.719004
44 6.699491
44 6.643560
44 6.699945
44 6.666774
44 6.515709
44 6.626672
44 6.582341
44 6.755700
44 6.610254
44 6.591897
44 6.792452
44 8.509044
44 7.794033
44 7.837876
44 7.847051
44 7.784469
44 7.473805
44 7.562698
44 7.793880
44 7.922458
44 7.941872
44 7.574672
44 7.868046
44 8.170545
44 7.715035
44 8.333713
44 8.287432
44 7.857771
44 7.824490
44 7.776847
44 8.112585
44 8.150646
44 9.125290
44 8.723025
44 8.616562
44 8.263635
44 8.300709
44 8.182400
44 7.915679
44 8.221741
44 7.852865
44 7.978900
44 7.846701
44 7.754023
44 7.584130
44 8.116266
44 8.260477
44 7.742300
44 8.031356
44 8.159550
44 8.623220
44 8.456922
44 9.191162
44 8.569880
44 8.310664
44 7.827017
44 8.162578
44 8.235647
44 8.135585
44 8.359301
44 8.619744
44 8.325793
44 8.757932
44 8.726689
44 8.739779
44 8.671725
44 9.085784
44 9.449937
44 9.204622
44 9.164873
44 7.953751
44 8.450598
44 8.461189
44 8.803839
44 8.391321
44 8.613345
44 8.761753
44 8.674316
44 8.513055
44 8.602630
44 8.755316
44 8.443907
44 8.597625
44 8.118438
44 8.563381
44 8.894765
44 8.713719
44 8.352293
44 8.291875
44 8.489111
44 8.631010
44 8.737070
44 8.442648
44 8.671981
44 8.251506
44 8.563154
44 8.368225
44 7.956872
44 8.339669
44 7.991945
44 8.208815
44 8.052628
44 8.484231
44 8.881823
44 8.445726
44 8.806889
44 8.648303
44 8.488507
44 8.604142
44 8.773238
44 8.883312
44 8.527116
44 8.502091
44 8.324332
44 8.436933
44 8.817156
44 8.586348
44 8.563605
44 8.757667
44 8.237571
44 8.353180
44 8.219694
44 8.584271
44 8.470284
44 8.210328
44 8.134053
44 8.440469
44 8.236712
44 8.337579
44 8.530239
44 8.181169
44 7.638443
44 7.491822
44 7.437426
44 7.628757
44 7.542670
44 7.954195
44 7.697003
44 7.579901
44 7.737298
44 7.781675
44 7.537216
44 7.409313
44 7.777826
44 7.677844
44 7.616087
44 7.644261
44 7.466291
44 7.708460
44 7.825412
44 7.722009
44 7.665683
44 7.597820
44 7.349285
44 7.735760
44 7.775171
44 7.914051
44 7.635197
44 7.748264
44 7.687153
44 7.706180
44 8.099654
44 7.584777
44 7.533422
44 7.609332
44 7.408904
44 7.764472
44 7.786553
44 7.584506
44 7.748309
44 7.666028
44 7.866609
44 7.495202
44 7.348187
44 7.425695
44 7.778735
44 7.559566
44 7.452131
44 7.445941
44 7.642210
44 7.906259
44 7.943824
44 7.604100
44 7.837513
44 8.123319
44 7.879918
44 7.787044
44 7.570272
44 7.645891
44 7.994218
44 7.755863
44 7.261169
44 7.109740
44 7.170077
44 7.213772
44 6.945263
44 6.932664
44 7.133182
44 7.197179
44 6.990465
44 7.241972
44 7.254066
44 7.097656
44 6.823055
44 6.859511
44 6.987402
44 7.038964
44 7.073290
44 7.097612
44 7.232900
44 7.095862
44 7.162155
44 7.147934
44 6.916897
44 7.215611
44 7.012626
44 6.994893
44 6.973219
44 7.097036
44 6.876645
44 7.051124
44 6.991711
44 7.140265
44 6.811630
44 6.969146
44 7.161587
44 7.224758
44 6.931670
44 7.007295
44 7.019349
44 6.933006
44 6.929723
44 7.083876
44 7.069593
44 7.042829
44 6.977901
44 6.863086
44 7.019627
44 7.153985
44 7.073386
44 7.028433
44 6.993203
44 7.211567
44 7.212310
44 7.089354
44 7.009428
44 7.101721
44 7.209117
44 6.938370
44 6.953328
44 7.258445
44 6.689868
44 6.703968
44 6.748180
44 6.753936
44 6.744952
44 6.846631
44 6.744927
44 6.662714
44 6.847598
44 6.520596
44 6.841032
44 6.638620
44 6.596779
44 6.707737
44 6.612870
44 6.643964
44 6.539151
44 6.705885
44 6.778461
44 6.462471
44 6.737174
44 6.801312
44 6.657733
44 6.708700
44 6.728843
44 6.662962
44 6.848768
44 6.791602
44 6.655806
44 6.754801
44 6.795759
44 6.670803
44 6.697256
44 6.843962
44 6.851748
44 6.792605
44 6.873818
44 6.884938
44 6.774480
44 6.627100
44 6.751344
44 6.771158
44 6.759745
44 6.712892
44 6.631338
44 6.901524
44 6.877275
44 6.698981
44 6.925723
44 6.602035
44 6.705030
44 6.784830
44 6.864526
44 6.578153
44 6.783454
44 6.592340
44 6.903579
44 6.788376
44 6.794974
44 6.720209
44 6.905106
44 6.793840
44 6.707479
44 6.893588
44 6.840290
44 6.705542
44 6.773051
44 6.642110
44 6.795250
44 6.809334
44 6.819845
44 6.630678
44 6.707556
44 6.795717
44 6.773038
44 6.859563
44 6.736010
44 6.867405
44 6.840861
44 6.850256
44 6.835899
44 6.776314
44 6.814930
44 6.822099
44 6.904511
44 6.891462
44 6.631637
44 6.607189
44 6.800412
44 6.689065
44 6.753033
44 6.615506
44 6.803033
44 6.715862
44 6.762459
44 6.825935
44 6.648236
44 6.714821
44 6.569362
44 6.846092
44 6.803531
44 6.831041
44 6.702704
44 6.673710
44 6.870533
44 6.911821
44 6.591338
44 6.804816
44 6.655250
44 6.661203
44 6.715262
44 6.757210
44 6.793407
44 6.612368
44 6.731569
44 6.700635
44 6.647143
44 6.590469
44 6.709739
44 6.657646
44 7.270600
44 7.687387
44 7.498079
44 7.507975
44 7.243078
44 7.482090
44 7.472272
44 7.479556
44 7.456757
44 7.399068
44 7.497215
44 7.397392
44 7.492974
44 7.515616
44 7.180722
44 7.361619
44 7.528412
44 7.218047
44 7.247201
44 7.277147
44 7.259241
44 7.545657
44 7.544064
44 7.478386
44 7.336755
44 7.267295
44 7.296675
44 7.250379
44 7.498063
44 7.526077
44 7.272091
44 7.522711
44 7.479122
44 7.523013
44 7.397008
44 7.235921
44 7.215257
44 7.356924
44 7.329109
44 7.325620
44 7.547338
44 7.473316
44 7.460454
44 7.236810
44 7.205403
44 7.475155
44 7.242767
44 7.344104
44 7.349755
44 7.447275
44 7.577079
44 7.393670
44 7.383673
44 7.047486
44 7.467535
44 7.384586
44 7.252797
44 7.340655
44 7.405000
44 7.431505
44 7.568962
44 7.561714
44 7.073482
44 7.318930
44 7.345929
44 7.127721
44 7.498530
44 7.408610
44 7.382760
44 7.382181
44 7.569781
44 7.316336
44 7.331682
44 7.617538
44 7.281138
44 7.288879
44 7.350042
44 7.183156
44 7.319271
44 7.079683
44 7.393659
44 7.353699
44 7.117651
44 7.298696
44 7.455716
44 7.147194
44 7.312689
44 7.494188
44 7.293311
44 7.159555
44 7.323929
44 7.129731
44 7.420137
44 7.403619
44 7.419646
44 7.470212
44 7.435973
44 7.428343
44 7.451408
44 7.177068
44 7.518452
44 7.248432
44 7.178661
44 7.206181
44 7.341039
44 7.210594
44 7.186356
44 7.256451
44 7.357147
44 7.198026
44 7.260658
44 7.209016
44 7.206122
44 7.328514
44 7.151729
44 7.312316
44 7.130840
44 7.104927
44 7.099558
44 7.101465
44 7.674102
44 7.599828
44 7.496447
44 7.289274
44 7.502365
44 7.418706
44 7.641268
44 7.561485
44 7.441314
44 7.194167
44 7.345251
44 7.188290
44 7.643299
44 7.508677
44 7.478020
44 7.312322
44 7.495502
44 7.131261
44 7.417653
44 7.594563
44 7.548704
44 7.272062
44 7.727163
44 7.888614
44 7.735629
44 7.590884
44 7.360960
44 7.505305
44 7.315786
44 7.198277
44 7.330263
44 7.447535
44 7.230504
44 7.478596
44 7.405501
44 7.860698
44 7.415249
44 7.340654
44 7.313776
44 7.335427
44 7.440987
44 7.289045
44 7.263090
44 7.471623
44 7.739690
44 7.286764
44 7.619552
44 7.672511
44 7.251760
44 7.560298
44 7.715574
44 7.881449
44 7.731907
44 7.692896
44 7.367713
44 7.444417
44 7.418483
44 7.543681
44 7.612431
44 7.392621
44 7.302667
44 7.502834
44 7.630019
44 7.611978
44 7.097305
44 7.770795
44 7.368332
44 7.552312
44 7.308235
44 7.314915
44 7.319549
44 7.599062
44 7.817728
44 7.317246
44 7.422047
44 7.718942
44 7.420903
44 7.507245
44 7.428385
44 7.553647
44 7.921530
44 7.536359
44 7.646769
44 7.509894
44 7.902774
44 7.597092
44 7.473731
44 7.520331
44 7.684289
44 7.627478
44 7.389100
44 7.352433
44 7.434661
44 7.574694
44 7.537105
44 7.590977
44 7.654897
44 7.376957
44 7.480417
44 7.302901
44 7.617911
44 7.502985
44 7.542215
44 7.414497
44 7.796551
44 7.969206
44 7.837379
44 7.583525
44 7.517553
44 7.552629
44 7.594045
44 7.641499
44 7.395813
44 7.574896
44 7.522962
44 7.576713
44 7.493920
44 7.670931
44 7.667051
44 7.509698
44 6.674438
44 6.610889
44 6.557770
44 6.706903
44 6.715531
44 6.671378
44 6.747588
44 6.597296
44 6.674363
44 6.711576
44 6.489700
44 6.655287
44 6.767285
44 6.693685
44 6.666063
44 6.703166
44 6.574914
44 6.529747
44 6.683955
44 6.691373
44 6.826682
44 6.641683
44 6.800093
44 6.523470
44 6.596616
44 6.452426
44 6.651432
44 6.592998
44 6.515977
44 6.594133
44 6.754455
44 6.637594
44 6.679793
44 6.796502
44 6.678444
44 6.811162
44 6.748042
44 6.437154
44 6.556984
44 6.651555
44 6.780135
44 6.679043
44 6.645791
44 6.686121
44 6.680739
44 6.715589
44 6.730251
44 6.682236
44 6.622234
44 6.472196
44 6.509814
44 6.630843
44 6.672603
44 6.682908
44 6.591272
44 6.565047
44 6.536651
44 6.633769
44 6.619555
44 6.737408
44 6.795537
44 6.897700
44 6.941605
44 6.863666
44 7.003235
44 7.144981
44 7.332149
44 7.101105
44 7.186202
44 7.200083
44 6.889101
44 7.183775
44 7.133869
44 7.017154
44 6.969044
44 7.028461
44 6.979960
44 7.204205
44 7.140219
44 7.132119
44 7.152597
44 7.076454
44 7.035584
44 7.108040
44 7.134988
44 6.986687
44 7.042809
44 6.882603
44 6.927083
44 6.919268
44 7.246677
44 7.079412
44 6.927292
44 6.857709
44 6.949377
44 6.915975
44 7.135859
44 7.168422
44 7.168427
44 7.235438
44 7.032634
44 6.765466
44 6.751040
44 7.003279
44 6.896112
44 7.023787
44 7.088599
44 6.878494
44 6.971467
44 6.875188
44 6.930943
44 6.986207
44 7.040150
44 7.081104
44 6.925827
44 7.014463
44 7.008564
44 6.923251
44 6.907938
44 6.902829
44 7.606295
44 7.778682
44 7.668392
44 7.486968
44 7.634105
44 7.454194
44 7.915307
44 7.714873
44 7.429471
44 7.597469
44 7.454699
44 7.696823
44 7.544594
44 7.649278
44 7.733653
44 7.380524
44 7.702899
44 7.439956
44 7.442170
44 7.659679
44 7.680029
44 7.393393
44 7.603867
44 7.619798
44 7.430848
44 7.551302
44 7.819903
44 7.802421
44 7.255949
44 7.558400
44 7.438140
44 7.628011
44 7.482788
44 7.387024
44 7.642151
44 7.499490
44 7.648151
44 7.597657
44 7.630920
44 7.574421
44 7.600066
44 7.656174
44 7.578780
44 7.450905
44 7.601883
44 7.536317
44 7.810980
44 7.918265
44 7.772851
44 7.644749
44 7.653708
44 7.646082
44 7.348729
44 7.966068
44 7.553986
44 7.706325
44 7.578814
44 7.544179
44 7.531184
44 7.631584
44 6.854867
44 6.938534
44 6.954879
44 6.851940
44 6.778059
44 6.827768
44 6.783409
44 6.755279
44 6.889075
44 6.766303
44 7.022952
44 6.785783
44 6.803652
44 6.910039
44 6.892130
44 6.796211
44 6.818343
44 6.842486
44 6.854152
44 6.899458
44 6.774459
44 6.751478
44 6.921815
44 6.800003
44 6.802765
44 6.940380
44 6.812180
44 6.796215
44 6.800270
44 6.918815
44 6.709369
44 6.863407
44 6.737762
44 6.837647
44 6.686995
44 6.899537
44 6.731141
44 6.846513
44 6.747528
44 6.991972
44 6.830979
44 6.722539
44 6.804792
44 6.921294
44 6.866740
44 6.932611
44 6.866418
44 6.770334
44 6.868978
44 6.721319
44 6.920724
44 6.729509
44 6.855834
44 6.739709
44 6.838087
44 6.816167
44 6.891400
44 6.799651
44 6.921129
44 6.907027
44 6.929004
44 6.962640
44 6.901638
44 7.044803
44 7.063105
44 6.956677
44 7.213600
44 6.811354
44 6.841161
44 7.039712
44 6.996543
44 7.030420
44 6.956207
44 6.971240
44 6.900157
44 6.947935
44 7.019776
44 6.983416
44 6.858203
44 6.932790
44 7.038822
44 7.045093
44 7.084748
44 6.960827
44 7.241523
44 7.183752
44 7.064515
44 7.176369
44 7.123885
44 6.932284
44 7.028343
44 7.145052
44 6.984695
44 7.036693
44 7.180253
44 7.192512
44 6.933258
44 7.123248
44 7.210984
44 7.029962
44 7.200714
44 7.162960
44 7.133363
44 7.193380
44 6.993326
44 6.982331
44 6.965779
44 6.934177
44 7.061603
44 6.875190
44 7.143427
44 7.095101
44 7.066193
44 7.022070
44 7.091978
44 7.014456
44 6.940434
44 7.021542
44 6.962158
44 7.148191
44 7.326169
44 6.946212
44 7.047193
44 7.360890
44 7.041417
44 7.033856
44 6.956119
44 7.005313
44 6.929512
44 7.024465
44 6.851369
44 6.997068
44 7.133895
44 7.040965
44 7.098097
44 7.228792
44 7.270883
44 7.159989
44 7.084985
44 7.116905
44 6.979380
44 7.170205
44 7.145650
44 7.218042
44 6.975898
44 7.067998
44 6.949580
44 6.916746
44 7.200569
44 7.110990
44 7.094400
44 7.078615
44 7.148861
44 6.879974
44 7.175835
44 7.061887
44 6.886649
44 7.095538
44 6.963112
44 7.034834
44 7.059218
44 7.092857
44 7.004672
44 7.017682
44 7.013810
44 7.119068
44 6.834116
44 6.945250
44 6.947515
44 6.935908
44 7.010531
44 6.946860
44 6.867354
44 7.004682
44 7.109455
44 7.081620
44 6.860514
44 7.048499
44 7.105612
44 7.213303
44 7.371998
44 7.348686
44 7.375919
44 7.494165
44 7.361971
44 7.323648
44 7.031028
44 7.447405
44 7.312394
44 7.127511
44 7.217302
44 7.196305
44 7.310301
44 7.358138
44 7.279014
44 7.480649
44 7.186703
44 7.390646
44 7.400394
44 7.327543
44 7.376089
44 7.541947
44 7.319021
44 7.345871
44 7.196059
44 7.441078
44 7.369382
44 7.458916
44 7.423122
44 7.341270
44 7.443165
44 7.358595
44 7.364585
44 7.355021
44 7.395332
44 7.411994
44 7.399673
44 7.471365
44 7.368200
44 7.299014
44 7.495143
44 7.350940
44 7.398520
44 7.182000
44 7.391221
44 7.346826
44 7.442366
44 7.362998
44 7.251403
44 7.419658
44 7.388437
44 7.414821
44 7.277993
44 7.602313
44 7.281837
44 7.393822
44 7.401810
44 7.428439
44 7.305126
44 7.238109
44 7.783102
44 7.443938
44 7.502362
44 7.629046
44 7.721554
44 7.387379
44 7.469475
44 7.638491
44 7.666704
44 7.466550
44 7.537996
44 7.394433
44 7.609774
44 7.660919
44 7.631003
44 7.546859
44 7.702153
44 7.900987
44 7.758836
44 7.598737
44 7.495823
44 7.525175
44 7.876105
44 7.885079
44 7.846029
44 7.710627
44 7.803012
44 7.743584
44 7.632623
44 7.687074
44 7.373386
44 7.837784
44 7.376068
44 7.803314
44 7.798179
44 7.691123
44 7.650899
44 7.372969
44 7.213359
44 7.523176
44 7.733145
44 7.599464
44 7.513577
44 7.408686
44 7.697028
44 7.442573
44 7.541822
44 7.631091
44 7.486473
44 7.475793
44 7.692693
44 7.631736
44 7.624511
44 7.456536
44 7.951600
44 7.685721
44 7.534957
44 7.806088
44 7.555475
44 7.701824
44 6.664181
44 6.623321
44 6.718380
44 6.730345
44 6.623795
44 6.740175
44 6.599122
44 6.683902
44 6.638884
44 6.702776
44 6.629945
44 6.541422
44 6.629925
44 6.650061
44 6.584126
44 6.580862
44 6.517640
44 6.686123
44 6.559439
44 6.540896
44 6.654991
44 6.580972
44 6.622698
44 6.774338
44 6.723714
44 6.595669
44 6.623510
44 6.664334
44 6.722181
44 6.666218
44 6.671656
44 6.628653
44 6.567601
44 6.745753
44 6.520858
44 6.588195
44 6.667776
44 6.742445
44 6.732087
44 6.516260
44 6.722519
44 6.580459
44 6.508844
44 6.608552
44 6.641755
44 6.617323
44 6.512215
44 6.718827
44 6.716224
44 6.602048
44 6.746135
44 6.639280
44 6.745296
44 6.610298
44 6.411429
44 6.611738
44 6.720981
44 6.600166
44 6.740108
44 6.559052
44 7.379971
44 7.208799
44 7.348068
44 7.377740
44 7.327357
44 7.415155
44 7.303397
44 7.473292
44 7.309859
44 7.414143
44 7.187039
44 7.381412
44 7.402691
44 7.397928
44 7.479351
44 7.212214
44 7.348158
44 7.340757
44 7.395123
44 7.463711
44 7.234930
44 7.061759
44 7.370384
44 7.287117
44 7.320468
44 7.330274
44 7.394948
44 7.451989
44 7.180575
44 7.376988
44 7.329299
44 7.416430
44 7.222311
44 7.273824
44 7.241885
44 7.322555
44 7.247702
44 7.159307
44 7.315117
44 7.286204
44 7.297716
44 7.356357
44 7.301988
44 7.212457
44 7.524443
44 7.254699
44 7.253100
44 7.488022
44 7.246931
44 7.135843
44 7.229448
44 7.246218
44 7.344762
44 7.265297
44 7.411549
44 7.360036
44 7.455002
44 7.201081
44 7.352607
44 7.340292
44 6.874332
44 7.014839
44 6.814314
44 6.743428
44 7.050560
44 6.938503
44 6.826636
44 6.923349
44 6.895671
44 6.782623
44 6.959909
44 6.931577
44 6.962332
44 6.979331
44 6.800351
44 6.835691
44 7.021956
44 6.873014
44 6.925096
44 7.137341
44 6.884485
44 6.866236
44 7.045782
44 6.730240
44 7.046917
44 6.902532
44 6.747876
44 6.870725
44 6.823733
44 7.012898
44 6.892424
44 6.894906
44 7.016910
44 6.894316
44 6.826634
44 6.983742
44 6.948434
44 7.049249
44 6.958917
44 7.026049
44 6.773438
44 6.731515
44 6.916671
44 6.936468
44 6.853668
44 6.820518
44 6.957130
44 7.002620
44 6.839415
44 6.876060
44 6.974429
44 7.025954
44 7.002755
44 6.808408
44 6.821941
44 6.753183
44 6.926728
44 6.790797
44 6.850584
44 6.945647
44 7.594786
44 7.432958
44 7.511595
44 7.409186
44 7.646565
44 7.716174
44 7.575232
44 7.503908
44 7.647176
44 7.652085
44 7.453531
44 7.469003
44 7.580643
44 7.609704
44 7.653041
44 7.667987
44 7.605970
44 7.647108
44 7.629625
44 7.774678
44 7.649003
44 7.484707
44 7.568894
44 7.490954
44 7.752226
44 7.754767
44 7.688989
44 7.458004
44 7.694534
44 7.437066
44 7.538707
44 7.505517
44 7.445448
44 7.576905
44 7.662225
44 7.747001
44 7.599202
44 7.559734
44 7.717284
44 7.568971
44 7.483955
44 7.575787
44 7.616011
44 7.549282
44 7.363664
44 7.456633
44 7.666033
44 7.736306
44 7.647580
44 7.397634
44 7.691593
44 7.549943
44 7.645127
44 7.512161
44 7.745498
44 7.617814
44 7.612155
44 7.644450
44 7.463667
44 7.494271
44 7.180515
44 7.373033
44 7.488483
44 7.358427
44 7.243392
44 7.487183
44 7.352982
44 7.393617
44 7.436637
44 7.307456
44 7.303884
44 7.118956
44 7.098789
44 7.315614
44 7.198969
44 7.282932
44 7.370018
44 7.451253
44 7.414331
44 7.212681
44 7.244024
44 7.217006
44 7.283759
44 7.201186
44 7.371787
44 7.491491
44 7.357338
44 7.313347
44 7.274762
44 7.341418
44 7.276884
44 7.060572
44 7.216358
44 7.487093
44 7.149834
44 7.298731
44 7.357967
44 7.394300
44 7.555915
44 7.387363
44 7.426248
44 7.413923
44 7.084963
44 7.372542
44 7.391742
44 7.129326
44 6.896586
44 7.222512
44 7.350225
44 7.421797
44 7.377884
44 7.111382
44 7.270380
44 7.267049
44 7.370484
44 7.373052
44 7.367876
44 7.302444
44 7.281492
44 7.256515
44 8.353560
44 8.270918
44 8.263730
44 8.083891
44 8.186612
44 8.216069
44 8.013249
44 8.113037
44 8.071626
44 8.266256
44 8.394007
44 8.160957
44 8.179652
44 8.152695
44 8.134619
44 8.171425
44 8.297139
44 7.937320
44 8.346746
44 8.341263
44 8.173759
44 8.326304
44 8.610353
44 8.363062
44 8.466139
44 7.975666
44 8.440773
44 8.274732
44 8.157024
44 8.390624
44 8.161649
44 8.548368
44 8.470079
44 8.163322
44 8.251699
44 8.529035
44 8.046055
44 8.051381
44 8.065889
44 8.431061
44 8.394162
44 8.392005
44 8.492787
44 8.107145
44 8.402003
44 8.044786
44 8.077418
44 7.953867
44 8.195825
44 8.230998
44 8.281917
44 8.152678
44 8.216809
44 8.087544
44 8.150328
44 8.201746
44 8.334319
44 8.440794
44 8.164733
44 8.170649
44 7.248598
44 7.327618
44 7.271418
44 7.377270
44 7.253013
44 7.289821
44 7.485410
44 7.376833
44 7.304027
44 7.390075
44 7.579174
44 7.232185
44 7.346191
44 7.445573
44 7.117705
44 7.317226
44 7.319201
44 7.272035
44 7.358643
44 7.191915
44 7.533634
44 7.326239
44 7.412444
44 7.125607
44 7.257471
44 7.460644
44 7.429351
44 7.246147
44 7.247923
44 7.018753
44 7.482683
44 7.141081
44 7.280829
44 7.373013
44 7.444006
44 7.558856
44 7.398205
44 7.447852
44 7.448946
44 7.319916
44 7.302200
44 7.392013
44 7.261345
44 7.355891
44 7.410422
44 7.399896
44 7.328809
44 7.246805
44 7.575577
44 7.251692
44 7.302386
44 7.548409
44 7.349807
44 7.522206
44 7.437667
44 7.254060
44 7.494274
44 7.300163
44 7.548226
44 7.334129
44 7.217122
44 7.301360
44 7.275779
44 7.275525
44 7.439205
44 7.516243
44 7.329011
44 7.259620
44 7.271117
44 7.336153
44 7.446960
44 7.597214
44 7.489064
44 7.275231
44 7.392820
44 7.321309
44 7.353276
44 7.393711
44 7.332351
44 7.669727
44 7.515696
44 7.366828
44 7.495809
44 7.426480
44 7.675940
44 7.680904
44 7.384435
44 7.322559
44 7.508253
44 7.291880
44 7.388720
44 7.437100
44 7.328019
44 7.168137
44 7.337925
44 7.627842
44 7.564798
44 7.460128
44 7.387252
44 7.373077
44 7.403465
44 7.500218
44 7.142912
44 7.521803
44 7.489776
44 7.486274
44 7.262597
44 7.612458
44 7.553207
44 7.270043
44 7.541514
44 7.606470
44 7.181204
44 7.448839
44 7.530809
44 7.251939
44 7.353883
44 7.480131
44 7.366852
44 7.304820
44 7.196475
44 7.271988
44 7.164773
44 6.986130
44 7.082973
44 7.252561
44 7.068375
44 6.974922
44 7.009507
44 7.145820
44 7.119259
44 7.556055
44 7.030429
44 7.028239
44 7.044529
44 7.123539
44 7.069132
44 7.184276
44 7.187598
44 6.973023
44 7.170010
44 7.132778
44 7.043705
44 7.164348
44 7.004701
44 7.023238
44 7.112699
44 7.199192
44 7.139143
44 7.252369
44 7.240391
44 7.094672
44 7.175611
44 7.224859
44 7.162079
44 6.912510
44 7.042454
44 6.935185
44 7.021890
44 7.117508
44 7.290918
44 7.289453
44 7.155656
44 7.241002
44 6.999321
44 7.208311
44 7.054287
44 7.181099
44 7.107630
44 7.132232
44 6.852939
44 6.988402
44 7.134300
44 7.109763
44 7.124341
44 7.318130
44 7.097626
44 7.042033
44 7.327286
44 7.219747
44 6.943222
44 6.835999
44 6.837842
44 6.907176
44 6.909565
44 6.757254
44 6.774488
44 6.832968
44 6.930165
44 6.793574
44 6.789550
44 6.730437
44 6.822890
44 7.012460
44 7.007649
44 7.033877
44 7.077354
44 6.887068
44 6.819904
44 6.855431
44 6.879552
44 6.897024
44 6.926596
44 6.936350
44 6.916818
44 6.833086
44 6.683834
44 6.836715
44 7.014674
44 6.878438
44 6.888044
44 6.866857
44 6.968108
44 6.919395
44 6.950202
44 6.906060
44 6.807394
44 6.820147
44 6.853995
44 6.776071
44 6.924139
44 6.873826
44 6.748672
44 6.851496
44 6.822214
44 6.795217
44 6.839800
44 7.049944
44 6.898572
44 6.944006
44 6.804025
44 6.907775
44 6.993478
44 6.798521
44 6.968943
44 6.868042
44 6.890625
44 6.904759
44 6.916551
44 6.880848
44 6.789638
44 6.814042
44 6.902297
44 6.869762
44 6.795268
44 6.789534
44 6.831565
44 6.881201
44 6.731761
44 6.841293
44 6.739706
44 6.773097
44 6.672663
44 6.817948
44 6.870243
44 6.774656
44 6.964327
44 6.791005
44 6.960769
44 6.773931
44 6.703406
44 6.826460
44 6.800494
44 6.844900
44 6.737678
44 6.911447
44 6.749216
44 6.857630
44 6.776907
44 6.889119
44 6.860993
44 6.742630
44 6.855404
44 6.765031
44 6.816634
44 6.674930
44 6.803350
44 6.785101
44 6.835213
44 6.859619
44 6.776798
44 6.842525
44 6.855866
44 6.783574
44 6.811810
44 7.005998
44 6.866499
44 6.850056
44 6.688176
44 6.873625
44 6.701750
44 6.823583
44 6.888111
44 6.819782
44 6.813917
44 6.781682
44 6.835290
44 6.824485
44 6.805915
44 6.776386
44 6.660046
44 6.561845
44 6.554885
44 6.637939
44 6.747497
44 6.510196
44 6.646223
44 6.545830
44 6.578521
44 6.499700
44 6.588333
44 6.444247
44 6.418691
44 6.504478
44 6.649210
44 6.524964
44 6.580471
44 6.696157
44 6.571580
44 6.684691
44 6.688475
44 6.648771
44 6.477424
44 6.650600
44 6.511192
44 6.416096
44 6.657304
44 6.648519
44 6.664160
44 6.621154
44 6.579310
44 6.706630
44 6.571836
44 6.638550
44 6.679842
44 6.539454
44 6.605293
44 6.706553
44 6.680688
44 6.512061
44 6.569741
44 6.595498
44 6.572812
44 6.559294
44 6.463087
44 6.636603
44 6.562195
44 6.665721
44 6.656168
44 6.543663
44 6.545002
44 6.593590
44 6.550513
44 6.518169
44 6.825792
44 6.536818
44 6.645966
44 6.749374
44 6.753335
44 6.631036
44 7.500421
44 7.376002
44 7.530008
44 7.775227
44 7.467079
44 7.475891
44 7.409831
44 7.419821
44 7.421415
44 7.363137
44 7.325118
44 7.499969
44 7.699341
44 7.330805
44 7.461921
44 7.335703
44 7.401743
44 7.482816
44 7.586770
44 7.259740
44 7.472510
44 7.450766
44 7.582730
44 7.659134
44 7.432960
44 7.565773
44 7.578837
44 7.458560
44 7.413224
44 7.540063
44 7.310953
44 7.454509
44 7.255281
44 7.523731
44 7.329375
44 7.414708
44 7.497624
44 7.494342
44 7.464473
44 7.686290
44 7.463276
44 7.337689
44 7.525361
44 7.315339
44 7.318144
44 7.613984
44 7.583639
44 7.393278
44 7.288651
44 7.207030
44 7.554118
44 7.475652
44 7.596838
44 7.255221
44 7.513415
44 7.629614
44 7.171783
44 7.337796
44 7.550747
44 7.456059
44 7.434417
44 7.640493
44 7.466957
44 7.214507
44 7.470778
44 7.174252
44 7.231737
44 7.481439
44 7.600493
44 7.428969
44 7.462528
44 7.176728
44 7.476823
44 7.318578
44 7.504211
44 7.205819
44 7.317741
44 7.477007
44 7.292784
44 7.327136
44 7.350262
44 7.346101
44 7.477616
44 7.248509
44 7.494269
44 7.354320
44 7.229962
44 7.171155
44 7.497436
44 7.287854
44 7.407868
44 7.523658
44 7.464589
44 7.464649
44 7.237476
44 7.197908
44 7.225751
44 7.541254
44 7.675560
44 7.676124
44 7.137161
44 7.514666
44 7.378392
44 7.705005
44 7.239367
44 7.377245
44 7.460703
44 7.571504
44 7.442805
44 7.093003
44 7.369358
44 7.473721
44 7.508751
44 7.388017
44 7.360931
44 7.568437
44 7.248862
44 7.530644
44 7.443423
44 7.301049
44 7.264255
44 7.211444
44 7.242382
44 7.251941
44 7.300319
44 7.311211
44 7.354983
44 7.371749
44 7.380948
44 7.393903
44 7.194298
44 7.084791
44 7.096244
44 7.218842
44 7.347695
44 7.398718
44 7.244178
44 7.075599
44 7.404135
44 7.281180
44 7.251519
44 7.225836
44 7.236788
44 7.192812
44 7.148813
44 7.308232
44 7.316804
44 7.187958
44 7.168829
44 7.317548
44 7.414362
44 7.215146
44 7.186994
44 6.984089
44 7.203553
44 7.312516
44 7.334808
44 7.104353
44 7.232879
44 7.014289
44 7.128245
44 7.360073
44 7.267692
44 7.386774
44 7.107368
44 7.369310
44 7.169198
44 7.374593
44 7.192570
44 7.386594
44 7.288290
44 7.316116
44 7.187382
44 7.178312
44 7.330536
44 7.154855
44 7.231627
44 7.204330
44 7.164064
44 7.293637
44 7.165053
44 7.297018
44 7.318385
44 7.344386
44 7.425951
44 7.244620
44 7.241427
44 7.447569
44 7.418398
44 7.251473
44 7.242450
44 7.280276
44 7.309653
44 7.194331
44 7.158233
44 7.403540
44 7.300994
44 7.423727
44 7.270869
44 7.500209
44 7.372239
44 7.354111
44 7.212160
44 7.415230
44 7.275169
44 7.310231
44 7.401044
44 7.281357
44 7.178039
44 7.289100
44 7.480779
44 7.226351
44 7.427999
44 7.265849
44 7.251298
44 7.195939
44 7.347451
44 7.190023
44 7.338287
44 7.388072
44 7.369262
44 7.439519
44 7.480326
44 7.563381
44 7.415673
44 7.429317
44 7.365803
44 7.328538
44 7.387833
44 7.378844
44 7.393810
44 7.345806
44 7.559151
44 7.446719
44 7.360454
44 7.412445
44 7.525353
44 7.321670
44 7.230142
44 7.011550
44 8.021771
44 7.705396
44 7.988970
44 7.592591
44 7.975876
44 7.729321
44 8.085321
44 8.275137
44 7.937338
44 7.646054
44 7.355820
44 7.520541
44 8.245531
44 7.843043
44 8.009065
44 7.625676
44 7.495238
44 7.244759
44 7.360232
44 7.814728
44 7.584163
44 7.605237
44 7.722097
44 7.271414
44 8.042898
44 7.508481
44 7.469684
44 7.767910
44 7.399207
44 7.643745
44 7.836721
44 7.961526
44 7.754436
44 8.181912
44 7.947761
44 7.752962
44 7.899311
44 7.903878
44 7.349249
44 7.437074
44 7.376311
44 7.321737
44 7.363638
44 7.486762
44 7.829677
44 7.665835
44 7.782718
44 7.787436
44 7.642421
44 7.636256
44 7.725019
44 8.043522
44 8.337675
44 8.208695
44 8.225882
44 8.056915
44 7.572770
44 7.750223
44 7.753246
44 7.658478
44 6.807617
44 6.629164
44 6.576769
44 6.689766
44 6.568214
44 6.585762
44 6.538775
44 6.577387
44 6.597418
44 6.554799
44 6.670227
44 6.636754
44 6.591051
44 6.526420
44 6.808718
44 6.706835
44 6.760379
44 6.592645
44 6.696038
44 6.729340
44 6.773943
44 6.564211
44 6.605999
44 6.721279
44 6.687195
44 6.513929
44 6.619990
44 6.486689
44 6.781749
44 6.805960
44 6.523414
44 6.598746
44 6.508506
44 6.520701
44 6.637573
44 6.591699
44 6.606956
44 6.516673
44 6.610203
44 6.650770
44 6.594084
44 6.411267
44 6.408136
44 6.500744
44 6.648721
44 6.494424
44 6.655023
44 6.533133
44 6.531315
44 6.475624
44 6.519765
44 6.574048
44 6.579167
44 6.492288
44 6.546527
44 6.613775
44 6.476798
44 6.698112
44 6.593633
44 6.467640
44 7.227637
44 7.141108
44 6.984972
44 7.080327
44 7.057206
44 7.287346
44 7.289322
44 7.045754
44 7.285935
44 7.212169
44 7.172655
44 7.249764
44 7.189282
44 7.218769
44 7.033954
44 7.155618
44 7.270921
44 7.299949
44 7.201230
44 7.093077
44 7.257105
44 7.291225
44 7.221281
44 7.391071
44 7.280793
44 7.183752
44 7.138172
44 7.151297
44 7.236575
44 6.991722
44 7.117591
44 7.000383
44 6.930527
44 7.207416
44 7.295566
44 7.231218
44 7.039013
44 7.119202
44 7.134104
44 7.297879
44 7.128654
44 7.094964
44 7.162693
44 7.195969
44 7.396659
44 7.413159
44 7.234233
44 7.217052
44 7.280728
44 7.039865
44 7.237024
44 7.217720
44 7.197005
44 7.316333
44 7.120285
44 7.214211
44 7.260644
44 7.324841
44 7.030765
44 7.246480
44 6.654710
44 6.968554
44 6.964170
44 6.743564
44 6.950691
44 6.927499
44 6.764939
44 6.749246
44 6.791173
44 6.805106
44 6.845995
44 6.858780
44 6.746778
44 6.830231
44 6.852933
44 6.758759
44 7.117365
44 7.028761
44 6.701725
44 6.898613
44 6.882824
44 6.753496
44 6.550385
44 6.580760
44 6.912953
44 6.795456
44 6.862689
44 6.767962
44 6.624501
44 6.597387
44 6.769377
44 6.811950
44 6.649326
44 6.786491
44 6.867886
44 6.709411
44 6.669192
44 6.512064
44 6.691929
44 6.865092
44 6.905976
44 6.885103
44 6.707420
44 6.668894
44 6.795128
44 6.826131
44 6.523695
44 6.629499
44 6.818708
44 6.651047
44 6.804151
44 6.728926
44 6.736149
44 6.732336
44 6.713298
44 6.814771
44 6.810921
44 6.847509
44 6.831902
44 6.742523
44 7.436872
44 7.274745
44 7.336974
44 7.289611
44 7.370916
44 7.353815
44 7.367093
44 7.355867
44 7.545270
44 7.271421
44 7.513773
44 7.648217
44 7.491434
44 7.419827
44 7.562610
44 7.635741
44 7.425961
44 7.385295
44 7.537034
44 7.547875
44 7.824512
44 7.622583
44 7.377442
44 7.442890
44 7.729256
44 7.324575
44 7.562409
44 7.651921
44 7.505826
44 7.633408
44 7.356637
44 7.484595
44 7.404145
44 7.372036
44 7.546506
44 7.347180
44 7.510213
44 7.527430
44 7.336594
44 7.261581
44 7.536052
44 7.591274
44 7.597122
44 7.426160
44 7.642203
44 7.623814
44 7.666650
44 7.690858
44 7.666299
44 7.231287
44 7.452019
44 7.552837
44 7.453872
44 7.677507
44 7.352589
44 7.456191
44 7.732956
44 7.290714
44 7.272430
44 7.735709
44 7.708716
44 7.686472
44 7.611853
44 7.503598
44 7.373005
44 7.478958
44 7.382509
44 7.639810
44 7.313135
44 7.397738
44 7.329048
44 7.464777
44 7.490775
44 7.347429
44 7.447087
44 7.423356
44 7.575899
44 7.558119
44 7.316006
44 7.495132
44 7.559429
44 7.492298
44 7.535032
44 7.646024
44 7.687928
44 7.596057
44 7.385353
44 7.545380
44 7.478957
44 7.652501
44 7.568248
44 7.411163
44 7.479741
44 7.647072
44 7.302895
44 7.599558
44 7.746428
44 7.702758
44 7.454887
44 7.556344
44 7.616480
44 7.526969
44 7.486985
44 7.504927
44 7.597556
44 7.587850
44 7.582303
44 7.481403
44 7.676704
44 7.593195
44 7.401565
44 7.474291
44 7.401683
44 7.619904
44 7.583895
44 7.501211
44 7.607139
44 7.473940
44 7.638417
44 7.518554
44 6.801737
44 6.698120
44 6.720681
44 6.749338
44 6.577080
44 6.804386
44 6.762927
44 6.789771
44 6.790852
44 6.516576
44 6.638204
44 6.573714
44 6.703013
44 6.627674
44 6.672210
44 6.738792
44 6.615900
44 6.605972
44 6.703931
44 6.555972
44 6.578305
44 6.623146
44 6.736672
44 6.601741
44 6.677717
44 6.717743
44 6.467183
44 6.760922
44 6.689972
44 6.793040
44 6.686186
44 6.727637
44 6.665725
44 6.649186
44 6.773344
44 6.682671
44 6.744346
44 6.572809
44 6.763874
44 6.770629
44 6.658885
44 6.654431
44 6.700690
44 6.860188
44 6.768645
44 6.699767
44 6.606184
44 6.732773
44 6.566269
44 6.693118
44 6.626345
44 6.812566
44 6.634412
44 6.656156
44 6.548399
44 6.629447
44 6.607561
44 6.554351
44 6.527192
44 6.698574
44 6.796476
44 6.773994
44 6.850075
44 6.699621
44 6.688260
44 6.817976
44 6.606983
44 6.701983
44 6.729540
44 6.753965
44 6.684857
44 6.739771
44 6.789894
44 6.605239
44 6.781317
44 6.804263
44 6.652215
44 6.670311
44 6.668360
44 6.783609
44 6.603359
44 6.744225
44 6.472810
44 6.565885
44 6.715012
44 6.820577
44 6.721378
44 6.662724
44 6.671217
44 6.772198
44 6.715170
44 6.845357
44 6.743655
44 6.752960
44 6.722443
44 6.689223
44 6.713355
44 6.693811
44 6.594669
44 6.699746
44 6.543176
44 6.656554
44 6.741463
44 6.702375
44 6.829424
44 6.929276
44 6.727953
44 6.829009
44 6.820831
44 6.655981
44 6.725408
44 6.674276
44 6.807962
44 6.717418
44 6.642351
44 6.784170
44 6.629197
44 6.599694
44 6.783473
44 6.716998
44 7.035470
44 6.873392
44 6.887031
44 6.906302
44 6.882552
44 6.772968
44 6.975946
44 6.929272
44 6.992726
44 6.976466
44 6.930253
44 6.867370
44 7.012446
44 7.042967
44 6.815505
44 6.842746
44 6.864128
44 6.845667
44 6.856223
44 7.051533
44 7.003840
44 7.038696
44 6.961874
44 6.928718
44 6.861370
44 7.035176
44 6.851644
44 6.802314
44 6.926258
44 6.893886
44 6.971120
44 6.892676
44 7.004164
44 6.900624
44 7.063541
44 6.946616
44 6.819375
44 6.768667
44 7.074828
44 6.883463
44 7.033975
44 6.864423
44 6.823807
44 6.871097
44 6.877815
44 6.947505
44 6.917908
44 6.853416
44 6.705639
44 6.726836
44 6.737691
44 6.897447
44 6.924657
44 6.938030
44 6.943960
44 6.851617
44 6.766365
44 6.748818
44 6.876191
44 6.908417
44 6.680250
44 6.582000
44 6.681225
44 6.762058
44 6.668847
44 6.674479
44 6.640752
44 6.653664
44 7.083733
44 6.656591
44 6.573318
44 6.942634
44 6.560882
44 6.655860
44 7.108657
44 6.966666
44 6.747548
44 6.804867
44 6.991326
44 6.616269
44 6.800949
44 6.594054
44 6.720105
44 6.787432
44 6.687789
44 6.716015
44 6.768723
44 6.628237
44 6.712851
44 6.476640
44 6.872157
44 6.762374
44 6.557636
44 6.688034
44 6.677762
44 6.743561
44 6.766414
44 6.546511
44 6.805158
44 6.772327
44 6.800852
44 6.729504
44 6.753624
44 6.694156
44 6.624315
44 6.648060
44 6.792900
44 6.757339
44 6.708482
44 7.000403
44 6.869827
44 6.909716
44 6.706824
44 7.065693
44 6.792058
44 6.634073
44 6.795415
44 6.619953
44 6.731600
44 6.654182
44 6.276311
44 6.266856
44 6.444422
44 6.386475
44 6.400005
44 6.362311
44 6.467684
44 6.123501
44 6.232753
44 6.429950
44 6.203348
44 6.278348
44 6.165936
44 6.408383
44 6.193004
44 6.361266
44 6.376084
44 6.280699
44 6.282016
44 6.462061
44 6.123693
44 6.371726
44 6.406804
44 6.315601
44 6.411876
44 6.313957
44 6.295212
44 6.401501
44 6.245667
44 6.293720
44 6.273276
44 6.345713
44 6.270376
44 6.239723
44 6.286733
44 6.315199
44 6.296323
44 6.324478
44 6.336411
44 6.253346
44 6.426380
44 6.367091
44 6.405759
44 6.310218
44 6.335409
44 6.361849
44 6.220417
44 6.423942
44 6.477700
44 6.442996
44 6.383132
44 6.352630
44 6.224681
44 6.365512
44 6.320697
44 6.302154
44 6.306906
44 6.371762
44 6.382428
44 6.252397
44 6.447665
44 6.509481
44 6.467236
44 6.555373
44 6.645550
44 6.528950
44 6.592016
44 6.503562
44 6.451858
44 6.577858
44 6.645448
44 6.642202
44 6.486607
44 6.534671
44 6.605928
44 6.636134
44 6.657936
44 6.580212
44 6.788626
44 6.470528
44 6.702499
44 6.599397
44 6.406774
44 6.531576
44 6.566576
44 6.537600
44 6.496415
44 6.449414
44 6.706394
44 6.406558
44 6.663922
44 6.483560
44 6.586088
44 6.539699
44 6.477700
44 6.530962
44 6.438526
44 6.603931
44 6.620142
44 6.598423
44 6.667181
44 6.557867
44 6.425366
44 6.430827
44 6.547080
44 6.644128
44 6.560693
44 6.573795
44 6.689747
44 6.483562
44 6.573100
44 6.634793
44 6.629704
44 6.638476
44 6.449290
44 6.541683
44 6.640945
44 6.436561
44 6.551696
44 6.630916
44 6.884840
44 7.008285
44 6.927298
44 6.886306
44 6.921136
44 6.903180
44 6.814114
44 7.004232
44 7.028992
44 7.054782
44 6.910820
44 6.832032
44 6.995561
44 6.772217
44 7.046914
44 6.928045
44 6.844028
44 6.861229
44 6.828568
44 6.719630
44 6.843278
44 6.752148
44 6.813171
44 6.663533
44 6.882297
44 6.745763
44 7.007163
44 6.822017
44 6.724394
44 7.153801
44 6.879613
44 6.826336
44 6.904979
44 6.810653
44 6.823106
44 6.933571
44 7.009708
44 7.016307
44 6.849696
44 6.743324
44 6.788563
44 6.770592
44 6.995916
44 6.900820
44 6.698703
44 6.603118
44 6.845240
44 6.783202
44 6.814799
44 7.001648
44 7.054117
44 6.938884
44 6.879100
44 6.911879
44 6.961081
44 6.788592
44 7.030693
44 7.143972
44 6.882060
44 6.706692
44 7.253123
44 6.967842
44 7.134255
44 7.252620
44 7.249138
44 7.156310
44 7.236764
44 7.289063
44 7.015833
44 7.035865
44 7.103203
44 7.192748
44 7.157481
44 7.018726
44 7.011901
44 6.982480
44 6.888865
44 7.087712
44 7.144864
44 7.091899
44 7.038588
44 7.140797
44 7.287549
44 7.070663
44 7.197561
44 7.194156
44 7.182969
44 7.073046
44 7.160561
44 7.233256
44 7.078216
44 6.960201
44 7.113657
44 7.047699
44 7.124685
44 7.179759
44 7.035464
44 7.015688
44 6.976276
44 7.154620
44 7.176149
44 7.212726
44 7.330376
44 7.297278
44 7.138325
44 7.155039
44 7.115057
44 6.959800
44 6.994368
44 7.087531
44 7.215331
44 7.029948
44 7.175516
44 7.281822
44 7.170667
44 7.018622
44 7.264855
44 6.867719
44 7.220487
44 7.062885
44 7.849425
44 7.371532
44 7.437530
44 7.638108
44 7.961827
44 7.745624
44 7.839325
44 7.967823
44 7.644235
44 7.454825
44 7.942057
44 8.305195
44 8.351854
44 8.871304
44 8.598085
44 8.072386
44 7.970677
44 8.209036
44 8.062192
44 7.887183
44 7.668013
44 7.767581
44 7.878341
44 7.509617
44 7.989587
44 8.103527
44 8.238405
44 8.569463
44 8.443538
44 8.830689
44 8.962050
44 8.982373
44 8.742074
44 9.196234
44 9.205268
44 9.163439
44 9.139124
44 8.961833
44 9.214753
44 9.709818
44 10.169444
44 9.356937
44 9.809893
44 9.573382
44 9.483340
44 8.761339
44 8.374327
44 8.333242
44 7.841879
44 8.066806
44 8.435192
44 7.924938
44 7.880765
44 7.483642
44 7.293432
44 8.012597
44 8.445959
44 9.109375
44 9.442015
44 9.765301
44 7.638099
44 7.797979
44 7.941900
44 7.930026
44 7.845639
44 7.915699
44 7.782961
44 7.946899
44 7.626398
44 7.579657
44 7.821215
44 7.804750
44 7.611881
44 7.541915
44 7.720826
44 7.716858
44 7.879789
44 7.605746
44 7.615858
44 7.553440
44 7.929670
44 7.797004
44 7.734916
44 7.616293
44 7.474007
44 7.883525
44 7.569380
44 7.636328
44 7.585143
44 7.842465
44 7.390690
44 7.629099
44 7.802281
44 7.596690
44 7.553601
44 7.452710
44 7.444231
44 7.895328
44 7.806217
44 7.874122
44 7.651963
44 7.515905
44 7.623384
44 7.638104
44 7.687309
44 7.626373
44 7.809378
44 7.683603
44 7.671811
44 7.378021
44 7.316518
44 7.635388
44 7.968069
44 7.608036
44 7.703589
44 7.491869
44 7.747850
44 7.865414
44 7.986481
44 7.687135
44 7.361648
44 7.548725
44 7.532240
44 7.101042
44 7.686954
44 7.524762
44 7.346209
44 7.670873
44 7.682667
44 7.563950
44 7.411016
44 7.519944
44 7.420903
44 7.579478
44 7.413717
44 7.338567
44 7.597013
44 7.582929
44 7.249048
44 7.656089
44 7.648729
44 7.389418
44 7.606048
44 7.478363
44 7.700962
44 7.416692
44 7.382314
44 7.381696
44 7.469046
44 7.755079
44 7.785446
44 7.872404
44 7.450162
44 7.510681
44 7.350160
44 7.556739
44 7.674623
44 7.606514
44 7.381299
44 7.473509
44 7.714485
44 7.339229
44 7.458508
44 7.328292
44 7.334810
44 7.385664
44 7.357105
44 7.588783
44 7.465690
44 7.409048
44 7.314229
44 7.389509
44 7.428754
44 7.474244
44 7.512563
44 7.704593
44 7.638552
44 7.615818
44 7.425267
44 7.571632
44 6.822610
44 6.787998
44 6.859289
44 6.700027
44 6.624515
44 6.577145
44 6.628807
44 6.500590
44 6.786852
44 6.811192
44 6.589154
44 6.740209
44 6.640347
44 6.808146
44 6.703445
44 6.625474
44 6.869663
44 6.643583
44 6.770450
44 6.621844
44 6.886582
44 6.810919
44 6.675738
44 6.660199
44 6.761313
44 6.890293
44 6.543288
44 6.689150
44 6.522889
44 6.762358
44 6.599312
44 6.733963
44 6.517755
44 6.654731
44 6.852912
44 6.687188
44 6.843049
44 6.681900
44 6.613000
44 6.843196
44 6.821084
44 6.668103
44 6.879087
44 6.820117
44 6.896767
44 6.841028
44 6.775975
44 6.762919
44 6.754942
44 6.706339
44 6.724559
44 6.545492
44 6.712663
44 6.801185
44 6.743600
44 6.847260
44 6.769751
44 6.648002
44 6.577577
44 6.791253
44 7.146664
44 7.087742
44 7.208476
44 7.481578
44 7.212953
44 7.258550
44 7.231526
44 7.259623
44 7.207116
44 7.211426
44 7.381313
44 7.283570
44 7.066182
44 7.181680
44 7.206053
44 7.192870
44 7.322452
44 7.392335
44 7.276200
44 7.421963
44 7.288585
44 7.336907
44 7.227785
44 7.423475
44 7.221454
44 7.462588
44 7.366184
44 7.160481
44 7.287415
44 7.211790
44 7.083919
44 7.152691
44 7.219128
44 7.293760
44 7.340215
44 7.217999
44 7.213346
44 7.350546
44 7.363211
44 7.144352
44 7.338969
44 7.323404
44 7.215093
44 7.026234
44 7.206701
44 7.406376
44 7.373381
44 7.272226
44 7.278374
44 7.261157
44 7.124395
44 7.135424
44 7.041841
44 7.233167
44 7.188022
44 7.337103
44 7.312312
44 7.293454
44 7.349198
44 7.224914
44 6.840851
44 6.930281
44 7.025686
44 6.897001
44 6.884570
44 7.015460
44 6.950219
44 7.114610
44 6.944924
44 7.242742
44 6.909013
44 6.912134
44 7.098036
44 7.132166
44 6.781169
44 6.831503
44 6.930996
44 6.912977
44 7.108232
44 6.827950
44 7.025781
44 6.989022
44 6.813552
44 6.827668
44 7.065252
44 6.903231
44 6.983326
44 6.953867
44 6.964981
44 7.215955
44 6.969636
44 6.888040
44 7.095117
44 6.954533
44 7.062677
44 6.879625
44 6.974724
44 6.958285
44 7.063428
44 6.992369
44 7.102438
44 7.084582
44 6.934738
44 7.114789
44 7.073271
44 7.161376
44 6.845357
44 6.936394
44 7.183473
44 7.072353
44 7.028760
44 7.105246
44 6.854955
44 6.872018
44 6.851763
44 7.004746
44 7.056419
44 6.768809
44 6.868591
44 7.067074
44 6.648966
44 6.844703
44 6.929870
44 6.610513
44 6.670320
44 6.868463
44 6.787744
44 6.591593
44 6.610543
44 6.688783
44 6.623499
44 6.592154
44 6.633765
44 6.653156
44 6.664438
44 6.782574
44 6.543079
44 6.640521
44 6.812862
44 6.767974
44 6.633322
44 6.546463
44 6.750325
44 6.615085
44 6.488947
44 6.616184
44 6.785385
44 6.627495
44 6.554244
44 6.482449
44 6.768663
44 6.822357
44 6.832881
44 6.660498
44 6.604854
44 6.535098
44 6.646780
44 6.762543
44 6.871181
44 6.679590
44 6.582562
44 6.576564
44 6.623842
44 6.849534
44 6.633527
44 6.568070
44 6.765693
44 6.680859
44 6.622921
44 6.818239
44 6.847041
44 6.710358
44 6.796640
44 6.741779
44 6.450237
44 6.760387
44 6.684245
44 6.587286
44 6.505594
44 6.634510
44 6.966931
44 6.939822
44 6.952582
44 7.117973
44 7.014880
44 7.140880
44 7.150026
44 6.883746
44 6.981338
44 7.112570
44 6.902353
44 7.033581
44 6.935398
44 7.173798
44 7.261309
44 7.152453
44 6.969657
44 7.038773
44 6.983443
44 7.060627
44 6.841457
44 6.860434
44 6.975422
44 7.004045
44 6.938997
44 7.020347
44 6.895178
44 6.856866
44 7.062400
44 6.981834
44 7.026158
44 6.941976
44 7.082073
44 7.131060
44 6.879156
44 6.878317
44 7.027191
44 7.122474
44 6.780054
44 6.948115
44 6.692161
44 7.064593
44 6.932323
44 6.879065
44 7.154931
44 7.080364
44 7.028868
44 7.023906
44 6.980735
44 6.869819
44 6.888541
44 7.025111
44 6.909047
44 7.022492
44 7.045784
44 7.039771
44 6.729528
44 7.087378
44 6.798892
44 6.994891
44 7.898095
44 7.652407
44 7.530389
44 7.800502
44 7.636282
44 7.589988
44 7.859997
44 7.688423
44 7.577628
44 7.677476
44 7.539115
44 7.699841
44 7.442230
44 7.535522
44 7.788698
44 7.646891
44 7.460035
44 7.461474
44 7.684450
44 7.535018
44 7.218438
44 7.774012
44 7.511640
44 7.864562
44 7.942538
44 7.890293
44 7.556414
44 7.542406
44 7.600720
44 7.755855
44 7.843778
44 7.719308
44 7.818284
44 7.696405
44 7.872395
44 7.471316
44 7.591229
44 7.944066
44 7.795006
44 7.814434
44 7.473808
44 7.682701
44 7.488563
44 7.522656
44 7.894021
44 7.484981
44 7.378128
44 7.346170
44 7.627082
44 7.810709
44 7.832052
44 7.777997
44 7.629004
44 7.774430
44 7.492643
44 7.666597
44 7.680275
44 7.987105
44 7.497456
44 7.574454
44 7.562816
44 7.515504
44 7.748921
44 7.547535
44 7.421410
44 7.431861
44 7.602209
44 7.500578
44 7.647616
44 7.522032
44 7.635450
44 7.553579
44 7.564795
44 7.395441
44 7.600133
44 7.461841
44 7.311277
44 7.550715
44 7.413242
44 7.241032
44 7.530335
44 7.669237
44 7.537304
44 7.771038
44 7.584979
44 7.370707
44 7.643793
44 7.516835
44 7.597401
44 7.457859
44 7.326307
44 7.530183
44 7.732397
44 7.505353
44 7.527017
44 7.730637
44 7.322164
44 7.467617
44 7.660892
44 7.297351
44 7.588135
44 7.373037
44 7.528416
44 7.728524
44 7.314592
44 7.610672
44 7.448684
44 7.352830
44 7.543705
44 7.298808
44 7.429346
44 7.431760
44 7.354120
44 7.401411
44 7.495984
44 7.585761
44 7.445697
44 7.656276
44 7.560208
44 7.612337
44 7.576227
44 7.493110
44 7.509919
44 7.767217
44 7.588102
44 7.453387
44 7.521572
44 7.313040
44 7.537503
44 7.505804
44 7.794106
44 7.278858
44 7.096421
44 7.645457
44 7.498188
44 7.519868
44 7.344366
44 7.464957
44 7.593071
44 7.616493
44 7.603281
44 7.710743
44 7.517552
44 7.511315
44 7.425498
44 7.568879
44 7.554189
44 7.564052
44 7.621964
44 7.477172
44 7.745719
44 7.733547
44 7.637909
44 7.567885
44 7.500483
44 7.576259
44 7.932104
44 7.739073
44 7.537426
44 7.501958
44 7.650685
44 7.770950
44 7.741379
44 7.688786
44 7.539956
44 7.580971
44 7.436482
44 7.709180
44 7.552034
44 7.579872
44 7.688406
44 7.634117
44 7.896674
44 7.503580
44 7.818218
44 7.713384
44 7.615808
44 7.524439
44 7.747322
44 7.687744
44 6.729003
44 7.019873
44 6.706411
44 6.611401
44 6.733731
44 6.699782
44 6.719725
44 6.581097
44 6.792235
44 6.722197
44 6.610219
44 6.736225
44 6.690639
44 6.673436
44 6.558874
44 6.613191
44 6.770841
44 6.409705
44 6.656239
44 6.687806
44 6.735221
44 6.714378
44 6.828543
44 6.564489
44 6.882580
44 6.713031
44 6.580230
44 6.669577
44 6.600074
44 6.682536
44 6.772083
44 6.667644
44 6.677446
44 6.680399
44 6.551417
44 6.521433
44 6.751212
44 6.870842
44 6.558016
44 6.850646
44 6.649096
44 6.681208
44 6.648256
44 6.846145
44 6.725878
44 6.495985
44 6.695586
44 6.716143
44 6.684808
44 6.778171
44 6.605066
44 6.677752
44 6.611789
44 6.646759
44 6.723911
44 6.815414
44 6.675951
44 6.765404
44 6.643062
44 6.872440
44 6.944538
44 7.298716
44 7.131236
44 7.102855
44 7.156199
44 6.984711
44 7.010083
44 7.047227
44 7.121809
44 7.058994
44 7.013300
44 6.883444
44 7.063068
44 6.926567
44 7.105859
44 6.944214
44 6.898530
44 7.029322
44 6.821351
44 6.988953
44 6.963535
44 7.053985
44 7.229925
44 7.131760
44 6.965671
44 7.173963
44 7.298691
44 6.930345
44 7.240980
44 7.224681
44 7.491839
44 7.312416
44 6.861464
44 6.900214
44 6.986725
44 7.013424
44 7.267485
44 7.142762
44 7.041270
44 6.904090
44 7.053743
44 7.011449
44 7.113186
44 6.815066
44 6.809715
44 7.056545
44 6.974091
44 6.859643
44 7.026526
44 6.768587
44 7.105218
44 7.094318
44 7.026261
44 7.286407
44 7.036486
44 7.286590
44 7.231818
44 7.220463
44 7.054387
44 7.139431
44 7.296313
44 7.101620
44 7.205816
44 7.276920
44 7.639244
44 7.040518
44 7.293769
44 7.202391
44 7.388704
44 7.153386
44 7.313290
44 7.200011
44 7.189439
44 7.342215
44 7.694939
44 7.302199
44 7.206158
44 7.189834
44 7.083547
44 7.144328
44 7.058723
44 7.182417
44 7.399904
44 7.188624
44 7.197698
44 6.981831
44 7.015524
44 7.118404
44 7.017021
44 7.150666
44 7.204630
44 7.280584
44 7.352043
44 7.266389
44 7.197671
44 7.195337
44 7.115814
44 7.021035
44 6.937972
44 7.105387
44 7.031183
44 7.038061
44 7.048764
44 7.245149
44 7.209043
44 7.422081
44 7.355850
44 7.428337
44 7.186137
44 7.101508
44 7.004182
44 7.367302
44 7.406112
44 7.366179
44 7.338647
44 7.202127
44 7.216455
44 7.242693
44 7.055962
44 6.881121
44 7.367264
44 7.193579
44 6.995374
44 6.965299
44 6.951524
44 7.080344
44 7.058659
44 6.914132
44 7.247381
44 7.045915
44 7.038008
44 7.132552
44 7.144309
44 7.311511
44 7.105435
44 7.223377
44 7.131929
44 7.037494
44 6.991415
44 7.257918
44 6.936901
44 6.999727
44 6.979430
44 7.263744
44 6.956586
44 7.043191
44 7.147537
44 6.939056
44 6.942991
44 6.815919
44 6.907265
44 7.014810
44 6.972544
44 6.982800
44 7.084572
44 7.033569
44 6.992698
44 7.203846
44 6.868178
44 7.031790
44 6.867900
44 6.930461
44 7.001596
44 7.086772
44 7.040485
44 7.135827
44 7.097774
44 7.029229
44 7.293282
44 6.971806
44 7.161820
44 7.072182
44 6.977557
44 7.162753
44 7.024635
44 6.968941
44 7.058431
44 7.113091
44 7.080489
44 7.129861
44 7.223004
44 6.889941
44 6.872660
44 6.908790
44 7.149759
44 6.978614
44 7.103106
44 7.123147
44 6.959747
44 6.948057
44 6.989188
44 6.968138
44 6.982937
44 7.025851
44 6.947419
44 6.936547
44 6.949453
44 7.200685
44 7.000484
44 7.021054
44 7.106500
44 7.039524
44 6.980938
44 7.165212
44 7.038152
44 7.059690
44 7.118142
44 7.034414
44 6.973815
44 6.968981
44 7.125594
44 7.250644
44 7.114742
44 6.948341
44 7.008942
44 6.861129
44 7.018252
44 7.123531
44 7.108939
44 6.991409
44 6.958295
44 7.046270
44 6.941672
44 7.112251
44 6.997237
44 6.945144
44 6.921153
44 7.164635
44 7.075265
44 7.109664
44 7.076770
44 7.218914
44 7.219444
44 7.025358
44 7.003604
44 6.935300
44 7.101264
44 7.021598
44 7.018839
44 7.061198
44 7.604366
44 7.395063
44 7.470789
44 7.450756
44 7.366360
44 7.213370
44 7.318254
44 7.355295
44 7.317890
44 7.374208
44 7.505617
44 7.408865
44 7.495933
44 7.303414
44 7.387801
44 7.400028
44 7.520263
44 7.415570
44 7.501962
44 7.201538
44 7.351117
44 7.285053
44 7.425307
44 7.191104
44 7.465124
44 7.305111
44 7.231417
44 7.380843
44 7.385642
44 7.352761
44 7.397047
44 7.175471
44 7.454639
44 7.509836
44 7.452344
44 7.230079
44 7.283060
44 7.444151
44 7.349619
44 7.652411
44 7.483173
44 7.462567
44 7.494719
44 7.414494
44 7.336796
44 7.333688
44 7.342441
44 7.417793
44 7.337459
44 7.241979
44 7.185982
44 7.442289
44 7.303932
44 7.538301
44 7.423057
44 7.623819
44 7.571550
44 7.330971
44 7.384898
44 7.327608
44 6.355896
44 6.295753
44 6.254005
44 6.310964
44 6.077387
44 6.173985
44 6.158571
44 6.351054
44 6.245263
44 6.354166
44 6.082980
44 6.438461
44 6.431436
44 6.143561
44 6.369136
44 6.484029
44 6.340110
44 6.352034
44 6.078832
44 6.256813
44 6.293840
44 6.360213
44 6.496556
44 6.206117
44 6.256862
44 6.259656
44 6.280718
44 6.370264
44 6.305494
44 6.343257
44 6.245679
44 6.049030
44 6.235976
44 6.394259
44 6.431912
44 6.401883
44 6.311108
44 6.316821
44 6.496508
44 6.256638
44 6.405094
44 6.303166
44 6.233225
44 6.227431
44 6.378069
44 6.232071
44 6.327228
44 6.230597
44 6.171448
44 6.433674
44 6.342072
44 6.314062
44 6.293003
44 6.290872
44 6.394380
44 6.555600
44 6.271162
44 6.335777
44 6.304383
44 6.178650
44 7.908027
44 8.146886
44 7.846388
44 7.847495
44 7.910950
44 7.978892
44 7.885998
44 7.726168
44 7.693354
44 8.043646
44 7.455358
44 7.790887
44 7.394309
44 7.924391
44 7.854178
44 7.809404
44 7.755471
44 7.849783
44 7.965281
44 7.960544
44 7.794706
44 7.876811
44 7.831204
44 7.733861
44 7.756346
44 7.897854
44 7.755929
44 7.923535
44 7.655665
44 7.818795
44 7.586563
44 7.764131
44 8.085789
44 7.990935
44 8.173394
44 7.993100
44 8.166089
44 8.187458
44 8.287683
44 8.286727
44 8.211468
44 7.998162
44 8.047224
44 8.162508
44 8.042187
44 7.997351
44 7.798626
44 8.404317
44 7.901242
44 8.035165
44 7.849218
44 8.179320
44 7.985170
44 8.134146
44 8.161006
44 8.100086
44 8.152024
44 8.073162
44 8.077067
44 7.942638
44 7.378865
44 7.611381
44 7.599696
44 7.361498
44 7.461494
44 7.672415
44 7.525446
44 7.331677
44 7.386282
44 7.388326
44 7.301155
44 7.400154
44 7.518086
44 7.655720
44 7.650087
44 7.415103
44 7.793601
44 7.387964
44 7.612698
44 7.429136
44 7.524425
44 7.562064
44 7.540636
44 7.433568
44 7.644883
44 7.580128
44 7.253101
44 7.589809
44 7.605238
44 7.421704
44 7.691970
44 7.433620
44 7.703396
44 7.488324
44 7.418364
44 7.602667
44 7.263158
44 7.436495
44 7.467352
44 7.381075
44 7.297146
44 7.338796
44 7.275578
44 7.545921
44 7.762299
44 7.510796
44 7.550497
44 7.481625
44 7.609348
44 7.521627
44 7.453645
44 7.513155
44 7.440297
44 7.473642
44 7.433635
44 7.391826
44 7.449619
44 7.475283
44 7.589367
44 7.549252
44 6.480051
44 6.299666
44 6.586874
44 6.238310
44 6.468787
44 6.609723
44 6.542854
44 6.290972
44 6.345892
44 6.447128
44 6.501169
44 6.481447
44 6.567505
44 6.561403
44 6.465928
44 6.365913
44 6.473755
44 6.348009
44 6.422438
44 6.371801
44 6.457983
44 6.381313
44 6.539009
44 6.400495
44 6.459357
44 6.500724
44 6.519677
44 6.433762
44 6.437984
44 6.511547
44 6.417264
44 6.434424
44 6.503852
44 6.493165
44 6.547201
44 6.603131
44 6.384949
44 6.331867
44 6.459420
44 6.471733
44 6.490629
44 6.476784
44 6.401198
44 6.231480
44 6.358945
44 6.206076
44 6.651965
44 6.556407
44 6.472424
44 6.426455
44 6.589201
44 6.504062
44 6.496763
44 6.437542
44 6.531817
44 6.394401
44 6.452454
44 6.371293
44 6.529306
44 6.494106
44 6.710648
44 6.830344
44 6.552418
44 6.725196
44 6.944772
44 6.537580
44 6.604122
44 6.695847
44 6.600003
44 6.673681
44 6.702936
44 6.653824
44 6.594556
44 6.596611
44 6.638455
44 6.642217
44 6.637718
44 6.826218
44 6.759398
44 6.642536
44 6.829204
44 6.943815
44 6.740779
44 6.817179
44 6.593022
44 6.527999
44 6.872540
44 6.622766
44 6.587054
44 6.872659
44 7.008476
44 6.620812
44 6.701534
44 6.773552
44 6.717124
44 6.866691
44 6.805508
44 6.666572
44 6.684832
44 6.790383
44 6.818307
44 6.723148
44 6.744886
44 6.820994
44 6.820989
44 6.970865
44 6.781587
44 6.576378
44 6.701007
44 6.687682
44 6.911327
44 6.708232
44 6.764378
44 6.842703
44 6.714482
44 6.545078
44 6.819006
44 6.658359
44 6.705179
44 6.701887
44 7.152497
44 7.139451
44 7.299833
44 7.236467
44 6.998149
44 6.765850
44 6.966917
44 6.845271
44 7.021534
44 6.961187
44 7.029515
44 7.236470
44 7.265077
44 7.231558
44 6.788096
44 7.053224
44 7.273472
44 7.284431
44 7.081983
44 7.149544
44 6.942017
44 7.073776
44 6.792591
44 6.977520
44 7.238800
44 6.991860
44 7.190887
44 7.427923
44 7.256921
44 6.931856
44 6.952803
44 6.637441
44 6.778277
44 6.932464
44 6.842708
44 7.170173
44 7.384113
44 7.238228
44 7.295598
44 6.998934
44 6.977842
44 7.055026
44 7.229536
44 6.658939
44 6.884290
44 7.191524
44 7.008531
44 6.840978
44 7.324972
44 6.674158
44 6.957061
44 7.032644
44 7.151647
44 7.199621
44 7.113598
44 7.295206
44 6.990662
44 7.078325
44 6.944929
44 6.886914
44 6.801262
44 6.894838
44 6.928439
44 6.951719
44 6.685301
44 6.644870
44 6.762473
44 6.903676
44 6.594761
44 6.743162
44 6.819905
44 6.776252
44 6.679098
44 6.826437
44 6.830377
44 6.605185
44 6.868990
44 6.744323
44 6.846505
44 6.778669
44 6.911037
44 6.757022
44 6.906945
44 6.893987
44 6.725335
44 6.843716
44 6.798632
44 6.867069
44 6.888321
44 6.688429
44 6.898692
44 6.951023
44 6.809795
44 6.875748
44 6.881687
44 6.717701
44 6.856686
44 6.856562
44 7.111538
44 6.866663
44 6.741242
44 6.838183
44 6.709429
44 6.684870
44 6.791493
44 6.846048
44 6.798363
44 6.743847
44 6.687403
44 6.935155
44 6.885866
44 6.771286
44 6.863695
44 6.850430
44 6.919166
44 6.826075
44 6.929149
44 6.843603
44 6.721960
44 6.831047
44 6.533487
44 6.427483
44 6.494965
44 6.381497
44 6.328532
44 6.649457
44 6.517213
44 6.377976
44 6.396621
44 6.546677
44 6.343935
44 6.291533
44 6.464429
44 6.565043
44 6.484458
44 6.563306
44 6.565295
44 6.403130
44 6.451722
44 6.571943
44 6.359050
44 6.381448
44 6.424110
44 6.412811
44 6.498103
44 6.442698
44 6.406014
44 6.408538
44 6.347573
44 6.399754
44 6.463374
44 6.299395
44 6.371332
44 6.254800
44 6.455355
44 6.453455
44 6.478740
44 6.473663
44 6.454543
44 6.511815
44 6.322521
44 6.538249
44 6.504733
44 6.450063
44 6.492308
44 6.463183
44 6.245491
44 6.447715
44 6.356962
44 6.369745
44 6.402335
44 6.474705
44 6.240588
44 6.397189
44 6.403190
44 6.372928
44 6.307584
44 6.492433
44 6.312212
44 6.467085
44 7.275273
44 7.296318
44 7.316422
44 7.098402
44 7.010466
44 7.169931
44 7.477717
44 7.401401
44 7.301129
44 7.358556
44 7.358880
44 6.912759
44 7.395569
44 7.671955
44 7.245203
44 7.484960
44 7.121640
44 7.266142
44 7.146593
44 7.104666
44 7.294722
44 7.482945
44 7.347882
44 7.165217
44 7.260563
44 7.253794
44 7.363427
44 7.233160
44 7.459440
44 7.562046
44 7.340501
44 7.438513
44 7.187081
44 7.648774
44 7.525814
44 7.414349
44 7.412900
44 7.417290
44 7.378645
44 7.357526
44 7.257685
44 7.472095
44 7.717913
44 7.483855
44 7.448261
44 7.515020
44 7.292949
44 7.504345
44 7.283236
44 7.149567
44 7.270186
44 7.545244
44 7.614445
44 7.501247
44 7.327242
44 7.187222
44 7.187331
44 7.367947
44 7.197070
44 7.047160
44 7.167227
44 7.195574
44 7.345800
44 7.286566
44 7.202559
44 7.391782
44 7.103151
44 7.309590
44 7.475186
44 7.239147
44 7.228445
44 7.310233
44 7.369846
44 7.148623
44 7.360738
44 7.058928
44 7.221132
44 7.454699
44 7.139997
44 7.205238
44 7.254966
44 7.061639
44 7.174800
44 7.089246
44 7.158870
44 7.215678
44 7.244624
44 7.326532
44 7.116579
44 7.111060
44 7.278682
44 7.246037
44 7.153489
44 6.945424
44 7.388545
44 7.097174
44 7.134319
44 6.865327
44 7.414839
44 7.061591
44 6.976537
44 7.155659
44 6.909450
44 7.187746
44 7.156881
44 7.157581
44 7.223021
44 7.119482
44 7.144335
44 7.200631
44 7.421608
44 7.209891
44 7.332923
44 7.172822
44 7.134312
44 7.192439
44 7.297356
44 7.306839
44 7.282428
44 7.239618
44 6.980193
44 7.198260
44 6.948957
44 7.078755
44 7.211544
44 7.243926
44 7.095688
44 7.103043
44 7.110886
44 6.941131
44 6.905530
44 6.888198
44 6.955730
44 7.105461
44 7.157797
44 7.016954
44 7.076558
44 7.078315
44 7.105518
44 6.640475
44 7.110473
44 7.025404
44 6.966331
44 7.101389
44 7.164443
44 7.057493
44 6.987977
44 7.176216
44 7.334006
44 7.207743
44 7.200691
44 6.838282
44 7.080742
44 6.910412
44 7.070674
44 7.108596
44 7.142433
44 7.401191
44 6.986366
44 6.931804
44 7.118661
44 6.990458
44 6.992865
44 6.993260
44 7.110593
44 7.160305
44 6.877313
44 7.022621
44 7.093296
44 6.831631
44 6.981118
44 7.216268
44 7.087930
44 7.001786
44 7.085917
44 7.239048
44 6.945289
44 7.038812
44 7.142648
44 7.171694
44 6.920421
44 6.861964
44 6.876456
44 6.992652
44 6.785705
44 6.982125
44 6.602073
44 6.707525
44 6.953114
44 6.802279
44 6.673138
44 6.856761
44 6.889766
44 6.826904
44 6.886468
44 6.825405
44 6.771791
44 6.843339
44 6.882371
44 6.834536
44 6.991805
44 6.730039
44 6.801869
44 6.865318
44 6.861534
44 6.860023
44 7.071334
44 7.008907
44 6.869882
44 7.009578
44 6.848490
44 6.890584
44 6.746162
44 6.816564
44 6.906974
44 6.890013
44 6.994722
44 6.900914
44 6.859833
44 6.905069
44 7.040757
44 6.902008
44 6.882139
44 6.955426
44 6.808588
44 6.972215
44 7.193532
44 7.052787
44 7.052898
44 6.985702
44 7.137561
44 6.945583
44 6.857841
44 7.048126
44 6.950880
44 6.959928
44 7.028381
44 7.088006
44 6.984204
44 7.066681
44 6.395759
44 6.370589
44 6.511902
44 6.414436
44 6.446709
44 6.396582
44 6.375167
44 6.239022
44 6.388110
44 6.351048
44 6.482304
44 6.357076
44 6.447595
44 6.587474
44 6.568921
44 6.373318
44 6.626747
44 6.401127
44 6.350964
44 6.440075
44 6.577730
44 6.260900
44 6.463859
44 6.326182
44 6.434431
44 6.496492
44 6.355617
44 6.535044
44 6.509926
44 6.553599
44 6.501045
44 6.465795
44 6.502777
44 6.585692
44 6.557173
44 6.413361
44 6.445020
44 6.451105
44 6.479383
44 6.556442
44 6.314796
44 6.396161
44 6.442969
44 6.511791
44 6.551874
44 6.493787
44 6.424859
44 6.519294
44 6.501071
44 6.408613
44 6.419422
44 6.388480
44 6.462739
44 6.470179
44 6.367108
44 6.610246
44 6.361420
44 6.430103
44 6.292706
44 6.520935
44 7.741925
44 7.523927
44 7.762044
44 7.653446
44 7.549917
44 7.583909
44 7.695723
44 7.582732
44 7.874826
44 7.779466
44 7.852870
44 7.530177
44 7.823192
44 7.778675
44 7.460982
44 7.594263
44 7.632001
44 7.663740
44 7.917638
44 7.799008
44 7.672184
44 7.396604
44 7.636009
44 7.679362
44 7.632159
44 7.817132
44 7.653112
44 7.643037
44 7.887790
44 7.667500
44 7.683158
44 7.460465
44 7.605794
44 7.678681
44 7.714941
44 7.776774
44 7.486054
44 7.734711
44 7.580170
44 7.327418
44 7.687993
44 7.578790
44 7.721581
44 7.819548
44 7.865935
44 7.851705
44 7.704883
44 7.908543
44 7.893866
44 7.822362
44 7.774274
44 7.401177
44 7.822947
44 7.377781
44 7.739515
44 7.736360
44 7.734953
44 7.665313
44 7.717111
44 7.697632
44 7.387479
44 7.372962
44 7.288246
44 7.246440
44 7.370673
44 7.379917
44 7.281718
44 7.352600
44 7.254741
44 7.445466
44 7.405094
44 7.463455
44 7.193453
44 7.205089
44 7.309250
44 7.331618
44 7.279158
44 7.332808
44 7.118997
44 7.346606
44 7.386468
44 7.389457
44 7.193771
44 7.242294
44 7.064337
44 7.367277
44 7.293012
44 7.378298
44 7.507402
44 7.327731
44 7.167516
44 7.324661
44 7.312894
44 7.240822
44 7.338991
44 7.356841
44 7.157887
44 7.205067
44 7.626012
44 7.439165
44 7.258271
44 7.391537
44 7.401870
44 7.155603
44 7.297084
44 7.299719
44 7.272798
44 7.440410
44 7.081941
44 7.413336
44 6.910562
44 7.252557
44 7.113498
44 7.402412
44 7.273390
44 7.244366
44 7.327589
44 7.364327
44 7.134165
44 7.308857
44 7.478916
44 7.312615
44 7.687367
44 7.726728
44 7.472368
44 7.359536
44 7.395232
44 7.586873
44 7.592719
44 7.372297
44 7.529529
44 7.345760
44 7.413779
44 7.779249
44 7.426695
44 7.444102
44 7.322002
44 7.404649
44 7.538102
44 7.699023
44 7.805811
44 7.657161
44 7.518123
44 7.592346
44 7.595698
44 7.478638
44 7.520648
44 7.486736
44 7.531475
44 7.478034
44 7.336148
44 7.544233
44 7.579459
44 7.617728
44 7.851193
44 7.492875
44 7.587430
44 7.608909
44 7.490926
44 7.399073
44 7.700485
44 7.308473
44 7.313941
44 7.404065
44 7.530288
44 7.312277
44 7.393478
44 7.301297
44 7.557577
44 7.343948
44 7.342283
44 7.546670
44 7.631599
44 7.186941
44 7.651720
44 7.532438
44 7.450261
44 7.486030
44 7.671010
44 7.376025
44 7.367833
44 7.466697
44 7.599033
44 7.531190
44 7.394461
44 7.379676
44 7.422086
44 7.445922
44 7.407590
44 7.367094
44 7.385468
44 7.474425
44 7.346907
44 7.396750
44 7.533116
44 7.574291
44 7.403044
44 7.437209
44 7.227967
44 7.414626
44 7.423022
44 7.515669
44 7.474860
44 7.483429
44 7.536385
44 7.421438
44 7.621575
44 7.473977
44 7.473139
44 7.652865
44 7.558156
44 7.650225
44 7.663655
44 7.403907
44 7.672980
44 7.551235
44 7.438511
44 7.432016
44 7.114056
44 7.548714
44 7.439211
44 7.745319
44 7.431497
44 7.608750
44 7.573981
44 7.577003
44 7.490025
44 7.576575
44 7.492283
44 7.571709
44 7.550399
44 7.673916
44 7.556669
44 7.516138
44 7.428268
44 7.422909
44 7.390179
44 7.300017
44 7.326968
44 7.470151
44 7.724694
44 7.587840
44 7.701896
44 7.716829
44 7.618978
44 7.481888
44 7.562238
44 7.776805
44 7.784469
44 7.676602
44 7.585838
44 8.051786
44 7.635178
44 7.628441
44 7.563739
44 7.776452
44 7.552348
44 7.698979
44 7.578613
44 7.670497
44 7.693729
44 7.675357
44 7.783799
44 7.660248
44 7.465466
44 7.449105
44 7.793354
44 7.477808
44 7.491066
44 7.882551
44 7.364668
44 7.604657
44 7.648025
44 7.696283
44 7.705729
44 7.652499
44 7.627383
44 7.713854
44 7.786759
44 7.977820
44 7.720410
44 7.703543
44 7.731549
44 7.522282
44 7.641062
44 7.466739
44 7.751576
44 7.576141
44 7.685135
44 7.657600
44 7.830552
44 7.794379
44 7.799587
44 7.743882
44 7.822669
44 7.629097
44 7.654908
44 7.537341
44 7.752129
44 7.753629
44 7.281714
44 7.239138
44 7.245204
44 7.196305
44 7.221622
44 7.321086
44 7.169564
44 7.186747
44 7.382238
44 7.445041
44 7.161429
44 7.308823
44 7.242053
44 7.394955
44 7.347960
44 7.139317
44 7.154248
44 7.272534
44 7.112014
44 7.173699
44 7.294843
44 7.128362
44 7.226984
44 7.430549
44 7.094962
44 7.314935
44 7.212039
44 7.297923
44 7.375095
44 7.192754
44 7.292112
44 7.021398
44 7.213802
44 7.142544
44 7.138658
44 7.327485
44 7.384375
44 7.332176
44 7.391062
44 7.228722
44 7.345595
44 7.410495
44 7.395517
44 7.322180
44 7.310017
44 7.278223
44 7.339262
44 7.156225
44 7.134824
44 7.346672
44 7.370383
44 7.321504
44 7.206371
44 7.326574
44 7.112155
44 7.390573
44 7.196381
44 7.424405
44 7.179946
44 7.152031
44 8.011967
44 7.997682
44 8.255043
44 8.078625
44 8.169669
44 7.954600
44 7.713180
44 8.042675
44 8.009107
44 8.153801
44 8.086436
44 8.055980
44 8.047951
44 8.059374
44 8.064374
44 7.869007
44 8.062683
44 8.120237
44 7.784354
44 7.959846
44 7.932679
44 7.859371
44 7.950137
44 8.163983
44 8.091029
44 8.046083
44 8.192182
44 7.699550
44 8.274907
44 7.903501
44 7.892851
44 7.851853
44 8.052849
44 8.149224
44 8.029793
44 8.084632
44 8.016193
44 8.106724
44 7.952347
44 8.227560
44 8.224238
44 7.899473
44 7.665781
44 8.187653
44 7.873590
44 7.848311
44 8.005390
44 8.026515
44 8.139425
44 7.984097
44 7.634579
44 7.663461
44 8.063353
44 8.199209
44 7.818059
44 7.905749
44 7.914901
44 8.072126
44 8.058180
44 7.715472
44 6.939074
44 7.156847
44 7.057690
44 7.082231
44 7.135785
44 7.115338
44 7.016309
44 7.050866
44 7.310466
44 7.046112
44 7.071928
44 7.395573
44 7.275390
44 7.170830
44 7.406001
44 7.271154
44 7.175032
44 7.214536
44 7.258964
44 7.001992
44 7.068347
44 7.173577
44 7.172157
44 7.020016
44 7.167519
44 7.328207
44 7.216420
44 7.054022
44 7.352276
44 7.060639
44 7.227971
44 7.388915
44 7.144578
44 7.013226
44 7.219254
44 7.096180
44 7.301391
44 7.146437
44 7.106647
44 7.170385
44 7.118309
44 7.114491
44 7.227403
44 7.166635
44 7.096764
44 7.075394
44 7.340353
44 7.111289
44 7.358917
44 7.316209
44 7.090275
44 6.958401
44 7.086394
44 6.958640
44 7.115664
44 7.170418
44 7.229471
44 7.179252
44 7.355229
44 7.224020
44 7.135360
44 7.393314
44 7.602914
44 7.559192
44 7.704100
44 7.193612
44 7.395286
44 7.318487
44 7.350856
44 7.263209
44 7.623408
44 7.452168
44 7.387794
44 7.305661
44 7.295404
44 7.406731
44 7.050682
44 7.192510
44 7.337056
44 7.372956
44 7.648177
44 7.516968
44 7.502006
44 7.491053
44 7.356561
44 7.083017
44 7.413996
44 7.315925
44 7.370075
44 7.611026
44 7.555447
44 7.286451
44 7.464199
44 7.178747
44 7.246494
44 7.362576
44 7.386348
44 7.367444
44 7.284640
44 7.199247
44 7.281775
44 7.215158
44 7.576436
44 7.070839
44 7.355034
44 7.119827
44 7.201960
44 7.482237
44 7.263044
44 7.277168
44 7.345828
44 7.152987
44 7.456073
44 7.439923
44 7.327216
44 7.431973
44 7.473364
44 7.283535
44 7.229350
44 7.476522
44 6.974260
44 7.029499
44 7.189961
44 7.042567
44 6.919705
44 6.930627
44 6.982267
44 7.020047
44 6.982123
44 7.154438
44 7.040450
44 7.136958
44 7.198802
44 7.047119
44 7.139145
44 7.141292
44 6.912439
44 6.914411
44 6.915751
44 7.066127
44 6.914867
44 6.970320
44 7.116330
44 7.184497
44 6.992272
44 7.136922
44 6.847790
44 7.025235
44 6.893509
44 6.754260
44 7.030806
44 7.089107
44 7.025533
44 7.054170
44 7.043487
44 6.953054
44 7.039080
44 7.038491
44 6.983483
44 7.182172
44 7.262529
44 7.045131
44 7.092587
44 7.138154
44 7.104083
44 7.028787
44 7.118738
44 7.123798
44 7.136222
44 7.058164
44 7.090656
44 6.962402
44 6.897858
44 7.218127
44 6.979715
44 7.015295
44 7.116445
44 6.945142
44 7.023924
44 6.971876
44 7.357581
44 7.146303
44 7.237557
44 7.270520
44 7.230897
44 7.251961
44 7.352945
44 7.242658
44 7.216960
44 7.291393
44 7.181469
44 7.231072
44 7.153326
44 6.947883
44 7.440312
44 7.474183
44 7.262970
44 7.079451
44 7.195377
44 7.037379
44 7.249162
44 7.148056
44 7.208704
44 7.183653
44 7.209407
44 7.333754
44 7.345507
44 7.299248
44 7.310576
44 7.091518
44 7.062920
44 7.217026
44 7.078429
44 6.830523
44 7.275256
44 7.254115
44 7.136717
44 7.185812
44 7.068950
44 6.972204
44 7.186846
44 7.054950
44 7.220124
44 7.088305
44 7.203049
44 7.242370
44 7.326084
44 7.115238
44 7.402005
44 6.957756
44 7.225659
44 7.020496
44 7.268088
44 7.366884
44 7.169589
44 7.066363
44 7.045760
44 7.108273
44 7.040448
44 7.168969
44 7.168158
44 7.335826
44 7.253509
44 7.231467
44 7.171524
44 7.340686
44 7.268173
44 7.538435
44 7.050378
44 7.269076
44 7.343706
44 7.382481
44 7.080638
44 7.007352
44 7.232395
44 6.896520
44 7.182423
44 7.045503
44 7.016611
44 7.060713
44 7.196419
44 7.051385
44 7.214116
44 7.196475
44 7.138330
44 7.317976
44 7.321481
44 7.152561
44 7.010981
44 7.097938
44 7.070047
44 7.327135
44 7.165118
44 7.059963
44 7.155789
44 7.175337
44 7.233036
44 7.257936
44 7.180168
44 7.125374
44 7.347500
44 7.205883
44 7.270115
44 7.197550
44 7.164870
44 7.217834
44 7.374579
44 7.165685
44 6.792813
44 6.846320
44 6.933219
44 7.215379
44 7.067979
44 7.252625
44 7.301045
44 7.004739
44 7.138016
44 7.096861
44 7.069855
44 7.365638
44 7.155572
44 6.762383
44 6.881277
44 6.722566
44 7.142527
44 6.738686
44 6.652406
44 6.797250
44 6.625044
44 6.754346
44 6.684003
44 6.884335
44 6.966069
44 6.933313
44 6.785864
44 6.632786
44 6.894371
44 6.926233
44 6.937698
44 6.868631
44 6.891654
44 6.603238
44 6.712511
44 6.816579
44 6.603561
44 6.891206
44 7.061246
44 7.043546
44 6.746742
44 7.046083
44 6.834348
44 6.724321
44 6.931858
44 7.042528
44 6.919230
44 6.858577
44 6.851230
44 6.927519
44 6.752476
44 6.493867
44 6.916551
44 6.758235
44 6.866672
44 6.843975
44 6.729406
44 6.746168
44 6.757044
44 6.717118
44 6.749348
44 6.662756
44 6.665626
44 6.789008
44 7.155762
44 6.663991
44 7.128595
44 6.653928
44 6.948880
44 7.002850
44 6.651797
44 6.692433
44 6.555352
44 6.461134
44 6.447230
44 6.599551
44 6.634057
44 6.441239
44 6.453335
44 6.385417
44 6.343763
44 6.567621
44 6.701813
44 6.606204
44 6.677532
44 6.536942
44 6.448374
44 6.490576
44 6.490071
44 6.478788
44 6.444059
44 6.508269
44 6.572618
44 6.463130
44 6.489352
44 6.538776
44 6.541511
44 6.503489
44 6.499290
44 6.571920
44 6.432757
44 6.589624
44 6.611404
44 6.438076
44 6.510699
44 6.499534
44 6.496298
44 6.462118
44 6.468653
44 6.498532
44 6.513053
44 6.536882
44 6.585205
44 6.616973
44 6.647202
44 6.537861
44 6.463067
44 6.492575
44 6.492007
44 6.440667
44 6.458720
44 6.427310
44 6.251778
44 6.543066
44 6.533572
44 6.718835
44 6.529922
44 6.496947
44 6.486945
44 6.470049
44 6.579267
44 6.580625
44 6.891347
44 7.071315
44 7.119594
44 6.922318
44 7.074766
44 7.001989
44 7.041446
44 7.044412
44 6.846870
44 6.982922
44 6.815255
44 6.941553
44 7.057895
44 6.959743
44 7.029327
44 6.906773
44 6.955050
44 7.043134
44 6.891319
44 6.968071
44 7.101491
44 7.024436
44 7.091369
44 7.223701
44 6.914316
44 7.026627
44 6.895777
44 7.024176
44 7.089496
44 7.029509
44 7.080217
44 6.961656
44 6.978225
44 6.954207
44 6.787702
44 6.992910
44 7.090928
44 6.738984
44 7.144467
44 7.044076
44 6.998750
44 6.861055
44 7.023994
44 7.004199
44 6.851024
44 6.790134
44 7.138441
44 6.890252
44 6.944253
44 7.025494
44 7.024994
44 7.170151
44 6.862336
44 7.008310
44 7.073523
44 6.953794
44 6.976703
44 6.907523
44 7.036651
44 7.009427
44 6.178951
44 6.062077
44 6.056838
44 5.994038
44 6.041081
44 6.078595
44 6.068692
44 6.092072
44 5.899591
44 6.129135
44 6.058095
44 6.094243
44 6.036265
44 6.072976
44 6.141307
44 6.273191
44 6.101231
44 6.140280
44 6.058538
44 6.015091
44 6.127103
44 6.087274
44 6.069758
44 5.937808
44 6.053171
44 6.074468
44 5.981411
44 5.999557
44 6.122151
44 5.933471
44 5.905840
44 6.161681
44 6.087434
44 6.150922
44 6.184903
44 6.108313
44 6.034275
44 6.044888
44 6.021590
44 5.933852
44 6.191331
44 6.076047
44 6.113994
44 6.060428
44 6.045343
44 5.943668
44 6.019775
44 6.108163
44 6.019074
44 6.113843
44 5.927874
44 6.023757
44 6.128841
44 6.216363
44 6.121121
44 6.265233
44 6.009277
44 6.037229
44 6.082126
44 6.211084
44 6.743906
44 6.849295
44 6.858290
44 6.772681
44 6.851092
44 6.612127
44 6.896004
44 6.690488
44 6.785141
44 6.600917
44 6.711846
44 6.720886
44 6.799660
44 6.673601
44 6.742383
44 6.772497
44 6.874016
44 6.776134
44 6.905696
44 6.812959
44 6.800117
44 6.776582
44 6.924613
44 6.771130
44 6.465798
44 6.746086
44 6.681497
44 6.800527
44 6.736042
44 6.737885
44 6.690728
44 6.615378
44 6.854863
44 6.763013
44 6.452079
44 6.600721
44 6.789002
44 6.670808
44 6.853779
44 6.922462
44 6.739502
44 6.687038
44 6.682528
44 6.892415
44 6.680915
44 6.650445
44 6.641998
44 6.883596
44 6.709716
44 6.767974
44 6.755480
44 6.571268
44 6.714759
44 6.692464
44 6.823146
44 6.816448
44 6.641031
44 6.790716
44 6.616045
44 6.739253
44 6.657563
44 6.868923
44 6.765605
44 6.798668
44 6.819212
44 6.827097
44 6.730229
44 6.768555
44 6.707363
44 6.785949
44 6.647138
44 6.809598
44 6.921426
44 6.669348
44 6.616080
44 6.669873
44 6.707473
44 6.596102
44 6.769546
44 6.892777
44 6.779008
44 6.559548
44 6.791594
44 6.719295
44 6.781586
44 6.763003
44 6.875166
44 6.709420
44 6.854797
44 6.577715
44 6.827830
44 6.849014
44 6.875085
44 6.859225
44 6.673860
44 6.683906
44 6.672252
44 6.765477
44 6.604726
44 6.831644
44 6.602871
44 6.770363
44 6.664618
44 6.729864
44 6.785984
44 6.738397
44 6.784210
44 6.652259
44 6.521865
44 6.798987
44 6.710245
44 6.733458
44 6.821761
44 6.722439
44 6.532600
44 6.710743
44 6.737449
44 6.740904
44 6.691280
44 6.769817
44 7.344859
44 7.131658
44 7.329662
44 7.469438
44 7.527994
44 7.214556
44 7.229891
44 7.155656
44 7.160064
44 7.309715
44 7.285314
44 7.174150
44 7.317118
44 7.340741
44 7.376067
44 7.145215
44 7.212711
44 7.069607
44 7.170011
44 6.997422
44 7.312955
44 7.461698
44 7.253823
44 7.251094
44 7.136618
44 7.346733
44 7.225143
44 7.103041
44 7.439573
44 7.184283
44 7.382695
44 7.207188
44 7.278878
44 7.082446
44 7.021419
44 7.250326
44 7.304707
44 7.470792
44 7.171641
44 7.209074
44 7.224545
44 7.160520
44 7.082663
44 7.120486
44 6.977292
44 7.078025
44 7.243764
44 7.192425
44 7.018061
44 6.939203
44 7.263662
44 7.119991
44 7.309634
44 7.412408
44 7.220752
44 7.212282
44 7.089979
44 7.148378
44 7.249077
44 7.164796
44 7.574333
44 7.365967
44 7.536032
44 7.513791
44 7.753065
44 7.426028
44 7.782638
44 7.721017
44 7.570645
44 7.502897
44 7.783715
44 7.606534
44 7.677059
44 7.549076
44 7.417392
44 7.671634
44 7.577594
44 7.685461
44 7.513194
44 7.371576
44 7.555114
44 7.546393
44 7.507477
44 7.466233
44 7.586552
44 7.517525
44 7.496868
44 7.582196
44 7.638822
44 7.363161
44 7.541794
44 7.400241
44 7.373680
44 7.375594
44 7.494500
44 7.430255
44 7.330774
44 7.576028
44 7.359971
44 7.482037
44 7.592851
44 7.573157
44 7.463334
44 7.323227
44 7.371289
44 7.250783
44 7.369176
44 7.520238
44 7.546701
44 7.589561
44 7.920637
44 7.419066
44 7.713382
44 7.915331
44 7.388183
44 7.750230
44 7.774613
44 7.629657
44 7.610686
44 7.688210
44 7.207925
44 6.838486
44 7.071696
44 7.026867
44 6.836814
44 6.878913
44 7.001372
44 6.891387
44 7.026989
44 6.986877
44 6.971811
44 7.035753
44 6.997452
44 7.061071
44 7.055496
44 7.066291
44 7.045931
44 6.896733
44 7.243396
44 6.880113
44 6.918434
44 6.860534
44 7.065909
44 6.951656
44 6.918630
44 6.777960
44 6.811346
44 7.053167
44 7.123347
44 6.874184
44 7.034653
44 7.128778
44 7.111538
44 7.095144
44 6.992159
44 7.034301
44 7.087880
44 7.058624
44 6.998940
44 7.097854
44 6.751013
44 7.105471
44 7.056959
44 7.184709
44 6.947889
44 6.948101
44 7.101908
44 6.913990
44 6.913064
44 6.852482
44 7.062175
44 7.014471
44 7.222032
44 6.896538
44 6.927406
44 6.941889
44 6.850333
44 6.799716
44 7.079225
44 6.836041
44 8.478298
44 8.251425
44 8.378473
44 8.137185
44 7.751486
44 7.932070
44 7.673980
44 8.031127
44 8.202732
44 7.701298
44 7.915114
44 7.881812
44 8.015785
44 7.608195
44 8.077252
44 8.042854
44 7.708520
44 7.808061
44 7.675487
44 7.650963
44 7.859138
44 7.967312
44 7.738177
44 7.707658
44 7.882026
44 7.607500
44 7.598310
44 7.437043
44 7.476197
44 7.535690
44 8.001301
44 7.609863
44 7.907918
44 7.615801
44 7.751467
44 7.682197
44 8.133654
44 8.215965
44 7.434902
44 7.737269
44 7.425044
44 7.466752
44 7.696966
44 7.924639
44 8.954494
44 8.333867
44 7.936438
44 8.047538
44 8.349107
44 8.055263
44 8.180293
44 8.116711
44 7.603365
44 7.875935
44 8.348236
44 8.351618
44 8.367975
44 8.047973
44 8.121248
44 8.054667
44 7.099533
44 6.734198
44 6.889661
44 6.952821
44 6.762677
44 6.563966
44 6.875442
44 6.813720
44 6.965028
44 6.818718
44 7.057819
44 7.563410
44 7.000698
44 6.765797
44 7.268183
44 6.944813
44 7.005017
44 6.533200
44 6.708319
44 6.985351
44 6.680267
44 6.588315
44 6.769799
44 6.800045
44 6.726328
44 6.866098
44 6.953955
44 6.774744
44 7.195343
44 7.086775
44 6.945854
44 6.824350
44 6.756282
44 6.770621
44 6.753564
44 6.727482
44 6.870201
44 7.171386
44 6.928630
44 6.732268
44 6.877077
44 6.859359
44 6.978231
44 6.845400
44 6.871789
44 6.845897
44 6.784161
44 6.693889
44 6.599385
44 6.602131
44 6.740433
44 6.519051
44 6.811179
44 7.020352
44 6.629987
44 6.723479
44 6.918258
44 6.930894
44 6.904483
44 6.956871
44 6.204676
44 6.694964
44 6.581530
44 6.289537
44 6.501336
44 6.567597
44 6.671679
44 6.411352
44 6.526340
44 6.551151
44 6.420231
44 6.579097
44 6.523588
44 6.417352
44 6.539655
44 6.654979
44 6.656536
44 6.528405
44 6.637143
44 6.609535
44 6.545024
44 6.522048
44 6.494849
44 6.474817
44 6.379510
44 6.502086
44 6.455327
44 6.592802
44 6.479598
44 6.552026
44 6.517219
44 6.508785
44 6.756569
44 6.676204
44 6.385805
44 6.754484
44 6.538204
44 6.556946
44 6.486076
44 6.526659
44 6.737000
44 6.691049
44 6.710870
44 6.578367
44 6.363765
44 6.635735
44 6.543734
44 6.594375
44 6.649040
44 6.696609
44 6.555304
44 6.511479
44 6.456070
44 6.578487
44 6.563475
44 6.475845
44 6.549246
44 6.387183
44 6.575968
44 6.544622
44 7.580122
44 7.382922
44 7.691459
44 7.779917
44 7.512672
44 7.561413
44 7.781685
44 7.465658
44 7.812203
44 7.686697
44 7.386593
44 7.622773
44 7.564496
44 7.559717
44 7.489113
44 7.367596
44 7.419449
44 7.455787
44 7.349862
44 7.541184
44 7.260130
44 7.547390
44 7.491945
44 7.610581
44 7.702335
44 7.573928
44 7.525901
44 7.649264
44 7.473507
44 7.347012
44 7.464605
44 7.344629
44 7.598811
44 7.543917
44 7.221984
44 7.259331
44 7.511904
44 7.531459
44 7.408797
44 7.325504
44 7.408520
44 7.295051
44 7.524907
44 7.506588
44 7.449266
44 7.509533
44 7.327325
44 7.395975
44 7.393835
44 7.693556
44 7.292154
44 7.502155
44 7.660424
44 7.572508
44 7.575707
44 7.508350
44 7.420206
44 7.358944
44 7.568838
44 7.306959
44 7.345004
44 7.408011
44 7.142672
44 7.180341
44 7.298251
44 7.282381
44 7.422482
44 7.385342
44 7.245361
44 7.237979
44 7.263067
44 7.077271
44 7.407062
44 7.429605
44 7.563653
44 7.280892
44 7.304669
44 7.189426
44 7.393356
44 7.093530
44 7.229192
44 7.277842
44 7.448333
44 7.211608
44 7.170173
44 7.404568
44 7.534206
44 7.344498
44 7.359532
44 7.506998
44 7.377788
44 7.477182
44 7.240060
44 7.299570
44 7.406906
44 7.369163
44 7.451638
44 7.468468
44 7.346325
44 7.506000
44 7.485857
44 7.469489
44 7.483836
44 7.571718
44 7.458093
44 7.220602
44 7.295312
44 7.293658
44 7.195230
44 7.228162
44 7.373980
44 7.467060
44 7.089057
44 7.537003
44 7.335664
44 7.428786
44 7.509412
44 7.324307
44 7.338748
44 7.298851
44 6.924441
44 6.898223
44 7.025411
44 6.753357
44 6.907435
44 7.018949
44 7.004436
44 6.965399
44 6.815057
44 6.909519
44 6.806836
44 6.983565
44 6.821549
44 6.939150
44 6.888705
44 6.868679
44 6.819023
44 6.838544
44 6.932606
44 6.862905
44 6.837339
44 6.851375
44 6.842295
44 6.777492
44 6.962792
44 6.976427
44 6.821918
44 6.811730
44 6.843197
44 6.836629
44 6.834203
44 6.703860
44 6.840163
44 6.906123
44 7.008150
44 6.714112
44 6.888876
44 6.664770
44 6.717398
44 6.785143
44 6.827391
44 6.781122
44 6.983796
44 6.842988
44 6.731541
44 6.867074
44 6.896768
44 7.002601
44 6.724310
44 7.072079
44 7.091619
44 6.998535
44 7.163181
44 6.960453
44 6.879350
44 6.958778
44 6.921996
44 6.867659
44 6.856327
44 6.800369
44 6.470447
44 6.272348
44 6.439795
44 6.429160
44 6.619379
44 6.461746
44 6.586538
44 6.467478
44 6.536510
44 6.579376
44 6.383929
44 6.413775
44 6.395136
44 6.537900
44 6.480447
44 6.441540
44 6.486598
44 6.510088
44 6.446451
44 6.411744
44 6.503651
44 6.449381
44 6.344460
44 6.530007
44 6.370287
44 6.408625
44 6.499729
44 6.470384
44 6.616127
44 6.546307
44 6.500179
44 6.632731
44 6.510093
44 6.471197
44 6.380687
44 6.400456
44 6.479164
44 6.541428
44 6.482269
44 6.470313
44 6.365127
44 6.508595
44 6.403829
44 6.338348
44 6.453215
44 6.488110
44 6.436092
44 6.469434
44 6.456559
44 6.458913
44 6.382139
44 6.518336
44 6.477113
44 6.375402
44 6.360639
44 6.377152
44 6.325062
44 6.487220
44 6.529190
44 6.505033
44 7.414062
44 7.091400
44 7.187331
44 7.102284
44 7.051754
44 7.277027
44 7.177079
44 7.167338
44 7.312062
44 7.316007
44 7.293610
44 7.311917
44 7.383544
44 7.407341
44 7.460205
44 7.119759
44 7.547661
44 7.069870
44 7.389440
44 7.324341
44 7.379563
44 7.355448
44 7.232282
44 7.386246
44 7.364001
44 7.424236
44 7.295678
44 7.277524
44 7.310974
44 7.358710
44 7.468529
44 7.285814
44 7.007083
44 7.421844
44 7.266230
44 7.258495
44 7.374298
44 7.471884
44 7.311914
44 7.268623
44 7.523871
44 7.299002
44 7.571070
44 7.489467
44 7.356948
44 7.508187
44 7.297629
44 7.402600
44 7.347890
44 7.336833
44 7.342708
44 7.321904
44 7.326611
44 7.373929
44 7.304199
44 7.433383
44 7.162137
44 7.346689
44 7.315109
44 7.191479
44 7.203402
44 7.181632
44 7.194599
44 7.369491
44 7.452660
44 7.249109
44 7.237567
44 7.394636
44 7.229132
44 7.169693
44 7.234457
44 7.246815
44 7.345516
44 7.329257
44 7.383122
44 7.403900
44 7.159976
44 7.286729
44 7.169226
44 7.424255
44 7.280960
44 7.363260
44 7.175263
44 7.321804
44 7.104861
44 7.427647
44 7.262747
44 7.338260
44 7.419999
44 7.208746
44 7.475182
44 7.462121
44 7.499591
44 7.232273
44 7.308184
44 7.261430
44 7.229647
44 7.353812
44 7.290000
44 7.415380
44 7.266769
44 7.517230
44 7.395075
44 7.203978
44 7.495991
44 7.079381
44 7.280910
44 7.197928
44 7.339418
44 7.319394
44 7.519081
44 7.130987
44 7.243517
44 7.223192
44 7.229857
44 7.273268
44 7.218924
44 7.325653
44 7.244295
44 7.489657
44 7.497899
44 7.227111
44 7.067640
44 7.279934
44 7.200513
44 7.109079
44 7.477056
44 7.246831
44 7.180851
44 7.221615
44 7.175086
44 7.028685
44 7.156771
44 7.362006
44 7.431774
44 7.331236
44 7.255653
44 7.118023
44 7.127012
44 7.074662
44 7.370370
44 7.121956
44 7.187552
44 7.285129
44 7.259890
44 7.278001
44 7.178018
44 7.198237
44 7.248717
44 7.278004
44 7.410511
44 7.223415
44 7.213147
44 7.334103
44 7.161875
44 7.207778
44 7.033741
44 7.485541
44 7.256405
44 7.174972
44 7.325791
44 7.161041
44 7.335735
44 7.320159
44 7.104574
44 7.509636
44 7.394907
44 7.172766
44 7.336121
44 7.165869
44 7.209128
44 7.230979
44 7.284453
44 7.033154
44 7.111709
44 7.092117
44 7.254751
44 7.192968
44 7.115174
44 7.443505
44 6.657903
44 6.776633
44 6.467642
44 6.556402
44 6.645650
44 6.712262
44 6.783201
44 6.462460
44 6.570134
44 6.882625
44 6.791557
44 6.838136
44 6.494946
44 6.795318
44 6.659272
44 6.847583
44 6.579451
44 6.709460
44 6.825657
44 6.542796
44 6.685634
44 6.738398
44 6.649086
44 6.696000
44 6.597399
44 6.754603
44 6.643971
44 6.665524
44 6.755425
44 7.011270
44 6.731226
44 6.860771
44 6.739341
44 6.617622
44 6.833000
44 6.644301
44 6.653986
44 6.699253
44 6.787907
44 6.668619
44 6.834670
44 6.690181
44 6.765028
44 6.907159
44 6.588112
44 6.891445
44 6.547082
44 6.675500
44 6.441177
44 6.737351
44 6.593388
44 6.721725
44 6.594864
44 6.610338
44 6.741038
44 6.610203
44 6.714934
44 6.683428
44 6.603570
44 6.689658
44 7.335292
44 7.206054
44 7.085713
44 7.315856
44 6.926265
44 6.969386
44 6.943089
44 6.893552
44 7.035218
44 7.014155
44 7.040299
44 7.212175
44 7.048409
44 6.950732
44 7.288326
44 7.371363
44 7.293091
44 7.084416
44 7.138503
44 7.243619
44 7.023459
44 7.208091
44 7.255136
44 7.120967
44 7.043348
44 7.299367
44 7.542772
44 7.006237
44 6.819406
44 7.185006
44 7.111260
44 7.067176
44 7.330328
44 7.290482
44 7.409999
44 7.104457
44 7.034323
44 7.112126
44 6.921996
44 7.153858
44 6.968557
44 6.953713
44 6.892203
44 7.043919
44 7.101154
44 7.140407
44 7.054697
44 7.068877
44 7.178741
44 7.061622
44 7.107297
44 7.286773
44 7.301101
44 7.110525
44 7.085312
44 6.980689
44 7.000942
44 7.098433
44 7.078194
44 7.011433
44 7.471396
44 7.125764
44 7.457246
44 7.139204
44 7.201696
44 7.440593
44 6.859981
44 7.407282
44 7.085648
44 7.287636
44 7.104658
44 7.178124
44 7.068774
44 7.454124
44 7.439503
44 7.292141
44 7.230280
44 7.657860
44 7.197887
44 7.239991
44 7.368685
44 7.278175
44 7.182291
44 7.363649
44 6.893406
44 7.235928
44 7.238446
44 7.014513
44 7.095735
44 7.103149
44 7.175738
44 6.927694
44 7.092387
44 7.228306
44 6.951111
44 7.295549
44 7.261322
44 7.167741
44 7.079338
44 6.787031
44 6.998819
44 7.049701
44 7.444151
44 7.142445
44 7.240709
44 7.220732
44 7.564222
44 7.175208
44 6.988641
44 7.390083
44 7.106482
44 6.982749
44 7.100577
44 7.139689
44 6.984009
44 7.052505
44 7.077608
44 6.779546
44 7.099357
44 7.221867
44 7.133688
44 7.050884
44 6.970537
44 7.112365
44 6.974040
44 7.016808
44 7.093555
44 7.230927
44 6.948555
44 7.220936
44 6.926362
44 7.064753
44 7.096232
44 7.101968
44 7.188769
44 6.946537
44 6.939445
44 7.132338
44 7.049835
44 7.179213
44 7.043596
44 7.038221
44 7.041976
44 7.211334
44 7.166472
44 7.001332
44 7.058049
44 6.975914
44 7.075370
44 6.989614
44 6.873046
44 6.988983
44 7.199140
44 7.157385
44 7.145292
44 7.152356
44 6.977458
44 6.998363
44 7.075315
44 6.980614
44 7.025635
44 7.081522
44 7.079559
44 7.111830
44 6.881805
44 7.053018
44 7.135869
44 7.111646
44 7.027848
44 7.026257
44 6.897295
44 7.020549
44 6.930234
44 7.007212
44 6.991692
44 7.051620
44 6.994449
44 6.968561
44 6.753325
44 7.042204
44 7.273484
44 7.341909
44 7.354795
44 7.422693
44 7.348857
44 7.427949
44 7.299575
44 7.326504
44 7.557360
44 7.644927
44 7.707927
44 7.980132
44 7.679210
44 8.198663
44 7.888695
44 8.627239
44 8.266557
44 7.593360
44 7.411454
44 7.843204
44 7.589940
44 8.002672
44 8.610967
44 8.312971
44 8.515262
44 7.839437
44 7.684734
44 8.138897
44 8.035909
44 8.365035
44 8.070481
44 7.715836
44 7.777099
44 7.762699
44 7.757413
44 7.587112
44 7.984519
44 8.195609
44 8.016215
44 8.237500
44 8.088601
44 7.925502
44 7.898470
44 7.643891
44 7.341609
44 7.751186
44 7.625750
44 7.659030
44 7.712260
44 7.733480
44 7.775826
44 7.548837
44 7.656899
44 7.709618
44 7.136722
44 7.065066
44 7.325757
44 7.369436
44 7.445371
44 7.550568
44 7.206851
44 7.266800
44 7.496751
44 7.126165
44 7.185841
44 7.106705
44 7.032001
44 7.319961
44 7.001968
44 7.162266
44 7.004707
44 7.135312
44 7.045470
44 7.158816
44 7.096190
44 7.136418
44 7.127467
44 7.239532
44 7.339077
44 7.247645
44 7.324829
44 7.146388
44 7.010983
44 7.404711
44 7.120246
44 7.159053
44 7.128248
44 7.396639
44 7.236748
44 7.090200
44 7.040940
44 7.202044
44 7.193745
44 7.243246
44 7.206979
44 7.443645
44 6.920515
44 7.111350
44 6.933447
44 7.101973
44 7.129643
44 7.185977
44 7.052248
44 7.034269
44 7.191345
44 7.162502
44 7.146248
44 7.103386
44 7.201895
44 6.899308
44 7.031053
44 7.172847
44 7.270120
44 6.958121
44 7.139258
44 7.274754
44 7.041383
44 7.208010
44 7.134650
44 6.932888
44 7.250144
44 7.452131
44 7.336490
44 7.462878
44 7.301748
44 7.372123
44 7.699949
44 7.360106
44 7.228722
44 7.349414
44 7.361445
44 7.354830
44 7.411320
44 7.231310
44 7.519460
44 7.514332
44 7.406285
44 7.447520
44 7.516205
44 7.382763
44 7.459511
44 7.288610
44 7.594827
44 7.352614
44 7.059044
44 7.319555
44 7.356466
44 7.343873
44 7.059238
44 7.424361
44 7.432278
44 7.548476
44 7.164288
44 7.411736
44 7.407749
44 7.714804
44 7.268497
44 7.387064
44 7.519236
44 7.477846
44 7.333214
44 7.204050
44 7.314162
44 7.597460
44 7.454766
44 7.262451
44 7.402444
44 7.417207
44 7.507118
44 7.634321
44 7.548946
44 7.490531
44 7.468801
44 7.536920
44 7.358298
44 7.496866
44 7.339719
44 7.419460
44 7.511106
44 7.469697
44 7.235699
44 7.065718
44 7.217990
44 6.986604
44 6.820067
44 6.981094
44 7.087829
44 7.013981
44 6.898493
44 6.892552
44 7.176641
44 7.154542
44 7.147164
44 7.068110
44 7.153018
44 7.041235
44 7.101529
44 7.038251
44 7.108156
44 7.042388
44 7.169399
44 7.039646
44 7.172385
44 7.071194
44 7.174538
44 7.034300
44 7.090946
44 7.005928
44 6.939752
44 7.034462
44 7.349823
44 7.054425
44 7.298166
44 6.947152
44 7.103223
44 7.039407
44 7.276386
44 7.237158
44 7.192152
44 7.327586
44 7.089758
44 7.132526
44 7.101642
44 7.097547
44 7.271505
44 7.039126
44 7.489375
44 7.163711
44 7.251610
44 7.148419
44 7.174591
44 7.170786
44 7.363509
44 7.395833
44 7.125285
44 7.201228
44 7.119665
44 7.150387
44 7.293108
44 7.149796
44 7.204758
44 6.909655
44 6.872305
44 7.243254
44 6.977422
44 7.112231
44 7.138791
44 7.128920
44 7.095339
44 7.389884
44 7.038424
44 7.243957
44 6.958031
44 7.269153
44 7.107668
44 6.893334
44 7.224285
44 7.266366
44 7.141925
44 7.105344
44 7.267295
44 7.106504
44 7.130563
44 7.359742
44 7.158155
44 7.099566
44 7.092608
44 7.292974
44 7.209970
44 7.127550
44 7.163647
44 7.125291
44 7.209200
44 7.186165
44 7.114018
44 7.020816
44 7.200039
44 7.207441
44 6.996142
44 7.106311
44 7.163527
44 7.223210
44 7.200400
44 7.158882
44 7.330187
44 7.260528
44 7.138608
44 7.227118
44 7.339561
44 7.111190
44 7.200186
44 7.380771
44 7.209553
44 7.195223
44 7.138890
44 6.978084
44 7.163436
44 7.203138
44 7.254658
44 7.082769
44 6.896309
44 7.300696
44 7.333675
44 7.139197
44 7.240317
44 7.156102
44 6.972273
44 7.102656
44 7.109952
44 7.146099
44 6.934713
44 7.102104
44 7.054428
44 7.166427
44 7.197335
44 7.186342
44 7.096561
44 6.904107
44 7.268658
44 7.101150
44 7.218626
44 7.249047
44 7.390191
44 7.290057
44 7.278330
44 7.193898
44 7.102443
44 7.057038
44 7.316155
44 7.073921
44 7.201680
44 7.105857
44 7.396344
44 7.094569
44 7.334403
44 7.176107
44 7.312843
44 7.057357
44 7.243376
44 7.009080
44 7.309862
44 7.140428
44 7.225576
44 7.204798
44 7.355325
44 7.345739
44 7.166213
44 7.341508
44 7.458494
44 7.089510
44 7.201144
44 7.251262
44 7.298766
44 7.099322
44 7.141604
44 7.194484
44 7.169319
44 7.224456
44 7.226279
44 7.278720
44 7.539343
44 7.518178
44 7.172892
44 7.429600
44 7.169557
44 7.477403
44 7.573622
44 7.500848
44 7.355955
44 7.302947
44 7.236159
44 7.415399
44 7.385722
44 7.274620
44 7.461009
44 7.218148
44 7.172945
44 7.541791
44 7.424927
44 7.299483
44 7.264763
44 7.424949
44 7.211216
44 7.251505
44 7.220760
44 7.308768
44 7.478922
44 7.425145
44 7.383521
44 7.442546
44 7.354609
44 7.414196
44 7.302234
44 7.336494
44 7.384282
44 7.428079
44 7.190435
44 7.397680
44 7.467440
44 7.449090
44 7.345049
44 7.328621
44 7.351208
44 7.340981
44 7.465357
44 7.545935
44 7.428934
44 7.271743
44 7.399560
44 7.441882
44 7.439301
44 7.148463
44 7.347047
44 7.237618
44 7.306101
44 7.249343
44 7.150710
44 7.304500
44 7.226326
44 7.615839
44 7.117514
44 7.245672
44 7.132271
44 7.329053
44 7.184605
44 7.397770
44 7.031060
44 6.982774
44 7.159666
44 7.086145
44 7.070518
44 7.166866
44 7.039559
44 6.999333
44 7.077795
44 7.322807
44 7.154917
44 7.203737
44 7.201133
44 7.057102
44 7.026345
44 7.025168
44 7.002639
44 7.068190
44 7.163338
44 7.180965
44 7.039485
44 7.091466
44 7.097408
44 7.020298
44 7.206893
44 7.048101
44 7.220717
44 7.139088
44 7.242404
44 7.092596
44 7.095065
44 7.060303
44 7.186482
44 7.194412
44 7.167043
44 7.162911
44 7.061382
44 7.217660
44 7.186974
44 6.990184
44 7.194087
44 7.155900
44 7.236922
44 6.883785
44 7.225712
44 7.204628
44 7.216385
44 7.071496
44 7.267711
44 7.051923
44 7.084582
44 7.261387
44 7.223642
44 7.220664
44 6.604572
44 6.706138
44 6.768780
44 6.549880
44 6.698325
44 6.643630
44 6.730698
44 6.681584
44 6.792869
44 6.706891
44 6.736895
44 6.676949
44 6.614542
44 6.578656
44 6.864172
44 6.608949
44 6.626755
44 6.779986
44 6.806093
44 6.819020
44 6.783653
44 6.570794
44 6.780836
44 6.751246
44 6.737265
44 6.787477
44 6.726518
44 6.688712
44 6.665637
44 6.904448
44 6.688854
44 6.658120
44 6.808377
44 6.669158
44 6.643956
44 6.606687
44 6.500078
44 6.772172
44 6.700133
44 6.702534
44 6.654337
44 6.653016
44 6.730097
44 6.714541
44 6.800251
44 6.711140
44 6.606706
44 6.696747
44 6.746886
44 6.834724
44 6.960853
44 6.858416
44 6.790043
44 6.654855
44 6.772348
44 6.712665
44 6.711703
44 6.598177
44 6.776020
44 6.772240
44 7.008443
44 6.673949
44 6.807313
44 6.926308
44 6.879170
44 6.886475
44 6.819531
44 6.985357
44 7.041597
44 6.999761
44 6.974454
44 6.938431
44 6.943072
44 7.120704
44 6.863610
44 7.136869
44 6.934995
44 6.857523
44 6.808246
44 6.878358
44 6.968372
44 6.972989
44 6.956251
44 6.879426
44 6.806710
44 6.998469
44 6.807439
44 6.808699
44 7.057765
44 6.840917
44 6.836886
44 6.859350
44 7.033441
44 6.868020
44 6.787477
44 6.840494
44 6.975657
44 6.790189
44 6.979547
44 7.075630
44 7.091913
44 6.832232
44 6.899485
44 7.115037
44 7.000425
44 6.877734
44 6.950028
44 6.723599
44 6.971941
44 6.950923
44 7.014640
44 6.727779
44 6.924725
44 6.975393
44 6.717399
44 7.160593
44 7.008302
44 6.984167
44 6.972697
44 6.887471
44 6.756189
44 6.840634
44 6.811116
44 6.967258
44 6.899471
44 6.725752
44 6.889007
44 6.851387
44 6.948725
44 6.857915
44 6.852625
44 6.896042
44 6.894970
44 7.060885
44 6.917314
44 6.915990
44 6.978673
44 6.896072
44 6.833709
44 6.796537
44 6.801007
44 6.797650
44 6.856514
44 6.983672
44 6.824962
44 6.902350
44 6.859398
44 6.957328
44 6.893875
44 6.836987
44 6.933473
44 6.778607
44 6.983349
44 6.852452
44 6.810046
44 7.039123
44 6.791619
44 6.865027
44 6.957470
44 6.777961
44 6.760568
44 7.007139
44 6.652225
44 7.007586
44 6.883948
44 6.809169
44 6.869800
44 6.739496
44 6.854118
44 6.888462
44 6.852545
44 6.830138
44 6.832888
44 6.774061
44 6.710461
44 6.953605
44 6.985949
44 6.787232
44 6.886518
44 6.824762
44 6.836514
44 6.669688
44 6.998083
44 6.732854
44 6.684624
44 6.911636
44 6.871631
44 6.828146
44 7.030250
44 6.980506
44 6.929891
44 6.827094
44 6.852371
44 7.015974
44 6.636349
44 7.058654
44 6.733368
44 6.817891
44 6.908064
44 6.815261
44 6.851086
44 6.981205
44 6.813215
44 7.085261
44 6.825925
44 7.042663
44 6.863926
44 7.117226
44 6.838493
44 6.789320
44 6.688746
44 6.825201
44 6.891858
44 6.799153
44 6.852496
44 6.733338
44 6.940637
44 6.910022
44 6.954217
44 6.655759
44 6.792524
44 6.762258
44 6.681177
44 6.646471
44 6.775481
44 6.958259
44 6.905081
44 6.806627
44 6.696635
44 6.833943
44 6.980328
44 7.005571
44 6.952540
44 6.742174
44 6.922356
44 6.849653
44 6.986550
44 7.047716
44 6.675656
44 6.866672
44 7.045132
44 7.168504
44 7.111821
44 7.435222
44 7.458286
44 7.238882
44 7.169064
44 7.314648
44 7.168229
44 7.246950
44 7.109331
44 7.294797
44 7.170101
44 7.229687
44 7.441576
44 7.108564
44 7.194891
44 7.225470
44 7.217112
44 7.321142
44 7.301474
44 7.537644
44 7.271271
44 7.304318
44 7.298448
44 7.406025
44 7.539861
44 7.275826
44 7.329668
44 7.304625
44 7.185652
44 7.075277
44 7.162481
44 7.180012
44 7.480395
44 7.263488
44 7.389522
44 7.190231
44 7.322551
44 7.361503
44 7.391380
44 7.326066
44 7.212232
44 7.179525
44 7.298924
44 7.414996
44 7.233107
44 7.205698
44 7.195716
44 7.156913
44 7.267918
44 7.424369
44 7.157939
44 7.243476
44 7.310020
44 7.291877
44 7.479685
44 7.343924
44 7.469985
44 7.166984
44 7.290831
44 7.037230
44 7.171166
44 6.894811
44 7.284821
44 7.284294
44 7.313911
44 7.294159
44 7.172933
44 7.146336
44 7.071573
44 7.063046
44 7.010688
44 7.078413
44 7.021908
44 6.992925
44 7.061734
44 6.964475
44 6.954036
44 6.918710
44 7.223276
44 7.080745
44 7.121742
44 7.089712
44 6.983573
44 7.162722
44 7.137282
44 7.422256
44 7.200520
44 7.258565
44 6.974371
44 7.322475
44 7.196586
44 7.083526
44 7.362862
44 7.204425
44 7.238116
44 7.393365
44 7.305400
44 7.393067
44 7.144144
44 7.136650
44 7.303254
44 7.301955
44 7.197386
44 7.280180
44 7.303519
44 7.304197
44 7.322914
44 7.364546
44 7.162921
44 7.151894
44 7.251098
44 7.417425
44 7.072017
44 7.433375
44 7.246307
44 7.201777
44 7.215702
44 7.351732
44 7.166207
44 7.193856
44 7.247701
44 7.135756
44 7.174950
44 7.050151
44 7.155426
44 7.216318
44 7.140405
44 7.167646
44 7.058769
44 7.075607
44 7.220630
44 7.309551
44 7.103407
44 7.210143
44 7.496886
44 7.138514
44 7.129877
44 7.142298
44 7.026068
44 7.340405
44 7.311270
44 7.153680
44 7.046493
44 7.179598
44 7.107514
44 7.107135
44 7.202248
44 7.127738
44 7.274938
44 7.175424
44 7.292195
44 7.334646
44 7.195010
44 7.157998
44 7.281106
44 7.185746
44 6.940042
44 7.268193
44 7.099088
44 7.325563
44 7.126076
44 7.325402
44 7.110150
44 6.940683
44 7.318407
44 7.289720
44 7.176565
44 7.260039
44 7.362977
44 7.221514
44 7.202248
44 7.352648
44 7.075272
44 7.235504
44 7.117371
44 7.216133
44 7.201448
44 7.345020
44 7.349491
44 7.549398
44 7.524629
44 7.583483
44 7.830253
44 7.567338
44 7.741747
44 7.591794
44 7.662585
44 7.527343
44 7.762860
44 7.568401
44 7.524729
44 7.661946
44 7.488019
44 7.935857
44 7.879393
44 7.588033
44 7.412933
44 7.429700
44 7.429095
44 7.487203
44 7.590650
44 7.460596
44 7.537244
44 7.550095
44 7.848174
44 7.369481
44 7.337086
44 7.622837
44 7.678375
44 7.530750
44 7.774480
44 7.789916
44 7.581029
44 7.346214
44 7.825376
44 7.674857
44 7.834351
44 7.735988
44 7.539261
44 7.896794
44 7.629865
44 7.719196
44 7.573304
44 7.504760
44 7.484578
44 7.578209
44 7.398117
44 7.832239
44 7.713000
44 7.654557
44 7.517520
44 7.751243
44 7.713973
44 7.616483
44 7.759261
44 7.553665
44 7.484213
44 7.555048
44 7.734971
44 7.906273
44 7.965197
44 7.722787
44 7.660152
44 7.748284
44 7.949615
44 8.117742
44 7.757334
44 7.820943
44 7.745824
44 7.695290
44 7.782949
44 8.119323
44 7.848677
44 7.943054
44 7.874663
44 7.870048
44 7.902872
44 7.960637
44 7.859287
44 7.536295
44 7.746247
44 7.867750
44 7.814490
44 7.959564
44 7.530528
44 7.490843
44 7.631032
44 7.773235
44 7.567261
44 7.882158
44 7.774322
44 7.797211
44 7.977568
44 8.128246
44 8.008510
44 8.183417
44 8.081102
44 7.692616
44 8.058556
44 8.244537
44 7.926398
44 8.072609
44 8.067840
44 8.274587
44 8.140486
44 8.016277
44 7.853692
44 7.868412
44 7.962354
44 7.657082
44 7.561143
44 7.523133
44 7.517619
44 7.599944
44 7.803521
44 7.624020
44 7.574737
44 7.678201
44 6.681813
44 6.710029
44 6.733319
44 6.497014
44 6.626468
44 6.680685
44 6.610176
44 6.553104
44 6.477946
44 6.872863
44 6.428919
44 6.626438
44 6.595257
44 6.591273
44 6.531464
44 6.681344
44 6.696049
44 6.611745
44 6.716036
44 6.585834
44 6.578956
44 6.434989
44 6.499638
44 6.653456
44 6.587453
44 6.527076
44 6.616081
44 6.601405
44 6.699209
44 6.437314
44 6.553604
44 6.597734
44 6.612287
44 6.469908
44 6.589758
44 6.505551
44 6.724191
44 6.731794
44 6.629799
44 6.613596
44 6.490844
44 6.582311
44 6.416745
44 6.762847
44 6.472139
44 6.505084
44 6.560920
44 6.531561
44 6.555260
44 6.541085
44 6.637143
44 6.540776
44 6.498997
44 6.527174
44 6.501610
44 6.592403
44 6.664799
44 6.548833
44 6.653645
44 6.709805
44 7.237587
44 6.998053
44 7.285949
44 6.949204
44 6.968326
44 7.214929
44 6.921320
44 7.290597
44 6.812908
44 6.947576
44 6.891965
44 6.886575
44 7.041812
44 6.995512
44 6.893423
44 7.120747
44 7.155394
44 7.057111
44 7.119277
44 7.209791
44 7.228832
44 7.211662
44 6.948847
44 7.303389
44 7.162582
44 7.326266
44 7.036987
44 7.282582
44 7.000064
44 7.286015
44 7.348087
44 6.991574
44 7.072118
44 7.218922
44 7.251309
44 7.363929
44 7.147669
44 6.958801
44 7.038135
44 7.185357
44 7.141750
44 7.236382
44 7.229198
44 7.132445
44 7.135007
44 7.108521
44 7.328982
44 7.050849
44 7.182405
44 7.179495
44 6.958643
44 7.095450
44 7.015611
44 6.904696
44 7.272582
44 7.150621
44 7.110506
44 7.093286
44 7.109290
44 7.033941
44 6.694662
44 6.607348
44 6.682221
44 6.678352
44 6.666799
44 6.518183
44 6.651150
44 6.661758
44 6.659992
44 6.815532
44 6.690480
44 6.757984
44 6.801077
44 6.560892
44 6.716961
44 6.621783
44 6.625516
44 6.662462
44 6.746753
44 6.603292
44 6.692901
44 6.587643
44 6.696252
44 6.644947
44 6.683147
44 6.634440
44 6.509749
44 6.437680
44 6.612906
44 6.591948
44 6.718981
44 6.639858
44 6.672349
44 6.688544
44 6.731287
44 6.693205
44 6.678270
44 6.601831
44 6.745305
44 6.688573
44 6.651695
44 6.803842
44 6.723654
44 6.677554
44 6.667002
44 6.574238
44 6.740169
44 6.720754
44 6.674214
44 6.666593
44 6.625070
44 6.653921
44 6.641471
44 6.644172
44 6.555084
44 6.686553
44 6.527119
44 6.570912
44 6.652793
44 6.609705
44 7.024027
44 6.929095
44 6.772896
44 6.984643
44 6.846342
44 6.918994
44 6.980279
44 7.116985
44 7.050400
44 6.909425
44 6.949741
44 6.940286
44 7.008307
44 6.921911
44 6.814003
44 6.919719
44 7.006537
44 7.048615
44 6.870721
44 7.000050
44 6.914224
44 6.988087
44 6.853745
44 7.084411
44 7.113342
44 7.000395
44 6.968556
44 7.057114
44 6.976573
44 7.020235
44 6.884019
44 6.924939
44 7.405594
44 6.899989
44 6.961670
44 6.952017
44 6.941499
44 7.099447
44 7.206174
44 6.909825
44 6.800269
44 7.061966
44 6.925645
44 7.003041
44 6.860860
44 7.099499
44 7.077689
44 6.966807
44 7.000248
44 6.879069
44 7.117752
44 6.843445
44 6.908764
44 6.933228
44 7.006069
44 7.008835
44 7.040144
44 7.213667
44 7.127607
44 7.032407
44 7.336925
44 7.280096
44 7.240224
44 6.980924
44 7.235866
44 7.028057
44 7.187928
44 7.161858
44 7.074766
44 7.003511
44 7.058952
44 7.166377
44 7.216506
44 7.204620
44 7.091073
44 7.129099
44 6.935594
44 7.192286
44 7.029011
44 7.016461
44 7.104765
44 7.230283
44 7.086016
44 7.106357
44 7.394440
44 7.293948
44 7.109273
44 7.207387
44 7.157798
44 7.362884
44 7.033519
44 7.205774
44 7.269596
44 7.112113
44 7.108916
44 7.312114
44 7.312295
44 7.159919
44 7.474513
44 7.247630
44 7.307378
44 7.249310
44 7.179989
44 7.173875
44 7.202642
44 7.243943
44 7.096210
44 7.157432
44 7.048358
44 7.124643
44 6.986740
44 7.126332
44 7.238778
44 7.160540
44 7.259770
44 7.307368
44 7.209912
44 7.208122
44 7.091455
44 6.946974
44 7.100444
44 7.262415
44 7.281446
44 6.972669
44 7.048871
44 7.291042
44 7.140362
44 7.139791
44 6.944592
44 7.120844
44 7.046832
44 7.047076
44 7.118594
44 6.994279
44 6.927082
44 7.147159
44 6.769570
44 7.082730
44 6.863201
44 7.003954
44 7.058808
44 7.071279
44 6.901511
44 7.026200
44 6.810588
44 6.794193
44 6.866597
44 7.118441
44 7.045076
44 7.073190
44 7.051630
44 6.936002
44 7.005830
44 6.939879
44 7.024596
44 7.019243
44 6.968150
44 6.922305
44 6.955169
44 7.052654
44 7.057115
44 7.011992
44 7.032475
44 7.008371
44 7.151209
44 6.918505
44 6.838550
44 7.149776
44 7.136687
44 6.879602
44 6.930141
44 7.105808
44 6.903163
44 6.912526
44 6.872797
44 7.012862
44 7.015664
44 7.252031
44 7.097591
44 6.940460
44 8.072137
44 7.717655
44 7.975402
44 7.700166
44 7.857212
44 7.883085
44 7.666425
44 7.850803
44 7.638828
44 7.624252
44 7.853871
44 7.899710
44 7.639621
44 7.788164
44 7.650884
44 7.554712
44 7.976912
44 7.791217
44 7.994970
44 7.844581
44 8.091326
44 7.993640
44 7.797525
44 7.721686
44 7.783430
44 7.881469
44 7.755527
44 7.861252
44 8.100820
44 8.014195
44 8.130099
44 8.006115
44 7.862589
44 7.959287
44 8.040107
44 8.128334
44 7.853300
44 7.932602
44 7.855161
44 7.971514
44 7.871582
44 7.839449
44 7.838522
44 7.678779
44 7.844459
44 7.746103
44 7.845853
44 7.855851
44 7.745610
44 7.988030
44 7.777636
44 7.882694
44 7.818699
44 7.594021
44 7.797195
44 8.077632
44 8.244709
44 8.204205
44 8.238688
44 8.423972
44 6.704185
44 6.809601
44 6.723223
44 6.623511
44 6.704674
44 6.581744
44 6.610566
44 6.582455
44 6.456298
44 6.608082
44 6.615665
44 6.705324
44 6.602724
44 6.610738
44 6.597186
44 6.655860
44 6.679489
44 6.750180
44 6.634655
44 6.629809
44 6.603256
44 6.652471
44 6.794960
44 6.709491
44 6.787395
44 6.493869
44 6.678337
44 6.660650
44 6.707408
44 6.736781
44 6.860731
44 6.800929
44 6.647307
44 6.689883
44 6.741920
44 6.666195
44 6.749133
44 6.633091
44 6.680241
44 6.707118
44 6.649296
44 6.648649
44 6.689140
44 6.700653
44 6.632894
44 6.825316
44 6.741147
44 6.675071
44 6.672576
44 6.615372
44 6.510117
44 6.777246
44 6.594940
44 6.738676
44 6.559638
44 6.614450
44 6.652596
44 6.695276
44 6.565404
44 6.520338
44 7.597069
44 7.740563
44 7.670157
44 7.590602
44 7.707950
44 7.683354
44 7.561099
44 7.512877
44 7.706878
44 7.682540
44 7.747732
44 7.810225
44 7.727903
44 7.871587
44 7.885133
44 7.781314
44 7.802867
44 7.622519
44 7.742773
44 7.743920
44 7.607644
44 7.679566
44 7.649513
44 7.831321
44 7.855550
44 7.743346
44 7.826181
44 7.616828
44 8.143718
44 7.696401
44 7.685949
44 7.848086
44 7.894833
44 7.810086
44 7.842786
44 7.834303
44 7.478602
44 7.653273
44 7.746760
44 7.767928
44 7.742515
44 7.851328
44 7.599724
44 7.606043
44 7.857594
44 7.691681
44 7.897935
44 7.711623
44 8.006522
44 7.942760
44 7.803321
44 7.549463
44 7.664972
44 7.840527
44 7.768513
44 7.847020
44 7.698591
44 7.731484
44 7.494341
44 7.672895
44 7.240660
44 6.997005
44 6.937048
44 7.345972
44 7.159291
44 7.040740
44 7.221247
44 7.161681
44 7.053813
44 7.275971
44 7.235968
44 7.155213
44 7.041423
44 7.046968
44 7.057341
44 6.959413
44 7.247806
44 7.039163
44 7.005915
44 6.938955
44 7.111152
44 7.200524
44 6.881944
44 7.094796
44 7.047624
44 7.088700
44 6.976941
44 7.186017
44 6.979112
44 7.185102
44 7.018932
44 7.104549
44 7.175382
44 7.148150
44 7.065197
44 7.130375
44 7.019826
44 6.950952
44 7.133367
44 7.115186
44 7.031370
44 7.069889
44 7.032979
44 7.015854
44 7.107270
44 7.182612
44 7.112684
44 7.125859
44 7.000942
44 6.961034
44 6.932210
44 7.155367
44 7.054919
44 6.910802
44 7.212831
44 7.073020
44 7.083629
44 6.937002
44 7.125267
44 6.969719
44 6.631453
44 6.664613
44 6.645899
44 6.679064
44 6.857646
44 6.664844
44 6.771914
44 6.736318
44 6.666751
44 6.575638
44 6.739956
44 6.824469
44 6.657038
44 6.702757
44 6.730529
44 6.697353
44 6.740128
44 6.753651
44 6.704121
44 6.708845
44 6.751018
44 6.912009
44 6.690822
44 6.670053
44 6.521186
44 6.752639
44 6.714753
44 6.472653
44 6.704766
44 6.621781
44 6.689000
44 6.718351
44 6.707463
44 6.788133
44 6.608950
44 6.764448
44 6.715482
44 6.666796
44 6.628298
44 6.744884
44 6.784288
44 6.769467
44 6.702934
44 6.772709
44 6.681081
44 6.602143
44 6.743303
44 6.625519
44 6.695165
44 6.752101
44 6.722024
44 6.714904
44 6.723079
44 6.765981
44 6.656913
44 6.753987
44 6.688913
44 6.745874
44 6.731548
44 6.723099
44 6.777980
44 6.932230
44 6.874854
44 6.890292
44 6.835394
44 6.917745
44 6.795117
44 6.767519
44 6.764407
44 6.872843
44 6.804329
44 6.963026
44 6.884079
44 6.939360
44 6.744055
44 6.881844
44 6.787694
44 6.983825
44 6.719669
44 7.000052
44 6.918260
44 6.882202
44 7.053552
44 6.796437
44 6.902283
44 6.731208
44 6.787571
44 6.761352
44 6.786052
44 6.983686
44 6.892945
44 6.867708
44 6.772744
44 6.925637
44 6.883069
44 6.794649
44 6.891648
44 6.768356
44 6.904761
44 6.680742
44 6.940930
44 6.824243
44 6.755080
44 7.019287
44 6.895786
44 7.023260
44 6.883039
44 6.904480
44 7.192126
44 7.030057
44 7.010503
44 6.726402
44 6.661415
44 6.869507
44 6.738491
44 6.887156
44 6.700159
44 6.821571
44 6.906317
44 6.833595
44 7.057808
44 7.164717
44 7.108266
44 6.968465
44 7.138264
44 7.074496
44 7.131649
44 7.258778
44 7.161654
44 7.273074
44 7.047659
44 7.146053
44 7.093817
44 7.100429
44 7.252905
44 7.076794
44 6.935160
44 7.221086
44 7.074382
44 7.268171
44 7.199352
44 6.958871
44 7.225059
44 6.999772
44 7.214853
44 6.946770
44 7.207571
44 7.033906
44 7.215653
44 7.095348
44 7.030081
44 7.104161
44 7.098705
44 6.905050
44 7.168802
44 7.038779
44 7.119867
44 7.133139
44 7.070155
44 7.112754
44 7.123962
44 7.042231
44 7.103690
44 7.045575
44 7.105202
44 7.189511
44 7.241937
44 7.139930
44 7.354807
44 7.218138
44 6.989594
44 6.978199
44 7.131368
44 6.996477
44 7.041785
44 6.997683
44 7.178138
44 7.102471
44 7.316003
44 7.109676
44 8.581630
44 8.488782
44 8.327407
44 8.198735
44 8.209476
44 8.167697
44 8.294640
44 8.216073
44 8.483502
44 8.533253
44 8.363995
44 8.043337
44 8.325137
44 8.238831
44 8.303958
44 8.550323
44 8.104222
44 8.791525
44 8.527758
44 8.717639
44 8.491583
44 8.626578
44 8.855594
44 8.440288
44 8.140392
44 8.341897
44 8.662640
44 8.390281
44 8.458431
44 8.278398
44 8.401884
44 8.405348
44 8.711006
44 8.400149
44 8.347427
44 8.654385
44 8.517972
44 8.452310
44 8.736638
44 8.719666
44 8.326883
44 8.331343
44 8.631379
44 8.441801
44 8.352697
44 8.443018
44 8.420427
44 8.738822
44 8.409300
44 8.303772
44 8.627444
44 8.350852
44 8.145723
44 8.201207
44 8.358340
44 8.288055
44 8.575245
44 8.255501
44 8.639214
44 8.185459
44 6.295030
44 6.247998
44 6.225875
44 6.298692
44 6.338491
44 6.275396
44 6.233351
44 6.272784
44 6.166327
44 6.417859
44 6.274202
44 6.331732
44 6.266940
44 6.337428
44 6.331548
44 6.335556
44 6.262395
44 6.217657
44 6.269251
44 6.242909
44 6.275458
44 6.194353
44 6.206118
44 6.060069
44 6.250535
44 6.216984
44 6.468010
44 6.249894
44 6.392219
44 6.229011
44 6.243253
44 6.236038
44 6.185946
44 6.226884
44 6.315743
44 6.221339
44 6.300110
44 6.274310
44 6.351471
44 6.373091
44 6.346991
44 6.259585
44 6.189444
44 6.387007
44 6.334713
44 6.289248
44 6.300980
44 6.243712
44 6.261568
44 6.318055
44 6.378881
44 6.321220
44 6.333651
44 6.153526
44 6.216126
44 6.216736
44 6.239819
44 6.271350
44 6.320664
44 6.169695
44 7.433976
44 7.365947
44 7.563730
44 7.391597
44 7.194449
44 7.210494
44 7.376519
44 7.216356
44 7.621722
44 7.490786
44 7.278373
44 7.164646
44 7.213084
44 7.458201
44 7.239778
44 7.515170
44 7.313944
44 7.516221
44 7.302782
44 7.464180
44 7.278177
44 7.076749
44 7.275952
44 7.204397
44 7.340064
44 7.433130
44 7.512286
44 7.302656
44 7.464697
44 7.400351
44 7.360251
44 7.173012
44 7.323611
44 7.404678
44 7.130625
44 7.299012
44 7.364038
44 7.432827
44 7.285540
44 7.071454
44 7.121097
44 7.418115
44 7.414781
44 7.370606
44 7.049914
44 7.242587
44 7.439938
44 7.227287
44 7.335501
44 7.207804
44 7.412370
44 7.324243
44 7.332525
44 7.432535
44 7.218063
44 7.201603
44 7.399428
44 7.350946
44 7.296722
44 7.202968
44 6.739676
44 6.993037
44 6.865159
44 6.846662
44 6.884014
44 6.857986
44 6.874850
44 6.885875
44 6.898630
44 6.864202
44 6.780495
44 6.840210
44 6.749486
44 6.796182
44 6.988526
44 6.933830
44 6.820168
44 6.698944
44 6.795411
44 6.920491
44 6.846546
44 6.879614
44 6.846047
44 7.004234
44 6.766819
44 6.977072
44 6.922049
44 6.925294
44 6.784955
44 6.892139
44 6.853710
44 6.940431
44 6.804111
44 6.894480
44 6.926825
44 6.739976
44 6.891882
44 6.970435
44 6.787395
44 7.063041
44 6.916406
44 6.778671
44 6.821844
44 6.832265
44 6.864000
44 6.881307
44 6.932154
44 6.971204
44 6.823455
44 6.896117
44 6.841863
44 6.926985
44 6.855334
44 6.912963
44 6.904562
44 6.998725
44 7.003025
44 6.878253
44 6.854713
44 6.699494
44 6.714300
44 6.832951
44 6.704540
44 6.884251
44 6.814890
44 6.766883
44 6.720136
44 6.850031
44 6.797096
44 7.000483
44 6.841617
44 6.860831
44 6.900876
44 6.815170
44 6.982854
44 6.711742
44 6.833363
44 6.714761
44 6.710113
44 6.911113
44 6.777605
44 6.837009
44 6.689447
44 6.818079
44 6.866692
44 6.920214
44 6.721081
44 6.770213
44 6.897299
44 6.758984
44 6.660583
44 6.987413
44 6.734153
44 6.749172
44 6.474410
44 6.709069
44 6.719939
44 6.755867
44 6.799054
44 6.808546
44 6.775798
44 6.725193
44 6.745945
44 6.716175
44 6.592328
44 6.895748
44 6.800341
44 6.972618
44 6.803541
44 6.747771
44 6.759990
44 6.725212
44 6.572303
44 6.848490
44 6.641428
44 6.619066
44 6.624607
44 6.715426
44 6.577203
44 6.733849
44 6.969111
44 7.302657
44 7.215759
44 7.085378
44 6.917008
44 7.009984
44 6.989242
44 6.974358
44 7.092894
44 7.173379
44 7.200528
44 7.142645
44 6.988926
44 7.061709
44 7.304419
44 7.357022
44 7.247715
44 7.068242
44 7.172288
44 7.149936
44 7.244719
44 7.292633
44 7.164902
44 6.952250
44 7.024814
44 7.356873
44 7.020870
44 7.381591
44 7.193615
44 7.212055
44 7.134423
44 7.114607
44 6.765323
44 7.015495
44 7.272086
44 7.207676
44 7.164768
44 7.071937
44 7.246045
44 7.095656
44 7.024607
44 7.334855
44 7.013779
44 7.004993
44 6.857785
44 7.036858
44 7.100117
44 7.035836
44 7.066277
44 7.097870
44 6.955332
44 7.087643
44 7.162428
44 7.021081
44 7.262167
44 7.352274
44 7.120620
44 7.110576
44 6.997908
44 6.828814
44 6.730730
44 6.757444
44 6.938842
44 6.967385
44 6.757291
44 6.716542
44 6.802805
44 6.583488
44 6.861437
44 6.625632
44 6.754117
44 6.898998
44 6.814864
44 6.642501
44 6.851565
44 6.704474
44 6.888474
44 6.838515
44 6.723717
44 6.639493
44 6.773948
44 6.973794
44 7.003836
44 6.863071
44 6.756661
44 6.924143
44 6.963763
44 6.935871
44 6.821863
44 7.132640
44 7.099174
44 7.170904
44 6.855915
44 6.930811
44 6.993893
44 7.187032
44 7.029376
44 6.892554
44 7.118672
44 6.938768
44 6.623103
44 6.794720
44 6.709486
44 6.865652
44 6.812748
44 7.003547
44 7.121839
44 7.118244
44 6.756139
44 6.734071
44 6.870062
44 7.014966
44 7.054900
44 7.013361
44 7.061114
44 7.152336
44 7.190916
44 7.161256
44 6.867790
44 6.866867
44 7.708844
44 7.629714
44 7.369690
44 7.390120
44 7.370162
44 7.430253
44 7.651617
44 7.421073
44 7.553077
44 7.358167
44 7.622559
44 7.321575
44 7.683845
44 7.492495
44 7.596569
44 7.672014
44 7.442228
44 7.436141
44 7.271540
44 7.551576
44 7.612890
44 7.468603
44 7.451047
44 7.657163
44 7.571061
44 7.626457
44 7.388672
44 7.504137
44 7.397339
44 7.433972
44 7.359001
44 7.272949
44 7.279018
44 7.288232
44 7.329469
44 7.567924
44 7.497107
44 7.463438
44 7.415556
44 7.490138
44 7.511939
44 7.532032
44 7.474243
44 7.441849
44 7.222102
44 7.366461
44 7.517724
44 7.490770
44 7.674035
44 7.235507
44 7.547286
44 7.662826
44 7.304840
44 7.441108
44 7.604906
44 7.613547
44 7.325122
44 7.557547
44 7.354016
44 7.412778
44 6.131385
44 6.188024
44 6.322119
44 6.130679
44 6.230786
44 6.477063
44 6.258053
44 6.245130
44 6.188489
44 6.283572
44 6.253970
44 6.307570
44 6.300605
44 6.196647
44 6.252158
44 6.232687
44 6.339566
44 6.455482
44 6.171955
44 6.296661
44 6.029861
44 6.434041
44 6.363065
44 6.224126
44 6.275419
44 6.360850
44 6.281933
44 6.359851
44 6.416047
44 6.245382
44 6.159200
44 6.216326
44 6.353807
44 6.336919
44 6.286681
44 6.390269
44 6.231774
44 6.252270
44 6.389788
44 6.276778
44 6.232854
44 6.326872
44 6.342402
44 6.362398
44 6.352390
44 6.268220
44 6.159184
44 6.236647
44 6.476595
44 6.406087
44 6.262810
44 6.264480
44 6.432570
44 6.268335
44 6.384839
44 6.353775
44 6.263388
44 6.168397
44 6.197243
44 6.293740
44 7.475689
44 7.365556
44 7.087345
44 7.451405
44 7.506001
44 7.301520
44 7.405827
44 7.415472
44 7.115179
44 7.300194
44 7.256634
44 7.367495
44 7.392062
44 7.118143
44 7.228397
44 7.211859
44 7.266287
44 7.178415
44 7.289992
44 7.408191
44 7.531491
44 7.258637
44 7.398885
44 7.252963
44 7.263542
44 7.175954
44 7.265681
44 7.387795
44 7.323408
44 7.223428
44 7.377836
44 7.308494
44 7.335579
44 7.422003
44 7.246424
44 7.360958
44 7.525168
44 7.339292
44 7.190705
44 7.496529
44 7.523417
44 7.478504
44 7.702909
44 7.454552
44 7.474921
44 7.497617
44 7.425462
44 7.298504
44 7.156941
44 7.549741
44 7.342593
44 7.324328
44 7.158258
44 7.390372
44 7.070856
44 7.409318
44 7.341035
44 7.251070
44 7.323621
44 7.283563
44 7.213222
44 7.194535
44 7.430075
44 7.462972
44 7.099665
44 7.317184
44 7.349226
44 7.103843
44 6.821406
44 6.903870
44 6.898352
44 7.122199
44 7.335682
44 7.015508
44 7.300785
44 7.174309
44 7.226106
44 7.207682
44 7.103105
44 7.108423
44 7.234542
44 7.175309
44 7.209787
44 7.168661
44 7.148134
44 7.380931
44 7.292848
44 7.105765
44 7.346419
44 7.138100
44 7.033343
44 7.269669
44 7.425842
44 7.158511
44 7.195635
44 7.331956
44 7.024426
44 7.305157
44 7.215960
44 7.354618
44 7.220808
44 7.451824
44 7.051025
44 7.151489
44 7.302690
44 7.414130
44 7.229873
44 7.064728
44 7.106860
44 7.070877
44 7.115145
44 7.176702
44 7.201560
44 6.954924
44 7.073032
44 7.121661
44 7.330884
44 7.380381
44 7.441410
44 7.133414
44 7.224587
44 7.126610
44 6.988651
44 6.962453
44 6.980963
44 7.331467
44 7.399963
44 7.164297
44 7.197224
44 7.187905
44 7.225110
44 7.234291
44 7.042555
44 7.553270
44 7.214204
44 7.255446
44 6.947632
44 6.902557
44 7.071462
44 7.326761
44 7.083739
44 7.117876
44 7.036294
44 7.020417
44 7.089129
44 6.988207
44 7.166294
44 7.178334
44 7.032151
44 7.101807
44 7.094063
44 6.851457
44 6.797362
44 6.989112
44 7.035295
44 6.968517
44 7.269915
44 7.182705
44 7.125478
44 7.271898
44 7.031321
44 7.018335
44 7.334283
44 7.071631
44 6.847236
44 7.021093
44 7.211072
44 7.333708
44 7.175986
44 7.174732
44 7.281851
44 7.153557
44 7.030104
44 6.977045
44 7.292610
44 7.195477
44 7.249918
44 7.033925
44 7.028071
44 7.047936
44 6.713807
44 6.797349
44 6.805660
44 6.884381
44 6.997739
44 6.787577
44 6.799387
44 7.029541
44 6.934325
44 6.815847
44 6.799701
44 6.945631
44 6.981422
44 6.831296
44 6.845417
44 6.777513
44 6.872983
44 6.902715
44 6.922587
44 6.731503
44 6.960328
44 6.667518
44 6.778553
44 6.840957
44 6.921719
44 6.889203
44 6.824546
44 6.663794
44 6.759207
44 6.805846
44 6.900927
44 6.939749
44 6.686353
44 6.893846
44 6.949957
44 6.931335
44 6.808614
44 6.980356
44 6.909218
44 6.970285
44 6.782991
44 6.700173
44 6.900889
44 6.838532
44 7.072833
44 6.779834
44 6.785649
44 6.701282
44 6.833926
44 6.775459
44 6.908610
44 6.767258
44 6.882468
44 6.714239
44 6.924831
44 6.940220
44 6.824622
44 6.658053
44 6.713018
44 6.997359
44 6.745994
44 6.947275
44 7.092931
44 6.833736
44 6.885893
44 7.176041
44 6.909342
44 7.010043
44 6.814082
44 6.934649
44 6.911527
44 6.934527
44 6.958440
44 7.021663
44 6.911381
44 7.115513
44 6.902660
44 7.070418
44 7.094359
44 6.867122
44 6.766940
44 6.962800
44 6.822521
44 6.774466
44 7.053742
44 6.804777
44 7.049161
44 6.846027
44 7.055200
44 7.017773
44 6.987790
44 6.961111
44 7.005812
44 7.068397
44 7.048089
44 7.154508
44 7.107222
44 6.991757
44 7.220582
44 7.122844
44 6.977386
44 7.149270
44 6.973342
44 6.945297
44 7.235654
44 6.992124
44 7.100694
44 7.027466
44 7.287732
44 6.876591
44 7.311382
44 7.100012
44 6.982402
44 7.123834
44 7.054495
44 7.105156
44 6.767701
44 6.857130
44 7.054290
44 7.082278
44 7.513707
44 7.581976
44 7.521036
44 7.513132
44 7.407149
44 7.622946
44 7.725719
44 7.553798
44 7.461071
44 7.613597
44 7.582129
44 7.403759
44 7.416551
44 7.587857
44 7.521066
44 7.449684
44 7.729146
44 7.435323
44 7.698634
44 7.397426
44 7.542110
44 7.426129
44 7.412545
44 7.590329
44 7.530413
44 7.569344
44 7.606086
44 7.496170
44 7.468228
44 7.552815
44 7.579496
44 7.602572
44 7.579448
44 7.553016
44 7.445000
44 7.634548
44 7.461647
44 7.369967
44 7.442906
44 7.415753
44 7.512419
44 7.607257
44 7.569138
44 7.529062
44 7.462914
44 7.588830
44 7.413227
44 7.540320
44 7.462364
44 7.637073
44 7.404630
44 7.396023
44 7.507987
44 7.432842
44 7.564308
44 7.682865
44 7.513298
44 7.642886
44 7.413021
44 7.593970
44 6.901796
44 6.896136
44 6.955222
44 6.833843
44 6.948886
44 6.943950
44 6.805448
44 6.938564
44 6.718735
44 6.914110
44 6.806574
44 6.950732
44 6.881179
44 6.911569
44 7.029469
44 6.749228
44 6.871918
44 6.918770
44 6.920048
44 6.894822
44 6.798666
44 6.851888
44 6.727500
44 6.967949
44 6.852898
44 6.911119
44 6.875397
44 6.795665
44 6.811497
44 6.885301
44 6.714375
44 6.819828
44 6.734612
44 6.770625
44 7.002707
44 6.871577
44 6.773045
44 6.953614
44 6.834797
44 6.878033
44 7.042580
44 7.008862
44 6.888414
44 6.971224
44 6.940647
44 6.919988
44 6.715981
44 6.889042
44 6.807533
44 6.789558
44 6.884648
44 6.764483
44 6.908647
44 6.951873
44 6.951381
44 6.791722
44 6.814787
44 6.994707
44 6.980743
44 7.006093
44 7.088761
44 7.028251
44 7.188876
44 6.991700
44 6.977937
44 7.176870
44 7.005574
44 7.081154
44 6.867685
44 7.076747
44 7.111748
44 6.936329
44 7.095310
44 7.191303
44 7.319666
44 6.998102
44 6.952389
44 7.186826
44 7.066211
44 7.200219
44 7.027800
44 7.148722
44 7.039971
44 6.915730
44 7.029721
44 7.097479
44 7.060899
44 7.162056
44 7.038020
44 7.054195
44 6.986049
44 7.102190
44 6.912938
44 7.048468
44 6.873448
44 7.103791
44 7.015367
44 6.943957
44 7.032770
44 7.012049
44 6.950906
44 7.079860
44 7.019747
44 6.883653
44 7.105597
44 6.977042
44 6.975025
44 7.122000
44 7.102315
44 7.011201
44 7.094221
44 7.158055
44 7.140140
44 6.977323
44 7.122446
44 6.877800
44 6.983343
44 7.111433
44 6.938653
44 7.185540
44 7.719833
44 7.590984
44 7.655803
44 7.704417
44 7.558340
44 7.684983
44 7.687685
44 7.813580
44 7.474945
44 7.568088
44 7.783252
44 7.652065
44 7.603349
44 7.508596
44 7.532816
44 7.628243
44 7.363669
44 7.416336
44 7.754083
44 7.663931
44 7.827046
44 7.619577
44 7.575883
44 7.573958
44 7.591603
44 7.594247
44 7.687786
44 7.591480
44 7.499169
44 7.521297
44 7.614968
44 7.972604
44 7.666032
44 7.360987
44 7.567222
44 7.459339
44 7.852480
44 7.757499
44 7.622304
44 7.666095
44 7.496311
44 7.411960
44 7.668892
44 7.748692
44 7.501744
44 7.613230
44 7.572526
44 7.912558
44 7.705387
44 7.772363
44 7.619311
44 7.686628
44 7.419034
44 7.454105
44 7.759651
44 7.356853
44 7.572908
44 7.555478
44 7.329084
44 7.561259
44 7.550536
44 7.490741
44 7.363437
44 7.294626
44 7.590282
44 7.430056
44 7.606747
44 7.473870
44 7.838661
44 7.521258
44 7.713790
44 7.414626
44 7.535329
44 7.521688
44 7.513953
44 7.735602
44 7.581499
44 7.581152
44 7.444899
44 7.610783
44 7.462042
44 7.654170
44 7.600511
44 7.398447
44 7.377182
44 7.490916
44 7.480368
44 7.745208
44 7.518591
44 7.632527
44 7.397235
44 7.814311
44 7.838205
44 7.567356
44 7.489605
44 7.692335
44 7.468923
44 7.428941
44 7.596576
44 7.700738
44 7.489182
44 7.449539
44 7.672008
44 7.501820
44 7.587098
44 7.551022
44 7.717884
44 7.470877
44 7.498155
44 7.546874
44 7.619568
44 7.480509
44 7.598964
44 7.602647
44 7.624982
44 7.478430
44 7.571349
44 7.482128
44 7.590099
44 7.673038
44 7.438048
44 7.260581
44 7.277382
44 7.313037
44 7.324853
44 7.171165
44 7.241299
44 7.270063
44 7.214288
44 7.446264
44 7.332577
44 7.296171
44 7.234272
44 7.320567
44 7.478936
44 7.275047
44 7.422514
44 7.411306
44 7.390665
44 7.269614
44 7.193613
44 7.459224
44 7.281073
44 7.159990
44 7.517068
44 7.507037
44 7.325721
44 7.244879
44 7.456793
44 7.443663
44 7.400296
44 7.647730
44 7.287212
44 7.274549
44 7.357027
44 7.316528
44 7.420440
44 7.381394
44 7.325379
44 7.401126
44 7.406765
44 7.465973
44 7.309322
44 7.317701
44 7.442763
44 7.377923
44 7.321656
44 7.454636
44 7.578523
44 7.553998
44 7.320567
44 7.415215
44 7.438844
44 7.406675
44 7.328123
44 7.346283
44 7.508669
44 7.546951
44 7.597064
44 7.529738
44 7.421504
44 7.329165
44 7.373970
44 7.534608
44 7.524511
44 7.677130
44 7.352811
44 7.326719
44 7.490519
44 7.293571
44 7.442957
44 7.516950
44 7.348202
44 7.401493
44 7.407030
44 7.441679
44 7.415875
44 7.306419
44 7.358868
44 7.462233
44 7.590380
44 7.577478
44 7.519225
44 7.587026
44 7.424009
44 7.719513
44 7.554138
44 7.360902
44 7.712009
44 7.624007
44 7.365509
44 7.552844
44 7.426960
44 7.423124
44 7.551068
44 7.428660
44 7.415638
44 7.413971
44 7.394871
44 7.542945
44 7.241860
44 7.519948
44 7.446752
44 7.543225
44 7.467226
44 7.560889
44 7.588179
44 7.567640
44 7.614468
44 7.344513
44 7.574876
44 7.494560
44 7.515975
44 7.370791
44 7.415328
44 7.475288
44 7.448209
44 7.503529
44 7.432370
44 7.515219
44 6.866553
44 6.800796
44 6.602808
44 6.778487
44 6.808634
44 6.893505
44 6.809774
44 6.722065
44 6.749565
44 6.715613
44 6.695729
44 6.897274
44 6.849776
44 6.772514
44 6.698934
44 6.776827
44 6.786668
44 6.846532
44 6.723518
44 6.648455
44 6.844643
44 6.627301
44 6.743189
44 6.819708
44 6.729131
44 6.848797
44 6.731462
44 6.721145
44 6.741514
44 6.868288
44 6.934124
44 6.788380
44 6.681508
44 6.759371
44 6.763202
44 6.790878
44 6.620372
44 6.734624
44 6.892142
44 6.709871
44 6.752336
44 6.785445
44 6.686890
44 6.633631
44 6.790994
44 6.903124
44 6.790776
44 6.867150
44 6.682095
44 6.802055
44 6.690724
44 6.780735
44 6.682064
44 6.838615
44 6.766545
44 6.858691
44 6.685449
44 6.787289
44 6.678171
44 6.840485
44 6.860595
44 6.901450
44 6.889238
44 6.812439
44 6.740849
44 7.064618
44 6.922789
44 6.778382
44 6.875106
44 6.757497
44 6.928387
44 6.635768
44 6.768988
44 6.620492
44 6.985860
44 6.661069
44 6.942951
44 7.041913
44 6.923853
44 6.486141
44 6.877678
44 6.784164
44 6.855537
44 6.832014
44 6.791087
44 6.675935
44 6.827433
44 6.801439
44 6.728401
44 6.693825
44 6.969034
44 6.732215
44 6.699804
44 6.688942
44 6.840220
44 6.880631
44 6.844395
44 6.847093
44 6.907888
44 6.602624
44 6.840971
44 6.862455
44 6.712706
44 7.012913
44 6.790130
44 7.004910
44 6.733311
44 7.042185
44 6.618856
44 6.885504
44 6.843738
44 6.860987
44 6.868235
44 6.846197
44 6.757826
44 6.715463
44 6.653740
44 6.823774
44 6.779479
44 6.714686
44 6.541171
44 6.606019
44 6.527398
44 6.568826
44 6.472109
44 6.594034
44 6.580062
44 6.607689
44 6.566996
44 6.504786
44 6.478259
44 6.556704
44 6.515364
44 6.613982
44 6.617739
44 6.553863
44 6.468192
44 6.447023
44 6.657719
44 6.559387
44 6.662363
44 6.472473
44 6.565196
44 6.656325
44 6.727564
44 6.575637
44 6.633477
44 6.646137
44 6.569009
44 6.667516
44 6.624447
44 6.525308
44 6.519293
44 6.534487
44 6.429057
44 6.609648
44 6.627695
44 6.684874
44 6.545649
44 6.538251
44 6.508526
44 6.647299
44 6.613074
44 6.640716
44 6.572147
44 6.500535
44 6.503523
44 6.701056
44 6.658930
44 6.492456
44 6.664089
44 6.511626
44 6.523543
44 6.586861
44 6.566397
44 6.456778
44 6.637121
44 6.694981
44 6.664018
44 6.569110
44 7.706575
44 7.610544
44 7.674168
44 7.556244
44 7.602168
44 7.566116
44 7.490430
44 7.411100
44 7.415362
44 7.499239
44 7.580053
44 7.502486
44 7.626895
44 7.393795
44 7.577596
44 7.245211
44 7.308629
44 7.482534
44 7.469990
44 7.630181
44 7.427647
44 7.551014
44 7.827003
44 7.507653
44 7.440550
44 7.499996
44 7.543236
44 7.445637
44 7.493571
44 7.576974
44 7.493278
44 7.617179
44 7.690032
44 7.392237
44 7.453122
44 7.489871
44 7.285642
44 7.630689
44 7.251032
44 7.747904
44 7.654275
44 7.534603
44 7.507892
44 7.405277
44 7.344785
44 7.477415
44 7.598139
44 7.455587
44 7.602084
44 7.733587
44 7.542591
44 7.231149
44 7.603467
44 7.572429
44 7.545112
44 7.312495
44 7.476712
44 7.179358
44 7.303111
44 7.481682
44 7.374816
44 7.521940
44 7.537911
44 7.295961
44 7.547236
44 7.234892
44 7.731386
44 7.713024
44 7.288126
44 7.617158
44 7.457147
44 7.486532
44 7.451755
44 7.383982
44 7.529938
44 7.463184
44 7.344620
44 7.556667
44 7.578489
44 7.417511
44 7.545402
44 7.660408
44 7.368532
44 7.348195
44 7.058513
44 7.588025
44 7.485077
44 7.285627
44 7.196126
44 7.636900
44 7.434864
44 7.395748
44 7.631534
44 7.591052
44 7.461383
44 7.507973
44 7.391279
44 7.326346
44 7.378082
44 7.606101
44 7.411050
44 7.673251
44 7.398623
44 7.601864
44 7.373369
44 7.373822
44 7.526159
44 7.491151
44 7.465059
44 7.452253
44 7.454413
44 7.548862
44 7.546464
44 7.586395
44 7.436719
44 7.548771
44 7.562749
44 7.463574
44 7.516502
44 7.368373
44 6.642350
44 6.545446
44 6.682391
44 6.617706
44 6.625978
44 6.548001
44 6.739987
44 6.712195
44 6.674856
44 6.741017
44 6.734180
44 6.499297
44 6.666560
44 6.613636
44 6.571181
44 6.747319
44 6.655871
44 6.728983
44 6.810575
44 6.647036
44 6.677641
44 6.830464
44 6.923244
44 6.752092
44 6.703579
44 6.608685
44 6.664314
44 6.652675
44 6.810894
44 6.825208
44 6.655739
44 6.805023
44 6.729106
44 6.727639
44 6.702841
44 6.680929
44 6.675145
44 6.904831
44 6.777632
44 6.837189
44 6.609704
44 6.841251
44 6.937783
44 6.619497
44 6.832382
44 6.577522
44 6.562307
44 6.497182
44 6.683463
44 6.755150
44 6.873879
44 6.578743
44 6.716615
44 6.871169
44 6.816080
44 6.657218
44 6.773949
44 6.694082
44 6.769543
44 6.820098
44 7.178624
44 7.160101
44 7.217376
44 6.956190
44 7.143034
44 7.074455
44 6.871865
44 7.103851
44 7.118378
44 7.145397
44 6.934876
44 7.016151
44 7.276730
44 7.120189
44 6.977512
44 6.932027
44 7.135958
44 7.155201
44 7.038951
44 7.031093
44 7.035166
44 7.024477
44 7.068700
44 7.265151
44 7.204720
44 7.128989
44 7.118649
44 7.118028
44 7.004246
44 7.422068
44 7.110702
44 7.077475
44 7.193441
44 7.118294
44 7.257168
44 7.255203
44 7.129195
44 7.063428
44 7.220629
44 7.207028
44 6.941963
44 7.055831
44 7.256054
44 7.106548
44 7.096735
44 7.106399
44 7.220236
44 7.228605
44 7.248039
44 7.145245
44 7.131306
44 6.947832
44 7.217648
44 7.333598
44 7.027112
44 7.148501
44 6.894377
44 7.142054
44 7.142909
44 7.104545
44 6.711699
44 6.822709
44 6.857172
44 6.789898
44 6.648180
44 6.790230
44 6.531866
44 6.653998
44 6.586337
44 6.557534
44 6.635206
44 6.609117
44 6.572661
44 6.930668
44 6.823236
44 6.670390
44 6.650768
44 6.749807
44 6.713707
44 6.693914
44 6.658208
44 6.761448
44 6.539030
44 6.792099
44 6.615730
44 6.710981
44 6.667739
44 6.681054
44 6.648045
44 6.869799
44 6.653745
44 6.640010
44 6.684331
44 6.713981
44 6.758107
44 6.578985
44 6.661618
44 6.783592
44 6.655773
44 6.668206
44 6.487160
44 6.683274
44 6.586578
44 6.666366
44 6.650796
44 6.742164
44 6.729071
44 6.720611
44 6.594847
44 6.619420
44 6.589725
44 6.816960
44 6.701207
44 6.791492
44 6.509187
44 6.631429
44 6.739921
44 6.709459
44 6.708602
44 6.812337
44 7.324442
44 7.633664
44 7.216835
44 7.259905
44 7.418943
44 7.872041
44 7.597976
44 7.894628
44 7.696518
44 7.525723
44 7.632494
44 7.716615
44 7.671980
44 7.487152
44 7.467290
44 7.323922
44 7.495907
44 7.717907
44 7.490129
44 7.253493
44 7.310341
44 7.221690
44 7.191116
44 7.186290
44 7.289369
44 7.409219
44 7.575974
44 7.725724
44 7.324598
44 7.776847
44 7.779752
44 7.443035
44 7.396804
44 7.454058
44 7.210302
44 7.309085
44 7.334950
44 7.582265
44 7.602053
44 7.370758
44 7.247172
44 7.247581
44 7.262923
44 7.162372
44 7.408600
44 7.433420
44 7.501186
44 8.016796
44 7.646300
44 7.742038
44 7.411054
44 7.642257
44 7.600274
44 7.520654
44 7.502284
44 7.894142
44 7.590285
44 7.555406
44 7.609945
44 7.435468
44 7.036945
44 7.135496
44 7.082130
44 7.158597
44 7.255304
44 7.191768
44 7.267372
44 7.123055
44 6.908061
44 7.001482
44 7.154677
44 7.144835
44 6.886700
44 7.051111
44 7.149904
44 6.964696
44 7.050140
44 6.983048
44 7.011220
44 7.193688
44 7.033116
44 7.171472
44 6.988528
44 7.127643
44 7.391496
44 7.052736
44 7.066544
44 6.992427
44 7.108113
44 6.973567
44 7.044797
44 6.999948
44 6.845865
44 7.098668
44 7.161820
44 7.000551
44 7.029932
44 7.120171
44 7.151890
44 7.172602
44 7.048974
44 7.054393
44 7.277232
44 7.179213
44 7.168872
44 7.229148
44 6.891307
44 7.127284
44 7.045600
44 6.931720
44 6.873770
44 7.255448
44 6.914666
44 7.069277
44 6.880236
44 6.942194
44 7.153877
44 7.220183
44 7.296302
44 7.119313
44 6.892822
44 7.002924
44 6.994652
44 6.907659
44 6.769019
44 6.879800
44 7.069237
44 6.868658
44 6.854039
44 6.850261
44 6.955674
44 6.850593
44 6.896867
44 6.830481
44 6.895864
44 7.030502
44 6.907245
44 6.746258
44 6.997891
44 6.968393
44 6.971804
44 6.866104
44 6.784127
44 6.820220
44 6.921449
44 6.784030
44 6.848210
44 6.746292
44 6.925733
44 6.791205
44 6.921878
44 6.831208
44 6.878305
44 6.784750
44 6.631610
44 6.798645
44 6.802484
44 6.759502
44 6.807600
44 6.894771
44 6.823151
44 6.916026
44 6.799122
44 6.855923
44 7.015606
44 6.888456
44 7.003240
44 7.000013
44 6.897512
44 7.081774
44 6.784990
44 6.915060
44 6.853913
44 6.806041
44 6.841267
44 6.949355
44 6.801478
44 6.766600
44 6.757397
44 6.935941
44 6.876435
44 6.754301
44 6.602235
44 6.774740
44 6.923914
44 6.756129
44 6.731729
44 6.691989
44 6.825133
44 6.693923
44 6.757659
44 6.709434
44 7.009294
44 6.530066
44 6.847758
44 6.799756
44 6.696721
44 6.772748
44 6.736224
44 6.787577
44 6.930844
44 6.745384
44 6.841021
44 6.735500
44 6.669069
44 6.966879
44 6.648063
44 6.657577
44 6.742784
44 6.669784
44 6.692260
44 6.852874
44 6.775218
44 6.739089
44 6.781180
44 6.743071
44 6.718006
44 6.604688
44 6.877536
44 6.858065
44 6.659439
44 6.793313
44 6.817923
44 7.036073
44 6.890651
44 6.817642
44 6.867024
44 6.744712
44 6.708602
44 6.794367
44 6.754002
44 6.878699
44 6.892986
44 6.681056
44 6.582663
44 6.808060
44 6.760527
44 6.886914
44 6.848663
44 6.929116
44 7.260483
44 7.267675
44 7.231224
44 7.243550
44 7.002517
44 7.018025
44 7.122728
44 6.968425
44 7.112035
44 7.090535
44 7.157125
44 7.191783
44 7.128547
44 7.015398
44 7.156489
44 7.157233
44 7.358263
44 7.242841
44 6.913469
44 7.092891
44 7.090871
44 7.084140
44 7.189784
44 7.172194
44 7.165232
44 7.200518
44 6.986479
44 7.202948
44 7.019236
44 7.247151
44 7.018450
44 7.263538
44 7.217427
44 7.178524
44 7.078390
44 7.299653
44 6.791724
44 6.960503
44 7.398715
44 7.100301
44 6.980489
44 7.222663
44 7.150163
44 7.137553
44 7.131002
44 7.084362
44 7.211193
44 7.145763
44 6.901359
44 7.153184
44 7.256463
44 7.192964
44 7.000911
44 7.309757
44 7.122244
44 7.039153
44 6.910991
44 7.211881
44 6.949422
44 7.255593
44 6.802188
44 6.785203
44 6.829141
44 6.663040
44 6.722281
44 6.699677
44 6.719322
44 6.904840
44 6.659231
44 6.563219
44 6.655046
44 6.699008
44 6.777200
44 6.940033
44 6.668858
44 6.693463
44 6.967402
44 6.772033
44 6.842896
44 6.844161
44 6.693611
44 6.689847
44 6.809224
44 6.805148
44 6.873986
44 6.713841
44 6.707026
44 6.740817
44 6.997352
44 6.723686
44 6.741803
44 6.854985
44 6.708423
44 6.819020
44 6.979013
44 6.803768
44 6.856971
44 6.793426
44 6.812791
44 6.742826
44 6.716943
44 6.740771
44 6.714836
44 6.684668
44 6.730584
44 6.826786
44 6.909887
44 6.736758
44 6.943623
44 6.614197
44 6.940429
44 6.805275
44 6.893549
44 6.708301
44 6.867965
44 6.809456
44 6.973010
44 6.935084
44 6.813920
44 6.790048
44 7.101121
44 6.956042
44 7.003482
44 7.034986
44 6.887188
44 6.880593
44 7.005029
44 7.106761
44 6.941793
44 6.943758
44 7.124489
44 6.904085
44 7.013119
44 7.120029
44 7.293983
44 6.883606
44 6.929170
44 6.872131
44 7.108174
44 7.049725
44 7.130440
44 7.189157
44 6.784443
44 7.174368
44 7.148855
44 6.930618
44 6.935739
44 7.121885
44 6.857320
44 7.101916
44 7.146380
44 6.919271
44 6.894542
44 6.998437
44 7.226615
44 6.912267
44 7.136524
44 6.983379
44 7.066769
44 7.080926
44 6.901049
44 6.977076
44 7.101660
44 6.976870
44 7.180047
44 7.053900
44 7.066409
44 6.947433
44 6.849815
44 7.086373
44 7.042069
44 6.979876
44 6.946782
44 7.259165
44 7.157687
44 7.004193
44 6.896578
44 6.874552
44 6.845005
44 6.944098
44 6.779538
44 6.815131
44 6.657685
44 6.751144
44 6.831490
44 6.839496
44 6.867572
44 6.794474
44 6.827224
44 6.773201
44 6.589948
44 6.887307
44 6.791647
44 6.767772
44 6.681932
44 6.875423
44 6.585675
44 6.724197
44 6.793249
44 6.639261
44 6.612312
44 6.562544
44 6.682623
44 6.764890
44 6.868312
44 6.686653
44 6.693212
44 6.666211
44 6.829225
44 6.691260
44 6.710100
44 6.922723
44 6.731046
44 6.654090
44 6.751287
44 6.733657
44 6.562533
44 6.870857
44 6.877378
44 6.778621
44 6.824496
44 6.765041
44 6.765178
44 6.591812
44 6.623948
44 6.819787
44 6.703863
44 6.612527
44 6.739130
44 6.609527
44 6.639529
44 6.580818
44 6.713973
44 6.784613
44 6.588674
44 6.729272
44 6.736816
44 6.680476
44 6.698896
44 6.660551
44 6.494249
44 6.362331
44 6.317389
44 6.527269
44 6.396037
44 6.497369
44 6.272024
44 6.550465
44 6.458404
44 6.385121
44 6.473286
44 6.308716
44 6.304466
44 6.442918
44 6.276768
44 6.461955
44 6.383045
44 6.669365
44 6.532652
44 6.496215
44 6.620386
44 6.647741
44 6.578991
44 6.461645
44 6.712804
44 6.291660
44 6.458058
44 6.526899
44 6.691230
44 6.555087
44 6.595556
44 6.359072
44 6.288943
44 6.595867
44 6.542663
44 6.449204
44 6.383754
44 6.578140
44 6.353330
44 6.444861
44 6.705254
44 6.441330
44 6.507639
44 6.446553
44 6.497053
44 6.555763
44 6.658815
44 6.661349
44 6.383891
44 6.314362
44 6.321704
44 6.541588
44 6.482460
44 6.463817
44 6.514665
44 6.542463
44 6.485823
44 6.629900
44 6.553079
44 6.538903
44 8.171638
44 8.866427
44 8.829781
44 9.077278
44 8.574124
44 8.149739
44 8.127272
44 8.657326
44 8.274177
44 8.817180
44 8.710119
44 8.542131
44 8.947963
44 8.839699
44 8.962167
44 8.749808
44 8.799650
44 8.251824
44 8.735298
44 8.758029
44 8.661631
44 9.030429
44 8.706848
44 8.569078
44 8.622258
44 8.280346
44 8.511186
44 8.467465
44 8.625697
44 8.469630
44 8.561152
44 8.676815
44 8.497317
44 8.465775
44 8.480627
44 8.445219
44 8.333330
44 8.272815
44 8.491901
44 8.425889
44 8.846395
44 8.775609
44 9.072903
44 8.538046
44 8.796909
44 8.561531
44 8.890558
44 9.022491
44 8.231961
44 8.657909
44 8.733094
44 8.453307
44 8.592440
44 8.756676
44 8.676014
44 8.846961
44 8.398475
44 8.488518
44 8.684258
44 8.801820
44 7.312831
44 7.494206
44 7.331073
44 7.390095
44 7.316494
44 7.608867
44 7.805728
44 7.750548
44 7.463206
44 7.360697
44 7.345982
44 7.588188
44 7.569464
44 7.752039
44 7.518595
44 7.408070
44 7.623378
44 7.606257
44 7.665000
44 7.682484
44 7.449521
44 7.265615
44 7.515790
44 7.378940
44 7.580292
44 7.384346
44 7.582889
44 7.550888
44 7.446948
44 7.727262
44 7.493027
44 7.344195
44 7.349193
44 7.541229
44 7.569652
44 7.537738
44 7.582773
44 7.562682
44 7.533545
44 7.760039
44 7.532624
44 7.204657
44 7.582650
44 7.259704
44 7.415656
44 7.686339
44 7.295880
44 7.627158
44 7.369763
44 7.646903
44 7.407018
44 7.270502
44 7.472887
44 7.655335
44 7.431291
44 7.317029
44 7.498328
44 7.435441
44 7.478689
44 7.470488
44 7.637030
44 7.526955
44 7.439485
44 7.347514
44 7.344012
44 7.445443
44 7.311132
44 7.597829
44 7.254111
44 7.523807
44 7.254785
44 7.414617
44 7.437168
44 7.607016
44 7.347712
44 7.142912
44 7.316802
44 7.296519
44 7.324473
44 7.468755
44 7.388513
44 7.573796
44 7.393244
44 7.339737
44 7.463884
44 7.455512
44 7.565659
44 7.479471
44 7.257514
44 7.271002
44 7.512153
44 7.248999
44 7.302385
44 7.300172
44 7.561121
44 7.449667
44 7.128683
44 7.422636
44 7.271486
44 7.276487
44 7.338318
44 7.346512
44 7.371181
44 7.304119
44 7.363707
44 7.209396
44 7.309646
44 6.997655
44 7.310675
44 7.316503
44 7.347467
44 7.306704
44 7.470712
44 7.649116
44 7.549774
44 7.444772
44 7.539557
44 7.556382
44 7.426598
44 7.518656
44 7.603520
44 7.847587
44 7.594824
44 7.740741
44 7.801837
44 7.644064
44 7.539688
44 7.415659
44 7.607965
44 8.110655
44 7.739036
44 7.792927
44 7.788163
44 7.682301
44 7.805808
44 7.809921
44 7.951800
44 7.541718
44 7.600361
44 7.847793
44 7.674394
44 7.700693
44 7.592697
44 8.006873
44 7.960267
44 7.817662
44 7.957385
44 7.671478
44 7.853505
44 7.709539
44 7.805340
44 7.583109
44 7.747287
44 7.779249
44 8.075709
44 7.858266
44 7.953827
44 7.782059
44 7.826360
44 7.901451
44 7.775679
44 7.845799
44 7.772970
44 7.672359
44 7.855233
44 7.578385
44 7.791066
44 7.813475
44 7.574548
44 7.705079
44 7.882135
44 7.693692
44 7.850574
44 7.669478
44 7.599254
44 7.769829
44 7.819663
44 7.822862
44 7.935468
44 7.540798
44 6.900362
44 6.963930
44 6.990896
44 6.650043
44 6.918834
44 6.847999
44 6.941844
44 6.885498
44 6.955574
44 6.984061
44 6.729509
44 6.804045
44 6.880089
44 6.767704
44 6.861706
44 6.857267
44 6.991446
44 6.869820
44 6.900834
44 7.077873
44 6.813660
44 6.945027
44 6.922915
44 6.902575
44 6.900732
44 7.054988
44 7.082378
44 6.961759
44 6.939352
44 6.785407
44 6.860686
44 6.770999
44 6.853266
44 6.770743
44 6.853762
44 6.851791
44 6.719361
44 6.831791
44 6.821558
44 6.809517
44 6.842682
44 6.777591
44 6.745335
44 6.841629
44 6.750762
44 6.837213
44 6.765929
44 6.638926
44 6.654149
44 6.786624
44 6.742163
44 6.762515
44 6.609843
44 6.855343
44 6.773319
44 7.040293
44 6.819167
44 6.956058
44 7.042524
44 6.737273
44 7.389639
44 7.365051
44 7.483328
44 7.522706
44 7.372770
44 7.514873
44 7.381858
44 7.277142
44 7.293296
44 7.420581
44 7.425507
44 7.395653
44 7.539472
44 7.157218
44 7.533226
44 7.536264
44 7.391096
44 7.320057
44 7.385096
44 7.343262
44 7.474722
44 7.311151
44 7.627000
44 7.476664
44 7.464145
44 7.135722
44 7.306871
44 7.504448
44 7.564962
44 7.532489
44 7.277477
44 7.357857
44 7.567134
44 7.510073
44 7.540263
44 7.399688
44 7.563413
44 7.472909
44 7.425230
44 7.600736
44 7.402160
44 7.468558
44 7.572342
44 7.421238
44 7.480649
44 7.304753
44 7.499239
44 7.252294
44 7.169502
44 7.499440
44 7.314621
44 7.311972
44 7.560236
44 7.505871
44 7.589480
44 7.463757
44 7.496668
44 7.517658
44 7.479165
44 7.490051
44 6.904381
44 6.926530
44 6.948316
44 6.860324
44 6.841730
44 6.918119
44 6.889181
44 6.945758
44 7.097393
44 6.800424
44 6.892334
44 6.874768
44 6.796475
44 6.976756
44 6.996081
44 6.772761
44 6.936808
44 6.850024
44 7.113978
44 6.891656
44 6.868358
44 6.911281
44 6.843625
44 6.946367
44 6.767300
44 6.739585
44 6.643526
44 6.835281
44 6.828535
44 6.792913
44 7.006896
44 6.945244
44 6.908689
44 6.817512
44 6.937142
44 6.962605
44 6.854399
44 6.784915
44 6.940915
44 7.127164
44 6.935390
44 6.809347
44 6.998609
44 6.794489
44 6.883238
44 6.852551
44 7.082243
44 6.759436
44 6.902510
44 6.840575
44 7.014844
44 7.071794
44 6.938091
44 6.818232
44 7.008044
44 6.821808
44 7.024574
44 6.886787
44 6.931194
44 6.852194
44 6.639654
44 6.622168
44 6.714687
44 6.480854
44 6.647207
44 6.459562
44 6.433073
44 6.429493
44 6.592762
44 6.517973
44 6.472532
44 6.653027
44 6.578905
44 6.720114
44 6.606850
44 6.403291
44 6.523110
44 6.705653
44 6.403603
44 6.432444
44 6.481214
44 6.650601
44 6.457888
44 6.405588
44 6.602053
44 6.485256
44 6.585938
44 6.360193
44 6.468989
44 6.372186
44 6.409984
44 6.600263
44 6.460488
44 6.448111
44 6.361571
44 6.437920
44 6.410648
44 6.493472
44 6.413491
44 6.548637
44 6.438030
44 6.458920
44 6.367412
44 6.327467
44 6.350228
44 6.422897
44 6.501585
44 6.535752
44 6.313876
44 6.592212
44 6.483878
44 6.480348
44 6.531543
44 6.247271
44 6.520239
44 6.732976
44 6.468313
44 6.603625
44 6.483687
44 6.406024
44 7.101577
44 6.911840
44 6.848578
44 6.996556
44 6.824980
44 6.988716
44 6.924195
44 6.960079
44 6.934156
44 6.943442
44 6.915201
44 7.049435
44 6.859462
44 6.880334
44 7.056379
44 6.909508
44 6.949352
44 6.873536
44 6.884898
44 7.073107
44 6.908949
44 6.757092
44 6.999591
44 7.015216
44 7.080255
44 6.966440
44 7.010133
44 6.982264
44 7.050471
44 6.943627
44 6.791384
44 6.799386
44 6.983838
44 6.994766
44 6.944737
44 6.944158
44 6.870111
44 6.959374
44 6.902995
44 7.033002
44 6.876050
44 6.908362
44 6.884744
44 6.866068
44 7.018276
44 7.009650
44 6.814003
44 7.003121
44 7.054668
44 6.882982
44 6.759339
44 6.753888
44 6.838169
44 6.989196
44 6.859891
44 7.153105
44 6.930755
44 6.880992
44 6.915291
44 6.881822
44 6.570617
44 6.468052
44 6.427623
44 6.332470
44 6.418377
44 6.437419
44 6.358741
44 6.523370
44 6.344718
44 6.464734
44 6.410244
44 6.370395
44 6.418875
44 6.478967
44 6.411038
44 6.295327
44 6.544349
44 6.449870
44 6.593092
44 6.508001
44 6.393684
44 6.540059
44 6.568243
44 6.522472
44 6.484760
44 6.415750
44 6.467467
44 6.402430
44 6.700279
44 6.423612
44 6.394724
44 6.737390
44 6.751365
44 6.543495
44 6.356529
44 6.601342
44 6.601489
44 6.441589
44 6.547038
44 6.462312
44 6.642808
44 6.550473
44 6.504422
44 6.551548
44 6.226195
44 6.396590
44 6.468844
44 6.392415
44 6.534166
44 6.666865
44 6.423928
44 6.554297
44 6.450746
44 6.547737
44 6.593624
44 6.501686
44 6.404878
44 6.458245
44 6.465831
44 6.307610
44 7.988827
44 7.921383
44 8.330396
44 7.903062
44 8.158355
44 7.975709
44 7.732313
44 7.958852
44 7.962833
44 8.027653
44 7.984593
44 7.985008
44 8.010359
44 7.916889
44 7.932332
44 8.123172
44 8.181410
44 8.010809
44 7.927365
44 8.027550
44 7.970810
44 8.092609
44 7.887543
44 7.941083
44 8.006381
44 7.866354
44 7.993905
44 7.959938
44 7.884221
44 8.091298
44 7.786904
44 8.053884
44 8.040928
44 7.964831
44 8.081799
44 8.002357
44 7.962129
44 7.927907
44 8.003205
44 8.135668
44 7.869998
44 7.903212
44 7.864137
44 8.074808
44 7.991125
44 8.241358
44 7.989052
44 7.747217
44 8.134860
44 8.067108
44 8.111626
44 8.280709
44 8.279516
44 8.058538
44 7.896234
44 8.050011
44 8.160297
44 7.916409
44 8.013439
44 7.999806
44 7.355555
44 7.162895
44 7.212873
44 7.352927
44 7.084763
44 7.276321
44 7.157662
44 6.983002
44 7.144388
44 7.216390
44 7.352833
44 7.209020
44 7.222451
44 7.269247
44 7.332719
44 7.288781
44 7.379454
44 7.165967
44 7.116832
44 7.198937
44 7.081629
44 7.065659
44 7.154143
44 7.073746
44 7.119979
44 7.257800
44 7.250615
44 7.098901
44 7.220067
44 7.128940
44 7.228883
44 7.271244
44 7.304127
44 7.107318
44 7.269768
44 7.243505
44 7.223104
44 7.061157
44 7.473970
44 7.350782
44 7.058966
44 7.371823
44 7.098669
44 7.286704
44 7.287126
44 7.189389
44 7.199808
44 7.301099
44 7.286884
44 7.110210
44 7.342923
44 7.144762
44 7.276081
44 7.216258
44 7.235381
44 7.396436
44 7.385060
44 7.169567
44 7.118185
44 7.296511
44 7.380532
44 7.554815
44 7.630389
44 7.512380
44 7.558904
44 7.572319
44 7.296423
44 7.341192
44 7.520968
44 7.635085
44 7.540713
44 7.603330
44 7.503415
44 7.672189
44 7.742450
44 7.678511
44 7.561209
44 7.616350
44 7.621424
44 7.768421
44 7.723006
44 7.525695
44 7.454035
44 7.629234
44 7.670557
44 7.619903
44 7.479321
44 7.592666
44 7.614134
44 7.588099
44 7.500679
44 7.547750
44 7.521476
44 7.529347
44 7.799884
44 7.631138
44 7.393713
44 7.417597
44 7.403746
44 7.309230
44 7.435078
44 7.469837
44 7.423432
44 7.284977
44 7.473915
44 7.624606
44 7.414717
44 7.445309
44 7.562875
44 7.580134
44 7.710457
44 7.508496
44 7.687641
44 7.441624
44 7.465215
44 7.388190
44 7.329367
44 7.629891
44 7.509615
44 7.455859
44 6.950275
44 6.984366
44 7.095349
44 7.126781
44 7.043008
44 7.009974
44 7.145842
44 7.002076
44 7.214046
44 7.102938
44 7.055773
44 6.994277
44 7.062292
44 7.077730
44 7.085409
44 7.062629
44 7.208269
44 7.053186
44 6.959508
44 7.031529
44 7.186518
44 7.102854
44 7.081926
44 6.929874
44 7.023926
44 7.023171
44 7.121780
44 7.158164
44 6.923910
44 6.993019
44 7.049791
44 7.113425
44 6.969409
44 6.993216
44 7.059407
44 6.965175
44 7.090495
44 7.087157
44 7.000832
44 6.927488
44 6.927178
44 7.122270
44 7.059538
44 7.036062
44 6.978667
44 7.129036
44 6.978352
44 6.975495
44 7.044159
44 7.073955
44 7.140035
44 7.015794
44 6.783111
44 7.008658
44 7.087965
44 6.995074
44 6.957412
44 7.073166
44 7.035898
44 7.019545
44 6.916312
44 6.933638
44 6.874527
44 7.095103
44 7.009089
44 6.821244
44 6.986492
44 6.872388
44 6.965540
44 7.046365
44 7.028389
44 7.005729
44 7.140742
44 6.934273
44 6.999588
44 6.896000
44 6.988850
44 7.006933
44 7.042335
44 7.047658
44 7.087241
44 7.060645
44 6.886997
44 6.964428
44 7.034996
44 6.807529
44 6.794022
44 6.800817
44 6.998634
44 6.862753
44 6.880554
44 6.930558
44 6.892274
44 6.979662
44 6.962542
44 6.983989
44 6.934956
44 6.888656
44 6.913824
44 6.816763
44 6.679082
44 6.791024
44 6.902014
44 6.986775
44 6.877636
44 6.848653
44 6.844508
44 6.881611
44 6.938692
44 7.020355
44 6.895721
44 7.020531
44 7.025572
44 6.916454
44 6.972931
44 6.921234
44 6.877369
44 7.094157
44 7.011765
44 6.920644
44 7.011495
44 7.051673
44 6.960235
44 7.080250
44 7.024337
44 6.977321
44 6.918132
44 7.137747
44 7.099269
44 6.993327
44 6.970746
44 7.019064
44 7.090873
44 6.961371
44 7.009917
44 7.153217
44 6.969244
44 6.774258
44 6.948993
44 6.994868
44 6.918231
44 6.899339
44 7.028669
44 7.023368
44 6.996271
44 6.968739
44 7.039086
44 7.011617
44 6.968753
44 7.123470
44 7.010958
44 7.037097
44 6.945222
44 7.051681
44 7.039405
44 7.003251
44 7.110624
44 6.952437
44 7.030443
44 7.105422
44 6.987573
44 7.115882
44 7.213927
44 7.217231
44 7.080263
44 6.998770
44 7.024548
44 6.868484
44 7.136633
44 6.898282
44 7.011420
44 7.071395
44 7.030660
44 7.020295
44 6.954508
44 7.099319
44 6.990479
44 7.283081
44 7.052914
44 7.109609
44 6.728601
44 6.722976
44 6.806391
44 6.890274
44 6.802948
44 6.803732
44 6.771855
44 6.729901
44 6.876701
44 6.955601
44 6.769511
44 6.755423
44 6.785358
44 6.819843
44 6.943618
44 6.789460
44 6.839566
44 7.067841
44 6.690934
44 6.726915
44 7.023155
44 6.865979
44 6.866358
44 6.754940
44 6.774108
44 6.770284
44 6.712755
44 6.836178
44 6.613938
44 6.754559
44 6.639969
44 6.735794
44 6.832532
44 6.751636
44 6.747753
44 6.810960
44 6.814520
44 6.695445
44 6.801752
44 6.605512
44 6.748718
44 6.777652
44 6.825578
44 6.693519
44 6.818922
44 6.822709
44 6.745627
44 6.653931
44 6.785665
44 6.785671
44 6.803372
44 6.782278
44 6.770249
44 6.811510
44 6.743919
44 6.840811
44 6.758000
44 6.703081
44 6.723269
44 6.939707
44 6.789860
44 6.679752
44 6.785011
44 6.627744
44 6.902516
44 6.724213
44 6.690631
44 6.826510
44 6.635390
44 6.728607
44 6.895581
44 6.732103
44 6.680142
44 6.725290
44 6.792695
44 6.754613
44 6.721432
44 6.661239
44 6.632186
44 6.724979
44 6.666589
44 6.808530
44 6.566687
44 6.841621
44 6.676210
44 6.818678
44 6.624121
44 6.688388
44 6.652846
44 6.885825
44 6.853139
44 6.767700
44 6.784755
44 6.845370
44 6.734454
44 6.732208
44 6.712443
44 6.778593
44 6.998558
44 6.793928
44 6.499249
44 6.642340
44 6.722513
44 6.691467
44 6.673033
44 6.896888
44 6.550026
44 6.930271
44 6.778678
44 6.889085
44 6.768394
44 6.572479
44 6.755125
44 6.799770
44 6.772274
44 6.777671
44 6.727054
44 6.772069
44 6.728290
44 6.757094
44 6.248203
44 6.225256
44 6.195277
44 6.272071
44 6.351266
44 6.395176
44 6.300583
44 6.318515
44 6.378810
44 6.227137
44 6.334558
44 6.281308
44 6.165051
44 6.236340
44 6.316463
44 6.344549
44 6.407259
44 6.337694
44 6.401924
44 6.208233
44 6.311022
44 6.330929
44 6.184027
44 6.256892
44 6.322977
44 6.381005
44 6.313557
44 6.329008
44 6.260640
44 6.181204
44 6.439976
44 6.356000
44 6.280315
44 6.232938
44 6.456268
44 6.244755
44 6.522430
44 6.376546
44 6.309183
44 6.267419
44 6.235460
44 6.394126
44 6.279353
44 6.277349
44 6.261731
44 6.216264
44 6.187245
44 6.242694
44 6.214664
44 6.359611
44 6.319675
44 6.253013
44 6.241153
44 6.231378
44 6.233089
44 6.312220
44 6.322623
44 6.248994
44 6.286266
44 6.325992
44 7.179872
44 7.181580
44 7.344456
44 7.382694
44 7.325466
44 7.314616
44 7.300324
44 7.288418
44 7.203174
44 7.229192
44 7.200149
44 7.222759
44 7.237239
44 7.326489
44 6.983618
44 7.014761
44 7.248303
44 7.081023
44 7.000291
44 7.303569
44 7.235080
44 7.187191
44 7.169928
44 7.296310
44 7.240654
44 7.182587
44 7.308435
44 7.133532
44 7.135362
44 7.311141
44 7.123077
44 7.211239
44 7.478139
44 7.279797
44 7.341532
44 7.247163
44 7.305651
44 7.452163
44 7.194915
44 7.221653
44 7.286718
44 7.175879
44 7.265648
44 7.327197
44 7.305643
44 7.462038
44 7.198308
44 7.232864
44 7.215804
44 7.477969
44 7.303965
44 7.265567
44 7.233429
44 7.159404
44 7.379599
44 7.153695
44 7.131616
44 7.072007
44 7.130454
44 7.316253
44 7.306092
44 7.120912
44 7.379526
44 7.137600
44 7.246801
44 7.223393
44 7.102342
44 7.259520
44 7.189144
44 7.182789
44 7.384515
44 7.347762
44 7.198262
44 6.959714
44 7.247760
44 7.179072
44 7.165803
44 7.200423
44 7.190533
44 7.419715
44 7.173294
44 7.119077
44 7.252185
44 7.144353
44 7.230625
44 7.298165
44 7.315353
44 7.226009
44 6.965458
44 7.278893
44 7.357298
44 7.325840
44 7.356328
44 7.112626
44 7.129039
44 7.444917
44 7.496875
44 7.246175
44 7.223001
44 7.389642
44 7.268641
44 7.350764
44 7.423913
44 7.209475
44 7.236663
44 7.405592
44 7.521252
44 7.290614
44 7.450298
44 7.228712
44 7.193958
44 7.282446
44 7.499954
44 7.597717
44 7.410231
44 7.534455
44 7.267319
44 7.502920
44 7.503141
44 7.318308
44 7.510314
44 7.539880
44 7.527808
44 7.564712
44 7.591708
44 7.633080
44 7.569468
44 7.620695
44 7.452141
44 7.654658
44 7.295203
44 7.391202
44 7.699045
44 7.467437
44 7.435669
44 7.491375
44 7.402556
44 7.302515
44 7.578504
44 7.689205
44 7.580877
44 7.403786
44 7.481587
44 7.498357
44 7.372499
44 7.379862
44 7.618032
44 7.563469
44 7.296341
44 7.431130
44 7.454190
44 7.517721
44 7.422545
44 7.915899
44 7.530964
44 7.526346
44 7.540847
44 7.495596
44 7.433696
44 7.551284
44 7.512639
44 7.538420
44 7.502614
44 7.787181
44 7.672678
44 7.383361
44 7.527163
44 7.423224
44 7.698443
44 7.545443
44 7.445864
44 7.718421
44 7.622026
44 7.543255
44 7.684643
44 7.406108
44 7.385368
44 7.565290
44 7.683358
44 7.444866
44 6.963702
44 7.035356
44 7.188149
44 6.964359
44 7.292905
44 7.161988
44 6.957901
44 7.284179
44 7.018110
44 7.144969
44 7.075909
44 7.281454
44 7.107212
44 7.120182
44 7.079864
44 7.143080
44 7.082588
44 7.015548
44 7.048707
44 7.123305
44 7.076587
44 6.972265
44 7.152245
44 7.187811
44 7.191098
44 7.359814
44 7.177846
44 7.130679
44 7.300436
44 7.150120
44 7.293213
44 7.140872
44 6.970466
44 7.088280
44 7.032628
44 6.947936
44 6.994893
44 7.242818
44 7.080360
44 7.175801
44 7.029364
44 7.232868
44 7.237972
44 7.156377
44 7.224075
44 7.088962
44 7.298535
44 7.129364
44 7.223021
44 7.207345
44 7.104789
44 7.250892
44 7.038082
44 7.221501
44 7.160895
44 7.251459
44 7.127884
44 7.055464
44 7.038692
44 7.018051
44 6.900578
44 6.982654
44 6.935869
44 7.150744
44 6.907472
44 6.987789
44 6.886669
44 6.889762
44 7.003673
44 7.157775
44 7.304050
44 7.024681
44 7.102692
44 7.006925
44 7.101157
44 6.933196
44 6.890197
44 7.145319
44 7.140631
44 7.152269
44 7.210406
44 7.023269
44 6.917906
44 7.134627
44 6.986304
44 6.907098
44 7.093610
44 7.090080
44 7.119512
44 7.101830
44 6.868965
44 7.084912
44 6.959059
44 6.930674
44 6.956999
44 6.965652
44 7.032182
44 7.044168
44 6.980836
44 7.052669
44 7.013172
44 7.057828
44 7.042083
44 7.071537
44 7.118463
44 7.031817
44 7.044357
44 7.083762
44 7.190665
44 7.200951
44 7.098563
44 7.012222
44 7.079362
44 6.994663
44 7.053927
44 7.187030
44 7.230266
44 7.158204
44 7.065477
44 7.046847
44 6.663605
44 6.661716
44 6.645754
44 6.691307
44 6.794417
44 6.886491
44 6.759614
44 6.658257
44 6.729029
44 6.845647
44 6.715041
44 6.818959
44 6.695223
44 6.673170
44 6.633672
44 6.704293
44 6.816323
44 6.748395
44 6.733438
44 6.650855
44 6.723386
44 6.770594
44 6.879680
44 6.708447
44 6.880618
44 6.740661
44 6.767734
44 6.673153
44 6.766092
44 6.717381
44 6.600684
44 6.703227
44 6.845820
44 6.687863
44 6.688126
44 6.661285
44 6.700672
44 6.791266
44 6.801587
44 6.756007
44 6.729232
44 6.712458
44 6.855293
44 6.749405
44 6.786673
44 6.740500
44 6.780832
44 6.709847
44 6.658073
44 6.671226
44 6.766853
44 6.713625
44 6.645838
44 6.788060
44 6.636919
44 6.744170
44 6.483217
44 6.859858
44 6.712707
44 6.880894
44 5.956849
44 6.030449
44 5.987515
44 5.898396
44 5.880235
44 6.017654
44 5.990746
44 5.965664
44 5.970748
44 5.981406
44 6.063584
44 5.853138
44 6.055431
44 5.944085
44 6.106955
44 5.917560
44 5.935356
44 5.955193
44 6.002012
44 5.953566
44 6.046708
44 5.919040
44 5.992730
44 5.958794
44 5.962288
44 5.973685
44 5.909074
44 5.956675
44 6.039255
44 6.104545
44 6.014043
44 6.027718
44 6.051919
44 6.000810
44 6.069463
44 6.027188
44 5.911678
44 6.066102
44 5.962160
44 5.879540
44 5.973917
44 5.903851
44 5.927337
44 6.021252
44 6.026819
44 5.944164
44 6.046848
44 6.042470
44 6.090977
44 6.076010
44 5.975772
44 6.047102
44 6.010590
44 5.976286
44 5.880626
44 5.935111
44 5.953219
44 5.990196
44 5.946138
44 5.832455
44 7.321957
44 7.261027
44 7.500654
44 7.455169
44 7.245179
44 7.371311
44 7.423539
44 7.387562
44 7.568316
44 7.269532
44 7.567788
44 7.319503
44 7.249471
44 7.400553
44 7.321447
44 7.314585
44 7.437213
44 7.375363
44 7.387356
44 7.473479
44 7.383369
44 7.589276
44 7.423997
44 7.355114
44 7.340843
44 7.476548
44 7.325038
44 7.222229
44 7.226874
44 7.080230
44 7.201311
44 7.282333
44 7.673270
44 7.169838
44 7.257035
44 7.293672
44 7.086527
44 7.215598
44 7.235497
44 7.303698
44 7.386506
44 7.285487
44 7.227472
44 7.120333
44 7.423294
44 7.502671
44 7.318317
44 7.256984
44 7.047307
44 7.520260
44 7.341544
44 7.322584
44 7.084523
44 7.237235
44 7.133665
44 7.382513
44 7.301622
44 7.338218
44 7.310029
44 7.441579
44 7.752907
44 7.593324
44 7.768316
44 7.596527
44 7.699232
44 7.732860
44 7.939382
44 7.702172
44 7.346841
44 7.586001
44 7.566451
44 7.654133
44 7.699380
44 7.535247
44 7.911919
44 7.896621
44 7.760943
44 7.768338
44 7.750121
44 7.899216
44 7.722460
44 7.493029
44 7.693684
44 7.773646
44 7.532169
44 7.853138
44 7.562265
44 7.802395
44 7.418826
44 7.453133
44 7.737099
44 7.618501
44 7.516495
44 7.372476
44 7.528191
44 7.719252
44 7.758139
44 7.547163
44 7.555634
44 7.996776
44 7.703050
44 7.456313
44 7.540342
44 7.786502
44 7.823195
44 7.531446
44 7.815110
44 7.985107
44 8.057714
44 7.684306
44 8.063671
44 7.685827
44 7.469209
44 7.648237
44 7.722557
44 7.654053
44 7.953904
44 7.626910
44 7.621645
44 7.325149
44 6.967643
44 6.987402
44 6.985968
44 6.816091
44 6.854881
44 7.106932
44 6.958471
44 6.905023
44 7.024062
44 6.984815
44 6.868943
44 6.847122
44 7.069208
44 7.012871
44 6.923818
44 6.992119
44 7.076267
44 6.884797
44 6.948726
44 6.846912
44 6.923510
44 6.982253
44 7.072518
44 6.912620
44 6.830237
44 7.061937
44 7.016051
44 7.011085
44 7.094046
44 6.906197
44 7.086108
44 7.035033
44 6.972334
44 6.900273
44 7.037811
44 7.106250
44 7.076827
44 6.955763
44 6.899991
44 7.060388
44 6.916208
44 7.021858
44 6.836890
44 7.008155
44 6.831812
44 6.909175
44 6.983134
44 6.884361
44 7.081958
44 6.937106
44 6.947938
44 6.912073
44 6.855903
44 6.891286
44 6.874049
44 6.959271
44 6.886915
44 6.987096
44 6.919673
44 6.949292
44 7.350943
44 7.376446
44 7.079401
44 7.279306
44 7.130455
44 7.182466
44 7.237108
44 7.180121
44 7.263007
44 7.373765
44 7.382027
44 7.334423
44 7.415913
44 7.243825
44 7.289831
44 7.127846
44 7.337779
44 7.319009
44 7.362354
44 7.347385
44 7.280085
44 7.166853
44 7.271005
44 7.333352
44 7.259273
44 7.164900
44 7.246345
44 7.288545
44 7.419214
44 7.493194
44 7.212281
44 7.178976
44 7.032914
44 7.269388
44 7.419190
44 7.286137
44 7.199807
44 7.454694
44 7.341103
44 7.596433
44 7.054123
44 7.344150
44 7.138134
44 6.965247
44 7.225157
44 7.224003
44 7.530238
44 7.221020
44 7.445376
44 7.355331
44 7.166531
44 7.420225
44 7.331932
44 7.206636
44 7.258817
44 7.374653
44 7.088437
44 7.280055
44 7.301006
44 7.140341
44 7.385237
44 7.318310
44 7.211450
44 7.373241
44 7.474019
44 7.468646
44 7.257922
44 7.343636
44 7.277185
44 7.279498
44 7.276281
44 7.293206
44 7.292786
44 7.057548
44 7.185342
44 7.472460
44 7.398015
44 7.349961
44 7.309918
44 7.361346
44 7.299739
44 7.326528
44 7.425627
44 7.362475
44 7.070308
44 7.238431
44 7.219721
44 7.383112
44 7.344756
44 7.332126
44 7.133194
44 7.133568
44 7.347730
44 7.273116
44 7.272512
44 7.258267
44 7.207355
44 7.391373
44 7.496824
44 7.211877
44 7.440452
44 7.260397
44 7.176255
44 7.349438
44 7.317168
44 7.346475
44 7.094779
44 7.139778
44 7.181487
44 7.192884
44 7.155919
44 7.293664
44 7.292979
44 7.469551
44 7.330445
44 7.310189
44 7.243412
44 7.466202
44 7.482692
44 7.344174
44 6.918520
44 7.059167
44 6.914152
44 6.766259
44 6.919662
44 6.815271
44 6.857399
44 6.933564
44 6.779244
44 6.750893
44 6.843467
44 6.781451
44 6.857097
44 6.728161
44 6.699425
44 6.813696
44 6.859067
44 6.694300
44 6.833974
44 6.856216
44 6.787792
44 6.762101
44 6.794913
44 6.830514
44 6.755840
44 7.056189
44 6.940064
44 6.974799
44 6.897695
44 6.846521
44 7.071231
44 6.852109
44 6.936408
44 6.917564
44 6.856236
44 6.906186
44 6.961581
44 7.055710
44 6.776184
44 6.882162
44 6.883894
44 6.669214
44 6.849065
44 6.855657
44 6.801690
44 7.012023
44 6.768819
44 7.032176
44 6.918918
44 6.928545
44 6.903590
44 6.692644
44 6.913014
44 6.819459
44 6.907507
44 6.856377
44 7.003633
44 6.752120
44 6.801982
44 6.979979
44 7.261263
44 7.273177
44 7.312011
44 7.440927
44 7.563663
44 7.421735
44 7.361378
44 7.431281
44 7.496215
44 7.520010
44 7.623750
44 7.325572
44 7.486403
44 7.535201
44 7.314081
44 7.378878
44 7.421288
44 7.520119
44 7.505798
44 7.211865
44 7.219129
44 7.380219
44 7.725089
44 7.391018
44 7.389271
44 7.278509
44 7.457236
44 7.373967
44 7.401415
44 7.613539
44 7.379482
44 7.216090
44 7.375181
44 7.179389
44 7.302360
44 7.250183
44 7.391931
44 7.207560
44 7.535114
44 7.464847
44 7.191470
44 7.382206
44 7.334750
44 7.422104
44 7.240106
44 7.481473
44 7.541187
44 7.395795
44 7.599653
44 7.252689
44 7.539627
44 7.433971
44 7.350112
44 7.243269
44 7.461350
44 7.453681
44 7.348172
44 7.672814
44 7.500587
44 7.561700
44 7.061401
44 6.932067
44 6.919354
44 6.818742
44 6.882888
44 6.936376
44 7.020827
44 6.811011
44 6.954524
44 6.935074
44 6.987627
44 6.980973
44 6.964206
44 6.968104
44 6.948503
44 6.880408
44 6.840367
44 6.996954
44 6.871322
44 6.839276
44 7.031307
44 7.106529
44 7.069688
44 7.018578
44 6.842943
44 6.976563
44 6.862407
44 6.808926
44 6.953054
44 6.831530
44 6.903218
44 6.828011
44 6.801238
44 6.999598
44 6.986921
44 7.031803
44 6.956646
44 6.951348
44 6.961383
44 6.894211
44 6.921569
44 6.937866
44 6.934600
44 7.077539
44 6.874395
44 6.845954
44 6.877678
44 6.953255
44 6.921201
44 6.870611
44 7.082504
44 7.138470
44 6.950301
44 7.102625
44 7.023398
44 6.912367
44 6.972064
44 7.020137
44 6.784059
44 6.939548
44 7.699697
44 7.528798
44 7.689308
44 7.459657
44 7.612480
44 7.266342
44 7.505627
44 7.516646
44 7.627276
44 7.492561
44 7.600070
44 7.728470
44 7.567549
44 7.663983
44 7.670648
44 7.391413
44 7.508255
44 7.617225
44 7.568458
44 7.657131
44 7.378880
44 7.507707
44 7.363406
44 7.471189
44 7.510566
44 7.477625
44 7.664813
44 7.407293
44 7.605784
44 7.342585
44 7.710732
44 7.422782
44 7.541270
44 7.468353
44 7.516065
44 7.527333
44 7.557376
44 7.469632
44 7.542952
44 7.591607
44 7.687448
44 7.541197
44 7.579081
44 7.468288
44 7.597174
44 7.444341
44 7.628247
44 7.404434
44 7.636325
44 7.601420
44 7.544446
44 7.431169
44 7.575915
44 7.607320
44 7.594728
44 7.590183
44 7.525896
44 7.566512
44 7.486844
44 7.642847
44 7.462921
44 7.648578
44 7.567105
44 7.484337
44 7.528730
44 7.360631
44 7.438739
44 7.542313
44 7.422308
44 7.613387
44 7.554504
44 7.315133
44 7.610726
44 7.614195
44 7.719248
44 7.428569
44 7.462640
44 7.623119
44 7.489544
44 7.536735
44 7.598988
44 7.345986
44 7.681041
44 7.620808
44 7.453025
44 7.726404
44 7.656432
44 7.381957
44 7.447633
44 7.430160
44 7.637841
44 7.735433
44 7.392300
44 7.421218
44 7.446591
44 7.505272
44 7.702974
44 7.440268
44 7.558907
44 7.470044
44 7.560676
44 7.679846
44 7.714627
44 7.500017
44 7.617711
44 7.436231
44 7.403586
44 7.422508
44 7.460735
44 7.389249
44 7.373112
44 7.629502
44 7.388429
44 7.332387
44 7.648663
44 7.393298
44 7.687765
44 7.579463
44 7.511861
44 7.634318
44 7.795572
44 7.824634
44 7.736115
44 7.837384
44 7.589299
44 7.765863
44 7.522289
44 7.653764
44 7.697581
44 7.722466
44 7.758158
44 8.045582
44 7.808674
44 7.781351
44 7.587120
44 7.902885
44 7.752383
44 7.647462
44 7.494200
44 7.839287
44 7.625955
44 7.791167
44 7.986310
44 7.684275
44 7.612051
44 7.778316
44 7.599758
44 7.868377
44 7.771815
44 7.605520
44 7.707338
44 7.886107
44 7.642900
44 7.650377
44 7.891000
44 7.972577
44 7.874372
44 7.690635
44 7.629362
44 7.754827
44 7.656344
44 7.809277
44 7.895436
44 8.008388
44 7.634771
44 7.693700
44 7.591796
44 7.787154
44 7.810951
44 7.964355
44 8.183900
44 7.741965
44 7.913503
44 7.817604
44 7.882078
44 7.734256
44 7.641138
44 7.878177
44 7.711856
44 7.544490
44 7.321632
44 7.207161
44 7.260093
44 7.282684
44 7.332286
44 7.234024
44 7.290814
44 7.160929
44 7.221560
44 7.157331
44 7.137403
44 7.158927
44 7.248252
44 7.332723
44 7.154108
44 7.232970
44 7.180419
44 7.027949
44 7.071863
44 7.025427
44 7.075359
44 7.163909
44 7.138199
44 7.117300
44 7.068019
44 7.282037
44 7.128532
44 7.229377
44 7.055835
44 7.079958
44 7.238093
44 7.130478
44 7.044512
44 7.083863
44 7.236168
44 7.207512
44 7.167337
44 7.230366
44 7.069147
44 7.196588
44 7.237271
44 7.244154
44 7.154174
44 7.276544
44 7.243741
44 7.169291
44 7.234010
44 7.096490
44 7.194913
44 7.272792
44 7.158744
44 7.244209
44 7.377317
44 7.226568
44 7.123814
44 7.110530
44 7.246539
44 7.283456
44 7.164170
44 7.209898
44 7.436784
44 7.594779
44 7.475018
44 7.368754
44 7.335101
44 7.557502
44 7.348289
44 7.570057
44 7.681870
44 7.752199
44 7.527296
44 7.611424
44 7.578838
44 7.468101
44 7.314702
44 7.233337
44 7.610576
44 7.540844
44 7.588592
44 7.680408
44 7.369249
44 7.487862
44 7.276776
44 7.436359
44 7.372926
44 7.593359
44 7.498880
44 7.375087
44 7.459515
44 7.471590
44 7.297956
44 7.525073
44 7.508070
44 7.643871
44 7.366237
44 7.350840
44 7.289718
44 7.554588
44 7.583055
44 7.415358
44 7.545323
44 7.464347
44 7.410018
44 7.186210
44 7.480085
44 7.469671
44 7.292795
44 7.363709
44 7.628897
44 7.674877
44 7.491918
44 7.442444
44 7.386557
44 7.687469
44 7.312893
44 7.634203
44 7.307499
44 7.330164
44 7.671546
44 7.619332
44 6.932894
44 6.639163
44 6.679278
44 6.826150
44 6.834568
44 6.732812
44 6.684334
44 6.804381
44 6.800732
44 6.720114
44 6.767786
44 6.932572
44 7.130680
44 6.924761
44 6.704380
44 6.781947
44 6.765414
44 6.865487
44 6.635986
44 6.809258
44 6.734301
44 6.811376
44 6.771815
44 6.569446
44 6.755202
44 6.897982
44 6.706438
44 6.860349
44 6.738308
44 6.823164
44 6.831037
44 6.882463
44 6.806658
44 6.741697
44 6.857985
44 6.890415
44 6.807664
44 6.961078
44 6.915294
44 6.665335
44 6.615544
44 6.828531
44 6.604995
44 6.757702
44 6.797225
44 6.993912
44 7.185284
44 6.919563
44 6.956033
44 6.813347
44 6.649258
44 6.743644
44 6.955308
44 6.899795
44 6.778460
44 6.577238
44 6.629926
44 6.744400
44 6.755881
44 6.915410
44 7.596375
44 7.558173
44 7.686340
44 7.652970
44 7.845522
44 7.488069
44 7.342185
44 7.223916
44 7.444695
44 7.391236
44 7.590631
44 7.632736
44 7.400613
44 7.555016
44 7.492329
44 7.437934
44 7.524626
44 7.381783
44 7.663628
44 7.600971
44 7.339829
44 7.330259
44 7.307380
44 7.339205
44 7.440069
44 7.600987
44 7.467262
44 7.402256
44 7.284104
44 7.475034
44 7.541102
44 7.574383
44 7.187593
44 7.313347
44 7.386612
44 7.275151
44 7.494488
44 7.511652
44 7.367657
44 7.330145
44 7.260598
44 7.407626
44 7.821729
44 7.391040
44 7.621333
44 7.317079
44 7.299743
44 7.213041
44 7.357019
44 7.514965
44 7.446054
44 7.490038
44 7.519071
44 7.317523
44 7.288998
44 7.298412
44 7.375385
44 7.124421
44 7.374731
44 7.441120
44 8.119664
44 8.126798
44 8.159178
44 8.219857
44 8.146864
44 7.922987
44 8.094014
44 7.888883
44 7.944650
44 8.275418
44 8.272031
44 8.034056
44 8.039955
44 8.320303
44 8.064940
44 8.214656
44 8.176637
44 8.443879
44 8.308582
44 8.195231
44 8.004089
44 8.343455
44 8.261889
44 8.485484
44 8.075742
44 8.296458
44 8.237528
44 8.274649
44 8.316237
44 8.096594
44 7.888618
44 8.345539
44 7.997140
44 8.413091
44 8.355958
44 8.255133
44 8.162372
44 7.907955
44 8.265939
44 8.063405
44 7.960279
44 8.232818
44 7.989955
44 7.972218
44 8.115454
44 8.154177
44 7.889282
44 8.235797
44 8.006807
44 8.148035
44 8.232160
44 8.169889
44 8.118090
44 7.969268
44 8.192283
44 8.137633
44 8.053130
44 8.172937
44 8.044495
44 8.227270
44 7.583702
44 7.957358
44 8.307443
44 7.688395
44 7.813387
44 7.529098
44 7.736866
44 7.850079
44 7.683988
44 7.982687
44 7.761982
44 7.718451
44 7.969478
44 8.038002
44 7.681039
44 8.114413
44 8.372611
44 8.099428
44 8.108362
44 8.049473
44 7.650373
44 8.004611
44 7.867030
44 7.841718
44 7.823826
44 7.682195
44 8.200558
44 7.780029
44 7.755458
44 7.592856
44 7.992838
44 7.669558
44 7.681612
44 7.759481
44 7.784153
44 7.743146
44 7.911789
44 8.070405
44 8.229850
44 8.250431
44 8.242905
44 7.802934
44 8.071120
44 7.850007
44 8.371679
44 8.310251
44 7.958643
44 7.646115
44 8.041181
44 7.715481
44 8.152623
44 8.070769
44 8.146796
44 7.965446
44 7.885851
44 8.007434
44 8.007820
44 8.086449
44 7.596751
44 7.932405
44 6.804274
44 7.169210
44 6.923432
44 6.965320
44 7.001604
44 6.973307
44 6.799880
44 6.902013
44 6.789860
44 6.757695
44 7.072393
44 6.881861
44 6.925352
44 6.870230
44 6.814644
44 7.081295
44 7.042769
44 6.896251
44 6.739776
44 7.013382
44 6.774108
44 6.840927
44 7.034034
44 6.746747
44 6.854569
44 6.889438
44 6.896398
44 6.799341
44 6.884386
44 6.831278
44 6.918392
44 6.717599
44 6.825192
44 6.796373
44 6.898265
44 6.650770
44 6.732430
44 6.812081
44 6.651605
44 6.797870
44 6.591489
44 7.018693
44 7.070264
44 6.765661
44 6.829763
44 6.651052
44 6.721300
44 6.904388
44 7.016179
44 6.849567
44 6.785056
44 6.771314
44 6.949265
44 7.084172
44 6.738842
44 6.952780
44 6.932294
44 6.770055
44 6.896762
44 6.865413
44 7.463637
44 7.157986
44 7.202107
44 7.323844
44 7.446847
44 7.307403
44 7.334254
44 7.386770
44 7.309011
44 7.316645
44 7.473639
44 7.260389
44 7.554537
44 7.157736
44 7.062641
44 7.474424
44 7.232659
44 7.212000
44 7.325338
44 7.547002
44 7.561357
44 7.438001
44 7.365525
44 7.396526
44 7.642240
44 7.173933
44 7.280604
44 7.482505
44 7.234264
44 7.079629
44 7.297737
44 7.286663
44 7.208727
44 7.366613
44 7.210060
44 7.216339
44 7.234349
44 7.267229
44 7.384443
44 7.334664
44 7.391951
44 7.417873
44 7.595221
44 7.219991
44 7.207715
44 7.360801
44 7.308150
44 7.397987
44 7.264987
44 7.518831
44 7.337809
44 7.401105
44 7.359963
44 7.557416
44 7.518543
44 7.533122
44 7.289700
44 7.242673
44 7.284398
44 7.403066
44 6.929213
44 6.830185
44 7.054526
44 6.804746
44 6.840769
44 6.990430
44 6.854580
44 7.094704
44 6.878955
44 6.919711
44 6.967962
44 6.925712
44 6.951766
44 7.032941
44 7.047468
44 7.066628
44 6.877622
44 6.809236
44 7.056439
44 6.860551
44 7.063885
44 7.005785
44 6.783993
44 7.010364
44 6.958134
44 6.899450
44 6.784504
44 6.990455
44 6.972641
44 7.100544
44 6.964089
44 7.000690
44 7.047454
44 6.901097
44 6.931561
44 6.912188
44 6.939490
44 6.977241
44 6.883050
44 6.928690
44 7.006989
44 7.019440
44 7.027078
44 6.873075
44 6.901470
44 6.957210
44 6.963795
44 6.970795
44 6.891846
44 6.994959
44 7.081909
44 7.143709
44 7.254866
44 6.916631
44 6.938561
44 6.777024
44 6.966175
44 6.816537
44 6.985537
44 6.763058
44 7.275127
44 7.175519
44 7.229522
44 7.257639
44 7.247040
44 7.273691
44 7.246731
44 7.218845
44 7.223796
44 7.150084
44 7.372240
44 7.211359
44 7.126453
44 7.235425
44 7.338424
44 7.477303
44 7.185466
44 7.329162
44 7.331057
44 7.543545
44 7.280427
44 7.255904
44 7.337043
44 7.266591
44 7.295324
44 7.413695
44 7.184964
44 7.286255
44 7.385340
44 7.246328
44 7.338773
44 7.124627
44 7.261368
44 7.158820
44 7.356582
44 7.367277
44 7.449018
44 7.263340
44 7.318794
44 7.254883
44 7.438774
44 7.370449
44 7.329358
44 7.295683
44 7.267712
44 7.212907
44 7.354967
44 7.321971
44 7.145341
44 7.018794
44 7.267939
44 7.213944
44 7.215317
44 7.110011
44 7.153141
44 7.404311
44 7.296586
44 7.136262
44 7.278571
44 7.420827
44 6.876628
44 7.146697
44 6.967397
44 6.964011
44 6.863044
44 6.984030
44 6.966437
44 6.827527
44 6.996331
44 7.030747
44 7.157123
44 6.771825
44 7.006695
44 7.146623
44 6.798556
44 6.907175
44 7.174481
44 6.962678
44 7.062536
44 7.141981
44 7.021501
44 7.128596
44 6.996278
44 7.142214
44 6.936863
44 6.942275
44 6.890057
44 6.896744
44 6.871734
44 7.318521
44 7.074999
44 6.957619
44 6.902356
44 6.934433
44 7.310609
44 7.083271
44 6.893451
44 6.928457
44 6.987897
44 6.855060
44 6.788914
44 6.917709
44 6.873993
44 6.817269
44 7.180379
44 7.157488
44 7.143766
44 6.984530
44 6.948747
44 6.867753
44 7.214419
44 7.016866
44 6.770911
44 7.144250
44 7.008662
44 6.793555
44 6.896917
44 7.182859
44 6.801565
44 6.936666
44 7.631542
44 7.862049
44 7.896044
44 7.796560
44 7.780019
44 7.595539
44 7.702692
44 7.812964
44 7.866372
44 7.613152
44 7.810572
44 7.479183
44 7.655199
44 7.715905
44 7.703853
44 7.667462
44 7.514127
44 7.558698
44 7.972147
44 7.669453
44 7.943353
44 7.979292
44 7.709422
44 7.888078
44 7.591596
44 7.671630
44 8.007767
44 8.005643
44 7.738904
44 7.717755
44 7.871244
44 7.658090
44 8.189354
44 7.704875
44 7.903740
44 7.642086
44 7.683112
44 7.756398
44 7.911521
44 7.864675
44 7.697625
44 7.647467
44 7.660899
44 7.793173
44 7.716576
44 7.748292
44 7.888799
44 7.620398
44 7.963794
44 7.715192
44 7.566601
44 7.783725
44 7.669461
44 7.586555
44 7.494013
44 7.625603
44 7.841337
44 7.700540
44 7.894017
44 7.845797
44 7.385594
44 7.324565
44 7.528293
44 7.357132
44 7.356580
44 7.538851
44 7.395018
44 7.471588
44 7.416533
44 7.256244
44 7.198079
44 7.359208
44 7.589163
44 7.412361
44 7.394759
44 7.593470
44 7.194126
44 7.578202
44 7.614385
44 7.537818
44 7.474245
44 7.193082
44 7.291703
44 7.239222
44 7.417837
44 7.241874
44 7.418234
44 7.332454
44 7.114062
44 7.556879
44 7.401685
44 7.455508
44 7.134903
44 7.149224
44 7.368985
44 7.263240
44 7.333849
44 7.397722
44 7.219926
44 7.616990
44 7.300796
44 7.264388
44 7.543054
44 7.382438
44 7.220562
44 7.474426
44 7.528327
44 7.481015
44 7.410488
44 7.352723
44 7.310803
44 7.522913
44 7.521587
44 7.601385
44 7.378744
44 7.317336
44 7.306140
44 7.422276
44 7.530748
44 7.396780
44 6.907986
44 7.063417
44 6.803695
44 6.945758
44 6.838037
44 6.899292
44 6.882094
44 6.840857
44 7.021572
44 7.000083
44 6.994012
44 6.791345
44 6.979416
44 6.792714
44 6.884138
44 6.983737
44 6.955106
44 6.926494
44 6.917155
44 7.038702
44 6.998394
44 6.917602
44 6.984852
44 6.996868
44 6.836813
44 6.983934
44 6.881973
44 6.886698
44 6.857231
44 6.888322
44 6.936165
44 6.887378
44 6.777658
44 6.831172
44 6.847713
44 6.972018
44 6.863033
44 6.878413
44 6.927410
44 6.971835
44 6.767854
44 6.699539
44 6.976366
44 6.942290
44 6.877010
44 6.809787
44 6.897757
44 6.747678
44 6.841625
44 6.863368
44 7.011661
44 6.998546
44 6.805603
44 6.980401
44 6.740870
44 6.944334
44 6.898290
44 6.671837
44 6.965700
44 6.837874
44 6.726128
44 6.634153
44 6.685206
44 6.628717
44 6.681247
44 6.787742
44 6.684408
44 6.752937
44 6.818392
44 6.767566
44 6.633132
44 6.505739
44 6.632937
44 6.579154
44 6.774868
44 6.845006
44 6.677924
44 6.805059
44 6.887837
44 6.918865
44 6.659472
44 6.653039
44 6.596014
44 6.819863
44 6.945573
44 6.645781
44 6.655306
44 6.680868
44 6.697435
44 6.858855
44 6.711354
44 6.673007
44 6.787333
44 6.761277
44 6.953136
44 6.597760
44 6.632555
44 6.886520
44 6.847725
44 6.710329
44 6.737323
44 6.684754
44 6.569102
44 6.593753
44 6.561641
44 6.604567
44 6.666646
44 6.617486
44 6.724848
44 6.706006
44 6.554870
44 6.667664
44 6.729857
44 6.810480
44 6.751631
44 6.756387
44 6.767177
44 6.866897
44 6.570035
44 6.759352
44 8.238717
44 8.001454
44 8.247270
44 8.207098
44 8.054851
44 7.894882
44 7.889349
44 7.930660
44 7.595347
44 7.934402
44 7.758445
44 7.330688
44 7.366781
44 7.885263
44 7.897936
44 7.670538
44 7.953373
44 7.571870
44 7.955234
44 8.257693
44 8.152915
44 8.238573
44 7.871802
44 8.034398
44 7.905803
44 7.923036
44 7.819800
44 7.544717
44 7.671281
44 7.845636
44 7.610973
44 7.659868
44 7.868294
44 7.882651
44 7.787499
44 7.566993
44 7.576479
44 7.664954
44 7.665907
44 7.515796
44 7.603472
44 7.637918
44 7.717646
44 7.721445
44 7.913958
44 8.032640
44 7.942836
44 7.580261
44 7.484848
44 7.799038
44 7.745229
44 8.093373
44 7.822262
44 7.555790
44 7.677043
44 7.811023
44 7.753180
44 7.523782
44 7.658582
44 7.893104
44 7.409838
44 7.265687
44 7.411983
44 7.276617
44 7.356798
44 7.516055
44 7.437998
44 7.318542
44 7.494681
44 7.502407
44 7.280593
44 7.423492
44 7.261770
44 7.420285
44 7.262708
44 7.456426
44 7.360162
44 7.527491
44 7.321825
44 7.131637
44 7.355131
44 7.371083
44 7.373937
44 7.458249
44 7.332578
44 7.488740
44 7.383919
44 7.426709
44 7.408945
44 7.230984
44 7.364943
44 7.531244
44 7.390671
44 7.360807
44 7.447976
44 7.271100
44 7.309740
44 7.376183
44 7.323897
44 7.180148
44 7.454719
44 7.510663
44 7.565462
44 7.519005
44 7.587986
44 7.659225
44 7.234795
44 7.232927
44 7.471991
44 7.348013
44 7.340399
44 7.315540
44 7.184298
44 7.326101
44 7.492579
44 7.492031
44 7.375768
44 7.409299
44 7.245086
44 7.290522
44 6.720262
44 6.870098
44 6.822317
44 6.719826
44 6.736772
44 6.778553
44 6.918786
44 6.842229
44 6.865156
44 6.840553
44 6.849954
44 6.794212
44 6.639341
44 6.958693
44 6.711992
44 6.719887
44 6.648816
44 6.833944
44 6.816960
44 6.824472
44 6.525577
44 6.787243
44 6.945158
44 6.694632
44 6.730604
44 6.773913
44 6.781389
44 6.718184
44 6.643683
44 6.825800
44 6.866587
44 6.757111
44 6.733765
44 6.828309
44 6.812499
44 6.845462
44 6.573389
44 6.770096
44 6.713400
44 6.655198
44 6.906860
44 6.794995
44 6.653610
44 6.580353
44 6.889686
44 6.827017
44 6.811878
44 6.817658
44 6.854604
44 6.771900
44 6.623038
44 6.687052
44 6.628489
44 6.735226
44 6.953687
44 6.824309
44 6.667674
44 6.777122
44 6.737881
44 6.696099
44 6.757299
44 6.733902
44 6.516883
44 6.639484
44 6.674398
44 6.705131
44 6.694227
44 6.736743
44 6.652575
44 6.875566
44 6.773720
44 6.557875
44 6.620307
44 6.828379
44 6.733402
44 6.701898
44 6.798722
44 6.761095
44 6.591430
44 6.708371
44 6.742826
44 6.836594
44 6.685286
44 6.712631
44 6.817916
44 6.677673
44 6.783088
44 6.726856
44 6.768443
44 6.831252
44 7.006862
44 6.788228
44 6.798128
44 6.794166
44 6.830973
44 6.675313
44 6.629684
44 6.767523
44 6.649642
44 6.783481
44 6.636323
44 6.629938
44 6.619271
44 6.693428
44 6.603815
44 6.603408
44 6.589294
44 6.655184
44 6.605270
44 6.575248
44 6.807877
44 6.792767
44 6.684676
44 6.852700
44 6.708629
44 6.695513
44 6.799162
44 6.683197
44 6.666096
44 6.766294
44 7.360079
44 7.284110
44 7.398992
44 7.222382
44 7.324886
44 7.188120
44 7.159163
44 7.078142
44 7.293430
44 7.269909
44 7.150159
44 7.298215
44 7.199743
44 7.293946
44 7.201696
44 7.258981
44 7.257876
44 7.002592
44 7.168780
44 7.155025
44 7.193499
44 7.523473
44 7.252612
44 7.284493
44 6.945746
44 7.249182
44 7.029756
44 7.087855
44 7.045522
44 7.279156
44 7.230360
44 7.187902
44 6.865996
44 7.156222
44 7.071435
44 7.303084
44 7.375237
44 7.073198
44 7.350418
44 7.265255
44 7.217863
44 6.978419
44 7.305797
44 7.363545
44 7.027319
44 7.321173
44 7.333164
44 7.333925
44 7.169192
44 7.120499
44 7.149367
44 7.075115
44 7.098262
44 7.161871
44 7.276454
44 7.214307
44 7.211666
44 7.175159
44 7.128843
44 7.234771
44 6.927165
44 6.823149
44 6.822047
44 6.931508
44 6.912364
44 6.932700
44 6.932376
44 6.880714
44 6.842510
44 6.919628
44 6.854429
44 6.821801
44 6.811339
44 6.830501
44 6.768940
44 7.197413
44 6.975561
44 6.932522
44 6.774275
44 6.922677
44 6.810092
44 6.793724
44 6.783218
44 6.938344
44 6.799441
44 6.948507
44 6.930659
44 6.992522
44 6.874041
44 6.949887
44 7.081025
44 6.723812
44 6.907988
44 7.003185
44 6.902909
44 6.786421
44 6.977592
44 6.890376
44 6.837619
44 6.899084
44 6.911273
44 7.001313
44 7.056069
44 6.845335
44 6.803051
44 6.695864
44 6.853460
44 6.762681
44 6.973899
44 6.964555
44 6.786883
44 6.866296
44 6.794334
44 6.827993
44 6.884901
44 6.974528
44 6.962748
44 6.853844
44 6.719523
44 6.869364
44 7.675452
44 7.703616
44 7.452782
44 7.671451
44 7.630116
44 7.549827
44 7.378599
44 7.385946
44 7.419899
44 7.478518
44 7.427189
44 7.437920
44 7.686300
44 7.500089
44 7.309110
44 7.428439
44 7.380132
44 7.345693
44 7.426945
44 7.396943
44 7.573651
44 7.430632
44 7.292778
44 7.470985
44 7.540612
44 7.441175
44 7.448032
44 7.580587
44 7.339689
44 7.521926
44 7.458979
44 7.660247
44 7.585704
44 7.405899
44 7.480999
44 7.747827
44 7.503060
44 7.444113
44 7.582512
44 7.387011
44 7.654209
44 7.917960
44 7.517598
44 7.569955
44 7.395679
44 7.500389
44 7.686249
44 7.543851
44 7.599390
44 7.486664
44 7.709544
44 7.552956
44 7.470826
44 7.454467
44 7.482310
44 7.571978
44 7.365948
44 7.421146
44 7.349492
44 7.479245
44 6.678019
44 6.666449
44 6.767921
44 6.778992
44 6.717488
44 6.602764
44 6.601226
44 6.650877
44 6.634565
44 6.694735
44 6.715391
44 6.754663
44 6.724688
44 6.763234
44 6.761207
44 6.712807
44 6.670872
44 6.770657
44 6.773789
44 6.469543
44 6.420114
44 6.602243
44 6.534741
44 6.579599
44 6.548105
44 6.601197
44 6.769790
44 6.706916
44 6.590509
44 6.646437
44 6.636305
44 6.504901
44 6.552174
44 6.701398
44 6.702072
44 6.710466
44 6.665100
44 6.596277
44 6.776149
44 6.786000
44 6.828360
44 6.463442
44 6.591015
44 6.699262
44 6.756889
44 6.631687
44 6.592413
44 6.686011
44 6.612970
44 6.598048
44 6.675894
44 6.500690
44 6.733157
44 6.857918
44 6.644868
44 6.577010
44 6.647586
44 6.712781
44 6.716509
44 6.760829
44 6.560131
44 6.289963
44 6.264405
44 6.420706
44 6.501030
44 6.511499
44 6.335477
44 6.240512
44 6.417243
44 6.379755
44 6.329094
44 6.524099
44 6.336347
44 6.443433
44 6.426715
44 6.433308
44 6.440529
44 6.339544
44 6.568224
44 6.503962
44 6.471184
44 6.338082
44 6.377706
44 6.263639
44 6.227874
44 6.307324
44 6.552664
44 6.435872
44 6.523044
44 6.329088
44 6.319994
44 6.558233
44 6.469781
44 6.339860
44 6.303432
44 6.531757
44 6.485839
44 6.332249
44 6.274091
44 6.428558
44 6.296085
44 6.399031
44 6.304537
44 6.399922
44 6.504566
44 6.448185
44 6.191976
44 6.418888
44 6.399825
44 6.362099
44 6.449775
44 6.452391
44 6.393748
44 6.338524
44 6.500009
44 6.248523
44 6.408889
44 6.415957
44 6.378816
44 6.467341
44 6.333059
44 6.381538
44 6.421471
44 6.274744
44 6.365187
44 6.296787
44 6.365810
44 6.501172
44 6.507902
44 6.206713
44 6.379152
44 6.458632
44 6.175443
44 6.365260
44 6.258009
44 6.419411
44 6.189183
44 6.438946
44 6.243303
44 6.244790
44 6.197500
44 6.411731
44 6.441695
44 6.600831
44 6.255252
44 6.260031
44 6.289023
44 6.379787
44 6.424463
44 6.287157
44 6.294079
44 6.313951
44 6.430031
44 6.354133
44 6.360048
44 6.449131
44 6.457056
44 6.359113
44 6.415934
44 6.384996
44 6.344707
44 6.243572
44 6.398085
44 6.243311
44 6.305464
44 6.385274
44 6.357486
44 6.411155
44 6.397840
44 6.284255
44 6.173499
44 6.350550
44 6.324808
44 6.393749
44 6.455854
44 6.351698
44 6.413377
44 6.341585
44 6.392125
44 6.470724
44 7.344045
44 7.241349
44 7.230366
44 7.437482
44 7.217727
44 7.185839
44 7.186577
44 7.215762
44 7.445924
44 7.408601
44 7.196857
44 7.401460
44 7.463876
44 7.107689
44 7.378591
44 7.098815
44 7.327101
44 7.422289
44 7.374162
44 7.354978
44 7.314715
44 7.326566
44 7.359560
44 7.319120
44 7.310806
44 7.396663
44 7.174048
44 7.396094
44 7.397199
44 7.244370
44 7.155887
44 7.353906
44 7.349931
44 7.367262
44 7.230114
44 7.289040
44 7.326722
44 7.275578
44 7.177563
44 7.263639
44 7.292602
44 7.314513
44 7.075633
44 7.377928
44 7.131202
44 7.022435
44 7.172845
44 7.344558
44 7.452114
44 7.021389
44 7.121508
44 7.453750
44 7.291239
44 7.078706
44 7.098956
44 7.327026
44 7.180162
44 7.306077
44 7.513229
44 7.412782
44 7.230162
44 6.948321
44 7.208590
44 7.092951
44 7.213155
44 7.152926
44 7.295454
44 7.172925
44 7.369320
44 7.360737
44 7.481499
44 7.312298
44 7.118896
44 7.454354
44 7.309777
44 7.412519
44 7.116983
44 7.258363
44 7.019909
44 7.272277
44 7.622104
44 7.340231
44 7.330936
44 7.060953
44 7.200382
44 7.261508
44 7.232982
44 7.238979
44 7.152287
44 7.393603
44 7.167812
44 7.280903
44 7.149261
44 7.241687
44 7.299853
44 7.138110
44 7.195635
44 7.149087
44 7.173236
44 7.215048
44 7.133826
44 7.389610
44 7.133317
44 7.221469
44 7.422596
44 7.249383
44 7.115912
44 7.338789
44 7.193383
44 7.467192
44 7.264126
44 7.154077
44 7.330555
44 7.140881
44 7.436243
44 7.136054
44 7.094490
44 7.224410
44 7.261691
44 7.178308
44 7.245003
44 7.638935
44 7.519677
44 7.361637
44 7.460387
44 7.501544
44 7.367458
44 7.267682
44 7.357840
44 7.313000
44 7.448921
44 7.285485
44 7.316631
44 7.203832
44 7.426304
44 7.078792
44 7.319695
44 7.195819
44 7.294973
44 7.151148
44 7.334684
44 7.411103
44 7.390338
44 7.431251
44 7.485428
44 7.448334
44 7.441654
44 7.380126
44 7.317276
44 7.518495
44 7.368936
44 7.221289
44 7.350865
44 7.314950
44 7.239487
44 7.405674
44 7.488933
44 7.526620
44 7.484678
44 7.508515
44 7.438846
44 7.304160
44 7.567619
44 7.285674
44 7.380241
44 7.378430
44 7.471348
44 7.624978
44 7.392130
44 7.398003
44 7.295540
44 7.489996
44 7.450929
44 7.388022
44 7.235177
44 7.317445
44 7.248496
44 7.361228
44 7.385160
44 7.254955
44 6.913247
44 7.011241
44 6.835610
44 6.969106
44 6.857236
44 6.980610
44 6.861724
44 6.977411
44 6.970343
44 6.873468
44 6.882040
44 6.863186
44 6.915879
44 6.908491
44 6.883339
44 6.939379
44 6.932122
44 7.119250
44 6.826124
44 6.917527
44 6.911398
44 6.986456
44 6.995512
44 7.020154
44 6.755813
44 6.889138
44 6.952780
44 6.726767
44 7.019227
44 6.951587
44 6.882553
44 6.977603
44 6.902024
44 6.802138
44 6.944993
44 6.975813
44 7.006330
44 6.897193
44 7.023700
44 6.915132
44 7.158779
44 6.704941
44 6.940571
44 6.913990
44 6.998238
44 6.860199
44 6.901983
44 7.029889
44 6.819137
44 6.949731
44 6.955442
44 6.788060
44 7.051419
44 6.828288
44 6.752803
44 6.961381
44 6.831695
44 7.052062
44 6.849123
44 6.865199
44 7.171843
44 7.111772
44 7.375914
44 7.340874
44 7.515115
44 7.334892
44 7.724173
44 7.154538
44 7.168159
44 7.284752
44 7.650231
44 7.389947
44 7.586008
44 7.324426
44 7.272446
44 7.335861
44 7.492944
44 7.384487
44 7.179910
44 7.647281
44 7.353120
44 7.535803
44 7.397203
44 7.370940
44 7.256956
44 7.367218
44 7.531818
44 7.405005
44 7.448477
44 7.376335
44 7.465344
44 7.447208
44 7.561156
44 7.616730
44 7.464763
44 7.062060
44 7.510924
44 7.616988
44 7.356117
44 8.006128
44 7.600305
44 7.416257
44 7.627228
44 7.480716
44 7.086704
44 7.478809
44 7.401606
44 7.495018
44 7.338708
44 7.578685
44 7.505823
44 7.581495
44 7.395287
44 7.629936
44 7.357693
44 7.196047
44 7.542886
44 7.601269
44 7.653062
44 7.446234
44 7.839602
44 7.932593
44 7.882308
44 7.888407
44 7.701114
44 7.620996
44 8.030714
44 7.936326
44 7.817477
44 7.870878
44 7.890218
44 7.810175
44 7.797288
44 7.668906
44 8.000584
44 7.817656
44 7.894558
44 8.045468
44 7.934770
44 7.873872
44 7.484788
44 7.646538
44 7.766230
44 7.688068
44 7.729118
44 7.902313
44 8.117471
44 7.620307
44 7.794007
44 7.831060
44 7.788398
44 7.950705
44 8.146222
44 7.672352
44 8.021122
44 7.651095
44 7.939859
44 7.777249
44 7.759707
44 7.673725
44 7.802430
44 7.688576
44 7.677664
44 7.780771
44 7.772530
44 7.677783
44 7.970117
44 7.852927
44 7.756422
44 7.800427
44 7.783894
44 7.727743
44 7.843671
44 7.872906
44 7.683429
44 7.808556
44 7.832056
44 7.999442
44 7.875530
44 8.137082
44 8.089103
44 7.751784
44 7.990649
44 7.888483
44 7.984268
44 8.088066
44 7.985199
44 7.990488
44 7.877256
44 8.071356
44 8.013976
44 7.764008
44 7.881415
44 7.729308
44 7.960739
44 7.918279
44 8.053443
44 7.887052
44 7.964533
44 8.188572
44 7.983876
44 8.110137
44 8.010460
44 7.930395
44 7.971841
44 7.787715
44 7.830604
44 7.920992
44 7.834411
44 7.842737
44 8.042397
44 8.154751
44 7.953872
44 8.137551
44 7.845091
44 7.948045
44 7.640947
44 7.875623
44 8.060234
44 7.651556
44 7.809189
44 7.806124
44 7.854878
44 7.904501
44 8.075370
44 8.234545
44 7.810482
44 7.907664
44 7.825436
44 7.833588
44 8.136641
44 7.968358
44 8.010902
44 7.833692
44 7.912879
44 7.931412
44 7.862994
44 7.899584
44 7.758793
44 7.604240
44 7.185490
44 7.129466
44 7.194517
44 7.228257
44 7.408765
44 6.968727
44 7.191645
44 7.290485
44 7.240185
44 7.179341
44 7.173637
44 7.070390
44 7.083551
44 7.290089
44 6.965769
44 7.189987
44 7.113774
44 7.138460
44 7.165689
44 6.988495
44 7.148500
44 7.234262
44 7.186716
44 7.048970
44 7.046495
44 6.969662
44 7.104709
44 7.352098
44 7.235420
44 7.171492
44 7.069842
44 7.227705
44 7.202531
44 7.091933
44 6.987688
44 7.259049
44 7.240336
44 6.993539
44 7.299036
44 7.119035
44 7.265967
44 7.071829
44 7.408362
44 7.216830
44 7.105152
44 7.326086
44 7.132601
44 7.090584
44 7.302984
44 6.997868
44 7.177110
44 6.987871
44 7.064528
44 7.209688
44 7.223131
44 7.125660
44 7.009693
44 7.217634
44 7.213466
44 7.202555
44 6.491874
44 6.396391
44 6.525047
44 6.496781
44 6.664032
44 6.512662
44 6.560873
44 6.488660
44 6.545347
44 6.459324
44 6.463638
44 6.519544
44 6.552742
44 6.554786
44 6.532079
44 6.423210
44 6.506208
44 6.487036
44 6.465351
44 6.629828
44 6.563245
44 6.505732
44 6.529768
44 6.571560
44 6.624596
44 6.586052
44 6.533600
44 6.485134
44 6.617689
44 6.415143
44 6.571202
44 6.553110
44 6.474236
44 6.372264
44 6.562682
44 6.562236
44 6.527012
44 6.585230
44 6.670548
44 6.731637
44 6.682527
44 6.549617
44 6.500306
44 6.618961
44 6.518784
44 6.465080
44 6.497707
44 6.400586
44 6.456912
44 6.499091
44 6.515872
44 6.487176
44 6.537530
44 6.490762
44 6.442776
44 6.507334
44 6.571515
44 6.442920
44 6.440951
44 6.540367
44 7.882080
44 8.002854
44 7.795591
44 7.604242
44 7.909888
44 7.650754
44 7.811994
44 7.673819
44 7.875125
44 7.735049
44 7.809604
44 7.803464
44 7.742385
44 7.938198
44 7.729919
44 7.631221
44 7.663588
44 7.966116
44 7.827666
44 7.745915
44 7.611959
44 7.886233
44 7.706239
44 7.915832
44 7.661843
44 7.669435
44 7.782591
44 7.860420
44 7.791705
44 7.786508
44 7.710618
44 7.774783
44 7.707006
44 7.773960
44 7.851778
44 7.730083
44 7.933446
44 7.962285
44 7.722773
44 7.804903
44 7.389086
44 7.785742
44 7.626876
44 7.535069
44 7.848115
44 7.883267
44 7.846818
44 8.066482
44 7.460742
44 7.571839
44 7.669991
44 7.739622
44 7.827381
44 7.799192
44 7.658580
44 7.477388
44 7.700501
44 7.595323
44 7.766391
44 7.550961
44 7.262639
44 7.084049
44 7.324262
44 7.176358
44 7.344385
44 7.124961
44 7.395158
44 7.112560
44 7.291827
44 7.395752
44 7.114254
44 7.108141
44 7.140317
44 7.167380
44 7.097413
44 7.046528
44 7.409693
44 7.133209
44 7.032531
44 7.321794
44 7.259590
44 7.104756
44 7.648558
44 7.303176
44 7.232329
44 7.226303
44 7.148087
44 7.108096
44 7.337877
44 7.358877
44 7.513110
44 7.257315
44 7.244382
44 7.271877
44 7.354870
44 7.498021
44 7.203328
44 7.206712
44 7.209889
44 7.217938
44 7.289005
44 7.189565
44 7.052549
44 7.441278
44 7.395157
44 7.328683
44 7.287530
44 7.408605
44 7.160371
44 7.192645
44 7.321795
44 7.203880
44 7.181540
44 7.138118
44 7.068042
44 7.361665
44 7.378056
44 6.999019
44 7.525578
44 7.371964
44 7.779232
44 7.926446
44 8.098581
44 7.973971
44 7.882055
44 7.809723
44 7.970181
44 8.068861
44 8.006577
44 8.015493
44 7.785810
44 7.870183
44 8.093744
44 7.856969
44 8.134820
44 8.041007
44 8.082069
44 7.795533
44 7.862090
44 7.918017
44 7.871431
44 7.896930
44 7.877413
44 8.132101
44 7.840342
44 7.830962
44 7.762866
44 7.811354
44 8.072606
44 7.864090
44 7.814859
44 7.593560
44 7.782533
44 7.892281
44 8.010772
44 7.952859
44 8.127818
44 7.772650
44 7.905339
44 7.998425
44 7.728787
44 7.961009
44 7.884407
44 8.027436
44 7.815055
44 7.931614
44 7.791063
44 7.613632
44 7.949405
44 7.761554
44 8.166125
44 7.835622
44 8.076546
44 7.973357
44 8.086498
44 7.912711
44 7.860301
44 7.748516
44 7.573978
44 7.733787
44 7.175855
44 7.195906
44 7.221651
44 7.367380
44 7.196804
44 7.110840
44 7.122852
44 7.007696
44 7.233657
44 6.911614
44 7.281336
44 7.167924
44 7.157103
44 7.273395
44 7.235656
44 7.141254
44 7.363501
44 7.155431
44 7.155349
44 7.048931
44 7.030899
44 7.056703
44 7.280875
44 7.164451
44 7.066375
44 6.970538
44 7.102856
44 7.130088
44 7.158986
44 7.327823
44 6.939845
44 7.100606
44 7.068981
44 6.922788
44 7.127297
44 7.139128
44 7.119668
44 7.123153
44 7.081754
44 7.181897
44 7.233179
44 7.190634
44 7.095671
44 7.050786
44 6.969788
44 7.143282
44 7.170213
44 7.001590
44 7.074993
44 7.261512
44 7.347424
44 7.069301
44 7.088326
44 7.162011
44 6.932423
44 7.062274
44 7.105564
44 6.954056
44 7.113766
44 7.171565
44 7.127189
44 7.168808
44 7.140071
44 7.283539
44 7.162685
44 6.944303
44 7.323206
44 7.134072
44 7.030027
44 7.276240
44 7.071217
44 7.139366
44 7.155219
44 7.150005
44 7.167787
44 7.199112
44 7.205600
44 6.964815
44 6.987468
44 7.139272
44 7.080591
44 7.230872
44 7.270813
44 7.281879
44 7.083200
44 7.111785
44 7.142828
44 7.107510
44 7.102634
44 7.136869
44 7.360502
44 7.179708
44 7.216330
44 7.149255
44 7.347554
44 7.192009
44 7.025212
44 7.167463
44 6.954920
44 7.067520
44 7.142018
44 6.992033
44 7.324532
44 7.166474
44 7.308206
44 7.172535
44 7.310254
44 7.107581
44 7.112449
44 7.195722
44 6.976542
44 7.072567
44 7.106678
44 7.105728
44 7.275097
44 7.076270
44 7.183831
44 7.189207
44 7.254606
44 7.202648
44 7.037074
44 6.771378
44 6.818544
44 6.876928
44 6.656681
44 6.912993
44 6.738304
44 6.686152
44 6.760048
44 6.790768
44 6.925985
44 6.879849
44 6.891703
44 6.757741
44 7.036936
44 7.101924
44 6.962232
44 6.670089
44 6.821355
44 7.048307
44 7.017813
44 6.949027
44 6.794425
44 6.833402
44 6.865030
44 6.989533
44 6.816321
44 6.831343
44 7.035781
44 6.946015
44 6.793238
44 6.904831
44 6.741514
44 6.648587
44 6.755338
44 6.670232
44 6.799832
44 6.841533
44 6.846512
44 6.850032
44 6.848772
44 6.796842
44 6.896467
44 6.798528
44 6.868110
44 6.826494
44 6.870013
44 6.711741
44 6.727440
44 6.795052
44 6.862776
44 7.055795
44 6.940561
44 6.821718
44 6.830787
44 6.717502
44 6.776498
44 6.926332
44 6.950856
44 6.818920
44 7.260441
44 7.229375
44 7.262292
44 7.304202
44 7.355133
44 7.303168
44 7.134074
44 7.326473
44 7.132796
44 7.212731
44 7.203869
44 7.138862
44 7.271492
44 7.370089
44 7.447433
44 7.325098
44 7.232508
44 7.266386
44 7.268099
44 7.265159
44 7.245210
44 7.343122
44 7.228002
44 7.398456
44 7.439003
44 7.188036
44 7.396527
44 7.090407
44 7.359567
44 7.200369
44 7.275335
44 7.368259
44 7.238344
44 7.489420
44 7.469566
44 7.284436
44 7.309476
44 7.156626
44 7.230758
44 7.464195
44 7.137368
44 7.331322
44 7.273490
44 7.276960
44 7.330445
44 7.341003
44 7.296275
44 7.233888
44 7.259694
44 7.340448
44 7.292602
44 7.256396
44 7.247771
44 7.415238
44 7.355646
44 7.394819
44 7.531658
44 7.286848
44 7.322590
44 7.358302
44 7.714751
44 7.545390
44 7.489443
44 7.419847
44 7.614654
44 7.645735
44 7.598731
44 7.507108
44 7.442469
44 7.528795
44 7.467622
44 7.549639
44 7.440311
44 7.380001
44 7.537039
44 7.478579
44 7.520670
44 7.746074
44 7.352134
44 7.471355
44 7.772961
44 7.553347
44 7.496281
44 7.609099
44 7.365610
44 7.488115
44 7.620663
44 7.597703
44 7.400676
44 7.348651
44 7.462469
44 7.412290
44 7.490113
44 7.543901
44 7.416338
44 7.552214
44 7.531749
44 7.484341
44 7.464700
44 7.496751
44 7.362728
44 7.557726
44 7.440731
44 7.360860
44 7.484728
44 7.367906
44 7.429052
44 7.697509
44 7.492237
44 7.505945
44 7.442360
44 7.416409
44 7.716529
44 7.445975
44 7.422197
44 7.659452
44 7.510543
44 7.344633
44 7.356114
44 7.654147
44 6.456015
44 6.527798
44 6.434600
44 6.393856
44 6.587754
44 6.626582
44 6.371620
44 6.513313
44 6.603908
44 6.452156
44 6.617071
44 6.411036
44 6.585283
44 6.429126
44 6.643918
44 6.367360
44 6.390269
44 6.568378
44 6.608043
44 6.511936
44 6.430341
44 6.495990
44 6.411305
44 6.527514
44 6.490938
44 6.555337
44 6.464008
44 6.515579
44 6.404190
44 6.432351
44 6.670179
44 6.404999
44 6.511994
44 6.555976
44 6.584541
44 6.603077
44 6.649840
44 6.545172
44 6.416625
44 6.443339
44 6.679371
44 6.650000
44 6.480017
44 6.472361
44 6.595845
44 6.580397
44 6.432630
44 6.420840
44 6.406847
44 6.450729
44 6.641139
44 6.599784
44 6.441689
44 6.555523
44 6.548902
44 6.428283
44 6.238553
44 6.572458
44 6.282114
44 6.491271
44 6.345316
44 6.427685
44 6.475864
44 6.254257
44 6.457931
44 6.557957
44 6.536125
44 6.353122
44 6.457898
44 6.447169
44 6.528334
44 6.443149
44 6.399003
44 6.634137
44 6.526022
44 6.400321
44 6.490315
44 6.343123
44 6.377333
44 6.548846
44 6.439865
44 6.572041
44 6.496473
44 6.236793
44 6.503926
44 6.414521
44 6.490980
44 6.525291
44 6.460269
44 6.573151
44 6.570759
44 6.457294
44 6.506386
44 6.485328
44 6.426901
44 6.450587
44 6.457447
44 6.557529
44 6.505211
44 6.390662
44 6.358007
44 6.460477
44 6.546922
44 6.688786
44 6.682131
44 6.425877
44 6.551696
44 6.499179
44 6.594729
44 6.538956
44 6.504696
44 6.559530
44 6.562227
44 6.453621
44 6.497559
44 6.437230
44 6.555927
44 6.456914
44 6.471499
44 6.317117
44 7.478201
44 7.153270
44 7.378684
44 7.430868
44 7.385845
44 7.440000
44 7.385268
44 7.159891
44 7.272657
44 7.245971
44 7.350456
44 7.296308
44 7.265953
44 7.197965
44 7.318090
44 7.332858
44 7.235089
44 7.395797
44 7.201575
44 7.370134
44 7.269487
44 7.272203
44 7.447241
44 7.438223
44 7.321527
44 7.294368
44 7.391278
44 7.377736
44 7.244526
44 7.464773
44 7.390381
44 7.343500
44 7.167809
44 7.249991
44 7.129536
44 7.112764
44 7.122749
44 7.227635
44 7.557059
44 7.478896
44 7.301464
44 7.215614
44 7.469858
44 7.193693
44 7.371445
44 7.356745
44 7.200857
44 7.131069
44 7.365231
44 7.387651
44 7.443186
44 7.442174
44 7.291235
44 7.328295
44 7.310730
44 7.379637
44 7.499773
44 7.342742
44 7.495771
44 7.329952
44 7.352509
44 7.326589
44 7.342084
44 7.319393
44 7.433335
44 7.461834
44 7.325584
44 7.077097
44 7.037209
44 7.228752
44 7.136441
44 7.282353
44 7.461222
44 7.231340
44 7.346259
44 7.245939
44 7.156077
44 7.258129
44 7.215966
44 7.287281
44 7.390274
44 7.250434
44 7.144996
44 7.236758
44 7.173709
44 7.265609
44 7.465361
44 7.272543
44 7.094762
44 7.338646
44 7.129857
44 7.176686
44 7.361368
44 7.388210
44 7.237058
44 7.159368
44 7.390378
44 7.317348
44 7.411407
44 7.302522
44 7.392509
44 7.377360
44 7.259840
44 7.196439
44 7.180038
44 7.307800
44 7.389659
44 7.113038
44 7.452352
44 7.317588
44 7.312858
44 7.286250
44 7.279477
44 7.448066
44 7.232444
44 7.404320
44 7.320388
44 7.451110
44 7.124221
44 7.135903
44 6.675862
44 6.798761
44 6.893389
44 6.752876
44 6.697385
44 6.589960
44 6.580438
44 6.605049
44 6.708971
44 6.631072
44 6.540002
44 6.726500
44 6.522125
44 6.649697
44 6.850919
44 6.549819
44 6.673086
44 6.455828
44 6.569823
44 6.584777
44 6.416269
44 6.567044
44 6.645726
44 6.444086
44 6.722487
44 6.644521
44 6.642072
44 6.701044
44 6.593854
44 6.631672
44 6.531013
44 6.611384
44 6.368651
44 6.560878
44 6.681732
44 6.826229
44 6.947492
44 6.654057
44 6.486996
44 6.505460
44 6.520601
44 6.680784
44 6.625133
44 6.685578
44 6.672058
44 6.515091
44 6.749284
44 6.805911
44 6.547756
44 6.487451
44 6.633141
44 6.588817
44 6.463035
44 6.642454
44 6.671725
44 6.629760
44 6.520724
44 6.660775
44 6.610976
44 6.687603
44 7.279034
44 7.187273
44 7.079429
44 7.282817
44 7.227331
44 7.261066
44 7.179959
44 7.283645
44 7.355013
44 7.559943
44 7.274898
44 7.360308
44 7.294084
44 7.595948
44 7.295011
44 7.220474
44 7.386259
44 7.258976
44 7.556512
44 7.643391
44 7.726643
44 7.293260
44 7.246254
44 7.406191
44 7.417168
44 7.270293
44 7.340787
44 7.316125
44 7.484381
44 7.498121
44 7.376617
44 7.321816
44 7.433706
44 7.329542
44 7.569114
44 7.198921
44 7.400697
44 7.392674
44 7.597664
44 7.358367
44 7.400355
44 7.250165
44 7.499917
44 7.639128
44 7.172714
44 7.558170
44 7.257248
44 7.430404
44 7.618133
44 7.657138
44 7.391049
44 7.302723
44 7.661542
44 7.354660
44 7.263705
44 7.516921
44 7.625684
44 7.724088
44 7.339505
44 7.365444
44 6.676954
44 6.844128
44 6.590868
44 6.664533
44 6.656232
44 6.667417
44 6.660629
44 6.698939
44 6.904913
44 6.787482
44 6.737399
44 6.858078
44 6.801800
44 6.660969
44 6.704045
44 6.698404
44 6.641270
44 6.557821
44 6.588132
44 6.733297
44 6.706507
44 6.806527
44 6.537552
44 6.664951
44 6.617927
44 6.782789
44 6.663059
44 6.604554
44 6.651992
44 6.569118
44 6.645495
44 6.659460
44 6.767030
44 6.696223
44 6.663772
44 6.680410
44 6.717485
44 6.593053
44 6.676660
44 6.665451
44 6.709661
44 6.608865
44 6.719107
44 6.637565
44 6.617727
44 6.638303
44 6.645652
44 6.641030
44 6.737431
44 6.726946
44 6.534670
44 6.635555
44 6.614261
44 6.618230
44 6.685498
44 6.546789
44 6.597755
44 6.788238
44 6.722662
44 6.780287
44 6.681287
44 6.733634
44 6.738749
44 6.789898
44 6.572259
44 6.762500
44 6.690164
44 6.751451
44 6.658662
44 6.678480
44 6.603574
44 6.688646
44 6.624914
44 6.717571
44 6.699438
44 6.727383
44 6.756186
44 6.546570
44 6.704618
44 6.572670
44 6.676812
44 6.634282
44 6.651447
44 6.598091
44 6.664598
44 6.673831
44 6.676235
44 6.449195
44 6.606870
44 6.651435
44 6.674729
44 6.584275
44 6.572997
44 6.445608
44 6.502268
44 6.682290
44 6.651837
44 6.634172
44 6.712671
44 6.769293
44 6.375635
44 6.617714
44 6.649999
44 6.616490
44 6.682139
44 6.646452
44 6.682892
44 6.590762
44 6.548078
44 6.617653
44 6.635089
44 6.553470
44 6.637175
44 6.581155
44 6.509927
44 6.582857
44 6.718848
44 6.568749
44 6.535605
44 6.688689
44 7.583978
44 7.694679
44 7.672745
44 7.586846
44 7.667227
44 7.589940
44 7.541126
44 7.747420
44 7.568643
44 7.508252
44 7.504205
44 7.602768
44 7.669700
44 7.586147
44 7.700161
44 7.543858
44 7.817369
44 7.853662
44 7.969075
44 7.949986
44 7.602242
44 7.619349
44 7.506276
44 7.647600
44 7.693601
44 7.355973
44 7.464686
44 7.654748
44 7.756959
44 7.858415
44 7.896405
44 7.759542
44 7.580718
44 7.698504
44 7.602115
44 7.795794
44 7.798099
44 7.655331
44 7.441008
44 7.382949
44 7.614270
44 7.694717
44 7.820613
44 7.614788
44 7.612523
44 7.941426
44 7.568840
44 7.520468
44 7.946541
44 7.869218
44 7.768773
44 7.505321
44 7.527124
44 7.644946
44 7.808421
44 7.612200
44 7.663253
44 7.678703
44 7.744049
44 7.558584
44 7.334438
44 7.517041
44 7.429082
44 7.331228
44 7.222146
44 7.335473
44 7.188080
44 7.456784
44 7.396323
44 7.323393
44 7.606826
44 7.442988
44 7.331765
44 7.543604
44 7.541495
44 7.410021
44 7.481447
44 7.354355
44 7.477351
44 7.455053
44 7.224899
44 7.331944
44 7.504547
44 7.298933
44 7.394687
44 7.465522
44 7.419116
44 7.435202
44 7.658267
44 7.221717
44 7.525937
44 7.526923
44 7.695090
44 7.515957
44 7.258451
44 7.756387
44 7.731259
44 7.433957
44 7.556288
44 7.560708
44 7.794453
44 7.564763
44 7.812295
44 7.422238
44 7.380088
44 7.508742
44 7.562892
44 7.527174
44 7.605302
44 7.370086
44 7.459039
44 7.677461
44 7.634512
44 7.240726
44 7.598183
44 7.463126
44 7.309248
44 7.374278
44 7.487929
44 7.530716
44 6.697487
44 6.761934
44 6.894294
44 6.824209
44 6.790400
44 6.898581
44 6.942146
44 6.878132
44 6.923530
44 7.000903
44 7.038351
44 6.697856
44 6.871266
44 6.871969
44 6.989954
44 6.917388
44 6.794720
44 6.922085
44 6.879839
44 6.923648
44 6.970571
44 6.765924
44 6.701681
44 6.886772
44 6.662855
44 6.950626
44 6.669228
44 6.854596
44 6.871717
44 6.783969
44 6.864222
44 6.827497
44 6.813325
44 6.639250
44 6.776173
44 6.767657
44 6.789530
44 6.790042
44 6.709555
44 6.641603
44 6.705659
44 6.846243
44 6.838998
44 6.626111
44 6.881624
44 6.841769
44 6.805893
44 6.847346
44 6.811853
44 6.659316
44 6.684721
44 6.832677
44 6.826863
44 6.973476
44 6.908184
44 6.738613
44 6.902207
44 6.857761
44 6.742298
44 6.816580
44 6.909517
44 6.857516
44 6.979497
44 6.785864
44 6.894736
44 6.898691
44 6.966463
44 6.966641
44 7.079918
44 7.013739
44 6.972137
44 6.883573
44 6.942859
44 6.902716
44 7.050396
44 7.029069
44 6.989089
44 7.039120
44 6.874609
44 7.010721
44 6.972432
44 6.891545
44 6.958547
44 6.854140
44 6.949125
44 6.778224
44 7.013250
44 6.729771
44 6.717698
44 6.858422
44 6.918524
44 6.967131
44 6.921049
44 6.799904
44 6.922091
44 6.862789
44 6.923499
44 6.736656
44 6.956347
44 6.882682
44 7.308887
44 7.099553
44 6.968744
44 7.029888
44 7.060736
44 6.856542
44 6.865947
44 6.883985
44 6.883960
44 6.822255
44 6.897032
44 6.979020
44 6.840711
44 7.030841
44 6.943750
44 7.037042
44 6.990441
44 6.992703
44 7.018651
44 6.999638
44 6.895809
44 6.954190
44 6.777009
44 6.917734
44 6.986675
44 6.931566
44 6.899442
44 6.894687
44 6.992100
44 6.918264
44 6.892661
44 6.937504
44 7.033997
44 6.939517
44 7.043845
44 7.073074
44 7.043787
44 6.943528
44 6.957237
44 7.088306
44 7.159592
44 6.914783
44 6.922853
44 7.000650
44 6.953508
44 7.020227
44 7.067051
44 6.998509
44 6.955751
44 6.905215
44 6.972043
44 7.004345
44 6.943367
44 6.915269
44 6.930851
44 6.997352
44 6.847643
44 6.910835
44 6.811691
44 6.961699
44 6.844636
44 6.989117
44 6.969199
44 7.017976
44 7.046933
44 7.024499
44 6.922277
44 6.765158
44 7.024948
44 7.050698
44 6.962222
44 7.137811
44 7.139563
44 7.166193
44 6.944301
44 6.981967
44 6.933657
44 7.086127
44 7.110495
44 6.990673
44 6.665068
44 6.479971
44 6.607034
44 6.521628
44 6.500316
44 6.444179
44 6.577697
44 6.544259
44 6.363123
44 6.422312
44 6.504111
44 6.692071
44 6.520614
44 6.488725
44 6.553281
44 6.563476
44 6.578649
44 6.417396
44 6.402627
44 6.389080
44 6.513213
44 6.499264
44 6.303694
44 6.502216
44 6.534138
44 6.596376
44 6.425160
44 6.500849
44 6.785810
44 6.607574
44 6.870227
44 6.724494
44 6.700361
44 6.398127
44 6.671855
44 6.699917
44 6.598239
44 6.585572
44 6.371948
44 6.635590
44 6.466419
44 6.377374
44 6.623388
44 6.494982
44 6.520078
44 6.395599
44 6.636587
44 6.740505
44 6.579137
44 6.558450
44 6.588747
44 6.391712
44 6.604977
44 6.401932
44 6.706006
44 6.572546
44 6.512911
44 6.266791
44 6.545126
44 6.820020
44 6.666149
44 6.615784
44 6.836782
44 6.586752
44 6.746924
44 6.547056
44 6.596444
44 6.673093
44 6.638656
44 6.659788
44 6.677014
44 6.846623
44 6.790237
44 6.657188
44 6.640614
44 6.713403
44 6.701512
44 6.891922
44 6.649039
44 6.564926
44 6.759462
44 6.506317
44 6.716202
44 6.682425
44 6.658095
44 6.746639
44 6.513490
44 6.894480
44 6.676473
44 6.840289
44 6.905469
44 6.663270
44 6.621765
44 6.734442
44 6.672523
44 6.828596
44 6.737893
44 6.610008
44 6.670787
44 6.892736
44 6.798301
44 6.685335
44 6.692105
44 6.650752
44 6.774064
44 6.550201
44 6.598466
44 6.812124
44 6.690081
44 6.655519
44 6.643634
44 6.489389
44 6.752290
44 6.675824
44 6.786915
44 6.593404
44 6.694854
44 6.752844
44 6.629411
44 6.768024
44 7.021454
44 7.089680
44 6.816617
44 6.916982
44 7.048798
44 6.991970
44 6.990819
44 6.975079
44 6.775459
44 6.878607
44 7.057802
44 6.889227
44 6.967105
44 6.831264
44 6.938635
44 6.952708
44 7.010677
44 7.031124
44 6.893314
44 6.907430
44 7.006960
44 7.107353
44 7.010202
44 6.977801
44 7.037713
44 7.040198
44 7.053391
44 6.914407
44 6.775840
44 6.983203
44 6.921065
44 6.909995
44 6.962508
44 6.893240
44 6.941007
44 6.861488
44 6.948250
44 7.181795
44 7.086061
44 6.903586
44 7.010578
44 6.881630
44 6.999164
44 7.069078
44 6.847823
44 7.079536
44 6.947788
44 7.096023
44 6.894793
44 7.118085
44 6.945833
44 6.936514
44 6.761916
44 7.069293
44 6.984925
44 6.939205
44 6.839472
44 6.763068
44 6.850760
44 6.968382
44 7.700250
44 7.704543
44 7.744237
44 7.516839
44 7.880720
44 7.707620
44 7.805980
44 8.071425
44 7.636726
44 7.753145
44 8.006213
44 7.997500
44 7.727100
44 7.755925
44 8.144074
44 8.002551
44 7.925687
44 8.185234
44 7.777476
44 7.923857
44 7.831753
44 7.645951
44 7.690986
44 7.777712
44 7.822627
44 7.733892
44 7.696721
44 8.017968
44 7.827400
44 7.982418
44 7.563252
44 7.818116
44 7.834199
44 7.799051
44 7.634407
44 7.749893
44 7.605132
44 7.902864
44 7.684897
44 7.864217
44 7.919422
44 7.850136
44 7.927438
44 7.821225
44 7.886913
44 7.768384
44 7.650758
44 7.775460
44 8.174821
44 7.828940
44 7.732777
44 7.710406
44 7.742973
44 7.719091
44 8.206485
44 7.811845
44 7.597335
44 8.028515
44 7.780835
44 7.821740
44 8.107215
44 8.171281
44 8.245216
44 8.222613
44 8.503019
44 8.328828
44 8.183601
44 8.472427
44 8.193341
44 8.359698
44 8.645424
44 8.595399
44 8.272483
44 8.216463
44 8.274030
44 7.881446
44 8.592808
44 8.438838
44 7.850855
44 7.793213
44 7.633256
44 8.050776
44 8.045119
44 8.344716
44 7.941563
44 7.772695
44 7.690384
44 7.549081
44 7.942795
44 8.444057
44 8.488203
44 8.243325
44 8.817325
44 8.343495
44 8.991564
44 8.334997
44 7.755636
44 7.627034
44 7.884485
44 8.099562
44 7.812952
44 8.295015
44 9.058017
44 8.466401
44 7.833513
44 7.919866
44 8.119795
44 8.082949
44 8.285204
44 8.010962
44 7.993054
44 8.638441
44 8.264565
44 8.803178
44 9.079140
44 9.014654
44 9.094638
44 8.728055
44 8.139606
44 8.322377
44 6.452642
44 6.459255
44 6.576517
44 6.518439
44 6.552825
44 6.462872
44 6.445915
44 6.412651
44 6.624277
44 6.607904
44 6.595547
44 6.493528
44 6.519864
44 6.635650
44 6.589175
44 6.540824
44 6.256319
44 6.596821
44 6.523108
44 6.554660
44 6.551858
44 6.519410
44 6.465565
44 6.387341
44 6.478141
44 6.527463
44 6.541704
44 6.312480
44 6.445274
44 6.549698
44 6.702665
44 6.615777
44 6.551828
44 6.487865
44 6.674421
44 6.684159
44 6.718476
44 6.623162
44 6.313518
44 6.577935
44 6.355007
44 6.379814
44 6.402967
44 6.570112
44 6.578319
44 6.545516
44 6.458239
44 6.612077
44 6.499821
44 6.569282
44 6.400386
44 6.607968
44 6.490379
44 6.598555
44 6.423784
44 6.611321
44 6.578021
44 6.538118
44 6.591669
44 6.626153
44 6.539711
44 6.771060
44 6.692490
44 6.586187
44 6.745563
44 6.669209
44 6.875498
44 6.847147
44 6.568166
44 6.707901
44 6.643825
44 6.730175
44 6.585574
44 6.731345
44 6.700344
44 6.660000
44 6.829889
44 6.895118
44 6.715937
44 6.676532
44 6.759504
44 6.837230
44 6.666200
44 6.554007
44 6.755826
44 6.673417
44 6.869346
44 6.804977
44 6.741456
44 6.864051
44 6.758229
44 6.560783
44 6.571682
44 6.789337
44 6.771903
44 6.654802
44 6.509139
44 6.642041
44 6.604232
44 6.707493
44 6.588977
44 6.642421
44 6.546652
44 6.654456
44 6.665350
44 6.653832
44 6.732729
44 6.702521
44 6.627143
44 6.618897
44 6.880944
44 6.747755
44 6.798829
44 6.573253
44 6.633185
44 6.675147
44 6.580991
44 6.725666
44 6.618469
44 6.661854
44 6.662668
44 6.692366
44 6.670708
44 6.696139
44 6.639023
44 6.634627
44 6.651532
44 6.698977
44 6.640568
44 6.707722
44 6.772867
44 6.692022
44 6.677521
44 6.828526
44 6.707509
44 6.760430
44 6.658728
44 6.609632
44 6.666181
44 6.727346
44 6.720757
44 6.568183
44 6.627798
44 6.692535
44 6.541662
44 6.709571
44 6.779184
44 6.776590
44 6.865773
44 6.741069
44 6.711527
44 6.692962
44 6.597830
44 6.600409
44 6.703463
44 6.665078
44 6.706721
44 6.788538
44 6.658469
44 6.668591
44 6.827124
44 6.747339
44 6.800165
44 6.817176
44 6.851401
44 6.763829
44 6.577718
44 6.695817
44 6.736844
44 6.634783
44 6.677534
44 6.726703
44 6.838100
44 6.552301
44 6.602327
44 6.759829
44 6.667510
44 6.674914
44 6.626297
44 6.690165
44 6.870430
44 6.743280
44 6.690572
44 6.766871
44 6.690570
44 6.929785
44 6.924525
44 6.948038
44 6.951021
44 6.825494
44 6.921980
44 6.971973
44 6.844280
44 6.774043
44 6.828947
44 6.939695
44 6.845984
44 6.717103
44 6.850793
44 6.848391
44 6.733916
44 6.787527
44 6.832469
44 6.771268
44 6.883372
44 6.926596
44 6.891966
44 6.834829
44 6.684179
44 6.930796
44 6.889442
44 6.743246
44 6.741500
44 6.818878
44 6.785541
44 6.707502
44 6.781691
44 6.748796
44 6.956264
44 6.870162
44 6.706887
44 6.682684
44 6.696476
44 6.823991
44 6.790522
44 6.807802
44 6.822482
44 6.940290
44 6.954699
44 7.020051
44 6.910016
44 6.919934
44 6.806499
44 6.790790
44 6.831328
44 6.628930
44 6.856230
44 6.786405
44 6.937610
44 6.753860
44 7.053971
44 7.086230
44 7.170688
44 7.124377
44 7.125854
44 7.195289
44 6.921848
44 7.130482
44 7.158856
44 7.315537
44 7.220188
44 7.068391
44 7.069581
44 7.105096
44 7.143399
44 7.056654
44 7.100525
44 6.839901
44 7.137798
44 7.286241
44 7.241759
44 7.167124
44 7.221372
44 7.112090
44 7.103091
44 7.164109
44 7.031383
44 7.065572
44 7.070299
44 6.953246
44 7.062205
44 7.108880
44 7.274685
44 7.143630
44 7.239220
44 6.821755
44 7.285282
44 7.069778
44 6.847711
44 7.230894
44 7.133321
44 7.062217
44 7.194636
44 7.313316
44 7.194557
44 7.103496
44 7.102811
44 6.970128
44 6.994434
44 7.132716
44 6.983391
44 7.026020
44 7.260268
44 7.252945
44 6.951982
44 7.180197
44 7.105364
44 7.223025
44 7.243287
44 7.042025
44 6.524133
44 6.358928
44 6.422146
44 6.409944
44 6.491025
44 6.366566
44 6.373335
44 6.459891
44 6.530311
44 6.369452
44 6.442663
44 6.279087
44 6.457896
44 6.384608
44 6.480320
44 6.512446
44 6.378466
44 6.538594
44 6.456856
44 6.581587
44 6.517247
44 6.342150
44 6.371760
44 6.405042
44 6.236548
44 6.476848
44 6.268959
44 6.357912
44 6.374153
44 6.384238
44 6.426088
44 6.422401
44 6.536519
44 6.388641
44 6.391657
44 6.501733
44 6.412992
44 6.517173
44 6.503428
44 6.496916
44 6.465881
44 6.482900
44 6.385028
44 6.510491
44 6.558790
44 6.404401
44 6.484057
44 6.488472
44 6.402372
44 6.408529
44 6.358186
44 6.383221
44 6.273880
44 6.503130
44 6.501018
44 6.398185
44 6.284178
44 6.441959
44 6.383386
44 6.443170
44 7.194265
44 7.138188
44 7.358545
44 7.232105
44 7.226992
44 7.249812
44 7.311037
44 7.302257
44 7.385649
44 7.357893
44 7.375645
44 7.284074
44 7.148821
44 7.204738
44 7.165994
44 7.322649
44 7.415589
44 7.340990
44 7.138961
44 6.932263
44 7.313416
44 7.375703
44 7.289914
44 7.324958
44 7.283923
44 7.275676
44 7.381364
44 7.255150
44 7.221898
44 7.443851
44 7.400514
44 7.413609
44 7.221238
44 7.473387
44 7.299775
44 7.453679
44 7.239147
44 7.605874
44 7.257138
44 7.180793
44 7.348327
44 7.410848
44 7.295677
44 7.282974
44 7.446431
44 7.244246
44 7.094221
44 7.217509
44 7.146233
44 7.535293
44 7.270570
44 7.091927
44 7.464248
44 7.379371
44 7.187841
44 7.185400
44 7.348209
44 7.171051
44 7.311263
44 7.145254
44 6.448943
44 6.236241
44 6.343417
44 6.390148
44 6.445497
44 6.547948
44 6.593902
44 6.525020
44 6.315456
44 6.368184
44 6.233197
44 6.415745
44 6.273215
44 6.361396
44 6.437906
44 6.322701
44 6.405280
44 6.557774
44 6.282365
44 6.373390
44 6.301476
44 6.441726
44 6.348190
44 6.366818
44 6.371497
44 6.268217
44 6.292075
44 6.462722
44 6.531792
44 6.507047
44 6.442472
44 6.420764
44 6.434143
44 6.439661
44 6.443466
44 6.393999
44 6.596747
44 6.337043
44 6.377099
44 6.469513
44 6.555238
44 6.519644
44 6.479698
44 6.489892
44 6.263177
44 6.226420
44 6.281259
44 6.296346
44 6.470329
44 6.409041
44 6.506525
44 6.461864
44 6.698114
44 6.494815
44 6.537835
44 6.400950
44 6.484199
44 6.380024
44 6.456827
44 6.420118
44 7.344309
44 7.268082
44 7.562195
44 7.324897
44 7.237334
44 7.242100
44 7.424783
44 7.315003
44 7.491258
44 7.399429
44 7.514611
44 7.113461
44 7.065016
44 7.166554
44 7.194950
44 7.127325
44 7.386539
44 7.156065
44 7.449725
44 7.383730
44 7.382924
44 7.480583
44 7.438214
44 7.384822
44 7.352140
44 7.323732
44 7.320307
44 7.320519
44 7.146101
44 7.395296
44 7.258603
44 7.363154
44 7.243691
44 7.415053
44 7.053729
44 7.221718
44 7.168074
44 7.362840
44 7.205187
44 7.435013
44 7.208009
44 7.202334
44 7.408520
44 7.203692
44 7.305972
44 7.394872
44 7.361118
44 7.339746
44 6.925957
44 7.198479
44 7.281236
44 7.301134
44 7.272942
44 7.203266
44 7.218210
44 7.160276
44 7.361176
44 7.354118
44 7.278432
44 7.274785
44 6.757384
44 6.770823
44 6.776993
44 6.618162
44 6.684210
44 6.684272
44 6.942777
44 6.856659
44 6.977581
44 6.845725
44 6.863499
44 6.749991
44 6.742903
44 6.782046
44 6.908941
44 6.792091
44 6.818798
44 6.976986
44 6.777529
44 6.787823
44 6.798760
44 6.715770
44 6.744868
44 6.794213
44 6.633815
44 6.701939
44 6.696067
44 6.508495
44 6.796110
44 6.795643
44 6.775295
44 6.728316
44 6.721700
44 6.658106
44 6.795675
44 6.688502
44 6.721764
44 6.775467
44 6.565480
44 6.811401
44 6.763667
44 6.844879
44 6.869065
44 6.741724
44 6.727115
44 6.814514
44 6.655904
44 6.994468
44 6.754643
44 6.849683
44 6.762842
44 6.707184
44 6.739355
44 6.750377
44 6.655051
44 6.939632
44 6.600987
44 6.728079
44 6.756842
44 6.822811
44 7.617513
44 7.309713
44 7.484981
44 7.539789
44 7.338436
44 7.572895
44 7.512452
44 7.580891
44 7.484773
44 7.520116
44 7.737365
44 7.704039
44 7.674329
44 7.307575
44 7.483623
44 7.513263
44 7.551091
44 7.727545
44 7.392931
44 7.531634
44 7.591293
44 7.547360
44 7.515523
44 7.460627
44 7.373052
44 7.439107
44 7.500031
44 7.727492
44 7.357679
44 7.374835
44 7.453208
44 7.458236
44 7.695837
44 7.680747
44 7.408607
44 7.573655
44 7.639425
44 7.352999
44 7.547407
44 7.559680
44 7.621324
44 7.380171
44 7.522779
44 7.482235
44 7.636974
44 7.414360
44 7.570301
44 7.420700
44 7.666432
44 7.521723
44 7.603577
44 7.472505
44 7.597630
44 7.300506
44 7.258467
44 7.438959
44 7.746326
44 7.454973
44 7.596350
44 7.645388
44 6.158286
44 6.306004
44 6.472563
44 6.320948
44 6.336492
44 6.289547
44 6.190330
44 6.455334
44 6.288281
44 6.237880
44 6.369277
44 6.296899
44 6.397807
44 6.291479
44 6.344624
44 6.154950
44 6.177119
44 6.342473
44 6.248538
44 6.272622
44 6.440888
44 6.372490
44 6.275729
44 6.365158
44 6.176280
44 6.337843
44 6.388698
44 6.285763
44 6.386767
44 6.320869
44 6.297847
44 6.362176
44 6.300766
44 6.218416
44 6.194113
44 6.326951
44 6.289831
44 6.123938
44 6.388151
44 6.285455
44 6.328937
44 6.338477
44 6.438558
44 6.522039
44 6.538200
44 6.342322
44 6.252169
44 6.453107
44 6.283501
44 6.325146
44 6.346005
44 6.395412
44 6.300372
44 6.246027
44 6.364088
44 6.570502
44 6.316969
44 6.466081
44 6.322105
44 6.438482
44 7.172777
44 7.150605
44 7.097292
44 7.362687
44 7.200447
44 7.149815
44 7.102531
44 7.097570
44 7.263287
44 7.162312
44 7.114874
44 7.187754
44 7.153119
44 7.271551
44 7.016864
44 7.071997
44 7.195472
44 7.145736
44 7.127210
44 7.137523
44 7.103472
44 7.171817
44 7.284691
44 7.075114
44 7.137620
44 7.111547
44 7.189299
44 7.155045
44 7.201313
44 7.218771
44 7.212931
44 7.345409
44 7.167163
44 7.159571
44 7.109605
44 7.089231
44 7.060530
44 7.063055
44 7.167286
44 7.153363
44 7.088592
44 7.094008
44 7.065461
44 7.106581
44 7.170466
44 7.074931
44 7.287967
44 7.139876
44 7.116675
44 7.104729
44 7.101096
44 7.144354
44 7.081672
44 7.197563
44 7.049916
44 7.223100
44 7.174563
44 7.149184
44 7.292302
44 7.067108
44 7.196002
44 7.200057
44 7.207675
44 7.123560
44 7.059130
44 7.159861
44 7.099383
44 7.419300
44 7.145797
44 7.302775
44 7.317305
44 7.337500
44 7.078914
44 7.074393
44 7.129827
44 7.120281
44 7.088023
44 7.005917
44 6.999330
44 7.205495
44 7.217960
44 7.103947
44 7.154684
44 7.238691
44 7.115804
44 6.932405
44 7.141824
44 7.218301
44 7.230693
44 7.240059
44 7.223269
44 7.045468
44 7.068572
44 7.241324
44 7.099892
44 7.244750
44 7.154459
44 7.074893
44 7.287274
44 7.213006
44 7.119348
44 7.114489
44 7.062647
44 7.040086
44 7.164508
44 7.063129
44 7.277974
44 7.133184
44 7.109454
44 7.250516
44 7.129004
44 7.393671
44 7.309626
44 7.254424
44 7.167149
44 7.314279
44 7.124320
44 7.296380
44 7.152496
44 7.089088
44 6.456748
44 6.439155
44 6.363356
44 6.339414
44 6.333198
44 6.310472
44 6.353212
44 6.462569
44 6.466515
44 6.477583
44 6.277609
44 6.225918
44 6.684076
44 6.229797
44 6.329148
44 6.356629
44 6.191360
44 6.284605
44 6.122280
44 6.529209
44 6.457190
44 6.374689
44 6.299523
44 6.510259
44 6.343305
44 6.341688
44 6.376532
44 6.406185
44 6.293518
44 6.244577
44 6.393701
44 6.383102
44 6.329307
44 6.382527
44 6.428340
44 6.411592
44 6.268910
44 6.303673
44 6.248867
44 6.431225
44 6.447960
44 6.277211
44 6.520246
44 6.418664
44 6.389415
44 6.372733
44 6.357796
44 6.308743
44 6.351811
44 6.448695
44 6.334636
44 6.285157
44 6.276138
44 6.375338
44 6.337786
44 6.383807
44 6.317984
44 6.223254
44 6.378596
44 6.410412
44 7.431926
44 7.634788
44 7.327764
44 7.436970
44 7.321891
44 7.383752
44 7.354757
44 7.284587
44 7.410715
44 7.609283
44 7.383022
44 7.552356
44 7.484533
44 7.583044
44 7.418943
44 7.490446
44 7.495229
44 7.332929
44 7.485347
44 7.643129
44 7.450940
44 7.614790
44 7.329261
44 7.477224
44 7.468949
44 7.572606
44 7.414163
44 7.506138
44 7.496749
44 7.406934
44 7.198510
44 7.511482
44 7.484844
44 7.364986
44 7.307713
44 7.335152
44 7.448922
44 7.568699
44 7.535462
44 7.452455
44 7.402806
44 7.526167
44 7.532175
44 7.435206
44 7.418058
44 7.300007
44 7.246495
44 7.265845
44 7.406075
44 7.459688
44 7.431429
44 7.360594
44 7.277558
44 7.586987
44 7.425995
44 7.293766
44 7.461400
44 7.674540
44 7.428577
44 7.601435
44 7.101143
44 7.055296
44 7.271573
44 7.020785
44 7.162090
44 7.070343
44 7.319962
44 7.212342
44 7.534065
44 6.936366
44 7.287370
44 7.003017
44 7.325954
44 7.395722
44 7.047720
44 7.304636
44 7.230179
44 7.137273
44 7.095456
44 6.942333
44 6.959180
44 7.267224
44 7.243049
44 7.312132
44 7.075827
44 7.023684
44 7.328837
44 7.144613
44 7.287329
44 7.280494
44 7.115253
44 7.219990
44 7.195269
44 7.182303
44 7.156360
44 6.993961
44 7.129761
44 7.264033
44 7.472093
44 7.052814
44 7.008620
44 7.334784
44 7.310402
44 7.158864
44 7.272926
44 7.085756
44 7.318643
44 6.886584
44 7.002425
44 7.067687
44 7.358070
44 7.095007
44 7.153528
44 6.854685
44 7.201777
44 7.102751
44 7.324044
44 7.267668
44 7.275861
44 7.219877
44 7.630384
44 7.785425
44 7.965661
44 8.054150
44 8.096681
44 7.715134
44 7.860480
44 7.924385
44 8.037199
44 8.027090
44 7.785215
44 8.029166
44 7.977422
44 7.830572
44 7.818495
44 7.795045
44 8.044571
44 8.035898
44 8.030530
44 8.259121
44 7.875124
44 7.904080
44 8.189314
44 7.958238
44 8.264687
44 8.032971
44 7.724037
44 7.824995
44 7.883079
44 7.799162
44 7.929987
44 7.878085
44 8.186237
44 7.949387
44 8.007423
44 8.190206
44 8.177086
44 8.100203
44 7.972480
44 7.769681
44 8.010736
44 7.848171
44 8.180996
44 8.278587
44 8.282548
44 7.855679
44 7.699827
44 7.909658
44 7.857844
44 7.884676
44 7.928728
44 8.166598
44 8.026155
44 8.179886
44 8.064346
44 7.958473
44 7.953494
44 7.984886
44 7.965585
44 8.076303
44 7.095110
44 7.163828
44 7.170751
44 7.110273
44 6.970323
44 7.019664
44 7.024009
44 7.018341
44 6.989479
44 7.242744
44 7.044546
44 7.150709
44 7.046989
44 7.150938
44 7.032604
44 7.103355
44 7.135100
44 7.149654
44 7.016446
44 7.134624
44 7.144287
44 7.168590
44 7.062479
44 6.986759
44 6.976842
44 7.182339
44 7.090007
44 7.129716
44 7.221669
44 7.022655
44 6.910671
44 7.198379
44 7.234875
44 7.215274
44 6.893310
44 7.130465
44 7.235440
44 7.356866
44 7.113864
44 7.193936
44 7.012145
44 7.032395
44 7.214392
44 6.972436
44 6.993219
44 7.038214
44 7.104233
44 7.100387
44 7.201979
44 7.016472
44 7.096881
44 7.132963
44 7.172199
44 7.344049
44 7.111724
44 7.267926
44 7.263532
44 7.182525
44 7.173344
44 7.040798
44 7.367498
44 7.242190
44 7.382802
44 7.414726
44 7.500053
44 7.483594
44 7.332703
44 7.476014
44 7.371862
44 7.531947
44 7.127392
44 7.444008
44 7.243413
44 7.291664
44 7.169446
44 7.318046
44 7.368990
44 7.494279
44 7.256585
44 7.339236
44 7.513832
44 7.361429
44 7.268804
44 7.371541
44 7.289301
44 7.161271
44 7.199828
44 7.384901
44 7.386320
44 7.082698
44 7.294614
44 7.321958
44 7.465038
44 7.521930
44 7.324516
44 7.374180
44 7.494132
44 7.346305
44 7.363993
44 7.512838
44 7.425297
44 7.414569
44 7.184101
44 7.301633
44 7.414857
44 7.292791
44 7.394717
44 7.305406
44 7.315760
44 7.278904
44 7.290685
44 7.290373
44 7.253998
44 7.223549
44 7.234823
44 7.366455
44 7.283100
44 7.163451
44 7.297364
44 7.418583
44 7.076130
44 6.884365
44 6.917186
44 7.043255
44 7.113349
44 7.035826
44 7.166039
44 6.991434
44 6.883631
44 6.883813
44 6.991194
44 7.053130
44 7.108587
44 6.950068
44 7.060610
44 7.072217
44 7.156409
44 6.898661
44 6.956337
44 7.093123
44 7.108280
44 7.135040
44 7.023372
44 7.083607
44 7.028438
44 7.069964
44 6.912712
44 7.233809
44 6.862561
44 7.110541
44 7.004022
44 7.036930
44 7.138427
44 6.986922
44 7.010053
44 7.011766
44 7.058227
44 6.974814
44 7.283884
44 7.142814
44 6.970394
44 7.033965
44 7.264549
44 7.238780
44 6.942694
44 6.901195
44 6.829495
44 6.842151
44 6.923764
44 7.149294
44 6.978139
44 7.105138
44 7.027684
44 7.173927
44 7.076550
44 7.076533
44 7.071614
44 7.173029
44 6.928726
44 7.033108
44 6.696356
44 6.471874
44 6.640328
44 6.773304
44 6.639834
44 6.704928
44 6.721032
44 6.761360
44 6.830078
44 6.637455
44 6.649714
44 6.650622
44 6.890633
44 6.697547
44 6.512793
44 6.737699
44 6.674674
44 6.585278
44 6.738533
44 6.855102
44 6.813823
44 6.754658
44 6.713766
44 6.558290
44 6.700928
44 6.613981
44 6.711432
44 6.758532
44 6.620452
44 6.658111
44 6.600797
44 6.489848
44 6.618510
44 6.759779
44 6.879208
44 6.839340
44 6.657227
44 6.806273
44 6.627441
44 6.644874
44 6.657649
44 6.702372
44 6.639464
44 6.635744
44 6.488013
44 6.494243
44 6.690206
44 6.640149
44 6.564060
44 6.896215
44 6.680325
44 6.619840
44 6.761566
44 6.918739
44 6.644708
44 6.690855
44 6.696149
44 6.731759
44 6.654488
44 6.679135
44 7.224761
44 7.184089
44 7.139818
44 7.048811
44 7.085656
44 7.155779
44 7.314370
44 7.251825
44 7.180537
44 7.289588
44 7.238015
44 7.131391
44 7.081264
44 7.166170
44 7.064417
44 7.174290
44 7.117002
44 6.956809
44 7.084097
44 7.112947
44 7.154697
44 7.476112
44 7.298037
44 7.065858
44 7.255645
44 7.052647
44 7.173752
44 7.103151
44 6.971129
44 7.192935
44 7.353168
44 7.125949
44 7.025532
44 7.149749
44 7.246342
44 7.033845
44 7.217290
44 7.089099
44 7.180992
44 7.212140
44 7.165321
44 7.235753
44 7.148454
44 7.111669
44 7.055370
44 7.010525
44 7.181698
44 7.118096
44 7.156073
44 7.061364
44 6.917695
44 7.117374
44 7.035596
44 7.089051
44 7.272790
44 6.902578
44 7.090051
44 7.130421
44 6.946232
44 7.204043
44 6.993477
44 7.078162
44 6.885424
44 7.017051
44 7.090308
44 7.276038
44 7.395413
44 7.216488
44 7.069914
44 7.270383
44 6.985265
44 6.928067
44 6.941946
44 7.079524
44 7.237748
44 7.143671
44 7.151156
44 7.172128
44 7.157638
44 7.051155
44 7.120455
44 7.205587
44 7.038323
44 7.104157
44 7.182918
44 7.104054
44 6.853523
44 7.013384
44 7.047277
44 7.120922
44 7.211462
44 7.094109
44 6.929219
44 7.228912
44 7.162284
44 7.004517
44 7.006025
44 7.222268
44 6.981934
44 6.891398
44 7.221387
44 6.889180
44 6.830579
44 6.634193
44 7.076494
44 7.136812
44 6.961872
44 6.940987
44 7.085254
44 7.215682
44 6.976569
44 7.258985
44 7.160811
44 7.156953
44 7.136310
44 7.190750
44 7.152236
44 7.181041
44 7.359989
44 7.079302
44 7.646834
44 7.597193
44 7.555345
44 7.743258
44 7.608121
44 7.733469
44 7.631447
44 7.830438
44 7.684484
44 7.456516
44 7.752560
44 7.566639
44 7.554281
44 7.455870
44 7.439757
44 7.564147
44 7.580753
44 7.743238
44 7.895440
44 7.720080
44 7.653128
44 7.828432
44 7.871210
44 7.677316
44 7.809965
44 7.592322
44 7.733014
44 7.673248
44 7.399113
44 7.365851
44 7.572689
44 7.535663
44 7.386714
44 7.451476
44 7.541344
44 7.284883
44 7.662343
44 7.859527
44 7.550936
44 7.528518
44 7.397574
44 7.691679
44 7.949371
44 7.680394
44 7.231028
44 7.378065
44 7.645957
44 7.545034
44 7.697712
44 7.516844
44 7.771116
44 7.702712
44 7.572764
44 7.656183
44 7.665654
44 7.554137
44 7.519087
44 7.515339
44 7.513252
44 7.660550
44 6.288007
44 6.301182
44 6.572639
44 6.368664
44 6.417455
44 6.418321
44 6.541436
44 6.593021
44 6.406705
44 6.395605
44 6.212003
44 6.338942
44 6.234524
44 6.352184
44 6.475841
44 6.377719
44 6.445826
44 6.256784
44 6.496535
44 6.418394
44 6.439785
44 6.408796
44 6.385070
44 6.483175
44 6.338933
44 6.389388
44 6.517572
44 6.350694
44 6.492548
44 6.350200
44 6.511711
44 6.324604
44 6.548956
44 6.526133
44 6.352364
44 6.173171
44 6.309956
44 6.320714
44 6.396677
44 6.324674
44 6.392032
44 6.322424
44 6.213775
44 6.338075
44 6.393101
44 6.188667
44 6.410764
44 6.358578
44 6.444542
44 6.469858
44 6.316649
44 6.385065
44 6.292342
44 6.506876
44 6.394000
44 6.199062
44 6.425238
44 6.321928
44 6.524911
44 6.452476
44 7.242256
44 6.959921
44 7.011687
44 7.320103
44 7.270909
44 7.163204
44 7.158031
44 7.137769
44 7.424032
44 7.194226
44 7.290885
44 6.926494
44 6.986095
44 7.329603
44 7.140167
44 7.099894
44 7.103137
44 6.922300
44 7.219344
44 7.175066
44 7.201855
44 7.049488
44 7.221275
44 7.148470
44 7.283645
44 7.299932
44 7.114081
44 7.057394
44 7.329837
44 7.297683
44 7.417337
44 7.549728
44 7.039953
44 7.170001
44 7.196551
44 7.147104
44 7.230537
44 7.508951
44 7.389260
44 7.461140
44 7.238533
44 7.124344
44 7.240117
44 6.989990
44 7.330672
44 7.182051
44 7.281774
44 7.092197
44 7.171270
44 7.016547
44 7.060801
44 6.742394
44 6.944507
44 7.104018
44 6.829449
44 7.085623
44 6.997811
44 6.945157
44 7.222748
44 6.864773
44 6.715811
44 6.791824
44 6.867289
44 6.690715
44 6.800047
44 6.743442
44 6.809987
44 6.726729
44 6.822159
44 6.856505
44 6.751535
44 6.719942
44 6.732959
44 6.850306
44 6.878955
44 6.751834
44 6.916978
44 6.870208
44 6.904849
44 6.855476
44 6.952037
44 6.679694
44 6.876382
44 6.910803
44 6.784983
44 6.889239
44 6.850940
44 6.731133
44 6.804998
44 6.904422
44 6.747760
44 6.823724
44 6.952238
44 6.666335
44 6.753897
44 6.760975
44 6.754723
44 6.925066
44 6.798073
44 6.931835
44 6.819787
44 6.767505
44 6.828084
44 6.751867
44 6.878607
44 6.793433
44 6.743090
44 6.738628
44 6.823361
44 6.871788
44 6.686808
44 7.016547
44 6.799244
44 6.628858
44 6.875660
44 6.781037
44 6.693123
44 6.699486
44 6.675066
44 6.795395
44 7.280036
44 7.013260
44 7.156185
44 7.178723
44 7.093259
44 7.140895
44 7.400355
44 7.204709
44 7.193698
44 7.104413
44 6.961887
44 7.098810
44 7.138798
44 7.149637
44 7.049479
44 7.118467
44 7.034425
44 7.130648
44 7.146227
44 7.116617
44 7.133133
44 7.213213
44 7.133367
44 7.228393
44 7.170146
44 7.182098
44 7.185635
44 7.267326
44 6.981736
44 7.173663
44 7.244453
44 7.306581
44 7.184889
44 7.212005
44 7.152099
44 7.167610
44 6.991513
44 7.204230
44 7.052468
44 7.083506
44 7.021053
44 6.955914
44 7.132525
44 7.131805
44 7.174745
44 7.194243
44 7.332838
44 7.111680
44 7.034272
44 7.031224
44 7.193363
44 7.256737
44 7.209741
44 7.015679
44 7.052997
44 7.078754
44 7.167004
44 7.123386
44 7.300447
44 7.104094
44 7.379261
44 7.445654
44 7.412368
44 7.452925
44 7.320502
44 7.415044
44 7.557436
44 7.345593
44 7.606434
44 7.320770
44 7.275825
44 7.298722
44 7.635595
44 7.449747
44 7.435439
44 7.487970
44 7.454793
44 7.486424
44 7.170156
44 7.255440
44 7.488655
44 7.744706
44 7.744613
44 7.318992
44 7.318448
44 7.391166
44 7.414688
44 7.572858
44 7.616821
44 7.769586
44 7.669583
44 7.500284
44 7.420478
44 7.427588
44 7.550132
44 7.491863
44 7.300261
44 7.339605
44 7.136945
44 7.502470
44 7.072007
44 7.313871
44 7.555281
44 7.779903
44 8.107561
44 7.317387
44 7.341771
44 7.541236
44 7.253664
44 7.106448
44 7.303071
44 7.406576
44 7.481301
44 7.507741
44 7.317377
44 6.981393
44 7.096944
44 7.518959
44 7.069052
44 7.591139
44 7.295745
44 7.415894
44 7.095596
44 7.225433
44 7.267698
44 7.097494
44 7.274815
44 7.040170
44 7.134777
44 7.083859
44 7.331068
44 7.204232
44 7.238786
44 7.225876
44 7.180930
44 7.154391
44 7.217021
44 7.379096
44 7.152874
44 7.185744
44 6.894770
44 7.188236
44 7.360394
44 7.282490
44 7.085006
44 7.295944
44 6.953168
44 7.192223
44 7.079676
44 7.194910
44 7.227787
44 7.325876
44 7.198729
44 7.124530
44 7.324223
44 7.039790
44 7.127747
44 7.097281
44 7.225821
44 7.177510
44 7.202113
44 7.340580
44 7.229662
44 7.105042
44 7.361324
44 7.151295
44 7.161468
44 7.162433
44 7.143238
44 7.296440
44 7.433884
44 7.183762
44 7.304174
44 7.592413
44 7.211157
44 7.266516
44 7.221759
44 7.183489
44 7.098407
44 7.169218
44 6.872169
44 6.663764
44 6.751798
44 6.491051
44 6.640242
44 6.679096
44 6.638245
44 6.786354
44 6.641213
44 6.673169
44 6.702857
44 6.753755
44 6.588900
44 6.638139
44 6.674833
44 6.690290
44 6.668769
44 6.788819
44 6.809510
44 6.813378
44 6.750401
44 6.677837
44 6.508242
44 6.703558
44 6.830881
44 6.633953
44 6.704743
44 6.915778
44 6.678346
44 6.564095
44 6.633531
44 6.871332
44 6.698951
44 6.695684
44 6.815844
44 6.626005
44 6.795175
44 6.586305
44 6.767549
44 6.614721
44 6.795173
44 6.652223
44 6.721205
44 6.665717
44 6.637179
44 6.623018
44 6.741615
44 6.611252
44 6.699357
44 6.762500
44 6.629196
44 6.731547
44 6.727108
44 6.624485
44 6.696061
44 6.683209
44 6.668471
44 6.699684
44 6.595561
44 6.630314
44 7.199415
44 7.481008
44 7.360207
44 7.291386
44 7.399001
44 7.376942
44 7.576474
44 7.542351
44 7.352848
44 7.603460
44 7.505649
44 7.459227
44 7.247525
44 7.361090
44 7.368535
44 7.253393
44 7.172058
44 7.302603
44 7.415221
44 7.330056
44 7.558751
44 7.393249
44 7.412748
44 7.475280
44 7.489091
44 7.324870
44 7.260352
44 7.255209
44 7.206779
44 7.351258
44 7.366518
44 7.392861
44 7.372329
44 7.431214
44 7.330394
44 7.543541
44 7.507449
44 7.363226
44 7.666108
44 7.371879
44 7.486705
44 7.517338
44 7.573675
44 7.747782
44 7.441433
44 7.308934
44 7.345690
44 7.377404
44 7.255206
44 7.252253
44 7.238137
44 7.390327
44 7.420832
44 7.391336
44 7.518217
44 7.290658
44 7.564533
44 7.646848
44 7.347008
44 7.368672
44 7.940581
44 8.045532
44 7.769477
44 7.916937
44 8.156439
44 7.880842
44 8.164036
44 8.090025
44 8.638250
44 8.786362
44 8.536815
44 8.405687
44 8.357252
44 7.991894
44 7.952769
44 8.336494
44 8.672884
44 8.134069
44 8.123432
44 7.955268
44 7.887028
44 7.809406
44 7.568658
44 7.669244
44 7.890128
44 8.025569
44 8.099504
44 7.862988
44 7.911324
44 7.780606
44 8.003330
44 8.071165
44 8.256467
44 7.762077
44 7.875536
44 8.284930
44 7.909673
44 8.011428
44 8.121330
44 8.167944
44 7.846846
44 8.095904
44 7.664363
44 7.902575
44 8.050603
44 7.849727
44 8.179882
44 7.897650
44 7.805207
44 8.094041
44 8.005408
44 7.897786
44 7.653420
44 7.659660
44 7.898988
44 8.000164
44 7.694284
44 7.646831
44 7.805989
44 7.834996
44 7.926837
44 7.993892
44 8.051843
44 7.959694
44 8.104700
44 7.956238
44 7.665782
44 7.958437
44 7.752286
44 7.556354
44 7.631308
44 7.528826
44 7.773171
44 7.570351
44 7.971071
44 8.059573
44 7.644107
44 7.387178
44 7.858512
44 7.730030
44 7.859947
44 7.983279
44 7.948109
44 7.906700
44 7.954789
44 7.550376
44 8.040567
44 7.849081
44 7.739197
44 7.760822
44 7.976383
44 7.613217
44 7.709777
44 7.777869
44 7.675969
44 7.723478
44 7.683965
44 7.686036
44 7.789882
44 7.883924
44 8.088826
44 7.930911
44 7.660160
44 7.983517
44 7.852489
44 7.963422
44 8.105553
44 7.967455
44 7.985626
44 8.080291
44 7.953773
44 8.036045
44 7.849795
44 7.856394
44 7.842343
44 7.973247
44 7.619154
44 7.882449
44 7.689436
44 7.934635
44 7.631506
44 7.481836
44 7.225995
44 7.366015
44 7.263363
44 7.350964
44 7.500689
44 7.349412
44 7.551923
44 7.320589
44 7.528738
44 7.309690
44 7.471046
44 7.357289
44 7.381177
44 7.331360
44 7.491359
44 7.311774
44 7.399093
44 7.239688
44 7.165609
44 7.332278
44 7.488706
44 7.462002
44 7.413116
44 7.464497
44 7.365329
44 7.345374
44 7.474330
44 7.486173
44 7.596219
44 7.346455
44 7.159910
44 7.404386
44 7.151179
44 7.360734
44 7.617399
44 7.602269
44 7.391951
44 7.566730
44 7.278691
44 7.327969
44 7.585486
44 7.184836
44 7.402033
44 7.318285
44 7.432487
44 7.439883
44 7.555073
44 7.666479
44 7.394320
44 7.363453
44 7.466052
44 7.492368
44 7.169060
44 7.612298
44 7.469360
44 7.616977
44 7.573732
44 7.356829
44 7.703923
44 7.658185
44 7.578648
44 7.867888
44 7.723072
44 7.804155
44 7.556241
44 7.753017
44 7.556872
44 7.637340
44 7.651758
44 7.466781
44 7.704177
44 7.690967
44 7.739769
44 7.784155
44 7.741956
44 7.692934
44 7.668416
44 7.675449
44 7.724060
44 7.611983
44 7.779542
44 7.881256
44 7.952473
44 7.583284
44 7.646455
44 7.578856
44 7.671788
44 7.556816
44 7.929028
44 7.774983
44 7.663935
44 7.760825
44 7.756314
44 7.879067
44 7.802808
44 7.456894
44 7.663366
44 7.752793
44 7.526608
44 7.753956
44 7.465030
44 7.874088
44 8.010145
44 7.505007
44 7.662542
44 7.855415
44 7.836505
44 7.702377
44 7.832197
44 7.746978
44 7.576749
44 7.689430
44 7.704854
44 7.576149
44 7.845104
44 7.573042
44 7.699642
44 7.737484
44 7.600455
44 7.686450
44 7.397231
44 7.377977
44 7.388475
44 7.315309
44 7.456488
44 7.223811
44 7.428269
44 7.369619
44 7.628412
44 7.601508
44 7.707161
44 7.440214
44 7.445229
44 7.510190
44 7.492163
44 7.472145
44 7.567010
44 7.689455
44 7.572466
44 7.293690
44 7.644942
44 7.659904
44 7.632502
44 7.374226
44 7.544798
44 7.418052
44 7.697306
44 7.526912
44 7.368890
44 7.277602
44 7.385731
44 7.488812
44 7.648576
44 7.561346
44 7.662629
44 7.202688
44 7.354760
44 7.433143
44 7.504549
44 7.410121
44 7.798329
44 7.586270
44 7.839964
44 7.634516
44 7.345268
44 7.543157
44 7.374877
44 7.379853
44 7.465010
44 7.558770
44 7.555812
44 7.551659
44 7.405250
44 7.363582
44 7.711763
44 7.676596
44 7.509116
44 7.847805
44 7.110198
44 7.138069
44 7.005177
44 7.076072
44 7.181566
44 7.265742
44 7.175345
44 6.965892
44 7.114894
44 7.141533
44 6.915419
44 7.105675
44 6.882160
44 7.182431
44 6.991682
44 7.327506
44 7.002175
44 7.150655
44 7.094687
44 7.033194
44 7.227859
44 7.125088
44 7.062111
44 7.151544
44 7.006324
44 7.221287
44 7.241959
44 7.031265
44 7.066680
44 7.025589
44 7.025741
44 6.953582
44 7.312382
44 6.990105
44 7.218526
44 6.923105
44 7.164543
44 7.144942
44 7.115598
44 7.258325
44 7.020637
44 7.212353
44 7.152069
44 7.050482
44 7.237668
44 6.973424
44 7.231712
44 7.284819
44 7.457534
44 7.263613
44 7.117348
44 7.272653
44 7.176129
44 7.078435
44 7.119440
44 7.230197
44 7.154853
44 7.387043
44 7.342369
44 7.144997
44 6.690292
44 6.810705
44 6.955746
44 7.043326
44 6.714892
44 6.732835
44 6.802695
44 6.944024
44 6.786682
44 6.942196
44 6.764265
44 6.594245
44 6.700866
44 6.742725
44 6.807782
44 6.722984
44 6.890223
44 7.040662
44 6.751634
44 6.847855
44 6.837656
44 6.831587
44 6.855102
44 6.984720
44 6.960817
44 6.770307
44 6.927066
44 6.867618
44 6.685713
44 6.834622
44 6.827294
44 6.830875
44 7.136725
44 6.872219
44 6.949953
44 6.883404
44 6.958030
44 6.772261
44 6.721616
44 6.705324
44 7.027777
44 6.802331
44 6.816885
44 6.716455
44 6.876237
44 7.098946
44 6.849004
44 6.708109
44 6.918274
44 6.873689
44 6.863362
44 6.890696
44 6.901649
44 6.957298
44 6.904956
44 6.937722
44 6.802363
44 6.875728
44 6.897148
44 6.870155
44 6.970315
44 6.754649
44 7.176528
44 6.886774
44 6.940966
44 6.865714
44 6.627524
44 6.897737
44 7.003139
44 6.751728
44 6.979193
44 6.814968
44 6.731410
44 6.677696
44 6.914218
44 6.800895
44 7.117348
44 7.044594
44 6.839987
44 7.027974
44 6.999037
44 6.969725
44 7.111184
44 6.697849
44 6.925689
44 6.614250
44 6.716759
44 6.835413
44 6.843194
44 6.945786
44 6.840902
44 6.996586
44 6.970221
44 6.653021
44 6.803109
44 6.704329
44 6.793831
44 6.815361
44 6.556818
44 6.810951
44 6.776039
44 6.937575
44 6.857728
44 6.739906
44 6.781247
44 6.860311
44 6.940645
44 7.005242
44 6.732641
44 6.924651
44 7.038691
44 6.949448
44 6.886669
44 6.850387
44 6.807576
44 6.924547
44 6.643067
44 6.804121
44 7.017608
44 6.801693
44 6.976561
44 6.912469
44 6.827989
44 6.938891
44 6.776923
44 6.780288
44 6.871542
44 6.892323
44 6.928438
44 6.858631
44 6.867642
44 7.016499
44 6.889853
44 6.833094
44 6.754364
44 6.908937
44 7.005423
44 6.696161
44 6.848820
44 6.958822
44 6.964682
44 6.933264
44 6.962341
44 6.939235
44 6.886708
44 6.821334
44 7.037793
44 7.200445
44 6.900700
44 6.854741
44 6.819471
44 6.810549
44 7.014929
44 6.800537
44 6.757790
44 6.957080
44 7.017720
44 6.897287
44 7.148615
44 6.842445
44 6.860391
44 6.991556
44 6.865804
44 6.961475
44 6.797404
44 6.858271
44 6.962739
44 6.832474
44 6.967818
44 7.019910
44 6.787275
44 6.765560
44 6.681790
44 6.910767
44 7.030555
44 6.804451
44 6.882134
44 6.996946
44 6.906637
44 6.976210
44 7.111216
44 7.408948
44 6.929676
44 7.002945
44 7.027926
44 7.104980
44 7.233742
44 7.112717
44 7.191402
44 7.273511
44 7.179069
44 7.135822
44 7.071647
44 7.124230
44 7.506906
44 7.266497
44 7.210722
44 7.294273
44 7.114963
44 7.370119
44 7.026852
44 7.157713
44 7.315933
44 7.290902
44 7.161627
44 7.283163
44 7.438125
44 7.331043
44 7.410863
44 7.028430
44 7.169419
44 7.206926
44 7.215845
44 7.000943
44 7.172172
44 7.255956
44 7.148572
44 7.230935
44 7.249240
44 7.343014
44 7.125019
44 6.960263
44 7.165631
44 7.217652
44 7.184878
44 7.415930
44 7.287062
44 7.145903
44 7.134099
44 7.144614
44 7.138945
44 7.081420
44 7.428167
44 7.474789
44 7.465240
44 7.403850
44 7.204553
44 7.170568
44 7.162947
44 7.155961
44 7.849577
44 7.790365
44 7.839723
44 7.752042
44 8.081072
44 7.879694
44 8.266811
44 8.032782
44 7.804355
44 7.940999
44 7.932297
44 8.122977
44 7.916576
44 7.931760
44 8.157069
44 7.985999
44 8.114027
44 7.843848
44 8.029623
44 7.907577
44 7.972667
44 7.995908
44 7.762692
44 7.797888
44 7.970484
44 7.992737
44 8.416955
44 8.073827
44 8.082758
44 8.175689
44 7.747712
44 8.079909
44 8.060558
44 8.093400
44 7.877222
44 7.794951
44 8.010211
44 8.326941
44 7.858628
44 8.115684
44 7.779756
44 8.062686
44 8.199663
44 8.199510
44 8.087316
44 8.236177
44 7.812371
44 7.817740
44 8.069692
44 7.858764
44 7.963916
44 7.936058
44 7.660605
44 7.775150
44 7.895237
44 8.193671
44 7.953110
44 7.712662
44 7.628408
44 7.834501
44 7.502790
44 7.351749
44 7.710628
44 7.402830
44 7.589268
44 7.840694
44 7.765061
44 7.406869
44 7.506504
44 7.602798
44 7.428903
44 7.506068
44 7.196523
44 7.588616
44 7.624750
44 7.414312
44 7.675224
44 7.441657
44 7.503950
44 7.467277
44 7.449333
44 7.541075
44 7.631228
44 7.517767
44 7.784233
44 7.662942
44 7.557378
44 7.499641
44 7.581052
44 7.349520
44 7.676762
44 7.668426
44 7.393106
44 7.437300
44 7.606048
44 7.429786
44 7.576165
44 7.644205
44 7.585626
44 7.697036
44 7.488165
44 7.500663
44 7.443661
44 7.522854
44 7.366806
44 7.213983
44 7.528312
44 7.564288
44 7.562437
44 7.447494
44 7.691693
44 7.545573
44 7.613116
44 7.798812
44 7.694129
44 7.778153
44 7.679696
44 7.748480
44 7.590879
44 7.677271
44 7.227975
44 7.561334
44 7.349799
44 7.249165
44 7.460465
44 7.441616
44 7.224457
44 7.352669
44 7.289488
44 7.381150
44 7.206776
44 7.238996
44 7.410566
44 7.564383
44 7.100893
44 7.433405
44 7.400699
44 7.076639
44 7.321391
44 7.178022
44 6.915681
44 7.246298
44 7.152962
44 7.125211
44 7.507308
44 7.198482
44 7.120282
44 7.424614
44 7.210698
44 7.225579
44 7.205515
44 7.136485
44 7.153289
44 7.357622
44 7.296234
44 7.030120
44 7.232832
44 7.107824
44 7.103805
44 7.257979
44 7.281257
44 7.146397
44 7.166007
44 7.116917
44 7.241547
44 7.159675
44 7.193734
44 7.266625
44 7.101004
44 7.170193
44 7.170787
44 7.282819
44 7.166340
44 7.332071
44 7.219937
44 7.360902
44 6.997854
44 7.187792
44 7.388133
44 7.185560
44 6.873801
44 7.058742
44 6.990570
44 6.895819
44 6.977194
44 7.296033
44 7.065382
44 7.001075
44 6.875928
44 6.984699
44 7.069987
44 7.144781
44 7.023048
44 7.009698
44 7.018749
44 6.986787
44 6.984299
44 6.986033
44 6.939965
44 7.216381
44 7.068386
44 7.054840
44 7.209206
44 7.002543
44 6.980211
44 7.217534
44 7.232639
44 7.114460
44 7.067116
44 7.164471
44 7.058582
44 7.041136
44 7.037637
44 7.189494
44 7.113485
44 7.022730
44 7.205408
44 6.901266
44 6.908606
44 7.084336
44 6.902709
44 7.018305
44 7.109203
44 6.940212
44 7.020512
44 6.993892
44 7.051066
44 7.172946
44 7.056442
44 7.228404
44 7.238056
44 6.950586
44 6.889804
44 6.938639
44 7.189333
44 7.075248
44 7.081766
44 7.000939
44 7.101253
44 7.129131
44 7.730407
44 7.700679
44 8.047341
44 7.887008
44 7.642700
44 7.839741
44 7.800319
44 7.838537
44 7.690175
44 7.631665
44 8.046648
44 7.888316
44 7.888724
44 8.025861
44 7.887258
44 7.769917
44 7.626567
44 7.781422
44 7.762289
44 7.869065
44 7.921783
44 7.842582
44 7.893094
44 7.780784
44 7.705124
44 7.634475
44 7.799151
44 7.949573
44 7.820401
44 7.959114
44 7.664778
44 7.537030
44 7.874481
44 7.601257
44 7.880490
44 7.720993
44 7.613436
44 7.757177
44 7.683079
44 7.782801
44 8.100921
44 7.667246
44 7.913887
44 7.911255
44 7.760077
44 7.833906
44 7.733369
44 7.849003
44 7.694256
44 7.786657
44 7.609345
44 7.685368
44 7.799203
44 7.850368
44 7.620526
44 7.909528
44 7.712627
44 7.985233
44 7.965173
44 8.049809
44 7.420196
44 7.352296
44 7.415683
44 7.312272
44 7.269543
44 7.392487
44 7.168832
44 7.470264
44 7.375665
44 7.268167
44 7.104572
44 7.184058
44 7.179154
44 7.175938
44 7.263600
44 7.299509
44 7.403536
44 7.439167
44 7.207806
44 7.375499
44 7.558256
44 7.408257
44 7.436316
44 7.502192
44 7.839255
44 7.489150
44 7.122623
44 7.181708
44 7.329272
44 7.500960
44 7.228347
44 7.253835
44 7.539759
44 7.257853
44 7.242657
44 7.290064
44 7.345329
44 7.331842
44 7.415706
44 7.565755
44 7.491587
44 7.536587
44 7.475490
44 7.642467
44 7.359282
44 7.428028
44 7.659474
44 7.373889
44 7.389313
44 7.467697
44 7.360485
44 7.542858
44 7.402564
44 6.978263
44 7.483070
44 7.291438
44 7.383179
44 7.143984
44 7.342793
44 7.534746
44 6.837786
44 6.661437
44 6.854596
44 6.704675
44 6.768914
44 6.808362
44 6.579952
44 6.806654
44 6.781707
44 6.899247
44 7.026611
44 6.607611
44 7.026908
44 6.848838
44 6.914727
44 6.945087
44 7.186635
44 7.060879
44 6.959791
44 7.074751
44 6.952818
44 6.944636
44 6.964262
44 6.861065
44 6.971291
44 7.157081
44 7.005265
44 6.907801
44 6.988224
44 6.769892
44 6.912514
44 6.775605
44 6.855314
44 6.769453
44 6.644887
44 6.895548
44 6.952231
44 6.810000
44 7.006665
44 7.083628
44 6.823181
44 6.945678
44 6.919596
44 7.051763
44 6.939128
44 6.965673
44 7.004846
44 7.226133
44 6.837964
44 6.905032
44 6.965113
44 6.836795
44 6.844330
44 6.835862
44 7.139427
44 6.940293
44 6.982038
44 7.012998
44 7.031920
44 6.994469
44 7.179487
44 6.927711
44 6.941279
44 6.919669
44 7.049677
44 7.093570
44 7.172739
44 7.040701
44 7.052386
44 7.227034
44 7.267209
44 7.142078
44 7.022922
44 7.021179
44 7.133079
44 7.403628
44 7.118400
44 7.192784
44 7.259279
44 7.330159
44 7.112069
44 7.075490
44 7.097359
44 7.245994
44 7.006920
44 7.089392
44 7.055191
44 7.215607
44 7.182922
44 7.016214
44 7.040777
44 7.160895
44 7.073508
44 7.168669
44 7.293270
44 7.218481
44 7.023244
44 7.161336
44 6.994553
44 7.183080
44 7.246880
44 6.871298
44 7.154545
44 7.052458
44 7.157201
44 7.061247
44 6.917992
44 7.295422
44 7.191998
44 7.097209
44 7.410903
44 7.269442
44 6.915812
44 7.218196
44 7.206253
44 7.074112
44 6.866325
44 7.033593
44 7.096917
44 7.000773
44 7.170447
44 7.188950
44 7.359415
44 7.430523
44 7.268657
44 7.561067
44 7.449212
44 7.466546
44 7.647460
44 7.712454
44 7.351937
44 7.361306
44 7.481515
44 7.334193
44 7.380916
44 7.241744
44 7.013829
44 7.318232
44 7.285491
44 7.408960
44 7.535518
44 7.324349
44 7.125656
44 7.067506
44 7.562999
44 7.330753
44 7.143295
44 7.421563
44 7.493676
44 7.577724
44 7.476140
44 7.280199
44 7.519748
44 7.703889
44 7.047093
44 6.913620
44 7.219803
44 7.128672
44 7.125311
44 7.247448
44 7.068855
44 7.054357
44 7.017903
44 7.105200
44 7.133842
44 7.111514
44 7.290552
44 7.225464
44 7.464310
44 7.371494
44 7.079496
44 7.279243
44 7.202628
44 7.200393
44 7.003044
44 7.139610
44 7.474135
44 7.356810
44 7.540739
44 7.507530
44 6.864844
44 6.881595
44 6.922388
44 6.978454
44 6.987237
44 7.010161
44 6.994130
44 6.771517
44 6.974731
44 6.960494
44 6.956430
44 6.917492
44 6.989375
44 7.016542
44 6.989305
44 7.023787
44 6.938008
44 6.975722
44 6.836200
44 6.968261
44 7.069243
44 7.094953
44 6.901848
44 6.848321
44 6.837654
44 7.094611
44 6.959194
44 6.952472
44 6.997443
44 7.157744
44 7.057341
44 7.077736
44 6.847056
44 6.985083
44 6.890744
44 6.923521
44 6.847178
44 6.895650
44 7.115873
44 7.005728
44 6.867044
44 6.808993
44 6.908509
44 7.015954
44 6.909987
44 6.922301
44 7.045424
44 6.966625
44 6.979916
44 7.085856
44 6.878509
44 7.029866
44 6.924015
44 7.034687
44 6.861298
44 6.997413
44 6.822015
44 7.009870
44 6.997736
44 6.939522
44 6.668470
44 6.783999
44 6.639187
44 6.546512
44 6.706637
44 6.636311
44 6.741477
44 6.542965
44 6.597787
44 6.623416
44 6.689117
44 6.918074
44 6.800145
44 6.495531
44 6.594647
44 6.903782
44 6.729486
44 6.636604
44 6.605030
44 6.863520
44 6.686744
44 6.567720
44 6.564899
44 6.779210
44 6.708471
44 6.693400
44 6.714269
44 6.462126
44 6.836050
44 6.650760
44 6.615309
44 6.566109
44 6.539907
44 6.452899
44 6.562360
44 6.504116
44 6.790554
44 6.753118
44 6.728066
44 6.785087
44 6.555961
44 6.667070
44 6.999336
44 6.784502
44 6.509971
44 6.537056
44 6.881950
44 6.606336
44 6.644340
44 6.585578
44 6.608644
44 6.642513
44 6.563776
44 6.714215
44 6.613514
44 6.645822
44 6.802842
44 6.769799
44 6.755601
44 6.754271
44 7.826932
44 7.969189
44 7.911285
44 7.931231
44 7.694525
44 7.741469
44 7.654184
44 7.562272
44 7.918464
44 7.793845
44 7.604884
44 7.751559
44 7.762731
44 7.660317
44 7.814216
44 7.725256
44 7.680202
44 7.736835
44 7.713078
44 7.791873
44 7.941712
44 7.860062
44 7.713663
44 7.817757
44 7.574200
44 7.764284
44 7.806338
44 7.831454
44 7.763404
44 7.692464
44 7.938744
44 8.017922
44 7.851969
44 7.728099
44 7.694894
44 7.766186
44 7.571490
44 7.795761
44 7.761636
44 7.429981
44 7.442792
44 7.781454
44 7.744585
44 7.671107
44 7.672918
44 7.615770
44 7.708208
44 7.559519
44 7.607675
44 7.680388
44 7.599436
44 7.521635
44 7.862393
44 7.417846
44 7.560729
44 7.718309
44 7.855690
44 7.780173
44 7.370549
44 7.717449
44 6.316644
44 6.219046
44 6.196018
44 6.240688
44 6.172021
44 6.100003
44 6.199324
44 6.253750
44 6.317874
44 6.173601
44 6.246372
44 6.442753
44 6.259063
44 6.138445
44 6.211047
44 6.332487
44 6.195004
44 6.392239
44 6.233815
44 6.145235
44 6.248385
44 6.227108
44 6.162254
44 6.415047
44 6.397769
44 6.063879
44 6.325306
44 6.294061
44 6.405984
44 6.128253
44 6.203160
44 6.201558
44 6.217004
44 6.156338
44 6.195292
44 6.359267
44 6.182832
44 6.128827
44 6.299417
44 6.225385
44 6.269658
44 6.275632
44 6.281490
44 6.221339
44 6.207571
44 6.281124
44 6.245090
44 6.234173
44 6.215583
44 6.338707
44 6.085311
44 6.204744
44 6.160523
44 6.213230
44 6.253612
44 6.104278
44 6.265171
44 6.185673
44 6.216392
44 6.187909
44 6.959267
44 7.068744
44 7.255062
44 7.213304
44 7.171937
44 7.100776
44 7.324670
44 7.181878
44 7.087542
44 6.914289
44 6.906483
44 7.107343
44 7.198854
44 6.964819
44 7.007509
44 7.173757
44 7.128318
44 7.011983
44 7.148107
44 6.955454
44 7.050754
44 7.184032
44 7.045118
44 7.065364
44 7.061022
44 7.284365
44 7.101508
44 7.299293
44 6.914115
44 7.192918
44 7.138093
44 6.974918
44 7.247082
44 7.323462
44 7.188035
44 7.093505
44 7.226103
44 7.003828
44 7.010309
44 6.930199
44 6.872203
44 7.303287
44 7.148978
44 7.155356
44 7.048554
44 6.815488
44 7.005852
44 7.125059
44 7.112115
44 7.160704
44 7.274935
44 7.296905
44 7.263032
44 7.228557
44 7.078449
44 7.030674
44 6.957823
44 7.047969
44 7.127514
44 7.099755
44 8.234562
44 8.204562
44 7.883391
44 8.153187
44 7.976371
44 7.796218
44 7.835564
44 7.981741
44 7.764626
44 7.834575
44 8.044003
44 7.823437
44 7.939266
44 7.808159
44 7.734161
44 7.900241
44 7.696054
44 7.699606
44 7.770406
44 7.851083
44 7.706154
44 7.902308
44 7.728646
44 8.029630
44 7.722270
44 8.072427
44 7.467520
44 7.853558
44 8.329279
44 7.950986
44 8.064108
44 7.980431
44 8.010232
44 8.074643
44 7.936057
44 8.242856
44 8.360230
44 8.455110
44 8.404835
44 8.500331
44 8.110073
44 8.335325
44 8.034143
44 8.154878
44 8.344197
44 8.021204
44 7.854618
44 7.570783
44 7.971025
44 7.863525
44 8.357519
44 8.083188
44 7.971539
44 8.059665
44 7.756234
44 7.981862
44 8.230867
44 8.227823
44 8.026865
44 7.697134
44 6.369857
44 6.652611
44 6.477673
44 6.600733
44 6.592674
44 6.477767
44 6.515169
44 6.631454
44 6.618346
44 6.620260
44 6.503868
44 6.428489
44 6.517362
44 6.601293
44 6.661568
44 6.455672
44 6.444028
44 6.503977
44 6.416080
44 6.489579
44 6.560208
44 6.599137
44 6.560719
44 6.600910
44 6.617598
44 6.630643
44 6.689867
44 6.554387
44 6.591589
44 6.604572
44 6.543778
44 6.505111
44 6.573022
44 6.578863
44 6.657778
44 6.504312
44 6.640929
44 6.692023
44 6.566090
44 6.622651
44 6.534137
44 6.474368
44 6.524372
44 6.508149
44 6.554091
44 6.774597
44 6.655556
44 6.622493
44 6.713751
44 6.559319
44 6.405874
44 6.603404
44 6.425800
44 6.591182
44 6.428283
44 6.473450
44 6.541022
44 6.581391
44 6.560423
44 6.582090
44 6.801132
44 6.975748
44 6.946427
44 7.184650
44 7.029056
44 7.152803
44 6.933179
44 7.088567
44 7.210926
44 7.219279
44 7.192062
44 7.062059
44 7.027798
44 7.092026
44 7.063317
44 7.086703
44 7.128683
44 7.283203
44 7.278406
44 7.156431
44 7.001556
44 7.271833
44 7.198234
44 7.040066
44 7.271467
44 7.109932
44 6.927876
44 6.988782
44 7.116525
44 7.339341
44 7.231623
44 7.085951
44 7.262395
44 7.126956
44 7.204169
44 7.023605
44 6.982308
44 7.220263
44 7.055379
44 7.068038
44 7.041164
44 7.088713
44 7.141245
44 7.075313
44 6.961841
44 7.215180
44 7.130414
44 7.198012
44 7.227435
44 7.131275
44 7.130654
44 7.001735
44 7.132967
44 7.091058
44 7.120217
44 7.084040
44 7.143755
44 6.975829
44 7.061656
44 7.196393
44 7.267597
44 7.459273
44 7.162176
44 7.224106
44 7.284659
44 7.242232
44 7.232895
44 7.189886
44 7.148987
44 7.242689
44 7.290896
44 7.228920
44 7.058578
44 7.284574
44 7.112552
44 6.991681
44 7.033860
44 7.030168
44 7.049023
44 7.222110
44 7.194380
44 7.143145
44 7.196172
44 7.192017
44 7.159820
44 7.334307
44 7.321072
44 7.280461
44 7.230037
44 7.321001
44 6.869911
44 7.063395
44 7.260133
44 7.281646
44 7.205964
44 7.051068
44 7.196158
44 7.113456
44 7.014371
44 7.182389
44 7.112916
44 7.108365
44 7.438689
44 7.191937
44 7.347052
44 7.181028
44 7.139481
44 7.286468
44 7.228731
44 7.160443
44 7.086541
44 7.136039
44 7.402398
44 7.146488
44 7.362603
44 7.070540
44 7.296229
44 7.069524
44 7.060276
44 7.137199
44 7.908156
44 7.716908
44 7.478480
44 8.107497
44 7.629237
44 7.967455
44 7.936236
44 8.146899
44 8.224286
44 8.205170
44 8.343055
44 7.870505
44 7.811710
44 8.104261
44 8.140936
44 7.875309
44 7.953821
44 7.861890
44 8.264164
44 7.814651
44 8.086395
44 7.763606
44 7.953255
44 8.000580
44 8.025216
44 7.783592
44 7.891631
44 7.984146
44 7.786101
44 7.928455
44 7.988608
44 7.839671
44 7.698960
44 7.573009
44 7.635085
44 7.590980
44 7.868719
44 7.632230
44 7.787753
44 8.174486
44 7.649738
44 7.956282
44 7.862329
44 7.660319
44 8.092947
44 7.871098
44 7.812550
44 8.067201
44 7.727760
44 7.471935
44 7.473981
44 7.513527
44 7.645487
44 7.766882
44 7.854236
44 7.558129
44 7.509924
44 7.590651
44 7.797457
44 7.878646
44 7.468554
44 7.502004
44 7.612345
44 7.680344
44 7.488397
44 7.579503
44 7.433068
44 7.565634
44 7.473563
44 7.576299
44 7.649536
44 7.496923
44 7.724134
44 7.508433
44 7.563662
44 7.711462
44 7.663604
44 7.599103
44 7.600461
44 7.675555
44 7.689129
44 7.733601
44 7.877895
44 7.598592
44 7.581924
44 7.769603
44 7.520840
44 7.490651
44 7.655545
44 7.362586
44 7.530663
44 7.590957
44 7.438563
44 7.576703
44 7.500213
44 7.558069
44 7.474339
44 7.485482
44 7.408912
44 7.485798
44 7.534667
44 7.518740
44 7.405021
44 7.531389
44 7.830149
44 7.571087
44 7.367150
44 7.608085
44 7.613264
44 7.647653
44 7.217960
44 7.729611
44 7.660086
44 7.469316
44 7.482087
44 7.761004
44 7.654168
44 7.448104
44 7.557826
44 7.487862
44 7.489852
44 7.209853
44 7.320065
44 7.171594
44 7.292593
44 7.218942
44 7.136208
44 7.332768
44 7.344205
44 7.251036
44 7.441262
44 7.266333
44 7.359191
44 7.143116
44 7.188207
44 7.172025
44 7.224470
44 7.437818
44 7.271382
44 7.152021
44 6.960264
44 7.195173
44 7.319965
44 7.393106
44 7.217362
44 7.054766
44 7.219763
44 7.209292
44 7.265915
44 7.261331
44 7.123176
44 7.244311
44 7.312839
44 7.162472
44 7.013034
44 7.185871
44 7.445358
44 7.203687
44 7.103732
44 7.368833
44 7.279629
44 7.080765
44 7.143007
44 7.168651
44 7.276477
44 7.268749
44 7.078076
44 7.281491
44 7.298886
44 7.278837
44 7.242053
44 7.166351
44 7.260114
44 7.108679
44 7.262806
44 7.221331
44 7.188779
44 7.218637
44 7.113898
44 7.244016
44 6.693479
44 6.675889
44 6.702572
44 6.859468
44 6.801331
44 6.709847
44 6.724577
44 6.866346
44 6.634676
44 6.762196
44 6.857015
44 7.061524
44 6.982909
44 7.000694
44 6.796106
44 6.690228
44 6.740783
44 6.841907
44 6.777935
44 6.842817
44 6.708791
44 6.986057
44 6.937677
44 6.653610
44 6.855441
44 6.779096
44 6.800148
44 6.794065
44 6.835371
44 6.804757
44 6.731974
44 6.970676
44 6.656147
44 6.908416
44 6.965626
44 6.813192
44 6.912963
44 6.953173
44 6.723988
44 6.760701
44 6.872858
44 6.803670
44 6.793121
44 6.831347
44 6.813396
44 6.663433
44 6.765202
44 6.775891
44 6.937843
44 6.702429
44 6.872546
44 6.866379
44 6.843064
44 6.845617
44 6.961140
44 6.803573
44 6.760066
44 6.691780
44 6.965798
44 7.029004
44 7.470036
44 7.352427
44 7.474491
44 7.678202
44 7.490689
44 7.537759
44 7.537993
44 7.541623
44 7.297033
44 7.717852
44 7.601770
44 7.400727
44 7.378233
44 7.677568
44 7.711031
44 7.401790
44 7.696403
44 7.660331
44 7.671084
44 8.017746
44 7.936253
44 7.789591
44 7.841646
44 7.843761
44 7.590640
44 7.204747
44 7.502954
44 7.717529
44 7.539615
44 7.499324
44 7.589880
44 7.206783
44 7.667126
44 7.316863
44 7.565572
44 7.607464
44 7.407204
44 7.584783
44 7.584332
44 7.623097
44 7.647144
44 7.457857
44 7.629919
44 7.615644
44 7.682515
44 7.896211
44 8.017203
44 7.686540
44 7.516309
44 7.394727
44 7.434871
44 7.679269
44 7.545825
44 7.650491
44 7.536066
44 7.731450
44 7.844808
44 7.492740
44 7.585354
44 7.647195
44 7.414085
44 7.162982
44 7.424351
44 7.276400
44 7.559468
44 7.505867
44 7.225266
44 7.452443
44 7.599564
44 7.693261
44 6.957589
44 7.228538
44 7.359999
44 7.431111
44 7.504800
44 7.518253
44 7.349958
44 7.530691
44 7.344797
44 7.092484
44 7.339575
44 7.219628
44 7.337524
44 7.710915
44 7.271132
44 7.430145
44 7.603807
44 7.336889
44 7.427272
44 7.332872
44 7.486133
44 7.134525
44 7.391197
44 7.206676
44 7.866392
44 7.439315
44 7.362985
44 7.342536
44 7.213020
44 7.170284
44 7.282296
44 7.486927
44 7.405032
44 7.349374
44 7.399581
44 6.893354
44 7.194393
44 7.291722
44 7.156396
44 7.373233
44 7.578998
44 7.513143
44 7.213168
44 7.250408
44 7.472800
44 7.306613
44 7.369814
44 7.042601
44 7.381118
44 7.574434
44 6.886120
44 6.996211
44 6.949840
44 6.937304
44 6.847434
44 6.861001
44 6.901558
44 7.159764
44 7.085013
44 6.965888
44 6.935437
44 6.939914
44 6.999212
44 7.039454
44 7.045072
44 7.059354
44 6.997322
44 7.054205
44 6.959423
44 6.912517
44 7.032816
44 7.021369
44 7.063917
44 7.210286
44 7.225501
44 7.104096
44 7.099839
44 6.983702
44 7.129847
44 7.038234
44 7.242293
44 7.000212
44 6.935184
44 7.089431
44 6.911048
44 6.985229
44 6.948683
44 7.062287
44 7.224732
44 6.867974
44 7.019702
44 6.890520
44 7.239943
44 7.139861
44 6.923627
44 6.938735
44 7.124308
44 7.100988
44 7.051425
44 6.951262
44 7.155534
44 7.073747
44 7.132418
44 7.216685
44 7.102172
44 7.035007
44 7.175973
44 6.959228
44 6.905765
44 6.968898
44 8.064406
44 8.116063
44 8.100602
44 8.450809
44 8.431031
44 8.137783
44 8.246269
44 8.207833
44 8.290373
44 8.181549
44 8.300536
44 8.159892
44 8.581125
44 8.239332
44 8.193992
44 7.948072
44 8.115842
44 8.259594
44 8.099714
44 8.323208
44 8.415570
44 8.570392
44 8.743673
44 8.695886
44 8.713221
44 8.968317
44 8.483224
44 8.388486
44 8.207065
44 8.592077
44 8.258105
44 8.489219
44 7.860202
44 8.111123
44 7.982481
44 8.531502
44 8.172730
44 7.589205
44 8.297336
44 8.019968
44 8.194262
44 7.907309
44 8.354724
44 8.558303
44 8.264019
44 8.538088
44 8.310354
44 8.569881
44 8.568325
44 8.516295
44 8.336990
44 8.397008
44 8.462094
44 8.431977
44 8.149957
44 8.549315
44 8.886665
44 8.276633
44 8.256861
44 8.295514
44 7.275325
44 7.618249
44 7.365222
44 7.476307
44 7.425983
44 7.493897
44 7.721664
44 7.607155
44 7.613464
44 7.365183
44 7.479106
44 7.419963
44 7.612578
44 7.307196
44 7.428510
44 7.585769
44 7.552160
44 7.369201
44 7.522489
44 7.593588
44 7.596001
44 7.505623
44 7.611968
44 7.464612
44 7.547652
44 7.403691
44 7.298863
44 7.397343
44 7.473680
44 7.451652
44 7.568677
44 7.633461
44 7.929528
44 7.348137
44 7.785862
44 7.599854
44 7.477094
44 7.426826
44 7.486179
44 7.457679
44 7.358218
44 7.564659
44 7.434365
44 7.430729
44 7.481692
44 7.570084
44 7.559410
44 7.316107
44 7.618834
44 7.432105
44 7.635047
44 7.672828
44 7.676055
44 7.576800
44 7.365140
44 7.555921
44 7.195808
44 7.535201
44 7.817195
44 7.621998
44 6.946533
44 6.908271
44 6.986592
44 7.121781
44 7.044008
44 7.105664
44 6.997693
44 7.014622
44 6.986426
44 6.944940
44 6.778313
44 6.893510
44 7.146028
44 6.955652
44 7.033321
44 7.100163
44 6.944265
44 7.035255
44 6.880869
44 7.100895
44 7.033251
44 6.837159
44 6.865640
44 6.929263
44 7.013102
44 6.869393
44 6.876415
44 6.893974
44 7.159679
44 6.994972
44 6.955558
44 7.060323
44 6.986519
44 6.885760
44 7.018221
44 6.857640
44 6.798658
44 6.787653
44 6.848403
44 6.879164
44 7.105482
44 6.967322
44 6.989052
44 6.956265
44 6.887641
44 6.932756
44 7.257587
44 7.011627
44 6.816574
44 6.997673
44 6.966292
44 7.066289
44 7.089401
44 6.949863
44 7.110995
44 6.929198
44 7.071453
44 6.993531
44 7.112261
44 6.965474
44 7.188101
44 6.982930
44 7.322755
44 7.164408
44 7.235205
44 7.230350
44 7.126620
44 7.001854
44 7.141402
44 7.219348
44 7.032912
44 7.224888
44 7.323007
44 7.288170
44 7.245154
44 7.191567
44 7.196627
44 7.033677
44 7.244703
44 7.201809
44 7.219535
44 7.060762
44 7.107649
44 7.199060
44 7.051282
44 6.945627
44 7.143647
44 7.165960
44 7.042837
44 6.980279
44 7.204618
44 7.127932
44 7.249143
44 7.135462
44 7.134057
44 7.180752
44 7.394307
44 7.193719
44 7.250044
44 7.208105
44 7.164414
44 6.989238
44 7.190244
44 7.215687
44 7.176430
44 7.111142
44 7.272687
44 7.234018
44 7.122433
44 6.935326
44 7.217345
44 7.182600
44 7.045613
44 7.037199
44 7.143113
44 7.153118
44 7.284862
44 7.056468
44 7.223244
44 7.237676
44 7.097127
44 6.884199
44 7.257103
44 7.190379
44 7.188302
44 7.061482
44 7.255461
44 7.089982
44 7.243920
44 7.149045
44 7.080561
44 7.009562
44 7.144169
44 7.209142
44 7.019476
44 7.218986
44 7.093893
44 7.129742
44 6.985463
44 7.098909
44 6.985673
44 7.177988
44 7.038495
44 6.995665
44 6.804996
44 6.957142
44 7.108026
44 7.071216
44 7.159062
44 6.963045
44 6.997581
44 6.888557
44 7.015188
44 7.059803
44 7.265184
44 7.110454
44 6.829965
44 7.035569
44 7.109571
44 7.015053
44 6.966620
44 7.413443
44 7.126412
44 7.099743
44 7.013860
44 7.245892
44 6.935491
44 7.209080
44 7.141619
44 7.235419
44 7.274607
44 7.356635
44 6.864018
44 7.079271
44 6.981415
44 7.042974
44 6.948923
44 6.986112
44 7.169823
44 7.085604
44 7.406399
44 7.287598
44 7.056806
44 7.335681
44 7.162764
44 7.124172
44 7.321882
44 7.131379
44 7.161460
44 7.191682
44 7.336719
44 7.144347
44 7.437595
44 7.301646
44 7.230976
44 7.202951
44 7.271495
44 7.280762
44 7.510575
44 7.134323
44 7.259092
44 7.202027
44 7.220623
44 7.004897
44 7.359476
44 7.462801
44 7.244248
44 7.153733
44 6.974235
44 7.052466
44 7.136315
44 7.144383
44 7.142642
44 7.064202
44 7.284762
44 7.234182
44 7.266267
44 7.129481
44 7.232853
44 7.153560
44 7.159837
44 7.415607
44 7.381721
44 7.272166
44 7.204641
44 7.381715
44 7.490641
44 7.373190
44 7.195887
44 7.311739
44 7.110435
44 7.163526
44 7.114169
44 7.176071
44 7.194463
44 7.299733
44 7.227646
44 7.240885
44 7.186333
44 7.355978
44 6.569176
44 6.431498
44 6.581182
44 6.335102
44 6.461323
44 6.463050
44 6.435704
44 6.401156
44 6.476301
44 6.492963
44 6.414837
44 6.472849
44 6.535144
44 6.704131
44 6.460697
44 6.549703
44 6.297248
44 6.601466
44 6.535389
44 6.454382
44 6.526171
44 6.570976
44 6.531382
44 6.503835
44 6.468073
44 6.391000
44 6.399194
44 6.518142
44 6.447116
44 6.508762
44 6.577430
44 6.383046
44 6.376949
44 6.374924
44 6.500533
44 6.506402
44 6.459322
44 6.629185
44 6.348034
44 6.530349
44 6.452093
44 6.531301
44 6.535099
44 6.447521
44 6.439808
44 6.347034
44 6.485379
44 6.657667
44 6.552413
44 6.643931
44 6.450560
44 6.581995
44 6.411851
44 6.388576
44 6.520248
44 6.400581
44 6.476631
44 6.540116
44 6.358090
44 6.482216
44 7.040845
44 6.895631
44 6.955014
44 6.827758
44 7.162480
44 6.917423
44 6.871262
44 6.852590
44 6.727276
44 7.025472
44 6.808724
44 6.919239
44 6.688111
44 6.909781
44 7.060274
44 6.819041
44 6.884030
44 6.825442
44 6.905293
44 6.946522
44 7.046041
44 6.998959
44 6.915853
44 7.172497
44 6.866619
44 7.059633
44 6.917051
44 6.970755
44 6.920290
44 6.875607
44 6.793783
44 6.776987
44 7.079672
44 7.029679
44 6.788991
44 6.700853
44 7.016455
44 6.916132
44 6.841370
44 6.873550
44 7.015829
44 6.970427
44 6.890005
44 6.828830
44 6.967829
44 6.859009
44 6.736364
44 7.052002
44 6.903555
44 6.928942
44 6.951406
44 6.871491
44 6.875188
44 6.799494
44 7.076737
44 6.840102
44 6.830543
44 6.852466
44 6.945796
44 7.025770
44 7.488716
44 7.366492
44 7.624525
44 7.373379
44 7.399428
44 7.283901
44 7.137463
44 7.415137
44 7.486605
44 7.380069
44 7.444821
44 7.180562
44 7.393573
44 7.295155
44 7.222599
44 7.516638
44 7.274514
44 7.353507
44 7.468975
44 7.430217
44 7.358818
44 7.505366
44 7.441889
44 7.449956
44 7.389972
44 7.484906
44 7.298230
44 7.484806
44 7.293709
44 7.373812
44 7.299294
44 7.515694
44 7.337847
44 7.491800
44 7.372664
44 7.319087
44 7.401299
44 7.189893
44 7.419066
44 7.110724
44 7.327214
44 7.273960
44 7.285927
44 7.434605
44 7.356836
44 7.190111
44 7.319081
44 7.275216
44 7.129562
44 7.269961
44 7.420219
44 7.259286
44 7.381047
44 7.325303
44 7.462514
44 7.427241
44 7.417058
44 7.348965
44 7.557050
44 7.460848
44 7.108006
44 7.243334
44 7.228923
44 7.096128
44 7.218117
44 7.042030
44 7.051282
44 6.986675
44 7.110959
44 7.067777
44 7.120971
44 7.026174
44 7.191780
44 7.202293
44 6.964717
44 7.250577
44 7.077831
44 7.261649
44 7.060230
44 7.244235
44 7.012176
44 7.101074
44 6.967127
44 7.001357
44 7.173718
44 7.249698
44 6.856500
44 6.908176
44 7.017974
44 7.322072
44 7.120906
44 7.084365
44 7.249945
44 6.942426
44 7.073568
44 7.202861
44 7.160908
44 7.108805
44 7.304508
44 7.195194
44 7.037612
44 7.092964
44 7.174252
44 7.262663
44 6.871482
44 6.935710
44 7.108483
44 7.078033
44 6.883200
44 6.977762
44 7.051359
44 7.083377
44 7.179329
44 7.027341
44 7.039376
44 7.144385
44 6.935451
44 7.147757
44 7.010963
44 7.249020
44 7.566143
44 7.462494
44 7.442086
44 7.576788
44 7.489774
44 7.471002
44 7.637511
44 7.637195
44 7.505309
44 7.447084
44 7.368921
44 7.498170
44 7.597383
44 7.353768
44 7.636794
44 7.638230
44 7.604030
44 7.560453
44 7.462924
44 7.524733
44 7.556141
44 7.398187
44 7.262943
44 7.602936
44 7.484812
44 7.561108
44 7.320307
44 7.329458
44 7.296515
44 7.558843
44 7.167441
44 7.319838
44 7.450177
44 7.534898
44 7.381455
44 7.472555
44 7.552913
44 7.342888
44 7.473610
44 7.354085
44 7.322534
44 7.469903
44 7.545129
44 7.241956
44 7.400781
44 7.437413
44 7.325243
44 7.352467
44 7.501290
44 7.364323
44 7.403834
44 7.461245
44 7.175794
44 7.564227
44 7.274261
44 7.469753
44 7.163988
44 7.499033
44 7.347882
44 7.325488
44 8.138148
44 7.950487
44 8.025095
44 7.806205
44 7.921453
44 7.929941
44 8.159122
44 8.143224
44 7.876159
44 8.023257
44 8.148653
44 8.221348
44 7.899125
44 7.803305
44 7.896094
44 8.275752
44 8.134068
44 8.388770
44 8.066342
44 8.103080
44 7.793305
44 8.200787
44 8.028030
44 7.970023
44 7.716233
44 7.928206
44 7.890646
44 8.034912
44 7.759271
44 8.109838
44 7.903974
44 7.941150
44 8.123406
44 8.149747
44 8.039737
44 8.214362
44 7.925081
44 8.055142
44 8.163092
44 8.117573
44 8.112056
44 8.138084
44 7.921716
44 8.336147
44 8.029802
44 7.992202
44 7.868934
44 8.109497
44 8.132659
44 7.780090
44 8.095526
44 8.087667
44 8.330702
44 8.114203
44 8.053204
44 8.197807
44 8.234641
44 8.103334
44 8.238360
44 8.164739
44 7.499710
44 7.629808
44 7.386009
44 7.652172
44 7.162446
44 7.268609
44 7.047524
44 7.034058
44 7.290711
44 7.193277
44 7.564257
44 7.189485
44 7.375721
44 7.429065
44 7.378833
44 7.423903
44 7.500025
44 7.359376
44 7.572711
44 7.496298
44 7.421011
44 7.200720
44 7.214017
44 7.132562
44 7.136515
44 7.195417
44 7.005611
44 7.324688
44 7.214102
44 6.880085
44 6.964798
44 7.347476
44 7.082547
44 7.128195
44 7.088344
44 7.282663
44 7.343174
44 7.262429
44 7.027800
44 7.144908
44 7.304830
44 7.141528
44 7.195689
44 7.044444
44 7.094239
44 7.288452
44 7.261046
44 7.293335
44 7.368058
44 7.227535
44 7.222416
44 7.359797
44 7.462546
44 7.127199
44 7.225102
44 7.377026
44 7.314018
44 7.418049
44 7.281545
44 7.340910
44 9.239733
44 9.022766
44 9.128515
44 8.935572
44 9.153805
44 8.858259
44 9.065508
44 8.397159
44 8.801411
44 8.176400
44 8.668501
44 8.547486
44 8.722602
44 8.462652
44 8.809399
44 8.885266
44 8.816497
44 8.552842
44 8.697634
44 9.145809
44 8.986534
44 8.624893
44 9.119563
44 9.409831
44 9.396624
44 8.641804
44 8.798580
44 8.817130
44 9.043166
44 9.626537
44 9.521561
44 9.036599
44 8.857447
44 8.831802
44 8.576725
44 8.331285
44 8.778677
44 8.849258
44 8.818358
44 8.706868
44 8.686631
44 8.753334
44 8.760815
44 8.424512
44 8.710241
44 8.462285
44 8.409120
44 8.835130
44 8.445743
44 8.537606
44 8.672258
44 8.350393
44 8.831978
44 9.050991
44 8.944415
44 9.155769
44 9.028515
44 8.017469
44 8.703982
44 8.508023
44 6.419516
44 6.436810
44 6.374980
44 6.355806
44 6.409623
44 6.279733
44 6.407165
44 6.623932
44 6.431099
44 6.510961
44 6.496045
44 6.536647
44 6.395904
44 6.473268
44 6.625234
44 6.590876
44 6.500612
44 6.489043
44 6.450432
44 6.539957
44 6.652542
44 6.404014
44 6.401110
44 6.533929
44 6.343076
44 6.691212
44 6.413494
44 6.494701
44 6.414999
44 6.585749
44 6.487650
44 6.543418
44 6.493980
44 6.531464
44 6.495234
44 6.449039
44 6.477487
44 6.483870
44 6.508598
44 6.519053
44 6.522551
44 6.614877
44 6.575639
44 6.659189
44 6.490841
44 6.544306
44 6.578032
44 6.603731
44 6.642642
44 6.661248
44 6.594863
44 6.500471
44 6.577184
44 6.419862
44 6.463837
44 6.387628
44 6.432913
44 6.492157
44 6.610813
44 6.676205
44 7.168684
44 7.271767
44 7.288707
44 7.444064
44 6.822754
44 7.197481
44 7.150936
44 7.215824
44 7.248070
44 7.284852
44 7.332007
44 7.662796
44 6.953713
44 7.039547
44 7.332499
44 7.146524
44 7.365123
44 7.526956
44 7.284780
44 7.359417
44 7.159193
44 7.482179
44 7.246590
44 7.193030
44 7.293027
44 7.318098
44 7.278259
44 7.268133
44 7.196503
44 7.181337
44 7.435525
44 7.422396
44 7.366766
44 7.506493
44 7.258645
44 7.488886
44 7.370017
44 7.238722
44 7.313747
44 7.135481
44 7.024847
44 7.341314
44 7.110532
44 7.228960
44 7.269449
44 7.596929
44 7.390493
44 7.107577
44 7.079703
44 7.444610
44 7.279456
44 7.373649
44 7.183768
44 7.235877
44 7.067736
44 7.382685
44 7.453390
44 7.334218
44 7.302568
44 7.468381
44 7.549278
44 7.447468
44 7.723532
44 7.720955
44 7.586115
44 7.831964
44 7.931207
44 7.951105
44 7.471558
44 7.807506
44 7.719678
44 7.563311
44 7.540677
44 7.585518
44 7.611392
44 7.561300
44 7.680755
44 7.568093
44 7.630937
44 7.418375
44 7.797220
44 7.530747
44 7.652320
44 8.104290
44 7.636793
44 7.553225
44 7.528700
44 7.343801
44 7.732403
44 7.790602
44 7.594219
44 7.877306
44 7.609277
44 7.716411
44 7.597850
44 7.802859
44 7.716870
44 7.951278
44 7.563931
44 7.502472
44 7.422627
44 7.801841
44 7.914635
44 7.611022
44 7.874659
44 7.867171
44 7.803530
44 7.722465
44 7.616370
44 7.643168
44 7.824305
44 7.727398
44 7.613192
44 7.677092
44 7.477255
44 7.852667
44 7.557225
44 7.617703
44 7.703464
44 7.982039
44 7.274436
44 7.251733
44 7.141353
44 7.088687
44 7.205393
44 6.990391
44 7.318056
44 6.905694
44 7.101945
44 7.150173
44 7.145444
44 7.343417
44 7.174431
44 7.070828
44 7.061197
44 7.312323
44 7.073264
44 7.076737
44 7.242708
44 7.337413
44 6.996117
44 7.098146
44 7.062465
44 7.072202
44 7.158789
44 7.010987
44 7.006481
44 6.945447
44 7.329896
44 7.079893
44 7.033863
44 7.148766
44 7.179496
44 7.120685
44 7.108346
44 7.119062
44 7.164916
44 7.233585
44 7.263456
44 7.274206
44 7.058997
44 7.224667
44 6.999126
44 7.169949
44 7.303566
44 7.164658
44 7.207388
44 7.115469
44 7.023322
44 7.278633
44 7.045595
44 7.207174
44 7.212349
44 7.147730
44 6.993119
44 7.070744
44 7.200256
44 7.083308
44 7.189500
44 6.984930
44 7.553946
44 7.558215
44 7.666954
44 7.610065
44 7.916303
44 7.513912
44 7.529285
44 7.586037
44 7.454550
44 7.503954
44 7.622009
44 7.496754
44 7.396876
44 7.361707
44 7.504842
44 7.738279
44 7.907048
44 7.858754
44 7.975955
44 7.893724
44 8.035107
44 7.922345
44 7.626536
44 7.751756
44 7.543005
44 7.751148
44 7.937436
44 7.235167
44 7.688000
44 7.670667
44 7.845792
44 8.384597
44 8.207255
44 7.862631
44 7.760205
44 7.567609
44 7.556678
44 8.011682
44 7.907233
44 7.461929
44 7.678028
44 7.708171
44 7.733501
44 7.878051
44 7.618816
44 7.874727
44 7.937772
44 7.899374
44 7.938616
44 7.655187
44 7.770064
44 7.565713
44 7.879540
44 7.732082
44 7.535118
44 7.802207
44 7.926615
44 7.877626
44 8.011296
44 7.928243
44 7.193640
44 7.253961
44 7.320130
44 7.321438
44 7.259094
44 7.018274
44 7.400216
44 7.399053
44 7.270398
44 7.332215
44 7.151490
44 7.427579
44 7.536713
44 7.228653
44 7.197804
44 7.290015
44 7.303981
44 7.181651
44 7.382769
44 7.281080
44 7.496480
44 7.184269
44 7.249539
44 7.274648
44 7.421102
44 7.248893
44 7.175884
44 7.273043
44 7.366111
44 7.461372
44 7.318757
44 7.215413
44 7.288761
44 7.404874
44 7.171773
44 7.486786
44 7.379042
44 7.341937
44 7.331225
44 7.400379
44 7.231526
44 7.265869
44 7.418202
44 7.279655
44 7.235947
44 7.367602
44 7.151593
44 7.191696
44 7.400242
44 7.403757
44 7.360028
44 7.443098
44 7.514998
44 7.353149
44 7.205859
44 7.316910
44 7.301342
44 7.596131
44 7.349193
44 7.177886
44 7.304076
44 7.284176
44 7.351036
44 7.117204
44 7.321833
44 7.278155
44 7.312496
44 7.251896
44 7.135118
44 7.160082
44 7.300085
44 7.129533
44 7.108134
44 7.265447
44 7.250361
44 7.323927
44 7.367967
44 7.350257
44 7.114280
44 7.296662
44 7.158422
44 7.152870
44 7.185284
44 7.306280
44 7.055398
44 7.424676
44 7.199647
44 7.158925
44 7.231604
44 7.104463
44 7.036153
44 7.226603
44 7.206991
44 7.231664
44 7.183141
44 7.158928
44 7.240670
44 7.223142
44 7.150606
44 7.076972
44 7.079044
44 7.267075
44 7.240075
44 7.079796
44 7.083303
44 7.208624
44 7.101673
44 7.123232
44 7.185793
44 7.185732
44 7.172516
44 7.192746
44 7.189868
44 7.161492
44 7.110886
44 7.130139
44 7.208673
44 7.245021
44 7.074895
44 7.223837
44 7.345526
44 7.384530
44 7.429364
44 7.419583
44 7.322184
44 7.115780
44 7.236035
44 7.500224
44 7.302752
44 7.428649
44 7.524153
44 7.237444
44 7.301898
44 7.398631
44 7.181970
44 7.453000
44 7.469015
44 7.391058
44 7.667796
44 7.476132
44 7.344169
44 7.678815
44 7.752178
44 7.218948
44 7.533193
44 7.574818
44 7.286122
44 7.551047
44 7.661224
44 7.473205
44 7.432344
44 7.710248
44 7.543551
44 7.410693
44 7.325309
44 7.560439
44 7.627482
44 7.687082
44 7.610414
44 7.437869
44 7.765634
44 7.459309
44 7.575005
44 7.815604
44 7.462284
44 7.556238
44 7.384420
44 7.584659
44 7.496135
44 7.780101
44 7.479384
44 7.943731
44 7.735136
44 7.500225
44 7.663658
44 7.549462
44 7.414018
44 7.557289
44 7.494461
44 7.562534
44 7.934965
44 7.484475
44 7.604947
44 7.662845
44 7.845131
44 7.591227
44 7.578244
44 7.736885
44 7.545381
44 7.729223
44 7.517226
44 7.649841
44 7.591224
44 7.590514
44 7.675779
44 7.902751
44 7.848075
44 7.768923
44 7.477138
44 7.569339
44 7.798538
44 7.585480
44 7.739121
44 7.608153
44 7.733595
44 7.588117
44 7.604016
44 7.882120
44 7.650899
44 7.455320
44 7.833329
44 7.814443
44 7.765358
44 7.882799
44 7.745642
44 7.627874
44 7.436978
44 7.631728
44 7.537781
44 7.716049
44 7.823332
44 7.345390
44 7.561909
44 7.434567
44 7.571696
44 7.554020
44 7.828821
44 7.584547
44 7.810446
44 7.673700
44 7.695625
44 8.036790
44 7.584566
44 7.693527
44 7.538475
44 7.703851
44 7.540865
44 7.736918
44 7.545794
44 7.451978
44 7.375103
44 7.460295
44 7.279742
44 7.235486
44 7.460006
44 7.393170
44 7.763830
44 7.385019
44 7.219136
44 7.225215
44 7.316463
44 7.251732
44 7.126657
44 7.725945
44 7.410508
44 7.298444
44 7.441916
44 7.457903
44 7.518310
44 7.839603
44 7.588270
44 7.349479
44 7.381169
44 7.873986
44 7.640425
44 7.706759
44 7.593328
44 7.422062
44 7.447563
44 7.836887
44 7.243458
44 7.298441
44 7.213447
44 7.193857
44 7.323053
44 7.356021
44 7.490709
44 7.491301
44 7.474512
44 7.455757
44 7.455553
44 7.336787
44 7.461020
44 7.364859
44 7.336131
44 7.236911
44 7.294622
44 7.281095
44 7.375272
44 7.368922
44 7.245144
44 7.262004
44 7.387620
44 7.440100
44 7.324713
44 7.490976
44 7.201625
44 7.233525
44 7.292241
44 7.827382
44 7.084649
44 7.221142
44 7.064118
44 7.026477
44 7.045467
44 7.189869
44 7.141047
44 7.102868
44 7.125999
44 7.313835
44 7.087151
44 7.278335
44 7.060064
44 7.021937
44 7.095794
44 7.109475
44 7.216420
44 6.935600
44 7.066300
44 6.978205
44 6.974487
44 7.114282
44 7.207239
44 6.868183
44 7.018637
44 7.212647
44 6.984852
44 7.040659
44 6.915098
44 7.072873
44 6.912970
44 7.065580
44 6.987549
44 7.042321
44 7.148083
44 7.244631
44 7.110125
44 7.055268
44 7.048345
44 6.856082
44 7.022197
44 7.240376
44 7.105542
44 7.028859
44 7.041245
44 6.874746
44 7.099439
44 6.976757
44 7.028083
44 6.819709
44 7.020488
44 7.235349
44 7.269576
44 6.896687
44 7.068154
44 7.169887
44 7.032125
44 6.850721
44 6.967723
44 7.089424
44 7.648991
44 7.862940
44 7.668677
44 7.664933
44 7.820078
44 7.801676
44 7.573781
44 7.668496
44 7.669139
44 7.869517
44 7.784909
44 7.633774
44 7.510513
44 7.727751
44 7.911416
44 7.787046
44 7.529828
44 7.810154
44 7.729255
44 7.685440
44 7.729491
44 7.949217
44 7.866928
44 7.630045
44 7.468901
44 7.849877
44 7.977510
44 7.682548
44 7.597474
44 7.789269
44 7.884435
44 7.854165
44 7.618684
44 7.491163
44 7.644505
44 7.727862
44 7.792709
44 7.783133
44 7.557943
44 7.738104
44 7.900942
44 7.813019
44 7.843458
44 7.795683
44 7.703263
44 7.717447
44 7.777333
44 7.791085
44 7.780682
44 7.908245
44 8.074394
44 7.985339
44 7.687036
44 7.452930
44 7.788998
44 7.868434
44 7.914599
44 7.808510
44 7.765357
44 7.589601
44 6.608136
44 6.782426
44 6.589185
44 6.623278
44 6.596553
44 6.539683
44 6.463780
44 6.545210
44 6.641909
44 6.536743
44 6.597922
44 6.566884
44 6.566674
44 6.679628
44 6.530501
44 6.569022
44 6.463553
44 6.568498
44 6.539427
44 6.462222
44 6.629642
44 6.474499
44 6.535184
44 6.612685
44 6.740026
44 6.559461
44 6.648850
44 6.664584
44 6.461109
44 6.392854
44 6.536554
44 6.611716
44 6.640501
44 6.661637
44 6.521165
44 6.573949
44 6.605313
44 6.500688
44 6.671817
44 6.581435
44 6.495058
44 6.543364
44 6.647305
44 6.605797
44 6.537461
44 6.637988
44 6.480217
44 6.518472
44 6.673078
44 6.541393
44 6.722791
44 6.480463
44 6.738823
44 6.571241
44 6.651205
44 6.752582
44 6.678087
44 6.466100
44 6.316015
44 6.637152
44 7.015654
44 6.877020
44 7.048599
44 7.009286
44 6.999878
44 6.996236
44 6.991137
44 6.789729
44 6.736433
44 7.023873
44 6.981254
44 6.844538
44 6.889414
44 7.055279
44 7.123824
44 6.922836
44 6.930185
44 6.869667
44 7.107275
44 7.019268
44 6.878720
44 6.916717
44 7.177517
44 7.063124
44 6.815120
44 7.176443
44 6.904749
44 7.086537
44 6.872659
44 6.997605
44 6.949829
44 7.013607
44 7.111399
44 6.980510
44 7.057203
44 6.993940
44 6.987698
44 6.846541
44 7.002222
44 6.946439
44 7.103803
44 6.968608
44 6.787145
44 6.978247
44 7.024233
44 6.869698
44 6.809932
44 6.820823
44 7.142092
44 7.065121
44 6.988563
44 6.908010
44 6.767798
44 7.029641
44 6.968248
44 7.075389
44 7.000560
44 6.845724
44 7.108003
44 6.951473
44 7.242131
44 7.356192
44 6.975570
44 7.264480
44 7.168704
44 7.063682
44 7.142149
44 7.222868
44 7.164182
44 7.267384
44 7.191835
44 7.047627
44 7.194154
44 7.182320
44 7.236441
44 7.248096
44 7.096037
44 7.206274
44 7.052918
44 7.112408
44 7.222783
44 6.926029
44 7.065744
44 7.120985
44 7.175062
44 7.180175
44 7.247451
44 7.221180
44 7.238245
44 7.080580
44 7.093754
44 7.268404
44 7.370008
44 7.218600
44 7.258336
44 7.339814
44 7.159921
44 7.508324
44 7.195465
44 7.233643
44 7.172039
44 7.450609
44 7.142224
44 7.207777
44 7.201026
44 7.447909
44 7.229162
44 7.151029
44 7.328298
44 7.118784
44 7.153895
44 7.192360
44 7.259881
44 7.339975
44 7.141068
44 7.175099
44 7.088377
44 7.245870
44 7.058790
44 7.157996
44 6.989490
44 6.900071
44 6.901086
44 6.974098
44 6.854678
44 6.822657
44 6.749065
44 6.780847
44 6.743778
44 6.864163
44 6.795548
44 6.950125
44 6.873231
44 6.716983
44 6.754899
44 6.833401
44 6.871233
44 6.648193
44 6.933845
44 6.806684
44 6.824177
44 6.857533
44 6.828008
44 6.680957
44 6.898376
44 6.784308
44 6.956007
44 6.744552
44 6.811388
44 6.753079
44 6.731116
44 6.926242
44 6.851084
44 6.680110
44 6.889586
44 6.866672
44 6.798332
44 6.814401
44 6.929967
44 6.747863
44 6.749681
44 6.776447
44 6.906509
44 6.772350
44 6.679937
44 6.876292
44 6.906513
44 6.834038
44 6.941183
44 6.985597
44 6.777543
44 6.757622
44 6.969966
44 6.830400
44 6.850551
44 6.964201
44 6.851732
44 6.742560
44 6.904462
44 6.929543
44 7.145051
44 6.994510
44 6.914945
44 7.109040
44 6.985712
44 7.103391
44 6.920791
44 7.216439
44 7.242471
44 6.887242
44 7.145784
44 7.043545
44 6.977769
44 7.021016
44 6.918941
44 6.827961
44 7.092853
44 6.967832
44 7.208819
44 7.018666
44 7.023026
44 7.118822
44 6.943209
44 7.163566
44 7.205066
44 6.883591
44 6.934849
44 7.035861
44 7.023490
44 7.174349
44 6.938722
44 7.095170
44 7.059762
44 7.200587
44 7.091335
44 6.868194
44 7.108818
44 7.260779
44 6.909276
44 7.189928
44 7.127058
44 7.274578
44 7.158567
44 7.265885
44 7.151922
44 7.089244
44 7.071210
44 7.111301
44 6.862066
44 7.036676
44 7.140641
44 6.867140
44 6.999393
44 6.855105
44 7.066832
44 7.192632
44 7.242563
44 7.122696
44 7.233653
44 7.113414
44 7.058546
44 6.972849
44 7.025649
44 7.221000
44 7.056698
44 6.939576
44 7.077075
44 6.942429
44 7.130184
44 7.102011
44 7.224847
44 6.989720
44 6.998344
44 7.224491
44 7.066248
44 6.910739
44 7.166537
44 6.964982
44 6.866217
44 7.145927
44 7.104437
44 7.231986
44 6.982819
44 7.135596
44 6.822394
44 6.916321
44 6.953686
44 6.856129
44 7.138598
44 7.140106
44 6.924623
44 7.173381
44 7.025871
44 7.118294
44 7.197563
44 6.932549
44 7.221683
44 7.108859
44 7.144433
44 7.026549
44 7.328586
44 7.081815
44 7.127053
44 7.140464
44 7.071582
44 7.152988
44 7.331030
44 7.010306
44 7.045095
44 6.960153
44 6.939840
44 6.869143
44 7.111062
44 6.948778
44 7.060387
44 7.092435
44 7.011795
44 7.107447
44 6.995079
44 7.098884
44 6.727976
44 6.786746
44 6.814629
44 6.686351
44 6.793449
44 6.775455
44 6.909392
44 6.735615
44 6.850579
44 6.820999
44 6.968020
44 6.622283
44 6.636100
44 6.553758
44 6.637998
44 6.668609
44 6.703672
44 6.641016
44 6.763019
44 6.802915
44 6.843181
44 6.623941
44 6.779267
44 6.688234
44 6.822066
44 6.929728
44 6.658647
44 6.647333
44 6.723711
44 6.598523
44 6.827150
44 6.850949
44 6.933320
44 6.913867
44 6.557407
44 6.670374
44 6.728860
44 6.765909
44 6.688020
44 6.711181
44 6.861629
44 6.862524
44 6.671575
44 6.661471
44 6.795195
44 6.629633
44 6.718695
44 6.753975
44 6.894160
44 6.757494
44 6.839055
44 6.823222
44 6.718086
44 6.818838
44 6.859051
44 6.712802
44 6.767952
44 6.744265
44 6.724545
44 7.002005
44 7.321741
44 7.351126
44 7.356885
44 7.406353
44 7.059212
44 7.123962
44 7.250829
44 7.315160
44 7.187566
44 7.246090
44 7.273584
44 7.183022
44 7.119397
44 7.296546
44 7.010328
44 7.196285
44 7.294884
44 7.384408
44 7.337390
44 7.198397
44 7.227094
44 7.286727
44 6.923660
44 7.173218
44 7.270940
44 7.252456
44 7.272271
44 7.438886
44 7.171492
44 7.094148
44 7.253486
44 7.155122
44 7.112223
44 7.271563
44 7.117246
44 7.133403
44 7.049019
44 6.900670
44 7.222967
44 7.122119
44 7.060850
44 7.207818
44 7.306462
44 7.313259
44 7.214739
44 7.040140
44 7.102584
44 6.989268
44 7.030537
44 6.864401
44 6.935660
44 7.287651
44 7.315529
44 7.177855
44 7.076430
44 7.289651
44 7.234649
44 7.167826
44 7.174661
44 6.954823
44 6.679370
44 6.930740
44 6.941166
44 6.931035
44 6.985762
44 6.827749
44 6.720496
44 6.959220
44 6.894258
44 6.960807
44 6.845121
44 6.824919
44 6.876719
44 6.930426
44 6.883221
44 7.078347
44 6.944495
44 6.817844
44 6.793291
44 6.934416
44 6.914728
44 6.903243
44 6.901287
44 6.983340
44 6.852550
44 6.782151
44 6.763559
44 6.889034
44 6.782654
44 6.773208
44 6.956443
44 6.729758
44 6.830412
44 6.861540
44 6.680949
44 6.738623
44 6.822253
44 6.826936
44 6.770055
44 6.856056
44 6.840136
44 6.738870
44 7.042549
44 6.951950
44 6.985369
44 6.838489
44 6.821569
44 6.873574
44 6.976865
44 6.855492
44 6.838877
44 6.594802
44 6.680572
44 6.875777
44 6.829900
44 6.729139
44 6.872911
44 6.883180
44 6.817075
44 6.865492
44 7.077854
44 7.098748
44 7.081560
44 7.072323
44 6.988593
44 6.990525
44 7.017922
44 7.054884
44 7.097818
44 7.007603
44 7.085189
44 7.146065
44 7.135007
44 6.815659
44 6.903966
44 6.860092
44 6.850025
44 6.859295
44 7.075903
44 7.000246
44 6.889504
44 7.129702
44 7.037103
44 7.039902
44 6.946493
44 7.022381
44 6.983140
44 6.924651
44 7.085587
44 6.904144
44 6.900938
44 7.114139
44 6.858437
44 7.018986
44 7.333631
44 6.958503
44 6.800234
44 6.800905
44 6.789894
44 6.955046
44 7.121707
44 6.986835
44 7.105857
44 6.980840
44 6.906653
44 6.818425
44 6.954855
44 6.894244
44 6.937463
44 7.044375
44 6.914820
44 6.929862
44 6.893622
44 7.086001
44 7.155955
44 7.153264
44 7.131797
44 6.996052
44 6.859654
44 6.860188
44 6.798223
44 6.572920
44 6.785769
44 6.659674
44 6.766498
44 6.701248
44 6.602117
44 6.745388
44 6.794995
44 6.497027
44 6.668296
44 6.678073
44 6.527478
44 6.519279
44 6.537135
44 6.376179
44 6.630504
44 6.754780
44 6.616789
44 6.598372
44 6.658626
44 6.586304
44 6.693599
44 6.661191
44 6.680348
44 6.692868
44 6.774325
44 6.621188
44 6.678150
44 6.497845
44 6.584722
44 6.604759
44 6.747815
44 6.720611
44 6.571867
44 6.599042
44 6.549924
44 6.633615
44 6.569915
44 6.764977
44 6.875800
44 6.586878
44 6.562703
44 6.724873
44 6.612492
44 6.642647
44 6.660966
44 6.657591
44 6.744598
44 6.686776
44 6.702688
44 6.820341
44 6.641373
44 6.865637
44 6.670087
44 6.781338
44 6.645938
44 6.759327
44 6.547985
44 6.488753
44 7.458145
44 7.482631
44 7.625795
44 7.468720
44 7.420558
44 7.730625
44 7.551305
44 7.539384
44 7.610182
44 7.592972
44 7.281706
44 7.250773
44 7.590807
44 7.464049
44 7.731789
44 7.519428
44 7.701853
44 7.506180
44 7.557188
44 7.767884
44 7.528941
44 7.454212
44 7.524862
44 7.412699
44 7.607060
44 7.331294
44 7.635255
44 7.474272
44 7.546044
44 7.866285
44 7.604472
44 7.618765
44 7.513626
44 7.497092
44 7.439845
44 7.488893
44 7.589163
44 7.501621
44 7.513296
44 7.634578
44 7.889706
44 7.688309
44 7.596423
44 7.424001
44 7.740445
44 7.613332
44 7.517200
44 7.613051
44 7.315584
44 7.720136
44 7.517535
44 7.721894
44 7.431077
44 7.619287
44 7.559253
44 7.570700
44 7.436818
44 7.593138
44 7.506174
44 7.438854
44 6.865583
44 6.808895
44 6.778057
44 6.707444
44 6.943782
44 6.799261
44 6.801227
44 6.890592
44 6.959946
44 6.978154
44 6.717450
44 6.806182
44 6.798876
44 6.685664
44 6.772445
44 6.820332
44 6.887220
44 6.826388
44 6.957056
44 7.028535
44 6.965339
44 6.793035
44 6.794562
44 6.782067
44 6.844729
44 6.794674
44 6.894618
44 6.891085
44 6.581943
44 6.888524
44 6.812354
44 6.773882
44 6.895261
44 6.836456
44 6.767864
44 6.774075
44 6.932422
44 6.971546
44 6.900270
44 6.876903
44 6.840703
44 6.947181
44 6.792511
44 6.808373
44 6.871377
44 6.994572
44 6.809621
44 6.754956
44 6.905393
44 6.896518
44 6.829891
44 6.937980
44 6.935633
44 6.773377
44 6.840917
44 6.871140
44 6.943987
44 6.873318
44 6.927091
44 6.759374
44 7.033040
44 7.183994
44 7.093873
44 7.167594
44 7.248449
44 7.251651
44 7.148913
44 6.994150
44 7.321768
44 6.978980
44 7.102512
44 7.035931
44 7.096346
44 7.113465
44 7.075323
44 7.087439
44 7.217989
44 6.836408
44 7.013229
44 7.084046
44 7.091624
44 7.124347
44 6.958573
44 7.343496
44 6.918873
44 7.213163
44 7.046142
44 7.172169
44 7.163560
44 7.121584
44 6.869050
44 7.028036
44 7.126065
44 7.113405
44 7.130871
44 7.015865
44 7.188150
44 7.274652
44 7.097939
44 7.181943
44 6.962875
44 7.033933
44 6.988254
44 7.171573
44 7.059171
44 7.039951
44 7.057112
44 7.092185
44 7.200321
44 7.124352
44 7.327698
44 7.205073
44 6.868323
44 7.115199
44 7.207299
44 7.030960
44 7.168768
44 7.072496
44 6.763818
44 6.983177
44 6.989330
44 7.216392
44 7.059461
44 7.193122
44 7.089957
44 7.247245
44 7.186448
44 7.264562
44 7.125840
44 7.172130
44 7.114378
44 7.103837
44 7.155554
44 7.148240
44 7.018963
44 7.180720
44 6.989300
44 7.298414
44 7.159811
44 7.069213
44 7.084281
44 7.012321
44 7.251116
44 7.195446
44 7.272102
44 7.204148
44 7.104070
44 7.042446
44 6.981221
44 7.181271
44 7.102206
44 7.178517
44 7.260701
44 7.135957
44 7.205099
44 7.167040
44 7.223183
44 7.323712
44 7.370512
44 7.238189
44 7.070803
44 7.133220
44 7.135882
44 7.237743
44 7.163696
44 7.175146
44 7.028138
44 7.129741
44 7.016387
44 7.176411
44 7.249736
44 7.202156
44 7.175950
44 7.149815
44 7.294771
44 7.104023
44 7.233540
44 7.335980
44 7.104571
44 7.340868
44 7.245242
44 7.392592
44 7.236201
44 7.510459
44 7.340253
44 7.333458
44 7.317575
44 7.513966
44 7.196433
44 7.185677
44 7.233639
44 7.373001
44 7.353208
44 7.258102
44 7.241176
44 7.219641
44 7.238910
44 7.380968
44 7.093279
44 7.249884
44 7.157574
44 7.267379
44 7.302500
44 7.243987
44 7.379738
44 7.276017
44 7.091892
44 7.394787
44 7.258210
44 7.204082
44 7.199949
44 7.167167
44 7.241489
44 7.090289
44 7.397387
44 7.282219
44 7.265221
44 7.345803
44 7.229983
44 7.311128
44 7.297478
44 7.206735
44 7.365788
44 7.159223
44 7.191837
44 7.203692
44 7.233647
44 7.250320
44 7.135630
44 7.215334
44 7.146551
44 7.235027
44 7.350413
44 7.111182
44 7.121449
44 7.246503
44 7.488964
44 7.397229
44 7.472813
44 7.349707
44 7.500790
44 7.498790
44 7.326103
44 7.481447
44 7.444224
44 7.577756
44 7.611612
44 7.613180
44 7.722844
44 7.662234
44 7.466067
44 7.670277
44 7.792357
44 7.554551
44 7.535017
44 7.282492
44 7.287833
44 7.560847
44 7.557571
44 7.813907
44 7.556584
44 7.432759
44 7.742911
44 7.649369
44 7.560553
44 7.472507
44 7.849833
44 7.863130
44 7.811235
44 7.692739
44 7.682478
44 7.765373
44 7.481557
44 7.491826
44 7.952110
44 7.925314
44 7.750693
44 7.760229
44 7.632715
44 7.399545
44 7.741670
44 7.435442
44 7.313905
44 7.466390
44 7.536711
44 7.518777
44 7.578309
44 7.371328
44 7.673040
44 7.565579
44 7.472949
44 7.565764
44 7.709702
44 7.848785
44 7.534013
44 7.385895
44 7.722248
44 7.355103
44 7.466055
44 7.627178
44 7.709907
44 7.539735
44 7.416956
44 7.648229
44 7.799708
44 7.652453
44 7.738332
44 7.742972
44 7.431194
44 7.528473
44 7.416773
44 7.341449
44 7.330914
44 7.340382
44 7.359347
44 7.459094
44 7.706508
44 7.677573
44 7.276997
44 7.700805
44 7.390314
44 7.425222
44 7.615611
44 7.544665
44 7.689106
44 7.578400
44 7.259437
44 7.483907
44 7.429119
44 7.548494
44 7.281878
44 7.614585
44 7.496969
44 7.393941
44 7.546358
44 7.578951
44 7.518270
44 7.352928
44 7.410151
44 7.494949
44 7.433627
44 7.395620
44 7.362954
44 7.455273
44 7.630636
44 7.602853
44 7.410535
44 7.432715
44 7.444711
44 7.591621
44 7.701661
44 7.555222
44 7.339753
44 7.581428
44 7.444196
44 7.526898
44 7.450359
44 7.292703
44 7.447932
44 7.581689
44 7.538861
44 7.455836
44 7.472851
44 7.378147
44 7.256113
44 7.488551
44 7.218046
44 7.349664
44 7.351569
44 7.449462
44 7.489824
44 7.548293
44 7.765077
44 7.343746
44 7.456518
44 7.486157
44 7.626158
44 7.380227
44 7.471259
44 7.279643
44 7.403338
44 7.448492
44 7.792276
44 7.272271
44 7.396872
44 7.639599
44 7.544690
44 7.404733
44 7.541052
44 7.560550
44 7.633709
44 7.453391
44 7.406400
44 7.259773
44 7.348439
44 7.478671
44 7.554533
44 7.413888
44 7.420138
44 7.580278
44 7.406143
44 7.635823
44 7.374404
44 7.180299
44 7.307867
44 7.433779
44 7.298565
44 7.406491
44 7.428417
44 7.339217
44 7.530506
44 7.634191
44 7.242068
44 7.464145
44 7.252148
44 7.392440
44 7.316987
44 7.589390
44 7.615376
44 7.283729
44 6.422286
44 6.471530
44 6.449837
44 6.594741
44 6.677910
44 6.476810
44 6.591786
44 6.390270
44 6.548635
44 6.347204
44 6.347924
44 6.432964
44 6.361331
44 6.378256
44 6.403201
44 6.370016
44 6.287786
44 6.308029
44 6.452398
44 6.465419
44 6.421221
44 6.262468
44 6.430585
44 6.363468
44 6.357028
44 6.448887
44 6.479027
44 6.286440
44 6.488559
44 6.430844
44 6.488250
44 6.418814
44 6.262081
44 6.493891
44 6.402745
44 6.312395
44 6.610135
44 6.503621
44 6.367545
44 6.380540
44 6.639568
44 6.479605
44 6.372786
44 6.368093
44 6.477303
44 6.297963
44 6.424202
44 6.535369
44 6.334218
44 6.327236
44 6.534247
44 6.500568
44 6.528279
44 6.314072
44 6.325711
44 6.402906
44 6.447876
44 6.538688
44 6.471585
44 6.682301
44 7.114072
44 7.333960
44 7.302050
44 7.448809
44 7.169575
44 7.305940
44 7.190050
44 7.236788
44 7.257075
44 7.115221
44 7.278831
44 7.155429
44 7.286077
44 7.414251
44 7.226832
44 7.291007
44 7.095124
44 7.085234
44 7.096710
44 7.201360
44 7.322203
44 7.214732
44 7.429329
44 7.361616
44 7.343424
44 7.324388
44 7.195633
44 7.189969
44 7.269586
44 7.276059
44 7.360786
44 7.083046
44 7.169462
44 7.396450
44 7.114788
44 7.273902
44 6.973461
44 7.256900
44 7.243019
44 7.178933
44 7.065860
44 7.449534
44 7.196197
44 7.258355
44 7.179235
44 7.203319
44 7.235607
44 7.245921
44 7.172258
44 7.102576
44 7.184939
44 7.183624
44 7.436148
44 7.127586
44 7.220922
44 7.143246
44 7.138984
44 7.288111
44 7.267034
44 7.173612
44 6.961015
44 6.939063
44 6.905888
44 7.021029
44 6.952435
44 6.895730
44 7.075953
44 7.117183
44 7.046086
44 6.994170
44 7.069754
44 7.145560
44 7.054735
44 7.072725
44 6.785320
44 7.036490
44 6.890485
44 6.889361
44 6.872875
44 6.938956
44 6.922446
44 7.107431
44 7.053324
44 7.115365
44 7.121769
44 6.945895
44 6.824635
44 7.051835
44 7.112694
44 7.085089
44 7.142854
44 6.963476
44 7.127023
44 6.965109
44 6.917893
44 6.981402
44 7.169320
44 7.067730
44 7.031465
44 7.192793
44 7.006773
44 7.013149
44 7.232106
44 7.139926
44 6.963432
44 6.950639
44 6.802417
44 7.244355
44 7.158358
44 7.060095
44 6.901842
44 6.967477
44 6.922053
44 7.027705
44 6.929949
44 7.153886
44 7.093700
44 7.110568
44 7.191645
44 6.990693
44 6.955409
44 7.015497
44 6.802833
44 7.147054
44 7.095376
44 6.913210
44 7.079423
44 6.875204
44 7.080015
44 6.957787
44 6.901309
44 6.913524
44 6.987570
44 6.873787
44 6.935355
44 6.882879
44 6.932098
44 6.910551
44 6.856481
44 7.029621
44 6.966787
44 6.976032
44 7.006357
44 6.973802
44 6.768073
44 7.120104
44 6.939456
44 7.006191
44 6.840056
44 7.031862
44 6.826895
44 6.847967
44 6.872266
44 6.876264
44 6.778400
44 7.093451
44 6.874863
44 6.886889
44 6.882306
44 7.104433
44 6.679888
44 6.916520
44 6.831551
44 6.966016
44 7.036050
44 6.856966
44 7.000889
44 6.879944
44 6.821815
44 6.792732
44 6.846022
44 6.930683
44 7.108098
44 7.023720
44 6.735204
44 7.102671
44 6.889041
44 7.025542
44 6.790842
44 6.825594
44 8.027660
44 7.600215
44 7.626234
44 7.627060
44 7.760247
44 7.655302
44 7.755680
44 7.516824
44 7.544473
44 7.475146
44 7.491674
44 7.461357
44 7.295973
44 7.093644
44 7.673707
44 7.260038
44 7.550914
44 7.396286
44 7.812784
44 7.831999
44 7.439161
44 7.565648
44 7.651362
44 7.688482
44 7.598238
44 7.922091
44 7.759449
44 7.361492
44 7.635013
44 7.797101
44 7.824481
44 7.596363
44 7.882629
44 7.957627
44 7.661723
44 7.657693
44 7.642582
44 7.601094
44 7.531037
44 7.746789
44 7.569675
44 7.491700
44 7.582880
44 7.625411
44 7.544050
44 7.644017
44 7.476164
44 7.667447
44 7.598157
44 7.733233
44 7.563397
44 7.472137
44 7.805336
44 7.667086
44 7.668490
44 7.488553
44 7.434291
44 7.705691
44 7.493837
44 7.460828
44 7.399440
44 7.505486
44 7.372448
44 7.925863
44 7.458901
44 7.355990
44 7.416392
44 7.727191
44 7.541139
44 7.408564
44 7.464674
44 7.271685
44 7.211687
44 7.493252
44 7.384782
44 7.369898
44 7.624838
44 7.327617
44 7.537948
44 7.515998
44 7.591550
44 7.265521
44 7.573401
44 7.485673
44 7.432634
44 7.412319
44 7.563532
44 7.426269
44 7.545916
44 7.468125
44 7.313699
44 7.315829
44 7.430453
44 7.738857
44 7.478900
44 7.482825
44 7.285094
44 7.667988
44 7.615503
44 7.460017
44 7.567563
44 7.470532
44 7.631303
44 7.428214
44 7.687991
44 7.409779
44 7.386382
44 7.522141
44 7.506178
44 7.315469
44 7.424533
44 7.617527
44 7.518191
44 7.548429
44 7.546603
44 7.314444
44 7.520796
44 7.515500
44 7.596227
44 7.505400
44 7.272003
44 7.326706
44 7.294212
44 7.160916
44 7.552681
44 7.439472
44 7.382858
44 7.435961
44 7.570308
44 7.220975
44 7.391121
44 7.584989
44 7.304023
44 7.573554
44 7.389697
44 7.511805
44 7.420039
44 7.387520
44 7.445721
44 7.483327
44 7.357187
44 7.397928
44 7.321113
44 7.423527
44 7.340913
44 7.586346
44 7.418002
44 7.096688
44 7.574584
44 7.344025
44 7.494179
44 7.228733
44 7.295931
44 7.584163
44 7.527936
44 7.174617
44 7.547844
44 7.338326
44 7.471065
44 7.416536
44 7.644662
44 7.347514
44 7.389995
44 7.315557
44 7.321613
44 7.329607
44 7.212683
44 7.298795
44 7.555632
44 7.357531
44 7.437603
44 7.474135
44 7.591219
44 7.580234
44 7.443237
44 7.326001
44 7.319704
44 7.539346
44 7.248421
44 7.355292
44 7.032417
44 7.112574
44 7.134582
44 7.098492
44 7.018648
44 6.979424
44 6.831792
44 7.020236
44 6.959356
44 7.026514
44 7.078388
44 6.937200
44 6.994947
44 6.999870
44 6.978714
44 6.898995
44 7.055714
44 7.038874
44 7.103410
44 7.050498
44 7.025141
44 7.291534
44 7.089310
44 6.834479
44 7.082171
44 6.914817
44 7.224739
44 7.149233
44 7.063977
44 7.214352
44 7.155019
44 7.199535
44 7.162504
44 7.219867
44 7.167323
44 7.243133
44 7.019764
44 7.142190
44 7.025441
44 7.123790
44 7.133955
44 7.259061
44 7.201534
44 7.055773
44 7.037062
44 6.903881
44 7.214563
44 7.210790
44 7.381343
44 7.027518
44 7.135227
44 7.006589
44 7.133104
44 7.128872
44 7.116504
44 7.116351
44 7.448355
44 7.033823
44 7.211151
44 6.949243
44 6.645503
44 6.538170
44 6.573503
44 6.716315
44 6.614918
44 6.541827
44 6.499419
44 6.666022
44 6.526151
44 6.546688
44 6.578104
44 6.548393
44 6.637122
44 6.674829
44 6.567825
44 6.706612
44 6.483981
44 6.582252
44 6.537567
44 6.582003
44 6.741997
44 6.698242
44 6.685447
44 6.573123
44 6.637375
44 6.540761
44 6.759782
44 6.520671
44 6.615406
44 6.465595
44 6.573337
44 6.732842
44 6.825327
44 6.608863
44 6.523381
44 6.533410
44 6.680367
44 6.608806
44 6.670474
44 6.577804
44 6.771540
44 6.659930
44 6.318010
44 6.729886
44 6.586847
44 6.563716
44 6.543428
44 6.585498
44 6.537567
44 6.600735
44 6.690972
44 6.744746
44 6.634151
44 6.594488
44 6.598849
44 6.708946
44 6.776945
44 6.614994
44 6.797307
44 6.542831
44 6.936379
44 6.692915
44 6.774700
44 6.850765
44 6.863314
44 6.974128
44 6.933051
44 6.987912
44 6.931392
44 7.131175
44 6.861865
44 7.020211
44 6.868584
44 6.994518
44 6.978601
44 6.869919
44 6.915259
44 6.755556
44 6.922536
44 6.642980
44 6.896199
44 6.880102
44 6.682253
44 6.918142
44 6.714499
44 6.817657
44 7.003955
44 6.825516
44 6.981837
44 6.778965
44 7.033768
44 6.773275
44 6.742584
44 6.726824
44 6.835437
44 7.033207
44 7.098870
44 6.864225
44 6.850708
44 7.038114
44 6.823292
44 6.811529
44 6.889145
44 6.761505
44 6.878704
44 6.955322
44 6.979615
44 6.878940
44 6.962101
44 6.847260
44 7.039463
44 6.886793
44 6.897125
44 6.883307
44 6.764646
44 6.959621
44 6.885933
44 6.815145
44 6.877514
44 6.788831
44 6.978847
44 7.172341
44 6.987333
44 7.071059
44 7.035212
44 7.027911
44 6.807086
44 6.713743
44 6.882469
44 7.200634
44 7.165246
44 7.105035
44 6.948800
44 7.051780
44 6.790092
44 6.800456
44 6.828544
44 7.051777
44 7.050515
44 7.079657
44 7.108809
44 6.836935
44 6.848433
44 6.791375
44 6.877116
44 6.641556
44 6.901581
44 6.956564
44 6.959546
44 6.840077
44 7.007327
44 7.065394
44 7.031830
44 6.623028
44 7.280133
44 6.950711
44 6.916302
44 6.949580
44 6.895254
44 7.138728
44 7.058766
44 7.026374
44 6.977206
44 6.930060
44 7.059431
44 7.189033
44 7.001708
44 6.967807
44 7.025412
44 7.033782
44 6.897022
44 7.059428
44 7.111288
44 6.852447
44 6.676603
44 6.845533
44 7.085731
44 7.021291
44 7.015022
44 6.875124
44 6.582123
44 6.742630
44 6.805076
44 6.902947
44 6.639204
44 6.691489
44 6.634211
44 6.685416
44 6.663029
44 6.818972
44 6.678043
44 6.662837
44 6.745402
44 6.805948
44 6.588357
44 6.624995
44 6.625850
44 6.706384
44 6.701503
44 6.652333
44 6.590660
44 6.535171
44 6.716750
44 6.734200
44 6.654980
44 6.739630
44 6.730338
44 6.595165
44 6.809158
44 6.574996
44 6.763461
44 6.728333
44 6.834558
44 6.851579
44 6.614910
44 6.526424
44 6.655391
44 6.718748
44 6.694042
44 6.654712
44 6.792240
44 6.689858
44 6.598578
44 6.627629
44 6.667670
44 6.728982
44 6.689914
44 6.623468
44 6.658723
44 6.700831
44 6.732236
44 6.733688
44 6.702257
44 6.567071
44 6.776835
44 6.638306
44 6.643207
44 6.630334
44 6.724731
44 6.756095
44 7.209852
44 7.019425
44 6.897993
44 6.961716
44 6.954443
44 7.044154
44 7.173334
44 7.143973
44 7.029810
44 7.218026
44 7.147705
44 6.931625
44 7.114457
44 6.994238
44 7.029553
44 6.926092
44 7.210369
44 6.899017
44 7.124228
44 7.055682
44 7.133898
44 6.845131
44 7.026295
44 7.124806
44 7.010525
44 7.029276
44 7.251323
44 6.874475
44 7.066758
44 7.024018
44 7.111299
44 7.201288
44 7.048785
44 7.059749
44 6.901074
44 7.136547
44 7.211993
44 7.074459
44 7.163013
44 7.064779
44 7.029509
44 7.246141
44 7.119547
44 6.943491
44 7.140426
44 7.163189
44 7.031480
44 6.971563
44 7.072566
44 7.145469
44 7.103114
44 7.289830
44 7.177453
44 6.962156
44 7.117108
44 6.900270
44 7.207969
44 7.003490
44 7.250724
44 7.072841
44 7.456340
44 7.482698
44 7.586537
44 7.663395
44 7.657976
44 7.982720
44 7.594995
44 7.640262
44 7.703406
44 7.709597
44 7.744335
44 7.595247
44 7.432349
44 7.473640
44 7.743610
44 7.668555
44 7.505583
44 7.572318
44 7.725664
44 7.798370
44 7.475175
44 7.602980
44 7.742723
44 7.647379
44 7.641420
44 7.798968
44 7.524317
44 7.537857
44 7.577116
44 7.376255
44 7.635502
44 7.448078
44 7.490435
44 7.543270
44 7.630666
44 7.659946
44 7.660700
44 7.703321
44 7.539669
44 7.910613
44 7.758829
44 7.752345
44 7.715025
44 7.548968
44 7.573664
44 7.786579
44 7.652590
44 7.410751
44 7.552246
44 7.476601
44 7.507374
44 7.721227
44 7.742990
44 7.589905
44 7.605911
44 7.586568
44 7.469390
44 7.659053
44 7.514651
44 7.728973
44 7.982106
44 8.306674
44 7.967417
44 7.914217
44 7.855568
44 8.058158
44 7.936157
44 7.886276
44 7.797907
44 7.592399
44 7.608668
44 7.499233
44 7.846186
44 7.666835
44 7.654699
44 8.086701
44 8.329859
44 7.976528
44 7.502816
44 7.862518
44 7.878441
44 8.341075
44 8.003758
44 7.749892
44 7.553000
44 7.445871
44 7.713946
44 7.785502
44 7.598228
44 7.593737
44 8.090782
44 7.752944
44 7.390139
44 7.895036
44 8.052315
44 8.223712
44 7.967701
44 7.777628
44 7.948996
44 8.126839
44 7.925592
44 8.197978
44 8.960627
44 8.150122
44 7.832915
44 7.947553
44 7.669507
44 7.864626
44 8.416653
44 7.888232
44 7.738466
44 7.995108
44 7.791882
44 7.883745
44 7.946509
44 8.525898
44 8.485634
44 8.822524
44 8.579746
44 8.345915
44 7.094737
44 7.102278
44 7.251375
44 6.978203
44 7.015463
44 7.020217
44 7.080982
44 7.246177
44 7.121508
44 7.257745
44 7.189407
44 7.241110
44 7.166963
44 7.088693
44 7.027469
44 7.173376
44 7.290826
44 6.909945
44 7.042565
44 7.159296
44 7.245507
44 7.026614
44 7.053153
44 6.995843
44 7.138888
44 7.189895
44 7.137599
44 7.041137
44 7.048144
44 7.155134
44 7.181711
44 6.999025
44 7.009959
44 7.147056
44 7.136959
44 7.142490
44 7.077162
44 7.122757
44 7.071273
44 6.984964
44 7.154321
44 7.216008
44 7.069821
44 7.215818
44 7.053788
44 7.168578
44 7.186861
44 6.955974
44 7.081293
44 7.337418
44 6.954279
44 6.838301
44 7.041234
44 6.891067
44 7.300500
44 7.157646
44 7.118011
44 6.926479
44 7.232668
44 7.254566
44 7.486999
44 7.356858
44 7.529580
44 7.268767
44 7.425274
44 7.415097
44 6.973968
44 7.184520
44 7.194350
44 7.346939
44 7.362985
44 7.374492
44 7.186158
44 7.103614
44 7.604915
44 7.286482
44 7.251920
44 7.215772
44 7.273989
44 7.543252
44 7.424538
44 7.357737
44 7.519145
44 7.497194
44 7.271734
44 7.197858
44 7.547153
44 7.195907
44 7.414933
44 7.405381
44 7.421065
44 7.398145
44 7.197555
44 7.407928
44 7.350226
44 7.392722
44 7.496426
44 7.359667
44 7.266630
44 7.456542
44 7.386210
44 7.535379
44 7.360939
44 7.454105
44 7.274311
44 7.352328
44 7.494127
44 7.165606
44 7.291357
44 7.142214
44 7.333450
44 7.352628
44 7.472495
44 7.235352
44 7.228520
44 7.324298
44 7.168675
44 7.267480
44 7.440325
44 7.723283
44 6.898001
44 6.777949
44 6.829569
44 7.048859
44 6.927959
44 6.855128
44 6.837278
44 6.894171
44 6.829042
44 6.986939
44 6.887556
44 7.084852
44 6.675954
44 6.949884
44 6.766431
44 6.875281
44 6.655230
44 6.887791
44 7.058384
44 7.014658
44 6.827863
44 6.904310
44 6.784549
44 7.021606
44 6.784966
44 7.038380
44 7.099788
44 6.888404
44 6.960485
44 6.777257
44 6.916380
44 6.906828
44 6.975257
44 6.852465
44 7.112393
44 6.945033
44 6.801072
44 6.937551
44 6.962724
44 6.945560
44 6.882706
44 6.907491
44 6.836436
44 7.093839
44 6.885571
44 6.973932
44 7.037286
44 6.691565
44 6.957701
44 6.845725
44 6.761959
44 6.839353
44 6.934038
44 6.797968
44 6.938331
44 6.839450
44 6.937170
44 6.952057
44 7.023716
44 7.131544
44 7.336135
44 7.173733
44 7.031500
44 7.352290
44 7.277006
44 7.063892
44 7.042901
44 7.125885
44 7.087660
44 7.229870
44 6.996408
44 7.240104
44 7.214070
44 7.121282
44 7.156664
44 7.090138
44 7.355943
44 7.238836
44 7.009251
44 7.082984
44 7.104992
44 7.098568
44 6.977838
44 7.082970
44 7.104452
44 7.161693
44 7.150176
44 7.155873
44 7.038184
44 7.184748
44 7.292867
44 7.244344
44 6.994441
44 7.106664
44 7.167406
44 7.193487
44 7.010353
44 7.254968
44 7.324370
44 7.122384
44 7.320144
44 7.013121
44 7.219966
44 7.348051
44 7.183263
44 7.076393
44 6.998875
44 7.390247
44 7.033396
44 7.184998
44 7.188847
44 7.145752
44 7.179833
44 7.111368
44 7.057788
44 7.205642
44 7.227307
44 7.182321
44 7.119605
44 7.222229
44 7.006366
44 7.170374
44 7.195450
44 7.019109
44 6.949098
44 7.097526
44 6.917343
44 7.125258
44 7.041857
44 7.090555
44 7.018820
44 7.102225
44 7.156011
44 7.110741
44 7.012049
44 6.954260
44 6.884112
44 7.169679
44 7.120752
44 7.142151
44 6.984124
44 7.092888
44 6.941453
44 6.952198
44 7.127709
44 6.969657
44 7.074805
44 7.067777
44 6.928716
44 7.140695
44 7.109527
44 7.146283
44 7.223175
44 6.949591
44 7.092536
44 6.910362
44 6.956872
44 7.103628
44 7.063215
44 7.032409
44 6.950502
44 7.254920
44 7.097347
44 6.966302
44 7.142188
44 7.250661
44 7.171648
44 7.020517
44 7.069612
44 6.927636
44 6.987765
44 7.202848
44 7.127162
44 6.945818
44 6.890447
44 7.125888
44 7.012329
44 6.991876
44 7.081806
44 6.857194
44 7.115428
44 7.037583
44 7.069993
44 7.180055
44 7.027167
44 7.072478
44 7.197184
44 7.241620
44 7.128843
44 7.278021
44 7.067574
44 6.933682
44 7.227932
44 7.064509
44 7.116394
44 7.060934
44 7.025729
44 6.951899
44 7.111630
44 6.887887
44 7.104034
44 7.017534
44 6.893654
44 7.069223
44 6.841603
44 6.991141
44 6.967364
44 7.009062
44 6.974173
44 7.204741
44 7.147933
44 6.944509
44 7.006510
44 7.072268
44 6.736233
44 6.949151
44 6.934180
44 7.081335
44 6.833737
44 7.102433
44 7.020137
44 7.182650
44 6.996237
44 7.183339
44 7.161969
44 7.104066
44 7.084595
44 7.284327
44 6.921293
44 6.952216
44 6.951974
44 6.929031
44 7.020874
44 7.162679
44 7.002638
44 7.017894
44 6.950176
44 6.971995
44 7.115465
44 6.995863
44 6.911936
44 6.673275
44 6.661910
44 6.866942
44 6.852793
44 6.929922
44 6.800949
44 6.751284
44 7.083902
44 7.013599
44 6.833750
44 6.861666
44 6.800399
44 6.771500
44 6.880003
44 6.578687
44 6.676672
44 6.641258
44 6.808479
44 6.819705
44 6.659914
44 6.848894
44 6.695906
44 6.946203
44 6.675660
44 6.917997
44 6.816876
44 6.840966
44 6.637457
44 6.666670
44 6.725611
44 6.831527
44 6.778344
44 6.797341
44 6.700656
44 6.748843
44 6.732232
44 6.824429
44 6.801435
44 6.794452
44 6.738608
44 6.750539
44 6.854167
44 6.869315
44 6.984181
44 6.796043
44 6.747709
44 6.769557
44 6.721021
44 6.772198
44 6.972725
44 6.742255
44 6.794675
44 6.766854
44 6.937966
44 6.632855
44 6.531573
44 6.867445
44 6.872454
44 6.872460
44 8.126532
44 8.035308
44 8.295030
44 7.899408
44 7.817599
44 7.876352
44 7.831459
44 7.670994
44 7.902799
44 7.751584
44 7.697182
44 7.955568
44 7.968765
44 7.991547
44 7.924099
44 7.965819
44 7.776243
44 7.942436
44 7.889919
44 7.810506
44 7.957498
44 7.810055
44 7.652181
44 7.702881
44 8.056140
44 7.740498
44 8.061682
44 7.729234
44 7.936604
44 7.596402
44 7.908772
44 7.765857
44 8.301813
44 7.988640
44 7.835485
44 7.925809
44 7.922060
44 7.778276
44 7.971344
44 7.863226
44 8.101365
44 8.052153
44 7.853353
44 8.088662
44 8.112758
44 7.818560
44 8.179933
44 8.289220
44 8.082210
44 7.961951
44 8.014715
44 7.730741
44 7.933484
44 8.079049
44 8.012420
44 8.084275
44 7.882139
44 7.856654
44 7.474687
44 7.881773
44 6.551953
44 6.803312
44 6.561436
44 6.658888
44 6.604307
44 6.531395
44 6.689496
44 6.576714
44 6.777298
44 6.687674
44 6.635385
44 6.766585
44 6.667120
44 6.641800
44 6.630203
44 6.673857
44 6.628834
44 6.821581
44 6.779624
44 6.663767
44 6.799075
44 6.631467
44 6.532498
44 6.606378
44 6.716462
44 6.706486
44 6.686500
44 6.726712
44 6.697244
44 6.627005
44 6.569467
44 6.694420
44 6.687666
44 6.581497
44 6.585961
44 6.797497
44 6.634612
44 6.622558
44 6.631095
44 6.745220
44 6.745301
44 6.743625
44 6.773605
44 6.735285
44 6.728026
44 6.671273
44 6.605870
44 6.701911
44 6.683895
44 6.602423
44 6.682240
44 6.821885
44 6.643100
44 6.671348
44 6.717515
44 6.673151
44 6.719426
44 6.658665
44 6.538291
44 6.563835
44 7.883176
44 7.913444
44 7.652570
44 8.006594
44 7.591189
44 8.103584
44 8.064809
44 8.074697
44 8.067058
44 8.082544
44 7.837463
44 8.040214
44 7.786996
44 7.895197
44 7.835384
44 7.679793
44 8.071767
44 7.795759
44 7.939640
44 7.775374
44 8.034040
44 8.184360
44 7.962133
44 8.106042
44 8.133700
44 8.006982
44 7.732505
44 8.036580
44 7.938392
44 8.054242
44 7.934613
44 8.004051
44 8.056174
44 7.928552
44 7.969659
44 7.884683
44 7.971465
44 7.968474
44 8.219598
44 7.862901
44 8.104790
44 8.058583
44 7.864148
44 7.986685
44 8.076102
44 7.757733
44 8.192598
44 8.052889
44 8.200807
44 8.124336
44 7.865553
44 8.238823
44 8.033997
44 8.152958
44 7.900287
44 8.121337
44 8.227888
44 7.956702
44 7.835156
44 7.958767
44 7.157714
44 7.169151
44 7.152843
44 7.170630
44 7.086339
44 7.368588
44 7.342714
44 7.149279
44 7.016303
44 7.174657
44 7.106073
44 7.217211
44 7.105335
44 7.159085
44 7.126429
44 6.972673
44 6.918210
44 7.039918
44 7.030501
44 7.143190
44 7.095970
44 7.178956
44 6.891400
44 7.235571
44 7.181558
44 7.060480
44 7.062498
44 7.142855
44 7.048084
44 6.850781
44 7.129709
44 7.173909
44 7.166510
44 7.196916
44 7.284179
44 7.194255
44 6.977421
44 7.287802
44 7.166963
44 7.183485
44 7.243194
44 7.301160
44 7.212188
44 7.153855
44 7.067651
44 6.937061
44 7.017291
44 7.170405
44 6.932099
44 7.137183
44 6.930519
44 7.102775
44 7.028663
44 7.115956
44 7.261108
44 7.015522
44 6.903362
44 7.086187
44 7.286674
44 7.124413
44 7.857256
44 7.574623
44 7.882533
44 7.773550
44 7.628157
44 7.669530
44 7.841596
44 7.636032
44 7.811291
44 7.580582
44 7.701861
44 7.944565
44 7.505310
44 7.587621
44 7.898760
44 7.416027
44 7.448244
44 7.837597
44 7.684414
44 7.853151
44 7.898048
44 7.937594
44 7.707959
44 7.759860
44 7.763366
44 7.733973
44 7.729304
44 7.959893
44 7.787190
44 7.698358
44 7.736039
44 7.610405
44 7.674633
44 7.921291
44 7.785974
44 7.892011
44 7.795698
44 7.676947
44 7.357006
44 7.666069
44 7.671862
44 7.689400
44 7.591599
44 7.707246
44 8.095697
44 7.651775
44 7.938227
44 7.652108
44 7.377595
44 7.848844
44 7.775937
44 7.864143
44 7.773610
44 7.727665
44 7.965788
44 7.975512
44 7.628508
44 7.801502
44 7.377186
44 7.688797
44 6.903526
44 6.831236
44 7.068702
44 7.100246
44 6.946458
44 6.949473
44 7.105972
44 6.975175
44 6.928957
44 7.055341
44 7.048229
44 6.950343
44 6.852339
44 7.088455
44 7.064301
44 7.023114
44 7.047494
44 7.242459
44 7.162397
44 6.991700
44 7.005928
44 7.041517
44 7.278669
44 7.216902
44 7.128122
44 7.094192
44 7.219991
44 7.011427
44 7.271441
44 7.073335
44 7.328894
44 7.178078
44 7.141316
44 6.997878
44 7.280161
44 7.422526
44 7.352607
44 6.931194
44 6.855728
44 7.042610
44 7.264442
44 7.070501
44 7.147107
44 7.031982
44 7.298276
44 6.970804
44 7.145380
44 7.079663
44 6.977126
44 7.140211
44 7.396769
44 7.209106
44 7.020536
44 7.112864
44 7.019594
44 6.899192
44 7.206730
44 7.127832
44 7.311486
44 7.250572
44 7.210042
44 7.335212
44 7.376951
44 7.165654
44 7.320847
44 7.057582
44 7.333335
44 7.071987
44 7.201563
44 7.392404
44 7.126607
44 7.253394
44 7.146808
44 6.935786
44 7.030072
44 7.400232
44 6.985727
44 7.400189
44 7.435890
44 7.234141
44 7.373187
44 7.133159
44 7.316518
44 7.605010
44 7.228030
44 7.180517
44 7.221528
44 7.349974
44 7.165677
44 7.369133
44 7.130507
44 6.923261
44 7.380205
44 7.043176
44 7.163670
44 7.173392
44 7.163444
44 7.359755
44 6.998889
44 7.141863
44 7.220722
44 7.266506
44 7.020461
44 6.852710
44 7.356907
44 7.055391
44 7.122032
44 7.294896
44 7.273412
44 7.292314
44 7.372421
44 7.176711
44 7.268587
44 6.963357
44 7.062886
44 7.215086
44 7.234437
44 7.147316
44 7.133668
44 7.384133
44 8.459693
44 8.292437
44 8.291297
44 8.145849
44 8.190429
44 8.023851
44 8.318378
44 8.045266
44 8.043695
44 8.100906
44 8.461876
44 8.080618
44 8.157818
44 8.150377
44 8.088153
44 8.309726
44 8.170703
44 8.120958
44 8.057002
44 8.530115
44 8.065472
44 8.227535
44 8.128572
44 8.276948
44 8.182021
44 8.594248
44 8.382756
44 8.278210
44 8.676263
44 8.340442
44 8.416731
44 8.296704
44 8.058416
44 8.268828
44 8.167516
44 8.450655
44 8.421527
44 8.627891
44 8.482192
44 8.253297
44 8.126606
44 8.289554
44 8.501796
44 8.449685
44 7.945351
44 8.108470
44 8.161537
44 8.311039
44 8.172961
44 7.966549
44 8.215636
44 8.405566
44 8.120776
44 8.063538
44 8.238399
44 8.071697
44 7.958913
44 8.070198
44 8.012022
44 8.210773
44 7.287012
44 7.346284
44 7.278943
44 7.477543
44 7.165971
44 7.376127
44 7.167936
44 7.352136
44 7.212983
44 7.053080
44 7.332873
44 7.250655
44 7.408626
44 7.332747
44 7.135912
44 7.178306
44 7.307073
44 7.359855
44 7.456730
44 7.255981
44 7.294764
44 7.333187
44 7.139415
44 7.301436
44 7.387350
44 7.316561
44 7.410869
44 7.133165
44 7.313678
44 7.503901
44 7.233676
44 7.394148
44 7.233188
44 7.466674
44 7.299337
44 7.459503
44 7.453578
44 7.410688
44 7.057206
44 7.276750
44 7.262770
44 7.116697
44 7.200408
44 7.372127
44 7.264845
44 7.086967
44 7.141989
44 7.185548
44 7.208870
44 7.246900
44 7.236574
44 7.197611
44 7.075082
44 7.203485
44 7.274893
44 7.256626
44 7.035686
44 7.107809
44 7.235862
44 7.021914
44 7.300127
44 7.548683
44 7.195747
44 7.294333
44 7.341757
44 7.160007
44 7.200417
44 7.298805
44 7.355812
44 7.436757
44 7.431600
44 7.767697
44 7.727130
44 7.296276
44 7.444636
44 7.524679
44 7.304552
44 7.261806
44 7.340528
44 7.428719
44 7.348282
44 7.236903
44 7.379008
44 7.354650
44 7.472304
44 7.259660
44 7.425304
44 7.324922
44 7.185704
44 7.213162
44 7.440882
44 7.325355
44 7.234105
44 7.272906
44 7.055608
44 7.420792
44 7.189554
44 7.390804
44 7.296735
44 7.270460
44 7.322608
44 7.339067
44 7.106576
44 7.326070
44 7.229335
44 7.235123
44 7.412999
44 7.296628
44 7.268712
44 7.647177
44 7.198531
44 7.417744
44 7.034934
44 7.707606
44 7.259305
44 7.117730
44 7.231399
44 7.529986
44 7.482130
44 7.361292
44 7.119779
44 7.032000
44 7.032515
44 7.237006
44 6.971039
44 7.160412
44 7.169075
44 7.138706
44 7.419412
44 7.468778
44 7.268347
44 7.196917
44 7.118673
44 7.050407
44 7.193693
44 7.238671
44 7.120949
44 7.085206
44 7.144410
44 7.134501
44 7.038765
44 7.131534
44 7.294545
44 7.279300
44 7.055250
44 7.082474
44 7.055532
44 7.231454
44 7.124039
44 7.272056
44 7.156334
44 7.129676
44 7.050480
44 7.069139
44 7.069133
44 6.933045
44 6.979128
44 7.158652
44 7.038653
44 7.048557
44 7.073745
44 7.059980
44 6.965622
44 7.169214
44 6.957349
44 7.093100
44 7.177753
44 7.055918
44 6.940861
44 7.138532
44 7.081447
44 6.990200
44 7.004324
44 7.148039
44 6.871259
44 7.120588
44 7.012527
44 7.156789
44 7.208276
44 7.225898
44 7.155367
44 7.103917
44 6.869979
44 7.153621
44 7.089786
44 7.168617
44 7.007824
44 7.051460
44 6.993801
44 7.102545
44 7.177572
44 7.119808
44 7.400770
44 7.178778
44 7.262348
44 7.012038
44 6.963346
44 7.193841
44 7.014762
44 7.126899
44 6.961589
44 7.140667
44 7.106042
44 6.865986
44 6.959358
44 7.330581
44 6.915853
44 7.118641
44 7.242061
44 7.119093
44 7.022467
44 7.220413
44 7.187335
44 7.002114
44 6.961933
44 7.021704
44 6.906706
44 6.858299
44 7.083551
44 7.127789
44 6.875592
44 7.174134
44 6.985759
44 7.029806
44 6.878537
44 7.075991
44 7.056428
44 6.968885
44 7.029970
44 7.324573
44 7.048183
44 7.117061
44 6.907205
44 7.098269
44 7.271247
44 6.784462
44 7.256669
44 7.185474
44 6.880846
44 7.171660
44 6.737096
44 6.607476
44 6.712523
44 6.828909
44 6.689527
44 6.759780
44 6.621937
44 6.658770
44 6.793779
44 6.707028
44 6.650034
44 6.616819
44 6.634376
44 6.731063
44 6.732618
44 6.611183
44 6.705112
44 6.672876
44 6.878897
44 6.733024
44 6.592851
44 6.735400
44 6.816402
44 6.833305
44 6.876220
44 6.763606
44 6.787076
44 6.707481
44 6.803540
44 6.675231
44 6.690456
44 6.730437
44 6.662450
44 6.769642
44 6.589833
44 6.678507
44 6.734465
44 6.660378
44 6.730616
44 6.606776
44 6.793117
44 6.913782
44 6.624685
44 6.645091
44 6.625770
44 6.640338
44 6.814695
44 6.695857
44 6.770489
44 6.733470
44 6.694559
44 6.575840
44 6.633913
44 6.698714
44 6.729661
44 6.675151
44 6.691021
44 6.792174
44 6.718374
44 6.743888
44 6.034749
44 6.182886
44 6.192136
44 5.952346
44 6.021037
44 6.137408
44 6.128940
44 6.178373
44 6.273318
44 6.113382
44 6.160538
44 6.173303
44 6.200925
44 6.060485
44 6.204643
44 6.062537
44 6.075668
44 6.050283
44 6.200207
44 6.226740
44 6.145261
44 6.172780
44 6.009890
44 6.186044
44 6.107357
44 6.252951
44 6.076347
44 6.029354
44 6.039826
44 6.003559
44 6.129594
44 5.979320
44 6.054410
44 6.092009
44 6.151542
44 6.141558
44 6.257492
44 6.201364
44 6.127898
44 6.130340
44 6.230266
44 6.244654
44 6.042403
44 6.018848
44 6.113253
44 6.180567
44 6.107477
44 6.116273
44 6.133560
44 6.224843
44 6.177703
44 6.003981
44 6.118880
44 6.223240
44 6.209976
44 6.101062
44 6.093976
44 6.035039
44 6.053123
44 5.990490
44 6.941926
44 6.959337
44 7.151555
44 6.919569
44 6.982047
44 7.122171
44 7.108263
44 7.021582
44 6.992933
44 6.947070
44 6.852061
44 6.960171
44 6.933906
44 7.143339
44 7.131306
44 6.825909
44 6.852529
44 7.140625
44 7.101612
44 6.745811
44 6.918007
44 6.911278
44 6.946924
44 7.063350
44 7.129049
44 6.953246
44 7.140145
44 6.940603
44 6.972030
44 7.047026
44 7.294527
44 7.077523
44 7.145946
44 6.956886
44 7.064354
44 7.018232
44 6.971135
44 7.039875
44 6.911667
44 7.018100
44 6.991625
44 6.983659
44 6.874300
44 6.960997
44 7.135584
44 7.003660
44 7.149086
44 6.829451
44 7.044499
44 7.039581
44 6.989284
44 7.018612
44 7.106068
44 7.040278
44 7.277193
44 7.183649
44 7.167914
44 6.831585
44 7.016451
44 7.158258
44 6.618224
44 6.589614
44 6.727283
44 6.499076
44 6.546959
44 6.652604
44 6.660373
44 6.780497
44 6.602516
44 6.562558
44 6.451851
44 6.491443
44 6.646686
44 6.592829
44 6.796489
44 6.635217
44 6.676322
44 6.545874
44 6.712065
44 6.664764
44 6.457911
44 6.602121
44 6.555823
44 6.722384
44 6.545391
44 6.574635
44 6.633261
44 6.610625
44 6.697443
44 6.571208
44 6.672732
44 6.693810
44 6.566340
44 6.621470
44 6.661712
44 6.575368
44 6.623045
44 6.594785
44 6.595423
44 6.686931
44 6.570194
44 6.561206
44 6.709976
44 6.568150
44 6.649163
44 6.648602
44 6.659530
44 6.693025
44 6.603247
44 6.720996
44 6.501346
44 6.641778
44 6.758883
44 6.463291
44 6.636489
44 6.592105
44 6.578271
44 6.622518
44 6.538968
44 6.712610
44 6.572315
44 6.566397
44 6.729756
44 6.443279
44 6.522627
44 6.693397
44 6.743066
44 6.802044
44 6.708243
44 6.587451
44 6.559569
44 6.525137
44 6.582684
44 6.741946
44 6.556187
44 6.606326
44 6.455247
44 6.557325
44 6.700551
44 6.618849
44 6.606094
44 6.628318
44 6.527479
44 6.397140
44 6.574915
44 6.625400
44 6.652265
44 6.686502
44 6.490928
44 6.577359
44 6.608843
44 6.517858
44 6.635629
44 6.382815
44 6.672314
44 6.403119
44 6.437678
44 6.577343
44 6.511763
44 6.501049
44 6.541969
44 6.587453
44 6.484347
44 6.502890
44 6.700179
44 6.619143
44 6.510455
44 6.538299
44 6.487476
44 6.537854
44 6.685487
44 6.461978
44 6.539688
44 6.584954
44 6.408067
44 6.478279
44 6.533589
44 6.579203
44 6.462025
44 6.690222
44 7.929614
44 7.982443
44 8.578126
44 8.428731
44 8.046381
44 8.157824
44 8.373081
44 8.104661
44 8.095991
44 8.370428
44 8.180021
44 8.227096
44 8.525220
44 8.104089
44 8.052553
44 8.163071
44 8.036962
44 8.101833
44 8.107785
44 8.199168
44 8.104849
44 8.570903
44 8.378132
44 8.559267
44 8.445677
44 8.309124
44 8.511917
44 8.094722
44 8.360506
44 8.193446
44 8.267348
44 8.274939
44 8.229505
44 8.192338
44 8.249707
44 8.467446
44 8.397427
44 8.554618
44 8.538530
44 8.172930
44 8.023515
44 8.268568
44 7.983093
44 8.257368
44 8.382945
44 8.409803
44 8.203308
44 7.788815
44 8.176768
44 8.501073
44 8.470806
44 8.277559
44 8.315691
44 8.189384
44 8.210011
44 8.036624
44 8.360973
44 8.218924
44 8.202459
44 8.112612
44 6.628286
44 6.565553
44 6.468420
44 6.441136
44 6.596768
44 6.362431
44 6.647632
44 6.564879
44 6.426847
44 6.605153
44 6.542126
44 6.605981
44 6.473420
44 6.524859
44 6.527136
44 6.493260
44 6.401389
44 6.369734
44 6.497833
44 6.425970
44 6.503971
44 6.534113
44 6.438736
44 6.387063
44 6.613509
44 6.516978
44 6.581478
44 6.607821
44 6.556532
44 6.492213
44 6.400575
44 6.623683
44 6.425949
44 6.537242
44 6.638858
44 6.611118
44 6.499214
44 6.371034
44 6.467724
44 6.484404
44 6.555376
44 6.519002
44 6.425307
44 6.584033
44 6.568097
44 6.564706
44 6.515108
44 6.380482
44 6.438524
44 6.424903
44 6.412788
44 6.454788
44 6.423797
44 6.568716
44 6.634867
44 6.488352
44 6.507651
44 6.468497
44 6.474450
44 6.519645
44 6.899089
44 7.051653
44 7.117510
44 7.193185
44 6.996138
44 7.081704
44 7.270134
44 7.029244
44 7.039720
44 7.079283
44 7.002698
44 7.168377
44 7.136557
44 7.059410
44 7.089552
44 6.983180
44 6.993605
44 7.110297
44 7.046827
44 7.123547
44 7.080373
44 6.938825
44 7.077762
44 7.091496
44 7.063418
44 7.109977
44 6.942628
44 7.142404
44 6.977472
44 6.908385
44 7.066118
44 7.037593
44 6.943739
44 7.032364
44 7.161000
44 7.033065
44 7.014200
44 7.064603
44 7.089709
44 7.008584
44 6.973289
44 7.012460
44 7.138743
44 7.090895
44 7.166169
44 6.951068
44 7.037982
44 7.121575
44 7.194570
44 6.936295
44 7.139661
44 6.931678
44 6.961723
44 7.085241
44 7.009807
44 7.160204
44 7.119582
44 7.085786
44 7.009032
44 6.999828
44 6.933903
44 6.896663
44 6.977018
44 7.099518
44 6.916408
44 6.978068
44 6.966757
44 7.030190
44 6.968697
44 7.025297
44 6.997240
44 6.990359
44 6.955564
44 6.990506
44 7.029248
44 6.924395
44 7.051153
44 6.930942
44 7.107281
44 7.012751
44 7.082056
44 6.924439
44 7.000068
44 6.960978
44 6.898415
44 7.070940
44 7.063995
44 6.985316
44 7.042484
44 6.966056
44 6.976604
44 6.988578
44 6.784245
44 6.885789
44 6.959808
44 7.012893
44 6.962990
44 6.871246
44 6.856964
44 7.049564
44 6.945861
44 6.859100
44 6.847237
44 6.862602
44 6.960943
44 6.879515
44 6.917915
44 7.062393
44 6.831875
44 6.831519
44 6.908952
44 7.038747
44 6.948414
44 6.866183
44 7.127123
44 6.815899
44 6.979428
44 7.004742
44 6.988571
44 6.879101
44 6.964754
44 6.907185
44 6.814543
44 6.706480
44 6.725757
44 6.803153
44 6.916656
44 6.969499
44 6.938155
44 6.794437
44 6.927480
44 6.879576
44 6.775540
44 7.035991
44 6.863047
44 6.838968
44 6.899832
44 7.032482
44 6.973577
44 6.889158
44 6.845125
44 6.758092
44 6.956333
44 6.869508
44 6.771222
44 6.912237
44 6.790516
44 6.726394
44 6.917532
44 6.864921
44 6.884959
44 6.851898
44 6.795034
44 6.888006
44 7.016632
44 6.971004
44 6.721318
44 6.967598
44 6.933235
44 6.916665
44 6.925219
44 6.763813
44 6.774199
44 6.863199
44 6.891897
44 6.907071
44 6.740315
44 6.849779
44 6.874495
44 6.825994
44 6.846414
44 6.863084
44 6.849622
44 6.888339
44 6.737785
44 6.803720
44 6.932155
44 6.869245
44 6.920935
44 6.940672
44 7.308064
44 7.241441
44 7.262208
44 7.004505
44 7.238992
44 7.355233
44 7.274713
44 7.280777
44 7.246396
44 7.107937
44 7.315282
44 7.098947
44 7.198281
44 7.174738
44 7.003015
44 7.199383
44 7.244062
44 7.178341
44 7.037892
44 7.411908
44 7.190400
44 7.167946
44 7.178896
44 7.103213
44 6.960852
44 7.174780
44 7.435005
44 7.041883
44 7.191282
44 7.268977
44 7.135184
44 6.965602
44 7.225865
44 7.194199
44 7.048398
44 7.180256
44 7.256800
44 7.251945
44 7.218294
44 6.977675
44 7.068833
44 7.216867
44 7.244258
44 7.007840
44 7.027705
44 7.262718
44 7.113395
44 7.465099
44 7.383981
44 7.068519
44 7.137464
44 7.348108
44 7.281443
44 7.636485
44 7.305201
44 7.305828
44 7.200690
44 7.487773
44 7.326963
44 7.380607
44 6.637330
44 6.642937
44 6.631328
44 6.791826
44 6.840065
44 6.517678
44 6.582953
44 6.833618
44 6.640055
44 6.759253
44 6.750806
44 6.921506
44 6.626530
44 6.819389
44 6.770039
44 6.685788
44 6.614079
44 6.662768
44 6.631981
44 6.665805
44 6.761869
44 6.613730
44 6.637487
44 6.686796
44 6.632223
44 6.706787
44 6.757286
44 6.837493
44 6.764923
44 6.684548
44 6.692974
44 6.575131
44 6.596084
44 6.528374
44 6.636681
44 6.709921
44 6.693803
44 6.605057
44 6.543349
44 6.683605
44 6.691548
44 6.645055
44 6.718896
44 6.831592
44 6.748279
44 6.824538
44 6.763382
44 6.779445
44 6.668453
44 6.650227
44 6.712554
44 6.800822
44 6.795827
44 6.713845
44 6.696735
44 6.660916
44 6.864982
44 6.838859
44 6.744684
44 6.428379
44 6.242907
44 6.379977
44 6.415838
44 6.320242
44 6.264817
44 6.249320
44 6.144323
44 6.213023
44 6.231187
44 6.230843
44 6.159698
44 6.044382
44 6.069237
44 6.191782
44 6.229217
44 6.088167
44 6.181061
44 6.250378
44 6.291379
44 6.383765
44 6.335816
44 6.240397
44 6.312102
44 6.271872
44 6.330621
44 6.306707
44 6.216806
44 6.377098
44 6.271189
44 6.155039
44 6.442416
44 6.162764
44 6.171424
44 6.250999
44 6.304466
44 6.063859
44 6.285380
44 6.202251
44 6.261669
44 6.107629
44 6.160985
44 6.184237
44 6.323042
44 6.323228
44 6.308030
44 6.242162
44 6.210272
44 6.252672
44 6.305423
44 6.243791
44 6.235909
44 6.180871
44 6.317523
44 6.046931
44 6.216511
44 6.378212
44 6.122602
44 6.151813
44 6.109163
44 6.305738
44 7.536910
44 7.338552
44 7.372634
44 7.425076
44 7.441253
44 7.547658
44 7.361197
44 7.258036
44 7.618457
44 7.453036
44 7.494179
44 7.605033
44 7.478620
44 7.423489
44 7.543080
44 7.559214
44 7.601441
44 7.538737
44 7.369857
44 7.303973
44 7.286367
44 7.676489
44 7.543825
44 7.553639
44 7.736261
44 7.484092
44 7.562515
44 7.664378
44 7.817615
44 7.803764
44 7.553253
44 7.540683
44 7.699191
44 7.359870
44 7.556634
44 7.486367
44 7.343065
44 7.548881
44 7.719562
44 7.732022
44 7.733261
44 7.543395
44 7.762272
44 7.514168
44 7.526429
44 7.633754
44 7.466569
44 7.258106
44 7.439207
44 7.804946
44 7.671255
44 7.282169
44 7.860052
44 7.753698
44 7.597309
44 7.651622
44 7.767587
44 7.791951
44 7.503587
44 7.470869
44 7.050867
44 7.030382
44 6.860537
44 6.637329
44 6.854413
44 6.874093
44 6.744160
44 6.966743
44 6.838728
44 6.687562
44 6.961739
44 6.766444
44 6.880688
44 6.853152
44 6.852322
44 6.650019
44 6.700858
44 6.663978
44 6.993099
44 6.766080
44 6.881708
44 6.772761
44 6.770185
44 6.742628
44 6.918388
44 6.705256
44 6.716386
44 6.840723
44 6.850147
44 6.765929
44 6.932238
44 6.786251
44 6.890011
44 6.634836
44 6.893102
44 6.792407
44 6.865265
44 6.898054
44 6.968688
44 6.903833
44 6.611588
44 6.629617
44 6.957009
44 6.759775
44 6.688489
44 6.764361
44 6.746046
44 6.731854
44 6.732088
44 6.654116
44 6.699033
44 6.759718
44 6.605401
44 6.669118
44 6.814205
44 6.916867
44 6.774002
44 6.713632
44 6.818790
44 6.698547
44 7.139254
44 7.016015
44 6.858279
44 6.898479
44 7.093039
44 6.896072
44 7.268125
44 7.112588
44 6.846510
44 6.897589
44 7.025223
44 6.725348
44 6.846242
44 6.863565
44 6.830600
44 7.138464
44 6.759768
44 7.037420
44 7.075950
44 6.805661
44 6.982587
44 7.043122
44 7.000479
44 6.738502
44 6.907998
44 6.944425
44 6.957709
44 6.811108
44 6.994867
44 7.002612
44 6.915661
44 6.996291
44 6.975475
44 7.076358
44 7.133722
44 7.108007
44 6.925725
44 6.882534
44 7.075604
44 7.024377
44 6.928456
44 6.903387
44 6.958974
44 6.998639
44 7.028031
44 6.887241
44 6.906221
44 7.056405
44 6.944436
44 6.813414
44 6.819854
44 6.995033
44 6.840524
44 6.947014
44 6.665234
44 6.884522
44 7.057140
44 6.906247
44 6.801315
44 6.888172
44 7.373737
44 7.284377
44 7.291170
44 7.398269
44 7.396286
44 7.485713
44 7.206431
44 7.453296
44 7.430687
44 7.525086
44 7.532434
44 7.366771
44 7.208293
44 7.251048
44 7.539679
44 7.486849
44 7.515267
44 7.281528
44 7.148818
44 7.320318
44 7.205888
44 7.355559
44 7.409080
44 7.216292
44 7.261593
44 7.241252
44 7.279213
44 7.540968
44 7.230970
44 7.138714
44 7.320099
44 7.501527
44 7.240452
44 7.332324
44 7.414695
44 7.354377
44 7.300841
44 7.470174
44 7.613426
44 7.363179
44 7.286790
44 7.369914
44 7.178971
44 7.365560
44 7.380978
44 7.233132
44 7.431721
44 7.052054
44 7.191241
44 7.369147
44 7.136170
44 7.351945
44 7.507341
44 7.525407
44 7.029971
44 7.307860
44 7.247505
44 7.365600
44 7.119115
44 7.021014
44 7.230076
44 7.043532
44 7.112769
44 6.891739
44 7.033318
44 7.046090
44 7.065024
44 7.157921
44 7.234435
44 7.091989
44 7.192830
44 7.117020
44 7.224110
44 7.249151
44 7.190466
44 7.041223
44 7.137949
44 7.431317
44 7.110716
44 7.116583
44 6.945916
44 7.079768
44 6.898469
44 7.193322
44 6.941116
44 7.086872
44 7.065590
44 6.976814
44 6.846116
44 6.971784
44 7.145445
44 7.023922
44 7.157239
44 7.303939
44 6.940788
44 7.020246
44 6.994599
44 6.913614
44 7.083163
44 6.930479
44 7.009027
44 7.110582
44 7.003167
44 7.010709
44 6.984604
44 7.002785
44 7.180483
44 7.074694
44 7.112827
44 7.097707
44 6.784142
44 7.074513
44 7.064118
44 6.981896
44 7.168974
44 7.041795
44 7.258831
44 7.053358
44 7.165137
44 6.895397
44 6.610902
44 6.676025
44 6.534071
44 6.574376
44 6.724929
44 6.741037
44 6.644919
44 6.659021
44 6.555428
44 6.621162
44 6.553706
44 6.652175
44 6.729712
44 6.589723
44 6.548493
44 6.650703
44 6.645554
44 6.750938
44 6.643097
44 6.880575
44 6.681068
44 6.583151
44 6.715040
44 6.718902
44 6.689299
44 6.721211
44 6.628567
44 6.574628
44 6.641444
44 6.630741
44 6.658640
44 6.630249
44 6.801406
44 6.541784
44 6.566851
44 6.514116
44 6.603124
44 6.823238
44 6.750106
44 6.561616
44 6.586006
44 6.503223
44 6.483001
44 6.473574
44 6.568884
44 6.600290
44 6.541156
44 6.574432
44 6.470380
44 6.425084
44 6.493761
44 6.405009
44 6.708309
44 6.405356
44 6.462808
44 6.606963
44 6.497918
44 6.589222
44 6.477937
44 6.624269
44 7.361255
44 6.944218
44 7.017640
44 6.700136
44 7.168372
44 6.940957
44 7.104320
44 7.046568
44 6.955742
44 6.888172
44 6.971826
44 7.078950
44 6.934935
44 7.014004
44 6.926486
44 6.924925
44 7.182350
44 7.047770
44 7.006256
44 7.100522
44 6.963919
44 6.990674
44 6.907670
44 6.931152
44 7.086323
44 6.944115
44 6.739699
44 6.799075
44 6.906355
44 7.035932
44 6.957384
44 6.966746
44 6.751439
44 6.934365
44 6.930681
44 7.050090
44 7.121320
44 6.866319
44 6.892894
44 6.904462
44 7.057786
44 7.194320
44 6.927506
44 6.893643
44 6.974718
44 7.001481
44 7.016517
44 6.944683
44 7.002252
44 6.878936
44 7.079748
44 7.085355
44 6.974857
44 7.081355
44 6.981553
44 7.152764
44 7.055967
44 7.100752
44 6.994619
44 7.145929
44 6.697206
44 6.752792
44 6.706316
44 6.744092
44 6.660261
44 6.621137
44 6.609993
44 6.789051
44 6.841760
44 6.704007
44 6.550202
44 6.700368
44 6.756423
44 6.607531
44 6.799470
44 6.584532
44 6.699337
44 6.673270
44 6.778008
44 6.819252
44 6.754923
44 6.804398
44 6.621825
44 6.615974
44 6.687317
44 6.790528
44 6.829688
44 6.647467
44 6.579248
44 6.653435
44 6.717785
44 6.731435
44 6.695209
44 6.713554
44 6.651831
44 6.773137
44 6.769958
44 6.878079
44 6.744796
44 6.671097
44 6.635367
44 6.699582
44 6.793451
44 6.922060
44 6.742958
44 6.922352
44 6.758505
44 6.792300
44 6.693061
44 6.906327
44 6.993226
44 6.686196
44 6.776762
44 6.842131
44 6.738581
44 6.895903
44 6.674206
44 6.640211
44 6.687487
44 6.734968
44 7.177252
44 7.247895
44 7.480181
44 7.321800
44 7.303590
44 7.373009
44 7.318000
44 7.091645
44 7.252339
44 7.278298
44 7.180132
44 7.358079
44 7.275836
44 7.155970
44 7.293227
44 7.172053
44 7.416296
44 7.115169
44 7.289962
44 7.385860
44 7.184860
44 7.190530
44 7.146250
44 6.996317
44 7.062424
44 7.296160
44 7.284908
44 7.326042
44 7.280020
44 7.054906
44 7.359183
44 7.410785
44 7.331567
44 7.069227
44 7.437045
44 7.296661
44 7.329530
44 7.390518
44 7.136494
44 7.210217
44 7.259139
44 7.093520
44 6.980445
44 7.144107
44 7.263623
44 7.328725
44 7.251194
44 7.200365
44 7.361151
44 7.366593
44 7.160774
44 7.086807
44 7.205807
44 7.202441
44 7.194370
44 7.046651
44 7.305930
44 7.273199
44 7.099697
44 7.251950
44 6.964211
44 7.273348
44 6.967579
44 6.955033
44 6.987055
44 7.144354
44 7.191738
44 6.924803
44 7.006209
44 7.082028
44 7.051311
44 7.143514
44 6.832224
44 7.149617
44 6.982787
44 7.046077
44 6.962555
44 6.967312
44 7.027203
44 7.041861
44 6.981648
44 7.216570
44 7.140824
44 7.030914
44 6.919428
44 6.787362
44 7.097085
44 7.109361
44 7.002457
44 7.128213
44 6.950092
44 7.111311
44 6.882057
44 7.144234
44 7.085401
44 7.074364
44 6.878975
44 7.031420
44 7.157565
44 7.025173
44 6.935778
44 7.104987
44 6.968886
44 7.179666
44 7.101762
44 7.125163
44 7.114725
44 7.178395
44 7.027463
44 6.926464
44 7.131862
44 7.222886
44 6.864235
44 7.002512
44 7.049389
44 7.179318
44 7.034714
44 6.989526
44 7.121066
44 7.253156
44 6.664682
44 6.564415
44 6.283772
44 6.375755
44 6.481245
44 6.638097
44 6.427384
44 6.638311
44 6.431064
44 6.495419
44 6.635711
44 6.536004
44 6.370804
44 6.663574
44 6.387732
44 6.664054
44 6.440871
44 6.573275
44 6.335391
44 6.475186
44 6.486985
44 6.417661
44 6.418310
44 6.693006
44 6.493629
44 6.398809
44 6.458594
44 6.550055
44 6.692621
44 6.610321
44 6.573711
44 6.433402
44 6.579614
44 6.565699
44 6.601096
44 6.519227
44 6.541522
44 6.469086
44 6.505772
44 6.615005
44 6.530262
44 6.569872
44 6.442942
44 6.560382
44 6.551936
44 6.614354
44 6.470608
44 6.345639
44 6.364512
44 6.422204
44 6.350048
44 6.624438
44 6.307157
44 6.385489
44 6.441832
44 6.412910
44 6.392509
44 6.486924
44 6.457144
44 6.675558
44 7.242386
44 7.347902
44 7.262908
44 7.277510
44 7.199312
44 7.332814
44 7.377771
44 7.461759
44 7.471478
44 7.480020
44 7.100537
44 7.270344
44 7.202039
44 7.027511
44 7.119064
44 7.264680
44 7.479545
44 7.303773
44 7.212056
44 7.154502
44 7.730807
44 7.440980
44 7.349151
44 7.405843
44 7.420657
44 7.376287
44 7.533457
44 7.555444
44 7.421304
44 7.394672
44 7.272987
44 7.427127
44 7.563283
44 7.611039
44 7.514435
44 7.521309
44 7.425060
44 7.617828
44 7.516597
44 7.512029
44 7.485877
44 7.309536
44 7.395960
44 7.427962
44 7.561311
44 7.208356
44 7.273962
44 7.134847
44 7.302783
44 7.338878
44 7.679148
44 7.592086
44 7.218168
44 7.352013
44 7.387845
44 7.317784
44 7.423706
44 7.498283
44 7.508752
44 7.567022
44 6.602466
44 6.423647
44 6.595082
44 6.486722
44 6.347438
44 6.344884
44 6.444882
44 6.403934
44 6.428225
44 6.446207
44 6.404853
44 6.509536
44 6.540732
44 6.583436
44 6.476455
44 6.487398
44 6.304312
44 6.413279
44 6.460410
44 6.509897
44 6.467898
44 6.501593
44 6.554677
44 6.545755
44 6.449198
44 6.358344
44 6.515295
44 6.550965
44 6.485623
44 6.667058
44 6.579975
44 6.601345
44 6.545835
44 6.582080
44 6.620324
44 6.526567
44 6.403739
44 6.401063
44 6.547558
44 6.623350
44 6.535904
44 6.573384
44 6.563128
44 6.563699
44 6.603963
44 6.353265
44 6.355109
44 6.390663
44 6.619725
44 6.499033
44 6.585335
44 6.567138
44 6.355270
44 6.410057
44 6.542555
44 6.372805
44 6.458136
44 6.487376
44 6.515197
44 6.444641
44 7.481962
44 7.230308
44 7.195073
44 7.354060
44 7.366538
44 7.410520
44 7.424000
44 7.270596
44 7.140447
44 7.163954
44 7.326716
44 7.219910
44 7.363891
44 7.510037
44 7.170055
44 7.068772
44 7.151139
44 6.999668
44 7.257648
44 7.262416
44 7.092550
44 7.500058
44 7.531368
44 7.234056
44 7.408246
44 7.176882
44 7.163329
44 7.355098
44 7.294411
44 7.141660
44 7.149681
44 7.351239
44 7.241675
44 7.224562
44 6.952862
44 7.117209
44 7.376113
44 7.228131
44 7.384673
44 7.092346
44 7.309731
44 7.099344
44 7.117132
44 7.159117
44 7.265458
44 7.208246
44 7.277555
44 7.302791
44 7.080532
44 7.527015
44 7.461140
44 7.021236
44 7.066389
44 7.261175
44 7.259990
44 7.018800
44 6.993890
44 7.209337
44 7.239210
44 7.033832
44 6.913662
44 6.845987
44 6.883050
44 6.959748
44 7.220423
44 7.011145
44 6.734710
44 6.797502
44 6.898716
44 7.021745
44 6.907707
44 6.975050
44 6.888601
44 6.959326
44 6.948061
44 6.919080
44 7.162261
44 7.063512
44 6.857103
44 6.984332
44 7.103899
44 6.805326
44 6.691397
44 7.080404
44 6.984490
44 7.133591
44 6.833634
44 6.847968
44 6.779635
44 6.874187
44 7.001615
44 6.900253
44 6.717567
44 7.120475
44 6.749956
44 6.946202
44 6.929933
44 7.106910
44 7.037044
44 6.831005
44 7.062935
44 7.026079
44 6.827114
44 6.829634
44 6.948277
44 6.853520
44 7.066793
44 6.849223
44 7.166748
44 7.109534
44 6.862042
44 7.103324
44 6.859581
44 6.878344
44 6.875358
44 6.869650
44 6.945747
44 6.762438
44 6.635289
44 6.878755
44 6.954319
44 7.121962
44 6.913276
44 6.911513
44 7.077225
44 7.017230
44 6.856371
44 6.907608
44 6.927098
44 6.970388
44 6.922831
44 7.062301
44 7.096184
44 7.000977
44 7.032118
44 7.016819
44 6.774652
44 7.011349
44 6.752184
44 6.741690
44 6.986545
44 6.936207
44 6.760252
44 6.902803
44 6.917370
44 6.754218
44 6.779293
44 6.921117
44 6.957899
44 6.824984
44 6.727156
44 6.805025
44 6.722200
44 6.772316
44 7.014524
44 6.672831
44 7.015266
44 6.731070
44 6.880421
44 6.991948
44 6.784180
44 6.775424
44 6.783109
44 6.977384
44 6.785160
44 6.889166
44 6.778124
44 6.888652
44 6.981708
44 6.852497
44 6.793330
44 6.964887
44 6.761333
44 6.901126
44 6.875044
44 6.840919
44 6.864876
44 7.013921
44 6.692885
44 6.867207
44 6.890779
44 6.926384
44 7.180823
44 7.155858
44 7.201615
44 7.022063
44 7.143874
44 7.010006
44 7.128675
44 6.808343
44 7.177489
44 7.008880
44 6.815843
44 6.950183
44 7.118328
44 7.133222
44 6.738208
44 6.674562
44 6.741048
44 6.857412
44 6.798131
44 6.887976
44 7.120648
44 7.139395
44 6.886007
44 6.837486
44 6.852124
44 6.955064
44 6.829260
44 6.982247
44 6.692120
44 6.767504
44 6.808192
44 7.063245
44 6.796845
44 6.797552
44 6.611684
44 6.825976
44 6.617349
44 6.621274
44 6.740316
44 6.724398
44 6.692514
44 6.942816
44 6.706940
44 6.877250
44 6.817254
44 6.797628
44 6.734897
44 6.978481
44 6.668563
44 6.665018
44 6.585704
44 6.669497
44 6.986202
44 6.718747
44 6.971244
44 6.652670
44 6.811226
44 6.722290
44 6.720283
44 6.427458
44 6.771675
44 6.772779
44 6.559904
44 6.753362
44 6.510814
44 6.629608
44 6.750754
44 6.641242
44 6.423737
44 6.614779
44 6.583363
44 6.630694
44 6.548519
44 6.607724
44 6.484482
44 6.587324
44 6.694837
44 6.686284
44 6.731044
44 6.595814
44 6.628683
44 6.448673
44 6.634281
44 6.575830
44 6.576061
44 6.443839
44 6.655134
44 6.575238
44 6.528945
44 6.453412
44 6.518062
[truncated: 320,011 more chars]
