# Supplementary material for: Predicting scale-dependent chromatin polymer properties from systematic coarse-graining
Source: Nat Commun. 2023 Jul 11;14:4108. doi: 10.1038/s41467-023-39907-2 (PMC10336007; doi:10.1038/s41467-023-39907-2)
Supplement: Supplementary file 4 — Source Data [file 41467_2023_39907_MOESM4_ESM.zip › source_data/source_data_fig_5/source_data_fig_5f/Rg_fg_seg5.dat]

35 8.290589
35 8.346215
35 8.306222
35 8.199204
35 8.415002
35 8.247047
35 8.363835
35 8.239718
35 8.364473
35 8.361105
35 8.155085
35 8.327578
35 8.420805
35 8.447809
35 8.180020
35 8.319477
35 8.385933
35 8.289829
35 8.381880
35 8.316618
35 8.223502
35 8.351234
35 8.394063
35 8.361908
35 8.381649
35 8.512047
35 8.357920
35 8.453473
35 8.331612
35 8.275877
35 8.334153
35 8.359405
35 8.285984
35 8.335854
35 8.285408
35 8.199552
35 8.148538
35 8.334292
35 8.176431
35 8.285712
35 8.270656
35 8.325353
35 8.119020
35 8.275108
35 8.279307
35 8.385185
35 8.338075
35 8.254668
35 8.332220
35 8.271517
35 8.386861
35 8.179625
35 8.236690
35 8.460958
35 8.458273
35 8.283212
35 8.135091
35 8.292238
35 8.424381
35 8.363454
35 8.344591
35 8.376395
35 8.231986
35 8.285312
35 8.303454
35 8.407897
35 8.318741
35 8.731937
35 8.442728
35 8.506366
35 8.049060
35 8.449383
35 8.339799
35 8.448323
35 8.399008
35 8.116292
35 8.319771
35 8.140214
35 8.365758
35 8.322144
35 8.356090
35 8.306107
35 8.129706
35 8.182106
35 8.304434
35 8.379163
35 8.132152
35 8.225718
35 8.489687
35 8.190751
35 8.416252
35 8.400938
35 8.300667
35 8.285965
35 8.246472
35 8.387757
35 8.288956
35 8.367013
35 8.290204
35 8.466091
35 8.374977
35 8.413765
35 8.392943
35 8.553062
35 8.241404
35 8.351550
35 8.353127
35 8.346433
35 8.188165
35 8.222309
35 8.192100
35 8.323198
35 8.376424
35 8.326092
35 8.261045
35 8.246120
35 8.087253
35 8.496967
35 8.370315
35 8.376990
35 8.395269
35 8.552288
35 8.322265
35 8.340140
35 8.273010
35 8.277260
35 8.579890
35 8.422934
35 8.323085
35 8.214911
35 8.397448
35 8.379773
35 8.367870
35 8.211362
35 8.156008
35 8.350693
35 8.390377
35 8.347356
35 8.264672
35 8.442520
35 8.481466
35 8.357125
35 8.399251
35 8.386159
35 8.243817
35 8.470331
35 8.332622
35 8.342299
35 8.394147
35 8.434867
35 8.432865
35 8.289894
35 8.397987
35 8.502347
35 8.496203
35 8.424884
35 8.276581
35 8.497220
35 8.619719
35 8.447106
35 8.456837
35 8.305555
35 8.373393
35 8.378752
35 8.396370
35 8.247192
35 8.562750
35 8.331398
35 8.239727
35 8.606403
35 8.310469
35 8.274055
35 8.437265
35 8.295551
35 8.449957
35 8.477043
35 8.354117
35 8.217362
35 8.324726
35 8.428566
35 8.523285
35 8.953966
35 8.654654
35 8.720055
35 8.732007
35 8.717359
35 8.876856
35 9.021181
35 8.684435
35 8.705274
35 8.946575
35 8.795880
35 8.777204
35 8.690502
35 8.702687
35 8.594463
35 8.689360
35 8.875380
35 8.752164
35 8.591149
35 8.584640
35 8.656246
35 8.739772
35 8.517121
35 8.847045
35 8.984933
35 8.762912
35 8.733382
35 8.481256
35 8.700372
35 8.589711
35 8.916327
35 9.113258
35 8.682154
35 8.827752
35 8.842518
35 8.875276
35 8.766629
35 8.761360
35 8.783675
35 8.665998
35 8.855442
35 8.643961
35 8.870687
35 8.718319
35 8.547242
35 8.579600
35 8.868842
35 8.642101
35 9.047072
35 8.519744
35 8.798900
35 8.827917
35 8.753813
35 8.948471
35 8.806628
35 8.795681
35 8.796947
35 8.477452
35 8.548837
35 8.349220
35 8.368703
35 8.294348
35 8.351872
35 8.322885
35 8.304148
35 8.223839
35 8.350759
35 8.237275
35 8.329113
35 8.395759
35 8.374131
35 8.483301
35 8.273392
35 8.153757
35 8.464758
35 8.292916
35 8.387800
35 8.214198
35 8.221283
35 8.197081
35 8.198339
35 8.210951
35 8.262943
35 8.266542
35 8.344204
35 8.249267
35 8.444625
35 8.277853
35 8.353319
35 8.421514
35 8.352122
35 8.158403
35 8.391851
35 8.489501
35 8.432737
35 8.359334
35 8.324302
35 8.442354
35 8.191031
35 8.327440
35 8.346500
35 8.138037
35 8.347476
35 8.301052
35 8.401659
35 8.471133
35 8.197675
35 8.486012
35 8.382187
35 8.234972
35 8.308908
35 8.188504
35 8.253311
35 8.479062
35 8.444922
35 8.342443
35 8.318857
35 8.527249
35 8.222625
35 8.261681
35 8.298637
35 8.196711
35 8.298687
35 8.222000
35 8.293065
35 8.291452
35 8.366256
35 8.234810
35 8.104755
35 8.206541
35 8.106473
35 8.132514
35 8.063326
35 8.262805
35 8.194070
35 8.165521
35 8.160014
35 8.230035
35 8.303337
35 8.289207
35 8.197130
35 8.254382
35 8.144313
35 8.311500
35 8.150221
35 8.209925
35 8.249981
35 8.309401
35 8.321053
35 8.195518
35 8.350349
35 8.240298
35 8.087263
35 8.251624
35 8.214834
35 8.130948
35 8.238254
35 8.405862
35 8.295703
35 8.234378
35 8.213822
35 8.051745
35 8.220382
35 8.111782
35 8.173884
35 8.158448
35 8.314748
35 8.218827
35 8.064560
35 8.125724
35 8.097218
35 8.213814
35 8.240361
35 8.260057
35 8.314243
35 8.257101
35 8.213788
35 8.122641
35 8.153359
35 8.107816
35 8.205551
35 8.121689
35 8.107980
35 8.132323
35 8.210816
35 8.282070
35 8.084157
35 8.114741
35 8.138685
35 8.206225
35 8.132162
35 8.052920
35 8.100727
35 8.143607
35 8.188768
35 8.127830
35 8.235311
35 8.163424
35 8.172689
35 8.129074
35 8.240859
35 8.107468
35 8.207808
35 8.176129
35 8.281203
35 8.046923
35 8.101591
35 8.152967
35 8.109848
35 8.183269
35 8.098539
35 8.240597
35 8.170742
35 8.121380
35 8.192732
35 8.248612
35 8.080765
35 8.060151
35 8.371469
35 8.296948
35 8.374152
35 8.196924
35 7.916113
35 8.391219
35 8.110822
35 8.040693
35 8.121480
35 8.298819
35 8.104093
35 8.079909
35 8.113096
35 8.276494
35 8.131626
35 8.140084
35 8.185522
35 8.022128
35 8.031057
35 8.305666
35 8.213311
35 8.332139
35 8.437465
35 8.423110
35 8.392860
35 8.324872
35 8.116227
35 8.351424
35 8.347836
35 8.179772
35 8.261274
35 8.483641
35 8.336387
35 8.438945
35 8.557376
35 8.317628
35 8.158829
35 8.228799
35 8.262550
35 8.302699
35 8.220956
35 8.289113
35 8.237292
35 8.592772
35 8.231641
35 8.421735
35 8.438503
35 8.387243
35 8.237853
35 8.354138
35 8.335964
35 8.352782
35 8.215862
35 8.450123
35 8.374855
35 8.525577
35 8.317316
35 8.393080
35 8.443270
35 8.499264
35 8.438545
35 8.305758
35 8.470673
35 8.566187
35 8.409979
35 8.206346
35 8.279441
35 8.366434
35 8.298786
35 8.376067
35 8.416709
35 8.261578
35 8.284716
35 8.452401
35 8.369863
35 8.347068
35 8.368732
35 8.338762
35 8.605292
35 8.367722
35 8.212855
35 7.936017
35 7.926768
35 7.953401
35 8.043561
35 7.979911
35 7.816111
35 7.934989
35 7.890409
35 7.854940
35 7.890753
35 7.873124
35 7.923683
35 7.974852
35 8.085762
35 7.958560
35 7.864401
35 7.945887
35 7.920266
35 8.004333
35 8.007201
35 7.929970
35 7.977333
35 7.825584
35 8.046844
35 7.917217
35 7.985386
35 7.842950
35 7.993223
35 8.053810
35 7.787392
35 7.887797
35 7.878044
35 7.945267
35 7.974193
35 7.881095
35 7.867236
35 7.985138
35 8.117129
35 8.040091
35 8.023246
35 8.064389
35 8.023571
35 7.969476
35 7.958241
35 7.943063
35 7.839418
35 8.019143
35 7.883335
35 7.864699
35 8.029778
35 7.953651
35 7.914157
35 8.039810
35 7.843559
35 8.022187
35 8.092573
35 7.958198
35 8.019148
35 8.002710
35 7.872673
35 8.457305
35 8.339004
35 8.168368
35 8.289937
35 8.328423
35 8.281586
35 8.292430
35 8.399156
35 8.165858
35 8.371884
35 8.375230
35 8.112439
35 8.353677
35 8.178703
35 8.520828
35 8.328004
35 8.402505
35 8.407743
35 8.389371
35 8.302461
35 8.408743
35 8.190298
35 8.243214
35 8.285889
35 8.102643
35 8.354723
35 8.346607
35 8.229288
35 8.240050
35 8.368088
35 8.240396
35 8.309295
35 8.252156
35 8.361332
35 8.367813
35 8.164574
35 8.332453
35 8.130202
35 8.211254
35 8.408928
35 8.391378
35 8.338860
35 8.438738
35 8.377070
35 8.262917
35 8.302040
35 8.344917
35 8.134792
35 8.187422
35 8.441596
35 8.149504
35 8.391669
35 8.307419
35 8.434512
35 8.313769
35 8.387824
35 8.357507
35 8.272940
35 8.290279
35 8.198106
35 8.362474
35 8.610879
35 8.381329
35 8.502119
35 8.383069
35 8.541037
35 8.492221
35 8.501411
35 8.436873
35 8.322254
35 8.427585
35 8.546754
35 8.202085
35 8.399437
35 8.365140
35 8.386234
35 8.325288
35 8.462358
35 8.377552
35 8.450694
35 8.546419
35 8.517526
35 8.480647
35 8.346252
35 8.589523
35 8.663853
35 8.494449
35 8.595625
35 8.564919
35 8.440623
35 8.377031
35 8.402033
35 8.505781
35 8.346639
35 8.393101
35 8.482254
35 8.410983
35 8.399134
35 8.613451
35 8.397729
35 8.356658
35 8.565708
35 8.586801
35 8.445882
35 8.425445
35 8.447758
35 8.376798
35 8.402852
35 8.486029
35 8.564194
35 8.475095
35 8.365785
35 8.285063
35 8.475981
35 8.497796
35 8.390935
35 8.480389
35 8.512817
35 8.412109
35 8.359096
35 8.068266
35 8.098943
35 8.191154
35 8.154734
35 8.095719
35 8.175673
35 8.135746
35 8.078451
35 8.084180
35 8.208117
35 8.305397
35 8.001747
35 8.193156
35 7.962423
35 8.063708
35 8.260988
35 8.275413
35 8.118394
35 8.250072
35 8.178290
35 8.091460
35 8.169180
35 8.050215
35 8.188985
35 8.130362
35 8.188217
35 8.178822
35 8.135396
35 8.210517
35 8.168796
35 8.126171
35 8.109835
35 8.259003
35 8.187137
35 8.190025
35 8.098386
35 8.141663
35 8.109389
35 8.092514
35 8.022699
35 8.145501
35 8.099832
35 8.135802
35 8.071551
35 8.028348
35 8.008039
35 8.056483
35 8.212442
35 8.071164
35 7.972254
35 8.153257
35 8.094318
35 8.052980
35 8.040671
35 8.082575
35 8.122595
35 8.104870
35 8.223507
35 8.177000
35 8.121710
35 8.399774
35 8.405816
35 8.139414
35 8.316916
35 8.460793
35 8.137735
35 8.483932
35 8.385930
35 8.207319
35 8.381248
35 8.322415
35 8.359825
35 8.367979
35 8.234858
35 8.217369
35 8.168782
35 8.297476
35 8.384694
35 8.343623
35 8.412506
35 8.274777
35 8.364024
35 8.354571
35 8.476219
35 8.116244
35 8.115261
35 8.395117
35 8.233898
35 8.318241
35 8.445409
35 8.398006
35 8.438456
35 8.304476
35 8.432137
35 8.147983
35 8.221293
35 8.226365
35 8.372132
35 8.299313
35 8.423765
35 8.454068
35 8.281566
35 8.260931
35 8.377495
35 8.352259
35 8.337048
35 8.176538
35 8.323783
35 8.387419
35 8.375980
35 8.253683
35 8.406789
35 8.346011
35 8.251917
35 8.208691
35 8.325495
35 8.304349
35 8.237503
35 8.274721
35 8.332610
35 8.748967
35 8.786574
35 8.684716
35 8.684154
35 8.822567
35 8.732988
35 8.701364
35 8.687595
35 8.658055
35 8.695053
35 8.890587
35 8.535945
35 8.734252
35 8.662118
35 8.609666
35 8.525139
35 8.756401
35 8.963284
35 8.527419
35 8.663243
35 8.880267
35 8.526951
35 8.649885
35 8.616355
35 8.688346
35 8.906810
35 8.781918
35 8.612884
35 8.614976
35 8.569752
35 8.827795
35 8.576468
35 8.695635
35 8.629588
35 8.737299
35 8.746964
35 8.545298
35 8.596344
35 8.519671
35 8.723893
35 8.722688
35 8.782651
35 8.675983
35 8.699136
35 8.761135
35 8.615545
35 8.728156
35 8.552690
35 8.483986
35 8.553962
35 8.667222
35 8.908173
35 8.573312
35 8.779126
35 8.618240
35 8.994427
35 8.645899
35 8.584255
35 8.773068
35 9.045378
35 8.733347
35 8.420318
35 8.649836
35 8.672598
35 8.609051
35 8.371557
35 9.017186
35 8.455221
35 8.686152
35 8.414382
35 8.855808
35 8.576306
35 8.613515
35 8.775233
35 8.560563
35 8.556643
35 8.438487
35 8.668286
35 8.721344
35 8.471925
35 8.641442
35 8.666166
35 8.634698
35 8.618429
35 8.920725
35 8.615057
35 8.472768
35 8.606619
35 8.604347
35 8.441672
35 8.601139
35 8.517644
35 8.829597
35 8.610955
35 8.767522
35 8.513486
35 8.683816
35 8.566843
35 8.622163
35 8.523573
35 8.948983
35 8.779841
35 8.438604
35 8.612937
35 8.683122
35 8.739795
35 8.729730
35 8.639369
35 8.583225
35 8.655847
35 8.713847
35 8.484557
35 8.790744
35 8.617168
35 8.615081
35 8.602221
35 8.740818
35 8.495805
35 8.521979
35 8.993133
35 8.228486
35 8.494173
35 8.285980
35 8.341996
35 8.269705
35 8.358603
35 8.393151
35 8.414478
35 8.286321
35 8.469705
35 8.301097
35 8.426519
35 8.464377
35 8.328993
35 8.284826
35 8.331594
35 8.449897
35 8.357255
35 8.313756
35 8.580871
35 8.469298
35 8.405823
35 8.375125
35 8.385567
35 8.422125
35 8.364364
35 8.313623
35 8.260197
35 8.314357
35 8.480346
35 8.225159
35 8.500726
35 8.419684
35 8.349125
35 8.393625
35 8.407422
35 8.323291
35 8.520071
35 8.426974
35 8.393439
35 8.359933
35 8.325943
35 8.468142
35 8.167103
35 8.406938
35 8.374265
35 8.341503
35 8.689966
35 8.515071
35 8.475917
35 8.427022
35 8.311144
35 8.438446
35 8.299090
35 8.361188
35 8.198115
35 8.291792
35 8.227505
35 8.358047
35 8.317195
35 8.096577
35 8.062915
35 8.049422
35 8.095434
35 8.326959
35 8.016848
35 7.984208
35 8.019738
35 8.111790
35 8.093451
35 8.143740
35 8.209051
35 8.111569
35 8.243343
35 8.144820
35 8.175464
35 8.142448
35 8.238723
35 8.166439
35 8.151733
35 8.073304
35 8.219830
35 8.053460
35 8.081647
35 7.969951
35 8.141673
35 7.970245
35 8.139544
35 8.151313
35 8.050239
35 7.919177
35 8.076906
35 8.090899
35 8.081271
35 8.076139
35 8.016929
35 8.134766
35 8.033948
35 8.017130
35 8.193698
35 7.960166
35 7.975080
35 8.328839
35 8.037921
35 8.044595
35 8.070982
35 8.155998
35 8.162051
35 8.040716
35 8.195948
35 8.180820
35 8.171070
35 8.150139
35 8.100150
35 8.174590
35 8.057577
35 8.230779
35 8.222881
35 8.045344
35 8.024469
35 8.748460
35 8.657443
35 8.556895
35 8.604390
35 8.682781
35 8.686649
35 8.665393
35 8.460030
35 8.669348
35 8.614845
35 8.637934
35 8.694687
35 8.744988
35 8.880474
35 8.900961
35 8.550033
35 8.575456
35 8.811119
35 8.719659
35 8.595853
35 8.567293
35 8.640289
35 8.600231
35 8.705686
35 8.719597
35 8.639578
35 8.532644
35 9.082524
35 8.496382
35 8.620066
35 8.519581
35 8.814776
35 8.612420
35 8.565992
35 8.606206
35 8.493440
35 8.658139
35 8.595406
35 8.478858
35 8.555069
35 8.439636
35 8.503736
35 8.469796
35 8.694537
35 8.564134
35 8.678463
35 8.420697
35 8.714517
35 8.704159
35 8.581489
35 8.544637
35 8.957123
35 8.847865
35 8.732951
35 8.732730
35 8.641083
35 8.842489
35 8.586486
35 8.559561
35 8.469399
35 8.590498
35 8.470337
35 8.410591
35 8.342557
35 8.443566
35 8.568057
35 8.309092
35 8.480441
35 8.527551
35 8.379493
35 8.401644
35 8.499707
35 8.308313
35 8.334092
35 8.597863
35 8.382429
35 8.220577
35 8.418371
35 8.294699
35 8.471136
35 8.550833
35 8.722137
35 8.694081
35 8.510012
35 8.240793
35 8.444119
35 8.571161
35 8.487083
35 8.395532
35 8.414942
35 8.377748
35 8.394071
35 8.338144
35 8.538976
35 8.366266
35 8.358316
35 8.399937
35 8.344245
35 8.552289
35 8.587130
35 8.542997
35 8.532674
35 8.589768
35 8.253853
35 8.597498
35 8.476746
35 8.647005
35 8.629753
35 8.546252
35 8.282173
35 8.302074
35 8.431107
35 8.361619
35 8.511506
35 8.498354
35 8.266128
35 8.348064
35 8.342377
35 8.355633
35 8.363679
35 8.295992
35 8.376227
35 8.182917
35 8.439506
35 8.290207
35 8.317977
35 8.317268
35 8.109269
35 8.067763
35 8.064184
35 8.226854
35 8.164779
35 8.307214
35 8.623220
35 8.519142
35 8.322188
35 8.241219
35 8.218882
35 8.337982
35 8.168170
35 8.046092
35 8.225627
35 8.367513
35 8.175106
35 8.201584
35 8.316645
35 8.327141
35 8.237073
35 8.164688
35 8.258651
35 8.256762
35 8.180729
35 8.263286
35 8.362240
35 8.156120
35 8.090086
35 8.244361
35 8.181599
35 8.208182
35 8.092205
35 8.354277
35 8.214454
35 8.243622
35 8.042821
35 8.185114
35 8.181719
35 8.198894
35 8.364094
35 8.211732
35 8.104612
35 8.213961
35 8.215866
35 8.143367
35 8.171362
35 8.321917
35 8.302424
35 8.435523
35 8.249673
35 8.289343
35 8.317717
35 8.030853
35 7.960837
35 8.104703
35 7.997711
35 7.840715
35 7.984463
35 8.061987
35 8.134063
35 7.916421
35 7.995997
35 8.085049
35 8.170749
35 7.925671
35 8.103075
35 8.067230
35 7.963780
35 7.994213
35 8.012643
35 8.061967
35 7.969458
35 8.030490
35 8.232132
35 7.985420
35 8.047745
35 8.012044
35 7.922514
35 8.124562
35 8.045964
35 8.034708
35 7.907607
35 8.086898
35 8.112350
35 7.993438
35 8.072990
35 7.909340
35 8.096166
35 8.062526
35 7.954084
35 7.957157
35 8.126654
35 7.927401
35 8.032021
35 8.009062
35 8.044630
35 8.153881
35 7.987342
35 7.893275
35 7.975880
35 8.343359
35 8.126275
35 8.170942
35 7.969861
35 7.871855
35 8.187258
35 8.119407
35 8.049502
35 7.991665
35 7.993842
35 8.117351
35 8.127071
35 8.175715
35 8.409000
35 8.451285
35 8.331970
35 8.446144
35 8.346887
35 8.326716
35 8.474024
35 8.387725
35 8.335937
35 8.331729
35 8.236027
35 8.387113
35 8.223952
35 8.357873
35 8.174731
35 8.343797
35 8.099428
35 8.292622
35 8.397382
35 8.362353
35 8.380533
35 8.244208
35 8.318043
35 8.369856
35 8.352462
35 8.234196
35 8.171242
35 8.279996
35 8.473008
35 8.555111
35 8.398465
35 8.350837
35 8.343843
35 8.398075
35 8.454715
35 8.602211
35 8.310739
35 8.286128
35 8.382136
35 8.270234
35 8.542573
35 8.512942
35 8.331121
35 8.254107
35 8.287515
35 8.275805
35 8.329290
35 8.276617
35 8.321386
35 8.396081
35 8.502657
35 8.440035
35 8.371748
35 8.216734
35 8.376244
35 8.464468
35 8.342297
35 8.406650
35 8.277622
35 9.438061
35 9.077271
35 9.184829
35 9.200960
35 9.434155
35 9.129841
35 9.419497
35 9.253819
35 9.262637
35 9.326366
35 9.214917
35 9.404838
35 9.210596
35 9.051146
35 9.264905
35 9.244563
35 8.904021
35 9.042444
35 9.229269
35 9.341774
35 9.028261
35 8.925359
35 9.153537
35 9.274021
35 9.507101
35 9.586089
35 8.881997
35 9.316168
35 9.405821
35 9.244459
35 9.333082
35 9.325409
35 9.215025
35 9.381042
35 9.223533
35 9.215168
35 9.170893
35 9.279688
35 9.553688
35 9.226229
35 9.245447
35 9.258661
35 9.209596
35 9.464904
35 9.296690
35 9.268234
35 8.879788
35 9.139961
35 9.060727
35 9.315485
35 9.243613
35 9.157977
35 9.363901
35 9.014192
35 9.146479
35 9.262123
35 9.306263
35 8.976316
35 9.294142
35 8.936135
35 9.123962
35 9.096209
35 9.124188
35 9.400975
35 9.244397
35 9.750941
35 9.248167
35 9.483733
35 9.687043
35 9.145239
35 9.046526
35 9.022693
35 9.122758
35 8.982953
35 8.602229
35 8.775911
35 9.146611
35 9.163913
35 8.842067
35 8.969211
35 9.287749
35 9.121744
35 9.104994
35 8.891867
35 9.280290
35 8.896167
35 8.943219
35 8.820948
35 8.930527
35 8.973945
35 9.064118
35 8.826131
35 9.285001
35 8.961370
35 8.812661
35 8.865935
35 8.718662
35 8.821136
35 9.111841
35 8.752632
35 8.866023
35 8.981513
35 8.915611
35 9.129954
35 8.950663
35 9.142856
35 8.964168
35 8.822134
35 9.155963
35 8.769626
35 9.061849
35 9.091975
35 8.793911
35 8.857719
35 9.478723
35 9.181524
35 9.266404
35 9.036419
35 8.734792
35 8.855753
35 8.171491
35 8.251983
35 8.335804
35 8.132682
35 8.117759
35 8.153439
35 7.919516
35 8.098070
35 8.136351
35 8.065550
35 8.167546
35 7.989674
35 8.036272
35 8.139611
35 7.939829
35 8.093077
35 8.206532
35 8.035212
35 8.043263
35 7.991010
35 8.316258
35 8.063713
35 8.133190
35 8.237542
35 8.175038
35 8.147439
35 8.121681
35 8.224448
35 8.131069
35 8.052075
35 8.126614
35 8.301650
35 8.110666
35 8.080540
35 8.103707
35 8.116733
35 8.071333
35 8.101749
35 8.065639
35 8.284738
35 7.997675
35 8.254199
35 8.107969
35 8.160698
35 8.204130
35 8.129561
35 8.188991
35 8.182975
35 8.088410
35 8.035942
35 8.253108
35 8.035490
35 8.102329
35 8.306025
35 8.136991
35 8.267042
35 8.195027
35 8.237755
35 8.235590
35 8.280063
35 8.750130
35 8.927815
35 9.041724
35 8.906693
35 8.723090
35 9.105049
35 8.576468
35 8.955041
35 8.980247
35 9.376975
35 8.999905
35 9.237358
35 9.050626
35 9.167802
35 9.207058
35 9.191299
35 9.131430
35 8.880684
35 8.938510
35 8.914652
35 8.906040
35 9.235785
35 8.862780
35 8.777280
35 9.025833
35 9.181938
35 9.021955
35 8.841543
35 9.058299
35 9.189022
35 9.049255
35 8.965863
35 9.138274
35 8.780214
35 8.905362
35 8.768978
35 9.010325
35 8.879407
35 8.910689
35 9.058629
35 8.909824
35 8.860057
35 9.002999
35 9.076128
35 8.829428
35 9.004934
35 8.792992
35 8.833603
35 9.074424
35 8.910476
35 9.018285
35 9.069759
35 8.922044
35 9.027835
35 8.934308
35 9.077226
35 8.827002
35 8.754354
35 9.118811
35 8.892578
35 8.297958
35 8.658538
35 8.492494
35 8.642115
35 8.735346
35 8.745900
35 8.417229
35 8.711551
35 8.470177
35 8.566622
35 8.547084
35 8.645603
35 8.452609
35 8.616261
35 8.645539
35 8.543800
35 8.500514
35 8.819073
35 8.637492
35 8.578046
35 8.515715
35 8.328539
35 8.448367
35 8.604024
35 8.550108
35 8.630959
35 8.633706
35 8.677053
35 8.502697
35 8.834179
35 8.566197
35 8.557095
35 8.517541
35 8.674954
35 8.473553
35 8.615972
35 8.866719
35 8.531274
35 8.742652
35 8.578203
35 8.620547
35 8.650574
35 8.461939
35 8.486508
35 8.750033
35 8.519323
35 8.594752
35 8.590091
35 8.490521
35 8.621004
35 8.473633
35 8.659893
35 8.523645
35 8.485639
35 8.443976
35 8.625945
35 8.828849
35 8.493681
35 8.776218
35 8.580147
35 8.254889
35 8.206570
35 8.252467
35 8.288345
35 8.214280
35 8.096534
35 8.062088
35 8.179749
35 8.190908
35 8.279633
35 8.157547
35 8.249659
35 8.152701
35 8.096843
35 8.185371
35 8.169200
35 8.114916
35 8.217779
35 8.182667
35 8.145904
35 8.249312
35 8.102604
35 8.127303
35 8.152904
35 8.194852
35 8.160849
35 8.082467
35 8.122427
35 7.981240
35 8.426741
35 8.178603
35 8.208933
35 8.342408
35 8.253166
35 8.164374
35 8.229935
35 8.194915
35 8.267657
35 8.084409
35 8.283245
35 8.010212
35 8.137241
35 8.124339
35 8.082458
35 8.123728
35 8.189134
35 8.055330
35 8.146691
35 8.293474
35 8.135173
35 8.179353
35 8.227218
35 8.152543
35 8.174164
35 8.092364
35 8.269138
35 8.105019
35 8.116239
35 8.297065
35 8.160584
35 8.803691
35 8.770261
35 8.859320
35 8.895603
35 8.836776
35 8.803148
35 8.803183
35 8.452842
35 8.730311
35 8.807014
35 8.864322
35 8.763041
35 8.783512
35 8.705193
35 8.954958
35 8.594108
35 8.825009
35 8.686579
35 8.892445
35 9.165715
35 9.026939
35 8.706628
35 8.695452
35 8.826268
35 8.681364
35 8.680325
35 8.793178
35 8.791960
35 8.833632
35 8.773748
35 9.233202
35 8.748405
35 8.811236
35 8.844566
35 8.892332
35 8.759642
35 8.943166
35 8.769597
35 8.752057
35 8.647379
35 8.584885
35 8.775543
35 8.750979
35 8.662668
35 8.522832
35 8.606115
35 8.793470
35 8.777306
35 8.751124
35 8.864364
35 8.753431
35 8.819356
35 8.866506
35 8.881603
35 8.713961
35 8.864027
35 8.787650
35 8.737471
35 8.894438
35 8.977625
35 8.594296
35 8.640849
35 8.690682
35 8.514740
35 8.666581
35 8.665303
35 8.678631
35 8.700938
35 8.915369
35 8.937635
35 8.831783
35 8.931654
35 8.581711
35 8.916553
35 8.888824
35 8.746057
35 8.637079
35 8.669901
35 8.771546
35 8.613418
35 8.625181
35 8.867079
35 8.778214
35 8.672378
35 8.940801
35 8.908501
35 8.693714
35 8.768477
35 8.937394
35 8.641403
35 8.835686
35 8.765590
35 8.798486
35 8.772828
35 8.761015
35 9.110290
35 8.597408
35 8.592917
35 8.774797
35 8.821490
35 8.783378
35 8.717139
35 8.793893
35 8.720776
35 8.909767
35 8.640253
35 8.724835
35 8.622869
35 8.673292
35 8.568779
35 8.743549
35 8.648051
35 8.957480
35 8.888496
35 8.971260
35 8.817394
35 8.940580
35 8.913377
35 8.748134
35 8.949700
35 8.145909
35 8.313897
35 8.265239
35 8.104092
35 8.229465
35 8.339597
35 8.140976
35 8.327081
35 8.240924
35 8.451871
35 8.086517
35 8.215364
35 8.246598
35 8.460437
35 8.280065
35 8.167348
35 8.093877
35 8.141090
35 8.238706
35 8.177190
35 8.353933
35 8.197178
35 8.146466
35 8.275073
35 8.062781
35 8.272642
35 8.194952
35 8.246249
35 8.229266
35 8.044960
35 8.301450
35 8.357432
35 8.200003
35 8.272881
35 8.181161
35 8.028916
35 8.265589
35 8.108738
35 8.373321
35 8.281860
35 8.230320
35 8.159274
35 8.137014
35 8.203199
35 8.217733
35 8.171312
35 8.168041
35 8.146362
35 8.311702
35 8.177132
35 8.205013
35 8.267533
35 8.060588
35 8.105713
35 8.288047
35 8.307560
35 8.236137
35 8.152231
35 8.253790
35 8.207615
35 9.261755
35 8.989167
35 9.060427
35 8.901731
35 8.999832
35 9.006652
35 8.755993
35 9.162497
35 8.794322
35 8.933509
35 9.069813
35 9.205973
35 8.962385
35 9.050888
35 9.064821
35 9.142767
35 9.115827
35 9.172008
35 9.128850
35 8.912547
35 9.081917
35 8.711853
35 9.351075
35 9.190590
35 8.937136
35 9.193797
35 8.944990
35 8.963255
35 9.107794
35 9.203967
35 9.099995
35 8.918242
35 8.994146
35 9.026580
35 9.134823
35 9.139492
35 8.923292
35 8.961822
35 8.932361
35 9.313576
35 9.169698
35 8.991227
35 9.059779
35 9.366475
35 8.872866
35 8.935869
35 8.775447
35 8.754986
35 8.820560
35 9.193740
35 8.913807
35 9.011497
35 9.350333
35 9.015138
35 9.065418
35 9.150457
35 8.963396
35 9.216405
35 8.871360
35 9.080730
35 8.101566
35 8.275240
35 8.292082
35 8.426743
35 8.307488
35 8.198091
35 8.250607
35 8.062270
35 8.167318
35 8.276555
35 8.243693
35 8.217212
35 8.201898
35 8.169748
35 8.160206
35 8.172665
35 8.177225
35 8.275373
35 8.151161
35 7.996618
35 8.271491
35 8.192429
35 8.321587
35 8.141284
35 8.032025
35 8.217386
35 8.178130
35 8.263739
35 8.220315
35 8.291289
35 8.304135
35 8.472144
35 8.390306
35 8.341271
35 8.165867
35 8.264823
35 8.225913
35 8.215251
35 8.197119
35 8.216111
35 8.225048
35 8.329678
35 8.242380
35 8.317185
35 8.176073
35 8.195029
35 8.217472
35 8.358658
35 8.160921
35 8.326905
35 8.265079
35 8.108078
35 8.174446
35 8.173315
35 8.283902
35 8.265440
35 8.381592
35 8.322324
35 8.164564
35 8.398433
35 7.892368
35 7.963484
35 8.120319
35 8.001106
35 7.858405
35 7.897142
35 7.925459
35 7.938469
35 7.839123
35 7.867620
35 8.043496
35 7.907896
35 8.072198
35 8.029893
35 7.904747
35 7.922766
35 7.864378
35 8.075934
35 7.947436
35 7.993382
35 7.830871
35 7.926293
35 7.816434
35 7.806013
35 7.929428
35 7.987390
35 8.024850
35 7.936652
35 7.823386
35 7.857013
35 7.972489
35 7.854500
35 7.844040
35 7.930525
35 8.058225
35 7.886704
35 7.904226
35 7.955244
35 7.877480
35 7.768217
35 8.016057
35 7.958161
35 7.968281
35 8.037933
35 7.968685
35 7.891287
35 7.941849
35 7.786441
35 7.916595
35 8.016291
35 7.861271
35 8.050628
35 7.852696
35 7.886479
35 7.912903
35 7.849250
35 7.954691
35 7.989376
35 7.988619
35 7.858573
35 8.374884
35 8.222308
35 8.387890
35 8.497711
35 8.717296
35 8.739780
35 8.733746
35 8.292052
35 8.190229
35 8.509290
35 8.784733
35 8.594599
35 8.397918
35 8.462962
35 8.614576
35 8.314921
35 8.430500
35 8.531037
35 8.353186
35 8.677152
35 8.828030
35 8.464682
35 8.897731
35 8.321025
35 8.709240
35 8.351697
35 8.443697
35 8.236383
35 8.279953
35 8.398008
35 8.518441
35 8.337440
35 8.336222
35 8.134908
35 8.413509
35 8.508763
35 8.291766
35 8.352101
35 8.548656
35 8.475028
35 8.252421
35 8.325227
35 8.500265
35 8.462583
35 8.470575
35 8.710778
35 8.517510
35 8.295666
35 8.419418
35 8.635610
35 8.366117
35 8.517970
35 8.315455
35 8.690162
35 8.669556
35 8.580242
35 8.751963
35 8.843160
35 8.567616
35 8.492004
35 8.374709
35 8.306611
35 8.525000
35 8.444020
35 8.403603
35 8.392034
35 8.292657
35 8.328121
35 8.339332
35 8.347386
35 8.376347
35 8.455276
35 8.427467
35 8.388039
35 8.271165
35 8.524280
35 8.555969
35 8.405903
35 8.466140
35 8.375642
35 8.605540
35 8.374616
35 8.460735
35 8.497806
35 8.558165
35 8.531722
35 8.531681
35 8.457812
35 8.362894
35 8.432938
35 8.440983
35 8.438065
35 8.288135
35 8.444734
35 8.314827
35 8.549474
35 8.483582
35 8.439829
35 8.371337
35 8.401481
35 8.562027
35 8.461838
35 8.306545
35 8.294286
35 8.429208
35 8.411288
35 8.280204
35 8.442037
35 8.378372
35 8.494169
35 8.358121
35 8.433783
35 8.490956
35 8.399234
35 8.334579
35 8.190863
35 8.300850
35 8.407650
35 8.347278
35 8.466059
35 8.957896
35 8.729294
35 8.849719
35 8.504206
35 8.846503
35 8.547540
35 8.868614
35 8.764470
35 9.103813
35 8.715771
35 8.700571
35 8.798530
35 8.992973
35 8.988275
35 8.882728
35 8.643881
35 9.040981
35 9.068413
35 9.138219
35 8.909026
35 8.870661
35 8.729943
35 8.561575
35 8.875095
35 8.988309
35 8.647671
35 8.728263
35 8.596124
35 8.658318
35 8.826182
35 8.535451
35 8.554975
35 8.935519
35 8.876092
35 8.570043
35 8.854135
35 9.242057
35 8.907096
35 8.957637
35 9.251853
35 9.207081
35 9.268374
35 8.788921
35 8.733242
35 9.012657
35 9.105584
35 9.330027
35 9.205598
35 9.209082
35 9.105802
35 9.515000
35 9.204284
35 9.038966
35 8.847318
35 8.879485
35 8.956721
35 8.972219
35 9.192337
35 9.154055
35 9.076989
35 8.522983
35 8.358204
35 8.703345
35 8.410444
35 8.582038
35 8.501416
35 8.513587
35 8.682369
35 8.651350
35 8.470112
35 8.515714
35 8.496192
35 8.615176
35 8.442801
35 8.458941
35 8.426591
35 8.718225
35 8.675554
35 8.628523
35 8.539259
35 8.570835
35 8.471069
35 8.437349
35 8.410555
35 8.542256
35 8.568593
35 8.334157
35 8.683261
35 8.653384
35 8.667770
35 8.785925
35 8.612117
35 8.609878
35 8.478256
35 8.551658
35 8.560792
35 8.571942
35 8.653737
35 8.371742
35 8.441894
35 8.481426
35 8.439575
35 8.470125
35 8.354945
35 8.561951
35 8.535640
35 8.808967
35 8.438377
35 8.545001
35 8.659114
35 8.585992
35 8.605148
35 8.271807
35 8.439486
35 8.695697
35 8.335565
35 8.529860
35 8.479726
35 8.847407
35 8.565850
35 8.857414
35 8.804212
35 9.007534
35 8.830437
35 8.955690
35 8.803191
35 9.101380
35 8.985243
35 8.796599
35 8.892899
35 8.985616
35 9.093811
35 8.969937
35 8.998917
35 8.678048
35 8.942861
35 8.901117
35 8.901097
35 8.736143
35 9.068538
35 9.186335
35 8.976791
35 9.031919
35 9.025452
35 8.962388
35 9.086549
35 9.049054
35 8.874167
35 9.036087
35 8.967246
35 9.033414
35 8.896680
35 9.368516
35 8.874656
35 9.013233
35 8.794185
35 8.856371
35 9.141072
35 9.092046
35 8.874862
35 9.092218
35 9.133034
35 9.024804
35 9.041056
35 8.893382
35 9.194577
35 9.086420
35 8.783702
35 9.006407
35 8.850050
35 9.133806
35 9.193975
35 8.891750
35 9.068478
35 9.145120
35 8.803948
35 9.075564
35 8.658969
35 8.860958
35 8.786516
35 9.204553
35 9.658498
35 9.025289
35 9.207679
35 9.208084
35 8.980658
35 9.162819
35 8.969940
35 9.080102
35 9.409820
35 9.455134
35 8.956877
35 9.145176
35 9.206891
35 9.049547
35 9.013393
35 8.798085
35 9.009451
35 9.023436
35 9.231670
35 9.211146
35 9.073656
35 9.049028
35 9.248427
35 9.030599
35 9.233062
35 9.248907
35 9.219717
35 9.074781
35 8.993455
35 8.997258
35 8.921674
35 9.158206
35 9.074906
35 9.234640
35 9.228320
35 9.143977
35 9.206490
35 8.986836
35 9.417580
35 9.001206
35 8.992903
35 9.174226
35 9.445154
35 9.455233
35 9.178794
35 9.234427
35 9.001708
35 9.065557
35 9.276070
35 9.087598
35 9.192786
35 9.282900
35 9.106445
35 9.705876
35 9.208800
35 9.279878
35 9.258508
35 9.174431
35 9.381150
35 8.546501
35 8.541963
35 8.628405
35 8.520414
35 8.581316
35 8.447276
35 8.466711
35 8.729083
35 8.641114
35 8.709495
35 8.608112
35 8.844071
35 8.489394
35 8.368775
35 8.511856
35 8.561771
35 8.813867
35 8.604347
35 8.847046
35 8.594530
35 8.489644
35 8.524312
35 8.646117
35 8.420072
35 8.570471
35 8.669158
35 8.490792
35 8.880280
35 8.548291
35 8.662415
35 8.600657
35 8.649316
35 8.421058
35 8.784187
35 8.491611
35 8.633510
35 8.632356
35 8.473793
35 8.802053
35 8.544635
35 8.568921
35 8.624167
35 8.760410
35 8.686228
35 8.842680
35 8.464616
35 8.596084
35 8.729847
35 8.708832
35 8.579160
35 8.708882
35 8.674295
35 9.004353
35 8.560604
35 8.663782
35 8.837772
35 8.507774
35 8.703297
35 8.657434
35 8.661900
35 8.025727
35 7.918099
35 8.099999
35 8.024599
35 7.950244
35 8.146301
35 8.120099
35 8.087143
35 8.142702
35 7.990417
35 7.991244
35 8.112692
35 8.077662
35 8.100017
35 8.056235
35 8.067477
35 8.183571
35 8.264345
35 7.969508
35 8.053771
35 8.169129
35 7.990437
35 8.381192
35 8.134552
35 8.285005
35 8.052904
35 8.140529
35 7.942212
35 8.166034
35 8.048396
35 8.023372
35 8.118080
35 8.194326
35 8.094845
35 8.102556
35 8.114306
35 8.116166
35 8.099211
35 8.157116
35 8.137953
35 8.081836
35 8.096863
35 8.305621
35 8.000673
35 8.061173
35 7.962670
35 8.218353
35 8.088327
35 8.192671
35 7.976444
35 8.175857
35 8.078336
35 8.011784
35 7.911745
35 8.155783
35 8.055894
35 8.076649
35 8.089556
35 8.159499
35 8.122086
35 8.855387
35 8.720069
35 8.765967
35 8.568511
35 8.835862
35 8.623148
35 8.743573
35 8.778118
35 8.720055
35 8.959811
35 8.477631
35 8.571790
35 8.641430
35 8.603998
35 8.698690
35 8.627528
35 8.908659
35 8.692696
35 8.965602
35 8.731360
35 8.442792
35 8.842232
35 8.541472
35 8.646983
35 8.854861
35 9.013348
35 8.804937
35 8.861055
35 8.902052
35 8.894331
35 8.719016
35 8.629788
35 8.753435
35 8.604943
35 8.636808
35 8.877094
35 8.656208
35 8.561929
35 8.972210
35 8.921166
35 8.831539
35 8.661209
35 8.692745
35 8.548450
35 8.716889
35 8.701716
35 8.818768
35 8.812451
35 8.922142
35 8.670480
35 8.813123
35 8.780824
35 8.594353
35 8.680695
35 8.744149
35 8.729987
35 8.935535
35 8.802418
35 8.980941
35 8.665707
35 8.154073
35 7.998768
35 8.019016
35 7.959978
35 8.053400
35 7.990547
35 7.949534
35 8.048959
35 8.031596
35 7.937545
35 8.013964
35 7.985199
35 7.980742
35 7.983097
35 7.832898
35 7.962347
35 8.024379
35 7.992221
35 7.982530
35 8.183639
35 7.987210
35 7.987057
35 7.984786
35 8.195913
35 7.875706
35 8.195785
35 8.090927
35 7.951311
35 8.035524
35 8.089597
35 8.019752
35 7.927115
35 8.044118
35 8.144001
35 8.013021
35 8.029050
35 8.009610
35 8.017718
35 8.190999
35 7.991510
35 8.034148
35 7.931593
35 8.057978
35 8.014750
35 8.128036
35 8.007691
35 8.061391
35 8.054945
35 8.054252
35 8.100312
35 8.005865
35 8.146427
35 8.069453
35 8.055270
35 8.126212
35 8.144583
35 8.091115
35 8.150837
35 8.005509
35 7.886696
35 8.638343
35 8.715069
35 8.809432
35 8.661328
35 8.502310
35 8.519183
35 8.635511
35 8.485747
35 8.648616
35 8.555360
35 8.489543
35 8.654760
35 8.521996
35 8.552889
35 8.635217
35 8.556557
35 8.444990
35 8.594420
35 8.578240
35 8.807788
35 8.607379
35 8.542708
35 8.762895
35 8.500675
35 8.630738
35 8.478012
35 8.705164
35 8.686282
35 8.688956
35 8.550873
35 8.649926
35 8.584973
35 8.564084
35 8.489629
35 8.602358
35 8.517484
35 8.481349
35 8.502285
35 8.492334
35 8.432540
35 8.490576
35 8.611608
35 8.468313
35 8.563804
35 8.466269
35 8.539946
35 8.531079
35 8.422557
35 8.496226
35 8.723432
35 8.439944
35 8.568877
35 8.561402
35 8.411931
35 8.507071
35 8.579017
35 8.488671
35 8.497825
35 8.550465
35 8.571153
35 8.497177
35 8.567929
35 8.521710
35 8.427605
35 8.673830
35 8.368641
35 8.593353
35 8.781487
35 8.404839
35 8.599525
35 8.467595
35 8.250913
35 8.402921
35 8.400402
35 8.421051
35 8.435452
35 8.408655
35 8.483252
35 8.434277
35 8.388982
35 8.602124
35 8.460407
35 8.444963
35 8.632046
35 8.550506
35 8.430944
35 8.435352
35 8.572105
35 8.541467
35 8.523858
35 8.574657
35 8.700308
35 8.514773
35 8.588413
35 8.656366
35 8.504722
35 8.564653
35 8.618569
35 8.429590
35 8.399717
35 8.575809
35 8.639801
35 8.496958
35 8.451434
35 8.580371
35 8.484226
35 8.458230
35 8.228365
35 8.487910
35 8.431318
35 8.567486
35 8.448568
35 8.433009
35 8.522028
35 8.430272
35 8.512045
35 8.342871
35 8.459810
35 8.358374
35 8.543997
35 9.435710
35 9.670184
35 9.541705
35 9.566491
35 9.458890
35 9.245943
35 9.080886
35 8.913361
35 9.570726
35 9.518361
35 9.558343
35 9.444972
35 9.256686
35 9.532646
35 9.329712
35 9.172570
35 9.580264
35 9.555845
35 9.395687
35 9.364311
35 9.532888
35 9.463614
35 9.491539
35 8.947417
35 9.210589
35 9.162786
35 9.474902
35 9.454205
35 9.138775
35 9.501303
35 9.439148
35 9.348042
35 9.201597
35 9.178711
35 9.434174
35 9.528729
35 9.409391
35 9.070235
35 9.301163
35 9.467952
35 9.596502
35 9.577442
35 9.232958
35 9.320264
35 9.031656
35 9.158752
35 9.305218
35 9.338568
35 9.755091
35 9.270278
35 9.482266
35 8.916881
35 9.217539
35 9.352939
35 9.381526
35 9.102849
35 9.468165
35 9.232326
35 9.269293
35 9.265346
35 7.831381
35 8.091481
35 8.011576
35 7.989148
35 8.072616
35 7.934227
35 8.042738
35 8.060091
35 7.978783
35 8.045700
35 7.873570
35 8.063140
35 8.013910
35 7.890355
35 8.011714
35 8.073830
35 7.895169
35 8.021989
35 7.970381
35 8.057985
35 7.985434
35 8.006913
35 7.923026
35 7.886373
35 8.011874
35 8.122894
35 7.909927
35 7.963151
35 7.883219
35 8.004441
35 7.899107
35 7.857956
35 8.046373
35 8.037720
35 7.885663
35 7.928468
35 8.065657
35 7.981339
35 7.938667
35 7.818393
35 7.939827
35 7.961119
35 7.945960
35 8.087023
35 8.054226
35 7.954115
35 8.030059
35 7.918542
35 7.802106
35 7.992455
35 7.885069
35 7.909627
35 7.848348
35 7.913539
35 8.105364
35 8.017507
35 8.000763
35 8.122997
35 7.873318
35 7.934551
35 8.328743
35 8.106550
35 8.182719
35 8.239976
35 8.238723
35 8.135917
35 8.062758
35 8.175820
35 8.316168
35 8.138154
35 8.343270
35 8.376030
35 8.232137
35 8.266439
35 8.401231
35 8.392731
35 8.126889
35 8.146280
35 8.259883
35 8.004999
35 8.197021
35 7.984208
35 8.209412
35 8.213511
35 8.076317
35 8.134504
35 8.243356
35 8.130274
35 8.167247
35 8.410743
35 8.398807
35 8.234095
35 8.349762
35 8.003866
35 8.185300
35 8.223495
35 8.082152
35 8.142594
35 8.047848
35 8.266598
35 8.256212
35 8.329379
35 8.269053
35 8.113045
35 8.073520
35 8.280873
35 8.427435
35 8.169851
35 8.327108
35 8.087988
35 8.053784
35 8.114279
35 8.157553
35 8.185737
35 8.182474
35 8.083151
35 8.057526
35 8.509012
35 8.114668
35 7.961731
35 8.811761
35 8.820533
35 8.738948
35 8.844854
35 8.848045
35 8.913374
35 8.759670
35 8.819661
35 8.702146
35 9.095789
35 8.691924
35 8.645411
35 8.459562
35 8.693257
35 8.599053
35 8.924051
35 8.586660
35 8.659395
35 8.868631
35 8.629509
35 8.696491
35 8.687515
35 8.820680
35 8.715604
35 8.902281
35 8.885255
35 8.653461
35 8.693709
35 8.849509
35 8.574849
35 8.773055
35 8.584948
35 8.745812
35 9.027579
35 8.764388
35 8.693255
35 8.795370
35 8.776797
35 8.945029
35 8.760579
35 8.626163
35 8.644698
35 8.837835
35 8.847260
35 8.879398
35 8.748903
35 9.164048
35 9.100044
35 8.680502
35 8.769577
35 8.819222
35 8.803937
35 8.814642
35 8.866865
35 8.819822
35 8.781851
35 8.529753
35 8.920822
35 8.463877
35 8.594808
35 8.808720
35 8.827258
35 8.619374
35 8.838990
35 8.825039
35 8.777826
35 8.723118
35 8.791805
35 8.560856
35 8.978288
35 8.873805
35 8.773355
35 8.622671
35 8.752396
35 8.812688
35 8.929253
35 8.675419
35 8.560487
35 8.702431
35 8.867789
35 8.719054
35 8.793105
35 8.543759
35 8.953350
35 8.840139
35 8.810035
35 8.854302
35 8.878703
35 8.932494
35 8.793077
35 8.807362
35 8.772399
35 8.474580
35 8.736973
35 8.835087
35 8.761187
35 8.795676
35 8.729576
35 8.783560
35 8.687232
35 8.818793
35 8.746817
35 8.882052
35 8.722557
35 8.803419
35 8.756639
35 8.766033
35 8.589068
35 8.753329
35 8.822781
35 8.901556
35 8.649214
35 8.693893
35 8.966702
35 8.712520
35 8.787320
35 8.834782
35 8.901270
35 8.851086
35 8.844295
35 8.453663
35 8.623422
35 8.506869
35 8.628952
35 8.651193
35 8.441102
35 8.670556
35 8.711723
35 8.592930
35 8.587368
35 8.716728
35 8.467555
35 8.761378
35 8.607219
35 8.800235
35 8.536679
35 8.629450
35 8.453034
35 8.647666
35 8.495309
35 8.663101
35 8.616395
35 8.687984
35 8.953800
35 8.488964
35 8.687614
35 8.470683
35 8.544525
35 8.757906
35 8.661382
35 8.509489
35 8.587116
35 8.525911
35 8.653665
35 8.875389
35 8.734753
35 8.707628
35 8.606304
35 8.378536
35 8.363083
35 8.697045
35 8.785998
35 8.331642
35 8.479721
35 8.686050
35 8.585314
35 8.657465
35 8.623139
35 8.498422
35 8.579203
35 8.525783
35 8.639395
35 8.613912
35 8.724474
35 8.519872
35 8.682635
35 8.585508
35 8.775707
35 8.684070
35 8.520032
35 8.409829
35 8.072155
35 8.296494
35 8.391940
35 8.486998
35 8.127217
35 8.245929
35 8.295981
35 8.347071
35 8.355182
35 8.234312
35 8.377292
35 8.241920
35 8.289385
35 8.342343
35 8.326395
35 8.332648
35 8.178617
35 8.221806
35 8.384064
35 8.295647
35 8.206195
35 8.256367
35 8.259961
35 8.159448
35 8.163946
35 8.282265
35 8.293044
35 8.243309
35 8.311252
35 8.293940
35 8.359127
35 8.271443
35 8.262918
35 8.187050
35 8.230473
35 8.250761
35 8.270899
35 8.284551
35 8.288120
35 8.224233
35 8.334804
35 8.434688
35 8.168849
35 8.198600
35 8.226202
35 8.480195
35 8.248005
35 8.299932
35 8.350752
35 8.147058
35 8.204490
35 8.356242
35 8.171638
35 8.279048
35 8.311583
35 8.280909
35 8.342156
35 8.193041
35 8.228196
35 8.593099
35 8.560811
35 8.698191
35 8.671931
35 8.550644
35 8.568740
35 8.659744
35 8.594856
35 8.621512
35 8.510406
35 8.527892
35 8.700967
35 8.473399
35 8.699557
35 8.563545
35 8.565791
35 8.882676
35 8.585980
35 8.835211
35 8.568870
35 8.511390
35 8.498438
35 8.557015
35 8.705221
35 8.723112
35 8.500620
35 8.629303
35 8.598786
35 8.715963
35 8.630580
35 8.329283
35 8.480011
35 8.708073
35 8.560708
35 8.619581
35 8.764694
35 8.555936
35 8.575372
35 8.560836
35 8.632591
35 8.491777
35 8.376401
35 8.486370
35 8.651139
35 8.470231
35 8.704799
35 8.585764
35 8.499519
35 8.538863
35 8.453971
35 8.636387
35 8.738523
35 8.663138
35 8.565154
35 8.887461
35 8.562314
35 8.632128
35 8.645827
35 8.516188
35 8.498082
35 8.232382
35 8.288599
35 8.066308
35 8.013076
35 8.116955
35 8.311815
35 8.157252
35 8.189208
35 8.162909
35 8.164426
35 8.055807
35 8.202127
35 8.117308
35 8.054481
35 8.101638
35 8.098948
35 8.183239
35 8.020124
35 8.168266
35 8.115448
35 8.139011
35 8.277335
35 8.211063
35 8.144927
35 8.192037
35 8.069102
35 8.238154
35 8.202681
35 8.071930
35 8.177409
35 8.065385
35 8.187810
35 8.215813
35 8.042727
35 8.130247
35 8.071461
35 8.115462
35 8.168598
35 8.109010
35 8.268354
35 8.000930
35 8.031380
35 8.018493
35 8.234976
35 8.097114
35 8.083110
35 8.197803
35 8.090294
35 8.126542
35 8.269332
35 8.112702
35 8.063410
35 8.062889
35 8.064298
35 8.208991
35 8.115679
35 8.015655
35 8.176583
35 8.174468
35 8.185613
35 8.569270
35 8.507037
35 8.474180
35 8.731073
35 8.651782
35 8.656503
35 8.612869
35 8.755648
35 8.638069
35 8.477532
35 8.452105
35 8.795991
35 8.790593
35 8.708604
35 8.645253
35 8.702109
35 8.507848
35 8.527085
35 8.453929
35 8.550570
35 8.685779
35 8.661841
35 8.442383
35 8.589109
35 8.595463
35 8.350736
35 8.514868
35 8.580891
35 8.581637
35 8.509086
35 8.443530
35 8.659547
35 8.601470
35 8.501274
35 8.553561
35 8.632384
35 8.435250
35 8.656317
35 8.586999
35 8.429024
35 8.589802
35 8.676278
35 8.640052
35 8.770901
35 8.632708
35 8.545406
35 8.481599
35 8.362063
35 8.973986
35 8.501288
35 8.496180
35 8.650069
35 8.591588
35 8.616680
35 8.585154
35 8.488292
35 8.781453
35 8.578571
35 8.724489
35 8.668348
35 8.560598
35 8.272658
35 8.192752
35 8.266607
35 8.119440
35 8.365162
35 8.280120
35 8.451533
35 8.404297
35 8.196605
35 8.578523
35 8.277875
35 8.348293
35 8.416988
35 8.465376
35 8.496907
35 8.397048
35 8.426558
35 8.361056
35 8.466979
35 8.338293
35 8.328427
35 8.470625
35 8.412845
35 8.587853
35 8.579670
35 8.339102
35 8.562842
35 8.288633
35 8.286538
35 8.354077
35 8.156502
35 8.537818
35 8.497712
35 8.354849
35 8.376824
35 8.432121
35 8.231945
35 8.409507
35 8.576419
35 8.350687
35 8.302045
35 8.357369
35 8.409858
35 8.315254
35 8.627406
35 8.490616
35 8.286883
35 8.452949
35 8.346814
35 8.443742
35 8.362610
35 8.462942
35 8.417511
35 8.489240
35 8.527072
35 8.521603
35 8.484873
35 8.348736
35 8.510891
35 8.153240
35 8.185532
35 8.339008
35 8.162757
35 8.175312
35 8.170120
35 8.134180
35 8.141862
35 8.093859
35 8.254205
35 8.058907
35 8.207660
35 8.269939
35 8.122641
35 8.138249
35 8.200608
35 8.223475
35 8.088981
35 8.220427
35 8.248802
35 8.173603
35 8.074026
35 8.183571
35 8.213019
35 8.132223
35 8.110530
35 8.375121
35 8.147227
35 8.254252
35 8.340772
35 8.277346
35 8.224095
35 8.229101
35 8.218855
35 8.183959
35 8.151917
35 8.185804
35 8.242548
35 8.106417
35 8.175032
35 7.985222
35 8.110980
35 8.215227
35 8.333197
35 8.313947
35 8.318746
35 8.189220
35 8.215744
35 8.154151
35 8.361513
35 8.040072
35 8.232917
35 8.168444
35 8.244106
35 8.014042
35 7.978697
35 8.200285
35 8.107882
35 8.056502
35 8.113144
35 8.254958
35 8.179150
35 7.985152
35 8.336209
35 8.269405
35 8.100830
35 8.221110
35 8.126193
35 8.254169
35 8.116410
35 8.219128
35 8.404343
35 8.248803
35 8.452172
35 8.147915
35 8.158141
35 8.167861
35 8.051262
35 8.382895
35 8.108750
35 8.162216
35 7.923456
35 8.055405
35 8.310279
35 8.219903
35 8.140681
35 8.227397
35 8.089423
35 8.452075
35 8.233886
35 8.224857
35 7.977934
35 8.015918
35 8.020130
35 8.181140
35 8.129366
35 8.232787
35 8.167121
35 8.218268
35 8.300507
35 7.990806
35 8.295498
35 8.173926
35 8.181179
35 8.386483
35 8.323102
35 8.139519
35 8.090944
35 8.122579
35 8.061847
35 8.135359
35 8.143969
35 8.124826
35 8.315407
35 8.149076
35 8.234795
35 8.241490
35 8.183490
35 8.147227
35 8.226908
35 8.180816
35 8.309762
35 8.300068
35 8.168089
35 8.322632
35 8.347299
35 8.380950
35 8.191440
35 8.407262
35 8.149542
35 8.398423
35 8.402590
35 8.356761
35 8.208038
35 8.375096
35 8.280625
35 8.455737
35 8.224886
35 8.457042
35 8.421198
35 8.240231
35 8.189204
35 8.332935
35 8.193007
35 8.203198
35 8.353436
35 8.292184
35 8.506622
35 8.165165
35 8.370744
35 8.316886
35 8.393141
35 8.313280
35 8.298698
35 8.107120
35 8.397965
35 8.376130
35 8.300296
35 8.298952
35 8.038692
35 8.354848
35 8.313741
35 8.328740
35 8.360476
35 8.327632
35 8.125717
35 8.272109
35 8.192155
35 8.360355
35 8.388069
35 8.272881
35 8.286302
35 8.355491
35 8.397511
35 8.195741
35 7.989717
35 8.279227
35 8.293915
35 8.229466
35 8.376233
35 9.047093
35 8.914557
35 8.916807
35 8.921989
35 8.530235
35 8.810477
35 8.837979
35 9.005696
35 8.707135
35 9.047531
35 8.762802
35 9.028415
35 8.747700
35 8.778360
35 8.960214
35 8.741487
35 9.021307
35 8.875161
35 8.721592
35 8.931810
35 8.967995
35 8.792825
35 8.711329
35 8.958221
35 8.985878
35 8.981791
35 9.022779
35 8.885197
35 8.821938
35 8.996883
35 8.836218
35 8.630062
35 8.853220
35 8.626603
35 8.715873
35 9.014440
35 9.017368
35 8.873623
35 8.913560
35 8.972454
35 8.697766
35 8.667906
35 8.795189
35 8.950576
35 8.891614
35 8.602690
35 8.995048
35 8.788730
35 8.836181
35 8.797968
35 8.862063
35 8.648965
35 8.930001
35 8.829289
35 8.859674
35 8.878720
35 8.962729
35 9.026803
35 8.687031
35 9.171811
35 8.675948
35 8.906418
35 8.596086
35 8.830937
35 8.669479
35 8.653349
35 8.813855
35 8.813049
35 8.867568
35 8.816200
35 8.866298
35 8.696788
35 8.796976
35 8.543269
35 8.670745
35 8.638851
35 8.477081
35 8.666645
35 8.579653
35 8.757384
35 8.832005
35 8.474859
35 8.747274
35 8.693411
35 8.767816
35 8.712806
35 8.727589
35 8.486459
35 8.584454
35 8.637526
35 8.678790
35 8.562421
35 8.653763
35 8.717319
35 8.669411
35 8.843226
35 8.968062
35 8.741929
35 8.711945
35 8.806017
35 8.561216
35 8.669002
35 8.831687
35 8.662692
35 8.761638
35 8.730586
35 8.680884
35 8.705829
35 8.570362
35 8.553331
35 8.384135
35 8.694068
35 8.637416
35 8.725234
35 8.452201
35 8.347284
35 8.734960
35 8.687080
35 8.700101
35 8.683219
35 8.547175
35 8.309752
35 8.383181
35 8.442114
35 8.492187
35 8.501415
35 8.490230
35 8.455294
35 8.490707
35 8.356581
35 8.340747
35 8.451428
35 8.418940
35 8.523861
35 8.325112
35 8.451582
35 8.336304
35 8.544316
35 8.374829
35 8.339565
35 8.332024
35 8.326175
35 8.500594
35 8.360235
35 8.430766
35 8.396719
35 8.471666
35 8.121205
35 8.461051
35 8.414984
35 8.421082
35 8.248643
35 8.361089
35 8.473829
35 8.369401
35 8.304913
35 8.488836
35 8.419357
35 8.551859
35 8.379835
35 8.443388
35 8.090501
35 8.414249
35 8.403591
35 8.363814
35 8.354375
35 8.575706
35 8.461137
35 8.485224
35 8.359794
35 8.507328
35 8.591691
35 8.498844
35 8.406674
35 8.532944
35 8.419455
35 8.510394
35 8.429893
35 8.411863
35 8.456604
35 8.386626
35 8.298301
35 8.199558
35 8.309239
35 8.350269
35 8.447501
35 8.369381
35 8.229927
35 8.480393
35 8.326388
35 8.483923
35 8.377151
35 8.577755
35 8.219825
35 8.364697
35 8.438996
35 8.433479
35 8.380183
35 8.419450
35 8.489179
35 8.410557
35 8.418473
35 8.256773
35 8.441495
35 8.560114
35 8.421636
35 8.578116
35 8.289378
35 8.396094
35 8.544471
35 8.479915
35 8.404794
35 8.462889
35 8.262187
35 8.378203
35 8.367405
35 8.121866
35 8.451956
35 8.332654
35 8.478892
35 8.311373
35 8.245545
35 8.382636
35 8.309154
35 8.218212
35 8.587225
35 8.179574
35 8.463915
35 8.438313
35 8.293463
35 8.461658
35 8.291624
35 8.396787
35 8.245093
35 8.523652
35 8.146514
35 8.236090
35 8.483529
35 8.206818
35 8.533491
35 8.375288
35 8.387041
35 8.784519
35 8.594277
35 8.499726
35 8.486071
35 8.430259
35 8.575672
35 8.471361
35 8.433413
35 8.708595
35 8.397234
35 8.483093
35 8.519848
35 8.493203
35 8.552826
35 8.606965
35 8.499094
35 8.490398
35 8.618751
35 8.388994
35 8.403226
35 8.462452
35 8.361991
35 8.664504
35 8.374051
35 8.464812
35 8.331549
35 8.408324
35 8.361437
35 8.481257
35 8.360617
35 8.364987
35 8.326886
35 8.540940
35 8.236177
35 8.473996
35 8.324167
35 8.336916
35 8.627073
35 8.539711
35 8.410525
35 8.499566
35 8.373411
35 8.559080
35 8.379486
35 8.598338
35 8.384237
35 8.484579
35 8.392469
35 8.552949
35 8.578615
35 8.725922
35 8.452296
35 8.408075
35 8.494219
35 8.492761
35 8.599981
35 8.555561
35 8.252115
35 8.541680
35 8.816687
35 8.612741
35 8.775797
35 8.865693
35 8.725460
35 8.640557
35 8.518695
35 8.568725
35 8.811683
35 8.641360
35 8.530638
35 8.841466
35 8.614843
35 8.732350
35 8.700502
35 8.546518
35 8.606541
35 8.595978
35 8.636590
35 8.771717
35 8.640610
35 8.701939
35 8.701934
35 8.833788
35 8.628088
35 8.754421
35 8.563453
35 8.681728
35 8.815781
35 8.809178
35 8.642539
35 8.667391
35 8.648747
35 8.709644
35 8.760488
35 8.550814
35 8.812095
35 8.777409
35 8.903636
35 8.688028
35 8.623098
35 8.976577
35 8.813371
35 8.547994
35 8.691980
35 8.680925
35 8.650989
35 8.670789
35 8.661856
35 8.820763
35 8.607587
35 8.687622
35 8.836248
35 8.647807
35 8.618717
35 8.704513
35 8.539263
35 8.788293
35 8.732292
35 8.685121
35 8.691686
35 8.659416
35 8.687873
35 8.875971
35 8.698545
35 8.738671
35 8.959919
35 8.767704
35 8.537371
35 8.881235
35 9.068475
35 8.813833
35 8.844003
35 8.586456
35 8.680396
35 8.759547
35 8.510550
35 8.865058
35 8.893402
35 8.508345
35 8.694305
35 8.919881
35 8.654316
35 8.782210
35 8.461200
35 8.823699
35 8.922672
35 8.843953
35 8.886828
35 8.485655
35 8.561035
35 8.644387
35 8.811589
35 8.780435
35 8.458351
35 8.644518
35 9.022158
35 8.879741
35 8.674723
35 9.139851
35 8.900814
35 8.604139
35 8.680804
35 8.579358
35 9.355201
35 8.884750
35 8.819025
35 8.598012
35 8.683284
35 8.749881
35 8.751134
35 8.774629
35 8.656138
35 8.825569
35 8.733232
35 8.821581
35 8.781573
35 8.561273
35 8.749431
35 7.966542
35 7.848055
35 8.084382
35 7.962799
35 7.951632
35 7.904670
35 8.082298
35 8.095936
35 8.071515
35 8.028566
35 8.013071
35 8.064383
35 7.985054
35 8.012978
35 7.896747
35 7.943961
35 8.035656
35 8.071129
35 8.008065
35 8.081686
35 7.892295
35 7.879986
35 8.050858
35 8.017120
35 7.921053
35 7.934505
35 8.061595
35 7.983835
35 7.943399
35 8.037228
35 7.994366
35 8.002563
35 7.874849
35 7.935650
35 8.063591
35 8.054230
35 8.018858
35 7.985672
35 7.923212
35 7.915927
35 7.896668
35 7.953650
35 8.023504
35 7.961254
35 8.197126
35 8.100201
35 7.964804
35 7.899346
35 8.007466
35 7.926636
35 7.920444
35 7.984283
35 7.963981
35 8.012391
35 8.010074
35 7.962770
35 7.964727
35 8.061646
35 8.085556
35 8.004034
35 8.070940
35 8.018158
35 8.166704
35 8.038411
35 8.027667
35 8.045257
35 8.107203
35 8.059970
35 8.011277
35 8.235533
35 8.013768
35 8.068690
35 8.239491
35 8.054059
35 8.039449
35 8.029130
35 8.114058
35 7.997632
35 8.003442
35 8.221486
35 8.168302
35 8.043268
35 8.007996
35 7.936679
35 8.187192
35 8.270727
35 8.076509
35 8.014755
35 8.118234
35 8.050760
35 8.072867
35 8.124175
35 8.123649
35 7.956659
35 8.159535
35 7.931450
35 7.985124
35 8.101887
35 8.120340
35 8.142349
35 7.957739
35 8.080172
35 8.241603
35 7.949657
35 7.950029
35 8.100378
35 7.993805
35 8.110738
35 8.059035
35 8.165509
35 7.970489
35 8.044949
35 8.087066
35 8.050813
35 7.990146
35 8.150050
35 8.093567
35 7.910149
35 8.083108
35 7.962781
35 8.242049
35 8.177988
35 8.323679
35 8.268339
35 8.303750
35 8.409878
35 8.346893
35 8.190830
35 8.209681
35 8.309257
35 8.350058
35 8.346264
35 8.487400
35 8.326573
35 8.296219
35 8.324378
35 8.377495
35 8.364376
35 8.181014
35 8.431104
35 8.207736
35 8.239352
35 8.683339
35 8.375004
35 8.256945
35 8.417956
35 8.508497
35 8.350314
35 8.201629
35 8.286225
35 8.256710
35 8.421912
35 8.275451
35 8.320544
35 8.291213
35 8.409169
35 8.256414
35 8.374675
35 8.372243
35 8.412911
35 8.292361
35 8.368044
35 8.346000
35 8.461577
35 8.404237
35 8.221602
35 8.426450
35 8.437420
35 8.519165
35 8.349848
35 8.418165
35 8.320289
35 8.447244
35 8.408083
35 8.588419
35 8.482475
35 8.489439
35 8.395313
35 8.513645
35 8.298374
35 8.066426
35 8.146852
35 8.131770
35 8.138877
35 8.166419
35 8.213715
35 8.078424
35 8.183832
35 8.077823
35 8.216529
35 8.210082
35 8.102072
35 8.255427
35 8.178062
35 8.140449
35 8.139032
35 8.136421
35 8.185685
35 8.119816
35 8.281647
35 8.105194
35 8.215039
35 8.247139
35 8.125024
35 8.083886
35 8.184716
35 8.146527
35 8.219408
35 8.065039
35 8.244803
35 8.027685
35 8.125983
35 8.022402
35 8.172425
35 8.184055
35 8.244262
35 8.247308
35 8.087644
35 8.230594
35 8.133505
35 8.147859
35 8.257876
35 8.249770
35 8.083496
35 8.079454
35 8.052992
35 8.167727
35 8.038254
35 8.181881
35 8.111839
35 8.097436
35 8.163837
35 8.330528
35 8.160720
35 8.291980
35 8.241717
35 8.131428
35 8.044237
35 8.011304
35 8.081463
35 8.334498
35 8.425161
35 8.395695
35 8.335055
35 8.372111
35 8.389360
35 8.597547
35 8.465753
35 8.412398
35 8.423345
35 8.396685
35 8.446168
35 8.620676
35 8.501833
35 8.288440
35 8.517017
35 8.234448
35 8.537080
35 8.415442
35 8.566679
35 8.331374
35 8.423781
35 8.448861
35 8.494636
35 8.396985
35 8.431660
35 8.458130
35 8.497129
35 8.494898
35 8.403942
35 8.295322
35 8.377430
35 8.502540
35 8.414632
35 8.465214
35 8.416072
35 8.309453
35 8.338844
35 8.350986
35 8.384644
35 8.403318
35 8.397982
35 8.337089
35 8.483589
35 8.411742
35 8.390732
35 8.362871
35 8.422273
35 8.371347
35 8.460359
35 8.604784
35 8.345873
35 8.489063
35 8.373435
35 8.429744
35 8.378943
35 8.514245
35 8.460652
35 8.521427
35 8.365788
35 8.287967
35 8.008506
35 8.206924
35 8.277653
35 8.202586
35 8.110106
35 8.361377
35 8.207342
35 8.413050
35 8.192180
35 8.222441
35 8.276205
35 8.244561
35 8.210284
35 8.147190
35 8.190498
35 8.269933
35 8.214512
35 8.221178
35 8.063290
35 8.151663
35 8.240377
35 8.188520
35 8.171739
35 7.984250
35 8.197741
35 8.393149
35 8.215448
35 8.165105
35 8.291029
35 8.194072
35 8.063883
35 8.429089
35 8.111364
35 8.266770
35 8.236601
35 8.220076
35 8.372307
35 8.324228
35 8.342004
35 7.953688
35 8.289070
35 8.258320
35 8.350905
35 8.074443
35 8.301421
35 8.181538
35 8.282518
35 8.257355
35 8.440491
35 8.436543
35 8.252930
35 8.131308
35 8.098461
35 8.075000
35 8.307695
35 8.188638
35 8.374788
35 8.185608
35 8.266116
35 9.097172
35 8.795086
35 9.085167
35 8.889382
35 8.732943
35 9.190435
35 8.816715
35 8.891609
35 8.755688
35 8.855288
35 8.683253
35 8.731049
35 8.760352
35 8.715880
35 8.911849
35 8.888765
35 9.185312
35 8.939704
35 8.979252
35 8.681833
35 8.970958
35 8.836890
35 9.094696
35 9.241545
35 9.148026
35 8.704016
35 9.272839
35 8.956292
35 9.183970
35 8.683500
35 9.036551
35 9.207895
35 9.183763
35 9.069682
35 8.859018
35 8.748709
35 8.752493
35 8.643923
35 8.797852
35 8.821112
35 8.872143
35 9.109500
35 8.988368
35 8.853901
35 8.980636
35 9.028707
35 8.837520
35 8.897167
35 8.991631
35 8.726318
35 8.993701
35 8.855433
35 8.731348
35 8.850501
35 8.919318
35 8.631895
35 9.030042
35 9.201761
35 9.165095
35 8.786611
35 8.627338
35 8.790531
35 8.917207
35 8.499435
35 8.708988
35 8.758126
35 8.531318
35 8.632249
35 8.770367
35 8.754960
35 8.808690
35 8.722638
35 8.670925
35 8.600593
35 8.660095
35 8.838280
35 8.594493
35 8.564267
35 8.874830
35 8.797873
35 8.702112
35 8.680402
35 8.491532
35 8.684070
35 8.613582
35 8.874853
35 8.801955
35 9.029436
35 8.722072
35 8.896959
35 8.629121
35 8.824029
35 8.882560
35 8.771065
35 8.842474
35 8.754353
35 8.673602
35 8.742849
35 8.398437
35 8.582574
35 8.879275
35 8.846193
35 8.739179
35 8.548370
35 8.863233
35 8.780072
35 8.815492
35 8.601857
35 8.708482
35 8.708786
35 8.611461
35 8.591299
35 8.585137
35 8.606580
35 8.724054
35 8.728695
35 8.611446
35 8.845126
35 8.785396
35 8.763470
35 8.088763
35 8.112338
35 8.168474
35 8.078567
35 8.135391
35 8.203318
35 8.138627
35 8.262637
35 8.028534
35 8.174170
35 8.149144
35 8.130829
35 8.067014
35 8.054366
35 8.031844
35 8.227606
35 8.160147
35 8.256273
35 8.008911
35 8.002647
35 8.034390
35 8.224335
35 8.146244
35 8.052220
35 8.168563
35 8.148673
35 8.168261
35 8.101895
35 8.163358
35 8.088870
35 8.182408
35 8.140611
35 8.199379
35 8.211359
35 8.196053
35 8.164576
35 8.130900
35 8.261539
35 8.238088
35 8.270426
35 8.255108
35 8.029823
35 7.952012
35 8.082971
35 8.117913
35 8.029582
35 7.902709
35 8.052603
35 8.208362
35 8.063333
35 8.329419
35 8.094818
35 8.014013
35 8.197327
35 8.146021
35 8.113426
35 8.141372
35 8.060692
35 8.048481
35 8.072333
35 8.374259
35 8.359233
35 8.439921
35 8.415145
35 8.482290
35 8.391676
35 8.460917
35 8.327485
35 8.184347
35 8.520590
35 8.447492
35 8.365120
35 8.311442
35 8.525324
35 8.561434
35 8.421846
35 8.403767
35 8.440743
35 8.556195
35 8.397402
35 8.464964
35 8.656508
35 8.790223
35 8.245317
35 8.425488
35 8.329763
35 8.236868
35 8.241835
35 8.531364
35 8.421787
35 8.375601
35 8.402325
35 8.421100
35 8.570857
35 8.338423
35 8.653891
35 8.398276
35 8.420796
35 8.591085
35 8.468711
35 8.630056
35 8.524218
35 8.628199
35 8.470164
35 8.155491
35 8.369655
35 8.429223
35 8.581869
35 8.506686
35 8.408652
35 8.306837
35 8.272231
35 8.407816
35 8.504208
35 8.205090
35 8.400632
35 8.549245
35 8.375457
35 8.422379
35 8.580508
35 7.997926
35 7.896829
35 8.000732
35 8.009198
35 7.944732
35 7.933976
35 7.947372
35 8.051228
35 7.949543
35 7.960605
35 7.955956
35 8.028399
35 8.001013
35 7.803036
35 8.011781
35 8.061218
35 8.054481
35 7.990776
35 7.905625
35 7.944708
35 8.003822
35 7.980774
35 7.855498
35 7.883597
35 7.959576
35 7.904479
35 7.927289
35 7.959234
35 8.008519
35 7.901063
35 7.976920
35 7.961456
35 7.897161
35 8.133369
35 8.027040
35 7.954858
35 8.017014
35 7.852025
35 8.059108
35 7.781135
35 8.077530
35 8.039477
35 8.174998
35 7.934694
35 7.953922
35 8.087900
35 7.973453
35 7.894926
35 7.970830
35 7.925317
35 7.837346
35 7.818026
35 7.929477
35 7.903947
35 7.915104
35 7.854722
35 7.842703
35 7.961177
35 8.091416
35 7.884380
35 9.018488
35 9.226310
35 9.082031
35 8.952763
35 8.910530
35 9.164836
35 8.529194
35 8.918290
35 8.809057
35 8.856955
35 8.879442
35 8.964995
35 9.136253
35 8.870336
35 8.746052
35 9.061009
35 8.951499
35 8.813211
35 8.909573
35 8.858771
35 8.892889
35 8.843290
35 8.952508
35 8.755273
35 8.987121
35 9.147286
35 8.829727
35 8.811001
35 9.012733
35 8.827106
35 8.914061
35 9.139737
35 9.062277
35 9.142336
35 8.799949
35 8.964510
35 8.811593
35 8.760175
35 8.885990
35 8.999870
35 8.922423
35 8.974731
35 8.870335
35 8.955729
35 8.829203
35 8.889484
35 8.790175
35 8.973495
35 8.835272
35 8.869040
35 9.126982
35 8.940514
35 8.896652
35 8.780115
35 8.948210
35 8.773151
35 9.043658
35 8.887580
35 8.928734
35 9.065398
35 8.399196
35 8.543713
35 8.565160
35 8.344530
35 8.501097
35 8.518578
35 8.578171
35 8.418907
35 8.489608
35 8.383578
35 8.340764
35 8.642446
35 8.576940
35 8.588916
35 8.375455
35 8.355262
35 8.451463
35 8.298402
35 8.477157
35 8.345200
35 8.300750
35 8.381549
35 8.459072
35 8.380162
35 8.447539
35 8.284900
35 8.377396
35 8.420000
35 8.341724
35 8.434600
35 8.519567
35 8.423049
35 8.380227
35 8.390718
35 8.515834
35 8.350212
35 8.386028
35 8.662704
35 8.537454
35 8.296444
35 8.563576
35 8.258744
35 8.422425
35 8.529637
35 8.340295
35 8.498205
35 8.363909
35 8.388756
35 8.477267
35 8.518277
35 8.480474
35 8.357914
35 8.435704
35 8.466466
35 8.484674
35 8.680139
35 8.578919
35 8.408544
35 8.560485
35 8.359708
35 8.477561
35 8.432945
35 8.445884
35 8.432679
35 8.495757
35 8.506300
35 8.351965
35 8.396142
35 8.327347
35 8.376201
35 8.420485
35 8.414799
35 8.493453
35 8.531635
35 8.245474
35 8.361275
35 8.283979
35 8.387491
35 8.253400
35 8.374536
35 8.626047
35 8.507267
35 8.288298
35 8.520501
35 8.435417
35 8.482859
35 8.292914
35 8.492000
35 8.121425
35 8.542713
35 8.278897
35 8.485454
35 8.337599
35 8.442762
35 8.431878
35 8.460954
35 8.235096
35 8.478185
35 8.440528
35 8.432003
35 8.432391
35 8.426321
35 8.524412
35 8.457144
35 8.434777
35 8.410850
35 8.354098
35 8.284278
35 8.391771
35 8.353432
35 8.506201
35 8.521691
35 8.305301
35 8.454819
35 8.349201
35 8.531298
35 8.324197
35 8.336121
35 8.321250
35 8.384130
35 8.075931
35 8.196848
35 8.028369
35 8.029271
35 8.092934
35 8.198195
35 8.164470
35 7.949312
35 8.015402
35 8.018154
35 8.271825
35 7.925382
35 8.230495
35 8.133130
35 7.988027
35 8.036302
35 8.090477
35 8.164104
35 8.061590
35 8.099499
35 8.031097
35 8.137591
35 8.094883
35 8.079675
35 8.002365
35 8.146236
35 8.159961
35 8.037005
35 8.155779
35 8.119812
35 8.076921
35 8.035713
35 8.024032
35 8.153185
35 8.047616
35 8.086512
35 8.239428
35 8.175735
35 8.110021
35 7.988713
35 8.030244
35 8.121359
35 8.062711
35 8.136823
35 8.047215
35 8.072075
35 8.099636
35 8.023108
35 8.049863
35 8.179536
35 8.142834
35 8.137475
35 8.026832
35 8.007972
35 7.963537
35 8.189512
35 8.125758
35 8.114804
35 8.149942
35 8.151984
35 8.222152
35 8.116563
35 8.263457
35 8.188331
35 8.362093
35 8.278177
35 8.209575
35 8.423237
35 8.230196
35 8.349790
35 8.169571
35 8.177207
35 8.197672
35 8.565245
35 8.223663
35 8.257507
35 8.254570
35 8.250048
35 8.226106
35 8.291274
35 8.257566
35 8.350007
35 8.380397
35 8.215734
35 8.323168
35 8.207815
35 8.316174
35 8.186791
35 8.413408
35 8.294549
35 8.313600
35 8.062999
35 8.204877
35 8.300717
35 8.205046
35 8.401792
35 8.166631
35 8.291412
35 8.179171
35 8.300743
35 8.139155
35 8.195177
35 8.285542
35 8.312174
35 8.185811
35 8.159403
35 8.259883
35 8.188496
35 8.273649
35 8.225337
35 8.269355
35 8.269467
35 8.195525
35 8.204107
35 8.248216
35 8.278932
35 8.212724
35 8.069294
35 8.188625
35 8.295119
35 8.419978
35 8.267442
35 8.454161
35 8.632406
35 8.435255
35 8.574386
35 8.389008
35 8.649801
35 8.369090
35 8.566120
35 8.433325
35 8.439534
35 8.500922
35 8.338243
35 8.692163
35 8.482117
35 8.656455
35 8.802309
35 8.193694
35 8.563184
35 8.591196
35 8.638125
35 8.284680
35 8.495444
35 8.322777
35 8.390624
35 8.439006
35 8.485344
35 8.349405
35 8.355368
35 8.321485
35 8.284053
35 8.621297
35 8.486430
35 8.414968
35 8.508288
35 8.455142
35 8.454236
35 8.410562
35 8.371279
35 8.581564
35 8.573931
35 8.703088
35 8.574337
35 8.501985
35 8.432965
35 8.538697
35 8.385714
35 8.454248
35 8.424849
35 8.293595
35 8.352849
35 8.348065
35 8.496875
35 8.442435
35 8.375357
35 8.440763
35 8.560339
35 8.413138
35 8.317921
35 8.291640
35 8.322855
35 8.491364
35 8.332061
35 8.426634
35 8.400327
35 8.560719
35 8.413961
35 8.424963
35 8.183322
35 8.443818
35 8.359356
35 8.215315
35 8.349038
35 8.328500
35 8.196727
35 8.232794
35 8.512870
35 8.369979
35 8.573384
35 8.428945
35 8.466069
35 8.449891
35 8.312137
35 8.184256
35 8.363885
35 8.560442
35 8.476574
35 8.568024
35 8.342825
35 8.485678
35 8.338004
35 8.368649
35 8.112917
35 8.372446
35 8.421569
35 8.463756
35 8.523993
35 8.609308
35 8.383702
35 8.398950
35 8.453083
35 8.276640
35 8.543041
35 8.235343
35 8.542358
35 8.393881
35 8.329482
35 8.416283
35 8.270052
35 8.403750
35 8.323315
35 8.303409
35 8.308470
35 8.524310
35 8.432093
35 8.449409
35 8.371497
35 8.365077
35 8.430690
35 8.818991
35 8.775513
35 8.592721
35 8.756207
35 8.630542
35 8.635252
35 8.979338
35 8.778837
35 8.774424
35 8.543403
35 8.844608
35 8.629821
35 8.821837
35 8.778039
35 8.980587
35 8.911641
35 8.836936
35 8.746331
35 8.914337
35 8.675955
35 8.643196
35 8.875254
35 8.628739
35 8.798452
35 8.824698
35 8.862886
35 8.905212
35 8.875742
35 8.683614
35 8.587926
35 8.815521
35 8.682103
35 8.753463
35 8.686987
35 8.606873
35 8.561503
35 8.842371
35 8.692008
35 8.562805
35 8.757453
35 8.877560
35 8.580724
35 8.823031
35 8.898470
35 8.842829
35 8.829861
35 8.648486
35 8.794373
35 8.612307
35 8.824458
35 8.624543
35 8.424529
35 8.678352
35 8.561490
35 8.920961
35 8.586796
35 8.703526
35 8.804453
35 8.815553
35 8.892642
35 9.109481
35 8.873560
35 9.056909
35 9.060744
35 8.938693
35 8.964188
35 8.753783
35 8.945420
35 8.894389
35 8.816668
35 8.740606
35 9.034047
35 8.842267
35 8.860182
35 8.715876
35 8.938393
35 8.839764
35 8.978392
35 8.941954
35 9.236818
35 8.830920
35 8.861405
35 8.735211
35 9.044555
35 8.975334
35 8.919019
35 8.988312
35 8.849775
35 8.969931
35 8.999157
35 8.724084
35 8.674369
35 9.047325
35 8.943860
35 9.077110
35 8.837314
35 9.101707
35 8.726517
35 9.007860
35 9.097780
35 8.852054
35 8.810170
35 8.682839
35 8.650516
35 9.038124
35 8.941987
35 8.843041
35 9.091031
35 8.869534
35 8.735463
35 8.646525
35 8.739716
35 8.916835
35 8.832590
35 8.891519
35 8.964326
35 8.841647
35 8.740291
35 8.727268
35 9.055087
35 8.717835
35 8.489393
35 8.492545
35 8.585683
35 8.740779
35 8.695451
35 8.742810
35 8.856840
35 8.605190
35 8.567689
35 8.601687
35 8.538578
35 8.603051
35 8.701411
35 8.437866
35 8.546774
35 8.431035
35 8.377359
35 8.591936
35 8.566977
35 8.443905
35 8.508315
35 8.615696
35 8.576028
35 8.807740
35 8.794612
35 8.700128
35 8.471839
35 8.560442
35 8.758265
35 8.676331
35 8.505906
35 8.605805
35 8.677679
35 8.558234
35 8.417642
35 8.556100
35 8.616061
35 8.554152
35 8.663882
35 8.579412
35 8.515579
35 8.589848
35 8.696281
35 8.763345
35 8.642836
35 8.679751
35 8.622911
35 8.568085
35 8.541104
35 8.713144
35 8.694439
35 8.531979
35 8.428472
35 8.386949
35 8.620000
35 8.442864
35 8.612284
35 8.514698
35 8.719375
35 7.963655
35 7.846593
35 8.045788
35 7.891607
35 8.228179
35 8.129445
35 8.126992
35 8.102005
35 7.887908
35 8.033124
35 8.050714
35 7.916174
35 8.072152
35 8.045519
35 7.886313
35 7.873719
35 8.121194
35 7.791544
35 8.175349
35 7.931990
35 7.869386
35 8.176993
35 8.118472
35 8.043409
35 8.048420
35 8.037507
35 8.287071
35 8.085161
35 8.023241
35 7.958953
35 8.141456
35 7.965725
35 8.101480
35 7.967500
35 7.933694
35 8.100708
35 8.235608
35 8.112356
35 8.196386
35 8.137247
35 7.887125
35 8.018975
35 8.027774
35 7.987861
35 8.001192
35 8.243571
35 7.949764
35 7.980813
35 8.166355
35 8.146803
35 8.001747
35 8.277626
35 8.198059
35 8.047529
35 8.259294
35 8.142328
35 8.128631
35 8.065751
35 8.258210
35 8.009745
35 9.243015
35 8.858800
35 8.928151
35 8.748366
35 8.811827
35 8.887296
35 8.609394
35 8.723447
35 8.884255
35 8.799763
35 8.878998
35 8.560421
35 8.296573
35 8.600456
35 8.661659
35 8.663180
35 8.867000
35 8.717366
35 8.793478
35 8.808720
35 8.973019
35 8.626384
35 8.763021
35 8.475337
35 8.765098
35 8.702799
35 8.765897
35 8.771290
35 9.142094
35 8.752716
35 9.041821
35 8.467429
35 8.983309
35 9.001791
35 8.762616
35 8.949633
35 9.214355
35 9.203965
35 9.019872
35 8.932595
35 8.921205
35 8.671797
35 8.895708
35 8.664267
35 8.649995
35 8.754938
35 8.553034
35 8.533723
35 8.843747
35 8.696445
35 8.709580
35 8.770455
35 8.916302
35 8.487577
35 8.518456
35 8.622193
35 8.893166
35 8.984733
35 9.199291
35 8.976688
35 8.304837
35 8.343275
35 8.326944
35 8.412341
35 8.472339
35 8.319822
35 8.446021
35 8.600859
35 8.466985
35 8.581289
35 8.514804
35 8.577812
35 8.499840
35 8.598489
35 8.574666
35 8.485996
35 8.326002
35 8.410961
35 8.449088
35 8.352440
35 8.320964
35 8.456183
35 8.536376
35 8.733506
35 8.879979
35 8.738336
35 8.490220
35 8.568192
35 8.549025
35 8.561830
35 8.673393
35 8.251483
35 8.489187
35 8.253409
35 8.338845
35 8.597850
35 8.243969
35 8.451134
35 8.333533
35 8.492386
35 8.332916
35 8.631235
35 8.542351
35 8.331653
35 8.719020
35 8.408021
35 8.516619
35 8.437063
35 8.564330
35 8.573685
35 8.572573
35 8.425843
35 8.603696
35 8.709961
35 8.531006
35 8.638289
35 8.470672
35 8.282535
35 8.553033
35 8.620495
35 8.090757
35 8.045801
35 8.003125
35 8.174161
35 8.178125
35 8.210497
35 8.016320
35 8.064797
35 8.113601
35 8.021278
35 8.072349
35 8.003870
35 8.176456
35 8.177688
35 8.189189
35 8.136903
35 7.902842
35 7.996818
35 7.992816
35 8.004748
35 8.093626
35 8.105596
35 7.951150
35 8.160022
35 8.048553
35 8.204142
35 7.989793
35 7.990808
35 7.850779
35 8.126730
35 8.111613
35 8.146424
35 8.058909
35 8.176473
35 8.028361
35 8.099936
35 8.045163
35 8.061549
35 8.144424
35 8.180472
35 8.075685
35 7.927997
35 7.914892
35 8.209881
35 8.173247
35 8.150236
35 7.963694
35 8.176160
35 8.119564
35 8.075843
35 8.097265
35 8.069797
35 8.220464
35 8.056472
35 8.073428
35 8.058883
35 7.967645
35 8.090230
35 8.145987
35 8.084846
35 8.614946
35 8.707992
35 8.396263
35 8.432949
35 8.509347
35 8.456693
35 8.470152
35 8.465636
35 8.589545
35 8.650919
35 8.604214
35 8.484788
35 8.458256
35 8.470379
35 8.568551
35 8.446630
35 8.337704
35 8.485710
35 8.282606
35 8.709388
35 8.557559
35 8.637711
35 8.367851
35 8.424164
35 8.309610
35 8.303813
35 8.598581
35 8.361213
35 8.546378
35 8.431933
35 8.552751
35 8.536877
35 8.756114
35 8.463815
35 8.748631
35 8.530748
35 8.519127
35 8.574149
35 8.667354
35 8.937439
35 9.057327
35 8.638677
35 8.835155
35 8.530759
35 8.512151
35 8.531352
35 8.571719
35 8.381655
35 8.494175
35 8.371969
35 8.259479
35 8.271580
35 8.544167
35 8.335932
35 8.510552
35 8.628100
35 8.292145
35 8.319968
35 8.713438
35 8.399205
35 9.037381
35 8.930461
35 8.866975
35 8.838346
35 8.803125
35 8.889017
35 9.040732
35 8.951733
35 9.045168
35 8.892994
35 9.048254
35 8.867805
35 8.950896
35 8.931047
35 8.909064
35 9.189968
35 9.136952
35 9.151846
35 8.907185
35 9.141417
35 9.013275
35 9.004986
35 8.995983
35 8.935605
35 8.957420
35 8.639608
35 8.710626
35 8.968776
35 8.850020
35 8.960744
35 8.974112
35 9.137162
35 8.776553
35 8.964667
35 8.841671
35 9.056325
35 8.663080
35 8.888288
35 8.813206
35 8.932305
35 8.792365
35 8.845585
35 8.832449
35 9.017830
35 8.867950
35 8.793798
35 8.825048
35 8.965702
35 8.938208
35 9.055165
35 8.823401
35 8.878107
35 8.933725
35 8.780276
35 8.674189
35 8.852406
35 8.821356
35 8.979104
35 8.755361
35 8.859922
35 8.041973
35 8.017066
35 8.070847
35 8.158038
35 8.157567
35 8.103410
35 8.046573
35 8.301627
35 8.100913
35 8.004671
35 8.213077
35 8.161358
35 7.994332
35 8.240195
35 8.172474
35 7.998923
35 8.228956
35 8.188180
35 8.121648
35 7.950705
35 8.040415
35 8.072814
35 8.122632
35 8.057753
35 8.225221
35 8.180326
35 7.999137
35 8.024193
35 7.927879
35 8.079548
35 8.106305
35 8.040964
35 8.098200
35 7.953304
35 8.172976
35 8.223956
35 8.172083
35 8.077962
35 8.169167
35 8.119482
35 8.159283
35 8.170516
35 8.029144
35 8.205508
35 8.101818
35 8.125019
35 8.149764
35 8.159298
35 8.130815
35 8.079162
35 8.210712
35 8.069984
35 8.091209
35 8.086999
35 8.107599
35 8.150414
35 8.163916
35 8.186802
35 8.260428
35 8.087969
35 9.121673
35 8.709690
35 8.967457
35 8.867170
35 9.046693
35 8.621757
35 8.874101
35 8.652013
35 8.734211
35 8.761798
35 8.760872
35 9.047698
35 8.986550
35 8.948015
35 8.906201
35 8.951741
35 8.974753
35 8.937492
35 9.068486
35 8.883005
35 8.951663
35 8.916231
35 8.941139
35 8.713341
35 8.973878
35 8.821830
35 8.770289
35 8.772995
35 8.779507
35 8.899838
35 8.975895
35 8.862275
35 8.842544
35 9.081762
35 8.862286
35 8.952389
35 8.594983
35 8.837770
35 8.632795
35 9.027439
35 8.704788
35 9.013388
35 8.680403
35 8.841763
35 8.739813
35 8.773944
35 8.787384
35 9.040425
35 8.678523
35 8.811055
35 9.030405
35 8.760409
35 8.916311
35 8.874992
35 8.875722
35 8.781446
35 8.817203
35 8.677998
35 8.765993
35 8.754073
35 8.208892
35 8.221669
35 8.274649
35 8.246298
35 8.252547
35 8.199824
35 8.315753
35 8.100886
35 8.261503
35 8.253544
35 8.244566
35 8.313727
35 8.105994
35 8.182415
35 8.180851
35 8.337219
35 8.306352
35 8.165500
35 8.234296
35 8.199101
35 8.328966
35 8.323193
35 8.250995
35 8.289698
35 8.340004
35 8.346887
35 8.263778
35 8.316050
35 8.334899
35 8.318465
35 8.278938
35 8.296415
35 8.327385
35 8.300090
35 8.309572
35 8.127406
35 8.145416
35 8.257731
35 8.272838
35 8.135730
35 8.198960
35 8.427309
35 8.338069
35 8.242848
35 8.150051
35 8.328687
35 8.185444
35 8.242974
35 8.317541
35 8.215164
35 8.235896
35 8.220428
35 8.483882
35 8.151653
35 8.123403
35 8.203313
35 8.375134
35 8.226764
35 8.248832
35 8.348973
35 8.071999
35 7.955405
35 8.027224
35 8.062906
35 8.001181
35 8.113191
35 7.988378
35 8.044529
35 8.114183
35 7.972248
35 8.117458
35 8.115404
35 8.105548
35 8.088319
35 8.027492
35 7.957395
35 7.938123
35 7.982669
35 7.990756
35 8.043236
35 8.072573
35 8.039429
35 8.146470
35 8.101782
35 8.190682
35 8.148001
35 8.109135
35 7.984001
35 8.134227
35 7.992203
35 7.993692
35 8.126732
35 8.090247
35 8.042761
35 7.994836
35 8.015957
35 7.894995
35 8.145102
35 7.968882
35 8.021728
35 7.898100
35 8.062405
35 7.892336
35 8.176211
35 7.980329
35 8.090935
35 7.914308
35 7.807213
35 8.024068
35 8.122964
35 8.082975
35 8.063924
35 8.064020
35 7.998824
35 8.204332
35 8.136685
35 7.856215
35 8.113526
35 7.892973
35 8.070684
35 8.446297
35 8.384917
35 8.648186
35 8.376513
35 8.497722
35 8.329288
35 8.438200
35 8.482118
35 8.524294
35 8.443650
35 8.659593
35 8.380551
35 8.468873
35 8.537844
35 8.308968
35 8.657690
35 8.584698
35 8.527172
35 8.269282
35 8.400754
35 8.653777
35 8.405438
35 8.425995
35 8.656376
35 8.436230
35 8.517021
35 8.554750
35 8.649734
35 8.532913
35 8.496959
35 8.564330
35 8.429910
35 8.437670
35 8.737950
35 8.492503
35 8.539700
35 8.596493
35 8.543692
35 8.408394
35 8.471486
35 8.531737
35 8.577580
35 8.410595
35 8.520291
35 8.313543
35 8.499051
35 8.610307
35 8.435863
35 8.651281
35 8.572134
35 8.639932
35 8.404308
35 8.634988
35 8.415870
35 8.443118
35 8.363874
35 8.582718
35 8.488322
35 8.442207
35 8.601325
35 7.944397
35 7.941500
35 7.929023
35 7.776739
35 7.778448
35 7.755178
35 7.835967
35 7.921295
35 7.911698
35 7.884369
35 7.890537
35 7.918444
35 7.902742
35 7.970199
35 7.803715
35 7.784311
35 7.787586
35 7.861321
35 7.822689
35 7.942380
35 7.895878
35 7.876117
35 7.877994
35 7.816923
35 7.817302
35 7.897300
35 7.803817
35 7.726067
35 7.974182
35 7.927563
35 7.913560
35 7.887122
35 7.860199
35 7.844679
35 7.826444
35 7.988973
35 7.834579
35 7.773040
35 7.836659
35 7.872858
35 7.904618
35 7.864688
35 7.839423
35 7.835401
35 7.877153
35 8.040709
35 7.896654
35 7.931497
35 7.952630
35 7.920619
35 7.924581
35 7.900490
35 7.943028
35 7.782228
35 7.923018
35 7.827786
35 7.985742
35 7.833526
35 7.800403
35 8.037685
35 9.675298
35 9.066873
35 9.149721
35 9.187654
35 9.004530
35 8.831195
35 8.842926
35 9.032582
35 9.130628
35 9.217905
35 8.845518
35 9.129601
35 9.328724
35 8.983953
35 9.546578
35 9.556793
35 9.261276
35 9.109209
35 9.065371
35 9.378669
35 9.464034
35 10.276908
35 9.926442
35 9.763550
35 9.535658
35 9.559245
35 9.452008
35 9.186809
35 9.488118
35 9.173167
35 9.204370
35 9.118629
35 9.061976
35 8.888941
35 9.340760
35 9.489772
35 9.080366
35 9.232738
35 9.387351
35 9.877031
35 9.638146
35 10.373814
35 9.653155
35 9.494229
35 9.058913
35 9.372782
35 9.447493
35 9.358781
35 9.510262
35 9.799296
35 9.516498
35 9.971519
35 9.939157
35 9.894609
35 9.763023
35 10.208076
35 10.562337
35 10.295851
35 10.241333
35 9.211146
35 9.687783
35 9.638137
35 9.999614
35 9.590623
35 9.815404
35 9.888280
35 9.831651
35 9.753737
35 9.812112
35 9.943027
35 9.672135
35 9.844937
35 9.370905
35 9.784469
35 10.005879
35 9.882052
35 9.607146
35 9.488625
35 9.744161
35 9.862035
35 9.903045
35 9.697441
35 9.854603
35 9.454290
35 9.777786
35 9.578521
35 9.269797
35 9.581923
35 9.278634
35 9.447217
35 9.282018
35 9.616251
35 10.054832
35 9.691912
35 9.969323
35 9.851079
35 9.745474
35 9.769747
35 9.926038
35 10.103567
35 9.797714
35 9.749569
35 9.622927
35 9.643795
35 10.042957
35 9.824555
35 9.773030
35 9.990251
35 9.414770
35 9.591864
35 9.380184
35 9.769666
35 9.710148
35 9.359852
35 9.397962
35 9.587507
35 9.399915
35 9.555488
35 9.689837
35 9.463207
35 8.678590
35 8.519120
35 8.509599
35 8.675674
35 8.500579
35 8.910812
35 8.696868
35 8.521411
35 8.711632
35 8.789924
35 8.555621
35 8.413288
35 8.762799
35 8.641516
35 8.619405
35 8.619262
35 8.440290
35 8.686862
35 8.826692
35 8.705592
35 8.646719
35 8.631120
35 8.409910
35 8.709188
35 8.765397
35 8.896483
35 8.607446
35 8.756054
35 8.704643
35 8.682367
35 9.052504
35 8.602646
35 8.600974
35 8.652540
35 8.453237
35 8.808813
35 8.847421
35 8.619493
35 8.714199
35 8.714255
35 8.812573
35 8.474809
35 8.419500
35 8.499720
35 8.762343
35 8.579558
35 8.505668
35 8.435358
35 8.708509
35 8.914635
35 8.937729
35 8.655411
35 8.829367
35 9.126907
35 8.885379
35 8.821424
35 8.612114
35 8.701628
35 8.935888
35 8.716971
35 8.477373
35 8.256444
35 8.303039
35 8.388923
35 8.218877
35 8.143368
35 8.243498
35 8.316510
35 8.112966
35 8.433810
35 8.450641
35 8.331345
35 8.038481
35 8.102429
35 8.143354
35 8.282208
35 8.335157
35 8.262679
35 8.364920
35 8.248779
35 8.341461
35 8.324888
35 8.196165
35 8.396588
35 8.248370
35 8.261744
35 8.219162
35 8.229421
35 8.163657
35 8.206558
35 8.195597
35 8.338148
35 8.083927
35 8.248974
35 8.320474
35 8.354298
35 8.209064
35 8.288715
35 8.309137
35 8.174286
35 8.167839
35 8.280865
35 8.255372
35 8.246907
35 8.169117
35 8.172775
35 8.231883
35 8.422684
35 8.327599
35 8.284830
35 8.169679
35 8.303958
35 8.352453
35 8.265580
35 8.165461
35 8.238905
35 8.311546
35 8.091123
35 8.125645
35 8.377676
35 8.112583
35 8.098785
35 8.155620
35 8.184500
35 8.172851
35 8.200837
35 8.125877
35 7.984019
35 8.250925
35 7.974108
35 8.197721
35 8.033195
35 7.996754
35 8.021962
35 8.035702
35 8.082894
35 7.950789
35 8.077009
35 8.163329
35 7.937330
35 8.143719
35 8.187317
35 8.076676
35 8.098826
35 8.180508
35 8.053163
35 8.308506
35 8.175718
35 8.155954
35 8.081638
35 8.196802
35 8.071648
35 8.156501
35 8.198575
35 8.258619
35 8.159772
35 8.257890
35 8.272840
35 8.154169
35 8.038224
35 8.210888
35 8.173183
35 8.167178
35 8.074481
35 8.031503
35 8.305786
35 8.279613
35 8.065820
35 8.309059
35 8.079930
35 8.045979
35 8.154026
35 8.194378
35 8.020942
35 8.109873
35 8.027370
35 8.155642
35 8.288199
35 8.247449
35 8.127463
35 8.287814
35 8.259142
35 8.112082
35 8.291867
35 8.256099
35 8.165401
35 8.161901
35 8.161353
35 8.296831
35 8.233122
35 8.237796
35 8.091182
35 8.117712
35 8.179178
35 8.243673
35 8.286993
35 8.186117
35 8.225711
35 8.192710
35 8.266537
35 8.218407
35 8.157213
35 8.163225
35 8.274544
35 8.283116
35 8.310706
35 8.116110
35 8.078214
35 8.271604
35 8.069507
35 8.235240
35 8.062737
35 8.167496
35 8.084239
35 8.167597
35 8.244256
35 8.034857
35 8.139202
35 8.018070
35 8.294710
35 8.274892
35 8.255369
35 8.137549
35 8.184741
35 8.318634
35 8.377634
35 8.057635
35 8.238466
35 8.053861
35 8.160828
35 8.184720
35 8.122110
35 8.199894
35 8.088574
35 8.239388
35 8.209805
35 8.148675
35 8.032322
35 8.163950
35 8.150022
35 8.513422
35 8.887162
35 8.737800
35 8.709495
35 8.448377
35 8.750426
35 8.695665
35 8.726413
35 8.629876
35 8.586868
35 8.786061
35 8.626603
35 8.766920
35 8.712856
35 8.515521
35 8.633914
35 8.821468
35 8.489097
35 8.502833
35 8.556041
35 8.535420
35 8.744667
35 8.734053
35 8.670980
35 8.567769
35 8.633633
35 8.647909
35 8.525268
35 8.796411
35 8.788138
35 8.590598
35 8.740454
35 8.758923
35 8.746342
35 8.767656
35 8.566014
35 8.554230
35 8.722764
35 8.608277
35 8.613391
35 8.823465
35 8.684756
35 8.736736
35 8.491564
35 8.537466
35 8.710950
35 8.517584
35 8.679762
35 8.570664
35 8.625264
35 8.768098
35 8.608767
35 8.673381
35 8.387832
35 8.689840
35 8.667513
35 8.639306
35 8.583584
35 8.718234
35 8.685316
35 8.844529
35 8.769489
35 8.365910
35 8.600249
35 8.625233
35 8.459669
35 8.772820
35 8.643423
35 8.667267
35 8.574147
35 8.759259
35 8.577693
35 8.624696
35 8.928119
35 8.676253
35 8.607256
35 8.703165
35 8.544176
35 8.579053
35 8.416400
35 8.711089
35 8.710569
35 8.445275
35 8.619244
35 8.785579
35 8.503765
35 8.693545
35 8.766704
35 8.644996
35 8.519733
35 8.596082
35 8.487177
35 8.680664
35 8.779762
35 8.728046
35 8.860717
35 8.734605
35 8.760125
35 8.811304
35 8.523229
35 8.853862
35 8.603651
35 8.527154
35 8.557691
35 8.650160
35 8.553163
35 8.551456
35 8.680964
35 8.709315
35 8.533327
35 8.650403
35 8.585681
35 8.577243
35 8.679865
35 8.580434
35 8.761842
35 8.555743
35 8.471728
35 8.531171
35 8.551340
35 8.896430
35 8.868969
35 8.715496
35 8.452968
35 8.629240
35 8.607882
35 8.816102
35 8.789587
35 8.676766
35 8.476107
35 8.585202
35 8.439946
35 8.855788
35 8.675993
35 8.637787
35 8.519406
35 8.668558
35 8.355781
35 8.554147
35 8.771389
35 8.694221
35 8.484768
35 8.949541
35 9.018275
35 8.934573
35 8.785798
35 8.523564
35 8.709941
35 8.548506
35 8.461911
35 8.538524
35 8.693706
35 8.492722
35 8.619301
35 8.574435
35 9.053278
35 8.565461
35 8.491068
35 8.519246
35 8.538586
35 8.606919
35 8.520554
35 8.500821
35 8.598042
35 8.887300
35 8.440135
35 8.799711
35 8.915022
35 8.443606
35 8.714414
35 8.860131
35 9.010445
35 8.898999
35 8.831800
35 8.544362
35 8.669299
35 8.608790
35 8.781116
35 8.820423
35 8.621688
35 8.608582
35 8.766853
35 9.054692
35 8.935361
35 8.449058
35 9.035612
35 8.657389
35 8.840040
35 8.634306
35 8.634733
35 8.649724
35 8.889507
35 9.072664
35 8.578268
35 8.645616
35 8.933516
35 8.730134
35 8.815457
35 8.605270
35 8.782545
35 9.248281
35 8.786829
35 8.902092
35 8.770215
35 9.085550
35 8.886760
35 8.720514
35 8.705209
35 8.934705
35 8.917081
35 8.683002
35 8.646908
35 8.723209
35 8.816823
35 8.788450
35 8.819495
35 8.823051
35 8.633332
35 8.714559
35 8.574062
35 8.878526
35 8.730932
35 8.816126
35 8.661986
35 8.948417
35 9.283210
35 9.053556
35 8.823351
35 8.744298
35 8.787619
35 8.832790
35 8.822217
35 8.686245
35 8.826771
35 8.878077
35 8.863565
35 8.747228
35 8.916323
35 8.927654
35 8.721665
35 7.994297
35 7.999998
35 7.948220
35 8.108190
35 8.137004
35 7.989030
35 8.119746
35 7.963589
35 8.031726
35 8.104213
35 7.975636
35 8.048517
35 8.076154
35 8.022920
35 8.105503
35 8.013273
35 7.881982
35 7.859296
35 8.033033
35 8.088065
35 8.167957
35 7.978720
35 8.101912
35 7.909160
35 7.964229
35 7.862975
35 8.019995
35 8.053272
35 7.944150
35 7.888316
35 8.149041
35 8.037184
35 7.986666
35 8.135985
35 8.007034
35 8.150164
35 8.122596
35 7.860976
35 8.005538
35 8.023933
35 8.204229
35 8.018613
35 8.041419
35 7.960891
35 8.010211
35 8.077974
35 8.154317
35 8.027516
35 8.036831
35 7.835553
35 7.943735
35 8.011467
35 8.054423
35 8.101172
35 8.065161
35 7.993358
35 7.986074
35 7.942098
35 8.018276
35 8.174325
35 8.180879
35 8.170737
35 8.230500
35 8.126952
35 8.236096
35 8.359779
35 8.622487
35 8.362202
35 8.424539
35 8.455960
35 8.193187
35 8.437127
35 8.378895
35 8.294816
35 8.232568
35 8.265818
35 8.212616
35 8.422201
35 8.472661
35 8.403332
35 8.487073
35 8.316794
35 8.297480
35 8.386332
35 8.350895
35 8.217020
35 8.243835
35 8.106769
35 8.170375
35 8.141787
35 8.537539
35 8.453690
35 8.206382
35 8.141780
35 8.197148
35 8.212617
35 8.272662
35 8.289825
35 8.330142
35 8.464332
35 8.189494
35 8.063329
35 8.150993
35 8.268571
35 8.223153
35 8.290378
35 8.280714
35 8.083789
35 8.225521
35 8.122933
35 8.101777
35 8.291053
35 8.223839
35 8.310416
35 8.099790
35 8.224878
35 8.231919
35 8.171810
35 8.197762
35 8.194630
35 8.721045
35 8.944465
35 8.771081
35 8.646343
35 8.809296
35 8.609374
35 9.068340
35 8.896543
35 8.591248
35 8.740983
35 8.687586
35 8.832179
35 8.629927
35 8.821950
35 8.811120
35 8.560955
35 8.852602
35 8.723627
35 8.633986
35 8.899096
35 8.815323
35 8.578703
35 8.747131
35 8.780262
35 8.688165
35 8.667068
35 8.898653
35 8.932591
35 8.434195
35 8.777897
35 8.655889
35 8.795007
35 8.630621
35 8.537096
35 8.795852
35 8.649440
35 8.750083
35 8.787647
35 8.806350
35 8.738961
35 8.903071
35 8.818323
35 8.703030
35 8.669180
35 8.810254
35 8.742126
35 8.959182
35 9.036772
35 8.899963
35 8.845951
35 8.824610
35 8.805210
35 8.606289
35 9.147215
35 8.796894
35 8.895288
35 8.736507
35 8.725616
35 8.667494
35 8.819182
35 8.149350
35 8.158097
35 8.149872
35 8.116990
35 8.024414
35 8.071965
35 8.073689
35 7.997974
35 8.184148
35 7.980945
35 8.181661
35 8.069027
35 8.020143
35 8.130111
35 8.100188
35 8.066450
35 8.125689
35 8.088271
35 8.149362
35 8.139960
35 8.020446
35 8.044388
35 8.182429
35 8.083396
35 8.081617
35 8.185112
35 8.074780
35 8.051002
35 8.058954
35 8.203178
35 7.948047
35 8.126275
35 7.991392
35 8.048478
35 8.047180
35 8.124914
35 8.030716
35 8.038591
35 8.039910
35 8.180796
35 8.057738
35 8.034516
35 8.065779
35 8.102337
35 8.073062
35 8.130071
35 8.145975
35 8.038756
35 8.154394
35 8.016432
35 8.181878
35 8.027025
35 8.090379
35 8.026311
35 8.059962
35 8.071767
35 8.162684
35 8.043704
35 8.071488
35 8.141745
35 8.160803
35 8.132590
35 8.121744
35 8.181971
35 8.309350
35 8.163360
35 8.454942
35 8.126324
35 8.138656
35 8.273161
35 8.176535
35 8.288989
35 8.169154
35 8.177811
35 8.159220
35 8.265366
35 8.304322
35 8.290099
35 8.166862
35 8.211033
35 8.320843
35 8.253314
35 8.308996
35 8.126834
35 8.414177
35 8.389910
35 8.353035
35 8.386394
35 8.325180
35 8.140911
35 8.251892
35 8.325248
35 8.162400
35 8.253616
35 8.358475
35 8.381917
35 8.087343
35 8.353032
35 8.392679
35 8.254116
35 8.383632
35 8.254941
35 8.274179
35 8.312451
35 8.189196
35 8.173846
35 8.164787
35 8.160633
35 8.166063
35 8.095028
35 8.347747
35 8.262650
35 8.250518
35 8.209759
35 8.332241
35 8.165925
35 8.125781
35 8.159002
35 8.166370
35 8.295454
35 8.431438
35 8.128250
35 8.221888
35 8.461934
35 8.181984
35 8.173597
35 8.085355
35 8.225403
35 8.141520
35 8.140027
35 8.104931
35 8.162836
35 8.220941
35 8.160774
35 8.242296
35 8.393406
35 8.386321
35 8.333425
35 8.223146
35 8.279097
35 8.158350
35 8.263076
35 8.307107
35 8.294807
35 8.107170
35 8.179701
35 8.113135
35 8.050299
35 8.387081
35 8.243048
35 8.263510
35 8.214372
35 8.287814
35 8.035591
35 8.324826
35 8.239085
35 8.045599
35 8.212635
35 8.156850
35 8.221348
35 8.256768
35 8.255763
35 8.126268
35 8.182445
35 8.168180
35 8.288982
35 7.970567
35 8.073068
35 8.126780
35 8.094850
35 8.190722
35 8.105672
35 8.126641
35 8.179111
35 8.282186
35 8.231865
35 8.002742
35 8.261001
35 8.273109
35 8.389084
35 8.450946
35 8.467452
35 8.499309
35 8.556423
35 8.516199
35 8.382158
35 8.119826
35 8.530620
35 8.478264
35 8.268879
35 8.273410
35 8.384255
35 8.386372
35 8.565849
35 8.428785
35 8.664637
35 8.283102
35 8.502476
35 8.501471
35 8.492317
35 8.458482
35 8.554402
35 8.380813
35 8.470589
35 8.328288
35 8.559913
35 8.494130
35 8.532691
35 8.530969
35 8.386613
35 8.559788
35 8.412188
35 8.494031
35 8.454084
35 8.525731
35 8.507048
35 8.489870
35 8.537117
35 8.436259
35 8.438988
35 8.597337
35 8.436188
35 8.420882
35 8.252373
35 8.447733
35 8.348051
35 8.453771
35 8.499276
35 8.425999
35 8.554516
35 8.467035
35 8.494817
35 8.346518
35 8.745209
35 8.502054
35 8.525010
35 8.533597
35 8.533547
35 8.479458
35 8.383704
35 8.932119
35 8.570233
35 8.569705
35 8.741635
35 8.793974
35 8.472351
35 8.671365
35 8.752350
35 8.772181
35 8.596022
35 8.628613
35 8.579642
35 8.754958
35 8.811609
35 8.794746
35 8.673212
35 8.848785
35 9.061288
35 8.844863
35 8.732197
35 8.578306
35 8.629368
35 8.933983
35 9.039756
35 8.963435
35 8.796801
35 8.841248
35 8.846857
35 8.744913
35 8.841897
35 8.517167
35 8.971171
35 8.440901
35 8.941157
35 8.991645
35 8.826887
35 8.803724
35 8.544158
35 8.450342
35 8.674969
35 8.828838
35 8.854325
35 8.682110
35 8.515179
35 8.910773
35 8.665525
35 8.712401
35 8.756353
35 8.649845
35 8.637035
35 8.831732
35 8.729295
35 8.738809
35 8.484493
35 8.974102
35 8.766438
35 8.628995
35 8.979848
35 8.743662
35 8.828123
35 8.053444
35 8.028278
35 8.120214
35 8.086708
35 8.052885
35 8.227902
35 8.016663
35 8.161378
35 8.098889
35 8.100088
35 8.079553
35 8.108585
35 8.142097
35 8.099222
35 8.074528
35 8.095345
35 8.038153
35 8.085931
35 8.064341
35 7.988751
35 8.098307
35 8.025083
35 7.996020
35 8.124972
35 8.156876
35 8.010227
35 8.087826
35 8.150235
35 8.101622
35 8.128249
35 8.102559
35 8.006295
35 7.968772
35 8.158973
35 8.007933
35 8.020310
35 8.049841
35 8.109585
35 8.180510
35 8.010457
35 8.153724
35 8.079925
35 7.968345
35 8.019356
35 8.024985
35 8.080551
35 7.953067
35 8.079238
35 8.110050
35 7.987201
35 8.185342
35 8.140621
35 8.145132
35 8.023001
35 7.784167
35 8.035781
35 8.112646
35 8.059274
35 8.201283
35 8.086758
35 8.573123
35 8.336209
35 8.544912
35 8.435854
35 8.512781
35 8.559627
35 8.449462
35 8.636032
35 8.405913
35 8.552442
35 8.354012
35 8.514932
35 8.488209
35 8.516873
35 8.625868
35 8.417842
35 8.504811
35 8.549204
35 8.559684
35 8.674184
35 8.406225
35 8.143445
35 8.437051
35 8.385835
35 8.455264
35 8.459217
35 8.491887
35 8.544560
35 8.348881
35 8.513353
35 8.528619
35 8.506187
35 8.348704
35 8.497828
35 8.340697
35 8.430701
35 8.293611
35 8.316952
35 8.483945
35 8.427729
35 8.438843
35 8.537721
35 8.527999
35 8.366111
35 8.681103
35 8.385443
35 8.441954
35 8.613026
35 8.413702
35 8.264062
35 8.372199
35 8.370266
35 8.494486
35 8.422980
35 8.531547
35 8.436613
35 8.597730
35 8.478075
35 8.493803
35 8.480286
35 8.122958
35 8.298766
35 8.089427
35 8.037422
35 8.319503
35 8.219857
35 8.097480
35 8.233951
35 8.157391
35 8.069440
35 8.267324
35 8.202172
35 8.246634
35 8.221021
35 8.101992
35 8.162001
35 8.252943
35 8.163193
35 8.161997
35 8.435731
35 8.164626
35 8.161094
35 8.317517
35 8.062421
35 8.301952
35 8.187465
35 8.071098
35 8.148979
35 8.126589
35 8.285537
35 8.244376
35 8.161346
35 8.289685
35 8.161251
35 8.111803
35 8.251660
35 8.188562
35 8.354939
35 8.201665
35 8.249326
35 8.036005
35 8.072497
35 8.205657
35 8.218768
35 8.153325
35 8.107530
35 8.279135
35 8.229925
35 8.130436
35 8.169383
35 8.248201
35 8.320721
35 8.271306
35 8.095246
35 8.114871
35 8.073110
35 8.203725
35 8.080413
35 8.133155
35 8.182025
35 8.744528
35 8.566465
35 8.557991
35 8.432924
35 8.763839
35 8.707141
35 8.563244
35 8.573632
35 8.601187
35 8.700284
35 8.474777
35 8.486546
35 8.627933
35 8.581870
35 8.686273
35 8.741921
35 8.656015
35 8.658491
35 8.613247
35 8.818539
35 8.701437
35 8.552297
35 8.612598
35 8.513582
35 8.707460
35 8.744390
35 8.702222
35 8.525761
35 8.728846
35 8.478148
35 8.592799
35 8.596173
35 8.515938
35 8.672696
35 8.716066
35 8.753432
35 8.583343
35 8.592390
35 8.701034
35 8.518753
35 8.492407
35 8.626256
35 8.639821
35 8.628884
35 8.392553
35 8.500529
35 8.685735
35 8.740153
35 8.632562
35 8.429880
35 8.762420
35 8.572035
35 8.678937
35 8.552237
35 8.771255
35 8.573370
35 8.617909
35 8.677294
35 8.495349
35 8.495697
35 8.551914
35 8.798291
35 8.908035
35 8.855528
35 8.708766
35 8.970131
35 8.819389
35 8.854101
35 8.842097
35 8.705887
35 8.717932
35 8.538666
35 8.563213
35 8.794553
35 8.712077
35 8.808096
35 8.848368
35 8.872844
35 8.792805
35 8.599398
35 8.631497
35 8.601095
35 8.761389
35 8.653814
35 8.754234
35 8.939148
35 8.839759
35 8.667224
35 8.694181
35 8.736505
35 8.787209
35 8.522422
35 8.701693
35 8.906573
35 8.616788
35 8.664889
35 8.886556
35 8.788424
35 8.951572
35 8.767687
35 8.825496
35 8.878589
35 8.559016
35 8.757800
35 8.850556
35 8.564664
35 8.347891
35 8.647874
35 8.890480
35 8.921694
35 8.857011
35 8.535503
35 8.770971
35 8.704600
35 8.760329
35 8.808340
35 8.827194
35 8.768542
35 8.859269
35 8.731663
35 9.499776
35 9.354803
35 9.315621
35 9.215651
35 9.348294
35 9.328187
35 9.118965
35 9.228145
35 9.169631
35 9.379448
35 9.452631
35 9.269974
35 9.250068
35 9.243555
35 9.288436
35 9.310431
35 9.409148
35 9.062702
35 9.435777
35 9.419794
35 9.257782
35 9.441887
35 9.615605
35 9.460327
35 9.545944
35 9.073261
35 9.475325
35 9.415724
35 9.260179
35 9.442111
35 9.251800
35 9.616285
35 9.583792
35 9.328240
35 9.357896
35 9.620885
35 9.234710
35 9.177288
35 9.163108
35 9.529520
35 9.491866
35 9.506712
35 9.705600
35 9.300340
35 9.492673
35 9.167309
35 9.218664
35 9.030548
35 9.228383
35 9.316004
35 9.349466
35 9.158168
35 9.345500
35 9.230180
35 9.333321
35 9.264217
35 9.420374
35 9.543045
35 9.280898
35 9.391055
35 8.249472
35 8.420216
35 8.404887
35 8.488201
35 8.295912
35 8.290461
35 8.499449
35 8.437160
35 8.394826
35 8.444328
35 8.602619
35 8.300550
35 8.408319
35 8.519861
35 8.235860
35 8.355471
35 8.403349
35 8.306248
35 8.466493
35 8.242197
35 8.611744
35 8.371776
35 8.490222
35 8.220184
35 8.390655
35 8.510313
35 8.513388
35 8.264852
35 8.249343
35 8.086671
35 8.540302
35 8.259521
35 8.377868
35 8.471869
35 8.552573
35 8.591814
35 8.494502
35 8.455206
35 8.527586
35 8.334332
35 8.331043
35 8.388048
35 8.319331
35 8.361871
35 8.459479
35 8.460165
35 8.385468
35 8.321078
35 8.521656
35 8.305253
35 8.326560
35 8.582190
35 8.362318
35 8.525993
35 8.566593
35 8.274642
35 8.490592
35 8.338416
35 8.612547
35 8.430287
35 8.526601
35 8.545680
35 8.520438
35 8.576558
35 8.719085
35 8.745451
35 8.683764
35 8.661961
35 8.582054
35 8.729513
35 8.703884
35 8.813694
35 8.718380
35 8.590359
35 8.628427
35 8.631165
35 8.699010
35 8.642819
35 8.625978
35 8.948083
35 8.698489
35 8.655569
35 8.679830
35 8.607387
35 8.893773
35 8.874858
35 8.671393
35 8.556116
35 8.727790
35 8.646697
35 8.647058
35 8.727666
35 8.673339
35 8.507690
35 8.644061
35 8.850812
35 8.823515
35 8.673035
35 8.707737
35 8.644565
35 8.652619
35 8.706642
35 8.464311
35 8.787098
35 8.713992
35 8.741270
35 8.674753
35 8.892569
35 8.844831
35 8.567943
35 8.729357
35 8.748879
35 8.639121
35 8.780059
35 8.742511
35 8.632230
35 8.613390
35 8.623629
35 8.575806
35 8.488941
35 8.476517
35 8.536298
35 8.475644
35 8.333127
35 8.413450
35 8.514951
35 8.412857
35 8.372130
35 8.392470
35 8.512698
35 8.455324
35 8.917820
35 8.453434
35 8.329828
35 8.337119
35 8.425054
35 8.424045
35 8.495634
35 8.554384
35 8.337588
35 8.478044
35 8.424775
35 8.380561
35 8.469621
35 8.349398
35 8.341046
35 8.548541
35 8.545205
35 8.489212
35 8.611638
35 8.630376
35 8.404356
35 8.637584
35 8.559399
35 8.441131
35 8.246828
35 8.420530
35 8.344646
35 8.373463
35 8.539882
35 8.653894
35 8.618092
35 8.477312
35 8.554269
35 8.390367
35 8.515771
35 8.429711
35 8.445237
35 8.387228
35 8.412304
35 8.207887
35 8.344554
35 8.513453
35 8.483163
35 8.479320
35 8.651593
35 8.451326
35 8.401622
35 8.684372
35 8.581897
35 8.128511
35 8.037323
35 8.024836
35 8.069355
35 8.078243
35 7.913427
35 7.967290
35 8.017306
35 8.068385
35 8.009653
35 7.938637
35 7.945825
35 8.019091
35 8.143113
35 8.165865
35 8.152065
35 8.220302
35 8.021864
35 8.013967
35 7.992203
35 8.038368
35 8.131558
35 8.071634
35 8.087290
35 8.084717
35 7.952474
35 7.872419
35 7.943934
35 8.191984
35 8.006985
35 8.059077
35 8.012759
35 8.104644
35 8.026899
35 8.073813
35 8.077593
35 7.981655
35 8.018357
35 8.006484
35 7.935888
35 8.098301
35 8.113342
35 7.898332
35 7.977337
35 7.891458
35 8.046143
35 8.006905
35 8.162367
35 8.086749
35 8.103851
35 7.978562
35 8.071411
35 8.183258
35 7.983033
35 8.146398
35 8.018012
35 8.037773
35 8.123623
35 8.170158
35 8.124773
35 8.041723
35 8.118529
35 8.164923
35 8.102017
35 8.113602
35 8.008274
35 8.108431
35 8.181917
35 7.971400
35 8.087971
35 8.014336
35 7.986600
35 7.856465
35 8.068332
35 8.163656
35 7.996172
35 8.182236
35 8.011915
35 8.122621
35 8.052228
35 7.888243
35 8.005752
35 8.043205
35 8.060292
35 8.016349
35 8.136006
35 7.971482
35 8.090301
35 8.039976
35 8.118786
35 8.074422
35 7.991018
35 8.119850
35 8.031780
35 8.112200
35 7.902731
35 8.061410
35 8.033772
35 8.084091
35 8.053985
35 8.035296
35 8.038141
35 8.051427
35 7.993278
35 8.085241
35 8.167059
35 8.111526
35 8.135463
35 7.895226
35 8.029879
35 7.956396
35 8.051185
35 8.139950
35 8.093822
35 8.097390
35 8.002791
35 8.087464
35 8.075661
35 8.028001
35 8.060220
35 7.861872
35 7.848894
35 7.817813
35 7.925237
35 7.952300
35 7.710548
35 7.914228
35 7.800483
35 7.771898
35 7.753455
35 7.833998
35 7.781389
35 7.704929
35 7.783170
35 7.909397
35 7.733663
35 7.799918
35 7.910387
35 7.787046
35 7.903775
35 7.866774
35 7.896594
35 7.719361
35 7.888464
35 7.728251
35 7.618178
35 7.823874
35 7.885145
35 7.910809
35 7.812509
35 7.777817
35 7.932510
35 7.786538
35 7.848108
35 7.917829
35 7.789720
35 7.824785
35 7.877375
35 7.910892
35 7.726990
35 7.733631
35 7.756007
35 7.815762
35 7.796146
35 7.728017
35 7.827636
35 7.776074
35 7.884672
35 7.862603
35 7.800454
35 7.809626
35 7.833460
35 7.783351
35 7.783137
35 8.041493
35 7.739169
35 7.942709
35 7.962844
35 7.974456
35 7.852653
35 8.694178
35 8.524373
35 8.718664
35 8.918798
35 8.677274
35 8.699337
35 8.625833
35 8.643837
35 8.641088
35 8.513477
35 8.559583
35 8.676014
35 8.852440
35 8.547916
35 8.599048
35 8.515324
35 8.574244
35 8.604262
35 8.724787
35 8.499707
35 8.670381
35 8.641095
35 8.680996
35 8.858072
35 8.650937
35 8.766956
35 8.776266
35 8.686531
35 8.717477
35 8.812257
35 8.513612
35 8.651676
35 8.542215
35 8.807217
35 8.550578
35 8.570721
35 8.664264
35 8.699295
35 8.688926
35 8.886219
35 8.670295
35 8.600629
35 8.706474
35 8.472268
35 8.527840
35 8.868729
35 8.801512
35 8.657009
35 8.558958
35 8.441028
35 8.847166
35 8.698585
35 8.723937
35 8.482827
35 8.750016
35 8.797485
35 8.349568
35 8.500546
35 8.773343
35 8.636773
35 8.522753
35 8.744876
35 8.559586
35 8.301935
35 8.513076
35 8.255353
35 8.352662
35 8.500310
35 8.671669
35 8.503754
35 8.511873
35 8.232109
35 8.455328
35 8.399219
35 8.534034
35 8.285235
35 8.375261
35 8.529815
35 8.314456
35 8.379595
35 8.366519
35 8.386588
35 8.512212
35 8.362329
35 8.598167
35 8.411673
35 8.296164
35 8.279243
35 8.625619
35 8.397969
35 8.491792
35 8.496275
35 8.505787
35 8.568940
35 8.332323
35 8.303340
35 8.334122
35 8.639418
35 8.761902
35 8.716626
35 8.231311
35 8.548493
35 8.460965
35 8.720752
35 8.302606
35 8.462976
35 8.513166
35 8.690602
35 8.577227
35 8.203890
35 8.480366
35 8.574988
35 8.609513
35 8.409498
35 8.399598
35 8.652448
35 8.262584
35 8.525120
35 8.426513
35 8.420704
35 8.551647
35 8.450142
35 8.438675
35 8.484164
35 8.471877
35 8.591147
35 8.575450
35 8.560657
35 8.631946
35 8.668004
35 8.434460
35 8.339746
35 8.291719
35 8.458591
35 8.576133
35 8.609276
35 8.504245
35 8.390623
35 8.560552
35 8.512127
35 8.467136
35 8.467854
35 8.445245
35 8.396924
35 8.359443
35 8.506145
35 8.556155
35 8.393566
35 8.378254
35 8.568128
35 8.653370
35 8.455285
35 8.396940
35 8.228060
35 8.387424
35 8.562356
35 8.557002
35 8.297843
35 8.415720
35 8.299797
35 8.189538
35 8.520089
35 8.445089
35 8.621625
35 8.400504
35 8.627996
35 8.367208
35 8.597637
35 8.427919
35 8.585581
35 8.488404
35 8.538344
35 8.395441
35 8.397998
35 8.482689
35 8.508548
35 8.418401
35 8.475223
35 8.380137
35 8.514245
35 8.254439
35 8.468470
35 8.467788
35 8.452541
35 8.560908
35 8.510876
35 8.379399
35 8.544052
35 8.570430
35 8.455642
35 8.370977
35 8.413806
35 8.427781
35 8.383233
35 8.365779
35 8.569396
35 8.485784
35 8.625781
35 8.337978
35 8.678267
35 8.494755
35 8.513588
35 8.401775
35 8.512686
35 8.445692
35 8.454977
35 8.552353
35 8.379668
35 8.338443
35 8.464695
35 8.546411
35 8.380928
35 8.583432
35 8.450815
35 8.420526
35 8.490514
35 8.529828
35 8.398017
35 8.476684
35 8.533068
35 8.526679
35 8.580186
35 8.585220
35 8.643832
35 8.505548
35 8.494315
35 8.515651
35 8.431483
35 8.473211
35 8.488551
35 8.546006
35 8.499581
35 8.672902
35 8.580123
35 8.469239
35 8.545627
35 8.625032
35 8.399457
35 8.359748
35 8.108609
35 9.351321
35 8.922610
35 9.161840
35 8.852704
35 9.187739
35 8.871564
35 9.276244
35 9.427083
35 9.192834
35 8.859315
35 8.703421
35 8.811651
35 9.407995
35 9.059055
35 9.194918
35 8.872130
35 8.766094
35 8.600412
35 8.648545
35 9.085299
35 8.845678
35 8.864623
35 9.001426
35 8.544977
35 9.341885
35 8.820117
35 8.843104
35 9.066334
35 8.815937
35 8.930296
35 9.120443
35 9.236672
35 9.059693
35 9.493840
35 9.149164
35 9.019837
35 9.105828
35 9.099981
35 8.609882
35 8.675935
35 8.720804
35 8.673002
35 8.751441
35 8.760097
35 9.073606
35 8.976448
35 9.044888
35 9.024348
35 8.876315
35 8.934501
35 8.916428
35 9.252782
35 9.553384
35 9.503867
35 9.398894
35 9.310274
35 8.830767
35 9.021217
35 9.001127
35 8.857016
35 8.071885
35 7.938380
35 7.880924
35 7.960859
35 7.864690
35 7.895100
35 7.823419
35 7.789932
35 7.781038
35 7.818254
35 7.848242
35 7.885705
35 7.866445
35 7.825398
35 8.004954
35 7.896707
35 7.925347
35 7.809792
35 7.947976
35 7.980916
35 7.954540
35 7.838279
35 7.884336
35 7.911089
35 7.997765
35 7.823097
35 7.902642
35 7.816153
35 7.985717
35 8.030160
35 7.840550
35 7.882955
35 7.788212
35 7.853963
35 7.926521
35 7.877610
35 7.914980
35 7.860544
35 7.879026
35 7.929622
35 7.944285
35 7.758053
35 7.778680
35 7.843670
35 7.933776
35 7.883458
35 7.853444
35 7.896607
35 7.813208
35 7.895783
35 7.822255
35 7.837431
35 7.869471
35 7.798742
35 7.857231
35 7.918543
35 7.772951
35 7.979475
35 7.951963
35 7.767812
35 8.740752
35 8.665517
35 8.570360
35 8.643654
35 8.486350
35 8.852852
35 8.781713
35 8.569949
35 8.848886
35 8.750894
35 8.643455
35 8.743398
35 8.608822
35 8.752553
35 8.552879
35 8.705162
35 8.816369
35 8.732439
35 8.664727
35 8.607672
35 8.764982
35 8.742332
35 8.648467
35 8.900245
35 8.721711
35 8.702661
35 8.696908
35 8.667099
35 8.754439
35 8.548758
35 8.725363
35 8.583744
35 8.461590
35 8.831231
35 8.840043
35 8.864837
35 8.615104
35 8.766633
35 8.745072
35 8.909763
35 8.725026
35 8.613982
35 8.664980
35 8.802989
35 8.892302
35 8.956011
35 8.768713
35 8.787244
35 8.752119
35 8.514320
35 8.728463
35 8.730027
35 8.670379
35 8.794744
35 8.644057
35 8.756193
35 8.671209
35 8.782852
35 8.512904
35 8.856510
35 8.376375
35 8.610755
35 8.584893
35 8.391227
35 8.539121
35 8.463119
35 8.375804
35 8.336652
35 8.426157
35 8.482284
35 8.619061
35 8.475496
35 8.378169
35 8.476604
35 8.615363
35 8.389436
35 8.759180
35 8.670875
35 8.288454
35 8.501688
35 8.621263
35 8.491338
35 8.219204
35 8.373919
35 8.628066
35 8.508261
35 8.612454
35 8.467882
35 8.299268
35 8.353555
35 8.561585
35 8.483506
35 8.316934
35 8.369749
35 8.507914
35 8.444169
35 8.353911
35 8.218169
35 8.351963
35 8.502710
35 8.623202
35 8.624141
35 8.435868
35 8.378214
35 8.449014
35 8.488841
35 8.285551
35 8.354152
35 8.436308
35 8.366060
35 8.537077
35 8.449467
35 8.458937
35 8.410922
35 8.320610
35 8.492945
35 8.563015
35 8.468668
35 8.433919
35 8.393560
35 8.710177
35 8.492827
35 8.594251
35 8.438449
35 8.584263
35 8.596934
35 8.603616
35 8.564458
35 8.717190
35 8.448825
35 8.656889
35 8.834036
35 8.706842
35 8.623522
35 8.724532
35 8.859174
35 8.694202
35 8.506552
35 8.763085
35 8.727344
35 8.986271
35 8.856743
35 8.576952
35 8.693606
35 8.891534
35 8.557461
35 8.677383
35 8.938088
35 8.614711
35 8.874090
35 8.594375
35 8.788031
35 8.556481
35 8.649286
35 8.824198
35 8.580863
35 8.732394
35 8.793944
35 8.526649
35 8.503290
35 8.743319
35 8.727904
35 8.762904
35 8.578877
35 8.758663
35 8.809289
35 8.811994
35 8.876754
35 8.802262
35 8.529865
35 8.702708
35 8.795040
35 8.620004
35 8.889177
35 8.562929
35 8.664598
35 8.951360
35 8.488170
35 8.563868
35 8.891931
35 8.940987
35 8.965223
35 8.829676
35 8.665401
35 8.590946
35 8.661030
35 8.629213
35 8.840363
35 8.608771
35 8.666755
35 8.574013
35 8.627905
35 8.636184
35 8.620303
35 8.744401
35 8.704158
35 8.801572
35 8.835411
35 8.550635
35 8.797294
35 8.872013
35 8.776107
35 8.731306
35 8.983695
35 8.890333
35 8.842036
35 8.612134
35 8.789159
35 8.694958
35 8.912242
35 8.763736
35 8.647405
35 8.738048
35 8.886509
35 8.500957
35 8.791547
35 8.855468
35 8.857032
35 8.730501
35 8.715081
35 8.822883
35 8.760403
35 8.682061
35 8.673796
35 8.809172
35 8.774544
35 8.761479
35 8.755565
35 8.902929
35 8.763557
35 8.672589
35 8.745268
35 8.694417
35 8.881154
35 8.780463
35 8.721663
35 8.868048
35 8.720164
35 8.861760
35 8.717778
35 8.024206
35 7.960018
35 7.924400
35 7.967604
35 7.835106
35 8.082289
35 7.991139
35 8.017571
35 8.011946
35 7.790765
35 7.888547
35 7.821718
35 7.992330
35 7.910010
35 7.983907
35 8.037669
35 7.916398
35 7.913030
35 7.960607
35 7.894950
35 7.863334
35 7.806286
35 8.003749
35 7.834160
35 7.923864
35 7.986317
35 7.775366
35 8.000240
35 7.956038
35 8.027726
35 7.917776
35 8.015656
35 7.980413
35 7.845198
35 8.038116
35 7.970944
35 8.005758
35 7.838385
35 7.907418
35 7.980056
35 7.949506
35 7.924332
35 7.962067
35 8.083581
35 7.998425
35 7.963494
35 7.871957
35 7.928723
35 7.908030
35 8.007234
35 7.971491
35 8.077922
35 7.915977
35 7.956289
35 7.822042
35 7.900640
35 7.843244
35 7.839271
35 7.872674
35 8.005729
35 8.278608
35 8.234740
35 8.274661
35 8.205250
35 8.255150
35 8.211580
35 8.058134
35 8.161088
35 8.192111
35 8.119727
35 8.172754
35 8.145670
35 8.241080
35 8.133729
35 8.306214
35 8.288593
35 8.169859
35 8.112489
35 8.157503
35 8.247790
35 8.125805
35 8.241581
35 7.968176
35 7.976596
35 8.160316
35 8.238447
35 8.212160
35 8.077906
35 8.147378
35 8.206266
35 8.194232
35 8.379616
35 8.174446
35 8.114663
35 8.187488
35 8.138578
35 8.171476
35 8.172864
35 8.012626
35 8.186492
35 8.074325
35 8.082116
35 8.183049
35 8.169089
35 8.245396
35 8.373673
35 8.265339
35 8.261510
35 8.240691
35 8.078445
35 8.146772
35 8.131655
35 8.230949
35 8.140589
35 8.123044
35 8.198779
35 8.065192
35 8.042717
35 8.218885
35 8.166193
35 8.371415
35 8.227147
35 8.234619
35 8.290819
35 8.254949
35 8.078280
35 8.292984
35 8.179831
35 8.335371
35 8.298360
35 8.139186
35 8.196230
35 8.399422
35 8.421596
35 8.137794
35 8.118991
35 8.238067
35 8.181360
35 8.191068
35 8.368082
35 8.252503
35 8.311281
35 8.291670
35 8.358051
35 8.202850
35 8.345676
35 8.280102
35 8.141181
35 8.235974
35 8.186610
35 8.325031
35 8.150052
35 8.287532
35 8.267090
35 8.401366
35 8.245790
35 8.154250
35 8.115706
35 8.427702
35 8.205646
35 8.323316
35 8.209816
35 8.191906
35 8.288819
35 8.278658
35 8.263427
35 8.341721
35 8.250364
35 8.152001
35 8.082825
35 8.212147
35 8.290843
35 8.280682
35 8.266209
35 8.348797
35 8.146576
35 8.173327
35 8.095984
35 8.234912
35 8.246547
35 8.275853
35 8.094647
35 8.184128
35 8.312713
35 8.228995
35 8.245922
35 8.169840
35 8.129333
35 8.450847
35 8.179434
35 8.169773
35 8.454844
35 8.134951
35 8.156746
35 8.710112
35 8.500175
35 8.214997
35 8.314973
35 8.513972
35 8.143519
35 8.410313
35 8.126055
35 8.244688
35 8.408276
35 8.223974
35 8.233006
35 8.247392
35 8.154510
35 8.229102
35 8.049828
35 8.385360
35 8.300176
35 8.107961
35 8.287194
35 8.290426
35 8.281029
35 8.248382
35 8.057076
35 8.349490
35 8.201807
35 8.322127
35 8.185154
35 8.328017
35 8.289490
35 8.122825
35 8.180090
35 8.300314
35 8.234170
35 8.253338
35 8.481481
35 8.313592
35 8.486947
35 8.317883
35 8.724764
35 8.300401
35 8.119481
35 8.251068
35 8.152003
35 8.234472
35 8.242349
35 7.706766
35 7.712825
35 7.859684
35 7.768037
35 7.812055
35 7.824058
35 7.921248
35 7.597731
35 7.694479
35 7.864076
35 7.652012
35 7.730421
35 7.709954
35 7.944527
35 7.704565
35 7.850305
35 7.873310
35 7.763039
35 7.714533
35 7.934448
35 7.635765
35 7.831006
35 7.846589
35 7.742334
35 7.847075
35 7.734068
35 7.844605
35 7.860016
35 7.710093
35 7.760824
35 7.717198
35 7.874534
35 7.727367
35 7.729920
35 7.749073
35 7.742941
35 7.730698
35 7.791737
35 7.816247
35 7.711236
35 7.876534
35 7.766971
35 7.859385
35 7.721212
35 7.837235
35 7.749210
35 7.747617
35 7.910086
35 7.945340
35 7.831644
35 7.807822
35 7.755011
35 7.690843
35 7.828259
35 7.735508
35 7.712801
35 7.766968
35 7.761265
35 7.771463
35 7.704692
35 8.216124
35 8.284351
35 8.271751
35 8.291738
35 8.429333
35 8.248684
35 8.307286
35 8.314069
35 8.280511
35 8.357623
35 8.357516
35 8.461247
35 8.180987
35 8.392112
35 8.379981
35 8.435925
35 8.383643
35 8.275522
35 8.514717
35 8.174449
35 8.433072
35 8.373802
35 8.157250
35 8.275841
35 8.368825
35 8.322509
35 8.284586
35 8.198645
35 8.440866
35 8.167132
35 8.330579
35 8.276326
35 8.307781
35 8.317109
35 8.309796
35 8.250090
35 8.130962
35 8.276061
35 8.281868
35 8.329690
35 8.366984
35 8.220022
35 8.191458
35 8.216744
35 8.301560
35 8.362468
35 8.326008
35 8.318339
35 8.448975
35 8.259996
35 8.351599
35 8.409237
35 8.389497
35 8.375895
35 8.314297
35 8.243032
35 8.367430
35 8.172429
35 8.355192
35 8.404477
35 8.254409
35 8.381581
35 8.283660
35 8.298577
35 8.319430
35 8.273948
35 8.172089
35 8.381672
35 8.398604
35 8.372838
35 8.268876
35 8.210425
35 8.373647
35 8.176956
35 8.376823
35 8.299737
35 8.235777
35 8.233019
35 8.266043
35 8.129222
35 8.191877
35 8.136357
35 8.153797
35 8.087023
35 8.380059
35 8.164897
35 8.439297
35 8.223919
35 8.050911
35 8.467584
35 8.290020
35 8.263789
35 8.299635
35 8.253329
35 8.217278
35 8.270365
35 8.339326
35 8.397901
35 8.195547
35 8.114974
35 8.175387
35 8.204155
35 8.415385
35 8.282555
35 8.135816
35 8.024251
35 8.188462
35 8.122985
35 8.181549
35 8.372248
35 8.390661
35 8.385691
35 8.208265
35 8.225454
35 8.350795
35 8.126570
35 8.363246
35 8.455320
35 8.304671
35 8.132597
35 8.351662
35 8.115055
35 8.200188
35 8.333942
35 8.310488
35 8.290249
35 8.317134
35 8.336708
35 8.135246
35 8.140724
35 8.191208
35 8.277393
35 8.254166
35 8.137017
35 8.149602
35 8.075140
35 8.006443
35 8.196903
35 8.354845
35 8.186605
35 8.118006
35 8.251538
35 8.358666
35 8.206375
35 8.286199
35 8.291679
35 8.372146
35 8.221516
35 8.316205
35 8.303997
35 8.246954
35 8.068601
35 8.223720
35 8.213547
35 8.232339
35 8.302536
35 8.172265
35 8.120172
35 8.096387
35 8.265555
35 8.299222
35 8.321289
35 8.401513
35 8.326960
35 8.231406
35 8.259596
35 8.187174
35 8.063094
35 8.161481
35 8.205199
35 8.301165
35 8.134439
35 8.375871
35 8.406247
35 8.330700
35 8.080757
35 8.387301
35 8.049144
35 8.366778
35 8.198397
35 9.121859
35 8.724168
35 8.777043
35 8.995243
35 9.199153
35 9.023754
35 9.086550
35 9.228799
35 8.930283
35 8.724207
35 9.124523
35 9.458262
35 9.540534
35 10.023822
35 9.779540
35 9.322262
35 9.188047
35 9.453415
35 9.244547
35 9.086454
35 8.972953
35 9.082081
35 9.113598
35 8.840788
35 9.275592
35 9.350432
35 9.430491
35 9.679963
35 9.599016
35 10.002006
35 10.073171
35 10.137915
35 9.839793
35 10.303616
35 10.370759
35 10.262375
35 10.330432
35 10.130388
35 10.326865
35 10.855648
35 11.228298
35 10.496404
35 10.891992
35 10.644362
35 10.514912
35 9.891886
35 9.559039
35 9.601956
35 9.116740
35 9.310797
35 9.554049
35 9.132190
35 9.037749
35 8.761063
35 8.626876
35 9.208161
35 9.671919
35 10.268564
35 10.595702
35 10.841731
35 8.754368
35 8.948227
35 8.936773
35 8.988705
35 8.906918
35 8.997580
35 8.898694
35 9.076107
35 8.706413
35 8.631296
35 8.837344
35 8.840170
35 8.789756
35 8.630081
35 8.817944
35 8.851147
35 8.997491
35 8.707727
35 8.605691
35 8.644968
35 9.037029
35 8.925451
35 8.819800
35 8.785344
35 8.586873
35 9.022672
35 8.639709
35 8.688813
35 8.704730
35 8.938536
35 8.474365
35 8.686666
35 8.885874
35 8.707443
35 8.624104
35 8.525482
35 8.521105
35 8.926039
35 8.945701
35 8.983920
35 8.725057
35 8.670009
35 8.729859
35 8.662775
35 8.790372
35 8.763523
35 8.881514
35 8.798104
35 8.777761
35 8.556167
35 8.575946
35 8.763009
35 9.108894
35 8.802847
35 8.858913
35 8.627785
35 8.857986
35 9.043995
35 9.026976
35 8.753125
35 8.612656
35 8.740520
35 8.682885
35 8.336252
35 8.741455
35 8.620291
35 8.529524
35 8.743917
35 8.866263
35 8.728818
35 8.626259
35 8.724244
35 8.593883
35 8.720706
35 8.571447
35 8.566241
35 8.737950
35 8.671049
35 8.487039
35 8.825751
35 8.788070
35 8.568480
35 8.739629
35 8.602333
35 8.831301
35 8.628771
35 8.591556
35 8.707454
35 8.718226
35 8.906879
35 8.874055
35 9.016705
35 8.646770
35 8.636175
35 8.556912
35 8.765242
35 8.825880
35 8.800998
35 8.596908
35 8.674611
35 8.939019
35 8.531222
35 8.655770
35 8.604334
35 8.525216
35 8.593345
35 8.644100
35 8.765628
35 8.627576
35 8.540507
35 8.583096
35 8.631531
35 8.585776
35 8.665267
35 8.690162
35 8.848201
35 8.867236
35 8.858365
35 8.534938
35 8.761619
35 8.428159
35 8.405282
35 8.449848
35 8.305339
35 8.231450
35 8.178232
35 8.230776
35 8.088275
35 8.335110
35 8.419326
35 8.273429
35 8.396854
35 8.268310
35 8.355795
35 8.266928
35 8.127765
35 8.404291
35 8.186488
35 8.318907
35 8.200882
35 8.428684
35 8.336527
35 8.312503
35 8.280290
35 8.370516
35 8.446289
35 8.189365
35 8.363571
35 8.171478
35 8.335216
35 8.217296
35 8.299634
35 8.109343
35 8.222024
35 8.408953
35 8.334480
35 8.558675
35 8.344134
35 8.219623
35 8.365786
35 8.362711
35 8.256437
35 8.398463
35 8.499851
35 8.470788
35 8.455886
35 8.370185
35 8.256409
35 8.323350
35 8.213651
35 8.310214
35 8.172196
35 8.342857
35 8.449812
35 8.290904
35 8.473781
35 8.319782
35 8.246811
35 8.149903
35 8.427510
35 8.349156
35 8.335018
35 8.397795
35 8.660221
35 8.410861
35 8.432962
35 8.444123
35 8.469916
35 8.455236
35 8.415005
35 8.676663
35 8.571214
35 8.306042
35 8.376467
35 8.475494
35 8.358543
35 8.497596
35 8.586277
35 8.485574
35 8.582904
35 8.558087
35 8.528865
35 8.447484
35 8.580015
35 8.453106
35 8.676291
35 8.529681
35 8.361140
35 8.454277
35 8.425313
35 8.238961
35 8.312773
35 8.414357
35 8.470676
35 8.573680
35 8.447564
35 8.522381
35 8.580349
35 8.585763
35 8.345342
35 8.554272
35 8.500779
35 8.377307
35 8.217284
35 8.439608
35 8.482620
35 8.541422
35 8.440889
35 8.480808
35 8.400504
35 8.397877
35 8.309160
35 8.291835
35 8.449803
35 8.418615
35 8.529025
35 8.527626
35 8.482499
35 8.556126
35 8.479794
35 8.325805
35 8.372410
35 8.532199
35 8.305860
35 8.332182
35 8.464998
35 8.382942
35 8.463726
35 8.504205
35 8.703952
35 8.278262
35 8.270230
35 8.460396
35 8.487583
35 8.250939
35 8.330575
35 8.437607
35 8.295632
35 8.543268
35 8.373167
35 8.465469
35 8.426805
35 8.320167
35 8.339574
35 8.445065
35 8.314381
35 8.354264
35 8.393250
35 8.382192
35 8.538290
35 8.432278
35 8.315250
35 8.472099
35 8.398622
35 8.560561
35 8.347247
35 8.423897
35 8.314972
35 8.516082
35 8.498662
35 8.460406
35 8.539158
35 8.295092
35 8.553275
35 8.515630
35 8.535742
35 8.292198
35 8.372122
35 8.521790
35 8.526906
35 8.435828
35 8.437220
35 8.293234
35 8.191650
35 8.296233
35 8.471040
35 8.525777
35 8.247607
35 8.386499
35 8.502013
35 8.050632
35 8.212985
35 8.287120
35 8.010172
35 8.087463
35 8.220718
35 8.208294
35 8.076884
35 8.009683
35 8.074957
35 7.975528
35 8.045043
35 8.118413
35 8.092430
35 8.109252
35 8.231075
35 8.036878
35 8.057050
35 8.205625
35 8.197802
35 8.055350
35 7.981857
35 8.174957
35 8.104474
35 7.914456
35 8.087189
35 8.249533
35 8.009760
35 8.077583
35 7.881956
35 8.187647
35 8.185435
35 8.158217
35 8.067697
35 8.085115
35 7.939747
35 8.077077
35 8.219160
35 8.247748
35 8.102073
35 8.021861
35 8.017582
35 8.007292
35 8.330020
35 8.067851
35 8.019556
35 8.148625
35 8.032989
35 7.991137
35 8.175515
35 8.287490
35 8.118091
35 8.109312
35 8.107341
35 7.953580
35 8.196440
35 8.135450
35 7.996772
35 7.999505
35 8.041821
35 8.182682
35 8.260345
35 8.252664
35 8.297053
35 8.267672
35 8.342576
35 8.469441
35 8.168241
35 8.202853
35 8.344526
35 8.137109
35 8.225279
35 8.253463
35 8.337322
35 8.490988
35 8.354519
35 8.203796
35 8.340862
35 8.218150
35 8.246381
35 8.053257
35 8.171880
35 8.267450
35 8.309416
35 8.261280
35 8.359756
35 8.214985
35 8.133292
35 8.325191
35 8.205265
35 8.357230
35 8.129918
35 8.306773
35 8.365738
35 8.215709
35 8.110966
35 8.286079
35 8.370330
35 8.132043
35 8.255648
35 8.002256
35 8.301628
35 8.264365
35 8.179739
35 8.362365
35 8.341784
35 8.219893
35 8.290811
35 8.238159
35 8.142102
35 8.183768
35 8.331093
35 8.253731
35 8.302945
35 8.279155
35 8.330855
35 8.080327
35 8.361729
35 8.215139
35 8.216382
35 9.028394
35 8.807888
35 8.777122
35 8.921171
35 8.802047
35 8.795578
35 9.048653
35 8.895625
35 8.799573
35 8.868800
35 8.709153
35 8.837345
35 8.694789
35 8.740444
35 8.964365
35 8.781910
35 8.732885
35 8.641820
35 8.823100
35 8.716650
35 8.486576
35 8.847970
35 8.651774
35 8.988500
35 9.039279
35 9.003582
35 8.653515
35 8.688905
35 8.694848
35 8.899288
35 9.027869
35 8.914145
35 8.953835
35 8.813866
35 8.927069
35 8.613481
35 8.700814
35 9.066664
35 9.069283
35 8.954356
35 8.673801
35 8.852128
35 8.668831
35 8.726602
35 9.004444
35 8.653303
35 8.613381
35 8.610919
35 8.806741
35 8.959909
35 8.977367
35 8.902648
35 8.784629
35 8.831703
35 8.621023
35 8.799514
35 8.817619
35 9.097189
35 8.671134
35 8.801198
35 8.855635
35 8.709042
35 8.998155
35 8.797507
35 8.721998
35 8.684188
35 8.843638
35 8.825434
35 8.897992
35 8.695112
35 8.918915
35 8.785282
35 8.786858
35 8.699862
35 8.866766
35 8.677764
35 8.657155
35 8.805052
35 8.714861
35 8.493804
35 8.781490
35 8.953580
35 8.787481
35 9.019047
35 8.855635
35 8.653963
35 8.928584
35 8.822217
35 8.822495
35 8.699860
35 8.665913
35 8.809521
35 8.968581
35 8.709506
35 8.733639
35 8.931049
35 8.567463
35 8.664341
35 8.897447
35 8.561499
35 8.908037
35 8.666876
35 8.862685
35 8.965994
35 8.553256
35 8.853717
35 8.747210
35 8.589962
35 8.799184
35 8.642562
35 8.711877
35 8.615649
35 8.604079
35 8.633342
35 8.735831
35 8.864771
35 8.699888
35 8.833464
35 8.785640
35 8.846820
35 8.701231
35 8.704544
35 8.754929
35 9.002181
35 8.881372
35 8.690423
35 8.732922
35 8.517370
35 8.747916
35 8.692678
35 8.985742
35 8.534887
35 8.341292
35 8.808059
35 8.781206
35 8.725700
35 8.513979
35 8.662467
35 8.773382
35 8.824309
35 8.816794
35 8.954733
35 8.731106
35 8.622878
35 8.615471
35 8.723220
35 8.764221
35 8.723262
35 8.843540
35 8.711909
35 8.935741
35 8.977400
35 8.822071
35 8.767582
35 8.641632
35 8.736234
35 9.096706
35 8.923757
35 8.741039
35 8.692393
35 8.823278
35 8.845358
35 8.917387
35 8.850001
35 8.704233
35 8.727225
35 8.588576
35 8.948786
35 8.779480
35 8.756955
35 8.901427
35 8.754129
35 9.095902
35 8.724073
35 8.964436
35 8.915068
35 8.787177
35 8.701428
35 8.850394
35 8.803218
35 8.158090
35 8.457343
35 8.159839
35 8.081441
35 8.182493
35 8.145427
35 8.206564
35 8.057924
35 8.242244
35 8.193244
35 8.037603
35 8.185072
35 8.103378
35 8.199452
35 8.085320
35 8.095695
35 8.209118
35 7.976979
35 8.168765
35 8.291135
35 8.175699
35 8.223737
35 8.228455
35 8.095771
35 8.316410
35 8.196310
35 8.066473
35 8.187169
35 8.144602
35 8.180381
35 8.286527
35 8.208038
35 8.197971
35 8.194153
35 8.168979
35 8.117012
35 8.244973
35 8.429750
35 8.213217
35 8.356902
35 8.204157
35 8.187699
35 8.157102
35 8.285528
35 8.204004
35 7.984178
35 8.208369
35 8.188180
35 8.159700
35 8.246668
35 8.107049
35 8.213985
35 8.149791
35 8.190414
35 8.173346
35 8.270426
35 8.142981
35 8.269970
35 8.075181
35 8.352750
35 8.291209
35 8.658483
35 8.477475
35 8.475775
35 8.534716
35 8.426240
35 8.352000
35 8.405318
35 8.486260
35 8.488781
35 8.417269
35 8.312540
35 8.478731
35 8.353084
35 8.536644
35 8.416733
35 8.362791
35 8.399480
35 8.254936
35 8.388649
35 8.514750
35 8.440006
35 8.602351
35 8.452829
35 8.364613
35 8.490253
35 8.611703
35 8.404054
35 8.643134
35 8.615778
35 8.835589
35 8.717394
35 8.265342
35 8.269331
35 8.423263
35 8.562174
35 8.737170
35 8.531144
35 8.499544
35 8.367660
35 8.458828
35 8.396526
35 8.483917
35 8.186817
35 8.187781
35 8.469547
35 8.377589
35 8.356345
35 8.370023
35 8.202785
35 8.566852
35 8.563910
35 8.488555
35 8.776040
35 8.434013
35 8.697053
35 8.547536
35 8.611454
35 8.497042
35 8.565515
35 8.732728
35 8.652455
35 8.619169
35 8.695440
35 9.192320
35 8.550102
35 8.798629
35 8.699785
35 8.826798
35 8.611563
35 8.793071
35 8.721925
35 8.693315
35 8.785555
35 9.232426
35 8.721344
35 8.667387
35 8.742714
35 8.541352
35 8.489189
35 8.509833
35 8.662616
35 8.937515
35 8.662539
35 8.628608
35 8.505230
35 8.470359
35 8.591053
35 8.534943
35 8.629984
35 8.718111
35 8.706583
35 8.817731
35 8.777595
35 8.726939
35 8.682752
35 8.609934
35 8.610349
35 8.413513
35 8.576114
35 8.558301
35 8.515576
35 8.597463
35 8.711561
35 8.688921
35 8.870157
35 8.766670
35 8.877488
35 8.697282
35 8.589001
35 8.488458
35 8.879740
35 8.886694
35 8.819410
35 8.818029
35 8.670560
35 8.616958
35 8.661927
35 8.545881
35 8.342946
35 8.808266
35 8.672456
35 8.565570
35 8.406510
35 8.494291
35 8.490610
35 8.522980
35 8.443942
35 8.606903
35 8.519560
35 8.538054
35 8.592741
35 8.611386
35 8.788870
35 8.498830
35 8.670929
35 8.575013
35 8.566418
35 8.504016
35 8.766988
35 8.499653
35 8.514321
35 8.425395
35 8.747552
35 8.483752
35 8.630565
35 8.755149
35 8.574873
35 8.514344
35 8.328901
35 8.579172
35 8.470851
35 8.566721
35 8.568792
35 8.581269
35 8.528911
35 8.549077
35 8.763606
35 8.453337
35 8.543405
35 8.521237
35 8.427869
35 8.562162
35 8.502763
35 8.524197
35 8.645305
35 8.662774
35 8.543082
35 8.773509
35 8.548806
35 8.637821
35 8.592770
35 8.461039
35 8.666366
35 8.575510
35 8.554299
35 8.633692
35 8.725086
35 8.584126
35 8.667970
35 8.719804
35 8.386729
35 8.377379
35 8.349502
35 8.591238
35 8.430042
35 8.541881
35 8.502977
35 8.382020
35 8.377904
35 8.459334
35 8.442528
35 8.406746
35 8.460390
35 8.349634
35 8.412612
35 8.476252
35 8.654618
35 8.443789
35 8.443702
35 8.582293
35 8.418761
35 8.383714
35 8.555649
35 8.453810
35 8.414789
35 8.494939
35 8.469489
35 8.346847
35 8.381193
35 8.518646
35 8.722420
35 8.517386
35 8.382020
35 8.529409
35 8.347906
35 8.461062
35 8.546324
35 8.460698
35 8.427887
35 8.469265
35 8.523255
35 8.280645
35 8.458811
35 8.392464
35 8.390858
35 8.357426
35 8.551607
35 8.484014
35 8.480306
35 8.558436
35 8.643562
35 8.599175
35 8.432426
35 8.429249
35 8.415041
35 8.561251
35 8.382875
35 8.454388
35 8.510394
35 8.801426
35 8.530902
35 8.710337
35 8.636778
35 8.546256
35 8.483594
35 8.561014
35 8.557990
35 8.561619
35 8.649958
35 8.776853
35 8.602438
35 8.710826
35 8.543924
35 8.602814
35 8.606394
35 8.756531
35 8.601208
35 8.620206
35 8.395583
35 8.499583
35 8.508982
35 8.618818
35 8.383911
35 8.670191
35 8.512629
35 8.449389
35 8.629614
35 8.561703
35 8.546719
35 8.624327
35 8.436457
35 8.686755
35 8.787832
35 8.590067
35 8.384460
35 8.469658
35 8.611287
35 8.576413
35 8.831278
35 8.760034
35 8.637328
35 8.726594
35 8.545672
35 8.478282
35 8.535504
35 8.570539
35 8.610757
35 8.642592
35 8.487391
35 8.442645
35 8.670718
35 8.593168
35 8.659249
35 8.630625
35 8.784593
35 8.722832
35 8.591199
35 8.631746
35 8.468190
35 8.054237
35 8.009909
35 8.056749
35 8.063108
35 7.850746
35 7.980001
35 7.936436
35 8.150242
35 7.936958
35 8.117845
35 7.832025
35 8.188849
35 8.093283
35 7.958069
35 8.051991
35 8.193067
35 8.042898
35 8.087452
35 7.922997
35 7.977533
35 7.949654
35 8.026031
35 8.213660
35 7.877962
35 7.985978
35 7.995732
35 8.058102
35 8.026558
35 8.042779
35 8.058312
35 7.978861
35 7.806675
35 7.885272
35 8.108758
35 8.115307
35 8.071946
35 7.983198
35 8.045076
35 8.115400
35 7.987322
35 8.194376
35 8.063194
35 7.902426
35 7.957543
35 8.024320
35 7.971494
35 8.042059
35 7.938909
35 7.949313
35 8.127189
35 8.152812
35 8.021735
35 7.993549
35 8.014780
35 8.123194
35 8.215229
35 8.043455
35 8.117071
35 8.054784
35 7.996372
35 8.964214
35 9.126575
35 8.823063
35 8.949014
35 8.981866
35 8.996265
35 8.952059
35 8.799605
35 8.707591
35 9.033310
35 8.516602
35 8.883414
35 8.514443
35 9.037866
35 8.985845
35 8.891816
35 8.827891
35 8.857915
35 8.999658
35 9.019440
35 8.881764
35 8.965598
35 8.927104
35 8.777559
35 8.804732
35 8.939279
35 8.832766
35 9.024761
35 8.719483
35 8.845620
35 8.688062
35 8.860686
35 9.075642
35 9.001618
35 9.149842
35 8.997652
35 9.124883
35 9.184612
35 9.213948
35 9.245629
35 9.222944
35 9.011625
35 9.043560
35 9.170130
35 9.030861
35 8.981443
35 8.819260
35 9.343986
35 8.978436
35 9.086793
35 8.790994
35 9.184296
35 9.001987
35 9.111964
35 9.145225
35 9.068721
35 9.162129
35 9.030197
35 9.044227
35 8.885660
35 8.675781
35 8.956409
35 8.920495
35 8.712588
35 8.811591
35 9.003146
35 8.898712
35 8.781456
35 8.750596
35 8.751187
35 8.700829
35 8.724136
35 8.923216
35 9.127353
35 9.008314
35 8.898730
35 9.074630
35 8.761665
35 8.979096
35 8.881523
35 8.943369
35 8.978313
35 8.886815
35 8.824227
35 9.042189
35 8.911343
35 8.636930
35 9.042284
35 8.939676
35 8.813333
35 9.004660
35 8.794833
35 9.022412
35 8.864045
35 8.772109
35 9.022816
35 8.633541
35 8.792909
35 8.880361
35 8.845516
35 8.749397
35 8.741952
35 8.628635
35 8.877290
35 9.126819
35 8.886099
35 8.905309
35 8.847111
35 8.955717
35 8.953674
35 8.869956
35 8.833503
35 8.724102
35 8.766568
35 8.717089
35 8.782704
35 8.813158
35 8.894359
35 8.919276
35 8.942138
35 7.948098
35 7.854688
35 8.099622
35 7.798281
35 8.140249
35 8.070406
35 8.041426
35 7.892764
35 7.904852
35 8.017087
35 8.013183
35 8.025040
35 8.149059
35 8.080633
35 8.044273
35 7.925574
35 7.994798
35 7.893870
35 7.889692
35 7.963124
35 7.961167
35 7.920329
35 8.068555
35 7.978992
35 8.038669
35 7.987118
35 8.026622
35 7.918847
35 8.029066
35 8.047145
35 7.955208
35 7.936606
35 8.031255
35 8.038189
35 8.081658
35 8.084269
35 7.978022
35 7.902345
35 8.009817
35 8.005381
35 8.037604
35 8.005461
35 7.983528
35 7.849182
35 7.940180
35 7.722962
35 8.176250
35 7.999585
35 7.929913
35 7.914165
35 8.019803
35 7.980215
35 8.046286
35 7.957120
35 8.039116
35 7.856880
35 8.011640
35 7.873584
35 7.968583
35 7.901065
35 8.202515
35 8.323497
35 8.055945
35 8.282934
35 8.410401
35 8.100205
35 8.129693
35 8.245764
35 8.082080
35 8.208542
35 8.240016
35 8.198793
35 8.094090
35 8.127537
35 8.131603
35 8.185544
35 8.032503
35 8.348216
35 8.238242
35 8.160372
35 8.244145
35 8.368513
35 8.254824
35 8.259674
35 8.075566
35 8.103232
35 8.299717
35 8.124605
35 8.046979
35 8.291439
35 8.564401
35 8.116270
35 8.159526
35 8.162468
35 8.126506
35 8.281047
35 8.243509
35 8.115016
35 8.190395
35 8.272665
35 8.233156
35 8.174494
35 8.219580
35 8.265545
35 8.260159
35 8.452597
35 8.222704
35 8.033274
35 8.219847
35 8.147855
35 8.386903
35 8.184053
35 8.206265
35 8.260824
35 8.185862
35 8.093267
35 8.325521
35 8.189009
35 8.179431
35 8.262757
35 8.482300
35 8.497912
35 8.762014
35 8.640133
35 8.394607
35 8.210934
35 8.385314
35 8.275628
35 8.340046
35 8.352042
35 8.402137
35 8.540345
35 8.656135
35 8.564845
35 8.157020
35 8.360294
35 8.646048
35 8.663014
35 8.440774
35 8.521996
35 8.361146
35 8.479201
35 8.230958
35 8.461480
35 8.648411
35 8.481529
35 8.642442
35 8.827135
35 8.693540
35 8.344536
35 8.351599
35 8.157205
35 8.256269
35 8.330083
35 8.385800
35 8.615845
35 8.769842
35 8.658477
35 8.728504
35 8.455019
35 8.386704
35 8.492254
35 8.584963
35 8.039039
35 8.251140
35 8.626592
35 8.449851
35 8.274503
35 8.645983
35 8.075194
35 8.351305
35 8.459806
35 8.581202
35 8.630456
35 8.473657
35 8.698403
35 8.365951
35 8.441241
35 8.326676
35 8.355969
35 8.319461
35 8.312016
35 8.356361
35 8.390846
35 8.151237
35 8.135925
35 8.255273
35 8.384227
35 8.210920
35 8.256348
35 8.281708
35 8.160125
35 8.121681
35 8.214877
35 8.229611
35 8.032355
35 8.240851
35 8.133088
35 8.288089
35 8.222793
35 8.229253
35 8.165805
35 8.333490
35 8.349180
35 8.204285
35 8.257211
35 8.288265
35 8.340184
35 8.276999
35 8.114444
35 8.358197
35 8.377664
35 8.274710
35 8.330812
35 8.300778
35 8.259836
35 8.310009
35 8.323172
35 8.475039
35 8.359840
35 8.162746
35 8.182228
35 8.105836
35 8.169582
35 8.316679
35 8.275153
35 8.294511
35 8.199867
35 8.094559
35 8.316977
35 8.269282
35 8.165752
35 8.258009
35 8.276534
35 8.450558
35 8.281475
35 8.321892
35 8.296069
35 8.140688
35 8.255328
35 8.060770
35 7.990966
35 8.001874
35 7.885731
35 7.875391
35 8.103891
35 8.075898
35 7.889956
35 7.936990
35 8.059852
35 7.873022
35 7.956490
35 7.971594
35 8.132517
35 7.917790
35 8.092676
35 8.098498
35 7.994963
35 8.022386
35 8.083446
35 7.853908
35 7.916990
35 7.988381
35 7.947526
35 7.946921
35 8.022463
35 7.970851
35 7.875101
35 7.885311
35 7.960992
35 8.075600
35 7.909788
35 8.006643
35 7.913151
35 7.988498
35 8.030672
35 8.033367
35 8.012284
35 8.037489
35 8.073590
35 7.926568
35 8.037237
35 8.071683
35 8.081097
35 8.110393
35 7.983713
35 7.889772
35 8.064914
35 7.927308
35 7.947604
35 7.994820
35 8.120830
35 7.819836
35 7.918393
35 7.967506
35 7.898517
35 7.879490
35 8.111328
35 7.936541
35 8.063908
35 8.481952
35 8.602700
35 8.557676
35 8.293481
35 8.364453
35 8.524309
35 8.790215
35 8.728465
35 8.636825
35 8.757897
35 8.708400
35 8.173428
35 8.686230
35 8.794740
35 8.531037
35 8.796496
35 8.435605
35 8.614601
35 8.521372
35 8.483008
35 8.615742
35 8.780908
35 8.601314
35 8.452000
35 8.554485
35 8.553517
35 8.771999
35 8.555179
35 8.639256
35 8.746046
35 8.654720
35 8.684682
35 8.551279
35 8.930672
35 8.792422
35 8.708271
35 8.757363
35 8.678039
35 8.656115
35 8.601389
35 8.505087
35 8.716386
35 8.966156
35 8.741309
35 8.701677
35 8.791407
35 8.589930
35 8.781274
35 8.644705
35 8.529162
35 8.571398
35 8.806844
35 8.952915
35 8.742549
35 8.599090
35 8.418801
35 8.629587
35 8.670654
35 8.553114
35 8.377948
35 8.264320
35 8.327463
35 8.414877
35 8.336253
35 8.348570
35 8.472367
35 8.199987
35 8.462321
35 8.613602
35 8.415394
35 8.295820
35 8.503429
35 8.430188
35 8.297372
35 8.453779
35 8.227416
35 8.320484
35 8.561896
35 8.257363
35 8.349109
35 8.453214
35 8.276876
35 8.306445
35 8.203199
35 8.295234
35 8.334627
35 8.371128
35 8.443213
35 8.260871
35 8.252119
35 8.403152
35 8.318030
35 8.330339
35 8.172729
35 8.547705
35 8.272659
35 8.326558
35 8.033209
35 8.553156
35 8.255267
35 8.131673
35 8.367299
35 8.107149
35 8.294900
35 8.346261
35 8.279474
35 8.394879
35 8.249001
35 8.296049
35 8.355136
35 8.510983
35 8.259690
35 8.473247
35 8.348707
35 8.293716
35 8.292618
35 8.397551
35 8.485677
35 8.374601
35 8.360169
35 8.336000
35 8.471136
35 8.208651
35 8.444088
35 8.523721
35 8.556160
35 8.492773
35 8.460975
35 8.392346
35 8.219266
35 8.234457
35 8.236635
35 8.278979
35 8.409559
35 8.470873
35 8.368971
35 8.415423
35 8.452133
35 8.418774
35 8.041055
35 8.302661
35 8.304391
35 8.305437
35 8.403316
35 8.385818
35 8.394224
35 8.317707
35 8.488628
35 8.632614
35 8.499183
35 8.556837
35 8.166107
35 8.383412
35 8.248341
35 8.332251
35 8.460173
35 8.387421
35 8.648094
35 8.286517
35 8.212004
35 8.381832
35 8.359162
35 8.292007
35 8.242287
35 8.398903
35 8.523646
35 8.210830
35 8.352055
35 8.359329
35 8.127560
35 8.284660
35 8.458874
35 8.383200
35 8.244762
35 8.300105
35 8.580785
35 8.237354
35 8.386499
35 8.409684
35 8.432360
35 8.187934
35 8.123170
35 8.220996
35 8.276121
35 8.132717
35 8.348973
35 8.011275
35 8.048021
35 8.284318
35 8.171316
35 8.026253
35 8.203613
35 8.223009
35 8.128241
35 8.167767
35 8.091340
35 8.065572
35 8.123337
35 8.150150
35 8.127501
35 8.257008
35 8.071550
35 8.091990
35 8.157155
35 8.129414
35 8.171299
35 8.350152
35 8.247532
35 8.110160
35 8.333569
35 8.126615
35 8.141562
35 8.024408
35 8.130557
35 8.153434
35 8.196259
35 8.270872
35 8.199547
35 8.168045
35 8.195859
35 8.322198
35 8.187534
35 8.284732
35 8.261114
35 8.183630
35 8.241887
35 8.436073
35 8.311977
35 8.371367
35 8.269464
35 8.460191
35 8.297647
35 8.163953
35 8.358816
35 8.285779
35 8.268093
35 8.350596
35 8.384016
35 8.345033
35 8.341112
35 7.990622
35 7.965982
35 8.128329
35 7.969169
35 8.073724
35 8.064184
35 8.057282
35 7.930998
35 8.096077
35 8.046155
35 8.111512
35 7.971050
35 7.980051
35 8.158055
35 8.121632
35 7.931400
35 8.230444
35 8.033607
35 7.938404
35 8.024706
35 8.082363
35 7.889271
35 8.048859
35 7.929715
35 8.013981
35 8.030015
35 7.921021
35 8.074603
35 8.025330
35 8.066200
35 7.901686
35 8.028527
35 8.067394
35 8.118727
35 8.088134
35 7.965087
35 8.061633
35 8.059181
35 8.024153
35 8.080243
35 7.940039
35 7.949762
35 7.983389
35 8.098862
35 8.061583
35 8.108374
35 7.991558
35 8.045371
35 8.057056
35 7.926950
35 7.952714
35 7.980291
35 8.046605
35 8.006915
35 7.957798
35 8.185706
35 7.971126
35 8.059227
35 7.918026
35 8.051108
35 8.870451
35 8.667868
35 8.888181
35 8.748493
35 8.658893
35 8.749321
35 8.818439
35 8.723833
35 8.882633
35 8.818248
35 8.975308
35 8.644906
35 8.904548
35 8.857093
35 8.630231
35 8.740548
35 8.767319
35 8.791587
35 8.963071
35 8.852381
35 8.799584
35 8.565339
35 8.782717
35 8.835021
35 8.840822
35 8.953385
35 8.804662
35 8.694266
35 8.973167
35 8.706536
35 8.782009
35 8.563248
35 8.733866
35 8.780841
35 8.793014
35 8.860363
35 8.570363
35 8.819669
35 8.739208
35 8.482324
35 8.837914
35 8.612919
35 8.846029
35 8.879503
35 8.968564
35 8.909484
35 8.806709
35 8.992390
35 9.040917
35 8.884929
35 8.821574
35 8.543443
35 8.875667
35 8.455966
35 8.852942
35 8.808579
35 8.828692
35 8.777816
35 8.746727
35 8.867848
35 8.729599
35 8.683857
35 8.597513
35 8.526044
35 8.651096
35 8.707292
35 8.537992
35 8.635539
35 8.615327
35 8.639558
35 8.629927
35 8.724000
35 8.474679
35 8.513862
35 8.590398
35 8.597997
35 8.517696
35 8.655617
35 8.342285
35 8.637026
35 8.648695
35 8.650909
35 8.518520
35 8.618425
35 8.385891
35 8.583322
35 8.558386
35 8.661459
35 8.763138
35 8.626844
35 8.488193
35 8.600263
35 8.616432
35 8.546919
35 8.627284
35 8.671114
35 8.497147
35 8.566518
35 8.870741
35 8.691157
35 8.528951
35 8.672086
35 8.650662
35 8.494646
35 8.598838
35 8.596565
35 8.554106
35 8.730809
35 8.395384
35 8.701685
35 8.271231
35 8.533888
35 8.447425
35 8.699184
35 8.584667
35 8.551520
35 8.626931
35 8.638731
35 8.471058
35 8.539329
35 8.788352
35 8.641597
35 8.937541
35 8.903792
35 8.666693
35 8.500332
35 8.574844
35 8.721534
35 8.756007
35 8.643571
35 8.800689
35 8.617546
35 8.621901
35 9.040254
35 8.636239
35 8.749049
35 8.641324
35 8.563519
35 8.764112
35 8.911808
35 9.018578
35 8.868731
35 8.748677
35 8.770376
35 8.858122
35 8.786310
35 8.725707
35 8.728950
35 8.745455
35 8.747482
35 8.571309
35 8.778896
35 8.796283
35 8.905226
35 9.071425
35 8.801966
35 8.826280
35 8.875028
35 8.708078
35 8.645608
35 8.894424
35 8.589548
35 8.540503
35 8.644928
35 8.710242
35 8.549361
35 8.664113
35 8.589390
35 8.806856
35 8.589208
35 8.583850
35 8.826497
35 8.904226
35 8.508882
35 8.804601
35 8.749687
35 8.681477
35 8.749403
35 8.842370
35 8.650228
35 8.446476
35 8.604158
35 8.652912
35 8.671804
35 8.450417
35 8.474622
35 8.576970
35 8.538383
35 8.517170
35 8.426921
35 8.481254
35 8.488249
35 8.427968
35 8.486068
35 8.602573
35 8.611108
35 8.472408
35 8.531227
35 8.309410
35 8.502602
35 8.474244
35 8.593288
35 8.585739
35 8.633479
35 8.608429
35 8.489194
35 8.656636
35 8.617215
35 8.615960
35 8.692403
35 8.662203
35 8.704920
35 8.753832
35 8.528622
35 8.745447
35 8.588476
35 8.570095
35 8.511299
35 8.224669
35 8.591749
35 8.536201
35 8.825128
35 8.478784
35 8.709171
35 8.645789
35 8.681847
35 8.574296
35 8.638070
35 8.561849
35 8.723759
35 8.566367
35 8.751940
35 8.686069
35 8.610033
35 8.493917
35 8.535068
35 8.527000
35 8.413111
35 8.469875
35 8.507918
35 8.755247
35 8.639304
35 8.725596
35 8.809435
35 8.649990
35 8.630423
35 8.602138
35 8.864411
35 8.905427
35 8.722695
35 8.663853
35 9.049478
35 8.629353
35 8.716305
35 8.654456
35 8.827611
35 8.576990
35 8.752091
35 8.648649
35 8.748001
35 8.766313
35 8.761151
35 8.851658
35 8.773569
35 8.613035
35 8.534084
35 8.901358
35 8.642487
35 8.545225
35 8.922354
35 8.491502
35 8.650149
35 8.768951
35 8.731565
35 8.743929
35 8.718132
35 8.654372
35 8.728699
35 8.781677
35 8.910406
35 8.768468
35 8.725526
35 8.761600
35 8.564290
35 8.678927
35 8.558702
35 8.792938
35 8.654610
35 8.767285
35 8.768582
35 8.850235
35 8.812978
35 8.887600
35 8.737559
35 8.888323
35 8.646605
35 8.683269
35 8.562531
35 8.827340
35 8.780143
35 8.471229
35 8.436238
35 8.485395
35 8.374312
35 8.406852
35 8.470723
35 8.413792
35 8.370768
35 8.552043
35 8.687023
35 8.415466
35 8.544895
35 8.545841
35 8.684755
35 8.568137
35 8.479136
35 8.406371
35 8.538948
35 8.324735
35 8.461539
35 8.519837
35 8.325360
35 8.413173
35 8.617224
35 8.321937
35 8.504730
35 8.443191
35 8.514949
35 8.583667
35 8.373856
35 8.501921
35 8.176897
35 8.362022
35 8.386961
35 8.309759
35 8.555629
35 8.610823
35 8.553172
35 8.620690
35 8.475183
35 8.587377
35 8.574170
35 8.574337
35 8.526012
35 8.494210
35 8.465186
35 8.665252
35 8.300254
35 8.358138
35 8.580820
35 8.582214
35 8.524950
35 8.396751
35 8.522263
35 8.353716
35 8.600684
35 8.511687
35 8.611006
35 8.447375
35 8.435972
35 9.326856
35 9.319317
35 9.541602
35 9.420708
35 9.510641
35 9.237847
35 9.100072
35 9.333358
35 9.361845
35 9.423042
35 9.482349
35 9.429730
35 9.408612
35 9.422486
35 9.479390
35 9.183265
35 9.433648
35 9.430420
35 9.114440
35 9.258710
35 9.208831
35 9.238102
35 9.359649
35 9.429912
35 9.431685
35 9.439638
35 9.627649
35 9.134387
35 9.640235
35 9.285900
35 9.177466
35 9.292711
35 9.305760
35 9.433250
35 9.336027
35 9.405340
35 9.388504
35 9.427870
35 9.255982
35 9.517508
35 9.521846
35 9.291757
35 8.945341
35 9.448028
35 9.161688
35 9.196527
35 9.310674
35 9.353493
35 9.483182
35 9.428054
35 9.059489
35 9.158770
35 9.369754
35 9.437483
35 9.127633
35 9.237971
35 9.161183
35 9.390974
35 9.512794
35 9.103381
35 8.162714
35 8.362974
35 8.231199
35 8.214167
35 8.316782
35 8.320535
35 8.176760
35 8.249664
35 8.426959
35 8.217307
35 8.262201
35 8.606295
35 8.442879
35 8.341115
35 8.583228
35 8.486950
35 8.373171
35 8.387317
35 8.399641
35 8.173892
35 8.265374
35 8.345105
35 8.368144
35 8.253945
35 8.311143
35 8.477610
35 8.400506
35 8.193913
35 8.538767
35 8.241824
35 8.381019
35 8.628526
35 8.427340
35 8.235978
35 8.403907
35 8.256197
35 8.376838
35 8.299364
35 8.295578
35 8.299177
35 8.330835
35 8.290500
35 8.418415
35 8.383430
35 8.289725
35 8.286321
35 8.524561
35 8.323436
35 8.593903
35 8.461753
35 8.198172
35 8.137024
35 8.357979
35 8.185836
35 8.350958
35 8.319513
35 8.427126
35 8.431704
35 8.554049
35 8.386882
35 8.443921
35 8.621805
35 8.828377
35 8.748691
35 8.918890
35 8.479170
35 8.617203
35 8.666193
35 8.670837
35 8.568342
35 8.833752
35 8.671141
35 8.693068
35 8.603949
35 8.540051
35 8.643864
35 8.318463
35 8.487997
35 8.602605
35 8.638354
35 8.836610
35 8.789786
35 8.844918
35 8.771875
35 8.618979
35 8.400052
35 8.657350
35 8.570531
35 8.523407
35 8.912047
35 8.856156
35 8.554855
35 8.676348
35 8.441954
35 8.532808
35 8.616033
35 8.574578
35 8.622412
35 8.570282
35 8.516793
35 8.584039
35 8.515528
35 8.764321
35 8.395889
35 8.635793
35 8.550342
35 8.495362
35 8.727286
35 8.564155
35 8.511621
35 8.583411
35 8.495315
35 8.669724
35 8.713637
35 8.558424
35 8.663436
35 8.750618
35 8.554215
35 8.495090
35 8.721893
35 8.452736
35 8.446596
35 8.623563
35 8.424555
35 8.377066
35 8.485605
35 8.418072
35 8.482697
35 8.455659
35 8.611681
35 8.509499
35 8.466158
35 8.705986
35 8.466260
35 8.497852
35 8.531778
35 8.396383
35 8.357923
35 8.402697
35 8.578041
35 8.409477
35 8.429194
35 8.614926
35 8.717345
35 8.531523
35 8.601142
35 8.418562
35 8.495567
35 8.450237
35 8.243139
35 8.413401
35 8.518172
35 8.496933
35 8.524923
35 8.544871
35 8.452055
35 8.429375
35 8.415377
35 8.488023
35 8.547126
35 8.681017
35 8.472045
35 8.494096
35 8.575348
35 8.490911
35 8.469085
35 8.600012
35 8.479442
35 8.646260
35 8.538887
35 8.558563
35 8.495340
35 8.375494
35 8.694937
35 8.484196
35 8.415859
35 8.531543
35 8.418112
35 8.496709
35 8.434127
35 8.563393
35 8.343289
35 8.420455
35 8.480140
35 8.438411
35 8.416809
35 8.460733
35 8.492065
35 8.442140
35 8.553890
35 8.454115
35 8.472620
35 8.413755
35 8.170940
35 8.588407
35 8.578235
35 8.479754
35 8.293248
35 8.418204
35 8.287537
35 8.560228
35 8.335884
35 8.410303
35 8.356055
35 8.421885
35 8.661133
35 8.593904
35 8.522437
35 8.578538
35 8.384993
35 8.330209
35 8.495271
35 8.227723
35 8.105031
35 8.514712
35 8.489669
35 8.401219
35 8.416213
35 8.284826
35 8.200986
35 8.341207
35 8.312444
35 8.426648
35 8.330773
35 8.369897
35 8.490294
35 8.494063
35 8.342434
35 8.662278
35 8.219015
35 8.413088
35 8.227289
35 8.437080
35 8.539719
35 8.302037
35 8.230110
35 8.288813
35 8.380158
35 8.332637
35 8.445656
35 8.326513
35 8.451858
35 8.331989
35 8.367722
35 8.363271
35 8.429914
35 8.444027
35 8.660908
35 8.192693
35 8.366471
35 8.558337
35 8.516234
35 8.251475
35 8.232001
35 8.403786
35 8.111130
35 8.432951
35 8.191563
35 8.184883
35 8.264123
35 8.405988
35 8.188221
35 8.394773
35 8.399574
35 8.283875
35 8.488759
35 8.527136
35 8.326746
35 8.251106
35 8.295593
35 8.318197
35 8.479001
35 8.290352
35 8.291342
35 8.335694
35 8.362296
35 8.407860
35 8.425159
35 8.332277
35 8.270396
35 8.513408
35 8.314164
35 8.445802
35 8.427532
35 8.379971
35 8.498078
35 8.531478
35 8.322042
35 8.036119
35 8.068210
35 8.163484
35 8.413678
35 8.282757
35 8.401582
35 8.482754
35 8.224337
35 8.301974
35 8.254112
35 8.263232
35 8.597386
35 8.632678
35 8.243672
35 8.402477
35 8.215735
35 8.622558
35 8.255274
35 8.154782
35 8.301550
35 8.223991
35 8.323872
35 8.222112
35 8.404678
35 8.548537
35 8.414811
35 8.295348
35 8.242852
35 8.385382
35 8.361858
35 8.401651
35 8.279760
35 8.385220
35 8.148037
35 8.223394
35 8.326302
35 8.144898
35 8.406897
35 8.552791
35 8.495746
35 8.362903
35 8.527394
35 8.402821
35 8.418116
35 8.417708
35 8.624786
35 8.436291
35 8.327330
35 8.328501
35 8.422094
35 8.220612
35 8.081559
35 8.384596
35 8.261540
35 8.410621
35 8.312724
35 8.249161
35 8.271674
35 8.283601
35 8.292855
35 8.306916
35 8.161418
35 8.228785
35 8.304041
35 8.579611
35 8.220396
35 8.642506
35 8.149844
35 8.459429
35 8.488851
35 8.225898
35 8.267542
35 8.114709
35 7.891874
35 7.947379
35 8.066848
35 8.097253
35 7.946414
35 7.883683
35 7.917449
35 7.898064
35 8.030284
35 8.143044
35 8.053661
35 8.178954
35 7.998604
35 7.982541
35 7.934140
35 8.031463
35 7.998109
35 7.894953
35 7.957566
35 8.112983
35 7.978235
35 8.021050
35 8.064456
35 7.956863
35 7.953864
35 7.938719
35 8.005996
35 7.946297
35 8.071347
35 8.072942
35 7.894097
35 7.946851
35 7.929693
35 7.889728
35 7.909758
35 7.954689
35 7.933005
35 7.909509
35 7.957017
35 8.040818
35 8.104488
35 8.093005
35 7.990656
35 7.896178
35 7.966385
35 7.949437
35 7.893296
35 7.894992
35 7.927112
35 7.747030
35 7.985650
35 7.933841
35 8.128293
35 7.933745
35 7.938582
35 7.925093
35 7.900785
35 7.958264
35 8.060321
35 8.254989
35 8.341536
35 8.416959
35 8.262471
35 8.376836
35 8.287899
35 8.368535
35 8.290355
35 8.202233
35 8.299699
35 8.197751
35 8.330188
35 8.403241
35 8.292091
35 8.322844
35 8.262843
35 8.309967
35 8.331967
35 8.260315
35 8.294050
35 8.412384
35 8.347638
35 8.340182
35 8.547720
35 8.202305
35 8.418135
35 8.242744
35 8.264465
35 8.401647
35 8.294259
35 8.391943
35 8.261732
35 8.333318
35 8.361721
35 8.139183
35 8.331840
35 8.424603
35 8.147364
35 8.401840
35 8.291592
35 8.292347
35 8.273688
35 8.278794
35 8.292774
35 8.119159
35 8.154058
35 8.408475
35 8.150551
35 8.280943
35 8.305240
35 8.336372
35 8.505212
35 8.124227
35 8.236394
35 8.339345
35 8.189906
35 8.272700
35 8.300120
35 8.348408
35 8.321808
35 7.835895
35 7.771771
35 7.786241
35 7.746174
35 7.767444
35 7.808660
35 7.767532
35 7.843517
35 7.658660
35 7.822864
35 7.796474
35 7.779339
35 7.711039
35 7.725725
35 7.818869
35 7.880376
35 7.798158
35 7.810029
35 7.738906
35 7.768426
35 7.831833
35 7.880885
35 7.769973
35 7.704912
35 7.735001
35 7.819910
35 7.699935
35 7.725544
35 7.857393
35 7.722256
35 7.714577
35 7.853198
35 7.849045
35 7.863293
35 7.872249
35 7.849960
35 7.644588
35 7.766715
35 7.762322
35 7.709424
35 7.947443
35 7.814356
35 7.761704
35 7.731354
35 7.784284
35 7.700246
35 7.818801
35 7.799764
35 7.773556
35 7.747513
35 7.711884
35 7.723512
35 7.839037
35 7.903746
35 7.770115
35 7.871609
35 7.710469
35 7.791810
35 7.788184
35 7.868582
35 8.289060
35 8.450635
35 8.488188
35 8.422761
35 8.412486
35 8.338329
35 8.505094
35 8.285953
35 8.462894
35 8.176711
35 8.304573
35 8.299963
35 8.457556
35 8.348338
35 8.452790
35 8.440195
35 8.473174
35 8.406059
35 8.528188
35 8.377697
35 8.446693
35 8.352978
35 8.565439
35 8.462536
35 8.321118
35 8.499573
35 8.345053
35 8.510702
35 8.375160
35 8.391397
35 8.311624
35 8.226779
35 8.413010
35 8.395959
35 8.118147
35 8.189885
35 8.466322
35 8.344999
35 8.499243
35 8.637579
35 8.372151
35 8.326652
35 8.282709
35 8.473684
35 8.235792
35 8.205621
35 8.261896
35 8.552252
35 8.268099
35 8.491035
35 8.395657
35 8.279183
35 8.284362
35 8.240795
35 8.467521
35 8.419838
35 8.335099
35 8.387374
35 8.260420
35 8.347036
35 8.013264
35 8.167195
35 8.095895
35 8.170213
35 8.168540
35 8.192678
35 8.090639
35 8.177429
35 8.028618
35 8.140934
35 8.001648
35 8.195276
35 8.220812
35 8.078503
35 8.031060
35 7.992960
35 8.163178
35 7.947734
35 8.030413
35 8.197907
35 8.122420
35 7.920812
35 8.108916
35 8.043798
35 8.133661
35 8.098020
35 8.168022
35 8.060842
35 8.196356
35 7.947076
35 8.210342
35 8.204308
35 8.199695
35 8.164093
35 7.977263
35 8.069265
35 8.003350
35 8.140622
35 7.977411
35 8.176355
35 7.977716
35 8.096931
35 8.119699
35 8.009896
35 8.156154
35 8.043786
35 8.061725
35 7.950063
35 7.857570
35 8.194893
35 8.101768
35 8.098431
35 8.226815
35 8.142827
35 8.034976
35 8.099785
35 8.083562
35 8.134362
35 8.045950
35 8.201678
35 8.738391
35 8.522092
35 8.786813
35 8.849041
35 8.867335
35 8.612047
35 8.614569
35 8.583337
35 8.609165
35 8.603518
35 8.709580
35 8.647734
35 8.710368
35 8.698470
35 8.712607
35 8.651042
35 8.649800
35 8.534683
35 8.666794
35 8.452398
35 8.749693
35 8.883962
35 8.721216
35 8.770572
35 8.600477
35 8.794703
35 8.715157
35 8.569110
35 8.811458
35 8.610953
35 8.833467
35 8.718815
35 8.769923
35 8.577549
35 8.471486
35 8.723265
35 8.817038
35 8.905519
35 8.606841
35 8.612923
35 8.695083
35 8.551172
35 8.463906
35 8.648415
35 8.360786
35 8.511542
35 8.750244
35 8.646322
35 8.505632
35 8.371454
35 8.653762
35 8.489260
35 8.777424
35 8.799490
35 8.662143
35 8.591209
35 8.576506
35 8.600844
35 8.572761
35 8.512141
35 8.790720
35 8.541050
35 8.695341
35 8.667870
35 8.916107
35 8.645896
35 9.000717
35 8.891837
35 8.692228
35 8.682115
35 8.947218
35 8.802956
35 8.946538
35 8.714005
35 8.650406
35 8.814438
35 8.730191
35 8.850564
35 8.714769
35 8.599460
35 8.819484
35 8.766912
35 8.700377
35 8.655693
35 8.750963
35 8.690657
35 8.711626
35 8.798504
35 8.863371
35 8.634528
35 8.791846
35 8.742681
35 8.628868
35 8.653446
35 8.781418
35 8.682400
35 8.593635
35 8.866596
35 8.638744
35 8.789963
35 8.810656
35 8.829786
35 8.707893
35 8.561800
35 8.466217
35 8.447814
35 8.562920
35 8.720338
35 8.783474
35 8.752764
35 9.112011
35 8.624069
35 8.873195
35 9.067617
35 8.581476
35 8.903578
35 8.914895
35 8.737049
35 8.734836
35 8.875350
35 8.461353
35 8.122765
35 8.366795
35 8.346791
35 8.158958
35 8.188623
35 8.350576
35 8.216031
35 8.401711
35 8.255518
35 8.307205
35 8.385365
35 8.331895
35 8.312397
35 8.392623
35 8.429593
35 8.364988
35 8.159563
35 8.529575
35 8.252546
35 8.222280
35 8.196100
35 8.382108
35 8.271881
35 8.277394
35 8.108556
35 8.188496
35 8.421501
35 8.500112
35 8.174776
35 8.418670
35 8.476196
35 8.461532
35 8.403090
35 8.370012
35 8.355634
35 8.425847
35 8.410304
35 8.382239
35 8.463000
35 8.083668
35 8.416854
35 8.400782
35 8.521495
35 8.313593
35 8.310373
35 8.448241
35 8.251902
35 8.286490
35 8.185181
35 8.452683
35 8.290134
35 8.560601
35 8.233675
35 8.400405
35 8.357750
35 8.220634
35 8.127491
35 8.400683
35 8.248642
35 9.693020
35 9.447964
35 9.660972
35 9.396538
35 9.042002
35 9.259913
35 8.960952
35 9.299489
35 9.466063
35 8.955350
35 9.204040
35 9.152170
35 9.250372
35 8.933477
35 9.423290
35 9.284046
35 8.965292
35 9.108644
35 8.988776
35 8.920878
35 9.211874
35 9.277068
35 9.016839
35 9.002324
35 9.155262
35 8.909946
35 8.968120
35 8.820082
35 8.830365
35 8.862950
35 9.276051
35 8.878106
35 9.172675
35 8.882558
35 8.968393
35 9.056286
35 9.330424
35 9.470223
35 8.773346
35 9.076838
35 8.825906
35 8.797842
35 9.011116
35 9.150802
35 10.093595
35 9.519608
35 9.133708
35 9.211308
35 9.582357
35 9.238194
35 9.400067
35 9.264934
35 8.861592
35 9.108718
35 9.439685
35 9.529421
35 9.572179
35 9.279798
35 9.324366
35 9.259493
35 8.678185
35 8.342843
35 8.485533
35 8.516272
35 8.360219
35 8.168088
35 8.453084
35 8.406782
35 8.587957
35 8.395106
35 8.596155
35 9.167163
35 8.547360
35 8.337339
35 8.920466
35 8.550999
35 8.592065
35 8.159273
35 8.350794
35 8.699384
35 8.322500
35 8.244482
35 8.441976
35 8.511424
35 8.422082
35 8.468867
35 8.646349
35 8.472165
35 8.779339
35 8.697411
35 8.648900
35 8.415898
35 8.518940
35 8.419141
35 8.329362
35 8.432451
35 8.500088
35 8.845905
35 8.532198
35 8.390643
35 8.435840
35 8.466411
35 8.732125
35 8.524308
35 8.610950
35 8.425581
35 8.496032
35 8.418538
35 8.327345
35 8.303971
35 8.295801
35 8.173438
35 8.437382
35 8.703753
35 8.396335
35 8.366160
35 8.524185
35 8.581691
35 8.604099
35 8.621627
35 7.834512
35 8.279496
35 8.165102
35 7.923122
35 8.099952
35 8.146835
35 8.265033
35 8.040370
35 8.084928
35 8.093953
35 8.110605
35 8.169284
35 8.134544
35 7.993084
35 8.090322
35 8.201286
35 8.316970
35 8.109264
35 8.219527
35 8.207243
35 8.130728
35 8.140870
35 8.056941
35 8.049548
35 7.942039
35 8.107829
35 8.105498
35 8.152653
35 8.072101
35 8.105107
35 8.093349
35 8.159732
35 8.319535
35 8.205276
35 7.967718
35 8.353313
35 8.111311
35 8.084436
35 8.076766
35 8.053539
35 8.264896
35 8.345092
35 8.247358
35 8.089916
35 7.973928
35 8.207929
35 8.155399
35 8.288109
35 8.192067
35 8.262575
35 8.156874
35 8.222358
35 8.087407
35 8.156119
35 8.148361
35 8.037953
35 8.140080
35 8.108841
35 8.200756
35 8.200687
35 8.709209
35 8.528501
35 8.741706
35 8.864741
35 8.643242
35 8.674815
35 8.921768
35 8.617171
35 8.911883
35 8.889769
35 8.591300
35 8.719085
35 8.707891
35 8.700587
35 8.597877
35 8.493683
35 8.586258
35 8.678298
35 8.484976
35 8.686089
35 8.465338
35 8.736150
35 8.658331
35 8.713421
35 8.803736
35 8.745708
35 8.721258
35 8.820901
35 8.668244
35 8.491394
35 8.597810
35 8.631372
35 8.783047
35 8.787089
35 8.439846
35 8.542592
35 8.672134
35 8.732156
35 8.612168
35 8.492198
35 8.537552
35 8.501847
35 8.664218
35 8.649189
35 8.633457
35 8.596223
35 8.466839
35 8.617048
35 8.537514
35 8.817518
35 8.524209
35 8.752257
35 8.855137
35 8.738267
35 8.675125
35 8.630491
35 8.624796
35 8.657263
35 8.640776
35 8.493609
35 8.605331
35 8.782818
35 8.399100
35 8.575458
35 8.551610
35 8.608429
35 8.814239
35 8.749389
35 8.587771
35 8.531704
35 8.650917
35 8.509910
35 8.708342
35 8.814933
35 8.953984
35 8.666059
35 8.607173
35 8.529192
35 8.666525
35 8.379143
35 8.588311
35 8.641588
35 8.731388
35 8.530104
35 8.465518
35 8.706092
35 8.836329
35 8.701929
35 8.800262
35 8.830201
35 8.648430
35 8.809131
35 8.554210
35 8.655660
35 8.629198
35 8.637321
35 8.751068
35 8.726988
35 8.578178
35 8.785929
35 8.760331
35 8.749827
35 8.741638
35 8.839455
35 8.744155
35 8.440209
35 8.651515
35 8.582597
35 8.532122
35 8.544223
35 8.695892
35 8.757718
35 8.442154
35 8.834012
35 8.654188
35 8.670300
35 8.790512
35 8.691755
35 8.618056
35 8.591313
35 8.393474
35 8.407101
35 8.525239
35 8.309927
35 8.401475
35 8.505168
35 8.396975
35 8.353639
35 8.222954
35 8.296758
35 8.163755
35 8.437051
35 8.236940
35 8.352780
35 8.357715
35 8.353213
35 8.299785
35 8.268426
35 8.422886
35 8.330220
35 8.255418
35 8.309185
35 8.270022
35 8.182159
35 8.396795
35 8.442005
35 8.295466
35 8.188142
35 8.200943
35 8.199338
35 8.333536
35 8.182186
35 8.315924
35 8.372782
35 8.424970
35 8.091869
35 8.416284
35 8.124708
35 8.148881
35 8.233603
35 8.296955
35 8.269036
35 8.432856
35 8.291652
35 8.289135
35 8.403958
35 8.359886
35 8.461234
35 8.128525
35 8.464726
35 8.578433
35 8.436202
35 8.610660
35 8.383443
35 8.374251
35 8.361241
35 8.309375
35 8.285354
35 8.355599
35 8.284805
35 8.049421
35 8.030273
35 8.098089
35 8.042311
35 8.223296
35 8.025724
35 8.192035
35 8.147004
35 8.162369
35 8.180174
35 7.994225
35 8.016372
35 7.983423
35 8.121497
35 8.075892
35 8.126015
35 8.104621
35 8.270276
35 8.157139
35 8.089495
35 8.141435
35 8.076034
35 8.086694
35 8.216205
35 8.105400
35 8.038008
35 8.105244
35 8.079574
35 8.271611
35 8.082669
35 8.119406
35 8.253384
35 8.160378
35 8.083183
35 8.075772
35 8.048925
35 8.034927
35 8.221345
35 8.142378
35 8.153279
35 8.037001
35 8.194516
35 8.050290
35 8.065925
35 8.175349
35 8.104729
35 8.052860
35 8.223198
35 8.068619
35 8.121632
35 8.047288
35 8.135015
35 8.135814
35 8.062036
35 8.019060
35 8.073917
35 8.027003
35 8.116890
35 8.184555
35 8.126121
35 8.740181
35 8.464222
35 8.579413
35 8.495905
35 8.428036
35 8.651706
35 8.422546
35 8.430103
35 8.616919
35 8.605759
35 8.557863
35 8.574898
35 8.724781
35 8.720812
35 8.774070
35 8.426241
35 8.824691
35 8.416323
35 8.633995
35 8.566478
35 8.616840
35 8.536433
35 8.510375
35 8.685927
35 8.724714
35 8.690982
35 8.579977
35 8.539416
35 8.605202
35 8.663419
35 8.757775
35 8.585550
35 8.467745
35 8.777337
35 8.528668
35 8.516417
35 8.698915
35 8.773376
35 8.607432
35 8.516478
35 8.820150
35 8.624536
35 8.845848
35 8.755370
35 8.572324
35 8.744064
35 8.565694
35 8.668324
35 8.622713
35 8.574853
35 8.611310
35 8.606575
35 8.586131
35 8.678334
35 8.625981
35 8.707505
35 8.506106
35 8.668974
35 8.582476
35 8.503923
35 8.426709
35 8.414345
35 8.426990
35 8.477717
35 8.585139
35 8.439523
35 8.460502
35 8.573127
35 8.417798
35 8.299672
35 8.351120
35 8.423421
35 8.513648
35 8.539462
35 8.594213
35 8.557505
35 8.336081
35 8.523937
35 8.376079
35 8.623366
35 8.434798
35 8.603236
35 8.350353
35 8.505747
35 8.305284
35 8.594523
35 8.484877
35 8.486002
35 8.558298
35 8.350437
35 8.602361
35 8.651779
35 8.648727
35 8.393657
35 8.428591
35 8.449917
35 8.374307
35 8.482672
35 8.481085
35 8.581300
35 8.412251
35 8.690600
35 8.502838
35 8.420871
35 8.618744
35 8.295814
35 8.500699
35 8.331431
35 8.448674
35 8.454199
35 8.663460
35 8.374346
35 8.430298
35 8.385092
35 8.356896
35 8.451787
35 8.468337
35 8.488957
35 8.443860
35 8.612834
35 8.801875
35 8.625124
35 8.394893
35 8.719674
35 8.626511
35 8.420206
35 8.817217
35 8.645513
35 8.553329
35 8.628359
35 8.540306
35 8.453524
35 8.595854
35 8.717683
35 8.775777
35 8.709835
35 8.656180
35 8.610260
35 8.593434
35 8.541601
35 8.668873
35 8.476972
35 8.551899
35 8.628056
35 8.580992
35 8.571976
35 8.514238
35 8.561418
35 8.563009
35 8.567997
35 8.707226
35 8.524608
35 8.526402
35 8.599079
35 8.555156
35 8.507675
35 8.431772
35 8.805898
35 8.660592
35 8.522674
35 8.690893
35 8.458659
35 8.602520
35 8.622374
35 8.409905
35 8.798646
35 8.698152
35 8.454721
35 8.638178
35 8.475116
35 8.513254
35 8.585826
35 8.592528
35 8.463352
35 8.554721
35 8.453600
35 8.529848
35 8.573323
35 8.525319
35 8.744596
35 8.357086
35 8.331773
35 8.174932
35 8.322898
35 8.252039
35 8.286942
35 8.388664
35 8.021063
35 8.200757
35 8.437220
35 8.347337
35 8.331505
35 8.161080
35 8.382850
35 8.234864
35 8.456906
35 8.246892
35 8.259320
35 8.380357
35 8.174515
35 8.236049
35 8.261827
35 8.212458
35 8.339527
35 8.206158
35 8.295116
35 8.216115
35 8.262707
35 8.268762
35 8.576394
35 8.422558
35 8.416061
35 8.267300
35 8.261205
35 8.391562
35 8.215253
35 8.273975
35 8.303733
35 8.275471
35 8.322419
35 8.370331
35 8.268197
35 8.328718
35 8.453974
35 8.212026
35 8.465746
35 8.224452
35 8.215176
35 8.082685
35 8.377125
35 8.257485
35 8.383184
35 8.171249
35 8.199134
35 8.312592
35 8.193618
35 8.266952
35 8.248548
35 8.195983
35 8.285955
35 8.609843
35 8.547571
35 8.352802
35 8.655400
35 8.198261
35 8.244972
35 8.259704
35 8.275607
35 8.395599
35 8.361463
35 8.265509
35 8.559247
35 8.335766
35 8.251978
35 8.599918
35 8.704015
35 8.594897
35 8.403303
35 8.423589
35 8.498028
35 8.276342
35 8.465032
35 8.610896
35 8.388210
35 8.377798
35 8.641128
35 8.815919
35 8.303762
35 8.027481
35 8.502038
35 8.395168
35 8.389298
35 8.593375
35 8.669164
35 8.748965
35 8.404423
35 8.343775
35 8.381063
35 8.242816
35 8.483057
35 8.271673
35 8.297776
35 8.219132
35 8.356886
35 8.466755
35 8.352503
35 8.378250
35 8.320974
35 8.434423
35 8.341910
35 8.446504
35 8.590327
35 8.538453
35 8.301759
35 8.425483
35 8.260927
35 8.288502
35 8.442171
35 8.446413
35 8.329298
35 8.863911
35 8.543117
35 8.863038
35 8.607023
35 8.608531
35 8.855520
35 8.360850
35 8.783864
35 8.540372
35 8.728967
35 8.547314
35 8.567758
35 8.530643
35 8.878556
35 8.842638
35 8.684997
35 8.664691
35 9.064707
35 8.550086
35 8.646843
35 8.793943
35 8.690050
35 8.598638
35 8.777650
35 8.435735
35 8.718547
35 8.674596
35 8.490875
35 8.586963
35 8.588938
35 8.708491
35 8.466284
35 8.578335
35 8.743613
35 8.486438
35 8.650063
35 8.752268
35 8.602869
35 8.609855
35 8.393350
35 8.519891
35 8.503467
35 8.787891
35 8.616478
35 8.699082
35 8.643141
35 8.983873
35 8.581163
35 8.516257
35 8.821771
35 8.640190
35 8.383091
35 8.511064
35 8.587926
35 8.500079
35 8.580304
35 8.576831
35 8.336463
35 8.611578
35 8.696352
35 8.332793
35 8.262190
35 8.199025
35 8.374335
35 8.268764
35 8.205342
35 8.281393
35 8.485334
35 8.206865
35 8.447297
35 8.156062
35 8.330845
35 8.323271
35 8.415847
35 8.496211
35 8.262142
35 8.203562
35 8.351387
35 8.283951
35 8.430191
35 8.240368
35 8.291975
35 8.310799
35 8.483236
35 8.475965
35 8.212943
35 8.302847
35 8.220754
35 8.343956
35 8.309254
35 8.167927
35 8.266158
35 8.483810
35 8.415069
35 8.456270
35 8.356090
35 8.164749
35 8.252199
35 8.369336
35 8.214369
35 8.307307
35 8.338382
35 8.376143
35 8.396347
35 8.085221
35 8.317188
35 8.333373
35 8.303688
35 8.308150
35 8.263023
35 8.077084
35 8.236789
35 8.176945
35 8.282554
35 8.250917
35 8.298806
35 8.207428
35 8.263473
35 8.043255
35 8.351468
35 8.629483
35 8.762160
35 8.757600
35 8.710318
35 8.796733
35 8.728807
35 8.624403
35 8.656957
35 8.801022
35 8.970709
35 9.019097
35 9.214865
35 9.058842
35 9.501237
35 9.205269
35 9.824585
35 9.527337
35 8.930818
35 8.689170
35 9.098170
35 8.926310
35 9.236605
35 9.759333
35 9.576211
35 9.701019
35 9.171431
35 8.989210
35 9.383665
35 9.280550
35 9.572536
35 9.313587
35 9.026597
35 9.092326
35 9.087899
35 9.120798
35 8.948214
35 9.293187
35 9.485954
35 9.343693
35 9.458280
35 9.357004
35 9.205105
35 9.145185
35 8.958613
35 8.721464
35 9.079749
35 8.939973
35 8.982448
35 9.053755
35 9.008100
35 9.078417
35 8.913348
35 8.928462
35 9.051490
35 8.651603
35 8.514725
35 8.695574
35 8.730054
35 8.815428
35 8.884933
35 8.509040
35 8.558003
35 8.807841
35 8.414015
35 8.478192
35 8.467740
35 8.392178
35 8.709130
35 8.360032
35 8.565432
35 8.329618
35 8.540830
35 8.422223
35 8.566431
35 8.544045
35 8.500534
35 8.414798
35 8.620800
35 8.778335
35 8.598012
35 8.691618
35 8.500973
35 8.517338
35 8.790514
35 8.570845
35 8.610378
35 8.604873
35 8.778292
35 8.597935
35 8.466811
35 8.373555
35 8.609841
35 8.619031
35 8.586325
35 8.582421
35 8.839216
35 8.282943
35 8.452328
35 8.312276
35 8.470404
35 8.524613
35 8.621197
35 8.437045
35 8.457027
35 8.587301
35 8.536006
35 8.549446
35 8.495729
35 8.567208
35 8.307039
35 8.364654
35 8.603930
35 8.634535
35 8.294025
35 8.467266
35 8.698585
35 8.424888
35 8.660163
35 8.475896
35 8.393831
35 8.511702
35 8.649778
35 8.654597
35 8.667675
35 8.477162
35 8.557194
35 8.917997
35 8.559829
35 8.425764
35 8.518707
35 8.515994
35 8.632404
35 8.631839
35 8.428494
35 8.626205
35 8.696721
35 8.552710
35 8.676663
35 8.665327
35 8.598184
35 8.696905
35 8.482785
35 8.726576
35 8.588301
35 8.324181
35 8.467377
35 8.619581
35 8.509990
35 8.309122
35 8.580763
35 8.661428
35 8.738906
35 8.415879
35 8.705894
35 8.592963
35 8.920413
35 8.559467
35 8.609012
35 8.795825
35 8.714909
35 8.555230
35 8.402685
35 8.541559
35 8.688617
35 8.706804
35 8.520241
35 8.557497
35 8.592174
35 8.685857
35 8.762706
35 8.695098
35 8.689108
35 8.607092
35 8.708520
35 8.514210
35 8.734016
35 8.602011
35 8.637743
35 8.660897
35 8.618115
35 8.487132
35 8.332531
35 8.470161
35 8.219604
35 8.158627
35 8.258934
35 8.303995
35 8.301690
35 8.099129
35 8.157990
35 8.441781
35 8.414769
35 8.374002
35 8.318807
35 8.459301
35 8.320369
35 8.320201
35 8.316700
35 8.317026
35 8.373737
35 8.452654
35 8.297358
35 8.407113
35 8.355397
35 8.469060
35 8.417462
35 8.306923
35 8.275131
35 8.213013
35 8.328889
35 8.590466
35 8.363776
35 8.477226
35 8.228703
35 8.371692
35 8.343377
35 8.470449
35 8.418525
35 8.447818
35 8.561278
35 8.339699
35 8.322829
35 8.280114
35 8.308779
35 8.515006
35 8.285014
35 8.688655
35 8.431416
35 8.456345
35 8.400783
35 8.348262
35 8.398247
35 8.553768
35 8.562464
35 8.343357
35 8.353567
35 8.287273
35 8.355672
35 8.434869
35 8.363188
35 8.380055
35 8.142353
35 8.153332
35 8.387101
35 8.180416
35 8.316689
35 8.404595
35 8.347688
35 8.336971
35 8.554652
35 8.263678
35 8.437345
35 8.191586
35 8.465664
35 8.397388
35 8.130556
35 8.377147
35 8.520470
35 8.383676
35 8.370746
35 8.487825
35 8.262681
35 8.294950
35 8.533595
35 8.308160
35 8.231945
35 8.268845
35 8.453300
35 8.420382
35 8.375659
35 8.362619
35 8.209354
35 8.327390
35 8.285422
35 8.312502
35 8.185794
35 8.438240
35 8.406699
35 8.202372
35 8.325600
35 8.371848
35 8.446496
35 8.372146
35 8.352164
35 8.497439
35 8.418558
35 8.315215
35 8.418120
35 8.565692
35 8.331798
35 8.390977
35 8.561597
35 8.426277
35 8.451962
35 8.369468
35 8.171696
35 8.387506
35 8.381652
35 8.430175
35 8.309900
35 8.286165
35 8.590956
35 8.633076
35 8.526776
35 8.651570
35 8.456240
35 8.370088
35 8.462554
35 8.507872
35 8.468383
35 8.375248
35 8.528939
35 8.382402
35 8.456240
35 8.550329
35 8.491669
35 8.505165
35 8.252466
35 8.549689
35 8.449477
35 8.458137
35 8.572486
35 8.667826
35 8.557753
35 8.636171
35 8.503210
35 8.412528
35 8.454422
35 8.566659
35 8.409753
35 8.567944
35 8.453418
35 8.646141
35 8.402018
35 8.649725
35 8.488132
35 8.631511
35 8.443477
35 8.563650
35 8.215813
35 8.539926
35 8.397643
35 8.532229
35 8.542331
35 8.657317
35 8.664275
35 8.508495
35 8.641838
35 8.754149
35 8.408082
35 8.546042
35 8.581745
35 8.664325
35 8.420006
35 8.477981
35 8.509740
35 8.454341
35 8.592546
35 8.525636
35 8.579748
35 8.753493
35 8.696242
35 8.223389
35 8.558589
35 8.397529
35 8.548094
35 8.718526
35 8.637034
35 8.547133
35 8.462565
35 8.453756
35 8.543350
35 8.545941
35 8.389035
35 8.624838
35 8.361388
35 8.345277
35 8.629838
35 8.598250
35 8.376258
35 8.408335
35 8.596002
35 8.405185
35 8.465460
35 8.349045
35 8.400963
35 8.615166
35 8.629206
35 8.499230
35 8.613544
35 8.504969
35 8.561375
35 8.455408
35 8.431449
35 8.495994
35 8.545476
35 8.412760
35 8.476645
35 8.550817
35 8.641729
35 8.530859
35 8.499804
35 8.509513
35 8.527942
35 8.559094
35 8.719804
35 8.551797
35 8.444296
35 8.498840
35 8.520586
35 8.542717
35 8.327175
35 8.498005
35 8.493099
35 8.433661
35 8.398154
35 8.359278
35 8.447326
35 8.376297
35 8.716486
35 8.292100
35 8.407204
35 8.321488
35 8.486705
35 8.389346
35 8.595444
35 8.239738
35 8.184531
35 8.330641
35 8.255407
35 8.303123
35 8.363406
35 8.202011
35 8.089759
35 8.243982
35 8.456621
35 8.317219
35 8.350720
35 8.363872
35 8.222253
35 8.175056
35 8.235862
35 8.258267
35 8.302538
35 8.385240
35 8.353416
35 8.240962
35 8.216860
35 8.303000
35 8.179133
35 8.455107
35 8.251579
35 8.364869
35 8.313401
35 8.335941
35 8.299193
35 8.285946
35 8.181856
35 8.448405
35 8.343795
35 8.421532
35 8.277372
35 8.285923
35 8.318613
35 8.370593
35 8.247303
35 8.368424
35 8.364958
35 8.465084
35 8.130206
35 8.328798
35 8.356402
35 8.462779
35 8.293474
35 8.438579
35 8.234836
35 8.255938
35 8.418595
35 8.431281
35 8.406687
35 7.879032
35 8.010995
35 8.080373
35 7.861441
35 7.983045
35 7.962577
35 8.043039
35 8.003712
35 8.125877
35 7.987048
35 7.993738
35 7.867972
35 7.973272
35 7.940961
35 8.104258
35 7.971912
35 7.913246
35 8.058399
35 8.079259
35 8.122035
35 8.068522
35 7.899024
35 8.021166
35 8.081640
35 7.990049
35 8.070873
35 8.005881
35 7.945147
35 7.935769
35 8.200236
35 7.977849
35 7.919982
35 8.109293
35 8.033877
35 7.939701
35 7.898278
35 7.799780
35 8.032992
35 7.987283
35 8.058763
35 7.983921
35 7.960125
35 8.011993
35 8.037251
35 8.077275
35 8.085748
35 7.920677
35 7.987740
35 8.032807
35 8.092096
35 8.242832
35 8.112473
35 8.035040
35 7.965915
35 8.053497
35 8.004281
35 8.032307
35 7.945715
35 8.050991
35 8.017169
35 8.442965
35 8.221512
35 8.267431
35 8.410795
35 8.282773
35 8.360113
35 8.208999
35 8.460990
35 8.501619
35 8.467396
35 8.430883
35 8.331136
35 8.413048
35 8.571504
35 8.335573
35 8.602613
35 8.377177
35 8.382876
35 8.242936
35 8.361022
35 8.422537
35 8.464128
35 8.395051
35 8.301699
35 8.266442
35 8.349313
35 8.218870
35 8.277669
35 8.518504
35 8.306347
35 8.225478
35 8.301746
35 8.457047
35 8.321663
35 8.244645
35 8.324895
35 8.431715
35 8.191800
35 8.472295
35 8.581266
35 8.573415
35 8.341390
35 8.331228
35 8.571549
35 8.527470
35 8.363218
35 8.408138
35 8.152686
35 8.394793
35 8.445506
35 8.508060
35 8.215273
35 8.376801
35 8.424136
35 8.189055
35 8.568503
35 8.415866
35 8.497119
35 8.412062
35 8.366426
35 8.184659
35 8.289976
35 8.168618
35 8.302512
35 8.197353
35 8.102523
35 8.276848
35 8.196402
35 8.307490
35 8.223108
35 8.147423
35 8.197915
35 8.159589
35 8.342838
35 8.172128
35 8.235183
35 8.354226
35 8.226218
35 8.144124
35 8.164996
35 8.174153
35 8.141024
35 8.225964
35 8.313133
35 8.149685
35 8.228346
35 8.193704
35 8.180233
35 8.253078
35 8.238982
35 8.239366
35 8.134204
35 8.252632
35 8.199590
35 8.133908
35 8.337875
35 8.141109
35 8.274995
35 8.288782
35 8.140569
35 8.100954
35 8.304061
35 8.034388
35 8.308348
35 8.264031
35 8.158968
35 8.192516
35 8.060226
35 8.154590
35 8.223452
35 8.288669
35 8.247784
35 8.212230
35 8.067093
35 8.068971
35 8.289450
35 8.277741
35 8.159430
35 8.266096
35 8.212914
35 8.226925
35 8.067410
35 8.364132
35 8.203468
35 8.119335
35 8.259776
35 8.195267
35 8.189753
35 8.394596
35 8.304617
35 8.359386
35 8.219802
35 8.175716
35 8.395182
35 8.040864
35 8.460472
35 8.153840
35 8.228088
35 8.352327
35 8.242348
35 8.295579
35 8.371354
35 8.212607
35 8.408192
35 8.201705
35 8.420741
35 8.232171
35 8.414212
35 8.255236
35 8.206793
35 8.129587
35 8.152720
35 8.261106
35 8.170152
35 8.225810
35 8.177082
35 8.304737
35 8.298920
35 8.290213
35 8.132798
35 8.175922
35 8.159012
35 8.196515
35 8.052002
35 8.131475
35 8.277586
35 8.339779
35 8.228731
35 8.113641
35 8.244915
35 8.314076
35 8.366092
35 8.379242
35 8.151201
35 8.238092
35 8.333652
35 8.388833
35 8.405714
35 8.138098
35 8.242511
35 8.219405
35 8.451998
35 8.405827
35 8.554022
35 8.626366
35 8.455871
35 8.427277
35 8.555753
35 8.373268
35 8.458760
35 8.436964
35 8.598974
35 8.461878
35 8.519404
35 8.747216
35 8.426167
35 8.499228
35 8.503463
35 8.512109
35 8.547908
35 8.579437
35 8.729018
35 8.593560
35 8.527351
35 8.573447
35 8.613217
35 8.791517
35 8.475634
35 8.547248
35 8.571891
35 8.490713
35 8.302823
35 8.357699
35 8.418767
35 8.651713
35 8.427139
35 8.599565
35 8.436142
35 8.501515
35 8.541385
35 8.584426
35 8.625045
35 8.454978
35 8.478959
35 8.512717
35 8.648298
35 8.476445
35 8.407941
35 8.532975
35 8.410461
35 8.522148
35 8.752105
35 8.461464
35 8.549655
35 8.519942
35 8.549132
35 8.719818
35 8.563434
35 8.697780
35 8.425586
35 8.757612
35 8.474527
35 8.672573
35 8.465572
35 8.731161
35 8.679937
35 8.781444
35 8.686793
35 8.624337
35 8.685835
35 8.610036
35 8.607019
35 8.467414
35 8.536277
35 8.544307
35 8.487310
35 8.597396
35 8.489570
35 8.418019
35 8.384458
35 8.701375
35 8.543206
35 8.631335
35 8.671796
35 8.523924
35 8.645773
35 8.631362
35 8.832015
35 8.615399
35 8.609077
35 8.362252
35 8.649586
35 8.573180
35 8.402461
35 8.750883
35 8.564859
35 8.637544
35 8.742383
35 8.714477
35 8.773544
35 8.529032
35 8.611653
35 8.661124
35 8.599135
35 8.531749
35 8.613296
35 8.712841
35 8.707905
35 8.632044
35 8.748985
35 8.479282
35 8.489678
35 8.586071
35 8.804905
35 8.484417
35 8.796497
35 8.574790
35 8.540720
35 8.636641
35 8.705479
35 8.393003
35 8.417992
35 8.504815
35 8.404118
35 8.367587
35 8.316448
35 8.349272
35 8.449150
35 8.391890
35 8.433788
35 8.295655
35 8.281795
35 8.419099
35 8.503954
35 8.346439
35 8.425860
35 8.685646
35 8.360465
35 8.330446
35 8.425346
35 8.253125
35 8.510239
35 8.474996
35 8.330341
35 8.214051
35 8.370440
35 8.414631
35 8.311089
35 8.378043
35 8.347902
35 8.421856
35 8.441719
35 8.463969
35 8.450392
35 8.445391
35 8.399180
35 8.467802
35 8.353556
35 8.246529
35 8.452091
35 8.382878
35 8.462243
35 8.321098
35 8.554197
35 8.348183
35 8.210737
35 8.464408
35 8.524163
35 8.401597
35 8.465526
35 8.478397
35 8.397450
35 8.397318
35 8.527102
35 8.239539
35 8.425793
35 8.431173
35 8.415567
35 8.413479
35 8.474656
35 8.568130
35 8.706665
35 8.685216
35 8.758436
35 9.036961
35 8.810130
35 8.925128
35 8.755617
35 8.829598
35 8.688484
35 8.873784
35 8.722045
35 8.695660
35 8.927778
35 8.651645
35 9.064700
35 9.062263
35 8.833635
35 8.674896
35 8.698856
35 8.709298
35 8.676256
35 8.900212
35 8.722709
35 8.790986
35 8.722826
35 9.062556
35 8.538256
35 8.543460
35 8.799603
35 8.914019
35 8.748529
35 8.975165
35 8.949855
35 8.742422
35 8.519540
35 8.872250
35 8.872471
35 8.985489
35 8.942652
35 8.744556
35 9.009370
35 8.761300
35 8.835457
35 8.809565
35 8.682635
35 8.685476
35 8.809693
35 8.589264
35 9.029257
35 8.900863
35 8.772305
35 8.721340
35 8.887409
35 8.867307
35 8.776755
35 8.990453
35 8.794422
35 8.701236
35 8.694238
35 9.043664
35 9.268967
35 9.320016
35 9.101806
35 8.959131
35 9.025944
35 9.247701
35 9.358316
35 9.125421
35 9.111854
35 8.934607
35 8.986459
35 9.090980
35 9.300148
35 9.147763
35 9.176671
35 9.177954
35 9.042933
35 9.227225
35 9.155561
35 9.159145
35 8.840386
35 9.075316
35 9.075422
35 9.165271
35 9.265800
35 8.925389
35 8.855022
35 8.837424
35 8.986409
35 8.868639
35 9.159426
35 8.978259
35 9.070864
35 9.239665
35 9.333184
35 9.192805
35 9.503859
35 9.262307
35 8.873702
35 9.312818
35 9.351466
35 9.283349
35 9.268558
35 9.333495
35 9.527105
35 9.411869
35 9.254936
35 9.079082
35 9.112319
35 9.236034
35 8.974801
35 8.836202
35 8.771465
35 8.813048
35 8.887514
35 9.088673
35 8.865928
35 8.881684
35 8.969374
35 8.103981
35 8.115678
35 8.142035
35 7.970728
35 8.066453
35 8.147433
35 8.059933
35 7.945633
35 7.971266
35 8.214867
35 7.928059
35 8.115350
35 8.052207
35 8.060841
35 7.959783
35 8.086684
35 8.123199
35 8.065987
35 8.176783
35 7.970468
35 7.965373
35 7.872597
35 7.955225
35 8.102777
35 8.031406
35 7.982901
35 8.064732
35 7.981508
35 8.186312
35 7.890697
35 7.954831
35 8.043945
35 8.076485
35 7.917958
35 8.108859
35 8.009974
35 8.181612
35 8.072018
35 8.071428
35 8.068817
35 7.941022
35 7.984721
35 7.818668
35 8.180023
35 7.899981
35 8.017556
35 8.025638
35 8.021304
35 7.983442
35 7.943530
35 8.097670
35 7.957362
35 8.025516
35 7.991864
35 7.926241
35 8.047514
35 8.112337
35 7.962029
35 8.026291
35 8.083331
35 8.556919
35 8.324882
35 8.565309
35 8.239523
35 8.352452
35 8.567987
35 8.261250
35 8.580623
35 8.109993
35 8.270688
35 8.193244
35 8.160562
35 8.403880
35 8.371504
35 8.234366
35 8.477713
35 8.473151
35 8.429020
35 8.429759
35 8.438357
35 8.494202
35 8.479517
35 8.246187
35 8.527294
35 8.436170
35 8.615371
35 8.325881
35 8.552965
35 8.306349
35 8.577028
35 8.597954
35 8.258128
35 8.418473
35 8.452616
35 8.481223
35 8.571397
35 8.471469
35 8.241340
35 8.327912
35 8.538177
35 8.486577
35 8.493811
35 8.496938
35 8.398262
35 8.476150
35 8.406269
35 8.582311
35 8.392470
35 8.474617
35 8.516325
35 8.318610
35 8.400459
35 8.361519
35 8.214493
35 8.530730
35 8.441237
35 8.427706
35 8.404333
35 8.437174
35 8.308625
35 8.019374
35 7.953657
35 8.021873
35 8.012175
35 8.033930
35 7.876605
35 7.979939
35 7.997961
35 8.037468
35 8.117806
35 7.998498
35 8.100567
35 8.136629
35 7.906032
35 8.087545
35 7.980353
35 7.967692
35 8.031525
35 8.147534
35 7.974017
35 8.034802
35 7.911593
35 8.005200
35 8.020912
35 8.031447
35 8.073842
35 7.856409
35 7.779837
35 7.941236
35 7.999388
35 8.010477
35 7.976342
35 8.041478
35 7.988988
35 8.062946
35 8.005570
35 8.026622
35 7.978105
35 8.122969
35 8.006254
35 7.962462
35 8.119359
35 8.071136
35 8.046196
35 8.005277
35 7.922558
35 8.149489
35 8.069373
35 8.076652
35 8.018464
35 8.011993
35 7.957248
35 8.088136
35 7.929036
35 7.965343
35 8.015702
35 7.868148
35 7.939835
35 8.035497
35 7.959048
35 8.411624
35 8.311459
35 8.139177
35 8.449545
35 8.344125
35 8.294757
35 8.399720
35 8.514986
35 8.436667
35 8.249360
35 8.299645
35 8.394049
35 8.357002
35 8.262356
35 8.274691
35 8.317424
35 8.399626
35 8.415068
35 8.259525
35 8.333320
35 8.332277
35 8.318320
35 8.259003
35 8.458346
35 8.544477
35 8.416958
35 8.306075
35 8.372862
35 8.335156
35 8.434372
35 8.219932
35 8.309991
35 8.655135
35 8.350530
35 8.372345
35 8.416633
35 8.380543
35 8.449665
35 8.610210
35 8.325900
35 8.219577
35 8.455515
35 8.389682
35 8.476328
35 8.274190
35 8.471244
35 8.448810
35 8.400492
35 8.394284
35 8.228917
35 8.435225
35 8.285723
35 8.337425
35 8.356802
35 8.447091
35 8.362617
35 8.485752
35 8.540320
35 8.464098
35 8.377217
35 8.623059
35 8.638005
35 8.605525
35 8.435662
35 8.632328
35 8.461001
35 8.625539
35 8.587515
35 8.505162
35 8.475089
35 8.390399
35 8.567659
35 8.651382
35 8.637301
35 8.526223
35 8.487050
35 8.435656
35 8.688780
35 8.415237
35 8.418025
35 8.574727
35 8.724686
35 8.494827
35 8.441708
35 8.750611
35 8.737109
35 8.548702
35 8.589707
35 8.499329
35 8.724311
35 8.442264
35 8.602827
35 8.664640
35 8.435266
35 8.501446
35 8.660319
35 8.656819
35 8.576805
35 8.872379
35 8.629115
35 8.694194
35 8.544118
35 8.539120
35 8.588436
35 8.574324
35 8.671731
35 8.459530
35 8.618326
35 8.507489
35 8.483219
35 8.370620
35 8.514166
35 8.655834
35 8.562929
35 8.702021
35 8.725298
35 8.662761
35 8.626065
35 8.510393
35 8.441976
35 8.600288
35 8.672581
35 8.765033
35 8.521001
35 8.533341
35 8.715646
35 8.652301
35 8.646856
35 8.514030
35 8.655014
35 8.570312
35 8.582280
35 8.665601
35 8.524330
35 8.507574
35 8.732391
35 8.417153
35 8.650829
35 8.364312
35 8.607064
35 8.676025
35 8.671418
35 8.435106
35 8.551384
35 8.344035
35 8.455134
35 8.455006
35 8.682993
35 8.634225
35 8.603230
35 8.599086
35 8.586323
35 8.581042
35 8.501977
35 8.597770
35 8.571438
35 8.471072
35 8.521123
35 8.577858
35 8.662308
35 8.572769
35 8.551042
35 8.589898
35 8.448975
35 8.712942
35 8.454089
35 8.371779
35 8.634018
35 8.621432
35 8.460345
35 8.428941
35 8.605256
35 8.442547
35 8.483133
35 8.410099
35 8.511694
35 8.548930
35 8.658533
35 8.527234
35 8.472447
35 9.116242
35 8.803242
35 9.081985
35 8.833581
35 9.014875
35 8.985888
35 8.747461
35 8.971514
35 8.730545
35 8.685293
35 8.979124
35 9.027390
35 8.782964
35 8.895055
35 8.735159
35 8.662893
35 9.118718
35 8.926849
35 9.048321
35 8.942326
35 9.190307
35 9.052997
35 8.921254
35 8.846895
35 8.912489
35 9.002101
35 8.899226
35 8.939577
35 9.150590
35 9.049207
35 9.171224
35 9.052469
35 8.943844
35 9.076375
35 9.075813
35 9.184564
35 8.969279
35 8.993041
35 8.923056
35 9.061626
35 8.931825
35 8.920963
35 8.965867
35 8.719765
35 8.937580
35 8.853233
35 8.898932
35 8.882258
35 8.793914
35 8.984142
35 8.823444
35 8.854127
35 8.893620
35 8.674791
35 8.849285
35 9.128691
35 9.252217
35 9.179654
35 9.225678
35 9.518862
35 8.021765
35 8.145117
35 8.045808
35 7.994787
35 8.010123
35 7.887159
35 7.979918
35 7.891031
35 7.854495
35 8.015239
35 7.970079
35 8.010379
35 7.933898
35 7.946683
35 7.945604
35 7.919077
35 7.972789
35 8.066435
35 7.931172
35 8.043111
35 7.937771
35 8.056300
35 8.076395
35 7.998998
35 8.115288
35 7.906049
35 8.001268
35 7.921474
35 8.023138
35 8.050161
35 8.095782
35 8.061588
35 7.887795
35 7.935736
35 7.982268
35 8.015753
35 8.047233
35 7.976428
35 7.967466
35 8.058181
35 7.927371
35 7.982265
35 7.921223
35 8.080890
35 7.934608
35 8.067926
35 8.028892
35 8.003133
35 8.053435
35 7.936185
35 7.863241
35 8.121333
35 7.943510
35 8.119505
35 7.830340
35 8.001923
35 7.931340
35 8.094201
35 7.914623
35 7.890744
35 8.906654
35 8.954286
35 8.978162
35 8.958246
35 9.203702
35 9.005107
35 8.848823
35 8.782723
35 9.015429
35 8.931211
35 9.025644
35 9.038227
35 9.047915
35 9.181786
35 9.205174
35 9.162308
35 9.130203
35 8.967104
35 8.965683
35 8.993042
35 8.959485
35 8.934340
35 8.888377
35 9.157260
35 9.078249
35 9.086739
35 9.086572
35 8.961637
35 9.415233
35 9.007662
35 8.995091
35 9.190194
35 9.176230
35 9.059621
35 9.093004
35 9.062703
35 8.818516
35 8.942635
35 8.961513
35 8.976915
35 9.089904
35 9.154673
35 8.821593
35 8.987775
35 9.198360
35 9.041315
35 9.149597
35 9.020249
35 9.331546
35 9.193332
35 9.061920
35 8.994534
35 9.071988
35 9.095320
35 9.067629
35 9.076886
35 8.959128
35 9.088862
35 8.783897
35 8.869442
35 8.433870
35 8.133172
35 8.150179
35 8.544307
35 8.305937
35 8.224842
35 8.393428
35 8.393290
35 8.200812
35 8.415500
35 8.390054
35 8.387417
35 8.191546
35 8.241886
35 8.200531
35 8.123296
35 8.404983
35 8.175574
35 8.172216
35 8.127274
35 8.343184
35 8.427031
35 8.025616
35 8.264112
35 8.272151
35 8.266752
35 8.107172
35 8.352388
35 8.129377
35 8.328824
35 8.160238
35 8.294825
35 8.249013
35 8.302027
35 8.226426
35 8.300768
35 8.181127
35 8.137116
35 8.284290
35 8.286468
35 8.171465
35 8.261021
35 8.211019
35 8.232273
35 8.274250
35 8.415766
35 8.286702
35 8.205295
35 8.192943
35 8.229779
35 8.173487
35 8.334190
35 8.212571
35 8.108319
35 8.383441
35 8.270718
35 8.250790
35 8.138591
35 8.294495
35 8.143957
35 7.924062
35 7.961947
35 7.946455
35 7.981851
35 8.067537
35 7.919841
35 8.154666
35 8.100215
35 7.910397
35 7.863152
35 8.012589
35 7.998784
35 7.931620
35 7.958201
35 7.927977
35 8.000224
35 8.027088
35 7.999317
35 8.008052
35 7.977564
35 8.077041
35 8.121625
35 7.929105
35 7.956153
35 7.831049
35 8.010331
35 7.947891
35 7.738217
35 7.961815
35 7.874532
35 7.986605
35 7.905791
35 7.989288
35 8.099755
35 7.841547
35 8.034029
35 8.017907
35 8.022570
35 7.933007
35 7.985942
35 8.031862
35 7.994532
35 7.959798
35 8.015307
35 7.998828
35 7.887949
35 7.977528
35 7.861500
35 8.039586
35 8.000659
35 8.059393
35 7.987064
35 7.985239
35 8.023994
35 7.908865
35 8.024849
35 7.951173
35 7.965266
35 7.954552
35 7.966766
35 8.100743
35 8.244104
35 8.207180
35 8.182226
35 8.188944
35 8.248015
35 8.140148
35 8.058947
35 8.154017
35 8.236128
35 8.159622
35 8.261891
35 8.250554
35 8.230087
35 8.050790
35 8.193048
35 8.078374
35 8.245770
35 8.053006
35 8.281028
35 8.270273
35 8.216576
35 8.383758
35 8.099683
35 8.204879
35 8.086050
35 8.142815
35 8.119456
35 8.140381
35 8.270979
35 8.216237
35 8.222759
35 8.135827
35 8.213950
35 8.147237
35 8.057227
35 8.174768
35 8.111426
35 8.185693
35 8.109879
35 8.220233
35 8.198340
35 8.079257
35 8.341731
35 8.206890
35 8.402342
35 8.196594
35 8.129490
35 8.455134
35 8.388134
35 8.363986
35 8.030565
35 7.997073
35 8.204093
35 8.053009
35 8.249987
35 8.018802
35 8.172582
35 8.268723
35 8.274073
35 8.231073
35 8.331501
35 8.206756
35 8.108743
35 8.273018
35 8.283456
35 8.269600
35 8.294298
35 8.253872
35 8.364960
35 8.138713
35 8.312258
35 8.236952
35 8.226115
35 8.328957
35 8.255550
35 8.078046
35 8.363790
35 8.235430
35 8.467326
35 8.360070
35 8.146193
35 8.396767
35 8.149257
35 8.291554
35 8.160911
35 8.332002
35 8.218015
35 8.439091
35 8.248170
35 8.255084
35 8.304624
35 8.311157
35 8.061079
35 8.296429
35 8.193864
35 8.235292
35 8.290336
35 8.245417
35 8.309896
35 8.314025
35 8.259880
35 8.215356
35 8.240752
35 8.321897
35 8.320687
35 8.435501
35 8.306624
35 8.456494
35 8.389688
35 8.227135
35 8.144836
35 8.209272
35 8.150011
35 8.192663
35 8.171870
35 8.366192
35 8.254220
35 8.496117
35 8.299639
35 9.750310
35 9.617076
35 9.407349
35 9.429898
35 9.358054
35 9.342708
35 9.540744
35 9.413368
35 9.623099
35 9.710347
35 9.479110
35 9.255810
35 9.446719
35 9.403330
35 9.352885
35 9.665188
35 9.207806
35 9.906362
35 9.678187
35 9.819407
35 9.645862
35 9.763522
35 9.965778
35 9.565816
35 9.212963
35 9.496454
35 9.717592
35 9.541824
35 9.667412
35 9.390392
35 9.549008
35 9.577409
35 9.864535
35 9.566044
35 9.508252
35 9.773205
35 9.702097
35 9.568777
35 9.846124
35 9.843353
35 9.410345
35 9.348959
35 9.680889
35 9.509879
35 9.481688
35 9.561453
35 9.567989
35 9.870509
35 9.475310
35 9.447536
35 9.729735
35 9.464988
35 9.316158
35 9.392435
35 9.518341
35 9.416450
35 9.704007
35 9.390853
35 9.802054
35 9.370789
35 7.819435
35 7.701437
35 7.771260
35 7.853737
35 7.824175
35 7.779229
35 7.777140
35 7.773069
35 7.714453
35 7.903287
35 7.773953
35 7.860540
35 7.698696
35 7.766828
35 7.856019
35 7.830867
35 7.804157
35 7.766521
35 7.877230
35 7.827970
35 7.773409
35 7.785100
35 7.758971
35 7.711770
35 7.804563
35 7.712997
35 7.951629
35 7.796499
35 7.839356
35 7.755240
35 7.755619
35 7.798374
35 7.721804
35 7.776143
35 7.819782
35 7.723190
35 7.779476
35 7.712982
35 7.866165
35 7.863801
35 7.860108
35 7.778458
35 7.699351
35 7.936649
35 7.855299
35 7.766463
35 7.798296
35 7.767154
35 7.833174
35 7.831099
35 7.878103
35 7.785720
35 7.800160
35 7.678279
35 7.760320
35 7.773780
35 7.752824
35 7.800579
35 7.896509
35 7.776772
35 8.506019
35 8.495208
35 8.697002
35 8.580560
35 8.332971
35 8.423554
35 8.593841
35 8.425631
35 8.806383
35 8.665197
35 8.480550
35 8.361461
35 8.546584
35 8.662151
35 8.447227
35 8.745754
35 8.519517
35 8.661873
35 8.488266
35 8.690887
35 8.494866
35 8.289007
35 8.475278
35 8.467432
35 8.548455
35 8.601100
35 8.736273
35 8.544247
35 8.646518
35 8.646790
35 8.607909
35 8.338542
35 8.533334
35 8.515770
35 8.421757
35 8.568264
35 8.511783
35 8.611892
35 8.541887
35 8.292246
35 8.393608
35 8.664156
35 8.623054
35 8.551444
35 8.253031
35 8.420807
35 8.642851
35 8.519417
35 8.543895
35 8.436370
35 8.605965
35 8.533267
35 8.612879
35 8.645782
35 8.432024
35 8.442213
35 8.636288
35 8.607169
35 8.474300
35 8.425639
35 8.162091
35 8.443703
35 8.408735
35 8.308101
35 8.354605
35 8.336427
35 8.421938
35 8.332316
35 8.430410
35 8.371884
35 8.260339
35 8.393887
35 8.262517
35 8.334732
35 8.499734
35 8.428898
35 8.339327
35 8.286489
35 8.353440
35 8.426991
35 8.340483
35 8.268058
35 8.261001
35 8.462456
35 8.204110
35 8.366850
35 8.336557
35 8.442522
35 8.282233
35 8.337300
35 8.374082
35 8.469345
35 8.316782
35 8.443705
35 8.336455
35 8.216873
35 8.407470
35 8.433944
35 8.248863
35 8.467829
35 8.396225
35 8.238541
35 8.237804
35 8.256612
35 8.339115
35 8.390648
35 8.372915
35 8.488935
35 8.279735
35 8.335958
35 8.369967
35 8.345572
35 8.401015
35 8.417839
35 8.344058
35 8.553820
35 8.527492
35 8.307658
35 8.363359
35 8.132582
35 8.117623
35 8.290879
35 8.134432
35 8.345559
35 8.183361
35 8.120460
35 8.112705
35 8.246262
35 8.258702
35 8.406203
35 8.304142
35 8.279889
35 8.312186
35 8.265048
35 8.399114
35 8.135052
35 8.233985
35 8.151006
35 8.153633
35 8.295500
35 8.191515
35 8.287573
35 8.132182
35 8.244669
35 8.285519
35 8.332912
35 8.120748
35 8.182792
35 8.264112
35 8.198325
35 8.112438
35 8.340753
35 8.130999
35 8.198529
35 8.067190
35 8.186051
35 8.172675
35 8.159847
35 8.183984
35 8.210600
35 8.240669
35 8.204042
35 8.201035
35 8.179712
35 8.070861
35 8.343226
35 8.240020
35 8.355398
35 8.205875
35 8.235159
35 8.232398
35 8.143987
35 8.065227
35 8.306022
35 8.151480
35 8.087375
35 8.071754
35 8.170172
35 8.122088
35 8.164883
35 8.531355
35 8.839544
35 8.760336
35 8.657561
35 8.475391
35 8.501712
35 8.585654
35 8.519882
35 8.613682
35 8.687839
35 8.665588
35 8.664172
35 8.495726
35 8.561847
35 8.749707
35 8.875823
35 8.780891
35 8.569646
35 8.700873
35 8.722856
35 8.705064
35 8.763798
35 8.675285
35 8.469427
35 8.527392
35 8.806586
35 8.522259
35 8.852633
35 8.609111
35 8.695577
35 8.643677
35 8.628520
35 8.379153
35 8.478897
35 8.773232
35 8.741575
35 8.565863
35 8.664624
35 8.795946
35 8.618010
35 8.563619
35 8.838035
35 8.580379
35 8.542419
35 8.374886
35 8.627820
35 8.626125
35 8.570369
35 8.630829
35 8.689130
35 8.465147
35 8.620435
35 8.710362
35 8.540579
35 8.736171
35 8.929334
35 8.647831
35 8.612430
35 8.586227
35 8.413636
35 8.334676
35 8.419289
35 8.597277
35 8.575497
35 8.343326
35 8.338816
35 8.455338
35 8.191211
35 8.408365
35 8.182949
35 8.352953
35 8.438598
35 8.349105
35 8.272011
35 8.455405
35 8.228684
35 8.501481
35 8.457281
35 8.403508
35 8.271337
35 8.360985
35 8.568478
35 8.596160
35 8.452620
35 8.407071
35 8.569438
35 8.537904
35 8.610963
35 8.549891
35 8.724651
35 8.708973
35 8.813453
35 8.534831
35 8.582166
35 8.629124
35 8.843880
35 8.657955
35 8.500302
35 8.716211
35 8.534998
35 8.264938
35 8.405739
35 8.301946
35 8.469478
35 8.300781
35 8.608639
35 8.723866
35 8.697389
35 8.442599
35 8.400127
35 8.434197
35 8.651034
35 8.747813
35 8.555049
35 8.678537
35 8.787909
35 8.730538
35 8.726531
35 8.489881
35 8.504453
35 8.871145
35 8.822226
35 8.629761
35 8.639972
35 8.648729
35 8.709794
35 8.820665
35 8.601498
35 8.792522
35 8.503082
35 8.699877
35 8.543540
35 8.831875
35 8.659856
35 8.768795
35 8.798707
35 8.598707
35 8.637189
35 8.415009
35 8.693182
35 8.810447
35 8.619633
35 8.701162
35 8.858327
35 8.731734
35 8.854815
35 8.527112
35 8.719963
35 8.591821
35 8.588867
35 8.548313
35 8.557364
35 8.497731
35 8.529402
35 8.585072
35 8.767394
35 8.694653
35 8.645736
35 8.658545
35 8.638490
35 8.743786
35 8.654239
35 8.617575
35 8.628384
35 8.360985
35 8.557299
35 8.691830
35 8.711081
35 8.852470
35 8.436064
35 8.704352
35 8.880857
35 8.634455
35 8.648998
35 8.777174
35 8.804892
35 8.585285
35 8.789713
35 8.560767
35 8.632950
35 7.873788
35 7.992645
35 7.996485
35 7.789566
35 7.914792
35 8.101112
35 7.923631
35 7.914760
35 7.970065
35 7.932158
35 7.963086
35 8.026263
35 8.001777
35 7.945992
35 7.993318
35 7.993054
35 8.024448
35 8.176008
35 7.976425
35 7.993029
35 7.768930
35 8.017077
35 7.918861
35 7.893670
35 8.026399
35 8.028568
35 7.988582
35 7.936154
35 8.012483
35 7.921737
35 7.908378
35 7.925598
35 8.003454
35 8.043805
35 8.005142
35 8.043152
35 7.935185
35 7.884711
35 8.035311
35 8.032946
35 7.859143
35 8.031004
35 8.022737
35 7.999590
35 7.992540
35 7.978951
35 7.961797
35 7.850018
35 8.134637
35 8.072866
35 7.927609
35 7.963475
35 8.192992
35 8.045863
35 8.113540
35 8.082067
35 7.967792
35 7.995695
35 7.926700
35 8.014557
35 8.827697
35 8.736551
35 8.518288
35 8.755689
35 8.788220
35 8.617717
35 8.707770
35 8.782886
35 8.620459
35 8.715458
35 8.583649
35 8.758216
35 8.751747
35 8.487246
35 8.550388
35 8.542886
35 8.612505
35 8.522792
35 8.666228
35 8.773535
35 8.917675
35 8.623793
35 8.806035
35 8.705330
35 8.632400
35 8.519378
35 8.588376
35 8.718402
35 8.715240
35 8.595114
35 8.625224
35 8.624675
35 8.694134
35 8.768533
35 8.625543
35 8.651034
35 8.885565
35 8.670821
35 8.560556
35 8.770551
35 8.878550
35 8.814234
35 9.007500
35 8.848846
35 8.803286
35 8.844174
35 8.755282
35 8.655658
35 8.530530
35 8.827959
35 8.652881
35 8.630712
35 8.543542
35 8.777686
35 8.465466
35 8.797663
35 8.657441
35 8.659595
35 8.643855
35 8.715450
35 8.501707
35 8.486455
35 8.733288
35 8.761911
35 8.512623
35 8.631406
35 8.680200
35 8.439616
35 8.251963
35 8.381974
35 8.342336
35 8.483819
35 8.646087
35 8.339105
35 8.646669
35 8.490139
35 8.561083
35 8.532601
35 8.508479
35 8.453130
35 8.542933
35 8.498292
35 8.668309
35 8.571347
35 8.505477
35 8.667072
35 8.692752
35 8.483972
35 8.650186
35 8.496146
35 8.431934
35 8.610932
35 8.739299
35 8.495156
35 8.540355
35 8.671716
35 8.379217
35 8.645526
35 8.601894
35 8.686099
35 8.554748
35 8.765081
35 8.482290
35 8.608322
35 8.775156
35 8.727694
35 8.588969
35 8.479992
35 8.505532
35 8.486622
35 8.578583
35 8.566761
35 8.569544
35 8.388671
35 8.460789
35 8.527505
35 8.654587
35 8.696400
35 8.796367
35 8.497531
35 8.648359
35 8.461394
35 8.344029
35 8.285476
35 8.315067
35 8.687725
35 8.745330
35 8.489293
35 8.534042
35 8.432602
35 8.498377
35 8.538631
35 8.319964
35 8.859236
35 8.510484
35 8.657483
35 8.324745
35 8.290515
35 8.441705
35 8.726439
35 8.406979
35 8.440123
35 8.342355
35 8.359736
35 8.488747
35 8.356716
35 8.491686
35 8.534165
35 8.311698
35 8.445501
35 8.471730
35 8.278521
35 8.188778
35 8.393696
35 8.371859
35 8.280813
35 8.567577
35 8.571912
35 8.506376
35 8.676020
35 8.348063
35 8.313032
35 8.625298
35 8.385193
35 8.264860
35 8.359684
35 8.518426
35 8.537539
35 8.501947
35 8.527139
35 8.623348
35 8.453379
35 8.357468
35 8.204563
35 8.575107
35 8.564091
35 8.585511
35 8.384103
35 8.354418
35 8.301405
35 8.140227
35 8.289352
35 8.434707
35 8.386105
35 8.543754
35 8.269132
35 8.257777
35 8.493128
35 8.450587
35 8.342849
35 8.274170
35 8.435900
35 8.390975
35 8.337229
35 8.445437
35 8.413529
35 8.301508
35 8.386382
35 8.441606
35 8.266460
35 8.523502
35 8.199239
35 8.324983
35 8.369563
35 8.392034
35 8.426291
35 8.317933
35 8.181181
35 8.278062
35 8.333545
35 8.375510
35 8.388096
35 8.326179
35 8.465022
35 8.496366
35 8.406616
35 8.320511
35 8.520000
35 8.325593
35 8.506129
35 8.344734
35 8.277665
35 8.431532
35 8.435297
35 8.469474
35 8.314163
35 8.370643
35 8.188407
35 8.361630
35 8.383531
35 8.353673
35 8.329104
35 8.377831
35 8.278252
35 8.430813
35 8.546943
35 8.352515
35 8.228382
35 8.248800
35 8.482633
35 8.184488
35 8.313124
35 8.482411
35 8.231082
35 8.318122
35 8.579540
35 8.350211
35 8.429163
35 8.215968
35 8.356649
35 8.386510
35 8.326744
35 8.374402
35 8.487176
35 8.354501
35 8.581858
35 8.357630
35 8.518474
35 8.512064
35 8.319462
35 8.242269
35 8.385908
35 8.295200
35 8.239027
35 8.493775
35 8.223037
35 8.496523
35 8.210502
35 8.457280
35 8.462947
35 8.400628
35 8.491816
35 8.504564
35 8.487288
35 8.410320
35 8.613220
35 8.501041
35 8.421028
35 8.646149
35 8.518949
35 8.429317
35 8.546910
35 8.447945
35 8.411180
35 8.706930
35 8.418661
35 8.451991
35 8.431301
35 8.621500
35 8.328061
35 8.652323
35 8.524931
35 8.461590
35 8.513587
35 8.478604
35 8.455312
35 8.184877
35 8.294001
35 8.461635
35 8.468411
35 8.548388
35 8.673497
35 8.501806
35 8.597918
35 8.513691
35 8.660133
35 8.801992
35 8.682735
35 8.498343
35 8.668605
35 8.689469
35 8.471214
35 8.525598
35 8.656400
35 8.542403
35 8.562227
35 8.752377
35 8.553676
35 8.778676
35 8.491701
35 8.648459
35 8.553889
35 8.497537
35 8.681940
35 8.581135
35 8.564552
35 8.654351
35 8.604907
35 8.617536
35 8.650914
35 8.594558
35 8.653319
35 8.589844
35 8.616432
35 8.516988
35 8.659499
35 8.563034
35 8.457881
35 8.630772
35 8.436931
35 8.604696
35 8.734199
35 8.630303
35 8.557578
35 8.502974
35 8.665883
35 8.483174
35 8.614776
35 8.460005
35 8.690965
35 8.437023
35 8.502494
35 8.687472
35 8.470311
35 8.563055
35 8.742664
35 8.595913
35 8.655108
35 8.523475
35 8.595089
35 8.216983
35 8.215945
35 8.246134
35 8.142538
35 8.256775
35 8.302768
35 8.165788
35 8.266376
35 8.108498
35 8.265153
35 8.123866
35 8.302315
35 8.198308
35 8.280200
35 8.349720
35 8.120778
35 8.239824
35 8.333220
35 8.345539
35 8.299943
35 8.187481
35 8.275639
35 8.152028
35 8.309479
35 8.219148
35 8.272362
35 8.183918
35 8.179373
35 8.199178
35 8.319425
35 8.058588
35 8.124367
35 8.077567
35 8.197088
35 8.363270
35 8.199347
35 8.172977
35 8.246086
35 8.160126
35 8.201752
35 8.348259
35 8.316391
35 8.216378
35 8.245807
35 8.270078
35 8.239601
35 8.093187
35 8.207392
35 8.141050
35 8.166043
35 8.279183
35 8.156427
35 8.237454
35 8.216181
35 8.263361
35 8.169185
35 8.254834
35 8.354428
35 8.299012
35 8.352371
35 8.626212
35 8.666345
35 8.737016
35 8.525657
35 8.566226
35 8.676181
35 8.567862
35 8.556322
35 8.477519
35 8.560979
35 8.643527
35 8.464708
35 8.648758
35 8.709493
35 8.836678
35 8.468912
35 8.502500
35 8.732882
35 8.543349
35 8.686032
35 8.505323
35 8.715151
35 8.594467
35 8.481662
35 8.616274
35 8.710880
35 8.576189
35 8.651838
35 8.562532
35 8.541690
35 8.534066
35 8.719307
35 8.510585
35 8.633020
35 8.451970
35 8.660675
35 8.491330
35 8.523493
35 8.587602
35 8.554525
35 8.589693
35 8.630156
35 8.556069
35 8.426929
35 8.607103
35 8.583328
35 8.626548
35 8.717172
35 8.745085
35 8.606206
35 8.669618
35 8.662274
35 8.730724
35 8.573880
35 8.670477
35 8.475484
35 8.584441
35 8.692817
35 8.615929
35 8.735202
35 8.945216
35 8.757844
35 8.777611
35 8.891346
35 8.781165
35 8.882416
35 8.930630
35 9.006214
35 8.701089
35 8.833186
35 8.949537
35 8.805741
35 8.803779
35 8.786357
35 8.812604
35 8.833253
35 8.678755
35 8.600052
35 8.915191
35 8.828376
35 8.965312
35 8.799578
35 8.822496
35 8.744935
35 8.756435
35 8.802424
35 8.894372
35 8.790237
35 8.750026
35 8.719081
35 8.792714
35 9.149807
35 8.872045
35 8.669926
35 8.771660
35 8.731125
35 9.006981
35 8.901481
35 8.834507
35 8.900306
35 8.646980
35 8.583983
35 8.904759
35 8.918394
35 8.777778
35 8.861797
35 8.756724
35 9.108940
35 8.879093
35 8.996459
35 8.779751
35 8.873380
35 8.666938
35 8.663491
35 8.920936
35 8.537284
35 8.780306
35 8.746881
35 8.644951
35 8.753085
35 8.782282
35 8.708779
35 8.591799
35 8.558131
35 8.787339
35 8.636238
35 8.827506
35 8.703845
35 9.067202
35 8.796611
35 8.955789
35 8.628937
35 8.770276
35 8.738201
35 8.768985
35 8.951721
35 8.759696
35 8.759980
35 8.755234
35 8.802189
35 8.664724
35 8.894181
35 8.792147
35 8.622146
35 8.583875
35 8.718374
35 8.771044
35 9.092867
35 8.748582
35 8.859749
35 8.630437
35 9.067204
35 9.042290
35 8.795833
35 8.714367
35 8.859162
35 8.694325
35 8.739452
35 8.778919
35 8.912745
35 8.799623
35 8.703756
35 8.817778
35 8.752958
35 8.776517
35 8.784711
35 8.945713
35 8.670947
35 8.661607
35 8.829238
35 8.846907
35 8.717940
35 8.780045
35 8.715093
35 8.851765
35 8.754460
35 8.797325
35 8.722804
35 8.749385
35 8.885272
35 8.634615
35 8.556418
35 8.502892
35 8.618991
35 8.572471
35 8.381108
35 8.466026
35 8.515912
35 8.470724
35 8.664048
35 8.538741
35 8.496846
35 8.413069
35 8.510973
35 8.707877
35 8.472383
35 8.586737
35 8.655861
35 8.595327
35 8.417531
35 8.336011
35 8.659192
35 8.456983
35 8.342471
35 8.609831
35 8.729201
35 8.596894
35 8.489068
35 8.578612
35 8.666807
35 8.547452
35 8.785265
35 8.413757
35 8.524151
35 8.552555
35 8.555297
35 8.630192
35 8.556413
35 8.501682
35 8.573106
35 8.539178
35 8.533279
35 8.538431
35 8.500005
35 8.627538
35 8.489369
35 8.436634
35 8.561820
35 8.677114
35 8.681694
35 8.493872
35 8.530068
35 8.644727
35 8.579525
35 8.442766
35 8.558273
35 8.658140
35 8.639286
35 8.693370
35 8.626086
35 8.521635
35 8.440553
35 8.529198
35 8.677310
35 8.600705
35 8.774650
35 8.467777
35 8.421571
35 8.546651
35 8.422799
35 8.557377
35 8.629663
35 8.494591
35 8.510820
35 8.443786
35 8.594726
35 8.463949
35 8.460114
35 8.435106
35 8.580536
35 8.643935
35 8.587602
35 8.536223
35 8.637968
35 8.538070
35 8.831596
35 8.658136
35 8.436129
35 8.772561
35 8.701906
35 8.452740
35 8.670340
35 8.477265
35 8.489644
35 8.611894
35 8.581462
35 8.509746
35 8.538381
35 8.505492
35 8.585079
35 8.333495
35 8.604559
35 8.600082
35 8.647182
35 8.585910
35 8.663244
35 8.635608
35 8.644853
35 8.730010
35 8.474280
35 8.633420
35 8.582654
35 8.585155
35 8.443205
35 8.447649
35 8.594449
35 8.592861
35 8.608868
35 8.486092
35 8.596440
35 8.022569
35 7.941213
35 7.769780
35 7.938270
35 7.982251
35 8.028233
35 7.930759
35 7.872602
35 7.885684
35 7.879809
35 7.860073
35 7.998229
35 7.991645
35 7.894637
35 7.872598
35 7.912314
35 7.924618
35 8.005279
35 7.863683
35 7.822527
35 7.998909
35 7.785831
35 7.929423
35 7.972183
35 7.947327
35 8.003975
35 7.924468
35 7.903825
35 7.884887
35 7.953989
35 8.019115
35 7.895854
35 7.852847
35 7.888880
35 7.937177
35 7.908473
35 7.754007
35 7.893822
35 8.072038
35 7.852780
35 7.903626
35 7.938781
35 7.889267
35 7.812743
35 7.992218
35 7.994339
35 7.994598
35 8.057829
35 7.827510
35 7.919634
35 7.849905
35 7.931759
35 7.875984
35 7.992777
35 7.921175
35 7.969384
35 7.828680
35 7.933389
35 7.821736
35 8.039766
35 8.434134
35 8.458881
35 8.510709
35 8.348157
35 8.230516
35 8.586998
35 8.411423
35 8.466092
35 8.492136
35 8.374815
35 8.524644
35 8.239985
35 8.368750
35 8.188313
35 8.535666
35 8.206311
35 8.492852
35 8.497491
35 8.510682
35 8.128236
35 8.426726
35 8.293894
35 8.362991
35 8.362621
35 8.373267
35 8.308773
35 8.343589
35 8.401537
35 8.324421
35 8.330759
35 8.580645
35 8.309161
35 8.309266
35 8.274678
35 8.455789
35 8.465209
35 8.425665
35 8.325752
35 8.507017
35 8.283872
35 8.475058
35 8.404596
35 8.303500
35 8.576452
35 8.385584
35 8.486597
35 8.279401
35 8.591190
35 8.267535
35 8.476423
35 8.418433
35 8.386488
35 8.461390
35 8.446736
35 8.362769
35 8.261744
35 8.282684
35 8.444093
35 8.376861
35 8.216057
35 7.698498
35 7.839868
35 7.713704
35 7.808000
35 7.703968
35 7.784064
35 7.772276
35 7.773703
35 7.740544
35 7.679306
35 7.697091
35 7.775174
35 7.752572
35 7.805259
35 7.786569
35 7.837753
35 7.725130
35 7.671451
35 7.863907
35 7.800301
35 7.838127
35 7.744357
35 7.772882
35 7.861151
35 7.931304
35 7.741322
35 7.795608
35 7.924494
35 7.811108
35 7.898698
35 7.865487
35 7.728509
35 7.728309
35 7.759902
35 7.686360
35 7.825246
35 7.831212
35 7.877718
35 7.841612
35 7.769392
35 7.742043
35 7.830845
35 7.836312
35 7.863861
35 7.786999
35 7.726767
35 7.793509
35 7.936242
35 7.848676
35 7.748606
35 7.881849
35 7.744168
35 7.746890
35 7.814048
35 7.767347
35 7.724480
35 7.888575
35 7.901284
35 7.872568
35 7.819310
35 8.937457
35 8.925187
35 8.977191
35 8.904851
35 8.994928
35 8.811999
35 8.775177
35 8.728180
35 8.747166
35 8.766851
35 8.856283
35 8.795151
35 8.941621
35 8.863010
35 8.989679
35 8.744559
35 8.659912
35 8.873813
35 8.754293
35 9.042441
35 8.683241
35 8.946748
35 9.090546
35 8.891336
35 8.803463
35 8.769054
35 8.767085
35 8.741114
35 8.826018
35 8.892127
35 8.782503
35 8.968835
35 8.997870
35 8.686734
35 8.741018
35 8.848148
35 8.622686
35 8.915647
35 8.638396
35 9.070434
35 9.069028
35 8.885143
35 8.929310
35 8.778904
35 8.752380
35 8.914259
35 8.895650
35 8.785232
35 9.155626
35 9.053519
35 8.921669
35 8.654180
35 8.984341
35 8.854825
35 8.898590
35 8.711135
35 8.815312
35 8.603870
35 8.688052
35 8.832709
35 8.508573
35 8.714298
35 8.790972
35 8.496687
35 8.731629
35 8.495960
35 8.885442
35 8.837538
35 8.528691
35 8.871208
35 8.633689
35 8.659766
35 8.667267
35 8.563105
35 8.740658
35 8.697521
35 8.551457
35 8.730086
35 8.748477
35 8.688729
35 8.740495
35 8.880429
35 8.597637
35 8.568146
35 8.274965
35 8.769898
35 8.628002
35 8.504483
35 8.398705
35 8.797931
35 8.640436
35 8.671747
35 8.858019
35 8.891423
35 8.718337
35 8.798929
35 8.701734
35 8.633466
35 8.727635
35 8.876159
35 8.648368
35 8.992865
35 8.656181
35 8.854805
35 8.571288
35 8.644754
35 8.821912
35 8.719162
35 8.620507
35 8.745192
35 8.712794
35 8.729990
35 8.688314
35 8.804943
35 8.654675
35 8.764905
35 8.767486
35 8.638757
35 8.672354
35 8.615314
35 8.062704
35 8.012376
35 8.176379
35 8.171286
35 8.155640
35 8.002100
35 8.167260
35 8.108747
35 8.180046
35 8.170921
35 8.156831
35 7.971051
35 8.132008
35 8.013094
35 8.097319
35 8.163696
35 8.147111
35 8.102462
35 8.139641
35 8.062146
35 8.085625
35 8.253887
35 8.234427
35 8.219882
35 8.053636
35 7.959998
35 8.023527
35 8.096428
35 8.207560
35 8.186454
35 8.094577
35 8.132072
35 8.098480
35 8.120451
35 8.155355
35 8.112369
35 8.099315
35 8.238927
35 8.128052
35 8.210564
35 8.051750
35 8.241972
35 8.333079
35 7.961586
35 8.152580
35 7.989528
35 7.949312
35 7.904055
35 8.059799
35 8.083244
35 8.214375
35 7.992028
35 8.109303
35 8.271303
35 8.139057
35 7.999946
35 8.192222
35 8.102021
35 8.145740
35 8.142235
35 8.565785
35 8.526824
35 8.565700
35 8.334175
35 8.540549
35 8.398672
35 8.222170
35 8.501287
35 8.464415
35 8.433443
35 8.278408
35 8.288068
35 8.683182
35 8.603896
35 8.361942
35 8.275271
35 8.500915
35 8.570679
35 8.319401
35 8.387229
35 8.388182
35 8.515362
35 8.354411
35 8.671633
35 8.604030
35 8.381058
35 8.377225
35 8.477702
35 8.323901
35 8.714472
35 8.457215
35 8.440544
35 8.569034
35 8.491471
35 8.518573
35 8.476186
35 8.484652
35 8.529526
35 8.502497
35 8.575731
35 8.404820
35 8.340667
35 8.550966
35 8.454699
35 8.422943
35 8.480382
35 8.517492
35 8.601914
35 8.600867
35 8.535684
35 8.385947
35 8.284612
35 8.547763
35 8.620142
35 8.406573
35 8.515491
35 8.223016
35 8.462911
35 8.524727
35 8.465383
35 8.063381
35 8.148191
35 8.214391
35 8.194601
35 8.058144
35 8.126919
35 7.910465
35 7.973107
35 8.041728
35 7.997715
35 8.002271
35 8.003620
35 7.950352
35 8.281749
35 8.149554
35 8.068581
35 8.067214
35 8.103555
35 8.127585
35 8.095650
35 8.029165
35 8.040660
35 7.898725
35 8.155248
35 8.002775
35 8.087851
35 7.997359
35 7.994476
35 7.965678
35 8.218859
35 8.078839
35 8.052983
35 8.151470
35 8.027466
35 8.075545
35 7.970840
35 8.054565
35 8.195169
35 8.094473
35 8.019918
35 7.931703
35 8.167396
35 7.956887
35 8.013724
35 8.081499
35 8.060116
35 8.071764
35 8.168963
35 8.019927
35 7.998379
35 7.979061
35 8.223166
35 8.094392
35 8.195572
35 7.889661
35 7.990850
35 8.120356
35 8.068687
35 8.050001
35 8.133067
35 8.669372
35 9.059065
35 8.594698
35 8.594278
35 8.688873
35 9.204756
35 8.919753
35 9.309266
35 8.971729
35 8.837001
35 8.924368
35 9.044274
35 9.031297
35 8.887539
35 8.836963
35 8.709648
35 8.816453
35 9.064594
35 8.863004
35 8.674375
35 8.716957
35 8.631832
35 8.618662
35 8.636341
35 8.719590
35 8.771456
35 8.931289
35 9.120255
35 8.788772
35 9.116758
35 9.072124
35 8.772706
35 8.840962
35 8.812002
35 8.682801
35 8.773735
35 8.740941
35 8.945032
35 9.001543
35 8.701998
35 8.734457
35 8.672541
35 8.742035
35 8.497170
35 8.848230
35 8.766698
35 8.781493
35 9.291339
35 9.016635
35 9.115808
35 8.752639
35 8.963360
35 8.962491
35 8.891852
35 8.913119
35 9.194255
35 8.963186
35 8.951655
35 8.980810
35 8.762826
35 8.335124
35 8.477959
35 8.346202
35 8.316502
35 8.571399
35 8.475683
35 8.581448
35 8.493905
35 8.220284
35 8.335794
35 8.503429
35 8.440556
35 8.291560
35 8.329580
35 8.366455
35 8.362928
35 8.380033
35 8.288901
35 8.296725
35 8.468071
35 8.257557
35 8.605643
35 8.321277
35 8.461416
35 8.621033
35 8.335577
35 8.385968
35 8.326526
35 8.349589
35 8.235190
35 8.323207
35 8.537897
35 8.281303
35 8.363261
35 8.450619
35 8.314056
35 8.325998
35 8.433510
35 8.458199
35 8.371821
35 8.369496
35 8.354209
35 8.517743
35 8.403637
35 8.497696
35 8.516050
35 8.156812
35 8.460723
35 8.353367
35 8.189818
35 8.284610
35 8.497291
35 8.294948
35 8.466847
35 8.308861
35 8.313216
35 8.476808
35 8.435771
35 8.552123
35 8.349618
35 8.278999
35 8.329748
35 8.360175
35 8.247903
35 8.165124
35 8.212014
35 8.403768
35 8.259371
35 8.288852
35 8.243759
35 8.285968
35 8.265973
35 8.289651
35 8.213103
35 8.278756
35 8.367230
35 8.239667
35 8.126414
35 8.304800
35 8.283630
35 8.367822
35 8.197891
35 8.178912
35 8.226583
35 8.305382
35 8.083189
35 8.287541
35 8.123157
35 8.264353
35 8.184144
35 8.269712
35 8.193567
35 8.251420
35 8.141552
35 8.020157
35 8.168423
35 8.180450
35 8.148061
35 8.187534
35 8.303668
35 8.224062
35 8.320158
35 8.137804
35 8.219407
35 8.323476
35 8.212410
35 8.383738
35 8.346766
35 8.199091
35 8.396017
35 8.159212
35 8.329108
35 8.125945
35 8.186029
35 8.300836
35 8.253897
35 8.141748
35 8.121829
35 8.275596
35 8.361565
35 8.182696
35 8.082283
35 7.909814
35 8.092547
35 8.222528
35 8.029058
35 8.091023
35 8.059977
35 8.159165
35 7.965361
35 8.016997
35 8.012218
35 8.243280
35 7.880825
35 8.160098
35 8.086113
35 8.041424
35 8.029088
35 8.012341
35 8.061993
35 8.202498
35 8.075929
35 8.118076
35 8.032922
35 8.027839
35 8.280375
35 7.985852
35 7.978060
35 8.029160
35 8.060979
35 8.019012
35 8.175504
35 8.064330
35 8.031516
35 8.175564
35 8.090979
35 8.174004
35 7.996669
35 8.191328
35 8.139950
35 8.000482
35 8.128519
35 8.113549
35 8.424180
35 8.159179
35 8.181966
35 8.155438
35 8.117601
35 8.020478
35 8.115208
35 7.983554
35 8.129383
35 8.212379
35 7.995526
35 7.933352
35 8.107384
35 8.062415
35 8.182697
35 8.114695
35 8.218411
35 8.688684
35 8.632616
35 8.616045
35 8.685342
35 8.491604
35 8.457830
35 8.547207
35 8.463239
35 8.546151
35 8.545476
35 8.549378
35 8.612003
35 8.510063
35 8.511256
35 8.538846
35 8.576590
35 8.738639
35 8.643326
35 8.403550
35 8.524511
35 8.463729
35 8.508390
35 8.653179
35 8.567455
35 8.566921
35 8.572794
35 8.392621
35 8.613133
35 8.536260
35 8.679208
35 8.433308
35 8.607895
35 8.591824
35 8.571338
35 8.502508
35 8.675326
35 8.213813
35 8.393328
35 8.808495
35 8.624372
35 8.427618
35 8.620524
35 8.546202
35 8.636255
35 8.519755
35 8.570004
35 8.595740
35 8.588357
35 8.349943
35 8.607242
35 8.673073
35 8.602468
35 8.504456
35 8.698731
35 8.607368
35 8.448037
35 8.294499
35 8.642330
35 8.406262
35 8.679558
35 8.265962
35 8.255047
35 8.285512
35 8.148362
35 8.156252
35 8.151564
35 8.184920
35 8.383082
35 8.126645
35 8.092454
35 8.138858
35 8.196853
35 8.243384
35 8.400392
35 8.103358
35 8.220022
35 8.330767
35 8.279541
35 8.257133
35 8.229777
35 8.187485
35 8.144946
35 8.289418
35 8.344532
35 8.291666
35 8.178711
35 8.179404
35 8.169887
35 8.385388
35 8.212508
35 8.166699
35 8.294007
35 8.188160
35 8.335557
35 8.450562
35 8.267698
35 8.339936
35 8.216811
35 8.193009
35 8.234505
35 8.169495
35 8.231098
35 8.204093
35 8.095869
35 8.161723
35 8.196622
35 8.292215
35 8.172799
35 8.345564
35 8.079809
35 8.394476
35 8.252006
35 8.301230
35 8.163605
35 8.346605
35 8.300555
35 8.408085
35 8.384985
35 8.230287
35 8.229868
35 8.562867
35 8.496333
35 8.534239
35 8.532260
35 8.472112
35 8.368478
35 8.492336
35 8.612021
35 8.430949
35 8.464448
35 8.648382
35 8.345262
35 8.536250
35 8.493114
35 8.799825
35 8.408650
35 8.516676
35 8.368249
35 8.632704
35 8.498018
35 8.553245
35 8.719253
35 8.283992
35 8.656573
35 8.590269
35 8.438262
35 8.420333
35 8.645219
35 8.317061
35 8.599089
35 8.599230
35 8.407995
35 8.340173
35 8.496555
35 8.661072
35 8.378240
35 8.610741
35 8.491883
35 8.627982
35 8.553999
35 8.395536
35 8.469997
35 8.588343
35 8.478400
35 8.753056
35 8.509117
35 8.541029
35 8.362814
35 8.425845
35 8.586365
35 8.459993
35 8.548886
35 8.406344
35 8.670705
35 8.638773
35 8.449891
35 8.474362
35 8.356099
35 8.324175
35 8.539777
35 8.263497
35 8.361861
35 8.202630
35 8.252025
35 8.345131
35 8.230887
35 8.368331
35 8.266428
35 8.450312
35 8.308622
35 8.209448
35 8.481840
35 8.318569
35 8.391447
35 8.283019
35 8.372604
35 8.102293
35 8.219677
35 8.359325
35 8.131240
35 8.221091
35 8.147382
35 8.334872
35 8.341651
35 8.353272
35 8.221650
35 8.260128
35 8.250192
35 8.379617
35 8.257928
35 8.155404
35 8.482052
35 8.288614
35 8.160925
35 8.303160
35 8.262338
35 8.109315
35 8.401992
35 8.367839
35 8.362844
35 8.280402
35 8.239146
35 8.299164
35 8.074091
35 8.117714
35 8.235278
35 8.168532
35 8.187299
35 8.274240
35 8.091191
35 8.190316
35 8.179385
35 8.235118
35 8.345699
35 8.223226
35 8.230551
35 8.339255
35 8.232423
35 8.275906
35 8.222433
35 7.978965
35 7.821662
35 7.922945
35 8.003893
35 7.941644
35 7.982903
35 7.806097
35 8.103116
35 8.060376
35 7.889000
35 7.995831
35 7.840601
35 7.876269
35 7.970869
35 7.889379
35 7.990988
35 7.882253
35 8.346983
35 8.083261
35 7.969435
35 8.156509
35 8.156591
35 8.036006
35 7.945130
35 8.216009
35 7.839018
35 7.970207
35 8.049017
35 8.109844
35 8.074867
35 8.042789
35 7.844865
35 7.886537
35 8.105136
35 7.996143
35 7.906458
35 7.883210
35 8.105875
35 7.844535
35 8.027009
35 8.243313
35 7.876849
35 8.048644
35 7.992548
35 8.073642
35 8.086639
35 8.185696
35 8.131440
35 7.910903
35 7.791620
35 7.813310
35 8.027393
35 7.952086
35 7.971900
35 8.000949
35 8.063421
35 7.988063
35 8.047329
35 8.044262
35 7.979449
35 9.269619
35 9.826870
35 9.866050
35 10.091875
35 9.567827
35 9.214130
35 9.197337
35 9.669538
35 9.345074
35 9.815111
35 9.818811
35 9.637436
35 9.942463
35 9.808507
35 9.990240
35 9.770679
35 9.754936
35 9.305455
35 9.727521
35 9.669887
35 9.685407
35 10.022140
35 9.705341
35 9.654117
35 9.620407
35 9.323483
35 9.551258
35 9.467628
35 9.613618
35 9.611891
35 9.610401
35 9.695424
35 9.485924
35 9.470779
35 9.497935
35 9.552970
35 9.416442
35 9.319612
35 9.596001
35 9.402698
35 9.865036
35 9.847675
35 10.072907
35 9.509803
35 9.816994
35 9.543005
35 9.839825
35 10.033112
35 9.255734
35 9.707359
35 9.711391
35 9.444187
35 9.581986
35 9.725757
35 9.684062
35 9.879088
35 9.452664
35 9.531679
35 9.653240
35 9.781377
35 8.722183
35 8.834247
35 8.705719
35 8.860351
35 8.759885
35 8.944433
35 9.097953
35 9.103244
35 8.970637
35 8.739359
35 8.753954
35 8.982172
35 8.954284
35 9.102005
35 8.920312
35 8.860664
35 9.030975
35 9.108202
35 9.083198
35 9.036988
35 8.867291
35 8.795729
35 8.955668
35 8.800914
35 8.964894
35 8.758458
35 8.927210
35 8.972921
35 8.830698
35 9.173105
35 8.762312
35 8.807206
35 8.757397
35 8.850486
35 8.883012
35 8.819699
35 8.815386
35 8.889152
35 8.918826
35 9.140447
35 8.988974
35 8.568575
35 8.998722
35 8.729292
35 8.885805
35 9.068819
35 8.688498
35 8.989072
35 8.757274
35 8.986111
35 8.760590
35 8.667337
35 8.875298
35 8.990128
35 8.817242
35 8.668996
35 8.840686
35 8.788632
35 8.794836
35 8.809887
35 8.902306
35 8.876306
35 8.703693
35 8.687681
35 8.739952
35 8.808617
35 8.697422
35 8.933054
35 8.517632
35 8.801698
35 8.544610
35 8.779843
35 8.769037
35 8.853393
35 8.655127
35 8.578413
35 8.717088
35 8.662990
35 8.663265
35 8.774418
35 8.782264
35 8.868598
35 8.746435
35 8.735043
35 8.942005
35 8.791194
35 8.948342
35 8.822407
35 8.697705
35 8.758694
35 8.945797
35 8.646453
35 8.706112
35 8.708703
35 8.887832
35 8.759745
35 8.612398
35 8.885474
35 8.596709
35 8.669739
35 8.681873
35 8.766207
35 8.742978
35 8.693234
35 8.681992
35 8.605950
35 8.750688
35 8.505981
35 8.758201
35 8.785994
35 8.726442
35 8.681228
35 8.789837
35 9.017950
35 8.836145
35 8.757134
35 8.845235
35 8.902196
35 8.773484
35 8.837254
35 8.801792
35 9.030310
35 8.824313
35 8.958990
35 9.023455
35 8.957618
35 8.883832
35 8.729249
35 8.862116
35 9.301688
35 8.962565
35 9.014084
35 8.955877
35 8.881565
35 9.035358
35 9.042681
35 9.166835
35 8.801560
35 8.857440
35 9.059488
35 8.856172
35 8.903279
35 8.918464
35 9.265693
35 9.270380
35 9.107260
35 9.176936
35 8.876805
35 9.117841
35 8.922475
35 9.022118
35 8.826859
35 8.894824
35 8.970616
35 9.197657
35 9.015221
35 9.155558
35 8.945250
35 9.092571
35 9.066001
35 8.999324
35 9.086348
35 9.012495
35 8.853338
35 9.171180
35 8.839354
35 9.035343
35 9.094409
35 8.768647
35 8.917750
35 9.154266
35 9.042439
35 9.059801
35 8.935599
35 8.851128
35 8.971155
35 8.968513
35 9.100663
35 9.089010
35 8.791849
35 8.141578
35 8.306699
35 8.254263
35 8.014484
35 8.269040
35 8.112441
35 8.179009
35 8.106446
35 8.293916
35 8.291826
35 8.066299
35 8.139702
35 8.234651
35 8.047832
35 8.212374
35 8.162326
35 8.302280
35 8.279801
35 8.297512
35 8.371344
35 8.132872
35 8.155106
35 8.287545
35 8.251091
35 8.260997
35 8.307237
35 8.329275
35 8.278661
35 8.366572
35 8.168815
35 8.269415
35 8.148411
35 8.203526
35 8.105097
35 8.224750
35 8.334241
35 8.107839
35 8.159186
35 8.211981
35 8.179959
35 8.199308
35 8.129030
35 8.162792
35 8.271213
35 8.188897
35 8.214383
35 8.100027
35 8.087227
35 8.003419
35 8.101043
35 8.106277
35 8.147578
35 8.045924
35 8.209790
35 8.210215
35 8.356142
35 8.207530
35 8.274482
35 8.357682
35 8.141513
35 8.559353
35 8.521498
35 8.687500
35 8.758283
35 8.535084
35 8.670363
35 8.616360
35 8.487537
35 8.503948
35 8.543961
35 8.652024
35 8.568396
35 8.728166
35 8.383374
35 8.706469
35 8.784654
35 8.590703
35 8.511321
35 8.534880
35 8.487988
35 8.653507
35 8.537372
35 8.808038
35 8.690291
35 8.728073
35 8.347004
35 8.500911
35 8.716204
35 8.697592
35 8.854869
35 8.534917
35 8.559204
35 8.704576
35 8.683414
35 8.730182
35 8.577917
35 8.753460
35 8.761216
35 8.621935
35 8.858071
35 8.623846
35 8.624923
35 8.800849
35 8.636359
35 8.742997
35 8.561570
35 8.650076
35 8.458129
35 8.463314
35 8.605920
35 8.590409
35 8.527485
35 8.763429
35 8.653586
35 8.830832
35 8.697638
35 8.744632
35 8.758279
35 8.667062
35 8.685659
35 8.151225
35 8.134453
35 8.206127
35 8.142140
35 8.159605
35 8.192926
35 8.167033
35 8.105414
35 8.296892
35 8.109116
35 8.214137
35 8.063355
35 8.087423
35 8.205514
35 8.261198
35 7.997155
35 8.153362
35 8.154232
35 8.398457
35 8.137686
35 8.138545
35 8.173081
35 8.114905
35 8.213995
35 8.032437
35 7.998617
35 7.910296
35 8.100117
35 8.041470
35 8.042948
35 8.192028
35 8.142277
35 8.136822
35 8.090949
35 8.201829
35 8.209119
35 8.109384
35 8.004594
35 8.151801
35 8.276432
35 8.199808
35 8.044539
35 8.263322
35 8.049176
35 8.189549
35 8.152107
35 8.327551
35 8.027494
35 8.109362
35 8.072031
35 8.204917
35 8.293081
35 8.203743
35 8.107172
35 8.159276
35 8.029839
35 8.212859
35 8.175416
35 8.164643
35 8.125812
35 8.097769
35 8.110404
35 8.195549
35 7.942088
35 8.130147
35 8.026826
35 7.952126
35 7.903953
35 8.052422
35 8.027023
35 7.978084
35 8.130132
35 8.044215
35 8.131018
35 8.060978
35 7.842103
35 8.042765
35 8.193087
35 7.922964
35 7.976857
35 7.988306
35 8.145670
35 7.976002
35 7.954771
35 8.119911
35 7.951991
35 8.064596
35 7.958241
35 8.111492
35 7.946593
35 8.009637
35 8.118496
35 7.982353
35 8.043719
35 7.929133
35 7.918280
35 7.938323
35 8.047813
35 7.957223
35 8.072846
35 8.016857
35 8.001762
35 7.983883
35 7.917934
35 7.928271
35 7.994712
35 8.068835
35 8.071838
35 7.884111
35 8.098159
35 8.027189
35 7.918142
35 8.103625
35 7.904986
35 8.052425
35 8.187205
35 7.941589
35 8.097702
35 8.072348
35 7.906118
35 8.454614
35 8.226279
35 8.183867
35 8.260416
35 8.126425
35 8.313585
35 8.266187
35 8.382378
35 8.334479
35 8.326989
35 8.270262
35 8.360447
35 8.240858
35 8.288332
35 8.402548
35 8.281421
35 8.252726
35 8.255168
35 8.220152
35 8.387626
35 8.308184
35 8.148543
35 8.329638
35 8.361394
35 8.390581
35 8.322815
35 8.315800
35 8.368768
35 8.448877
35 8.293236
35 8.151486
35 8.163086
35 8.316934
35 8.264575
35 8.249554
35 8.272968
35 8.289645
35 8.337643
35 8.245344
35 8.314755
35 8.175066
35 8.275574
35 8.285313
35 8.211387
35 8.366925
35 8.354050
35 8.184750
35 8.338170
35 8.339522
35 8.234408
35 8.107297
35 8.136567
35 8.228026
35 8.315479
35 8.209881
35 8.480402
35 8.251674
35 8.185584
35 8.222456
35 8.255566
35 8.201496
35 8.029456
35 8.016095
35 8.011601
35 8.048186
35 8.084540
35 8.007908
35 8.116289
35 7.993528
35 8.117416
35 7.935112
35 8.034500
35 8.076586
35 8.082740
35 8.030504
35 7.935984
35 8.097834
35 8.085332
35 8.114478
35 8.033873
35 7.943933
35 8.098508
35 8.099573
35 8.169716
35 8.112228
35 7.958594
35 8.025063
35 7.953992
35 8.174859
35 7.970119
35 8.018054
35 8.297133
35 8.168230
35 8.143174
35 8.004357
35 8.064459
35 8.148668
35 8.032103
35 8.144522
35 8.020314
35 8.122478
35 8.094912
35 8.094409
35 8.131028
35 7.879297
35 8.032200
35 8.088795
35 8.025818
35 8.121680
35 8.287900
35 8.014094
35 8.143798
35 8.005701
35 8.139972
35 8.195859
35 8.113193
35 8.077167
35 8.024005
35 8.120031
35 7.924273
35 9.141471
35 9.029471
35 9.488024
35 9.133701
35 9.330669
35 9.118820
35 8.906687
35 9.124334
35 9.199572
35 9.226506
35 9.273256
35 9.178423
35 9.082347
35 9.113929
35 9.076836
35 9.299654
35 9.231270
35 9.159723
35 9.100960
35 9.230887
35 9.105633
35 9.201109
35 9.068390
35 9.145877
35 9.150629
35 9.046732
35 9.156367
35 9.121878
35 8.990881
35 9.263563
35 9.048461
35 9.231450
35 9.115368
35 9.145473
35 9.195357
35 9.064299
35 9.051085
35 9.141857
35 9.141836
35 9.354783
35 9.063389
35 9.195382
35 9.089519
35 9.263000
35 9.146790
35 9.418195
35 9.100123
35 8.930473
35 9.292790
35 9.180336
35 9.243307
35 9.306392
35 9.362694
35 9.193109
35 9.079505
35 9.198937
35 9.220723
35 9.013685
35 9.163444
35 9.157158
35 8.497396
35 8.365402
35 8.400807
35 8.572951
35 8.300609
35 8.464720
35 8.435581
35 8.240628
35 8.372909
35 8.514182
35 8.642688
35 8.488749
35 8.473475
35 8.521350
35 8.559733
35 8.487237
35 8.599704
35 8.414606
35 8.375386
35 8.413231
35 8.291577
35 8.351844
35 8.596805
35 8.286358
35 8.301955
35 8.508000
35 8.557844
35 8.454525
35 8.417617
35 8.390030
35 8.420332
35 8.505286
35 8.558410
35 8.356236
35 8.486829
35 8.545531
35 8.390312
35 8.257700
35 8.684604
35 8.542253
35 8.288113
35 8.611921
35 8.342864
35 8.526409
35 8.451977
35 8.387867
35 8.425542
35 8.555306
35 8.546485
35 8.307403
35 8.532804
35 8.356150
35 8.503593
35 8.376098
35 8.448069
35 8.596118
35 8.584783
35 8.399734
35 8.351859
35 8.484687
35 8.532931
35 8.729694
35 8.780118
35 8.646809
35 8.713071
35 8.750318
35 8.492425
35 8.606768
35 8.736588
35 8.877474
35 8.729246
35 8.798262
35 8.759678
35 8.843131
35 8.912522
35 8.852733
35 8.682189
35 8.657818
35 8.762554
35 8.872359
35 8.805631
35 8.645932
35 8.586062
35 8.792104
35 8.776436
35 8.741080
35 8.643748
35 8.703980
35 8.770386
35 8.782887
35 8.617304
35 8.697190
35 8.632784
35 8.784684
35 8.919522
35 8.818461
35 8.591163
35 8.706806
35 8.580962
35 8.577108
35 8.588015
35 8.666166
35 8.642496
35 8.524651
35 8.615350
35 8.772042
35 8.611602
35 8.635480
35 8.789575
35 8.732207
35 8.898893
35 8.782566
35 8.851781
35 8.618818
35 8.569860
35 8.608397
35 8.546603
35 8.830353
35 8.713395
35 8.679182
35 8.096048
35 8.171123
35 8.205187
35 8.282376
35 8.241912
35 8.203313
35 8.328990
35 8.159362
35 8.365133
35 8.323822
35 8.199628
35 8.166050
35 8.240077
35 8.321207
35 8.263952
35 8.206898
35 8.320079
35 8.207703
35 8.163690
35 8.257937
35 8.354499
35 8.352302
35 8.227342
35 8.032513
35 8.177590
35 8.218745
35 8.228981
35 8.297516
35 8.124957
35 8.119983
35 8.209738
35 8.310703
35 8.146584
35 8.227467
35 8.185243
35 8.098297
35 8.212245
35 8.201239
35 8.187812
35 8.063630
35 8.173476
35 8.246884
35 8.157738
35 8.198808
35 8.138373
35 8.321089
35 8.139641
35 8.117253
35 8.205730
35 8.276202
35 8.261933
35 8.175524
35 7.946073
35 8.179073
35 8.254361
35 8.103755
35 8.107322
35 8.222354
35 8.167088
35 8.202087
35 8.385261
35 8.423156
35 8.344503
35 8.590242
35 8.493585
35 8.282141
35 8.507618
35 8.399747
35 8.473976
35 8.519385
35 8.556983
35 8.479878
35 8.573559
35 8.439546
35 8.417122
35 8.458823
35 8.410478
35 8.444434
35 8.476704
35 8.470225
35 8.613330
35 8.598458
35 8.386514
35 8.423818
35 8.487715
35 8.334464
35 8.328406
35 8.313154
35 8.513678
35 8.332020
35 8.389581
35 8.495537
35 8.451099
35 8.558057
35 8.616924
35 8.448075
35 8.417122
35 8.316848
35 8.396581
35 8.259228
35 8.226701
35 8.329004
35 8.375316
35 8.493746
35 8.389297
35 8.372814
35 8.439895
35 8.362778
35 8.487876
35 8.406829
35 8.332026
35 8.619107
35 8.517295
35 8.355295
35 8.453762
35 8.293479
35 8.402085
35 8.582555
35 8.372279
35 8.422433
35 8.066567
35 8.210137
35 8.019902
35 8.249258
35 8.126536
35 8.056817
35 8.055107
35 8.299193
35 8.225254
35 8.122577
35 8.112429
35 8.168368
35 8.242895
35 8.099993
35 8.127801
35 8.240392
35 8.095015
35 7.977442
35 8.131694
35 8.082530
35 8.086902
35 8.086128
35 8.135152
35 8.223673
35 8.118079
35 8.046226
35 8.180822
35 8.106961
35 8.131377
35 8.249937
35 8.142023
35 8.155653
35 8.060369
35 8.145340
35 8.189790
35 8.199769
35 8.208809
35 8.172940
35 8.171319
35 8.265736
35 8.140874
35 8.257709
35 8.346269
35 8.314405
35 8.155246
35 8.144638
35 8.118878
35 8.064649
35 8.279971
35 8.098755
35 8.138251
35 8.151431
35 8.142928
35 8.134290
35 8.110502
35 8.163126
35 8.073505
35 8.356839
35 8.119814
35 8.140908
35 8.004092
35 7.981539
35 8.044101
35 8.105693
35 8.064458
35 8.020813
35 8.006715
35 8.005636
35 8.103022
35 8.162645
35 8.007207
35 8.012641
35 8.047824
35 8.054053
35 8.149636
35 8.052486
35 8.080929
35 8.333500
35 8.000422
35 7.978457
35 8.250738
35 8.143112
35 8.133117
35 8.034605
35 8.073481
35 8.146152
35 8.027519
35 8.132425
35 7.943486
35 8.103712
35 8.059372
35 8.027994
35 8.174693
35 8.055952
35 8.067561
35 8.064592
35 8.071736
35 7.989574
35 8.057413
35 7.914305
35 8.038068
35 8.061856
35 8.098436
35 8.025295
35 8.102617
35 8.156145
35 8.078369
35 7.966274
35 8.091398
35 8.057670
35 8.097808
35 8.048307
35 8.084242
35 8.165302
35 8.039250
35 8.117570
35 8.104072
35 7.973289
35 7.968994
35 8.228720
35 8.132213
35 8.067230
35 8.125132
35 7.991828
35 8.249097
35 8.090938
35 8.012081
35 8.135298
35 7.962041
35 8.096384
35 8.221647
35 8.188813
35 8.108785
35 8.081768
35 8.124938
35 8.171813
35 8.070225
35 8.005659
35 7.988026
35 8.087266
35 8.054675
35 8.190091
35 7.957784
35 8.153271
35 8.010793
35 8.173764
35 7.980467
35 8.103019
35 8.020751
35 8.254310
35 8.157098
35 8.077265
35 8.165870
35 8.172878
35 8.102854
35 8.024440
35 8.091233
35 8.244845
35 8.336396
35 8.106197
35 7.875916
35 8.064992
35 8.073024
35 8.065412
35 8.079705
35 8.232339
35 7.969547
35 8.289113
35 8.136479
35 8.249778
35 8.079862
35 7.938001
35 8.104681
35 8.122442
35 8.069370
35 8.085416
35 8.135729
35 8.107885
35 8.056087
35 8.162767
35 7.678688
35 7.685214
35 7.646017
35 7.687359
35 7.786448
35 7.870559
35 7.766329
35 7.800679
35 7.925412
35 7.724254
35 7.770829
35 7.782922
35 7.699600
35 7.774650
35 7.793221
35 7.833103
35 7.795434
35 7.776477
35 7.806909
35 7.711850
35 7.801403
35 7.718656
35 7.668203
35 7.788830
35 7.788704
35 7.823403
35 7.704109
35 7.800758
35 7.649583
35 7.626565
35 7.923840
35 7.792631
35 7.724496
35 7.815020
35 7.922251
35 7.717467
35 7.938252
35 7.816416
35 7.733008
35 7.711619
35 7.810486
35 7.877125
35 7.759622
35 7.779387
35 7.724613
35 7.677049
35 7.741115
35 7.765595
35 7.738998
35 7.752417
35 7.842937
35 7.772758
35 7.758389
35 7.750480
35 7.756461
35 7.823027
35 7.879944
35 7.768077
35 7.789957
35 7.799148
35 8.360748
35 8.383808
35 8.517387
35 8.560378
35 8.556060
35 8.443210
35 8.478331
35 8.425881
35 8.442022
35 8.424783
35 8.411069
35 8.410639
35 8.427472
35 8.556712
35 8.228034
35 8.232329
35 8.480916
35 8.322514
35 8.224034
35 8.488327
35 8.451145
35 8.448764
35 8.285882
35 8.515851
35 8.436472
35 8.411440
35 8.530473
35 8.420195
35 8.341722
35 8.420469
35 8.276303
35 8.434349
35 8.640109
35 8.462826
35 8.516427
35 8.413736
35 8.406349
35 8.605276
35 8.420311
35 8.441372
35 8.452068
35 8.403128
35 8.433977
35 8.463984
35 8.422914
35 8.581895
35 8.341001
35 8.429473
35 8.428657
35 8.646761
35 8.508056
35 8.474547
35 8.470404
35 8.344950
35 8.498006
35 8.403817
35 8.369310
35 8.319429
35 8.344442
35 8.541430
35 8.623220
35 8.524396
35 8.712623
35 8.553285
35 8.620480
35 8.506478
35 8.479570
35 8.663049
35 8.671768
35 8.592176
35 8.811468
35 8.777395
35 8.619153
35 8.488261
35 8.646618
35 8.544450
35 8.480292
35 8.522762
35 8.624011
35 8.808488
35 8.590669
35 8.551594
35 8.744826
35 8.576364
35 8.538941
35 8.597342
35 8.651656
35 8.533786
35 8.379584
35 8.572174
35 8.725267
35 8.647549
35 8.724135
35 8.422511
35 8.539128
35 8.867625
35 8.821303
35 8.676483
35 8.630083
35 8.732317
35 8.573189
35 8.641457
35 8.724749
35 8.559937
35 8.577364
35 8.701007
35 8.803296
35 8.607032
35 8.776930
35 8.671634
35 8.709056
35 8.712970
35 8.856149
35 8.949413
35 8.755327
35 8.894705
35 8.626740
35 8.821845
35 8.859170
35 8.667939
35 8.739149
35 8.757502
35 8.719225
35 8.773761
35 8.795922
35 8.840591
35 8.795136
35 8.850623
35 8.672357
35 8.893709
35 8.568798
35 8.687874
35 8.919295
35 8.729317
35 8.703494
35 8.733393
35 8.580140
35 8.557555
35 8.820027
35 8.899956
35 8.879259
35 8.703825
35 8.714194
35 8.804515
35 8.575388
35 8.600567
35 8.837764
35 8.794067
35 8.561562
35 8.703627
35 8.611188
35 8.664263
35 8.552201
35 9.037150
35 8.691287
35 8.741315
35 8.787842
35 8.740688
35 8.694491
35 8.721082
35 8.651417
35 8.664391
35 8.722018
35 8.982066
35 8.862986
35 8.624983
35 8.672457
35 8.600628
35 8.924869
35 8.813866
35 8.605597
35 8.968950
35 8.845836
35 8.727215
35 8.851296
35 8.659252
35 8.593576
35 8.822903
35 8.826971
35 8.698974
35 8.309141
35 8.370722
35 8.479334
35 8.275077
35 8.598312
35 8.465608
35 8.220330
35 8.588288
35 8.293287
35 8.437897
35 8.353233
35 8.547771
35 8.376581
35 8.439894
35 8.436366
35 8.435612
35 8.297990
35 8.256460
35 8.368026
35 8.378819
35 8.309317
35 8.207474
35 8.362520
35 8.472824
35 8.451144
35 8.542733
35 8.428215
35 8.430400
35 8.492908
35 8.497996
35 8.556712
35 8.401787
35 8.294406
35 8.353938
35 8.424160
35 8.298021
35 8.235917
35 8.484093
35 8.281355
35 8.448547
35 8.263070
35 8.428637
35 8.444861
35 8.466533
35 8.402949
35 8.322004
35 8.461139
35 8.351749
35 8.441095
35 8.352147
35 8.330752
35 8.460417
35 8.246191
35 8.431190
35 8.424805
35 8.421244
35 8.371410
35 8.237016
35 8.355626
35 8.298473
35 8.324794
35 8.361974
35 8.404613
35 8.506775
35 8.321659
35 8.417127
35 8.371542
35 8.327377
35 8.438194
35 8.603622
35 8.691109
35 8.510707
35 8.569691
35 8.441637
35 8.477814
35 8.279752
35 8.317240
35 8.535678
35 8.493998
35 8.541236
35 8.608572
35 8.474195
35 8.384010
35 8.625603
35 8.402721
35 8.354852
35 8.521259
35 8.523323
35 8.564776
35 8.537355
35 8.381886
35 8.460018
35 8.348834
35 8.359519
35 8.419935
35 8.406006
35 8.398576
35 8.406768
35 8.442513
35 8.447167
35 8.381971
35 8.510956
35 8.401624
35 8.480786
35 8.603391
35 8.434255
35 8.470485
35 8.487906
35 8.618679
35 8.573528
35 8.506933
35 8.465506
35 8.536764
35 8.482255
35 8.470127
35 8.603173
35 8.686037
35 8.612185
35 8.439894
35 8.462580
35 7.962239
35 7.939140
35 7.947976
35 7.963244
35 8.103640
35 8.116244
35 7.991616
35 8.010477
35 7.999833
35 8.110720
35 8.000181
35 8.074980
35 7.945751
35 7.962470
35 7.936824
35 7.981290
35 8.090682
35 8.002884
35 8.001719
35 7.952043
35 7.939313
35 8.018109
35 8.008113
35 7.969395
35 8.108913
35 7.987063
35 8.030073
35 7.920076
35 8.034099
35 7.995113
35 7.921897
35 8.012241
35 8.074367
35 7.987707
35 7.974814
35 7.930417
35 8.001896
35 7.980123
35 8.070703
35 7.995368
35 8.024208
35 7.930142
35 8.159980
35 8.037538
35 8.096390
35 8.077486
35 8.053196
35 7.998600
35 7.921222
35 7.992979
35 8.007046
35 7.978980
35 7.947291
35 8.057142
35 7.999823
35 8.035920
35 7.860528
35 8.077992
35 8.010249
35 8.106019
35 7.716202
35 7.748384
35 7.608439
35 7.649539
35 7.723666
35 7.683620
35 7.783414
35 7.677430
35 7.712804
35 7.752929
35 7.763450
35 7.582365
35 7.794753
35 7.640599
35 7.773567
35 7.711532
35 7.667825
35 7.667622
35 7.703082
35 7.630638
35 7.789100
35 7.732591
35 7.853996
35 7.672274
35 7.780452
35 7.758008
35 7.582266
35 7.687973
35 7.654037
35 7.800784
35 7.728704
35 7.708936
35 7.798667
35 7.722505
35 7.752278
35 7.633377
35 7.700953
35 7.766505
35 7.721960
35 7.714472
35 7.659561
35 7.685387
35 7.706895
35 7.690064
35 7.723237
35 7.636867
35 7.668862
35 7.685938
35 7.710985
35 7.847534
35 7.636163
35 7.657325
35 7.587963
35 7.704214
35 7.707828
35 7.672377
35 7.633823
35 7.825786
35 7.632613
35 7.657391
35 8.694330
35 8.512726
35 8.740480
35 8.763205
35 8.601272
35 8.695929
35 8.683591
35 8.637836
35 8.791222
35 8.629200
35 8.791357
35 8.680300
35 8.666188
35 8.655022
35 8.750658
35 8.585225
35 8.757500
35 8.672761
35 8.707433
35 8.821237
35 8.779589
35 8.791454
35 8.600997
35 8.650679
35 8.725470
35 8.732967
35 8.619130
35 8.518848
35 8.588005
35 8.444268
35 8.610125
35 8.651775
35 8.883380
35 8.460028
35 8.667179
35 8.644353
35 8.461889
35 8.519879
35 8.709853
35 8.660062
35 8.765842
35 8.617111
35 8.548860
35 8.467863
35 8.727949
35 8.828200
35 8.584695
35 8.565713
35 8.323984
35 8.753877
35 8.605239
35 8.709770
35 8.330205
35 8.519445
35 8.450065
35 8.741324
35 8.596482
35 8.661713
35 8.584554
35 8.770867
35 8.972732
35 8.770193
35 9.010868
35 8.825653
35 8.845222
35 8.910655
35 9.105466
35 8.832822
35 8.655952
35 8.798358
35 8.761268
35 8.806915
35 8.863365
35 8.746322
35 9.057342
35 8.988552
35 8.926791
35 8.848478
35 8.897303
35 9.103288
35 8.923053
35 8.714004
35 8.863482
35 8.960901
35 8.720796
35 9.018117
35 8.719721
35 8.975087
35 8.687560
35 8.639855
35 8.888630
35 8.760805
35 8.738292
35 8.508014
35 8.705039
35 8.915496
35 8.935554
35 8.700904
35 8.750473
35 9.122341
35 8.916065
35 8.641909
35 8.743820
35 8.855802
35 9.005790
35 8.770453
35 8.941226
35 9.099516
35 9.203659
35 8.811104
35 9.152576
35 8.784376
35 8.673681
35 8.843877
35 8.935473
35 8.886986
35 9.051453
35 8.779827
35 8.801414
35 8.599789
35 8.235229
35 8.234611
35 8.167956
35 8.082969
35 8.129190
35 8.322279
35 8.218233
35 8.209249
35 8.251379
35 8.254328
35 8.109204
35 8.159299
35 8.357304
35 8.245312
35 8.255686
35 8.210305
35 8.290529
35 8.230881
35 8.197971
35 8.140779
35 8.202816
35 8.233528
35 8.311054
35 8.149492
35 8.097768
35 8.258225
35 8.240009
35 8.300660
35 8.424796
35 8.166906
35 8.312769
35 8.328053
35 8.287570
35 8.183367
35 8.318372
35 8.347909
35 8.297422
35 8.179741
35 8.207879
35 8.275065
35 8.182355
35 8.258162
35 8.105714
35 8.216220
35 8.139228
35 8.155745
35 8.264331
35 8.163055
35 8.393787
35 8.192532
35 8.225336
35 8.202609
35 8.252146
35 8.197723
35 8.264825
35 8.185720
35 8.130780
35 8.280779
35 8.208368
35 8.274334
35 8.690656
35 8.828292
35 8.601912
35 8.751845
35 8.626285
35 8.575238
35 8.645911
35 8.595804
35 8.735386
35 8.774636
35 8.706978
35 8.800940
35 8.765663
35 8.644603
35 8.733168
35 8.531850
35 8.819197
35 8.706411
35 8.885753
35 8.759053
35 8.734306
35 8.642205
35 8.755318
35 8.728969
35 8.738833
35 8.689444
35 8.763174
35 8.818311
35 8.885090
35 8.927255
35 8.699577
35 8.671606
35 8.536291
35 8.764057
35 8.810527
35 8.736366
35 8.702677
35 8.929768
35 8.728588
35 9.034462
35 8.507822
35 8.800841
35 8.616741
35 8.520273
35 8.560132
35 8.660359
35 8.878450
35 8.660166
35 8.863619
35 8.723099
35 8.544591
35 8.803384
35 8.746889
35 8.659717
35 8.674871
35 8.840332
35 8.593090
35 8.814230
35 8.795215
35 8.601626
35 8.724832
35 8.673719
35 8.506526
35 8.679459
35 8.766459
35 8.892508
35 8.575637
35 8.584197
35 8.616997
35 8.660664
35 8.682981
35 8.614378
35 8.635850
35 8.446156
35 8.527386
35 8.784762
35 8.782798
35 8.741265
35 8.703971
35 8.707927
35 8.687505
35 8.716580
35 8.793650
35 8.721354
35 8.395458
35 8.571742
35 8.546224
35 8.615510
35 8.667801
35 8.758854
35 8.449048
35 8.559648
35 8.605557
35 8.620726
35 8.642339
35 8.674225
35 8.586297
35 8.713365
35 8.777727
35 8.613715
35 8.798160
35 8.618149
35 8.490733
35 8.668350
35 8.717976
35 8.708463
35 8.497032
35 8.600806
35 8.570418
35 8.643233
35 8.539655
35 8.607700
35 8.632000
35 8.819300
35 8.583340
35 8.624030
35 8.604855
35 8.794745
35 8.834113
35 8.661436
35 8.395611
35 8.449862
35 8.378824
35 8.247827
35 8.438260
35 8.241083
35 8.274816
35 8.332942
35 8.301805
35 8.122857
35 8.368204
35 8.159547
35 8.321694
35 8.243351
35 8.202641
35 8.181393
35 8.256633
35 8.209708
35 8.334697
35 8.380362
35 8.273813
35 8.348171
35 8.317764
35 8.375611
35 8.255026
35 8.546779
35 8.355404
35 8.347304
35 8.497752
35 8.311695
35 8.534378
35 8.308742
35 8.404460
35 8.395756
35 8.328442
35 8.372331
35 8.475564
35 8.492028
35 8.256026
35 8.327092
35 8.296085
35 8.179571
35 8.353755
35 8.244110
35 8.331396
35 8.361027
35 8.212722
35 8.396486
35 8.376020
35 8.389073
35 8.380977
35 8.166744
35 8.457389
35 8.343371
35 8.258176
35 8.322628
35 8.461315
35 8.192923
35 8.355526
35 8.472553
35 8.474327
35 8.403953
35 8.556337
35 8.689888
35 8.788081
35 8.667376
35 8.612877
35 8.612931
35 8.674971
35 8.663880
35 8.754625
35 8.521279
35 8.643517
35 8.653817
35 8.467283
35 8.572100
35 8.569788
35 8.650665
35 8.656625
35 8.396484
35 8.434191
35 8.617151
35 8.874158
35 8.637063
35 8.579337
35 8.497814
35 8.589335
35 8.495882
35 8.587901
35 8.705797
35 8.554624
35 8.380312
35 8.549030
35 8.280707
35 8.383892
35 8.418843
35 8.550504
35 8.345448
35 8.689287
35 8.613722
35 8.379338
35 8.537030
35 8.425349
35 8.558211
35 8.381116
35 8.654919
35 8.665061
35 8.557361
35 8.644262
35 8.367333
35 8.711717
35 8.625720
35 8.508826
35 8.394876
35 8.668350
35 8.599330
35 8.488336
35 8.757163
35 8.664982
35 8.746613
35 8.108032
35 8.010611
35 7.953886
35 7.898676
35 7.976338
35 7.959460
35 8.044584
35 7.877726
35 8.057500
35 8.014123
35 8.051691
35 8.056223
35 8.044655
35 8.053610
35 7.992300
35 7.916486
35 7.914922
35 8.022416
35 7.944998
35 7.844622
35 8.092751
35 8.130349
35 8.085779
35 8.118992
35 7.889274
35 8.039977
35 7.895492
35 7.961696
35 8.016240
35 7.925548
35 7.971892
35 7.937070
35 7.897246
35 8.064847
35 8.049301
35 8.080588
35 8.056662
35 7.980263
35 8.033887
35 7.993184
35 8.014369
35 8.009485
35 8.001358
35 8.179645
35 7.985439
35 7.891460
35 7.954820
35 8.031361
35 8.007749
35 7.929686
35 8.108308
35 8.182131
35 8.001107
35 8.148325
35 8.082383
35 8.002510
35 8.053424
35 8.088012
35 7.831986
35 8.011530
35 8.663884
35 8.517951
35 8.681886
35 8.460445
35 8.599164
35 8.278067
35 8.527113
35 8.549097
35 8.650187
35 8.529682
35 8.693163
35 8.735574
35 8.587181
35 8.739490
35 8.728550
35 8.361023
35 8.521722
35 8.589370
35 8.538729
35 8.599351
35 8.396652
35 8.550756
35 8.411114
35 8.518898
35 8.515533
35 8.507654
35 8.699847
35 8.404492
35 8.673862
35 8.390440
35 8.730244
35 8.457088
35 8.522370
35 8.534638
35 8.606739
35 8.471793
35 8.583955
35 8.504644
35 8.493222
35 8.579361
35 8.760379
35 8.595868
35 8.597140
35 8.533331
35 8.647740
35 8.475971
35 8.688676
35 8.375653
35 8.655981
35 8.624965
35 8.550140
35 8.493467
35 8.713488
35 8.690587
35 8.627183
35 8.618411
35 8.544659
35 8.604820
35 8.490222
35 8.623528
35 8.664882
35 8.907653
35 8.807965
35 8.741421
35 8.826788
35 8.623675
35 8.772409
35 8.786476
35 8.808011
35 8.837471
35 8.885925
35 8.690196
35 8.868221
35 8.951877
35 8.996780
35 8.737169
35 8.739544
35 8.847932
35 8.733533
35 8.811994
35 8.853982
35 8.578547
35 8.938745
35 8.888498
35 8.666376
35 8.998304
35 8.887258
35 8.687399
35 8.717910
35 8.597203
35 8.943692
35 8.929186
35 8.614291
35 8.671370
35 8.790725
35 8.751637
35 8.958573
35 8.761014
35 8.798366
35 8.669958
35 8.758216
35 8.969908
35 8.931802
35 8.774935
35 8.789960
35 8.674343
35 8.720549
35 8.706686
35 8.709962
35 8.600346
35 8.618503
35 8.810621
35 8.702139
35 8.636739
35 8.914383
35 8.666996
35 8.984633
35 8.800612
35 8.818799
35 8.856022
35 8.935144
35 8.993913
35 8.860039
35 8.981050
35 8.763111
35 8.919352
35 8.679729
35 8.817576
35 8.932861
35 8.944850
35 8.943253
35 9.183619
35 8.929496
35 8.889997
35 8.761642
35 9.024015
35 9.010862
35 8.874378
35 8.714016
35 9.023823
35 8.752819
35 8.918298
35 9.062420
35 8.857020
35 8.756444
35 9.010711
35 8.783563
35 8.993975
35 8.850683
35 8.721160
35 8.900718
35 9.061659
35 8.798624
35 8.736860
35 9.030512
35 9.044361
35 8.974844
35 8.817512
35 8.841689
35 8.923835
35 8.810284
35 8.970458
35 9.033724
35 9.137706
35 8.798193
35 8.865209
35 8.790830
35 8.952282
35 8.933356
35 9.154673
35 9.338706
35 8.926743
35 9.019104
35 8.997387
35 8.998133
35 8.871157
35 8.692636
35 9.034867
35 8.909273
35 8.841156
35 8.345765
35 8.354942
35 8.352623
35 8.344997
35 8.404788
35 8.314868
35 8.320790
35 8.272150
35 8.260016
35 8.261451
35 8.194304
35 8.247060
35 8.315674
35 8.433985
35 8.320408
35 8.398218
35 8.272413
35 8.183397
35 8.265165
35 8.164457
35 8.296500
35 8.310360
35 8.348138
35 8.273768
35 8.166831
35 8.382331
35 8.274696
35 8.281010
35 8.158222
35 8.226655
35 8.424912
35 8.229222
35 8.197203
35 8.194318
35 8.396695
35 8.345942
35 8.268279
35 8.345107
35 8.177595
35 8.218539
35 8.396305
35 8.348152
35 8.203297
35 8.309616
35 8.427763
35 8.262723
35 8.336150
35 8.192924
35 8.311135
35 8.374853
35 8.277224
35 8.328317
35 8.431028
35 8.308199
35 8.274268
35 8.248447
35 8.404452
35 8.405311
35 8.349749
35 8.353458
35 8.571268
35 8.671849
35 8.513314
35 8.440903
35 8.462774
35 8.662748
35 8.440976
35 8.593779
35 8.755134
35 8.773977
35 8.607732
35 8.699262
35 8.655872
35 8.521045
35 8.466293
35 8.370183
35 8.662763
35 8.583281
35 8.675087
35 8.717521
35 8.505157
35 8.550147
35 8.436151
35 8.493593
35 8.439765
35 8.714652
35 8.625636
35 8.465079
35 8.603200
35 8.625681
35 8.401377
35 8.605620
35 8.610332
35 8.683659
35 8.462006
35 8.474795
35 8.453627
35 8.643619
35 8.650008
35 8.462601
35 8.606395
35 8.519838
35 8.575524
35 8.365764
35 8.499943
35 8.594188
35 8.408602
35 8.441044
35 8.693432
35 8.729469
35 8.577940
35 8.572654
35 8.416958
35 8.787459
35 8.395391
35 8.742833
35 8.420570
35 8.445173
35 8.741118
35 8.765392
35 8.514196
35 8.307511
35 8.301545
35 8.358000
35 8.375031
35 8.312553
35 8.229793
35 8.358210
35 8.358616
35 8.259402
35 8.343579
35 8.486303
35 8.553776
35 8.364161
35 8.320656
35 8.279475
35 8.402568
35 8.344676
35 8.230616
35 8.366190
35 8.228093
35 8.425919
35 8.365499
35 8.101111
35 8.343229
35 8.455613
35 8.323647
35 8.426336
35 8.391118
35 8.348642
35 8.391820
35 8.412123
35 8.360139
35 8.332199
35 8.436593
35 8.386661
35 8.371452
35 8.450041
35 8.511852
35 8.315442
35 8.270587
35 8.370925
35 8.194983
35 8.310210
35 8.401875
35 8.532698
35 8.593752
35 8.437864
35 8.440011
35 8.400616
35 8.234816
35 8.388797
35 8.505373
35 8.478115
35 8.426490
35 8.176900
35 8.266510
35 8.365340
35 8.352477
35 8.401714
35 8.849363
35 8.686911
35 8.825044
35 8.714449
35 8.864767
35 8.597263
35 8.486872
35 8.462677
35 8.623418
35 8.575843
35 8.800951
35 8.808723
35 8.541214
35 8.699514
35 8.675284
35 8.632153
35 8.701491
35 8.605806
35 8.828055
35 8.811642
35 8.508785
35 8.591838
35 8.534036
35 8.549548
35 8.620397
35 8.734593
35 8.644597
35 8.559481
35 8.493676
35 8.624249
35 8.670053
35 8.778006
35 8.391697
35 8.522378
35 8.590080
35 8.476020
35 8.743835
35 8.670193
35 8.580168
35 8.568527
35 8.432829
35 8.562745
35 9.047306
35 8.658730
35 8.815148
35 8.449281
35 8.443574
35 8.402742
35 8.532498
35 8.723979
35 8.673519
35 8.634503
35 8.770462
35 8.617300
35 8.529273
35 8.528847
35 8.669375
35 8.373090
35 8.657959
35 8.608508
35 9.244529
35 9.264410
35 9.240951
35 9.398441
35 9.345798
35 9.021619
35 9.227518
35 9.082307
35 9.131488
35 9.424542
35 9.323543
35 9.118979
35 9.084927
35 9.389815
35 9.162584
35 9.334440
35 9.383745
35 9.563141
35 9.391060
35 9.331306
35 9.167430
35 9.483781
35 9.487015
35 9.464520
35 9.207743
35 9.348843
35 9.269835
35 9.362691
35 9.393172
35 9.312566
35 8.994605
35 9.426325
35 9.106200
35 9.464802
35 9.400173
35 9.303785
35 9.322839
35 9.097284
35 9.451786
35 9.211242
35 9.171644
35 9.318229
35 9.115410
35 9.039739
35 9.201915
35 9.293025
35 9.025241
35 9.396546
35 9.110442
35 9.288937
35 9.241345
35 9.373068
35 9.268154
35 9.137035
35 9.444543
35 9.291271
35 9.268035
35 9.264528
35 9.156882
35 9.327069
35 8.691123
35 9.065710
35 9.445065
35 8.882610
35 8.949648
35 8.765633
35 8.907656
35 8.982699
35 8.771369
35 9.146336
35 8.964074
35 8.946129
35 9.130535
35 9.159514
35 8.827732
35 9.203246
35 9.539405
35 9.222213
35 9.202246
35 9.146671
35 8.783104
35 9.085706
35 8.977302
35 8.958906
35 8.917835
35 8.920790
35 9.324355
35 8.924009
35 8.906660
35 8.743086
35 9.127473
35 8.846706
35 8.826305
35 8.846059
35 8.955831
35 8.887782
35 9.045906
35 9.279474
35 9.348774
35 9.398656
35 9.337707
35 8.958933
35 9.151472
35 9.014018
35 9.480727
35 9.366884
35 9.051042
35 8.785505
35 9.171218
35 8.812038
35 9.317952
35 9.229513
35 9.211044
35 9.071120
35 9.020978
35 9.074135
35 9.160839
35 9.196896
35 8.687432
35 9.049392
35 8.300974
35 8.647930
35 8.416251
35 8.389761
35 8.489872
35 8.415971
35 8.313482
35 8.405877
35 8.270244
35 8.167780
35 8.537479
35 8.360920
35 8.430280
35 8.443787
35 8.366247
35 8.493550
35 8.511166
35 8.486515
35 8.345970
35 8.574997
35 8.248090
35 8.376839
35 8.549828
35 8.206863
35 8.348111
35 8.383611
35 8.379555
35 8.246969
35 8.416238
35 8.394942
35 8.409635
35 8.308146
35 8.373373
35 8.348118
35 8.498369
35 8.259150
35 8.215662
35 8.433902
35 8.185925
35 8.349647
35 8.106172
35 8.533502
35 8.566158
35 8.312477
35 8.412545
35 8.297189
35 8.210074
35 8.409484
35 8.473342
35 8.344104
35 8.397555
35 8.314062
35 8.385978
35 8.561347
35 8.316678
35 8.521883
35 8.541347
35 8.311719
35 8.405526
35 8.365894
35 8.612634
35 8.430138
35 8.425765
35 8.582268
35 8.765493
35 8.546875
35 8.668379
35 8.562812
35 8.458178
35 8.513332
35 8.811807
35 8.437137
35 8.752963
35 8.453907
35 8.349170
35 8.557730
35 8.439638
35 8.411819
35 8.504020
35 8.645882
35 8.711903
35 8.660175
35 8.577911
35 8.530674
35 8.785954
35 8.327745
35 8.395371
35 8.645069
35 8.454712
35 8.366804
35 8.445840
35 8.498034
35 8.476563
35 8.619125
35 8.505616
35 8.531887
35 8.531996
35 8.554591
35 8.633733
35 8.541624
35 8.620389
35 8.643737
35 8.718349
35 8.439051
35 8.410281
35 8.476905
35 8.473102
35 8.659111
35 8.480305
35 8.686886
35 8.518008
35 8.676228
35 8.492703
35 8.692948
35 8.718322
35 8.634472
35 8.404057
35 8.373722
35 8.473949
35 8.577670
35 8.197346
35 8.223907
35 8.414696
35 8.211238
35 8.242117
35 8.329997
35 8.252961
35 8.441437
35 8.253711
35 8.284672
35 8.312200
35 8.354062
35 8.296752
35 8.393333
35 8.463404
35 8.482653
35 8.280564
35 8.225940
35 8.416848
35 8.288056
35 8.437368
35 8.363463
35 8.244577
35 8.398721
35 8.335389
35 8.308174
35 8.178453
35 8.316741
35 8.343198
35 8.458640
35 8.389237
35 8.225199
35 8.387785
35 8.290617
35 8.258768
35 8.338867
35 8.295131
35 8.331385
35 8.199170
35 8.273919
35 8.324604
35 8.461847
35 8.439777
35 8.266827
35 8.330274
35 8.409308
35 8.364417
35 8.380737
35 8.300270
35 8.311580
35 8.465324
35 8.504194
35 8.622437
35 8.336248
35 8.363125
35 8.104295
35 8.339089
35 8.214421
35 8.347546
35 8.182197
35 8.580258
35 8.608639
35 8.504685
35 8.535429
35 8.569134
35 8.522323
35 8.547157
35 8.545567
35 8.550943
35 8.444453
35 8.704758
35 8.553376
35 8.472278
35 8.566154
35 8.586568
35 8.762166
35 8.460717
35 8.627316
35 8.614536
35 8.849857
35 8.615026
35 8.588512
35 8.695405
35 8.574009
35 8.548689
35 8.702062
35 8.434829
35 8.560253
35 8.608783
35 8.579996
35 8.613757
35 8.475628
35 8.598601
35 8.451233
35 8.617090
35 8.640335
35 8.743746
35 8.529509
35 8.570474
35 8.569383
35 8.727044
35 8.614513
35 8.644726
35 8.617363
35 8.629786
35 8.542877
35 8.670666
35 8.628047
35 8.550353
35 8.423714
35 8.606259
35 8.547930
35 8.512862
35 8.376383
35 8.527051
35 8.716425
35 8.638256
35 8.535187
35 8.567707
35 8.796925
35 8.293025
35 8.483085
35 8.194692
35 8.231174
35 8.140167
35 8.325005
35 8.263785
35 8.236567
35 8.289246
35 8.342946
35 8.516278
35 8.083998
35 8.317172
35 8.497639
35 8.065655
35 8.283848
35 8.577517
35 8.365777
35 8.372994
35 8.497581
35 8.335238
35 8.438614
35 8.308798
35 8.535082
35 8.305678
35 8.296470
35 8.226999
35 8.296075
35 8.254671
35 8.632593
35 8.362157
35 8.289812
35 8.306440
35 8.296699
35 8.617332
35 8.461485
35 8.289291
35 8.278245
35 8.392578
35 8.255768
35 8.140331
35 8.336972
35 8.321151
35 8.168352
35 8.485594
35 8.492966
35 8.496781
35 8.325677
35 8.256552
35 8.285624
35 8.535228
35 8.436004
35 8.165951
35 8.484644
35 8.307573
35 8.150049
35 8.308336
35 8.415978
35 8.104910
35 8.259797
35 8.923567
35 9.185077
35 9.203423
35 9.200790
35 9.068665
35 8.995934
35 9.092189
35 9.194324
35 9.171124
35 8.963129
35 9.123333
35 8.797948
35 9.016149
35 9.006788
35 8.983113
35 8.944822
35 8.894928
35 8.815766
35 9.182876
35 8.956350
35 9.179493
35 9.156662
35 8.939595
35 9.187946
35 8.921958
35 9.003613
35 9.286016
35 9.269642
35 8.981467
35 9.072495
35 9.149373
35 9.056100
35 9.338577
35 8.960634
35 9.165609
35 8.998910
35 8.906508
35 9.058507
35 9.159397
35 9.143429
35 9.006745
35 8.910348
35 8.925638
35 8.999373
35 9.047108
35 9.053390
35 9.132846
35 8.982535
35 9.227170
35 9.055127
35 8.957659
35 9.061666
35 8.954413
35 8.920218
35 8.811085
35 8.946442
35 9.135295
35 9.112794
35 9.192761
35 9.128982
35 8.729413
35 8.547526
35 8.773785
35 8.578191
35 8.559001
35 8.715993
35 8.651948
35 8.828509
35 8.733576
35 8.576474
35 8.538966
35 8.618927
35 8.780838
35 8.558375
35 8.642242
35 8.818237
35 8.431938
35 8.827786
35 8.855858
35 8.799192
35 8.722278
35 8.437915
35 8.594284
35 8.477243
35 8.596890
35 8.483524
35 8.697563
35 8.640521
35 8.415310
35 8.884014
35 8.687192
35 8.714047
35 8.341740
35 8.468961
35 8.571109
35 8.564537
35 8.599650
35 8.634908
35 8.488217
35 8.858782
35 8.592847
35 8.475562
35 8.747166
35 8.644148
35 8.473036
35 8.712772
35 8.782561
35 8.705439
35 8.661643
35 8.574931
35 8.574605
35 8.695771
35 8.758152
35 8.840346
35 8.597712
35 8.601405
35 8.583191
35 8.705024
35 8.775741
35 8.724903
35 8.275932
35 8.355475
35 8.097288
35 8.358031
35 8.189272
35 8.185955
35 8.327871
35 8.133273
35 8.331935
35 8.360758
35 8.272400
35 8.178390
35 8.319950
35 8.128201
35 8.239666
35 8.303173
35 8.264190
35 8.316264
35 8.322762
35 8.347566
35 8.389968
35 8.230322
35 8.261871
35 8.333165
35 8.204448
35 8.311428
35 8.249530
35 8.305465
35 8.159925
35 8.267714
35 8.232704
35 8.233414
35 8.137143
35 8.252025
35 8.153281
35 8.265009
35 8.231045
35 8.252659
35 8.294840
35 8.331670
35 8.259691
35 8.152381
35 8.378191
35 8.330602
35 8.323883
35 8.251301
35 8.361350
35 8.199579
35 8.299929
35 8.255588
35 8.361099
35 8.413039
35 8.232283
35 8.362294
35 8.200271
35 8.306309
35 8.243835
35 8.019083
35 8.382890
35 8.235665
35 8.134361
35 8.137385
35 8.143951
35 8.121477
35 8.180393
35 8.243206
35 8.147307
35 8.147429
35 8.263150
35 8.242658
35 8.048270
35 7.950323
35 8.106659
35 8.033188
35 8.151411
35 8.196035
35 8.033012
35 8.220227
35 8.274270
35 8.280279
35 8.133594
35 8.160882
35 8.098789
35 8.266079
35 8.300858
35 8.157873
35 8.154416
35 8.087036
35 8.150434
35 8.210331
35 8.104605
35 8.207761
35 8.205209
35 8.181878
35 8.317410
35 8.144607
35 8.085332
35 8.330323
35 8.266098
35 8.196479
35 8.209773
35 8.156996
35 8.028406
35 8.014854
35 7.978571
35 8.064643
35 8.080545
35 8.137785
35 8.166457
35 8.168544
35 8.040600
35 8.138810
35 8.164152
35 8.176718
35 8.204834
35 8.187547
35 8.179212
35 8.345170
35 7.922157
35 8.129054
35 9.393694
35 9.193233
35 9.448273
35 9.410295
35 9.249674
35 9.075496
35 9.049787
35 9.176960
35 8.803851
35 9.110401
35 8.983053
35 8.616889
35 8.624601
35 9.130194
35 9.163207
35 8.955056
35 9.203944
35 8.816518
35 9.211238
35 9.616933
35 9.373742
35 9.406594
35 9.137017
35 9.258552
35 9.170159
35 9.142798
35 9.041198
35 8.808925
35 8.892701
35 9.140080
35 8.889447
35 8.910705
35 9.091913
35 9.144924
35 9.055755
35 8.861260
35 8.801055
35 8.910863
35 8.953741
35 8.744750
35 8.896384
35 8.887563
35 9.035675
35 8.972955
35 9.128414
35 9.286939
35 9.206035
35 8.887517
35 8.848491
35 9.024605
35 8.994588
35 9.347738
35 9.077521
35 8.912532
35 8.913189
35 9.020079
35 8.932284
35 8.797476
35 8.914533
35 9.104717
35 8.726618
35 8.575144
35 8.843980
35 8.626643
35 8.698210
35 8.792273
35 8.734180
35 8.706651
35 8.861623
35 8.803555
35 8.687467
35 8.796665
35 8.537916
35 8.729983
35 8.705500
35 8.843437
35 8.769883
35 8.855729
35 8.618344
35 8.584057
35 8.663729
35 8.756940
35 8.770134
35 8.869302
35 8.649950
35 8.820769
35 8.716396
35 8.691632
35 8.751974
35 8.659217
35 8.768780
35 8.854870
35 8.730903
35 8.683427
35 8.789902
35 8.666179
35 8.722039
35 8.679242
35 8.739833
35 8.568658
35 8.798847
35 8.819677
35 8.880578
35 8.900726
35 8.923672
35 8.930191
35 8.668903
35 8.584344
35 8.778157
35 8.733438
35 8.803697
35 8.666227
35 8.585477
35 8.732582
35 8.846420
35 8.885618
35 8.810024
35 8.851791
35 8.712984
35 8.728834
35 8.071344
35 8.175888
35 8.132116
35 8.048555
35 8.073690
35 8.084080
35 8.272470
35 8.130494
35 8.235744
35 8.187102
35 8.212244
35 8.197660
35 8.112399
35 8.256317
35 8.025814
35 8.113380
35 8.016232
35 8.165750
35 8.176895
35 8.183748
35 7.961099
35 8.176640
35 8.302109
35 8.094020
35 8.158533
35 8.198969
35 8.119917
35 8.086276
35 8.065530
35 8.141733
35 8.237312
35 8.138928
35 8.108588
35 8.205537
35 8.127124
35 8.326762
35 7.987276
35 8.105450
35 8.146430
35 8.088979
35 8.270391
35 8.140553
35 8.073207
35 8.045350
35 8.259827
35 8.229552
35 8.192520
35 8.223818
35 8.241625
35 8.191128
35 8.071213
35 8.121255
35 7.994978
35 8.097832
35 8.247126
35 8.252730
35 8.059524
35 8.155973
35 8.098077
35 8.078203
35 8.248892
35 8.231368
35 8.101365
35 8.048210
35 8.164044
35 8.243882
35 8.129278
35 8.188840
35 8.036865
35 8.307639
35 8.323105
35 8.134216
35 8.043651
35 8.204336
35 8.175153
35 8.250360
35 8.227729
35 8.200237
35 8.052551
35 8.071114
35 8.170565
35 8.199472
35 8.129286
35 8.148385
35 8.268152
35 8.160368
35 8.257598
35 8.196949
35 8.200158
35 8.360502
35 8.398619
35 8.146470
35 8.204063
35 8.173458
35 8.262305
35 8.138556
35 8.018456
35 8.158537
35 8.105592
35 8.241944
35 8.060936
35 8.169391
35 8.043454
35 8.051724
35 8.119070
35 8.177913
35 8.068539
35 8.192725
35 8.037241
35 8.112574
35 8.318537
35 8.275460
35 8.167504
35 8.302221
35 8.236575
35 8.164953
35 8.204773
35 8.209309
35 8.152880
35 8.154331
35 8.688329
35 8.632485
35 8.629672
35 8.549464
35 8.629679
35 8.602134
35 8.375749
35 8.437118
35 8.601698
35 8.555165
35 8.422913
35 8.678117
35 8.553165
35 8.612348
35 8.528490
35 8.690228
35 8.626718
35 8.385039
35 8.592842
35 8.524639
35 8.508198
35 8.823570
35 8.519771
35 8.626378
35 8.253264
35 8.606101
35 8.462807
35 8.486355
35 8.583001
35 8.573800
35 8.580620
35 8.583536
35 8.254135
35 8.562018
35 8.453362
35 8.552122
35 8.677607
35 8.435199
35 8.673762
35 8.603953
35 8.567936
35 8.377949
35 8.686682
35 8.679761
35 8.461253
35 8.701550
35 8.695753
35 8.598545
35 8.480080
35 8.551880
35 8.492706
35 8.379390
35 8.496505
35 8.391212
35 8.589010
35 8.564259
35 8.612895
35 8.509405
35 8.422046
35 8.549220
35 8.359290
35 8.276429
35 8.305649
35 8.407244
35 8.407324
35 8.432924
35 8.390212
35 8.292559
35 8.320833
35 8.321759
35 8.255096
35 8.292904
35 8.307071
35 8.331876
35 8.232420
35 8.635547
35 8.395345
35 8.371103
35 8.213173
35 8.364730
35 8.298412
35 8.347179
35 8.251671
35 8.371949
35 8.366128
35 8.495555
35 8.436500
35 8.448916
35 8.270257
35 8.448574
35 8.575567
35 8.222698
35 8.280136
35 8.483011
35 8.443174
35 8.305642
35 8.487355
35 8.354588
35 8.342583
35 8.390208
35 8.383837
35 8.459585
35 8.462194
35 8.417760
35 8.318345
35 8.296804
35 8.315633
35 8.248119
35 8.424968
35 8.387011
35 8.260610
35 8.315562
35 8.268534
35 8.352425
35 8.361591
35 8.452264
35 8.445830
35 8.320839
35 8.183817
35 8.316007
35 8.699668
35 8.715148
35 8.516203
35 8.658683
35 8.673627
35 8.596006
35 8.460311
35 8.420237
35 8.452407
35 8.650940
35 8.517152
35 8.540259
35 8.795290
35 8.650436
35 8.425834
35 8.587629
35 8.517290
35 8.488511
35 8.520676
35 8.443225
35 8.694654
35 8.443672
35 8.446820
35 8.533412
35 8.557912
35 8.521256
35 8.532045
35 8.652834
35 8.360810
35 8.619264
35 8.531148
35 8.777397
35 8.687425
35 8.495828
35 8.604730
35 8.778956
35 8.593244
35 8.620524
35 8.652831
35 8.465136
35 8.743191
35 8.899784
35 8.538580
35 8.600502
35 8.482759
35 8.609601
35 8.671551
35 8.645226
35 8.670997
35 8.553672
35 8.764913
35 8.677180
35 8.606424
35 8.544111
35 8.499073
35 8.611989
35 8.425181
35 8.483658
35 8.442170
35 8.560199
35 7.994827
35 7.892513
35 8.097722
35 8.040922
35 7.956110
35 7.938018
35 7.874140
35 7.864446
35 7.914506
35 7.992457
35 8.000112
35 8.053376
35 7.998490
35 7.981193
35 8.053308
35 8.039495
35 7.955643
35 8.020668
35 8.068483
35 7.800441
35 7.782961
35 7.913737
35 7.864902
35 7.893209
35 7.853285
35 7.899303
35 8.042803
35 8.033664
35 7.870301
35 7.870500
35 7.929702
35 7.825393
35 7.802674
35 7.985867
35 8.007580
35 8.022722
35 7.953094
35 7.853612
35 8.061341
35 8.053052
35 8.109015
35 7.769598
35 7.938944
35 8.023037
35 8.041384
35 7.899279
35 7.907527
35 7.946380
35 7.919658
35 7.878747
35 7.938756
35 7.824597
35 7.978515
35 8.110880
35 7.969307
35 7.908793
35 7.990314
35 7.979555
35 7.919677
35 8.014627
35 8.212965
35 7.894131
35 7.943923
35 8.030481
35 8.097929
35 8.142345
35 7.881214
35 7.963270
35 7.993006
35 8.026276
35 7.998385
35 8.154098
35 8.032490
35 8.040117
35 8.096094
35 8.047695
35 8.073413
35 7.969463
35 8.097503
35 8.135006
35 8.092209
35 7.969791
35 8.078843
35 7.941989
35 7.876302
35 7.911723
35 8.135474
35 8.031364
35 8.102743
35 7.976383
35 7.946114
35 8.175194
35 8.161013
35 8.071883
35 7.945389
35 8.158867
35 8.082343
35 7.910080
35 7.928623
35 8.074001
35 7.934692
35 8.083456
35 7.933699
35 8.002398
35 8.185076
35 8.131797
35 7.939140
35 8.069016
35 8.034697
35 8.060565
35 8.051431
35 8.013660
35 8.011073
35 7.964934
35 8.089810
35 7.872090
35 8.096825
35 8.091876
35 8.003761
35 8.049398
35 7.944344
35 8.078935
35 8.035011
35 7.932362
35 8.022155
35 7.984131
35 8.019816
35 8.074794
35 8.100334
35 7.895701
35 8.010502
35 8.037585
35 7.844397
35 7.962446
35 7.843145
35 8.001181
35 7.910601
35 8.130152
35 7.885982
35 7.924050
35 7.882490
35 8.085138
35 8.077330
35 8.184883
35 7.898985
35 7.935450
35 7.942618
35 7.976770
35 8.117566
35 7.988047
35 8.035583
35 8.047371
35 8.063709
35 7.985570
35 7.985331
35 8.014340
35 8.077310
35 7.976557
35 8.016174
35 8.000167
35 7.979060
35 7.942271
35 8.038734
35 7.911273
35 7.926507
35 8.012777
35 7.973668
35 8.047346
35 8.034345
35 7.865237
35 7.857837
35 8.007109
35 7.976118
35 8.021723
35 8.061865
35 7.944141
35 8.084582
35 7.997916
35 8.061082
35 8.081645
35 8.691938
35 8.568840
35 8.487643
35 8.681376
35 8.587427
35 8.547109
35 8.541166
35 8.502675
35 8.780182
35 8.758456
35 8.468023
35 8.637035
35 8.780493
35 8.387153
35 8.681891
35 8.472297
35 8.585221
35 8.713168
35 8.662715
35 8.726470
35 8.538675
35 8.579900
35 8.631719
35 8.577922
35 8.664941
35 8.702508
35 8.402560
35 8.767786
35 8.665580
35 8.610173
35 8.512850
35 8.656368
35 8.601622
35 8.690832
35 8.538334
35 8.550991
35 8.575326
35 8.551892
35 8.439870
35 8.548128
35 8.598941
35 8.600583
35 8.349475
35 8.750237
35 8.510788
35 8.364217
35 8.439338
35 8.668400
35 8.762945
35 8.419636
35 8.409442
35 8.679064
35 8.528664
35 8.477274
35 8.388096
35 8.658283
35 8.473792
35 8.545795
35 8.741954
35 8.644989
35 8.404073
35 8.117229
35 8.411109
35 8.292874
35 8.438472
35 8.304429
35 8.497816
35 8.395194
35 8.545352
35 8.524225
35 8.659352
35 8.451617
35 8.200367
35 8.625499
35 8.477872
35 8.551001
35 8.242835
35 8.416889
35 8.184275
35 8.426152
35 8.729898
35 8.549723
35 8.487664
35 8.243928
35 8.347758
35 8.471884
35 8.349630
35 8.414290
35 8.315702
35 8.511451
35 8.296399
35 8.403997
35 8.293543
35 8.432763
35 8.461223
35 8.275292
35 8.324181
35 8.327162
35 8.349790
35 8.325558
35 8.317476
35 8.558455
35 8.322420
35 8.407461
35 8.626225
35 8.429538
35 8.243712
35 8.535660
35 8.382303
35 8.612319
35 8.461524
35 8.343339
35 8.481874
35 8.275716
35 8.590677
35 8.289959
35 8.313049
35 8.362722
35 8.444957
35 8.304617
35 8.332384
35 8.779180
35 8.677183
35 8.495597
35 8.607545
35 8.649069
35 8.559652
35 8.416960
35 8.519094
35 8.591266
35 8.530002
35 8.483865
35 8.468534
35 8.319068
35 8.558055
35 8.245504
35 8.394213
35 8.297736
35 8.433856
35 8.209427
35 8.469908
35 8.509024
35 8.538230
35 8.587200
35 8.532005
35 8.614334
35 8.511648
35 8.461215
35 8.326487
35 8.593301
35 8.486890
35 8.323480
35 8.479619
35 8.425809
35 8.357588
35 8.475323
35 8.473403
35 8.573118
35 8.504428
35 8.492702
35 8.495370
35 8.357871
35 8.653139
35 8.313953
35 8.545813
35 8.491344
35 8.618918
35 8.755258
35 8.494626
35 8.523014
35 8.396589
35 8.605439
35 8.567523
35 8.567884
35 8.495160
35 8.532423
35 8.365290
35 8.489994
35 8.539888
35 8.491239
35 8.282270
35 8.271127
35 8.180972
35 8.300575
35 8.247963
35 8.289281
35 8.216766
35 8.337154
35 8.290488
35 8.187918
35 8.230521
35 8.265374
35 8.311465
35 8.279007
35 8.252563
35 8.285966
35 8.307196
35 8.415667
35 8.173966
35 8.267403
35 8.216804
35 8.306958
35 8.278039
35 8.285977
35 8.177203
35 8.226463
35 8.263252
35 8.148687
35 8.321397
35 8.307504
35 8.272973
35 8.318828
35 8.214219
35 8.170849
35 8.275275
35 8.342454
35 8.365084
35 8.158750
35 8.283288
35 8.313208
35 8.424468
35 8.066602
35 8.298878
35 8.257675
35 8.315850
35 8.222197
35 8.255196
35 8.324338
35 8.141086
35 8.293876
35 8.264191
35 8.131867
35 8.385919
35 8.243129
35 8.101308
35 8.322542
35 8.215043
35 8.418671
35 8.229590
35 8.232838
35 8.727951
35 8.731595
35 8.786501
35 8.847243
35 8.952502
35 8.835256
35 9.174549
35 8.668672
35 8.697023
35 8.691517
35 9.040027
35 8.810699
35 9.054432
35 8.795654
35 8.810122
35 8.781992
35 9.005215
35 8.866671
35 8.723172
35 9.054355
35 8.896474
35 9.052215
35 8.928105
35 8.871215
35 8.810098
35 8.899886
35 8.983894
35 8.888963
35 9.009578
35 8.876168
35 9.006908
35 8.978188
35 9.031225
35 9.084219
35 8.916386
35 8.640265
35 9.047915
35 9.115075
35 8.869928
35 9.409207
35 9.085941
35 8.884226
35 9.058940
35 9.005416
35 8.618810
35 8.950619
35 8.847462
35 8.992194
35 8.858690
35 9.068228
35 8.933368
35 8.985432
35 8.932780
35 9.082260
35 8.864714
35 8.662254
35 9.080598
35 9.058233
35 9.098636
35 9.006538
35 9.092569
35 9.162036
35 9.143210
35 9.129743
35 8.923470
35 8.940400
35 9.237417
35 9.192710
35 9.065755
35 9.020733
35 9.082751
35 9.082472
35 9.024773
35 8.897305
35 9.212558
35 9.095825
35 9.097749
35 9.215372
35 9.164425
35 9.097397
35 8.702156
35 8.864041
35 9.045094
35 9.010970
35 8.893193
35 9.071289
35 9.331593
35 8.898310
35 8.970815
35 9.019520
35 8.980303
35 9.157763
35 9.391741
35 8.930432
35 9.264951
35 8.921203
35 9.138179
35 9.005447
35 9.095014
35 8.953731
35 9.107032
35 8.943052
35 8.874051
35 9.041589
35 8.946450
35 8.858442
35 9.186248
35 9.071705
35 8.902760
35 9.151586
35 9.037131
35 8.884224
35 9.002113
35 9.173102
35 8.934259
35 9.119890
35 8.941296
35 9.280535
35 8.980851
35 9.319999
35 9.154257
35 8.908691
35 9.215951
35 8.992515
35 9.058602
35 9.201956
35 9.129388
35 9.062011
35 8.983851
35 9.145273
35 9.133410
35 8.939849
35 9.015378
35 8.852049
35 9.063258
35 8.986718
35 9.162414
35 9.044566
35 9.073660
35 9.246667
35 9.079629
35 9.184618
35 9.143281
35 8.992897
35 9.119733
35 8.939448
35 8.939596
35 9.006805
35 8.936314
35 8.927597
35 9.163881
35 9.168369
35 9.074237
35 9.203834
35 8.940737
35 8.996797
35 8.828325
35 8.884592
35 9.173621
35 8.814325
35 8.862070
35 9.051232
35 8.980645
35 8.958570
35 9.077212
35 9.314631
35 8.801802
35 9.016117
35 8.972091
35 8.878900
35 9.190625
35 9.041660
35 9.114921
35 8.951892
35 9.016027
35 9.035658
35 8.987114
35 8.943831
35 8.904820
35 8.766028
35 8.417294
35 8.438288
35 8.417972
35 8.480419
35 8.640499
35 8.237641
35 8.485408
35 8.525483
35 8.556994
35 8.467812
35 8.455322
35 8.443549
35 8.422877
35 8.520675
35 8.276213
35 8.513409
35 8.389359
35 8.449327
35 8.507361
35 8.329131
35 8.462987
35 8.560107
35 8.457903
35 8.440432
35 8.411192
35 8.269377
35 8.430108
35 8.567747
35 8.563483
35 8.561524
35 8.426417
35 8.601020
35 8.478822
35 8.345866
35 8.295542
35 8.544913
35 8.508090
35 8.309497
35 8.550835
35 8.362752
35 8.495684
35 8.353710
35 8.662876
35 8.524352
35 8.355882
35 8.670122
35 8.435633
35 8.410238
35 8.585526
35 8.390808
35 8.528387
35 8.224331
35 8.301651
35 8.522481
35 8.475139
35 8.384786
35 8.332542
35 8.596300
35 8.559284
35 8.475095
35 7.924413
35 7.774883
35 7.911271
35 7.931081
35 8.048979
35 7.931916
35 7.986828
35 7.895770
35 7.940394
35 7.881219
35 7.869712
35 7.969353
35 8.013723
35 7.918043
35 7.954967
35 7.828580
35 7.952739
35 7.893154
35 7.931564
35 8.003846
35 8.020376
35 7.923749
35 7.901252
35 7.944579
35 7.992873
35 7.965484
35 8.028538
35 7.872547
35 8.018794
35 7.782998
35 7.956634
35 7.922923
35 7.873243
35 7.816752
35 7.913898
35 8.041259
35 7.909492
35 7.991855
35 8.018581
35 8.082654
35 8.147197
35 7.952581
35 7.859436
35 8.047972
35 7.992902
35 7.886105
35 7.964726
35 7.856538
35 7.938346
35 7.874951
35 7.920701
35 7.985535
35 7.919281
35 7.909733
35 7.817275
35 7.873199
35 7.992088
35 7.860640
35 7.768333
35 7.909739
35 8.970728
35 9.090747
35 8.921438
35 8.708172
35 9.045812
35 8.815526
35 8.948976
35 8.775970
35 9.043005
35 8.920546
35 8.944011
35 8.925230
35 8.891677
35 9.064267
35 8.873605
35 8.751754
35 8.821047
35 9.107293
35 8.975455
35 8.899098
35 8.770110
35 8.999176
35 8.806196
35 8.961636
35 8.763887
35 8.821981
35 8.884116
35 9.003016
35 8.918234
35 8.912993
35 8.857013
35 8.937883
35 8.815570
35 8.994153
35 9.043895
35 8.923132
35 9.159494
35 9.070193
35 8.901658
35 9.026025
35 8.550443
35 8.967735
35 8.885558
35 8.743700
35 9.000071
35 9.006137
35 9.019546
35 9.249702
35 8.718156
35 8.731407
35 8.907091
35 8.856269
35 8.961990
35 8.919737
35 8.863931
35 8.617790
35 8.842929
35 8.714398
35 8.997962
35 8.793718
35 8.574607
35 8.426291
35 8.733945
35 8.548747
35 8.637573
35 8.388837
35 8.641863
35 8.439696
35 8.637383
35 8.807493
35 8.464935
35 8.516443
35 8.559791
35 8.555257
35 8.543892
35 8.552110
35 8.817505
35 8.652053
35 8.507196
35 8.752698
35 8.650519
35 8.528067
35 8.971933
35 8.723819
35 8.622084
35 8.613284
35 8.561651
35 8.487872
35 8.747213
35 8.712670
35 8.801443
35 8.667578
35 8.663980
35 8.592517
35 8.594277
35 8.830799
35 8.565883
35 8.513986
35 8.649842
35 8.583107
35 8.662739
35 8.540956
35 8.411172
35 8.740901
35 8.683703
35 8.631157
35 8.593061
35 8.804019
35 8.479066
35 8.575593
35 8.600465
35 8.521735
35 8.545897
35 8.530717
35 8.472578
35 8.661301
35 8.819671
35 8.410611
35 8.793382
35 8.728687
35 8.723506
35 8.888887
35 9.097923
35 8.950652
35 8.875489
35 8.779704
35 8.899784
35 8.997049
35 9.002850
35 8.974284
35 8.809360
35 8.872899
35 9.097983
35 8.807385
35 9.049624
35 9.008726
35 9.039954
35 8.776399
35 8.833402
35 8.861627
35 8.831464
35 8.875160
35 8.835149
35 9.087855
35 8.911334
35 8.864700
35 8.679344
35 8.751237
35 9.034295
35 8.821193
35 8.792331
35 8.627535
35 8.753496
35 8.887236
35 9.054235
35 8.915407
35 9.082006
35 8.710546
35 8.855993
35 9.033100
35 8.710623
35 8.867005
35 8.878552
35 9.029241
35 8.806218
35 8.945027
35 8.802815
35 8.594638
35 8.897366
35 8.680495
35 9.120947
35 8.802322
35 9.048865
35 8.903306
35 9.050584
35 8.939986
35 8.910038
35 8.725370
35 8.611231
35 8.699157
35 8.579666
35 8.566827
35 8.530266
35 8.724881
35 8.541163
35 8.478780
35 8.488687
35 8.527994
35 8.585176
35 8.291602
35 8.668365
35 8.544513
35 8.482117
35 8.639583
35 8.640029
35 8.487265
35 8.771510
35 8.547342
35 8.530987
35 8.431281
35 8.334594
35 8.432710
35 8.630650
35 8.508842
35 8.378045
35 8.415589
35 8.449058
35 8.512890
35 8.502739
35 8.650173
35 8.305073
35 8.482519
35 8.520810
35 8.420570
35 8.531679
35 8.475857
35 8.500662
35 8.464063
35 8.427556
35 8.552413
35 8.625875
35 8.500010
35 8.542795
35 8.411792
35 8.399378
35 8.516852
35 8.520864
35 8.368177
35 8.463226
35 8.551424
35 8.747455
35 8.491940
35 8.455784
35 8.553766
35 8.453595
35 8.499540
35 8.489851
35 8.385179
35 8.490369
35 8.597375
35 8.319448
35 8.359892
35 8.259808
35 8.436889
35 8.364497
35 8.155640
35 8.496584
35 8.318508
35 8.266347
35 8.411639
35 8.291868
35 8.325416
35 8.347396
35 8.335571
35 8.323900
35 8.357923
35 8.379363
35 8.179822
35 8.220038
35 8.269736
35 8.319969
35 8.429277
35 8.486256
35 8.484979
35 8.264261
35 8.287615
35 8.355468
35 8.398743
35 8.350074
35 8.343862
35 8.493011
35 8.325678
35 8.407502
35 8.296270
35 8.445282
35 8.299906
35 8.237069
35 8.274161
35 8.131216
35 8.237434
35 8.271566
35 8.254497
35 8.423850
35 8.348183
35 8.469827
35 8.367271
35 8.380456
35 8.282702
35 8.279961
35 8.361746
35 8.143334
35 8.292755
35 8.258297
35 8.289007
35 8.423746
35 8.287794
35 8.351915
35 8.312874
35 8.376619
35 8.347949
35 8.341074
35 8.177487
35 8.156769
35 8.171862
35 7.991296
35 8.221090
35 8.095093
35 8.015804
35 8.074605
35 8.164306
35 8.234894
35 8.115112
35 8.160335
35 8.109588
35 8.317340
35 8.297769
35 8.303657
35 7.934001
35 8.036219
35 8.349726
35 8.205066
35 8.147141
35 8.027037
35 8.084589
35 8.176496
35 8.290990
35 8.088933
35 8.140051
35 8.309735
35 8.197139
35 8.037472
35 8.207547
35 8.057743
35 8.019720
35 8.054640
35 7.903728
35 8.153688
35 8.160414
35 8.125396
35 8.098472
35 8.186997
35 8.130498
35 8.314517
35 8.093953
35 8.120384
35 8.119528
35 8.163998
35 7.971645
35 8.027729
35 8.043568
35 8.147640
35 8.355916
35 8.194645
35 8.050208
35 8.077524
35 8.006453
35 8.170909
35 8.220249
35 8.227376
35 8.028720
35 8.335791
35 8.369790
35 8.414129
35 8.424540
35 8.431571
35 8.384320
35 8.299855
35 8.438861
35 8.236916
35 8.334016
35 8.347998
35 8.286556
35 8.406820
35 8.552281
35 8.614005
35 8.444307
35 8.380981
35 8.433389
35 8.404318
35 8.410100
35 8.429222
35 8.499928
35 8.406839
35 8.514245
35 8.569333
35 8.323051
35 8.531468
35 8.245517
35 8.520731
35 8.290333
35 8.407703
35 8.448376
35 8.308298
35 8.611183
35 8.546954
35 8.393233
35 8.438195
35 8.269861
35 8.359485
35 8.569328
35 8.287638
35 8.462127
35 8.446188
35 8.439611
35 8.440542
35 8.465149
35 8.396010
35 8.334539
35 8.430809
35 8.434482
35 8.405263
35 8.382496
35 8.397007
35 8.538540
35 8.479121
35 8.561685
35 8.627561
35 8.457881
35 8.454042
35 8.536818
35 8.893763
35 8.717642
35 8.653670
35 8.632948
35 8.865929
35 8.869703
35 8.805135
35 8.663109
35 8.649962
35 8.731171
35 8.711465
35 8.718346
35 8.639228
35 8.640247
35 8.785771
35 8.716468
35 8.747445
35 9.002918
35 8.648009
35 8.635323
35 8.965257
35 8.808049
35 8.701155
35 8.839390
35 8.691903
35 8.683227
35 8.902218
35 8.792179
35 8.590094
35 8.615553
35 8.743086
35 8.727000
35 8.765907
35 8.754850
35 8.633642
35 8.683238
35 8.818042
35 8.859432
35 8.673818
35 8.840931
35 8.645691
35 8.780860
35 8.770398
35 8.628207
35 8.746045
35 8.634513
35 8.721508
35 8.845290
35 8.836584
35 8.656600
35 8.675079
35 8.629214
35 8.969642
35 8.696652
35 8.643368
35 8.821069
35 8.698266
35 8.634056
35 8.657764
35 8.869953
35 7.963719
35 8.133090
35 7.947784
35 7.963000
35 8.152120
35 8.129627
35 7.882435
35 7.971984
35 8.140851
35 8.090754
35 8.073654
35 7.878056
35 8.053342
35 7.978320
35 8.100894
35 7.905257
35 7.959683
35 8.128847
35 8.067880
35 8.072997
35 7.958839
35 8.062920
35 7.943281
35 8.008060
35 7.995685
35 8.074755
35 7.982100
35 8.016069
35 8.001735
35 8.041472
35 8.225294
35 7.975953
35 8.032558
35 8.100434
35 8.125300
35 8.071263
35 8.173804
35 8.103062
35 8.011805
35 8.085376
35 8.214257
35 8.182977
35 8.008281
35 8.069067
35 8.128817
35 8.142888
35 7.946099
35 7.979845
35 8.010422
35 7.925118
35 8.239201
35 8.052014
35 8.004419
35 8.114056
35 8.104861
35 7.900397
35 7.795110
35 7.989297
35 7.858642
35 8.092154
35 7.741391
35 7.796957
35 7.927739
35 7.722027
35 7.865613
35 7.934586
35 7.882206
35 7.726880
35 7.904991
35 7.865684
35 7.951827
35 7.840136
35 7.838798
35 8.038061
35 8.009316
35 7.860996
35 7.950905
35 7.796633
35 7.843915
35 7.856304
35 7.895935
35 7.901115
35 7.911930
35 7.676340
35 7.837191
35 7.802164
35 7.857896
35 7.911535
35 7.834996
35 7.950808
35 7.951809
35 7.836124
35 7.923033
35 7.839851
35 7.776171
35 7.846831
35 7.868643
35 7.931130
35 7.869303
35 7.814540
35 7.843959
35 7.885359
35 8.001140
35 8.055919
35 7.967425
35 7.814185
35 7.903826
35 7.850473
35 7.972100
35 7.941403
35 7.882268
35 7.902206
35 7.879335
35 7.762420
35 7.798913
35 7.904336
35 7.968947
35 7.866445
35 7.901961
35 7.746796
35 8.700000
35 8.351866
35 8.601901
35 8.641786
35 8.574483
35 8.590926
35 8.513934
35 8.329241
35 8.481935
35 8.480779
35 8.559041
35 8.489753
35 8.475199
35 8.358415
35 8.550137
35 8.554904
35 8.490508
35 8.618880
35 8.445903
35 8.597843
35 8.471355
35 8.461159
35 8.678632
35 8.633851
35 8.517820
35 8.552307
35 8.588116
35 8.591445
35 8.399369
35 8.618108
35 8.536720
35 8.584631
35 8.417444
35 8.464807
35 8.368898
35 8.361897
35 8.281157
35 8.434548
35 8.724734
35 8.686382
35 8.554852
35 8.401634
35 8.701306
35 8.426908
35 8.496948
35 8.567565
35 8.427043
35 8.357775
35 8.565971
35 8.586931
35 8.640445
35 8.627829
35 8.471660
35 8.544441
35 8.438488
35 8.522801
35 8.652404
35 8.545119
35 8.709602
35 8.565235
35 8.776980
35 8.695845
35 8.781622
35 8.720574
35 8.772422
35 8.746943
35 8.770558
35 8.580509
35 8.469802
35 8.678568
35 8.544729
35 8.664978
35 8.840483
35 8.631848
35 8.776007
35 8.664046
35 8.549772
35 8.628673
35 8.587313
35 8.655025
35 8.751328
35 8.630404
35 8.564645
35 8.609428
35 8.584646
35 8.684704
35 8.877748
35 8.681616
35 8.532374
35 8.698246
35 8.583330
35 8.646865
35 8.858682
35 8.757257
35 8.612389
35 8.566782
35 8.790581
35 8.716610
35 8.678661
35 8.660194
35 8.707746
35 8.695737
35 8.563992
35 8.571052
35 8.578543
35 8.676842
35 8.746201
35 8.482067
35 8.750352
35 8.735197
35 8.700655
35 8.645688
35 8.677273
35 8.703023
35 8.629860
35 8.736370
35 8.645852
35 8.856434
35 8.613366
35 8.626950
35 8.159069
35 8.191828
35 8.327086
35 8.213591
35 8.128937
35 8.123358
35 8.040393
35 7.989274
35 8.104751
35 8.089919
35 7.995038
35 8.149905
35 7.946017
35 8.109845
35 8.299111
35 8.013269
35 8.106793
35 7.913785
35 8.038722
35 8.050189
35 7.860689
35 8.115917
35 8.090447
35 7.898281
35 8.177876
35 8.024116
35 8.104707
35 8.137243
35 8.023309
35 8.030693
35 7.941020
35 8.061639
35 7.825241
35 7.970965
35 8.075785
35 8.226949
35 8.304431
35 8.141115
35 8.004936
35 7.997272
35 7.979119
35 8.192089
35 8.069490
35 8.213354
35 8.086981
35 7.992130
35 8.142955
35 8.258400
35 8.076503
35 7.879295
35 8.091823
35 8.056609
35 7.909210
35 8.084513
35 8.155081
35 8.087481
35 7.934161
35 8.034306
35 8.077805
35 8.105361
35 8.546670
35 8.401700
35 8.322433
35 8.552272
35 8.473738
35 8.520913
35 8.412125
35 8.471488
35 8.612031
35 8.807321
35 8.536552
35 8.688434
35 8.520131
35 8.797723
35 8.540490
35 8.404776
35 8.609558
35 8.495472
35 8.752007
35 8.854460
35 8.880882
35 8.520975
35 8.464992
35 8.630859
35 8.609164
35 8.539089
35 8.594506
35 8.501670
35 8.715301
35 8.686115
35 8.582777
35 8.617364
35 8.651988
35 8.585736
35 8.797621
35 8.429389
35 8.615900
35 8.624517
35 8.786752
35 8.604621
35 8.650765
35 8.494157
35 8.734871
35 8.815784
35 8.459760
35 8.748740
35 8.488796
35 8.653215
35 8.769698
35 8.848958
35 8.637915
35 8.545495
35 8.875835
35 8.598519
35 8.543991
35 8.712538
35 8.822391
35 8.907514
35 8.530040
35 8.529164
35 8.130551
35 8.201167
35 7.950785
35 8.102570
35 8.069730
35 8.061343
35 8.043862
35 8.045998
35 8.318272
35 8.107268
35 8.083276
35 8.223554
35 8.168963
35 8.096121
35 8.077516
35 8.132031
35 8.138497
35 8.025629
35 8.038911
35 8.166422
35 8.108126
35 8.241031
35 8.006750
35 8.120704
35 8.079482
35 8.160897
35 8.081931
35 8.019336
35 8.096924
35 8.012737
35 8.127784
35 8.083616
35 8.178293
35 8.174171
35 8.090248
35 8.122986
35 8.169936
35 8.061735
35 8.168667
35 8.072325
35 8.192197
35 8.065344
35 8.238221
35 8.087582
35 8.091031
35 8.167155
35 8.073453
35 8.115260
35 8.154246
35 8.157057
35 8.046187
35 8.034694
35 8.044809
35 8.039190
35 8.132779
35 7.928970
35 8.078740
35 8.206363
35 8.154143
35 8.266871
35 8.111851
35 8.179153
35 8.241873
35 8.210267
35 8.007893
35 8.228370
35 8.092617
35 8.222139
35 8.159764
35 8.082016
35 8.015750
35 8.075057
35 8.049895
35 8.112737
35 8.221218
35 8.161360
35 8.187421
35 7.997963
35 8.146585
35 7.941464
35 8.162561
35 8.057827
35 8.090004
35 8.007949
35 8.049368
35 8.085081
35 8.089098
35 7.940467
35 8.069413
35 8.095644
35 8.088117
35 8.033212
35 7.968333
35 7.925903
35 8.062014
35 8.184820
35 8.070990
35 8.085637
35 8.128832
35 8.187319
35 7.917010
35 8.168138
35 8.057501
35 8.068261
35 8.099343
35 8.100990
35 8.107012
35 8.029521
35 8.058742
35 8.089371
35 8.147224
35 8.065204
35 8.074237
35 8.069398
35 8.023013
35 7.951974
35 8.180527
35 8.068227
35 8.025277
35 8.123260
35 8.861903
35 8.924692
35 8.983381
35 8.843416
35 8.948644
35 8.957177
35 8.935022
35 9.035313
35 8.942782
35 8.708258
35 8.831080
35 8.924967
35 8.974125
35 8.865822
35 8.968460
35 8.847344
35 8.990104
35 9.043055
35 9.183035
35 9.245502
35 8.856196
35 8.833857
35 8.776625
35 9.058393
35 8.917683
35 8.742187
35 8.754308
35 8.894845
35 9.008933
35 9.207794
35 9.186377
35 9.015881
35 8.923465
35 8.945869
35 8.955229
35 9.057155
35 9.018025
35 8.851675
35 8.750008
35 8.784019
35 8.876766
35 8.941085
35 9.042432
35 8.939063
35 8.915956
35 9.129231
35 8.798479
35 8.761727
35 9.216691
35 9.146626
35 9.105707
35 8.795009
35 8.881605
35 8.865231
35 9.007034
35 8.820174
35 8.909201
35 8.919476
35 8.960904
35 8.884604
35 8.625791
35 8.703732
35 8.607131
35 8.575148
35 8.505418
35 8.516142
35 8.413227
35 8.636241
35 8.601798
35 8.658333
35 8.855740
35 8.774678
35 8.498170
35 8.762298
35 8.795815
35 8.658375
35 8.671180
35 8.644228
35 8.695743
35 8.779755
35 8.492594
35 8.522296
35 8.740874
35 8.678445
35 8.620048
35 8.719199
35 8.553520
35 8.716813
35 8.802596
35 8.445389
35 8.698777
35 8.762600
35 8.805557
35 8.776287
35 8.544296
35 8.969140
35 8.985584
35 8.780289
35 8.852057
35 8.814337
35 9.032157
35 8.807354
35 9.026230
35 8.649978
35 8.591233
35 8.729592
35 8.793560
35 8.766760
35 8.852467
35 8.595799
35 8.687559
35 8.849961
35 8.800460
35 8.512210
35 8.843514
35 8.707108
35 8.519415
35 8.578258
35 8.702765
35 8.716909
35 8.067071
35 8.242321
35 8.362133
35 8.217247
35 8.195580
35 8.325809
35 8.333413
35 8.270763
35 8.250732
35 8.457091
35 8.461538
35 8.102219
35 8.233097
35 8.274655
35 8.407517
35 8.363986
35 8.223718
35 8.339147
35 8.260290
35 8.310624
35 8.438555
35 8.259579
35 8.256348
35 8.292521
35 8.139736
35 8.394990
35 8.105261
35 8.372912
35 8.364380
35 8.242613
35 8.266070
35 8.251276
35 8.241766
35 8.055656
35 8.161468
35 8.208367
35 8.218943
35 8.249185
35 8.219216
35 8.042673
35 8.149584
35 8.357202
35 8.283156
35 8.118680
35 8.257305
35 8.277486
35 8.270374
35 8.265747
35 8.297965
35 8.082239
35 8.162007
35 8.197516
35 8.267916
35 8.337363
35 8.275436
35 8.093513
35 8.341236
35 8.350228
35 8.134187
35 8.232612
35 8.246691
35 8.249551
35 8.324842
35 8.171992
35 8.223390
35 8.235877
35 8.346869
35 8.259745
35 8.301266
35 8.368947
35 8.294692
35 8.181395
35 8.267997
35 8.259416
35 8.437531
35 8.429403
35 8.350154
35 8.363166
35 8.288882
35 8.359007
35 8.396687
35 8.231603
35 8.383171
35 8.172222
35 8.298778
35 8.177760
35 8.427059
35 8.144146
35 8.155896
35 8.175775
35 8.246984
35 8.339606
35 8.319903
35 8.182027
35 8.225348
35 8.200859
35 8.182846
35 8.098561
35 8.237517
35 8.212622
35 8.625078
35 8.413385
35 8.261724
35 8.388127
35 8.379844
35 8.142525
35 8.247102
35 8.188055
35 8.175008
35 8.163887
35 8.217246
35 8.320900
35 8.193810
35 8.332390
35 8.294594
35 8.394237
35 8.299798
35 8.249152
35 8.288483
35 8.284493
35 8.346041
35 8.373764
35 8.248811
35 8.409323
35 8.362452
35 8.377787
35 8.343424
35 8.166076
35 8.364957
35 8.348850
35 8.290126
35 8.353411
35 8.507630
35 8.333309
35 8.427018
35 8.470463
35 8.443004
35 8.480753
35 8.340900
35 8.552226
35 8.526155
35 8.440027
35 8.347631
35 8.348660
35 8.400441
35 8.366338
35 8.487513
35 8.456726
35 8.376110
35 8.356199
35 8.420001
35 8.339712
35 8.318973
35 8.421903
35 8.375305
35 8.479906
35 8.298220
35 8.255662
35 8.276794
35 8.346050
35 8.376133
35 8.447767
35 8.418151
35 8.383391
35 8.456820
35 8.372479
35 8.320998
35 8.146859
35 8.329734
35 8.349846
35 8.335014
35 8.387827
35 8.388918
35 8.499991
35 8.269725
35 8.306213
35 8.317278
35 8.496534
35 8.397841
35 8.454327
35 8.139462
35 7.940022
35 8.109950
35 7.990003
35 8.028331
35 8.044634
35 8.123686
35 8.075255
35 7.852553
35 7.940633
35 8.046519
35 8.132918
35 8.081455
35 8.032940
35 8.132688
35 8.010554
35 8.020178
35 7.930208
35 7.904842
35 8.002873
35 8.072521
35 8.089291
35 7.935189
35 8.015709
35 8.070968
35 8.127897
35 7.966821
35 8.070965
35 8.231412
35 8.107556
35 8.312818
35 8.167996
35 8.175200
35 8.004892
35 8.076233
35 8.073191
35 8.144046
35 8.024928
35 7.971268
35 8.182038
35 8.076786
35 7.919329
35 8.140109
35 7.952394
35 8.047703
35 7.910196
35 8.186290
35 8.194436
35 7.996776
35 8.067509
35 8.147546
35 7.871434
35 8.010204
35 8.003232
35 8.208762
35 8.109629
35 8.032213
35 7.891155
35 8.076729
35 8.291150
35 8.096968
35 8.040407
35 8.211334
35 7.975739
35 8.082760
35 7.960765
35 7.960964
35 8.130477
35 8.060851
35 8.069461
35 8.081319
35 8.234328
35 8.124200
35 8.076255
35 8.072053
35 8.148084
35 8.075392
35 8.248056
35 7.992184
35 7.978194
35 8.174725
35 7.896758
35 8.153992
35 8.118956
35 8.123149
35 8.090986
35 7.961144
35 8.210644
35 8.083589
35 8.224722
35 8.286459
35 8.073646
35 8.110575
35 8.139175
35 8.096299
35 8.249476
35 8.200657
35 8.004079
35 8.103382
35 8.310948
35 8.204106
35 8.099905
35 8.115106
35 8.047768
35 8.200667
35 8.006680
35 8.031056
35 8.142340
35 8.055752
35 7.933387
35 8.084792
35 7.931089
35 8.143598
35 8.078067
35 8.157915
35 7.966169
35 8.091010
35 8.100969
35 8.076100
35 8.174450
35 8.296800
35 8.293221
35 8.145613
35 8.224555
35 8.260218
35 8.244063
35 8.210169
35 8.221745
35 8.075587
35 8.134489
35 8.288242
35 8.171690
35 8.225843
35 8.104963
35 8.208535
35 8.258265
35 8.317989
35 8.287989
35 8.128259
35 8.226473
35 8.253934
35 8.411657
35 8.327691
35 8.235899
35 8.322039
35 8.317187
35 8.323724
35 8.240499
35 8.078680
35 8.250558
35 8.183350
35 8.217936
35 8.191317
35 8.241786
35 8.222907
35 8.178321
35 8.220235
35 8.347367
35 8.336504
35 8.189190
35 8.273389
35 8.195914
35 8.242750
35 8.319655
35 8.101510
35 8.312262
35 8.240251
35 8.353959
35 8.186054
35 8.471575
35 8.234107
35 8.212911
35 8.046599
35 8.295126
35 8.320074
35 8.226437
35 8.133635
35 8.116114
35 8.141748
35 8.293851
35 8.826190
35 8.797218
35 8.857651
35 8.605920
35 9.025601
35 8.902280
35 8.928730
35 9.261825
35 8.792943
35 8.860842
35 9.119435
35 9.114689
35 8.820216
35 8.942415
35 9.224789
35 9.093119
35 9.079907
35 9.325392
35 8.881992
35 9.082346
35 8.995511
35 8.825683
35 8.833673
35 8.895246
35 8.972246
35 8.831005
35 8.751584
35 9.083538
35 8.982393
35 9.177581
35 8.622357
35 8.904742
35 9.014608
35 8.951261
35 8.715782
35 8.845617
35 8.714210
35 8.955555
35 8.817681
35 8.942914
35 9.026970
35 8.985119
35 9.107086
35 9.013332
35 8.998425
35 8.905297
35 8.774872
35 8.862019
35 9.310688
35 8.907154
35 8.963684
35 8.887464
35 8.932963
35 8.945446
35 9.319101
35 8.981834
35 8.751494
35 9.187936
35 8.945693
35 8.951020
35 9.404233
35 9.455283
35 9.530197
35 9.434217
35 9.660256
35 9.525988
35 9.494058
35 9.697864
35 9.452875
35 9.571142
35 9.868118
35 9.832874
35 9.571114
35 9.550038
35 9.516072
35 9.167061
35 9.786554
35 9.703945
35 9.172759
35 9.094130
35 8.992494
35 9.298292
35 9.336645
35 9.678564
35 9.237801
35 9.044766
35 8.957655
35 8.879476
35 9.158368
35 9.613670
35 9.709821
35 9.583300
35 10.064130
35 9.606821
35 10.137647
35 9.616862
35 9.060897
35 8.986100
35 9.173109
35 9.439932
35 9.148753
35 9.500135
35 10.188243
35 9.661343
35 9.114368
35 9.137477
35 9.358288
35 9.397949
35 9.533075
35 9.364981
35 9.319908
35 9.802174
35 9.587231
35 10.030922
35 10.267036
35 10.190238
35 10.186411
35 9.927615
35 9.357745
35 9.602776
35 7.914621
35 7.930154
35 8.094255
35 8.116937
35 8.101184
35 7.998776
35 8.093000
35 7.859778
35 8.090322
35 8.027582
35 8.067643
35 8.027914
35 8.019937
35 8.143837
35 8.084905
35 8.002170
35 7.903372
35 8.127402
35 8.083792
35 8.029272
35 8.129398
35 8.079863
35 8.029025
35 7.930266
35 8.084403
35 8.145541
35 8.061411
35 7.885031
35 8.083695
35 8.077741
35 8.180870
35 8.128285
35 8.042783
35 8.001487
35 8.177406
35 8.158125
35 8.132674
35 8.218614
35 7.886489
35 8.225250
35 7.875501
35 8.004851
35 7.972235
35 8.085810
35 8.121592
35 8.124740
35 8.024184
35 8.151025
35 8.002328
35 8.017700
35 7.929440
35 8.036953
35 8.043414
35 8.138430
35 7.948341
35 8.094639
35 8.025313
35 8.051488
35 8.081187
35 8.100970
35 8.036939
35 8.235011
35 8.201667
35 8.100253
35 8.267078
35 8.098042
35 8.326100
35 8.306598
35 8.132816
35 8.212148
35 8.166775
35 8.207378
35 8.145704
35 8.135835
35 8.214119
35 8.238887
35 8.404571
35 8.306567
35 8.167546
35 8.178992
35 8.218604
35 8.278331
35 8.107045
35 8.130958
35 8.227380
35 8.215220
35 8.317713
35 8.308523
35 8.247353
35 8.321967
35 8.208651
35 8.108991
35 8.108227
35 8.277913
35 8.332002
35 8.088280
35 8.017132
35 8.101930
35 8.086095
35 8.181903
35 8.167950
35 8.218091
35 8.066155
35 8.181799
35 8.146991
35 8.154261
35 8.158503
35 8.180292
35 8.108656
35 8.193061
35 8.322433
35 8.168922
35 8.305710
35 8.122891
35 8.194612
35 8.232828
35 8.097420
35 8.236653
35 8.122595
35 8.185899
35 8.003614
35 8.003962
35 8.021240
35 8.019427
35 8.014576
35 7.929830
35 8.004190
35 7.973099
35 7.989130
35 8.039258
35 8.109185
35 8.024687
35 7.975739
35 8.100376
35 8.100623
35 8.103786
35 8.028788
35 7.947996
35 8.043493
35 8.042144
35 8.065847
35 7.982290
35 8.017431
35 8.021278
35 7.894506
35 8.014774
35 8.086911
35 8.071211
35 8.146539
35 8.123848
35 7.969840
35 8.059196
35 7.897423
35 7.943543
35 8.101921
35 8.004973
35 8.013764
35 8.065970
35 7.968721
35 7.968338
35 8.179149
35 8.046689
35 8.069600
35 8.039108
35 8.142001
35 8.036445
35 7.928925
35 8.065571
35 8.068850
35 7.998834
35 8.030041
35 8.009565
35 8.104102
35 7.941461
35 7.968000
35 8.024229
35 7.998648
35 8.017283
35 7.960482
35 8.071083
35 8.195204
35 8.070516
35 8.015946
35 8.190626
35 8.142470
35 8.316291
35 8.243323
35 8.334658
35 8.333336
35 8.261229
35 8.280985
35 8.376321
35 8.245924
35 8.147775
35 8.189009
35 8.296951
35 8.182667
35 8.033631
35 8.133274
35 8.238802
35 8.111127
35 8.099452
35 8.167608
35 8.160687
35 8.304958
35 8.353195
35 8.317185
35 8.167374
35 8.086152
35 8.254443
35 8.208972
35 8.098682
35 8.116733
35 8.210962
35 8.184512
35 8.170970
35 8.167830
35 8.138027
35 8.377575
35 8.304989
35 8.166274
35 8.129158
35 8.068205
35 8.138887
35 8.145364
35 8.204841
35 8.178923
35 8.280684
35 8.292782
35 8.338503
35 8.191268
35 8.260228
35 8.191664
35 8.094071
35 8.184627
35 8.040630
35 8.187786
35 8.175351
35 8.331068
35 8.109098
35 8.338799
35 8.375672
35 8.446555
35 8.410729
35 8.450911
35 8.525670
35 8.216621
35 8.401025
35 8.519867
35 8.622847
35 8.607950
35 8.403005
35 8.371012
35 8.405655
35 8.496234
35 8.373636
35 8.384645
35 8.190561
35 8.425934
35 8.609376
35 8.492665
35 8.423838
35 8.518091
35 8.413378
35 8.414835
35 8.488846
35 8.352280
35 8.340208
35 8.432384
35 8.257717
35 8.349785
35 8.440352
35 8.482361
35 8.448913
35 8.549984
35 8.179913
35 8.544235
35 8.366401
35 8.203597
35 8.556438
35 8.467754
35 8.359809
35 8.507738
35 8.571774
35 8.459690
35 8.406440
35 8.482908
35 8.262108
35 8.292879
35 8.520530
35 8.317395
35 8.412490
35 8.515123
35 8.480640
35 8.273378
35 8.498698
35 8.329827
35 8.547169
35 8.485407
35 8.327095
35 7.919929
35 7.804009
35 7.839305
35 7.812828
35 7.924026
35 7.744855
35 7.831887
35 7.870627
35 7.897925
35 7.762518
35 7.876880
35 7.743721
35 7.890854
35 7.833126
35 7.899462
35 7.874677
35 7.842828
35 7.905452
35 7.933138
35 8.070264
35 8.036257
35 7.783729
35 7.825711
35 7.867458
35 7.705645
35 7.923650
35 7.739084
35 7.818799
35 7.795778
35 7.753047
35 7.940853
35 7.872592
35 7.876133
35 7.864070
35 7.825619
35 7.882608
35 7.834092
35 7.847672
35 7.850800
35 7.957952
35 7.902801
35 7.855584
35 7.758685
35 7.890178
35 7.927459
35 7.803827
35 7.856276
35 7.893443
35 7.815635
35 7.859444
35 7.836153
35 7.850842
35 7.716931
35 7.912996
35 7.911628
35 7.880790
35 7.708507
35 7.907206
35 7.872015
35 7.832425
35 8.534073
35 8.396712
35 8.591208
35 8.454960
35 8.444536
35 8.487339
35 8.594370
35 8.553468
35 8.627836
35 8.586473
35 8.632454
35 8.501997
35 8.478454
35 8.537024
35 8.518197
35 8.662826
35 8.691709
35 8.645402
35 8.478223
35 8.251240
35 8.546485
35 8.671470
35 8.641078
35 8.610925
35 8.463907
35 8.576699
35 8.565836
35 8.496756
35 8.515279
35 8.672224
35 8.615150
35 8.593587
35 8.363176
35 8.641139
35 8.530617
35 8.691449
35 8.493936
35 8.898763
35 8.575403
35 8.490404
35 8.602688
35 8.719064
35 8.529679
35 8.532952
35 8.703573
35 8.512143
35 8.378682
35 8.411075
35 8.377715
35 8.795652
35 8.522753
35 8.366839
35 8.655657
35 8.590086
35 8.440464
35 8.483376
35 8.586626
35 8.450093
35 8.616130
35 8.408842
35 7.913062
35 7.714457
35 7.846048
35 7.818061
35 7.900439
35 8.035840
35 7.995849
35 7.923835
35 7.767119
35 7.887774
35 7.707559
35 7.771294
35 7.763915
35 7.783594
35 7.866951
35 7.777141
35 7.874891
35 7.941552
35 7.697468
35 7.822085
35 7.770404
35 7.867138
35 7.805544
35 7.809870
35 7.840900
35 7.717148
35 7.706506
35 7.888475
35 7.974710
35 7.862059
35 7.829100
35 7.882558
35 7.787631
35 7.880650
35 7.876142
35 7.849155
35 7.967621
35 7.810596
35 7.779964
35 7.847591
35 7.992136
35 7.942303
35 7.864324
35 7.919832
35 7.689182
35 7.599731
35 7.726521
35 7.628883
35 7.798156
35 7.826368
35 7.903867
35 7.869434
35 8.032673
35 7.880760
35 7.951358
35 7.844093
35 7.895864
35 7.806052
35 7.874833
35 7.853957
35 8.669702
35 8.471674
35 8.823352
35 8.691286
35 8.559625
35 8.598227
35 8.741587
35 8.599835
35 8.720733
35 8.689729
35 8.812117
35 8.379387
35 8.409943
35 8.537933
35 8.527331
35 8.457076
35 8.759061
35 8.477813
35 8.723846
35 8.626954
35 8.673450
35 8.794715
35 8.714873
35 8.711537
35 8.678657
35 8.604568
35 8.666452
35 8.605719
35 8.492054
35 8.784097
35 8.522659
35 8.666296
35 8.552410
35 8.740761
35 8.387915
35 8.604727
35 8.515866
35 8.719371
35 8.537563
35 8.737224
35 8.519949
35 8.504763
35 8.721964
35 8.568251
35 8.572510
35 8.692505
35 8.678661
35 8.590097
35 8.234741
35 8.496483
35 8.599727
35 8.603008
35 8.556946
35 8.490930
35 8.523367
35 8.468268
35 8.599147
35 8.632373
35 8.581513
35 8.630039
35 8.179414
35 8.275826
35 8.258260
35 8.268500
35 8.242777
35 8.215114
35 8.443549
35 8.313241
35 8.452922
35 8.331859
35 8.231218
35 8.175723
35 8.259444
35 8.206884
35 8.436034
35 8.234932
35 8.223479
35 8.416854
35 8.231905
35 8.264220
35 8.286832
35 8.165341
35 8.278446
35 8.267901
35 8.103113
35 8.218157
35 8.237779
35 8.064918
35 8.287134
35 8.289571
35 8.297718
35 8.195823
35 8.190146
35 8.050080
35 8.262111
35 8.111723
35 8.228758
35 8.207051
35 8.079807
35 8.237791
35 8.210799
35 8.315953
35 8.264325
35 8.176855
35 8.170242
35 8.305998
35 8.127533
35 8.467205
35 8.290958
35 8.334850
35 8.252428
35 8.287015
35 8.261144
35 8.158722
35 8.174651
35 8.331510
35 8.163752
35 8.197180
35 8.239450
35 8.357125
35 8.696210
35 8.492598
35 8.504591
35 8.595406
35 8.460874
35 8.700861
35 8.533164
35 8.691012
35 8.478403
35 8.628018
35 8.822135
35 8.741143
35 8.795367
35 8.394078
35 8.591610
35 8.581420
35 8.572813
35 8.733893
35 8.444178
35 8.600762
35 8.624759
35 8.634599
35 8.646592
35 8.537589
35 8.427393
35 8.537644
35 8.537004
35 8.821355
35 8.500372
35 8.512754
35 8.584648
35 8.519477
35 8.719008
35 8.708201
35 8.462632
35 8.723275
35 8.707126
35 8.381942
35 8.526927
35 8.621818
35 8.672299
35 8.480625
35 8.552974
35 8.520071
35 8.705089
35 8.443344
35 8.585236
35 8.483875
35 8.755271
35 8.584070
35 8.612599
35 8.579080
35 8.629821
35 8.398817
35 8.341672
35 8.551171
35 8.805317
35 8.588545
35 8.691739
35 8.731071
35 7.891037
35 7.970884
35 8.074167
35 7.921347
35 8.010581
35 7.918747
35 7.845441
35 8.036512
35 7.884066
35 7.921804
35 7.945424
35 7.964965
35 8.074696
35 7.971324
35 8.003728
35 7.800784
35 7.847380
35 8.020738
35 7.964363
35 7.883574
35 8.065010
35 7.971924
35 7.976964
35 7.978775
35 7.879400
35 8.020304
35 8.015284
35 7.975596
35 8.061371
35 7.950070
35 7.995920
35 7.961443
35 7.883266
35 7.896455
35 7.818574
35 7.942000
35 7.888569
35 7.828364
35 8.033359
35 7.918019
35 7.894674
35 7.985551
35 7.979845
35 8.120793
35 8.140925
35 8.010742
35 7.861140
35 8.069807
35 7.918388
35 8.022359
35 7.946595
35 7.998377
35 7.997227
35 7.900098
35 8.031926
35 8.175958
35 8.001320
35 8.116897
35 8.011789
35 8.064844
35 8.380744
35 8.399514
35 8.239615
35 8.517977
35 8.393438
35 8.362943
35 8.323239
35 8.320657
35 8.470358
35 8.386690
35 8.288071
35 8.350671
35 8.392381
35 8.435213
35 8.198562
35 8.342596
35 8.376886
35 8.381826
35 8.398766
35 8.381517
35 8.375870
35 8.343091
35 8.408024
35 8.300194
35 8.304298
35 8.389230
35 8.309811
35 8.347752
35 8.433068
35 8.408960
35 8.382302
35 8.554281
35 8.403752
35 8.390530
35 8.276054
35 8.222346
35 8.258120
35 8.327597
35 8.317199
35 8.294874
35 8.292753
35 8.321174
35 8.258886
35 8.306730
35 8.449886
35 8.319651
35 8.523666
35 8.367705
35 8.306603
35 8.323193
35 8.418367
35 8.380059
35 8.350945
35 8.417459
35 8.323658
35 8.398171
35 8.400934
35 8.388243
35 8.523184
35 8.328029
35 8.562802
35 8.511591
35 8.599655
35 8.472069
35 8.315798
35 8.490345
35 8.457879
35 8.711656
35 8.532137
35 8.649931
35 8.559553
35 8.659141
35 8.402637
35 8.433727
35 8.487593
35 8.467691
35 8.412113
35 8.360081
35 8.276797
35 8.430050
35 8.581419
35 8.406044
35 8.420510
35 8.591303
35 8.499567
35 8.280984
35 8.461742
35 8.570995
35 8.556439
35 8.591102
35 8.487251
35 8.387804
35 8.408058
35 8.546537
35 8.436057
35 8.532251
35 8.491497
35 8.349030
35 8.597258
35 8.496065
35 8.462998
35 8.489333
35 8.446486
35 8.349605
35 8.548422
35 8.377075
35 8.616616
35 8.543153
35 8.400769
35 8.617469
35 8.447355
35 8.724422
35 8.642659
35 8.547512
35 8.524967
35 8.614524
35 8.483766
35 8.597196
35 8.597878
35 8.432236
35 8.034378
35 8.070106
35 8.030636
35 8.026075
35 8.042928
35 8.020172
35 8.023514
35 8.110558
35 8.174600
35 8.098843
35 7.938692
35 7.915567
35 8.249085
35 7.955773
35 8.031023
35 8.045168
35 7.903699
35 8.034406
35 7.876674
35 8.191743
35 8.112964
35 8.030733
35 8.059997
35 8.198932
35 8.023817
35 8.017681
35 7.947672
35 8.001475
35 7.933808
35 7.917391
35 8.085064
35 8.115630
35 7.992972
35 8.060568
35 8.125197
35 8.051968
35 7.979310
35 8.042996
35 7.954957
35 8.079012
35 8.180800
35 8.024539
35 8.216312
35 8.186780
35 8.141250
35 8.047890
35 8.091354
35 8.033654
35 8.109831
35 8.147409
35 8.039463
35 8.108954
35 8.064807
35 8.110815
35 8.098141
35 8.165402
35 8.045768
35 7.965895
35 8.123691
35 8.140246
35 8.707744
35 8.915583
35 8.602708
35 8.738838
35 8.625887
35 8.695206
35 8.691964
35 8.599531
35 8.745025
35 8.922147
35 8.714469
35 8.866768
35 8.787939
35 8.863507
35 8.650718
35 8.832895
35 8.827035
35 8.618254
35 8.732255
35 8.909183
35 8.804731
35 8.782457
35 8.611656
35 8.741092
35 8.798229
35 8.825155
35 8.609023
35 8.733753
35 8.757105
35 8.815392
35 8.451468
35 8.770244
35 8.794740
35 8.691144
35 8.596530
35 8.562889
35 8.768330
35 8.848556
35 8.787162
35 8.705227
35 8.637329
35 8.760354
35 8.892443
35 8.736196
35 8.739512
35 8.677611
35 8.578163
35 8.533522
35 8.674978
35 8.767718
35 8.742665
35 8.683394
35 8.657829
35 8.897038
35 8.800887
35 8.570629
35 8.757122
35 8.944254
35 8.653448
35 8.936964
35 8.419432
35 8.386638
35 8.629047
35 8.371317
35 8.404267
35 8.369302
35 8.650734
35 8.585613
35 8.834886
35 8.309389
35 8.555556
35 8.450951
35 8.661320
35 8.743727
35 8.394147
35 8.562367
35 8.535171
35 8.467112
35 8.482941
35 8.344315
35 8.338345
35 8.644320
35 8.544922
35 8.639015
35 8.473220
35 8.431615
35 8.705526
35 8.418437
35 8.604237
35 8.604910
35 8.438922
35 8.436726
35 8.466659
35 8.499671
35 8.462282
35 8.337714
35 8.462021
35 8.630445
35 8.811702
35 8.301146
35 8.347889
35 8.669362
35 8.645030
35 8.397013
35 8.580355
35 8.423077
35 8.628453
35 8.388993
35 8.376847
35 8.462965
35 8.664530
35 8.479228
35 8.448036
35 8.271926
35 8.547435
35 8.495701
35 8.628813
35 8.677108
35 8.540092
35 8.556554
35 8.705692
35 8.767511
35 8.991551
35 8.995137
35 9.059891
35 8.761302
35 8.865494
35 8.890174
35 9.002838
35 9.022808
35 8.735274
35 9.023096
35 8.923358
35 8.838834
35 8.854709
35 8.775101
35 8.975334
35 8.980085
35 9.028233
35 9.213928
35 8.821456
35 8.934395
35 9.110867
35 8.836281
35 9.239599
35 8.996128
35 8.724921
35 8.802602
35 8.912698
35 8.891560
35 8.860244
35 8.861698
35 9.116993
35 8.829319
35 8.938420
35 9.132243
35 9.159771
35 9.043424
35 8.846803
35 8.674956
35 8.989650
35 8.843259
35 9.177745
35 9.187161
35 9.233146
35 8.851097
35 8.650785
35 8.837660
35 8.849159
35 8.814756
35 8.860867
35 9.106029
35 8.955413
35 9.123085
35 8.988582
35 8.907306
35 8.864674
35 8.954303
35 8.937216
35 9.045274
35 8.220183
35 8.234471
35 8.297109
35 8.253600
35 8.097537
35 8.100482
35 8.121464
35 8.131516
35 8.217608
35 8.387968
35 8.215664
35 8.314754
35 8.242827
35 8.318091
35 8.176479
35 8.255052
35 8.263478
35 8.306814
35 8.189410
35 8.263776
35 8.295005
35 8.258620
35 8.185926
35 8.134490
35 8.107009
35 8.342237
35 8.155018
35 8.274627
35 8.366580
35 8.197270
35 8.139299
35 8.311787
35 8.308189
35 8.243792
35 8.008281
35 8.265404
35 8.325933
35 8.486305
35 8.279234
35 8.363738
35 8.158378
35 8.219363
35 8.326051
35 8.124987
35 8.101113
35 8.199541
35 8.252250
35 8.224341
35 8.313285
35 8.110578
35 8.177296
35 8.235415
35 8.294665
35 8.447774
35 8.274961
35 8.364292
35 8.313300
35 8.317149
35 8.250025
35 8.121158
35 8.558696
35 8.379186
35 8.561148
35 8.638304
35 8.671847
35 8.682623
35 8.483882
35 8.630178
35 8.601856
35 8.667444
35 8.307567
35 8.648431
35 8.396997
35 8.438893
35 8.323062
35 8.544312
35 8.530038
35 8.637024
35 8.413309
35 8.540469
35 8.746636
35 8.579995
35 8.452399
35 8.562244
35 8.398909
35 8.406035
35 8.448374
35 8.620861
35 8.667075
35 8.443619
35 8.419726
35 8.487936
35 8.692304
35 8.665298
35 8.436221
35 8.538119
35 8.707455
35 8.521313
35 8.517130
35 8.683026
35 8.666143
35 8.618415
35 8.411572
35 8.557203
35 8.609045
35 8.479284
35 8.614562
35 8.503401
35 8.513387
35 8.517786
35 8.550134
35 8.451341
35 8.469210
35 8.482502
35 8.467217
35 8.671970
35 8.534455
35 8.454490
35 8.504115
35 8.692427
35 8.419012
35 8.300912
35 8.207682
35 8.345219
35 8.392009
35 8.300582
35 8.486109
35 8.304026
35 8.137503
35 8.244550
35 8.312506
35 8.418421
35 8.429128
35 8.238738
35 8.301319
35 8.382764
35 8.449250
35 8.270091
35 8.308573
35 8.378990
35 8.403050
35 8.394991
35 8.267774
35 8.392697
35 8.298661
35 8.352384
35 8.198538
35 8.513788
35 8.256160
35 8.458718
35 8.322414
35 8.410108
35 8.486140
35 8.314844
35 8.370509
35 8.405483
35 8.329745
35 8.273795
35 8.582934
35 8.438384
35 8.233289
35 8.351622
35 8.554246
35 8.553782
35 8.190725
35 8.244295
35 8.103919
35 8.129644
35 8.212891
35 8.432161
35 8.279636
35 8.418247
35 8.369273
35 8.431914
35 8.315436
35 8.393708
35 8.383276
35 8.476584
35 8.241010
35 8.330337
35 8.260698
35 8.039027
35 8.205163
35 8.356884
35 8.175139
35 8.247850
35 8.150961
35 8.265549
35 8.314551
35 8.095513
35 8.216458
35 8.168821
35 8.425349
35 8.173945
35 8.024603
35 8.257176
35 8.157619
35 8.166976
35 8.281456
35 8.226685
35 8.220570
35 8.301602
35 8.137819
35 7.999670
35 8.260097
35 8.229191
35 8.319205
35 8.305743
35 8.223598
35 8.288393
35 8.136782
35 8.056049
35 8.114716
35 8.188698
35 8.380707
35 8.325910
35 8.144244
35 8.248855
35 8.163168
35 8.265511
35 8.226890
35 8.316644
35 8.178605
35 8.130377
35 8.037889
35 8.030074
35 8.145149
35 8.213918
35 8.057848
35 8.375151
35 8.248927
35 8.088926
35 8.322433
35 8.441759
35 8.154763
35 8.167616
35 8.156076
35 8.168746
35 8.091389
35 8.119410
35 8.518632
35 8.475266
35 8.388527
35 8.337926
35 8.406580
35 8.443765
35 8.581560
35 8.537697
35 8.496890
35 8.560687
35 8.472449
35 8.510228
35 8.369402
35 8.440543
35 8.347097
35 8.418299
35 8.334511
35 8.196546
35 8.371750
35 8.444217
35 8.446807
35 8.752314
35 8.503454
35 8.367973
35 8.529183
35 8.256795
35 8.418117
35 8.356148
35 8.342573
35 8.542150
35 8.583642
35 8.508774
35 8.405530
35 8.406690
35 8.497046
35 8.304753
35 8.442315
35 8.359068
35 8.506080
35 8.521315
35 8.555887
35 8.523061
35 8.446843
35 8.447688
35 8.395052
35 8.335199
35 8.396739
35 8.446171
35 8.357881
35 8.391583
35 8.236853
35 8.376669
35 8.340163
35 8.535528
35 8.582338
35 8.198737
35 8.465862
35 8.460561
35 8.312387
35 8.475246
35 8.208209
35 8.236197
35 8.120050
35 8.157296
35 8.279773
35 8.456362
35 8.552870
35 8.357727
35 8.243834
35 8.428445
35 8.168890
35 8.156478
35 8.176440
35 8.233387
35 8.380407
35 8.348249
35 8.323463
35 8.354968
35 8.367789
35 8.257742
35 8.285204
35 8.403521
35 8.168060
35 8.278326
35 8.315423
35 8.257503
35 8.062608
35 8.185026
35 8.284945
35 8.315502
35 8.392055
35 8.242729
35 8.123897
35 8.352566
35 8.342725
35 8.206805
35 8.216973
35 8.373891
35 8.147822
35 8.121374
35 8.451836
35 8.191363
35 8.103095
35 7.895377
35 8.331242
35 8.400014
35 8.243195
35 8.259842
35 8.307343
35 8.365775
35 8.234521
35 8.530716
35 8.375607
35 8.365096
35 8.292865
35 8.398146
35 8.337719
35 8.383312
35 8.535295
35 8.303595
35 8.904003
35 8.898178
35 8.829782
35 8.914682
35 8.797611
35 8.961794
35 8.956602
35 9.027178
35 8.840773
35 8.695925
35 9.044855
35 8.820886
35 8.739881
35 8.715997
35 8.670094
35 8.790707
35 8.878398
35 8.870231
35 9.071881
35 8.879655
35 8.772979
35 9.024816
35 9.054635
35 8.890092
35 9.032711
35 8.850776
35 8.918809
35 8.930573
35 8.751430
35 8.706483
35 8.766932
35 8.825096
35 8.646291
35 8.686996
35 8.720403
35 8.405931
35 8.859902
35 9.067966
35 8.822742
35 8.815690
35 8.689909
35 8.988247
35 9.164169
35 8.855600
35 8.546537
35 8.613329
35 8.781214
35 8.708190
35 8.897520
35 8.801830
35 8.994619
35 8.915385
35 8.776462
35 8.865657
35 8.922070
35 8.775169
35 8.749071
35 8.784864
35 8.721672
35 8.924583
35 7.982201
35 7.990717
35 8.212222
35 7.971826
35 8.142476
35 8.067362
35 8.155846
35 8.254462
35 8.123764
35 7.998918
35 7.947738
35 8.043179
35 8.028962
35 8.121635
35 8.164042
35 8.031677
35 8.174527
35 7.891212
35 8.139578
35 8.112361
35 8.116984
35 7.973430
35 8.020579
35 8.143270
35 7.987289
35 8.122178
35 8.175694
35 8.099956
35 8.111848
35 8.067426
35 8.264518
35 7.960564
35 8.179494
35 8.215810
35 8.077296
35 7.913684
35 8.029840
35 7.960364
35 8.060527
35 8.029667
35 8.081105
35 7.925776
35 7.921863
35 8.085482
35 8.083869
35 7.847820
35 8.113371
35 8.083312
35 8.087061
35 8.072927
35 8.020736
35 8.127247
35 8.042858
35 8.076520
35 8.031916
35 7.925805
35 8.123107
35 8.088809
35 8.201515
35 8.129348
35 8.697756
35 8.373587
35 8.477491
35 8.713238
35 8.691886
35 8.678894
35 8.595362
35 8.606027
35 8.812683
35 8.550926
35 8.734602
35 8.395166
35 8.512817
35 8.724277
35 8.585096
35 8.528574
35 8.537478
35 8.406157
35 8.742845
35 8.654416
35 8.705072
35 8.495695
35 8.710660
35 8.583463
35 8.649655
35 8.709368
35 8.557276
35 8.483708
35 8.711404
35 8.755830
35 8.851992
35 8.877908
35 8.497915
35 8.581842
35 8.596706
35 8.591769
35 8.677578
35 8.865384
35 8.758043
35 8.832048
35 8.685896
35 8.589666
35 8.634671
35 8.415236
35 8.766284
35 8.647675
35 8.742032
35 8.542923
35 8.668101
35 8.532148
35 8.613206
35 8.316269
35 8.436856
35 8.580422
35 8.377946
35 8.527964
35 8.456371
35 8.388525
35 8.664080
35 8.379910
35 7.986353
35 8.158942
35 8.144638
35 8.029858
35 8.089810
35 8.093438
35 8.074197
35 8.026490
35 8.089637
35 8.118185
35 8.059807
35 8.068296
35 8.121609
35 8.196980
35 8.111663
35 8.071702
35 8.203292
35 8.114280
35 8.171019
35 8.095221
35 8.151980
35 8.016550
35 8.163738
35 8.238707
35 8.047661
35 8.172360
35 8.063336
35 7.998430
35 8.075735
35 8.125798
35 8.078516
35 8.083005
35 8.191143
35 7.917644
35 8.052279
35 8.067155
35 8.072076
35 8.166293
35 8.092921
35 8.198221
35 8.107382
35 8.068906
35 8.107359
35 8.014722
35 8.188347
35 8.091337
35 8.053388
35 7.973492
35 8.148649
35 8.179858
35 8.030038
35 8.258436
35 8.103351
35 7.940337
35 8.173135
35 8.034634
35 8.059757
35 8.055760
35 7.990465
35 8.144565
35 8.556911
35 8.334826
35 8.389439
35 8.483983
35 8.364348
35 8.363363
35 8.654136
35 8.459499
35 8.447068
35 8.399079
35 8.273630
35 8.318862
35 8.356265
35 8.437058
35 8.324364
35 8.442545
35 8.313282
35 8.353087
35 8.399419
35 8.372136
35 8.441033
35 8.456437
35 8.366640
35 8.491751
35 8.397696
35 8.441527
35 8.465371
35 8.528244
35 8.226158
35 8.470525
35 8.467124
35 8.551592
35 8.487518
35 8.509046
35 8.386238
35 8.485469
35 8.302658
35 8.568577
35 8.416536
35 8.388201
35 8.327364
35 8.248780
35 8.410032
35 8.355169
35 8.419858
35 8.468097
35 8.638797
35 8.395656
35 8.324013
35 8.391740
35 8.436011
35 8.555075
35 8.489886
35 8.336563
35 8.430259
35 8.433486
35 8.387533
35 8.380088
35 8.561238
35 8.416857
35 8.642296
35 8.804732
35 8.658529
35 8.850073
35 8.643457
35 8.745220
35 8.950772
35 8.755546
35 8.852849
35 8.634199
35 8.684744
35 8.724985
35 8.893555
35 8.734231
35 8.700368
35 8.816797
35 8.707782
35 8.815689
35 8.542939
35 8.557027
35 8.809543
35 9.104818
35 9.102597
35 8.701195
35 8.636796
35 8.759589
35 8.761753
35 8.863495
35 8.844433
35 9.017990
35 8.943027
35 8.818932
35 8.810719
35 8.810577
35 8.947675
35 8.860330
35 8.760150
35 8.633222
35 8.565898
35 8.836404
35 8.473673
35 8.687056
35 8.842879
35 9.150738
35 9.482455
35 8.659923
35 8.779315
35 8.854443
35 8.605441
35 8.579564
35 8.640568
35 8.821362
35 8.785870
35 8.885817
35 8.739379
35 8.387562
35 8.453357
35 8.813814
35 8.428531
35 8.887896
35 8.655333
35 8.734610
35 8.365740
35 8.688540
35 8.603192
35 8.503315
35 8.610915
35 8.395103
35 8.584086
35 8.419012
35 8.671698
35 8.660497
35 8.606856
35 8.628840
35 8.592102
35 8.567291
35 8.610637
35 8.692777
35 8.518987
35 8.519004
35 8.349841
35 8.518253
35 8.649946
35 8.674964
35 8.471359
35 8.715444
35 8.388546
35 8.683398
35 8.519096
35 8.619726
35 8.583702
35 8.640514
35 8.645555
35 8.514409
35 8.697538
35 8.413677
35 8.537916
35 8.507205
35 8.541245
35 8.533439
35 8.607734
35 8.741601
35 8.639109
35 8.503186
35 8.717594
35 8.565632
35 8.474646
35 8.485253
35 8.470862
35 8.578871
35 8.695828
35 8.480733
35 8.710022
35 8.945538
35 8.544365
35 8.689832
35 8.544241
35 8.641746
35 8.528065
35 8.655458
35 8.197361
35 7.941023
35 8.027607
35 7.853414
35 7.928032
35 7.992177
35 7.931654
35 8.128389
35 7.963695
35 8.007560
35 8.032615
35 8.102848
35 7.929943
35 7.977719
35 7.962105
35 7.983013
35 7.960715
35 8.024924
35 8.097156
35 8.097152
35 8.019421
35 8.004257
35 7.898549
35 8.040079
35 8.124139
35 7.972543
35 7.949060
35 8.145200
35 7.974276
35 7.962726
35 7.951162
35 8.166191
35 7.996608
35 8.004539
35 8.120530
35 7.976701
35 8.035505
35 7.902430
35 8.045716
35 7.910323
35 8.060212
35 7.899211
35 8.139353
35 7.971056
35 7.945735
35 7.982017
35 8.039545
35 7.916768
35 8.085310
35 8.089981
35 7.936705
35 8.075762
35 8.022137
35 8.013291
35 7.980620
35 8.013353
35 7.980060
35 7.996647
35 7.897258
35 7.990618
35 8.447490
35 8.669251
35 8.721319
35 8.739307
35 8.633754
35 8.566450
35 8.761287
35 8.798251
35 8.547987
35 8.893937
35 8.841381
35 8.719134
35 8.603732
35 8.635317
35 8.640545
35 8.551117
35 8.449938
35 8.581713
35 8.642981
35 8.593597
35 8.845156
35 8.656819
35 8.659957
35 8.695325
35 8.730256
35 8.558172
35 8.591772
35 8.562757
35 8.519288
35 8.724546
35 8.636791
35 8.612662
35 8.644992
35 8.749274
35 8.693769
35 8.775521
35 8.771330
35 8.644126
35 8.841207
35 8.660453
35 8.837695
35 8.808894
35 8.908545
35 9.036734
35 8.810414
35 8.671506
35 8.638093
35 8.683462
35 8.570001
35 8.621367
35 8.544521
35 8.615794
35 8.712950
35 8.639148
35 8.800752
35 8.588063
35 8.842497
35 8.918409
35 8.626676
35 8.691898
35 9.154491
35 9.268349
35 9.129650
35 9.173309
35 9.371627
35 9.044138
35 9.330448
35 9.315764
35 9.788736
35 9.888822
35 9.713964
35 9.535193
35 9.461724
35 9.118020
35 9.104547
35 9.406660
35 9.730731
35 9.302672
35 9.316600
35 9.155187
35 9.058483
35 9.030885
35 8.775650
35 8.899827
35 9.128925
35 9.271194
35 9.219143
35 9.057687
35 9.057582
35 9.010071
35 9.160512
35 9.304263
35 9.420317
35 8.929859
35 9.086981
35 9.411523
35 9.112903
35 9.175571
35 9.281461
35 9.466552
35 9.124940
35 9.259038
35 8.863803
35 9.086341
35 9.330473
35 9.111181
35 9.363313
35 9.126939
35 9.047009
35 9.355352
35 9.273957
35 9.074570
35 8.977921
35 8.919382
35 9.092184
35 9.219945
35 8.984861
35 9.024607
35 9.094000
35 9.086508
35 9.026670
35 9.118108
35 9.227300
35 9.085247
35 9.203848
35 8.973905
35 8.799732
35 9.079382
35 8.861503
35 8.728404
35 8.784758
35 8.712175
35 8.882825
35 8.671101
35 9.095308
35 9.197235
35 8.904136
35 8.508667
35 9.022655
35 8.945142
35 8.971621
35 9.099432
35 9.044890
35 9.041691
35 9.070151
35 8.694307
35 9.120668
35 9.063093
35 8.903513
35 8.901511
35 9.069819
35 8.747398
35 8.898345
35 8.967244
35 8.798213
35 8.943892
35 8.825166
35 8.847107
35 8.934980
35 9.049694
35 9.234226
35 9.065369
35 8.754721
35 9.042597
35 8.982564
35 9.036715
35 9.152526
35 9.038614
35 9.060257
35 9.218173
35 9.074703
35 9.052267
35 8.994482
35 8.958141
35 8.962093
35 9.127700
35 8.771148
35 9.057422
35 8.864233
35 9.067588
35 8.899462
35 8.732507
35 8.481747
35 8.649447
35 8.491792
35 8.630458
35 8.819088
35 8.630050
35 8.824564
35 8.555259
35 8.801929
35 8.604179
35 8.743349
35 8.653716
35 8.691949
35 8.635051
35 8.804265
35 8.643133
35 8.688181
35 8.576014
35 8.452566
35 8.644483
35 8.717717
35 8.747053
35 8.742041
35 8.701530
35 8.670864
35 8.649024
35 8.739008
35 8.760183
35 8.778278
35 8.559809
35 8.464075
35 8.646382
35 8.489305
35 8.736008
35 8.852873
35 8.806135
35 8.568021
35 8.842970
35 8.555985
35 8.661328
35 8.851753
35 8.523774
35 8.631070
35 8.523739
35 8.685790
35 8.821979
35 8.912368
35 8.961087
35 8.697707
35 8.615939
35 8.847065
35 8.758615
35 8.563092
35 8.847087
35 8.725179
35 8.862399
35 8.823269
35 8.621033
35 8.972084
35 8.886657
35 8.754945
35 9.020024
35 8.874731
35 8.960194
35 8.727355
35 8.981492
35 8.842279
35 8.835340
35 8.851779
35 8.673018
35 8.931910
35 8.826520
35 8.955632
35 8.961487
35 8.965570
35 8.882179
35 8.938746
35 8.882219
35 8.967075
35 8.853395
35 9.004070
35 9.066986
35 9.148997
35 8.796982
35 8.863664
35 8.844115
35 8.823748
35 8.816445
35 9.072807
35 8.930779
35 8.875810
35 8.920325
35 8.926591
35 9.062061
35 8.977236
35 8.630814
35 8.797356
35 8.955679
35 8.673036
35 8.887165
35 8.664943
35 9.062007
35 9.132508
35 8.647781
35 8.867706
35 9.053524
35 9.031080
35 8.878089
35 9.070464
35 8.916907
35 8.851876
35 8.861717
35 8.921589
35 8.751307
35 9.029227
35 8.777933
35 8.923825
35 8.883214
35 8.859182
35 8.927405
35 8.653602
35 8.576379
35 8.596866
35 8.499899
35 8.703793
35 8.489669
35 8.620354
35 8.565462
35 8.805458
35 8.757551
35 8.984080
35 8.635689
35 8.756214
35 8.725837
35 8.712514
35 8.746335
35 8.853391
35 8.965644
35 8.690869
35 8.498927
35 8.798290
35 8.857723
35 8.807853
35 8.540245
35 8.712642
35 8.590537
35 8.893960
35 8.650844
35 8.547317
35 8.544080
35 8.644486
35 8.642842
35 8.804644
35 8.827390
35 8.899855
35 8.405225
35 8.605725
35 8.700823
35 8.735437
35 8.612533
35 8.973357
35 8.865420
35 8.980497
35 8.860912
35 8.566530
35 8.713056
35 8.557736
35 8.567915
35 8.643559
35 8.773383
35 8.716727
35 8.845636
35 8.648696
35 8.634703
35 8.988929
35 8.872374
35 8.710264
35 9.060028
35 8.557064
35 8.716431
35 8.544613
35 8.592988
35 8.627598
35 8.775158
35 8.677180
35 8.492892
35 8.619216
35 8.669950
35 8.521384
35 8.718702
35 8.411265
35 8.633313
35 8.601944
35 8.862805
35 8.522876
35 8.692559
35 8.558259
35 8.532606
35 8.676772
35 8.648637
35 8.589406
35 8.567544
35 8.572679
35 8.630211
35 8.792500
35 8.492161
35 8.628616
35 8.639607
35 8.560520
35 8.476062
35 8.931269
35 8.516317
35 8.715047
35 8.512453
35 8.633067
35 8.620939
35 8.535280
35 8.692343
35 8.588695
35 8.719928
35 8.714880
35 8.468293
35 8.669717
35 8.437209
35 8.731933
35 8.653113
35 8.869489
35 8.687295
35 8.564554
35 8.784501
35 8.597459
35 8.524240
35 8.688239
35 8.624531
35 8.690066
35 8.821839
35 8.735638
35 8.553660
35 8.062555
35 8.175914
35 8.222430
35 8.394652
35 8.016883
35 8.084975
35 8.196293
35 8.338432
35 8.185196
35 8.361598
35 8.141176
35 8.104363
35 8.121261
35 8.102481
35 8.224877
35 8.065898
35 8.300520
35 8.320585
35 8.120306
35 8.191010
35 8.168346
35 8.277361
35 8.174553
35 8.280567
35 8.221236
35 8.060716
35 8.292728
35 8.230722
35 7.978114
35 8.100149
35 8.101175
35 8.117149
35 8.439586
35 8.084804
35 8.236655
35 8.280392
35 8.276817
35 8.095258
35 8.049392
35 8.064377
35 8.288730
35 8.178715
35 8.169548
35 8.052631
35 8.202837
35 8.305156
35 8.151563
35 8.038561
35 8.229048
35 8.204752
35 8.158820
35 8.160593
35 8.251951
35 8.279069
35 8.208912
35 8.215730
35 8.069225
35 8.222763
35 8.141088
35 8.141649
35 8.494654
35 8.198645
35 8.682828
35 8.379994
35 8.419708
35 8.406954
35 8.224189
35 8.361244
35 8.409652
35 8.260719
35 8.447077
35 8.360596
35 8.244990
35 8.272051
35 8.403060
35 8.386629
35 8.610068
35 8.500311
35 8.343902
35 8.487957
35 8.466835
35 8.388558
35 8.583191
35 8.159401
35 8.457156
35 8.177557
35 8.237615
35 8.252524
35 8.295023
35 8.401037
35 8.326981
35 8.513819
35 8.442359
35 8.243133
35 8.412645
35 8.306939
35 8.390345
35 8.339257
35 8.091179
35 8.335178
35 8.329186
35 8.421403
35 8.362926
35 8.332992
35 8.379188
35 8.409054
35 8.570685
35 8.519874
35 8.312926
35 8.486088
35 8.549000
35 8.496539
35 8.461449
35 8.493263
35 8.360052
35 8.427721
35 8.203791
35 8.336880
35 8.440694
35 8.274073
35 8.277542
35 8.225436
35 8.072289
35 8.142105
35 8.041138
35 8.053371
35 8.069844
35 8.128800
35 8.118903
35 8.067912
35 8.093504
35 8.306334
35 8.151297
35 8.074051
35 7.995543
35 8.178330
35 8.219098
35 7.980776
35 8.086294
35 8.181955
35 8.163993
35 8.240254
35 8.220743
35 8.193490
35 8.071105
35 8.068574
35 8.179182
35 8.416559
35 8.142066
35 8.108888
35 8.088365
35 8.005862
35 8.271057
35 8.014898
35 8.008309
35 8.269410
35 8.190729
35 8.108864
35 8.401124
35 8.026043
35 8.035302
35 8.240924
35 8.134315
35 8.186915
35 8.066905
35 8.207173
35 8.168381
35 8.070695
35 8.166860
35 8.272041
35 8.011487
35 8.036037
35 7.943580
35 8.133502
35 8.236654
35 8.046878
35 8.092401
35 8.221365
35 8.162420
35 8.161277
35 8.318130
35 8.626015
35 8.179870
35 8.304626
35 8.297392
35 8.389817
35 8.466216
35 8.275137
35 8.385522
35 8.488685
35 8.456913
35 8.344021
35 8.281583
35 8.336124
35 8.756936
35 8.429674
35 8.402659
35 8.466236
35 8.318658
35 8.608893
35 8.244578
35 8.343915
35 8.526298
35 8.530334
35 8.385488
35 8.475823
35 8.647140
35 8.557482
35 8.605116
35 8.380102
35 8.386515
35 8.427937
35 8.419767
35 8.213821
35 8.452175
35 8.397507
35 8.319417
35 8.427103
35 8.404406
35 8.508349
35 8.354089
35 8.230612
35 8.383697
35 8.466055
35 8.438460
35 8.661926
35 8.463713
35 8.387250
35 8.305965
35 8.368942
35 8.341624
35 8.331273
35 8.705268
35 8.709505
35 8.669492
35 8.682891
35 8.449115
35 8.409390
35 8.433889
35 8.428794
35 9.010198
35 9.074188
35 8.980688
35 8.925459
35 9.263211
35 9.103131
35 9.469098
35 9.232977
35 9.015923
35 9.190400
35 9.208414
35 9.385421
35 9.090323
35 9.141773
35 9.291703
35 9.140527
35 9.356074
35 9.091712
35 9.258800
35 9.149665
35 9.148858
35 9.176247
35 8.939208
35 9.037755
35 9.178346
35 9.176479
35 9.584419
35 9.366255
35 9.218426
35 9.344474
35 8.953403
35 9.301556
35 9.305911
35 9.271132
35 9.114969
35 9.061096
35 9.278087
35 9.558049
35 9.141900
35 9.323573
35 9.079030
35 9.253414
35 9.455633
35 9.396428
35 9.265185
35 9.379410
35 9.091588
35 9.019428
35 9.359039
35 9.147371
35 9.197018
35 9.050358
35 9.001985
35 9.058172
35 9.087435
35 9.388427
35 9.206339
35 8.986274
35 8.885429
35 9.032062
35 8.746156
35 8.597381
35 8.930628
35 8.692439
35 8.890727
35 9.005036
35 8.966658
35 8.692205
35 8.719288
35 8.864911
35 8.658791
35 8.781462
35 8.490481
35 8.773721
35 8.868134
35 8.678644
35 8.893472
35 8.657213
35 8.769224
35 8.736756
35 8.650330
35 8.756384
35 8.827975
35 8.747999
35 8.971599
35 8.823853
35 8.860515
35 8.654647
35 8.803124
35 8.517270
35 8.939691
35 8.886788
35 8.739296
35 8.707934
35 8.891627
35 8.751440
35 8.763184
35 8.935949
35 8.830828
35 8.927323
35 8.748104
35 8.649410
35 8.644216
35 8.741102
35 8.592689
35 8.536888
35 8.713911
35 8.762616
35 8.882979
35 8.707406
35 8.930071
35 8.729989
35 8.858602
35 9.027893
35 8.904526
35 8.924542
35 8.890545
35 8.956509
35 8.763598
35 8.927814
35 8.433108
35 8.802985
35 8.575685
35 8.501920
35 8.708236
35 8.691758
35 8.465313
35 8.642515
35 8.643328
35 8.608389
35 8.418984
35 8.467216
35 8.659749
35 8.747911
35 8.402068
35 8.715416
35 8.642478
35 8.398791
35 8.635823
35 8.454408
35 8.247687
35 8.528015
35 8.500556
35 8.387170
35 8.743303
35 8.475927
35 8.430112
35 8.680502
35 8.450158
35 8.471093
35 8.515035
35 8.379151
35 8.437366
35 8.680865
35 8.581229
35 8.401942
35 8.458683
35 8.433363
35 8.494431
35 8.543995
35 8.608051
35 8.503670
35 8.470863
35 8.395043
35 8.527694
35 8.462401
35 8.498265
35 8.566318
35 8.482686
35 8.478887
35 8.564012
35 8.605844
35 8.527317
35 8.717302
35 8.589562
35 8.668162
35 8.388012
35 8.584002
35 8.724678
35 8.498561
35 8.060884
35 8.204275
35 8.159784
35 8.118377
35 8.213873
35 8.436868
35 8.234774
35 8.147122
35 8.047903
35 8.170686
35 8.258888
35 8.346632
35 8.188694
35 8.208410
35 8.203201
35 8.229158
35 8.194269
35 8.208775
35 8.176188
35 8.371269
35 8.259842
35 8.279013
35 8.395774
35 8.153859
35 8.160328
35 8.390179
35 8.377011
35 8.297162
35 8.276713
35 8.317119
35 8.280150
35 8.235682
35 8.229439
35 8.370890
35 8.299080
35 8.197805
35 8.461554
35 8.070091
35 8.102080
35 8.312451
35 8.103115
35 8.154255
35 8.309458
35 8.161295
35 8.208048
35 8.204876
35 8.226239
35 8.341289
35 8.266778
35 8.423648
35 8.379261
35 8.198402
35 8.131679
35 8.100672
35 8.373904
35 8.245205
35 8.318409
35 8.175980
35 8.289797
35 8.318005
35 8.937919
35 9.018606
35 9.321566
35 9.154446
35 8.979429
35 9.144760
35 9.142775
35 9.220388
35 9.060273
35 8.922263
35 9.360982
35 9.154801
35 9.160120
35 9.285484
35 9.125714
35 9.130442
35 8.998437
35 9.144704
35 9.055868
35 9.140333
35 9.152099
35 9.164506
35 9.239790
35 9.056341
35 8.985586
35 8.938243
35 9.111111
35 9.231299
35 9.126269
35 9.242586
35 8.999027
35 8.742049
35 9.226119
35 8.908704
35 9.149076
35 8.937371
35 8.861331
35 9.054693
35 8.921841
35 9.016889
35 9.321795
35 8.963859
35 9.159228
35 9.170839
35 9.101070
35 9.201742
35 9.196973
35 9.182193
35 9.148818
35 9.143757
35 8.791191
35 9.055138
35 9.120951
35 9.166006
35 9.032289
35 9.228774
35 8.991241
35 9.257183
35 9.153798
35 9.395969
35 8.642025
35 8.636527
35 8.729243
35 8.674494
35 8.628935
35 8.636643
35 8.459244
35 8.788925
35 8.695242
35 8.588752
35 8.538768
35 8.671057
35 8.722667
35 8.637553
35 8.608950
35 8.713458
35 8.732268
35 8.820188
35 8.487409
35 8.704215
35 8.884237
35 8.747705
35 8.806354
35 8.817758
35 9.156573
35 8.860733
35 8.520403
35 8.535304
35 8.630778
35 8.738090
35 8.597612
35 8.597999
35 8.863640
35 8.611318
35 8.546592
35 8.507847
35 8.690276
35 8.536967
35 8.755496
35 8.749674
35 8.710365
35 8.863535
35 8.717961
35 8.915426
35 8.635522
35 8.653375
35 8.948885
35 8.598597
35 8.605217
35 8.679557
35 8.625321
35 8.862613
35 8.676526
35 8.296984
35 8.814384
35 8.697631
35 8.648205
35 8.408515
35 8.696782
35 8.708080
35 8.168466
35 8.005446
35 8.138991
35 8.137754
35 8.151002
35 8.172073
35 7.946421
35 8.132552
35 8.212945
35 8.275685
35 8.350947
35 8.008821
35 8.355940
35 8.154678
35 8.238750
35 8.294359
35 8.454338
35 8.373145
35 8.282722
35 8.346633
35 8.275532
35 8.287592
35 8.200550
35 8.154052
35 8.332523
35 8.455081
35 8.290553
35 8.159197
35 8.294666
35 8.137368
35 8.213307
35 8.038110
35 8.184163
35 8.224141
35 7.994372
35 8.199844
35 8.217877
35 8.080129
35 8.284428
35 8.312845
35 8.139212
35 8.277307
35 8.281688
35 8.368229
35 8.239859
35 8.206733
35 8.304527
35 8.559623
35 8.161842
35 8.217227
35 8.264195
35 8.160294
35 8.148416
35 8.113491
35 8.407590
35 8.211945
35 8.251932
35 8.204695
35 8.243634
35 8.342146
35 8.461056
35 8.279202
35 8.275578
35 8.205480
35 8.347338
35 8.410501
35 8.460687
35 8.318731
35 8.426938
35 8.547406
35 8.501838
35 8.432972
35 8.388448
35 8.319910
35 8.472259
35 8.661507
35 8.416800
35 8.482404
35 8.553790
35 8.560770
35 8.419932
35 8.374334
35 8.354806
35 8.521963
35 8.316693
35 8.385265
35 8.492955
35 8.574701
35 8.520460
35 8.433106
35 8.314487
35 8.501479
35 8.415158
35 8.488359
35 8.631998
35 8.542093
35 8.459325
35 8.475285
35 8.359053
35 8.463306
35 8.568693
35 8.261445
35 8.497149
35 8.401771
35 8.489113
35 8.434004
35 8.344970
35 8.553946
35 8.566597
35 8.407178
35 8.675418
35 8.568177
35 8.337996
35 8.496929
35 8.565141
35 8.423907
35 8.308213
35 8.360206
35 8.383462
35 8.341584
35 8.529427
35 8.476309
35 8.643229
35 8.749683
35 8.587547
35 8.881781
35 8.704817
35 8.771394
35 8.932117
35 8.995423
35 8.646343
35 8.678346
35 8.769290
35 8.643383
35 8.672940
35 8.605517
35 8.365562
35 8.649553
35 8.677348
35 8.728484
35 8.866807
35 8.636409
35 8.423683
35 8.342277
35 8.810503
35 8.605683
35 8.439268
35 8.694962
35 8.821258
35 8.880378
35 8.788289
35 8.578125
35 8.925089
35 9.001941
35 8.387066
35 8.318579
35 8.497158
35 8.512490
35 8.534282
35 8.583849
35 8.419345
35 8.393721
35 8.319882
35 8.428084
35 8.361078
35 8.435374
35 8.692091
35 8.582179
35 8.809845
35 8.687313
35 8.416061
35 8.567832
35 8.542594
35 8.527413
35 8.361716
35 8.398684
35 8.745596
35 8.635356
35 8.898126
35 8.823365
35 7.924794
35 7.949505
35 7.995976
35 8.059591
35 8.024427
35 8.099440
35 8.053041
35 7.842756
35 8.050241
35 8.020387
35 7.982754
35 7.999138
35 8.111344
35 8.176234
35 8.144319
35 8.113936
35 8.090125
35 8.059147
35 7.911585
35 8.050904
35 8.187243
35 8.165098
35 8.051844
35 7.914458
35 7.965353
35 8.180089
35 8.033170
35 8.032149
35 8.067836
35 8.192098
35 8.138184
35 8.130207
35 7.960677
35 8.059157
35 7.990104
35 8.016501
35 7.948801
35 7.992874
35 8.151941
35 8.023455
35 7.925333
35 7.898751
35 8.083046
35 8.126431
35 7.982052
35 8.024133
35 8.117710
35 8.038599
35 8.062976
35 8.140770
35 8.033656
35 8.080711
35 8.051374
35 8.124173
35 7.955650
35 8.163632
35 7.914633
35 8.186397
35 8.106708
35 8.016646
35 8.045505
35 8.142645
35 7.928993
35 7.866632
35 8.016119
35 7.980214
35 8.088358
35 7.956870
35 7.900799
35 8.000703
35 8.050063
35 8.248910
35 8.199926
35 7.838924
35 7.959595
35 8.232791
35 8.002489
35 7.910733
35 7.932836
35 8.258624
35 8.015508
35 7.947615
35 7.935002
35 8.088857
35 8.025349
35 8.060825
35 8.044423
35 7.828100
35 8.209359
35 8.006803
35 7.947728
35 7.886298
35 7.889153
35 7.837664
35 7.901530
35 7.829206
35 8.131694
35 8.104408
35 8.072266
35 8.143118
35 7.901361
35 8.066824
35 8.343591
35 8.130768
35 7.900054
35 7.857634
35 8.215474
35 7.978935
35 7.983452
35 7.896103
35 7.957544
35 7.990269
35 7.903385
35 8.032928
35 7.969423
35 7.987879
35 8.134171
35 8.075400
35 8.142665
35 8.114137
35 8.781468
35 8.886183
35 8.853394
35 8.923564
35 8.661243
35 8.726402
35 8.604893
35 8.581734
35 8.882542
35 8.707731
35 8.544424
35 8.725813
35 8.763135
35 8.610024
35 8.741052
35 8.699739
35 8.625802
35 8.706137
35 8.726583
35 8.736688
35 8.860568
35 8.817533
35 8.683034
35 8.774641
35 8.503593
35 8.691264
35 8.752845
35 8.792333
35 8.731839
35 8.640036
35 8.901857
35 9.013272
35 8.777668
35 8.709232
35 8.667259
35 8.734062
35 8.516976
35 8.805706
35 8.783262
35 8.517834
35 8.496344
35 8.822978
35 8.755793
35 8.690632
35 8.659393
35 8.567670
35 8.699313
35 8.553142
35 8.676063
35 8.655017
35 8.626353
35 8.545318
35 8.858752
35 8.443440
35 8.622272
35 8.753467
35 8.812597
35 8.799570
35 8.447465
35 8.715564
35 7.779412
35 7.765480
35 7.640643
35 7.700938
35 7.633787
35 7.575411
35 7.617975
35 7.666800
35 7.810236
35 7.618250
35 7.765105
35 7.865970
35 7.689331
35 7.555048
35 7.627630
35 7.713464
35 7.621619
35 7.821410
35 7.698820
35 7.567945
35 7.677032
35 7.719809
35 7.584218
35 7.780241
35 7.779596
35 7.561518
35 7.771528
35 7.698113
35 7.801512
35 7.633923
35 7.608314
35 7.708787
35 7.615330
35 7.627992
35 7.646620
35 7.810198
35 7.546185
35 7.564173
35 7.699219
35 7.676113
35 7.693894
35 7.629632
35 7.624082
35 7.680273
35 7.629902
35 7.749960
35 7.652798
35 7.682443
35 7.562260
35 7.760565
35 7.509445
35 7.595100
35 7.547123
35 7.638430
35 7.705283
35 7.575475
35 7.726029
35 7.591500
35 7.604585
35 7.622274
35 8.514594
35 8.614959
35 8.735251
35 8.712762
35 8.659901
35 8.635747
35 8.750716
35 8.577567
35 8.414605
35 8.381497
35 8.319533
35 8.559212
35 8.550690
35 8.432284
35 8.403359
35 8.596427
35 8.651075
35 8.467140
35 8.683644
35 8.479512
35 8.605996
35 8.724424
35 8.584186
35 8.537878
35 8.498274
35 8.709260
35 8.651237
35 8.758172
35 8.374581
35 8.617847
35 8.641545
35 8.541084
35 8.745096
35 8.863271
35 8.629010
35 8.608547
35 8.817255
35 8.628351
35 8.458090
35 8.503605
35 8.510074
35 8.790889
35 8.711832
35 8.620015
35 8.568650
35 8.301476
35 8.513287
35 8.548401
35 8.569540
35 8.603913
35 8.710592
35 8.796011
35 8.789689
35 8.723319
35 8.552016
35 8.514803
35 8.493069
35 8.561717
35 8.731701
35 8.701885
35 9.485603
35 9.577478
35 9.287474
35 9.567483
35 9.338122
35 9.202427
35 9.324345
35 9.290099
35 9.062073
35 9.243067
35 9.394893
35 9.202159
35 9.308680
35 9.208213
35 9.113590
35 9.273632
35 9.068580
35 9.024831
35 9.204160
35 9.281363
35 9.093405
35 9.292573
35 9.082751
35 9.340453
35 9.144527
35 9.473722
35 8.863800
35 9.219549
35 9.598997
35 9.310512
35 9.416914
35 9.292318
35 9.437687
35 9.367502
35 9.230774
35 9.517107
35 9.674381
35 9.753068
35 9.698559
35 9.719472
35 9.353553
35 9.722421
35 9.377080
35 9.455546
35 9.665775
35 9.331923
35 9.156009
35 8.965918
35 9.312615
35 9.326618
35 9.648903
35 9.421840
35 9.339763
35 9.373751
35 9.144280
35 9.313683
35 9.582141
35 9.486580
35 9.388375
35 9.096525
35 7.740191
35 7.982048
35 7.879635
35 7.962215
35 7.964394
35 7.869040
35 7.921944
35 7.933816
35 7.956974
35 7.945411
35 7.881202
35 7.805450
35 7.901147
35 7.938665
35 8.074991
35 7.844766
35 7.824017
35 7.924656
35 7.806989
35 7.832824
35 7.926695
35 7.962868
35 7.892576
35 7.952208
35 7.995607
35 8.061534
35 8.086715
35 7.981194
35 7.933143
35 7.923121
35 7.917263
35 7.898072
35 8.027831
35 7.929185
35 8.043734
35 7.900969
35 8.031174
35 8.157185
35 7.936018
35 7.977290
35 7.845906
35 7.902782
35 7.890425
35 7.919581
35 7.961518
35 8.115837
35 7.958433
35 7.991444
35 8.025130
35 7.920457
35 7.785428
35 7.931165
35 7.766734
35 7.970323
35 7.816815
35 7.817500
35 7.911389
35 7.923294
35 7.917282
35 7.995002
35 8.320089
35 8.424102
35 8.417690
35 8.661477
35 8.477117
35 8.538062
35 8.443677
35 8.519990
35 8.709522
35 8.531809
35 8.573225
35 8.411634
35 8.388478
35 8.547442
35 8.454634
35 8.578232
35 8.681044
35 8.694746
35 8.626656
35 8.461022
35 8.398296
35 8.673792
35 8.629823
35 8.440900
35 8.595074
35 8.470175
35 8.373092
35 8.325166
35 8.495317
35 8.730395
35 8.489298
35 8.498873
35 8.571909
35 8.658503
35 8.544210
35 8.395617
35 8.411396
35 8.609425
35 8.450118
35 8.509360
35 8.360781
35 8.463596
35 8.433936
35 8.485829
35 8.384565
35 8.529870
35 8.512217
35 8.521459
35 8.632615
35 8.579363
35 8.412684
35 8.343347
35 8.636474
35 8.521745
35 8.505648
35 8.452221
35 8.642209
35 8.301715
35 8.315848
35 8.612375
35 8.650362
35 8.899197
35 8.565302
35 8.623058
35 8.699490
35 8.610030
35 8.561864
35 8.453460
35 8.533351
35 8.686066
35 8.716786
35 8.633641
35 8.460897
35 8.776133
35 8.624978
35 8.546607
35 8.610952
35 8.397965
35 8.439715
35 8.671599
35 8.622808
35 8.521163
35 8.622285
35 8.611994
35 8.522391
35 8.717584
35 8.709026
35 8.633109
35 8.624330
35 8.696825
35 8.273029
35 8.438623
35 8.638357
35 8.702005
35 8.685460
35 8.514052
35 8.638829
35 8.520455
35 8.364548
35 8.547257
35 8.522132
35 8.510013
35 8.757901
35 8.560243
35 8.758345
35 8.566982
35 8.531345
35 8.685285
35 8.555365
35 8.621458
35 8.460271
35 8.527549
35 8.707177
35 8.594466
35 8.761158
35 8.412885
35 8.721170
35 8.494852
35 8.463527
35 8.554928
35 9.048157
35 8.875252
35 8.719581
35 9.304077
35 8.914873
35 9.040825
35 9.084625
35 9.451253
35 9.437854
35 9.416094
35 9.527480
35 9.061876
35 9.029772
35 9.345211
35 9.336641
35 9.192315
35 9.227386
35 9.144241
35 9.434724
35 9.058797
35 9.280648
35 8.994519
35 9.195997
35 9.269372
35 9.310173
35 9.148286
35 9.190040
35 9.217015
35 9.008170
35 9.119738
35 9.205880
35 9.120352
35 8.976544
35 8.878519
35 8.963192
35 8.885942
35 9.155153
35 8.982672
35 9.068779
35 9.417832
35 8.865584
35 9.176661
35 9.150332
35 8.974876
35 9.352721
35 9.055577
35 9.098170
35 9.366777
35 8.999544
35 8.769852
35 8.791982
35 8.802378
35 8.937806
35 8.976672
35 9.060988
35 8.884745
35 8.863771
35 8.828841
35 9.068405
35 9.228538
35 8.682586
35 8.746056
35 8.862945
35 8.830690
35 8.666860
35 8.822087
35 8.639614
35 8.843322
35 8.716669
35 8.757564
35 8.889002
35 8.715917
35 9.025506
35 8.828216
35 8.855680
35 8.924069
35 8.920079
35 8.848468
35 8.862647
35 8.917776
35 8.986514
35 8.927673
35 9.038496
35 8.816631
35 8.760138
35 9.093761
35 8.790643
35 8.813965
35 8.925298
35 8.673532
35 8.791330
35 8.740363
35 8.686136
35 8.804054
35 8.720939
35 8.806021
35 8.720606
35 8.595284
35 8.648896
35 8.713386
35 8.760564
35 8.742060
35 8.575148
35 8.753417
35 8.977776
35 8.835111
35 8.573127
35 8.796449
35 8.789736
35 8.819157
35 8.547335
35 9.002086
35 8.937393
35 8.772513
35 8.733957
35 9.014517
35 8.854840
35 8.724342
35 8.805071
35 8.795691
35 8.572566
35 8.421534
35 8.503301
35 8.341096
35 8.481097
35 8.345773
35 8.262054
35 8.654565
35 8.492700
35 8.461576
35 8.585448
35 8.477150
35 8.532756
35 8.341901
35 8.425962
35 8.383388
35 8.400153
35 8.579944
35 8.445594
35 8.351013
35 8.254317
35 8.412950
35 8.551486
35 8.568084
35 8.428671
35 8.252180
35 8.384742
35 8.397609
35 8.534608
35 8.425060
35 8.358474
35 8.348706
35 8.501949
35 8.394414
35 8.193976
35 8.353637
35 8.711183
35 8.450855
35 8.226680
35 8.582846
35 8.441667
35 8.295037
35 8.355065
35 8.359039
35 8.431752
35 8.427143
35 8.284103
35 8.434532
35 8.427427
35 8.491903
35 8.353275
35 8.296365
35 8.416925
35 8.321464
35 8.404850
35 8.380985
35 8.327383
35 8.379462
35 8.397265
35 8.350106
35 8.156915
35 8.086347
35 8.193386
35 8.324085
35 8.200387
35 8.262596
35 8.217202
35 8.318941
35 8.137735
35 8.182108
35 8.274520
35 8.470415
35 8.389743
35 8.451641
35 8.193362
35 8.171608
35 8.210384
35 8.427544
35 8.266028
35 8.315932
35 8.207030
35 8.462195
35 8.387278
35 8.132061
35 8.317651
35 8.298640
35 8.309080
35 8.282952
35 8.256610
35 8.296638
35 8.239134
35 8.485802
35 8.200345
35 8.365311
35 8.370603
35 8.225518
35 8.352363
35 8.425156
35 8.190288
35 8.219262
35 8.322208
35 8.245800
35 8.251791
35 8.318641
35 8.324605
35 8.187754
35 8.241387
35 8.143068
35 8.436505
35 8.149210
35 8.329549
35 8.309914
35 8.310225
35 8.338424
35 8.445022
35 8.359611
35 8.341590
35 8.204273
35 8.528427
35 8.430571
35 8.744306
35 8.721215
35 8.742713
35 8.943614
35 8.787404
35 8.836357
35 8.797045
35 8.855613
35 8.590219
35 8.957375
35 8.892953
35 8.675217
35 8.693183
35 9.018622
35 9.019939
35 8.586231
35 9.000466
35 8.910558
35 8.911313
35 9.303378
35 9.171763
35 9.058230
35 9.124960
35 9.110737
35 8.794177
35 8.599475
35 8.793319
35 9.019867
35 8.829492
35 8.805131
35 8.895936
35 8.630157
35 9.025227
35 8.678344
35 8.806488
35 8.849270
35 8.755435
35 8.848090
35 8.849898
35 8.877720
35 8.930722
35 8.686331
35 8.877278
35 8.832417
35 8.893753
35 9.190429
35 9.254101
35 8.986692
35 8.788446
35 8.664100
35 8.689264
35 8.992407
35 8.867466
35 8.929059
35 8.820539
35 9.047185
35 9.122474
35 8.856097
35 8.887257
35 8.939077
35 8.662227
35 8.489020
35 8.786681
35 8.588593
35 8.900543
35 8.758794
35 8.504361
35 8.663466
35 8.860346
35 8.895683
35 8.311312
35 8.491653
35 8.616998
35 8.668835
35 8.758761
35 8.706663
35 8.589327
35 8.741039
35 8.562641
35 8.439998
35 8.574080
35 8.570565
35 8.635110
35 8.953151
35 8.472676
35 8.744904
35 8.845454
35 8.612305
35 8.691917
35 8.617537
35 8.747541
35 8.468324
35 8.719007
35 8.540287
35 9.080358
35 8.734605
35 8.558816
35 8.611815
35 8.490460
35 8.414800
35 8.595163
35 8.777541
35 8.672916
35 8.605873
35 8.685275
35 8.294820
35 8.539421
35 8.636525
35 8.436497
35 8.699266
35 8.865247
35 8.737093
35 8.540059
35 8.540940
35 8.734443
35 8.534846
35 8.655955
35 8.321959
35 8.681061
35 8.816366
35 8.198848
35 8.380254
35 8.278294
35 8.361602
35 8.227381
35 8.208672
35 8.305419
35 8.473904
35 8.439507
35 8.339893
35 8.372325
35 8.260045
35 8.438191
35 8.414199
35 8.391683
35 8.430376
35 8.296346
35 8.399559
35 8.320615
35 8.273318
35 8.369203
35 8.293544
35 8.405966
35 8.590181
35 8.498023
35 8.386366
35 8.433050
35 8.369928
35 8.487959
35 8.409848
35 8.586374
35 8.302187
35 8.302240
35 8.449872
35 8.297005
35 8.362465
35 8.369702
35 8.369722
35 8.532342
35 8.236892
35 8.379673
35 8.278194
35 8.526563
35 8.482412
35 8.247256
35 8.224673
35 8.416816
35 8.374640
35 8.374036
35 8.300966
35 8.416730
35 8.324840
35 8.516458
35 8.638777
35 8.498293
35 8.312948
35 8.493467
35 8.354861
35 8.307160
35 8.272419
35 9.118164
35 9.159003
35 9.150529
35 9.556610
35 9.477922
35 9.267589
35 9.295034
35 9.293428
35 9.394667
35 9.209967
35 9.344840
35 9.132729
35 9.582495
35 9.275510
35 9.156388
35 8.986207
35 9.135425
35 9.266978
35 9.082811
35 9.331524
35 9.370567
35 9.560187
35 9.694400
35 9.655806
35 9.748472
35 9.915629
35 9.462368
35 9.365312
35 9.180170
35 9.545441
35 9.217946
35 9.444316
35 8.847905
35 9.167669
35 9.015270
35 9.568233
35 9.199731
35 8.717726
35 9.290712
35 9.083951
35 9.287281
35 8.956347
35 9.382628
35 9.556256
35 9.295876
35 9.504710
35 9.251205
35 9.568409
35 9.564438
35 9.549964
35 9.378898
35 9.376301
35 9.512673
35 9.500649
35 9.163544
35 9.579545
35 9.802839
35 9.343291
35 9.244886
35 9.255021
35 8.761483
35 9.027750
35 8.908258
35 8.892245
35 8.808303
35 8.852901
35 9.264334
35 9.055068
35 8.958127
35 8.785136
35 8.873625
35 8.787358
35 9.043085
35 8.802397
35 8.844305
35 9.023916
35 9.061131
35 8.845879
35 8.952213
35 8.972905
35 9.198564
35 9.006136
35 9.111440
35 8.893144
35 9.028250
35 8.872752
35 8.804437
35 8.809322
35 8.909561
35 8.803712
35 9.017159
35 8.976883
35 9.307529
35 8.835426
35 9.243034
35 8.925292
35 8.861426
35 8.769094
35 8.855582
35 8.836107
35 8.779513
35 8.934651
35 8.871519
35 8.753431
35 8.921124
35 8.955019
35 8.946541
35 8.762219
35 8.997690
35 8.837187
35 9.079127
35 9.081553
35 9.136976
35 9.056574
35 8.711791
35 9.004455
35 8.675666
35 8.943560
35 9.271902
35 9.038462
35 8.138964
35 8.077623
35 8.191931
35 8.329263
35 8.229049
35 8.258679
35 8.177184
35 8.202142
35 8.138012
35 8.095796
35 7.936878
35 8.099134
35 8.204598
35 8.159751
35 8.170168
35 8.278701
35 8.084582
35 8.185486
35 8.081926
35 8.223885
35 8.154961
35 8.042202
35 8.089858
35 8.092287
35 8.149963
35 8.113761
35 8.080009
35 8.069607
35 8.316606
35 8.137400
35 8.167028
35 8.293860
35 8.151582
35 8.021242
35 8.165610
35 8.075378
35 8.018974
35 7.950252
35 8.051732
35 8.042812
35 8.203417
35 8.123985
35 8.101820
35 8.070893
35 8.056099
35 8.104110
35 8.389671
35 8.203510
35 7.971869
35 8.104490
35 8.082035
35 8.180678
35 8.255693
35 8.089034
35 8.255921
35 8.116496
35 8.233606
35 8.141489
35 8.250153
35 8.152841
35 8.497566
35 8.240514
35 8.550518
35 8.306451
35 8.482412
35 8.426448
35 8.394344
35 8.339587
35 8.377612
35 8.438555
35 8.244349
35 8.472478
35 8.608181
35 8.596674
35 8.445910
35 8.401478
35 8.382441
35 8.256249
35 8.525065
35 8.465302
35 8.469998
35 8.324742
35 8.330774
35 8.477565
35 8.341955
35 8.216363
35 8.467979
35 8.431288
35 8.395965
35 8.336173
35 8.481718
35 8.423629
35 8.511182
35 8.359311
35 8.409108
35 8.401602
35 8.561122
35 8.357766
35 8.477400
35 8.407041
35 8.422193
35 8.217708
35 8.350127
35 8.369970
35 8.362900
35 8.384346
35 8.584913
35 8.473803
35 8.408836
35 8.250339
35 8.518050
35 8.513638
35 8.348243
35 8.290576
35 8.359966
35 8.408028
35 8.526218
35 8.340017
35 8.482463
35 8.510230
35 8.782272
35 8.583354
35 8.898725
35 8.765870
35 8.782753
35 8.697860
35 8.812353
35 8.804668
35 8.918082
35 8.683278
35 8.853090
35 8.592792
35 8.795378
35 8.871015
35 8.655841
35 8.831575
35 8.799457
35 8.773578
35 8.645111
35 8.747158
35 8.688975
35 8.984869
35 8.684641
35 8.685118
35 8.313008
35 8.518132
35 8.686977
35 8.611879
35 8.770000
35 8.643546
35 8.709679
35 8.513122
35 8.610762
35 8.676535
35 8.902395
35 8.740254
35 8.475471
35 8.822269
35 8.866099
35 8.707366
35 8.652940
35 9.119072
35 8.690266
35 8.699705
35 8.634112
35 8.882401
35 8.431952
35 8.751196
35 8.720217
35 8.864432
35 8.856566
35 8.931290
35 8.523721
35 8.809431
35 8.603282
35 8.696351
35 8.595692
35 8.593761
35 8.734853
35 8.703204
35 8.647334
35 8.478977
35 8.352585
35 8.567488
35 8.420506
35 8.337083
35 8.534521
35 8.445945
35 8.458925
35 8.455251
35 8.531066
35 8.392904
35 8.694517
35 8.557342
35 8.427957
35 8.436753
35 8.474711
35 8.543845
35 8.780268
35 8.474083
35 8.477249
35 8.410300
35 8.511337
35 8.254108
35 8.671698
35 8.688608
35 8.493032
35 8.444780
35 8.188332
35 8.303507
35 8.320340
35 8.387626
35 8.429001
35 8.277033
35 8.550178
35 8.445351
35 8.446795
35 8.375631
35 8.484401
35 8.317571
35 8.414181
35 8.653019
35 8.639781
35 8.487794
35 8.396370
35 8.586105
35 8.667004
35 8.575267
35 8.433965
35 8.536703
35 8.331753
35 8.453840
35 8.409740
35 8.432618
35 8.386750
35 8.512710
35 8.492969
35 8.549002
35 8.480369
35 8.617551
35 8.005451
35 7.870413
35 8.024806
35 7.838502
35 8.015336
35 8.007144
35 7.908305
35 7.899256
35 7.960481
35 7.997292
35 7.934421
35 7.870927
35 7.989747
35 8.131662
35 7.938694
35 8.050912
35 7.903743
35 8.129577
35 8.008887
35 7.911849
35 8.022898
35 8.006965
35 7.986794
35 7.915033
35 7.898211
35 7.897902
35 7.887334
35 7.982913
35 7.956842
35 7.962788
35 8.018944
35 7.886598
35 7.922912
35 7.848000
35 7.898329
35 7.965342
35 7.964103
35 8.027917
35 7.920246
35 7.998985
35 7.884683
35 8.038314
35 7.963643
35 8.009435
35 7.947120
35 7.872093
35 7.983233
35 8.109725
35 7.992412
35 8.083125
35 7.867285
35 8.084279
35 7.911203
35 7.858464
35 8.047724
35 7.964790
35 8.078605
35 8.035251
35 7.802005
35 7.933341
35 8.378565
35 8.211221
35 8.311198
35 8.237630
35 8.525687
35 8.214960
35 8.229743
35 8.225328
35 8.086594
35 8.411478
35 8.185414
35 8.259335
35 8.081243
35 8.306635
35 8.438838
35 8.220714
35 8.314759
35 8.117569
35 8.255332
35 8.325729
35 8.407096
35 8.418995
35 8.315175
35 8.478555
35 8.281473
35 8.421077
35 8.308950
35 8.342046
35 8.311443
35 8.233601
35 8.153398
35 8.140158
35 8.488856
35 8.354658
35 8.237440
35 8.152278
35 8.370068
35 8.331216
35 8.240365
35 8.210083
35 8.398467
35 8.363988
35 8.244043
35 8.227852
35 8.395144
35 8.242601
35 8.176521
35 8.401550
35 8.212343
35 8.317121
35 8.307595
35 8.211912
35 8.244102
35 8.108205
35 8.428605
35 8.183127
35 8.224023
35 8.330726
35 8.261348
35 8.384621
35 8.682827
35 8.595175
35 8.802311
35 8.621698
35 8.567820
35 8.482303
35 8.380418
35 8.564955
35 8.596266
35 8.573668
35 8.615617
35 8.396372
35 8.577549
35 8.519298
35 8.427377
35 8.676709
35 8.545717
35 8.564855
35 8.658266
35 8.621637
35 8.590974
35 8.666402
35 8.587076
35 8.585277
35 8.607309
35 8.715692
35 8.551212
35 8.767939
35 8.530057
35 8.629971
35 8.486216
35 8.709099
35 8.595893
35 8.702753
35 8.670738
35 8.596285
35 8.586581
35 8.474586
35 8.549510
35 8.435986
35 8.479402
35 8.514529
35 8.546445
35 8.633310
35 8.538537
35 8.409375
35 8.550865
35 8.543412
35 8.388025
35 8.423262
35 8.664145
35 8.495177
35 8.533856
35 8.539964
35 8.646499
35 8.584435
35 8.612902
35 8.470011
35 8.790956
35 8.600484
35 8.473255
35 8.618971
35 8.505370
35 8.435273
35 8.575527
35 8.394968
35 8.434804
35 8.364420
35 8.581972
35 8.457619
35 8.474567
35 8.409855
35 8.514625
35 8.560607
35 8.274381
35 8.536309
35 8.422434
35 8.543698
35 8.395893
35 8.604327
35 8.342783
35 8.404119
35 8.388391
35 8.330115
35 8.481368
35 8.570040
35 8.243717
35 8.218932
35 8.409991
35 8.599152
35 8.453955
35 8.477752
35 8.535154
35 8.276449
35 8.422129
35 8.582036
35 8.531697
35 8.377560
35 8.523634
35 8.525325
35 8.405009
35 8.437448
35 8.554529
35 8.582125
35 8.312244
35 8.300621
35 8.441896
35 8.365839
35 8.277377
35 8.377380
35 8.347186
35 8.404199
35 8.543412
35 8.402427
35 8.323171
35 8.430412
35 8.255175
35 8.536275
35 8.400433
35 8.645810
35 8.836749
35 8.679680
35 8.723407
35 8.793103
35 8.710721
35 8.764178
35 8.977928
35 8.838637
35 8.794561
35 8.784015
35 8.587689
35 8.768380
35 8.881467
35 8.728620
35 8.883333
35 8.876098
35 8.918359
35 8.802938
35 8.864131
35 8.775322
35 8.798582
35 8.660499
35 8.736106
35 8.883194
35 8.750878
35 8.792047
35 8.509965
35 8.597979
35 8.591572
35 8.886697
35 8.507144
35 8.696979
35 8.804297
35 8.735764
35 8.625963
35 8.758472
35 8.777490
35 8.659051
35 8.770400
35 8.651877
35 8.682519
35 8.783260
35 8.836688
35 8.535063
35 8.637952
35 8.766713
35 8.708845
35 8.693055
35 8.825510
35 8.699574
35 8.720378
35 8.809700
35 8.499101
35 8.927076
35 8.610491
35 8.831163
35 8.519513
35 8.878605
35 8.686766
35 8.597224
35 9.800142
35 9.428468
35 9.535459
35 9.258036
35 9.370813
35 9.480204
35 9.669809
35 9.689104
35 9.454149
35 9.455721
35 9.777426
35 9.805628
35 9.424210
35 9.367639
35 9.383049
35 9.747067
35 9.571136
35 9.794280
35 9.572348
35 9.651010
35 9.237035
35 9.678843
35 9.477144
35 9.540153
35 9.248139
35 9.456297
35 9.406239
35 9.501780
35 9.229106
35 9.550112
35 9.277729
35 9.323082
35 9.696982
35 9.623907
35 9.563239
35 9.625390
35 9.393028
35 9.477264
35 9.494835
35 9.599835
35 9.552344
35 9.621102
35 9.440160
35 9.809573
35 9.537150
35 9.489345
35 9.298418
35 9.531049
35 9.622727
35 9.340266
35 9.565142
35 9.542546
35 9.773448
35 9.632572
35 9.546985
35 9.659899
35 9.757232
35 9.504561
35 9.651253
35 9.651295
35 8.688451
35 8.872866
35 8.670305
35 8.870553
35 8.381202
35 8.492963
35 8.320569
35 8.339900
35 8.566576
35 8.412874
35 8.763676
35 8.388974
35 8.591344
35 8.625577
35 8.554463
35 8.577476
35 8.680904
35 8.614962
35 8.645694
35 8.696762
35 8.584020
35 8.411065
35 8.427142
35 8.428786
35 8.389613
35 8.452400
35 8.279071
35 8.573142
35 8.434810
35 8.220501
35 8.287658
35 8.479159
35 8.292627
35 8.292672
35 8.337043
35 8.477595
35 8.569172
35 8.506711
35 8.277870
35 8.428128
35 8.492558
35 8.446934
35 8.466481
35 8.394398
35 8.282000
35 8.524255
35 8.468404
35 8.478661
35 8.562212
35 8.422202
35 8.481666
35 8.591605
35 8.646435
35 8.349774
35 8.472793
35 8.592710
35 8.684422
35 8.669572
35 8.528013
35 8.598897
35 10.227302
35 10.039245
35 10.120840
35 9.938216
35 10.173627
35 9.925904
35 10.061974
35 9.553663
35 9.912438
35 9.301282
35 9.690244
35 9.575762
35 9.808647
35 9.531678
35 9.838634
35 9.966692
35 9.923640
35 9.656451
35 9.779565
35 10.237716
35 10.036418
35 9.676883
35 10.180922
35 10.471372
35 10.426533
35 9.691351
35 9.871328
35 9.800877
35 10.090066
35 10.614327
35 10.500565
35 10.093735
35 9.915200
35 9.859036
35 9.686533
35 9.453383
35 9.851425
35 9.985053
35 9.905831
35 9.743570
35 9.741781
35 9.887028
35 9.908888
35 9.528539
35 9.897531
35 9.598788
35 9.517582
35 9.982579
35 9.596334
35 9.713470
35 9.737735
35 9.441271
35 9.820805
35 10.090856
35 9.998967
35 10.217173
35 10.067768
35 9.084524
35 9.810715
35 9.546293
35 7.888588
35 7.953983
35 7.854482
35 7.898462
35 7.902523
35 7.810548
35 7.872898
35 7.954651
35 7.921419
35 7.915639
35 7.937020
35 8.024954
35 7.949991
35 7.962149
35 8.033448
35 8.098782
35 7.987392
35 7.885074
35 7.949822
35 8.070166
35 8.069436
35 7.876619
35 7.898461
35 8.040147
35 7.863260
35 8.050833
35 7.867012
35 7.952279
35 7.913531
35 8.042684
35 7.970711
35 7.954899
35 7.942913
35 8.006552
35 7.977357
35 7.890697
35 7.894985
35 7.892001
35 7.989336
35 7.935466
35 7.972889
35 8.069220
35 7.958996
35 8.075628
35 7.966296
35 7.977341
35 8.016060
35 8.042466
35 8.029975
35 8.006341
35 8.037151
35 7.981483
35 8.007824
35 7.905148
35 7.927752
35 7.856642
35 7.970594
35 7.951963
35 8.054297
35 8.072643
35 8.557976
35 8.666401
35 8.748806
35 8.776927
35 8.292998
35 8.497082
35 8.526919
35 8.663839
35 8.717668
35 8.729466
35 8.799139
35 9.167396
35 8.419897
35 8.417290
35 8.797733
35 8.682241
35 8.754699
35 8.899893
35 8.786417
35 8.809377
35 8.623861
35 8.869535
35 8.703529
35 8.752174
35 8.650880
35 8.698378
35 8.689610
35 8.672428
35 8.586249
35 8.661462
35 8.826906
35 8.771376
35 8.791536
35 8.942270
35 8.586583
35 8.858064
35 8.736766
35 8.641053
35 8.733955
35 8.567877
35 8.448124
35 8.677769
35 8.456796
35 8.655015
35 8.592301
35 8.980434
35 8.832655
35 8.514661
35 8.584544
35 8.833234
35 8.710924
35 8.832874
35 8.521048
35 8.547466
35 8.425201
35 8.722092
35 8.828955
35 8.628089
35 8.614439
35 8.760957
35 8.935158
35 8.826862
35 9.087280
35 9.039424
35 8.968897
35 9.227883
35 9.174272
35 9.201834
35 8.812638
35 9.084267
35 9.060307
35 8.923445
35 8.933621
35 8.962634
35 8.910600
35 8.873074
35 8.930027
35 8.924941
35 8.972369
35 8.737814
35 9.119039
35 8.807789
35 8.935239
35 9.386794
35 9.025233
35 8.867834
35 8.844570
35 8.694910
35 9.060742
35 9.175666
35 8.887424
35 9.186393
35 8.898366
35 9.093858
35 8.946391
35 9.089255
35 8.996537
35 9.385347
35 8.877421
35 8.916933
35 8.825182
35 9.110585
35 9.276554
35 9.033129
35 9.303287
35 9.188291
35 9.174693
35 9.123451
35 8.902904
35 8.980405
35 9.126030
35 9.065261
35 8.942684
35 9.042983
35 8.846787
35 9.179643
35 8.848217
35 9.066124
35 9.050815
35 9.371051
35 8.545741
35 8.434268
35 8.322491
35 8.246996
35 8.346658
35 8.176655
35 8.513425
35 8.124666
35 8.280402
35 8.348315
35 8.350803
35 8.466404
35 8.323312
35 8.226446
35 8.207935
35 8.546068
35 8.217918
35 8.259949
35 8.415502
35 8.520352
35 8.163085
35 8.254162
35 8.293095
35 8.216251
35 8.343766
35 8.136772
35 8.183216
35 8.151692
35 8.471054
35 8.309615
35 8.262941
35 8.324014
35 8.364926
35 8.277083
35 8.356150
35 8.299778
35 8.297220
35 8.382148
35 8.494212
35 8.467771
35 8.277979
35 8.450689
35 8.175913
35 8.269263
35 8.447240
35 8.313402
35 8.364916
35 8.278356
35 8.167832
35 8.447051
35 8.224602
35 8.364081
35 8.358187
35 8.293587
35 8.123361
35 8.237537
35 8.340381
35 8.255191
35 8.329285
35 8.176473
35 8.784494
35 8.772073
35 8.913821
35 8.862776
35 9.092167
35 8.729131
35 8.679355
35 8.810358
35 8.774681
35 8.716871
35 8.868457
35 8.798665
35 8.696794
35 8.642056
35 8.772804
35 8.986727
35 9.121795
35 9.061521
35 9.234026
35 9.118342
35 9.278477
35 9.323689
35 8.828717
35 9.028444
35 8.823664
35 9.015813
35 9.184011
35 8.571022
35 8.941785
35 8.982985
35 9.035739
35 9.521067
35 9.391510
35 9.039811
35 8.941885
35 8.811176
35 8.777639
35 9.263715
35 9.135824
35 8.699460
35 8.943429
35 8.876432
35 9.065098
35 9.053624
35 8.920458
35 9.103447
35 9.166025
35 9.123537
35 9.116004
35 8.934108
35 8.934549
35 8.793088
35 9.049504
35 8.990224
35 8.826183
35 8.966307
35 9.058200
35 9.044873
35 9.202124
35 9.136137
35 8.411220
35 8.387797
35 8.432527
35 8.510906
35 8.470831
35 8.164203
35 8.608740
35 8.536654
35 8.361295
35 8.609616
35 8.332059
35 8.632912
35 8.764331
35 8.387378
35 8.365153
35 8.371234
35 8.434648
35 8.308379
35 8.506262
35 8.427223
35 8.654846
35 8.397019
35 8.369728
35 8.454961
35 8.591317
35 8.390619
35 8.373636
35 8.453436
35 8.503477
35 8.598168
35 8.470879
35 8.390887
35 8.521219
35 8.554338
35 8.440632
35 8.659893
35 8.561835
35 8.437133
35 8.486851
35 8.614768
35 8.457874
35 8.429495
35 8.627062
35 8.470693
35 8.509516
35 8.607720
35 8.315759
35 8.396294
35 8.576586
35 8.579184
35 8.512980
35 8.580823
35 8.669729
35 8.540504
35 8.354782
35 8.488676
35 8.483779
35 8.779968
35 8.514549
35 8.370828
35 8.363088
35 8.334669
35 8.373655
35 8.247188
35 8.401082
35 8.351428
35 8.433546
35 8.335726
35 8.205688
35 8.235815
35 8.352038
35 8.233722
35 8.226809
35 8.321264
35 8.338732
35 8.434632
35 8.412948
35 8.411942
35 8.270908
35 8.352155
35 8.232437
35 8.181621
35 8.293309
35 8.330721
35 8.177302
35 8.532453
35 8.300070
35 8.231008
35 8.329000
35 8.222540
35 8.138690
35 8.295257
35 8.330692
35 8.306273
35 8.230411
35 8.215034
35 8.330543
35 8.259100
35 8.277456
35 8.200857
35 8.160653
35 8.375093
35 8.303577
35 8.187776
35 8.199599
35 8.293904
35 8.216777
35 8.275955
35 8.275457
35 8.331776
35 8.267811
35 8.249730
35 8.312043
35 8.215703
35 8.232200
35 8.212971
35 8.313792
35 8.330809
35 8.177280
35 8.326112
35 8.656161
35 8.751989
35 8.665255
35 8.736689
35 8.644822
35 8.414689
35 8.562537
35 8.750994
35 8.565117
35 8.702111
35 8.813710
35 8.519594
35 8.672390
35 8.700184
35 8.430914
35 8.668386
35 8.808851
35 8.682056
35 8.961365
35 8.735736
35 8.652132
35 8.957199
35 9.040196
35 8.525523
35 8.844366
35 8.829421
35 8.568377
35 8.806704
35 8.850518
35 8.773238
35 8.647017
35 8.896644
35 8.834039
35 8.671961
35 8.640589
35 8.791698
35 8.808662
35 9.008119
35 8.785382
35 8.587098
35 9.029549
35 8.733498
35 8.883863
35 9.067789
35 8.743041
35 8.805514
35 8.620963
35 8.777133
35 8.728961
35 9.064823
35 8.740310
35 9.235810
35 8.938992
35 8.681416
35 8.823823
35 8.792247
35 8.683671
35 8.781157
35 8.700203
35 8.775821
35 8.968003
35 8.463190
35 8.600999
35 8.658749
35 8.777508
35 8.652544
35 8.633300
35 8.728629
35 8.601309
35 8.734437
35 8.482844
35 8.708671
35 8.669470
35 8.647270
35 8.726930
35 8.979113
35 8.886958
35 8.699976
35 8.449971
35 8.599726
35 8.789792
35 8.569399
35 8.775370
35 8.650064
35 8.754430
35 8.667749
35 8.655478
35 8.906149
35 8.681237
35 8.508103
35 8.816925
35 8.877231
35 8.819279
35 8.906885
35 8.811806
35 8.651994
35 8.468805
35 8.699002
35 8.595076
35 8.763524
35 8.852875
35 8.400381
35 8.605318
35 8.469324
35 8.632684
35 8.592747
35 8.784954
35 8.576018
35 8.852455
35 8.688479
35 8.704843
35 9.002971
35 8.615444
35 8.638547
35 8.502287
35 8.732457
35 8.537147
35 8.723481
35 8.538526
35 8.480743
35 8.630396
35 8.760185
35 8.439363
35 8.488194
35 8.637948
35 8.678386
35 9.005559
35 8.621289
35 8.520705
35 8.524927
35 8.568771
35 8.575112
35 8.410895
35 9.009673
35 8.629082
35 8.659691
35 8.646712
35 8.793599
35 8.752163
35 9.155850
35 8.845458
35 8.643669
35 8.691824
35 9.047837
35 8.841477
35 8.990867
35 8.810209
35 8.682658
35 8.730289
35 9.046368
35 8.489303
35 8.648518
35 8.494672
35 8.514806
35 8.599740
35 8.643406
35 8.743734
35 8.676809
35 8.681633
35 8.657091
35 8.759352
35 8.643556
35 8.729854
35 8.641290
35 8.599110
35 8.467401
35 8.615832
35 8.524166
35 8.661564
35 8.663973
35 8.539085
35 8.548748
35 8.723442
35 8.769979
35 8.656397
35 8.816314
35 8.465546
35 8.639433
35 8.522628
35 9.115181
35 8.314560
35 8.459146
35 8.334120
35 8.327023
35 8.360552
35 8.452534
35 8.360450
35 8.405213
35 8.418760
35 8.538669
35 8.342619
35 8.544883
35 8.374261
35 8.252399
35 8.381107
35 8.289117
35 8.422121
35 8.242777
35 8.320501
35 8.292153
35 8.248814
35 8.361464
35 8.477060
35 8.130118
35 8.335355
35 8.444586
35 8.229332
35 8.389647
35 8.214556
35 8.275308
35 8.256567
35 8.244902
35 8.320463
35 8.344277
35 8.398926
35 8.490607
35 8.368806
35 8.308589
35 8.300519
35 8.134373
35 8.176795
35 8.416022
35 8.336269
35 8.244736
35 8.283447
35 8.161348
35 8.377954
35 8.223284
35 8.201741
35 8.118934
35 8.271088
35 8.567479
35 8.632153
35 8.117837
35 8.301809
35 8.460450
35 8.346011
35 8.208577
35 8.326668
35 8.347460
35 8.847370
35 9.001025
35 8.789657
35 8.835354
35 8.992970
35 8.953511
35 8.743846
35 8.771499
35 8.792332
35 8.997434
35 8.923040
35 8.766095
35 8.651672
35 8.779015
35 9.032391
35 8.921132
35 8.627194
35 8.947353
35 8.886285
35 8.883241
35 8.857403
35 9.048065
35 8.978337
35 8.734430
35 8.635238
35 8.992695
35 9.078488
35 8.816762
35 8.742372
35 8.986919
35 9.005597
35 8.935551
35 8.791861
35 8.621687
35 8.800769
35 8.916254
35 8.961132
35 8.868355
35 8.753319
35 8.896943
35 9.033643
35 8.960859
35 9.005703
35 8.975408
35 8.867803
35 8.832014
35 8.997592
35 8.982637
35 8.878274
35 9.084995
35 9.225889
35 9.006291
35 8.790426
35 8.553225
35 8.912813
35 8.930667
35 9.006177
35 8.929587
35 8.928192
35 8.698364
35 8.163322
35 8.254649
35 8.169001
35 8.160169
35 8.204642
35 8.157741
35 8.054131
35 8.087375
35 8.140909
35 8.084448
35 8.178282
35 8.041999
35 8.159072
35 8.270808
35 8.030941
35 8.251239
35 8.165498
35 8.084912
35 8.082585
35 8.067656
35 8.284294
35 8.090364
35 8.107668
35 8.124459
35 8.234608
35 8.107105
35 8.278633
35 8.228978
35 8.042265
35 7.979817
35 8.098774
35 8.166441
35 8.207562
35 8.194779
35 8.092716
35 8.142731
35 8.149404
35 8.131290
35 8.208364
35 8.099391
35 8.123996
35 8.138446
35 8.162360
35 8.127961
35 8.101104
35 8.203886
35 8.049902
35 8.012146
35 8.297921
35 8.063807
35 8.232997
35 8.066744
35 8.298756
35 8.152264
35 8.197342
35 8.207939
35 8.257937
35 8.114353
35 7.947947
35 8.306817
35 8.304902
35 8.275644
35 8.377502
35 8.392431
35 8.309781
35 8.393050
35 8.381924
35 8.188714
35 8.173307
35 8.416457
35 8.424292
35 8.238717
35 8.240842
35 8.494205
35 8.543331
35 8.262844
35 8.418275
35 8.270320
35 8.436230
35 8.423581
35 8.295630
35 8.296894
35 8.555396
35 8.419386
35 8.222425
35 8.605146
35 8.327551
35 8.417964
35 8.236895
35 8.411733
35 8.355558
35 8.428259
35 8.473393
35 8.377928
35 8.449379
35 8.412709
35 8.401641
35 8.308650
35 8.349000
35 8.342843
35 8.490673
35 8.393809
35 8.288828
35 8.360303
35 8.366137
35 8.266388
35 8.244156
35 8.210757
35 8.563093
35 8.421388
35 8.426922
35 8.316901
35 8.216126
35 8.473478
35 8.377151
35 8.410562
35 8.390876
35 8.288895
35 8.475683
35 8.306612
35 8.445281
35 8.549763
35 8.217896
35 8.514920
35 8.473947
35 8.382544
35 8.403202
35 8.494294
35 8.384890
35 8.498544
35 8.431556
35 8.327094
35 8.456398
35 8.439514
35 8.503077
35 8.482646
35 8.362298
35 8.497923
35 8.291690
35 8.409559
35 8.492640
35 8.185639
35 8.334477
35 8.347745
35 8.464242
35 8.422466
35 8.530621
35 8.501241
35 8.516476
35 8.326277
35 8.279910
35 8.409716
35 8.579510
35 8.408974
35 8.479244
35 8.576506
35 8.409213
35 8.756877
35 8.350423
35 8.421519
35 8.404899
35 8.646687
35 8.326991
35 8.379990
35 8.365423
35 8.576983
35 8.395103
35 8.366194
35 8.573282
35 8.361400
35 8.427040
35 8.480769
35 8.509978
35 8.498723
35 8.437888
35 8.392571
35 8.341988
35 8.514365
35 8.268786
35 8.381461
35 8.379927
35 8.317802
35 8.343835
35 8.400657
35 8.223660
35 8.245839
35 8.324294
35 8.211212
35 8.227029
35 8.407226
35 8.298531
35 8.368988
35 8.386686
35 8.158173
35 8.183664
35 8.358135
35 8.235349
35 8.114131
35 8.299431
35 8.281142
35 8.252049
35 8.324396
35 8.377928
35 8.188999
35 8.408035
35 8.202404
35 8.390806
35 8.188439
35 8.355543
35 8.180372
35 8.287427
35 8.384115
35 8.213992
35 8.128932
35 8.407891
35 8.326178
35 8.306333
35 8.320349
35 8.392507
35 8.292173
35 8.241524
35 8.167616
35 8.353091
35 8.225734
35 8.236124
35 8.353645
35 8.313077
35 8.319991
35 8.453062
35 8.371918
35 8.212346
35 8.190408
35 8.406640
35 8.274208
35 8.333996
35 8.406659
35 8.229572
35 8.201970
35 8.371547
35 8.317236
35 8.572877
35 8.367046
35 8.455864
35 8.560932
35 8.482917
35 8.518771
35 8.347997
35 8.613633
35 8.629631
35 8.332862
35 8.550517
35 8.430067
35 8.477213
35 8.481595
35 8.399957
35 8.321473
35 8.537245
35 8.378820
35 8.610644
35 8.356930
35 8.370184
35 8.537727
35 8.453969
35 8.522854
35 8.580676
35 8.272835
35 8.314628
35 8.432931
35 8.375824
35 8.539962
35 8.316154
35 8.504656
35 8.472468
35 8.508212
35 8.514926
35 8.259789
35 8.602907
35 8.661995
35 8.373652
35 8.598497
35 8.552546
35 8.678817
35 8.525042
35 8.652422
35 8.504979
35 8.446268
35 8.498664
35 8.558066
35 8.301397
35 8.402840
35 8.588376
35 8.322617
35 8.379209
35 8.376819
35 8.466992
35 8.544702
35 8.647622
35 8.524501
35 8.576800
35 8.499810
35 8.208109
35 8.199820
35 8.169114
35 8.299246
35 8.187463
35 8.097123
35 8.233912
35 8.093866
35 8.307341
35 8.242070
35 8.351916
35 8.134188
35 8.140554
35 8.333946
35 8.184117
35 8.031767
35 8.366062
35 8.107822
35 8.027579
35 8.320719
35 8.248326
35 8.361656
35 8.194107
35 8.280086
35 7.992232
35 8.096014
35 8.192291
35 8.075248
35 8.302157
35 8.242022
35 8.089120
35 8.353725
35 8.161713
35 8.265035
35 8.339500
35 8.181429
35 8.429727
35 8.303330
35 8.294571
35 8.202679
35 8.510737
35 8.234473
35 8.268901
35 8.332447
35 8.257364
35 8.291605
35 8.406352
35 8.197222
35 8.253080
35 8.167945
35 8.104418
35 8.093999
35 8.272226
35 8.042460
35 8.246615
35 8.233898
35 8.195192
35 8.282602
35 8.177238
35 8.279706
35 8.230506
35 8.285812
35 8.275026
35 8.130917
35 8.246006
35 8.279520
35 8.370032
35 8.201139
35 8.237286
35 8.228728
35 8.387778
35 8.120346
35 8.142819
35 8.114836
35 8.234038
35 8.135624
35 8.131259
35 8.141551
35 8.287507
35 8.235169
35 8.328715
35 8.128963
35 8.268625
35 8.165117
35 8.211438
35 8.366062
35 8.153810
35 8.112769
35 8.146629
35 8.035528
35 8.265625
35 8.305209
35 8.414551
35 8.340957
35 8.165559
35 8.125851
35 8.267801
35 8.217809
35 8.235386
35 8.216878
35 8.289509
35 8.326096
35 8.209622
35 8.170235
35 8.274701
35 8.114489
35 8.143734
35 8.266376
35 8.281511
35 8.190464
35 8.378594
35 8.264445
35 8.210352
35 8.309971
35 8.348940
35 8.150850
35 8.233031
35 8.262680
35 8.166237
35 8.354973
35 8.555981
35 8.482637
35 8.544740
35 8.636944
35 8.272551
35 8.437072
35 8.588134
35 8.568697
35 8.357364
35 8.449548
35 8.499542
35 8.334034
35 8.412455
35 8.502210
35 8.202801
35 8.454832
35 8.569873
35 8.576112
35 8.553074
35 8.473182
35 8.344971
35 8.514051
35 8.194378
35 8.398907
35 8.545323
35 8.519751
35 8.533392
35 8.665684
35 8.361792
35 8.311304
35 8.419309
35 8.375480
35 8.382251
35 8.442015
35 8.417105
35 8.346004
35 8.223277
35 8.237186
35 8.451556
35 8.440577
35 8.329626
35 8.384106
35 8.523373
35 8.522122
35 8.450463
35 8.263793
35 8.439083
35 8.279544
35 8.353707
35 8.186946
35 8.238860
35 8.577410
35 8.633392
35 8.496933
35 8.413189
35 8.599709
35 8.428637
35 8.406123
35 8.378390
35 8.219278
35 7.972422
35 8.084003
35 8.200906
35 8.097183
35 8.202854
35 7.997620
35 7.985098
35 8.137967
35 8.061315
35 8.133702
35 8.091206
35 8.033274
35 8.135585
35 8.230636
35 8.098194
35 8.261247
35 8.160290
35 8.041237
35 8.080613
35 8.150340
35 8.124772
35 8.123463
35 8.082174
35 8.200667
35 8.057156
35 8.069727
35 8.134361
35 8.193698
35 8.047273
35 8.116606
35 8.183924
35 7.974713
35 8.097866
35 8.040953
35 7.952008
35 8.009724
35 8.043690
35 8.046095
35 8.129864
35 8.116535
35 8.053001
35 7.914728
35 8.296754
35 8.210281
35 8.165812
35 8.141410
35 8.081280
35 8.080966
35 8.254914
35 8.140450
35 8.187777
35 7.820684
35 7.879613
35 8.166921
35 8.094534
35 7.967497
35 8.138316
35 8.180135
35 8.056599
35 8.131200
35 8.378818
35 8.487599
35 8.495824
35 8.441043
35 8.271488
35 8.342011
35 8.347776
35 8.342553
35 8.453459
35 8.344222
35 8.425088
35 8.461350
35 8.467200
35 8.214783
35 8.318645
35 8.294200
35 8.222971
35 8.263764
35 8.455468
35 8.370829
35 8.239118
35 8.487933
35 8.397013
35 8.428430
35 8.356024
35 8.381464
35 8.419080
35 8.251336
35 8.387647
35 8.240865
35 8.283779
35 8.503347
35 8.276732
35 8.406277
35 8.668869
35 8.384994
35 8.200705
35 8.217745
35 8.164108
35 8.391650
35 8.468623
35 8.352149
35 8.456139
35 8.448438
35 8.302730
35 8.301083
35 8.336809
35 8.313759
35 8.345536
35 8.441312
35 8.332945
35 8.378481
35 8.283158
35 8.460720
35 8.447126
35 8.487652
35 8.496111
35 8.390378
35 8.255604
35 8.200024
35 8.058029
35 7.845516
35 8.047495
35 7.945681
35 8.011998
35 7.981977
35 7.929314
35 7.970626
35 8.041861
35 7.743640
35 7.931345
35 7.965934
35 7.903150
35 7.848351
35 7.840420
35 7.759093
35 7.932853
35 8.072045
35 7.900218
35 7.921080
35 7.975469
35 7.875919
35 7.933583
35 8.004985
35 8.002833
35 7.945858
35 8.079273
35 7.954910
35 7.968251
35 7.790260
35 7.903066
35 7.851253
35 8.001902
35 7.995688
35 7.952968
35 7.911342
35 7.802665
35 7.936921
35 7.913167
35 8.045931
35 8.136810
35 7.871620
35 7.846382
35 8.047969
35 7.893717
35 7.872170
35 7.902658
35 7.875312
35 7.964347
35 7.907288
35 7.958367
35 8.064765
35 8.004729
35 8.155149
35 7.967015
35 8.113812
35 7.911063
35 8.017132
35 7.838770
35 7.827399
35 8.741511
35 8.753202
35 8.894149
35 8.663547
35 8.753026
35 8.955331
35 8.793898
35 8.766627
35 8.874115
35 8.819888
35 8.623772
35 8.539557
35 8.792675
35 8.721266
35 8.978918
35 8.759658
35 8.922893
35 8.802447
35 8.846486
35 8.991188
35 8.872123
35 8.667996
35 8.846712
35 8.735172
35 8.910074
35 8.581070
35 8.904161
35 8.764749
35 8.852355
35 9.072636
35 8.852081
35 8.861186
35 8.744330
35 8.819144
35 8.734584
35 8.757854
35 8.836730
35 8.711211
35 8.759394
35 8.921666
35 9.116641
35 8.870725
35 8.820174
35 8.704770
35 8.977632
35 8.896425
35 8.801544
35 8.827975
35 8.540299
35 8.992278
35 8.708980
35 8.987007
35 8.741684
35 8.871685
35 8.744162
35 8.761798
35 8.749548
35 8.840109
35 8.730344
35 8.744460
35 8.271374
35 8.230663
35 8.176266
35 8.146770
35 8.268543
35 8.249138
35 8.226589
35 8.328899
35 8.394030
35 8.372985
35 8.124450
35 8.242629
35 8.260165
35 8.130413
35 8.222846
35 8.222655
35 8.335471
35 8.269854
35 8.332080
35 8.458765
35 8.447957
35 8.181765
35 8.199383
35 8.155711
35 8.184210
35 8.147136
35 8.151511
35 8.223418
35 8.013788
35 8.277213
35 8.165638
35 8.233506
35 8.255470
35 8.243930
35 8.175696
35 8.178139
35 8.313442
35 8.291804
35 8.333866
35 8.223191
35 8.262804
35 8.345283
35 8.177805
35 8.133456
35 8.293839
35 8.349395
35 8.203715
35 8.205191
35 8.324246
35 8.310964
35 8.280635
35 8.301590
35 8.316967
35 8.333131
35 8.252065
35 8.340927
35 8.432037
35 8.369633
35 8.485206
35 8.239879
35 8.585454
35 8.635548
35 8.521218
35 8.568317
35 8.704375
35 8.792672
35 8.563917
35 8.505928
35 8.794536
35 8.500980
35 8.620428
35 8.524684
35 8.631926
35 8.582239
35 8.623907
35 8.618556
35 8.738645
35 8.375262
35 8.499410
35 8.612216
35 8.575504
35 8.580471
35 8.451638
35 8.805677
35 8.508904
35 8.684357
35 8.500042
35 8.616475
35 8.658364
35 8.703676
35 8.361744
35 8.478686
35 8.630598
35 8.623519
35 8.617139
35 8.523603
35 8.626479
35 8.676240
35 8.634933
35 8.657382
35 8.484174
35 8.633217
35 8.479337
35 8.696057
35 8.527230
35 8.603572
35 8.555030
35 8.605656
35 8.617589
35 8.713698
35 8.917274
35 8.788871
35 8.481464
35 8.649428
35 8.723785
35 8.535882
35 8.703587
35 8.540480
35 8.414247
35 8.604227
35 8.332437
35 8.517617
35 8.361629
35 8.473246
35 8.436441
35 8.468486
35 8.507280
35 8.506242
35 8.335374
35 8.470047
35 8.440040
35 8.440769
35 8.392077
35 8.428629
35 8.329580
35 8.472099
35 8.296842
35 8.563908
35 8.442824
35 8.305553
35 8.403996
35 8.334067
35 8.536551
35 8.501626
35 8.469973
35 8.464407
35 8.386095
35 8.379622
35 8.290220
35 8.511234
35 8.368484
35 8.480369
35 8.622017
35 8.465761
35 8.514680
35 8.419933
35 8.486073
35 8.625105
35 8.566921
35 8.502634
35 8.336539
35 8.421467
35 8.464360
35 8.549760
35 8.424761
35 8.490550
35 8.368843
35 8.365604
35 8.327587
35 8.421475
35 8.535647
35 8.532925
35 8.436586
35 8.407327
35 8.522761
35 8.405107
35 8.471922
35 8.682960
35 8.396534
35 8.573922
35 8.466591
35 8.606978
35 8.433897
35 8.678280
35 8.541480
35 8.622203
35 8.490033
35 8.630581
35 8.356934
35 8.387552
35 8.454744
35 8.528040
35 8.529348
35 8.390887
35 8.394238
35 8.399528
35 8.457070
35 8.495900
35 8.303160
35 8.394013
35 8.351209
35 8.406710
35 8.482453
35 8.385405
35 8.636668
35 8.471664
35 8.349189
35 8.601188
35 8.424034
35 8.465681
35 8.373609
35 8.347624
35 8.452460
35 8.302221
35 8.652657
35 8.504572
35 8.436567
35 8.472182
35 8.432603
35 8.483820
35 8.582248
35 8.439260
35 8.522300
35 8.419790
35 8.382210
35 8.387598
35 8.485743
35 8.494711
35 8.360122
35 8.471001
35 8.328877
35 8.397296
35 8.564607
35 8.358046
35 8.362587
35 8.535607
35 8.694296
35 8.677091
35 8.651613
35 8.540337
35 8.672847
35 8.666665
35 8.540905
35 8.685934
35 8.681434
35 8.829157
35 8.842208
35 8.805612
35 8.848189
35 8.839631
35 8.671143
35 8.848355
35 8.997913
35 8.661314
35 8.645477
35 8.487737
35 8.495930
35 8.718037
35 8.786840
35 8.968893
35 8.759686
35 8.698767
35 8.909022
35 8.799390
35 8.635763
35 8.568727
35 8.881377
35 8.964252
35 8.939133
35 8.757820
35 8.833450
35 8.938977
35 8.630709
35 8.637071
35 9.061674
35 9.078830
35 8.868248
35 8.916780
35 8.774707
35 8.580366
35 8.905054
35 8.622518
35 8.498805
35 8.639177
35 8.765471
35 8.741128
35 8.801944
35 8.590391
35 8.851067
35 8.794032
35 8.686579
35 8.801593
35 8.899941
35 8.929029
35 8.753645
35 8.651490
35 8.907337
35 8.567869
35 8.738616
35 8.839753
35 8.787246
35 8.616821
35 8.570220
35 8.750764
35 8.845440
35 8.790924
35 8.829485
35 8.821289
35 8.608216
35 8.605862
35 8.523582
35 8.506695
35 8.446241
35 8.479243
35 8.554942
35 8.582532
35 8.828436
35 8.660112
35 8.357806
35 8.781704
35 8.509057
35 8.526571
35 8.706159
35 8.646783
35 8.765977
35 8.670137
35 8.385000
35 8.559718
35 8.497018
35 8.639698
35 8.393069
35 8.836533
35 8.711133
35 8.614279
35 8.636880
35 8.739965
35 8.609799
35 8.503216
35 8.535413
35 8.549734
35 8.510100
35 8.585081
35 8.531891
35 8.612055
35 8.782480
35 8.790564
35 8.590016
35 8.567778
35 8.599248
35 8.681853
35 8.834397
35 8.651019
35 8.410467
35 8.757768
35 8.519841
35 8.594810
35 8.558536
35 8.368311
35 8.676330
35 8.690249
35 8.775604
35 8.672115
35 8.640848
35 8.654116
35 8.490879
35 8.705952
35 8.482392
35 8.604560
35 8.610804
35 8.690982
35 8.743588
35 8.823153
35 9.003367
35 8.582564
35 8.703472
35 8.669135
35 8.816890
35 8.649770
35 8.740752
35 8.617086
35 8.608982
35 8.648645
35 8.968603
35 8.593869
35 8.594990
35 8.882605
35 8.759228
35 8.623606
35 8.779447
35 8.858766
35 8.806972
35 8.682482
35 8.664431
35 8.547299
35 8.654893
35 8.719770
35 8.799277
35 8.664978
35 8.675942
35 8.815673
35 8.758495
35 8.833582
35 8.641871
35 8.466408
35 8.560625
35 8.717956
35 8.615557
35 8.658205
35 8.733592
35 8.586240
35 8.890587
35 8.883555
35 8.534329
35 8.737089
35 8.567028
35 8.635647
35 8.549275
35 8.860702
35 8.859981
35 8.569873
35 8.080681
35 8.131414
35 8.153535
35 8.151669
35 8.286293
35 8.112575
35 8.212885
35 7.967724
35 8.086440
35 8.059361
35 8.052764
35 8.089513
35 8.012175
35 8.033315
35 8.095337
35 8.087863
35 8.002035
35 7.985096
35 8.060793
35 8.082422
35 8.027971
35 8.038798
35 8.166124
35 8.131293
35 8.054456
35 8.105996
35 8.113057
35 8.007073
35 8.233255
35 8.133988
35 8.195696
35 8.017799
35 7.945117
35 8.150612
35 8.047466
35 7.990143
35 8.232914
35 8.156889
35 7.999898
35 8.016860
35 8.165098
35 8.013045
35 7.918135
35 7.974259
35 8.172038
35 8.040131
35 8.078862
35 8.197338
35 8.027123
35 7.991491
35 8.145726
35 8.199635
35 8.208593
35 7.980727
35 7.983996
35 8.054396
35 8.099954
35 8.245782
35 8.052395
35 8.275335
35 8.320450
35 8.559466
35 8.476188
35 8.654030
35 8.344982
35 8.538936
35 8.380478
35 8.430220
35 8.465178
35 8.410698
35 8.486400
35 8.340405
35 8.484057
35 8.526361
35 8.438251
35 8.460812
35 8.264074
35 8.270793
35 8.315289
35 8.465678
35 8.582154
35 8.442655
35 8.611019
35 8.545816
35 8.531224
35 8.525898
35 8.358030
35 8.393156
35 8.506812
35 8.428409
35 8.597460
35 8.379070
35 8.378399
35 8.583680
35 8.342644
35 8.466626
35 8.228200
35 8.432031
35 8.480598
35 8.470426
35 8.313189
35 8.641981
35 8.424276
35 8.473710
35 8.358443
35 8.336769
35 8.435058
35 8.472052
35 8.459636
35 8.330881
35 8.503775
35 8.403284
35 8.644085
35 8.410770
35 8.438659
35 8.364235
35 8.355628
35 8.548973
35 8.478887
35 8.502805
35 8.543762
35 8.426305
35 8.449730
35 8.526968
35 8.365094
35 8.394869
35 8.587069
35 8.542298
35 8.567626
35 8.369539
35 8.497713
35 8.529354
35 8.498611
35 8.542059
35 8.340433
35 8.481775
35 8.399714
35 8.377369
35 8.331258
35 8.452763
35 8.410451
35 8.559727
35 8.503662
35 8.596722
35 8.604168
35 8.396688
35 8.278955
35 8.578152
35 8.476165
35 8.469525
35 8.537107
35 8.453300
35 8.618966
35 8.435564
35 8.432693
35 8.457795
35 8.642146
35 8.536216
35 8.486863
35 8.654342
35 8.417173
35 8.451987
35 8.648542
35 8.524007
35 8.405281
35 8.418966
35 8.401401
35 8.694524
35 8.642688
35 8.521862
35 8.428447
35 8.365181
35 8.414566
35 8.509844
35 8.384346
35 8.667621
35 8.535980
35 8.613433
35 8.608334
35 8.488296
35 8.439216
35 8.420689
35 8.275074
35 8.589060
35 8.563012
35 8.271779
35 8.467507
35 8.366905
35 8.511368
35 8.353522
35 8.349380
35 8.406794
35 8.402831
35 8.333037
35 8.436278
35 8.273163
35 8.417958
35 8.324489
35 8.315908
35 8.458984
35 8.367869
35 8.496282
35 8.416774
35 8.438281
35 8.197399
35 8.434904
35 8.348686
35 8.370304
35 8.275075
35 8.482394
35 8.230376
35 8.307603
35 8.305199
35 8.331693
35 8.283203
35 8.506184
35 8.349757
35 8.302194
35 8.361092
35 8.549507
35 8.109533
35 8.295501
35 8.338173
35 8.390170
35 8.429380
35 8.293427
35 8.395977
35 8.316689
35 8.263882
35 8.249392
35 8.311436
35 8.368421
35 8.504393
35 8.491614
35 8.212745
35 8.560761
35 8.270409
35 8.505644
35 8.302689
35 8.258203
35 9.385769
35 9.037597
35 9.110102
35 9.083409
35 9.192653
35 9.021813
35 9.219019
35 8.900313
35 8.961071
35 8.843676
35 8.959885
35 9.040587
35 8.751319
35 8.630553
35 9.078228
35 8.726324
35 8.960498
35 8.810982
35 9.252561
35 9.247098
35 8.765971
35 8.945903
35 9.033144
35 9.131757
35 9.069350
35 9.349284
35 9.131066
35 8.951338
35 9.111141
35 9.248933
35 9.225729
35 9.053186
35 9.295734
35 9.372558
35 9.135893
35 9.214602
35 9.097305
35 8.982852
35 8.958878
35 9.110880
35 9.060355
35 8.922748
35 9.033127
35 9.043138
35 9.093761
35 9.019916
35 8.917077
35 9.093476
35 9.128853
35 9.094237
35 9.011445
35 8.898469
35 9.177539
35 9.120349
35 9.073681
35 8.975348
35 8.923455
35 9.175458
35 8.890439
35 8.918775
35 8.754613
35 8.888782
35 8.782179
35 9.309818
35 8.829018
35 8.716925
35 8.745041
35 9.086924
35 8.767773
35 8.805597
35 8.787776
35 8.706018
35 8.585592
35 8.876603
35 8.759258
35 8.677971
35 8.907899
35 8.659464
35 8.841084
35 8.852569
35 8.928452
35 8.752098
35 8.911893
35 8.889398
35 8.752797
35 8.788179
35 8.891987
35 8.750266
35 8.901143
35 8.847088
35 8.658239
35 8.661832
35 8.663189
35 9.014945
35 8.832719
35 8.925752
35 8.686947
35 9.134206
35 8.954810
35 8.887028
35 8.976478
35 8.881199
35 8.982786
35 8.804326
35 8.978879
35 8.850439
35 8.820402
35 8.946515
35 8.838610
35 8.733219
35 8.762248
35 8.921928
35 8.810675
35 8.853763
35 8.944108
35 8.696082
35 8.942573
35 8.828244
35 8.941886
35 8.757596
35 8.381161
35 8.388538
35 8.414815
35 8.331784
35 8.628334
35 8.539768
35 8.478527
35 8.467096
35 8.665877
35 8.245266
35 8.521614
35 8.615044
35 8.437351
35 8.683817
35 8.523686
35 8.622991
35 8.514621
35 8.432594
35 8.491509
35 8.493723
35 8.469175
35 8.448897
35 8.471245
35 8.472656
35 8.413368
35 8.636982
35 8.521673
35 8.218114
35 8.590803
35 8.444717
35 8.600714
35 8.355474
35 8.372102
35 8.656277
35 8.621845
35 8.348459
35 8.663195
35 8.472783
35 8.526252
35 8.480081
35 8.713561
35 8.417807
35 8.439437
35 8.476622
35 8.425551
35 8.373887
35 8.296474
35 8.374507
35 8.631053
35 8.495009
35 8.468059
35 8.564991
35 8.687558
35 8.664634
35 8.519953
35 8.439494
35 8.416197
35 8.605407
35 8.374045
35 8.486800
35 8.271911
35 8.280282
35 8.341341
35 8.187821
35 8.219884
35 8.207203
35 8.076554
35 8.238002
35 8.255871
35 8.297913
35 8.299240
35 8.185251
35 8.207742
35 8.145446
35 8.193683
35 8.128445
35 8.286179
35 8.232319
35 8.288411
35 8.287159
35 8.188457
35 8.471393
35 8.297602
35 8.103136
35 8.267330
35 8.154204
35 8.375330
35 8.311863
35 8.280528
35 8.451060
35 8.325876
35 8.368144
35 8.369863
35 8.430557
35 8.425982
35 8.359278
35 8.147485
35 8.332255
35 8.223365
35 8.347287
35 8.321221
35 8.396243
35 8.326465
35 8.260400
35 8.270715
35 8.116473
35 8.442475
35 8.416408
35 8.487152
35 8.217805
35 8.365636
35 8.214204
35 8.361436
35 8.351327
35 8.309481
35 8.356575
35 8.580883
35 8.222501
35 8.364262
35 8.109279
35 8.271150
35 8.169529
35 8.172601
35 8.231632
35 8.331948
35 8.140315
35 8.209433
35 8.295466
35 8.232050
35 8.192995
35 8.158901
35 8.138731
35 8.394507
35 8.303859
35 8.161284
35 8.293380
35 8.138173
35 8.225779
35 8.205879
35 8.210104
35 8.363548
35 8.306783
35 8.261353
35 8.255965
35 8.282768
35 8.238453
35 8.401415
35 8.168222
35 8.250380
35 8.092655
35 8.204403
35 8.390556
35 8.441656
35 8.255651
35 8.156935
35 8.189794
35 8.342824
35 8.207584
35 8.238351
35 8.193909
35 8.364643
35 8.157111
35 7.991400
35 8.329426
35 8.258915
35 8.199757
35 8.222965
35 8.266594
35 8.187027
35 8.349056
35 8.287921
35 8.434961
35 8.303443
35 8.223660
35 8.284095
35 8.301753
35 8.402489
35 8.218752
35 8.474365
35 8.113179
35 8.230717
35 7.904478
35 8.049203
35 8.131084
35 8.155160
35 8.261581
35 8.195896
35 8.226619
35 8.201064
35 8.392058
35 8.222372
35 8.309000
35 8.214087
35 8.278998
35 8.265571
35 8.103420
35 8.206974
35 8.018297
35 8.233940
35 7.979699
35 8.186920
35 8.183843
35 7.994757
35 8.232724
35 8.012657
35 8.141764
35 8.234031
35 8.070268
35 8.221307
35 8.086226
35 8.293091
35 7.955278
35 8.021850
35 7.951453
35 8.120217
35 8.265334
35 8.388250
35 8.167369
35 8.221413
35 8.315882
35 8.158325
35 8.214622
35 8.187562
35 8.084171
35 8.169376
35 8.149480
35 8.295949
35 8.141650
35 8.271960
35 8.172243
35 8.286180
35 8.158706
35 8.114079
35 8.144584
35 8.052279
35 8.218820
35 8.217940
35 8.100810
35 8.174976
35 8.109227
35 8.168939
35 8.336079
35 8.140037
35 8.271595
35 8.192910
35 8.173291
35 7.920792
35 7.872314
35 8.038992
35 8.332087
35 8.320756
35 8.215616
35 8.113224
35 8.158748
35 7.981722
35 7.972939
35 7.990393
35 8.264727
35 8.206053
35 8.281348
35 8.284395
35 8.065148
35 8.005297
35 8.015634
35 8.045860
35 7.885167
35 8.061446
35 8.081802
35 8.123945
35 8.004063
35 8.226142
35 8.289823
35 8.245643
35 7.883139
35 8.382877
35 8.122941
35 8.115456
35 8.099795
35 8.058235
35 8.304392
35 8.204411
35 8.179069
35 8.154066
35 8.105986
35 8.219485
35 8.320427
35 8.227864
35 8.149904
35 8.180168
35 8.198377
35 8.069097
35 8.249019
35 8.255141
35 8.024296
35 7.905793
35 8.095152
35 8.229318
35 8.167747
35 8.184773
35 8.094734
35 7.985304
35 8.119272
35 8.167634
35 8.234235
35 7.951811
35 8.100421
35 7.996186
35 8.070724
35 7.988636
35 8.210117
35 8.148334
35 8.077047
35 8.126888
35 8.221064
35 7.934762
35 7.985925
35 8.069042
35 8.061801
35 8.041373
35 7.935743
35 7.952540
35 7.880483
35 8.060224
35 8.044445
35 7.954408
35 8.135870
35 8.132880
35 7.995232
35 8.136273
35 7.994646
35 8.104185
35 8.004624
35 8.188687
35 8.204109
35 8.022817
35 7.939778
35 7.984730
35 8.150366
35 8.092370
35 7.971100
35 8.214448
35 8.125403
35 7.944956
35 8.005664
35 8.063630
35 8.116274
35 8.090297
35 7.992459
35 8.050321
35 8.074458
35 8.098974
35 8.143849
35 8.067050
35 8.010634
35 8.080026
35 7.974816
35 8.016736
35 7.994775
35 8.018469
35 8.063583
35 8.400043
35 8.229533
35 8.239269
35 8.246974
35 8.272586
35 8.232399
35 8.298355
35 8.284607
35 8.327172
35 8.402301
35 8.377363
35 8.218886
35 8.361471
35 8.180600
35 8.322728
35 8.204298
35 8.430339
35 8.226692
35 8.408072
35 8.322697
35 8.410379
35 8.158002
35 8.280539
35 8.352184
35 8.300805
35 8.316661
35 8.449552
35 8.271997
35 8.350434
35 8.268010
35 8.289107
35 8.456910
35 8.318884
35 8.332026
35 8.217753
35 8.369011
35 8.362737
35 8.281707
35 8.371019
35 8.399204
35 8.311517
35 8.525573
35 8.369389
35 8.283234
35 8.404708
35 8.448496
35 8.354672
35 8.179504
35 8.356369
35 8.424958
35 8.284097
35 8.493564
35 8.315759
35 8.196827
35 8.410317
35 8.263541
35 8.439438
35 8.247142
35 8.557783
35 8.345529
35 8.666989
35 8.737310
35 8.787934
35 8.896519
35 8.912222
35 9.170646
35 8.802538
35 8.913203
35 8.975910
35 8.923472
35 8.953947
35 8.828844
35 8.674857
35 8.668519
35 8.911727
35 8.867899
35 8.668622
35 8.780608
35 8.850164
35 8.970698
35 8.670442
35 8.857671
35 8.862620
35 8.816248
35 8.835827
35 8.986617
35 8.764693
35 8.798415
35 8.882054
35 8.591044
35 8.926746
35 8.645480
35 8.702866
35 8.823829
35 8.790602
35 8.921689
35 8.848559
35 8.846055
35 8.760445
35 9.054274
35 8.918742
35 8.909568
35 8.805682
35 8.849829
35 8.899132
35 8.982835
35 8.878387
35 8.601137
35 8.786781
35 8.710074
35 8.625390
35 8.894263
35 8.899966
35 8.859768
35 8.822492
35 8.749131
35 8.689525
35 8.877659
35 8.731280
35 8.954917
35 9.039361
35 9.350145
35 9.058575
35 8.957486
35 8.894509
35 9.074672
35 9.004867
35 8.937572
35 8.959159
35 8.714542
35 8.728208
35 8.586548
35 8.943090
35 8.853349
35 8.900336
35 9.282121
35 9.496355
35 9.169861
35 8.786774
35 9.016221
35 9.068609
35 9.516256
35 9.222903
35 9.049690
35 8.799063
35 8.783020
35 8.966570
35 8.981509
35 8.832900
35 8.783098
35 9.274055
35 8.942082
35 8.584652
35 9.041857
35 9.231759
35 9.364455
35 9.108878
35 8.964958
35 9.173749
35 9.225016
35 9.130903
35 9.324431
35 10.062206
35 9.281490
35 9.019173
35 9.201433
35 8.909370
35 9.030892
35 9.596191
35 9.154188
35 8.989745
35 9.152545
35 8.967958
35 9.088596
35 9.155521
35 9.700326
35 9.692168
35 9.948783
35 9.756543
35 9.427519
35 8.351740
35 8.259323
35 8.489564
35 8.221677
35 8.243790
35 8.265871
35 8.275953
35 8.455959
35 8.413172
35 8.434533
35 8.356258
35 8.424366
35 8.398488
35 8.291173
35 8.195557
35 8.386707
35 8.501584
35 8.107199
35 8.327881
35 8.369052
35 8.465355
35 8.279792
35 8.283496
35 8.228066
35 8.387032
35 8.424303
35 8.336024
35 8.264773
35 8.280730
35 8.331952
35 8.387528
35 8.258367
35 8.182185
35 8.345234
35 8.312532
35 8.354643
35 8.344323
35 8.349375
35 8.324453
35 8.243637
35 8.371210
35 8.469382
35 8.359789
35 8.409211
35 8.285914
35 8.354556
35 8.426642
35 8.173751
35 8.285899
35 8.600124
35 8.246628
35 8.069489
35 8.225504
35 8.120047
35 8.479326
35 8.366362
35 8.289633
35 8.177042
35 8.477981
35 8.490979
35 8.759193
35 8.697856
35 8.769157
35 8.539577
35 8.713313
35 8.717645
35 8.338259
35 8.462599
35 8.512280
35 8.696137
35 8.659315
35 8.739308
35 8.569319
35 8.434948
35 8.828733
35 8.637187
35 8.579676
35 8.511378
35 8.579143
35 8.813114
35 8.755061
35 8.699578
35 8.814515
35 8.790557
35 8.474146
35 8.523680
35 8.827195
35 8.478641
35 8.703419
35 8.664639
35 8.679674
35 8.582731
35 8.479247
35 8.661488
35 8.671605
35 8.675932
35 8.720852
35 8.704206
35 8.550148
35 8.695637
35 8.685259
35 8.820415
35 8.722142
35 8.815506
35 8.578663
35 8.641673
35 8.824228
35 8.571061
35 8.580850
35 8.513851
35 8.580257
35 8.635141
35 8.773356
35 8.558703
35 8.654742
35 8.643277
35 8.493682
35 8.679425
35 8.721018
35 8.932731
35 8.274002
35 8.113962
35 8.178638
35 8.378916
35 8.251118
35 8.175674
35 8.112473
35 8.180659
35 8.126063
35 8.317597
35 8.214365
35 8.370419
35 8.025420
35 8.342924
35 8.108478
35 8.253575
35 8.081750
35 8.216748
35 8.390712
35 8.357142
35 8.121616
35 8.136052
35 8.051996
35 8.331974
35 8.113698
35 8.349670
35 8.460257
35 8.212501
35 8.321264
35 8.090636
35 8.213046
35 8.278946
35 8.257542
35 8.133359
35 8.413795
35 8.254342
35 8.193759
35 8.249679
35 8.234094
35 8.281085
35 8.178568
35 8.177887
35 8.155327
35 8.366692
35 8.232207
35 8.219129
35 8.328008
35 8.131220
35 8.288211
35 8.142862
35 8.092408
35 8.181018
35 8.268520
35 8.069170
35 8.290460
35 8.097782
35 8.253705
35 8.254002
35 8.321626
35 8.370925
35 8.731975
35 8.642054
35 8.512356
35 8.782538
35 8.729377
35 8.548357
35 8.530391
35 8.619234
35 8.574110
35 8.690898
35 8.476915
35 8.638773
35 8.631568
35 8.523709
35 8.623401
35 8.468969
35 8.784169
35 8.632028
35 8.472646
35 8.497366
35 8.609240
35 8.514406
35 8.372071
35 8.487236
35 8.578721
35 8.607943
35 8.575468
35 8.566231
35 8.411043
35 8.615416
35 8.668278
35 8.614017
35 8.371839
35 8.574426
35 8.607756
35 8.556177
35 8.485603
35 8.651673
35 8.760277
35 8.541920
35 8.739369
35 8.466240
35 8.683122
35 8.801603
35 8.614462
35 8.488426
35 8.404029
35 8.814931
35 8.466190
35 8.581554
35 8.577138
35 8.543735
35 8.624583
35 8.529735
35 8.473092
35 8.639801
35 8.675442
35 8.547242
35 8.579874
35 8.677474
35 8.437560
35 8.524350
35 8.604676
35 8.400321
35 8.466982
35 8.548152
35 8.333554
35 8.525007
35 8.515467
35 8.530904
35 8.513991
35 8.612826
35 8.544282
35 8.606674
35 8.447785
35 8.413952
35 8.385815
35 8.580478
35 8.590165
35 8.580536
35 8.443743
35 8.593749
35 8.402252
35 8.295490
35 8.611371
35 8.412045
35 8.449851
35 8.511014
35 8.382204
35 8.560265
35 8.460069
35 8.620129
35 8.641440
35 8.337057
35 8.535668
35 8.334010
35 8.370657
35 8.496357
35 8.435712
35 8.438832
35 8.318120
35 8.647092
35 8.512103
35 8.367844
35 8.564223
35 8.617756
35 8.608228
35 8.500397
35 8.492818
35 8.322690
35 8.413455
35 8.636275
35 8.607919
35 8.426351
35 8.354252
35 8.545112
35 8.408581
35 8.397923
35 8.456810
35 8.338458
35 8.435816
35 8.406555
35 8.446248
35 8.539321
35 8.392499
35 8.358028
35 8.610611
35 8.561141
35 8.464748
35 8.613234
35 8.395136
35 8.285178
35 8.543854
35 8.393568
35 8.498021
35 8.428173
35 8.376108
35 8.254717
35 8.391970
35 8.240550
35 8.442583
35 8.382535
35 8.273952
35 8.418786
35 8.174506
35 8.324197
35 8.402167
35 8.374118
35 8.377929
35 8.505891
35 8.503234
35 8.334993
35 8.335578
35 8.458437
35 8.166239
35 8.297247
35 8.348257
35 8.431052
35 8.214281
35 8.515942
35 8.349966
35 8.525857
35 8.343937
35 8.539984
35 8.494364
35 8.491562
35 8.561693
35 8.665085
35 8.305263
35 8.371874
35 8.343439
35 8.321727
35 8.389550
35 8.484939
35 8.425489
35 8.377065
35 8.344137
35 8.385270
35 8.447302
35 8.301760
35 8.325212
35 8.204037
35 8.187380
35 8.322897
35 8.409304
35 8.435912
35 8.214992
35 8.224097
35 8.495059
35 8.405715
35 8.380534
35 8.341310
35 8.235475
35 8.308852
35 8.391134
35 8.153746
35 8.193548
35 8.162267
35 8.252825
35 8.316057
35 8.183402
35 8.341572
35 8.202978
35 8.422101
35 8.194978
35 8.481032
35 8.278707
35 8.329944
35 8.131880
35 8.195763
35 8.227764
35 8.351958
35 8.317922
35 8.306051
35 8.241629
35 8.361766
35 8.292786
35 8.307368
35 8.270125
35 8.281314
35 8.238476
35 8.240737
35 8.355266
35 8.368516
35 8.379687
35 8.306325
35 8.283147
35 8.281954
35 8.282899
35 8.213596
35 8.472905
35 8.220085
35 8.256313
35 8.236314
35 8.397642
35 8.154617
35 8.065943
35 8.342671
35 8.392932
35 8.418295
35 9.315289
35 9.143410
35 9.366408
35 8.946609
35 9.002106
35 8.990615
35 8.981293
35 8.821856
35 9.030201
35 8.848988
35 8.816011
35 9.042248
35 9.106229
35 9.101303
35 8.977028
35 9.102079
35 9.018692
35 9.044227
35 8.942325
35 8.940038
35 9.039855
35 8.912857
35 8.785979
35 8.882988
35 9.216347
35 8.894730
35 9.135136
35 8.951597
35 9.038375
35 8.800477
35 9.031032
35 8.916421
35 9.379993
35 9.080966
35 8.916741
35 9.005268
35 8.950945
35 8.836908
35 9.028995
35 9.006443
35 9.150318
35 9.167941
35 8.961883
35 9.195212
35 9.193033
35 8.971261
35 9.228033
35 9.359715
35 9.198398
35 9.071304
35 9.114637
35 8.881707
35 9.011747
35 9.203798
35 9.107158
35 9.135498
35 8.905831
35 8.941035
35 8.650894
35 8.916750
35 7.971525
35 8.147102
35 7.931892
35 8.069202
35 8.035082
35 7.895549
35 8.037616
35 7.951366
35 8.203493
35 8.026332
35 8.013009
35 8.188684
35 8.108711
35 8.059352
35 8.043703
35 8.033563
35 7.974291
35 8.193164
35 8.232080
35 8.067542
35 8.126313
35 8.003798
35 7.918340
35 7.983323
35 8.094828
35 8.073798
35 8.100724
35 8.034560
35 8.063143
35 7.978053
35 7.886460
35 8.091114
35 8.138090
35 7.981765
35 7.994076
35 8.200462
35 8.034644
35 8.002211
35 8.070442
35 8.114204
35 8.148677
35 8.128011
35 8.252356
35 8.127162
35 8.117387
35 8.084813
35 8.032930
35 8.158317
35 8.098363
35 8.017951
35 8.063124
35 8.250877
35 7.961701
35 8.126564
35 8.069861
35 8.061847
35 8.081594
35 7.991298
35 7.969832
35 7.970511
35 9.228239
35 9.126695
35 8.946670
35 9.270111
35 8.827060
35 9.301417
35 9.316835
35 9.335669
35 9.223118
35 9.276215
35 9.093687
35 9.316370
35 9.054321
35 9.110711
35 9.047634
35 8.974773
35 9.279572
35 9.040667
35 9.186065
35 9.029645
35 9.285212
35 9.360001
35 9.114232
35 9.277759
35 9.328169
35 9.230263
35 8.880835
35 9.249988
35 9.209871
35 9.229919
35 9.086841
35 9.246938
35 9.291455
35 9.113874
35 9.171017
35 9.050727
35 9.174781
35 9.116855
35 9.376621
35 9.013447
35 9.254562
35 9.236641
35 9.012756
35 9.120331
35 9.208080
35 8.945209
35 9.401044
35 9.174687
35 9.366555
35 9.313734
35 9.040469
35 9.298335
35 9.192638
35 9.226075
35 9.058971
35 9.258140
35 9.406562
35 9.125867
35 9.166072
35 9.204528
35 8.560785
35 8.509294
35 8.557483
35 8.590430
35 8.493014
35 8.780580
35 8.721483
35 8.547189
35 8.418249
35 8.605440
35 8.557780
35 8.573926
35 8.434893
35 8.632705
35 8.513263
35 8.341202
35 8.393976
35 8.547793
35 8.457757
35 8.531389
35 8.519657
35 8.601551
35 8.392673
35 8.667911
35 8.577158
35 8.486521
35 8.373961
35 8.541354
35 8.472291
35 8.206659
35 8.534856
35 8.585771
35 8.583836
35 8.588549
35 8.663817
35 8.490173
35 8.401094
35 8.686811
35 8.530837
35 8.532534
35 8.584969
35 8.707902
35 8.544993
35 8.523330
35 8.417040
35 8.380280
35 8.441716
35 8.571394
35 8.326145
35 8.450907
35 8.351964
35 8.507017
35 8.433945
35 8.523274
35 8.666972
35 8.407436
35 8.355158
35 8.503460
35 8.648390
35 8.520800
35 9.039778
35 8.775692
35 9.034933
35 9.011918
35 8.800932
35 8.829362
35 9.089935
35 8.802334
35 8.991354
35 8.743714
35 8.834523
35 9.001929
35 8.762250
35 8.786810
35 9.078912
35 8.596720
35 8.746852
35 9.016558
35 8.840860
35 8.986348
35 9.110936
35 9.089738
35 8.899355
35 8.989989
35 8.973591
35 8.908380
35 8.935736
35 9.091424
35 8.961581
35 8.878897
35 8.970529
35 8.720977
35 8.822441
35 9.088448
35 8.951126
35 9.050627
35 8.974607
35 8.856505
35 8.660781
35 8.906807
35 8.892012
35 8.858268
35 8.804100
35 8.957705
35 9.281281
35 8.898743
35 9.094659
35 8.823148
35 8.617176
35 9.038369
35 9.006579
35 9.016347
35 8.971828
35 8.834692
35 9.102685
35 9.045166
35 8.812903
35 9.094277
35 8.696068
35 8.923067
35 8.263067
35 8.267343
35 8.475265
35 8.456051
35 8.253502
35 8.300075
35 8.435426
35 8.341885
35 8.334768
35 8.508990
35 8.402016
35 8.284986
35 8.200176
35 8.445010
35 8.485380
35 8.445995
35 8.387745
35 8.613957
35 8.477881
35 8.371748
35 8.396977
35 8.326571
35 8.626960
35 8.605363
35 8.419831
35 8.474195
35 8.527785
35 8.311683
35 8.621941
35 8.349265
35 8.576891
35 8.466871
35 8.519939
35 8.288163
35 8.585899
35 8.707123
35 8.659054
35 8.275954
35 8.244916
35 8.409167
35 8.653243
35 8.378697
35 8.532351
35 8.425862
35 8.581749
35 8.303214
35 8.487559
35 8.483133
35 8.375776
35 8.453861
35 8.711650
35 8.566550
35 8.372633
35 8.473690
35 8.376571
35 8.307306
35 8.527246
35 8.490954
35 8.540371
35 8.647535
35 8.409269
35 8.514221
35 8.543967
35 8.366335
35 8.543159
35 8.218488
35 8.522223
35 8.249913
35 8.326082
35 8.555332
35 8.311642
35 8.438081
35 8.342726
35 8.125161
35 8.210992
35 8.599545
35 8.149615
35 8.581267
35 8.685183
35 8.429192
35 8.513751
35 8.290268
35 8.520459
35 8.790223
35 8.405145
35 8.329097
35 8.383907
35 8.599702
35 8.366239
35 8.506165
35 8.307992
35 8.156873
35 8.549889
35 8.237065
35 8.361718
35 8.355850
35 8.373013
35 8.463497
35 8.279903
35 8.321215
35 8.484069
35 8.540716
35 8.171144
35 8.080752
35 8.557493
35 8.236660
35 8.235778
35 8.479085
35 8.516562
35 8.445139
35 8.595929
35 8.321889
35 8.471604
35 8.178496
35 8.328046
35 8.383997
35 8.390641
35 8.299487
35 8.299214
35 8.550178
35 9.592352
35 9.542560
35 9.507107
35 9.351186
35 9.389234
35 9.222640
35 9.572760
35 9.339243
35 9.315232
35 9.358007
35 9.672407
35 9.361238
35 9.464469
35 9.351117
35 9.343817
35 9.648159
35 9.480349
35 9.311295
35 9.286034
35 9.767922
35 9.381598
35 9.466035
35 9.371299
35 9.530480
35 9.366378
35 9.797951
35 9.570055
35 9.476387
35 9.831348
35 9.504870
35 9.640474
35 9.529971
35 9.274917
35 9.435678
35 9.425909
35 9.655409
35 9.605901
35 9.789124
35 9.664729
35 9.430093
35 9.404251
35 9.479130
35 9.742897
35 9.680385
35 9.194368
35 9.336676
35 9.414522
35 9.560192
35 9.481171
35 9.175459
35 9.418896
35 9.616234
35 9.347914
35 9.248738
35 9.484610
35 9.328122
35 9.276631
35 9.269499
35 9.226929
35 9.400676
35 8.614125
35 8.690307
35 8.677309
35 8.807327
35 8.542782
35 8.792449
35 8.524438
35 8.726969
35 8.589482
35 8.433888
35 8.720471
35 8.664670
35 8.789249
35 8.771642
35 8.509095
35 8.576049
35 8.663204
35 8.652450
35 8.773263
35 8.536777
35 8.671339
35 8.656116
35 8.488889
35 8.611120
35 8.754902
35 8.693413
35 8.718017
35 8.476277
35 8.600496
35 8.730112
35 8.573254
35 8.632437
35 8.559525
35 8.844841
35 8.625727
35 8.924013
35 8.733239
35 8.693050
35 8.436915
35 8.590363
35 8.532618
35 8.426600
35 8.594328
35 8.762103
35 8.544240
35 8.463395
35 8.534824
35 8.522865
35 8.513313
35 8.556609
35 8.539669
35 8.681778
35 8.549275
35 8.565627
35 8.593731
35 8.600002
35 8.397122
35 8.479608
35 8.562784
35 8.340517
35 8.736138
35 8.849634
35 8.540018
35 8.601607
35 8.677396
35 8.587327
35 8.585494
35 8.736469
35 8.686386
35 8.781383
35 8.754974
35 9.073737
35 9.094682
35 8.649155
35 8.708917
35 8.877935
35 8.728356
35 8.625357
35 8.634936
35 8.769220
35 8.625169
35 8.560583
35 8.706533
35 8.708819
35 8.825757
35 8.663496
35 8.813000
35 8.715252
35 8.586050
35 8.574684
35 8.842410
35 8.662102
35 8.499160
35 8.592985
35 8.405479
35 8.689006
35 8.564145
35 8.791280
35 8.642632
35 8.662472
35 8.656018
35 8.700856
35 8.475568
35 8.712848
35 8.560297
35 8.559392
35 8.770951
35 8.617327
35 8.669821
35 8.970558
35 8.535301
35 8.800791
35 8.537579
35 9.020112
35 8.662275
35 8.572695
35 8.622583
35 8.832892
35 8.754165
35 8.756869
35 8.416115
35 8.306258
35 8.317493
35 8.491278
35 8.256443
35 8.456089
35 8.469176
35 8.345441
35 8.715690
35 8.714473
35 8.486764
35 8.416243
35 8.343810
35 8.292356
35 8.422089
35 8.466507
35 8.416191
35 8.372215
35 8.400793
35 8.465332
35 8.343687
35 8.430585
35 8.576222
35 8.581743
35 8.346423
35 8.382932
35 8.295533
35 8.494938
35 8.408451
35 8.539625
35 8.459691
35 8.370695
35 8.358755
35 8.339790
35 8.429453
35 8.267419
35 8.245492
35 8.390785
35 8.293249
35 8.276953
35 8.399453
35 8.349182
35 8.295157
35 8.449549
35 8.220532
35 8.380660
35 8.499526
35 8.348658
35 8.243496
35 8.448180
35 8.391245
35 8.295093
35 8.273488
35 8.410897
35 8.172527
35 8.422510
35 8.235358
35 8.434149
35 8.408946
35 8.537023
35 8.584173
35 8.500505
35 8.399029
35 8.669400
35 8.633100
35 8.620937
35 8.439218
35 8.440943
35 8.474932
35 8.543950
35 8.590998
35 8.544151
35 8.802278
35 8.601416
35 8.733411
35 8.455454
35 8.429442
35 8.664598
35 8.478405
35 8.483128
35 8.493629
35 8.621685
35 8.522812
35 8.419627
35 8.472627
35 8.765955
35 8.377698
35 8.544738
35 8.647715
35 8.497679
35 8.585965
35 8.628761
35 8.684445
35 8.455077
35 8.404212
35 8.608259
35 8.426759
35 8.310159
35 8.483866
35 8.581987
35 8.295807
35 8.658593
35 8.430813
35 8.534014
35 8.363533
35 8.524310
35 8.539561
35 8.390095
35 8.466353
35 8.761009
35 8.494298
35 8.580517
35 8.421011
35 8.457999
35 8.723149
35 8.202248
35 8.640175
35 8.619190
35 8.360940
35 8.649797
35 8.025582
35 7.907742
35 7.963920
35 8.096770
35 7.948158
35 8.041277
35 7.917297
35 7.914389
35 8.071311
35 7.999019
35 7.962460
35 7.966761
35 7.938122
35 7.962104
35 8.038541
35 7.950425
35 7.929058
35 7.944602
35 8.025957
35 8.017318
35 7.822539
35 8.023950
35 8.132501
35 8.108253
35 8.120613
35 8.029574
35 8.015287
35 7.933206
35 8.024862
35 7.887888
35 8.034931
35 7.978584
35 7.992135
35 8.133370
35 7.897144
35 7.941573
35 7.998813
35 8.027478
35 8.030935
35 7.960648
35 8.003688
35 8.182096
35 7.962920
35 8.014892
35 7.951541
35 7.928124
35 8.180769
35 8.023642
35 8.002467
35 8.058282
35 8.014826
35 7.941544
35 7.921237
35 7.963962
35 7.978535
35 7.875880
35 7.911211
35 8.081877
35 7.954039
35 8.081943
35 7.743333
35 7.708017
35 7.847880
35 7.711005
35 7.715072
35 7.801079
35 7.680504
35 7.800115
35 7.866319
35 7.712259
35 7.700454
35 7.800964
35 7.787691
35 7.717589
35 7.748722
35 7.706119
35 7.741284
35 7.673283
35 7.829216
35 7.807171
35 7.793755
35 7.749982
35 7.589005
35 7.812043
35 7.752751
35 7.833395
35 7.744913
35 7.683407
35 7.747227
35 7.631088
35 7.708874
35 7.617700
35 7.613472
35 7.746207
35 7.744639
35 7.718272
35 7.860322
35 7.788770
35 7.755477
35 7.758050
35 7.906513
35 7.856015
35 7.731728
35 7.693036
35 7.728146
35 7.796686
35 7.787866
35 7.713192
35 7.821482
35 7.825507
35 7.768594
35 7.763804
35 7.688240
35 7.793724
35 7.799236
35 7.757875
35 7.756085
35 7.686338
35 7.696567
35 7.595859
35 8.370907
35 8.297750
35 8.465265
35 8.279603
35 8.293679
35 8.424131
35 8.484994
35 8.386210
35 8.398302
35 8.301933
35 8.275782
35 8.313212
35 8.342489
35 8.417959
35 8.485287
35 8.200340
35 8.209110
35 8.520998
35 8.407222
35 8.060108
35 8.285615
35 8.304748
35 8.252094
35 8.461383
35 8.457718
35 8.289375
35 8.429416
35 8.238459
35 8.316950
35 8.388371
35 8.622834
35 8.428430
35 8.502642
35 8.204866
35 8.353464
35 8.344939
35 8.329973
35 8.411462
35 8.274969
35 8.348217
35 8.383666
35 8.317079
35 8.170117
35 8.317023
35 8.448766
35 8.301152
35 8.419686
35 8.295496
35 8.374650
35 8.321284
35 8.371234
35 8.360060
35 8.447639
35 8.320003
35 8.574485
35 8.509932
35 8.513206
35 8.228370
35 8.361462
35 8.460016
35 7.977244
35 7.878111
35 8.106181
35 7.878570
35 7.911008
35 7.966716
35 8.021206
35 8.098541
35 7.927440
35 7.881152
35 7.805812
35 7.903951
35 8.010915
35 7.968624
35 8.139438
35 8.008751
35 7.972689
35 7.892448
35 8.071528
35 8.024132
35 7.837021
35 7.946778
35 7.946235
35 8.096387
35 7.833452
35 7.918959
35 8.016902
35 7.958575
35 8.059918
35 7.905222
35 8.070682
35 7.998463
35 7.930867
35 7.912320
35 7.946386
35 7.860079
35 7.995649
35 7.956232
35 7.931954
35 8.031028
35 7.876796
35 7.882321
35 7.975431
35 7.939178
35 7.966286
35 7.987913
35 8.037149
35 7.989620
35 7.990887
35 8.072697
35 7.955443
35 7.938496
35 8.074700
35 7.876555
35 7.944225
35 8.005365
35 7.958567
35 7.974828
35 7.882751
35 8.034954
35 7.917078
35 7.988836
35 8.115979
35 7.874165
35 7.969293
35 8.086590
35 8.060015
35 8.181636
35 7.984402
35 7.934364
35 7.968923
35 7.968741
35 8.006247
35 8.112749
35 7.944257
35 8.117293
35 7.916799
35 7.968926
35 8.083654
35 7.994901
35 7.969618
35 7.982187
35 7.907817
35 7.878495
35 8.005551
35 8.015678
35 8.039824
35 8.067846
35 7.912871
35 7.960112
35 8.039754
35 7.989022
35 8.055927
35 7.883245
35 8.060708
35 7.901519
35 7.933967
35 7.966827
35 7.967191
35 7.889649
35 7.934763
35 8.049823
35 7.941028
35 7.957713
35 8.143736
35 7.964719
35 7.932954
35 8.012138
35 8.002588
35 8.017408
35 8.107248
35 7.921807
35 7.915007
35 7.999716
35 7.822435
35 7.911614
35 7.947356
35 7.959289
35 7.957622
35 8.176758
35 9.051197
35 9.165482
35 9.639590
35 9.499308
35 9.142811
35 9.286227
35 9.461761
35 9.226155
35 9.235983
35 9.443480
35 9.273956
35 9.319733
35 9.713524
35 9.310084
35 9.177242
35 9.275579
35 9.134554
35 9.262253
35 9.212152
35 9.329750
35 9.222324
35 9.657319
35 9.457586
35 9.538380
35 9.551742
35 9.333797
35 9.529483
35 9.188322
35 9.499480
35 9.308621
35 9.346847
35 9.300609
35 9.350773
35 9.324097
35 9.305966
35 9.578988
35 9.472897
35 9.716799
35 9.577762
35 9.222761
35 9.102193
35 9.351217
35 9.181939
35 9.378699
35 9.466612
35 9.468513
35 9.283856
35 8.946237
35 9.253459
35 9.530820
35 9.576392
35 9.406615
35 9.464033
35 9.326888
35 9.287680
35 9.160632
35 9.518799
35 9.322012
35 9.325591
35 9.235070
35 7.982747
35 8.039155
35 7.962968
35 7.862886
35 8.031555
35 7.833396
35 8.118178
35 8.033778
35 7.932445
35 7.990055
35 8.012957
35 8.053047
35 7.869603
35 7.934111
35 7.943041
35 7.957554
35 7.873073
35 7.957259
35 8.023767
35 7.902030
35 7.936308
35 8.030868
35 7.900061
35 7.913630
35 8.023650
35 8.014762
35 8.049670
35 8.099683
35 7.991584
35 8.028220
35 7.791990
35 8.043021
35 7.830653
35 7.956216
35 8.103550
35 7.966021
35 7.932730
35 7.842615
35 7.947777
35 7.929650
35 8.013304
35 7.963763
35 7.963041
35 8.044080
35 7.930499
35 8.006613
35 7.931712
35 7.812415
35 7.890506
35 7.945954
35 7.979198
35 7.990030
35 7.921962
35 8.043993
35 8.075237
35 7.993905
35 7.964771
35 7.956061
35 7.961199
35 8.014343
35 8.015814
35 8.200067
35 8.206429
35 8.342052
35 8.143264
35 8.182503
35 8.330813
35 8.167214
35 8.117444
35 8.219588
35 8.159617
35 8.268704
35 8.225606
35 8.151554
35 8.193503
35 8.153828
35 8.104330
35 8.207048
35 8.166550
35 8.243289
35 8.144777
35 8.089171
35 8.285625
35 8.221814
35 8.230255
35 8.247735
35 8.052771
35 8.214311
35 8.090628
35 8.095453
35 8.190328
35 8.230058
35 8.086342
35 8.157365
35 8.268359
35 8.158422
35 8.170372
35 8.182590
35 8.206365
35 8.159435
35 8.153811
35 8.101808
35 8.258545
35 8.202886
35 8.258722
35 8.039423
35 8.219291
35 8.241255
35 8.332581
35 8.043208
35 8.263926
35 8.127926
35 8.063711
35 8.248435
35 8.155507
35 8.205908
35 8.323330
35 8.208421
35 8.153573
35 8.107330
35 8.067816
35 8.068807
35 8.166050
35 8.197463
35 8.075266
35 8.162539
35 8.110298
35 8.244605
35 8.097985
35 8.166590
35 8.154725
35 8.111178
35 8.071016
35 8.123759
35 8.188159
35 8.090795
35 8.270399
35 8.120343
35 8.248079
35 8.189005
35 8.261449
35 8.039962
35 8.095157
35 8.093843
35 8.022021
35 8.189562
35 8.194554
35 8.107523
35 8.156077
35 8.079163
35 8.051795
35 8.114969
35 7.935157
35 7.995046
35 8.140687
35 8.160222
35 8.135540
35 8.023143
35 8.009243
35 8.231050
35 8.124614
35 8.059885
35 8.070443
35 8.008069
35 8.114331
35 8.006098
35 8.088330
35 8.216443
35 7.981080
35 8.017116
35 8.065792
35 8.206509
35 8.101733
35 8.082929
35 8.281287
35 8.073847
35 8.131853
35 8.206657
35 8.139291
35 8.014377
35 8.184324
35 8.103406
35 8.072118
35 8.035460
35 7.968713
35 8.021396
35 8.206451
35 8.245502
35 8.205149
35 8.043363
35 8.166598
35 8.117023
35 8.101299
35 8.309227
35 8.150387
35 8.143786
35 8.299083
35 8.270795
35 8.258127
35 8.140405
35 8.097664
35 8.115901
35 8.243231
35 8.164725
35 8.036437
35 8.208789
35 8.115045
35 8.019500
35 8.121857
35 8.114920
35 8.209980
35 8.170560
35 8.087695
35 8.158820
35 8.297627
35 8.229397
35 8.062482
35 8.273172
35 8.227591
35 8.237867
35 8.205892
35 8.033485
35 8.163624
35 8.141253
35 8.186340
35 8.245444
35 8.082467
35 8.127650
35 8.141311
35 8.070564
35 8.095888
35 8.149895
35 8.150712
35 8.178463
35 7.996996
35 8.124353
35 8.278434
35 8.112337
35 8.260053
35 8.248459
35 8.610992
35 8.641637
35 8.601870
35 8.334082
35 8.515194
35 8.623788
35 8.601112
35 8.573945
35 8.552028
35 8.428411
35 8.679422
35 8.475142
35 8.574205
35 8.483452
35 8.436095
35 8.643647
35 8.592850
35 8.639520
35 8.349276
35 8.800195
35 8.559955
35 8.482473
35 8.614435
35 8.456272
35 8.360542
35 8.525244
35 8.769895
35 8.352239
35 8.495314
35 8.588092
35 8.545530
35 8.321766
35 8.568544
35 8.610001
35 8.446107
35 8.581533
35 8.784141
35 8.675365
35 8.673102
35 8.422765
35 8.459862
35 8.597845
35 8.681920
35 8.457246
35 8.418564
35 8.603954
35 8.481907
35 8.738386
35 8.714497
35 8.437471
35 8.514491
35 8.680700
35 8.535005
35 8.894000
35 8.596709
35 8.599602
35 8.593179
35 8.773209
35 8.634706
35 8.705021
35 8.251811
35 8.255311
35 8.151743
35 8.380649
35 8.375708
35 8.077897
35 8.159106
35 8.388708
35 8.103333
35 8.241839
35 8.281354
35 8.481537
35 8.150952
35 8.315681
35 8.338966
35 8.206940
35 8.220079
35 8.290784
35 8.196106
35 8.197579
35 8.399118
35 8.251078
35 8.194483
35 8.346208
35 8.243194
35 8.259198
35 8.303406
35 8.384731
35 8.268526
35 8.217076
35 8.307965
35 8.169148
35 8.192979
35 8.082212
35 8.224206
35 8.398067
35 8.387992
35 8.244906
35 8.192648
35 8.266822
35 8.234908
35 8.246761
35 8.265774
35 8.239361
35 8.274970
35 8.367950
35 8.360606
35 8.324992
35 8.187377
35 8.303784
35 8.326969
35 8.388469
35 8.295358
35 8.212644
35 8.206515
35 8.369381
35 8.317775
35 8.440121
35 8.369789
35 8.096910
35 7.953135
35 8.029972
35 8.040129
35 7.967179
35 7.899710
35 7.906416
35 7.860027
35 7.864324
35 7.919857
35 7.998816
35 7.877224
35 7.786802
35 7.776733
35 7.852682
35 7.835233
35 7.774554
35 7.850893
35 7.863478
35 7.981302
35 8.055149
35 7.984513
35 7.892418
35 7.915860
35 7.913902
35 7.973813
35 7.982512
35 7.923751
35 8.016444
35 7.950526
35 7.886948
35 8.117954
35 7.890924
35 7.862266
35 7.921122
35 7.951364
35 7.748238
35 8.041352
35 7.997228
35 7.922186
35 7.868884
35 7.922487
35 7.875446
35 7.981234
35 7.940342
35 8.014635
35 7.927006
35 7.911807
35 7.943376
35 7.988353
35 7.933117
35 7.943741
35 7.923978
35 8.057239
35 7.759832
35 7.908267
35 8.051583
35 7.858529
35 7.931283
35 7.793436
35 8.007760
35 8.784343
35 8.723256
35 8.679472
35 8.769086
35 8.735661
35 8.836319
35 8.714945
35 8.707836
35 8.944893
35 8.806371
35 8.951093
35 8.874641
35 8.734734
35 8.804226
35 8.855858
35 8.817244
35 8.927735
35 8.859411
35 8.660799
35 8.557254
35 8.581490
35 9.077779
35 8.724517
35 8.885311
35 8.975587
35 8.744663
35 8.801838
35 9.026440
35 9.065508
35 9.078215
35 8.756782
35 8.842959
35 9.021117
35 8.669952
35 8.932898
35 8.803101
35 8.624900
35 8.866841
35 8.986663
35 9.005875
35 9.081112
35 8.808310
35 9.034848
35 8.816855
35 8.852671
35 8.905604
35 8.745574
35 8.541527
35 8.666365
35 9.078213
35 8.950183
35 8.546640
35 9.116265
35 9.032489
35 8.865727
35 8.849261
35 9.109792
35 9.145305
35 8.790204
35 8.780204
35 8.502659
35 8.512010
35 8.410008
35 8.066676
35 8.299108
35 8.303879
35 8.236828
35 8.401500
35 8.315206
35 8.148507
35 8.527665
35 8.264081
35 8.325226
35 8.315744
35 8.279727
35 8.179409
35 8.146033
35 8.157345
35 8.502511
35 8.149686
35 8.382429
35 8.174213
35 8.184032
35 8.203167
35 8.409450
35 8.155625
35 8.258366
35 8.246391
35 8.302437
35 8.324871
35 8.451805
35 8.304657
35 8.280190
35 8.079767
35 8.390986
35 8.276188
35 8.385290
35 8.503605
35 8.457277
35 8.307457
35 8.111154
35 8.221293
35 8.417817
35 8.264588
35 8.213957
35 8.308760
35 8.171938
35 8.327487
35 8.210911
35 8.196516
35 8.289918
35 8.221921
35 8.110192
35 8.184496
35 8.314824
35 8.375710
35 8.195253
35 8.239019
35 8.390538
35 8.243145
35 8.563675
35 8.505054
35 8.440431
35 8.455962
35 8.606497
35 8.459405
35 8.672054
35 8.609568
35 8.359488
35 8.445619
35 8.594755
35 8.289526
35 8.366382
35 8.452288
35 8.375442
35 8.611533
35 8.265793
35 8.529740
35 8.562470
35 8.344911
35 8.523997
35 8.577068
35 8.508535
35 8.266553
35 8.354111
35 8.517257
35 8.529819
35 8.367638
35 8.566567
35 8.536533
35 8.422865
35 8.527586
35 8.520107
35 8.546901
35 8.648324
35 8.638473
35 8.554313
35 8.518990
35 8.592291
35 8.648293
35 8.542145
35 8.544205
35 8.572817
35 8.606105
35 8.694746
35 8.455369
35 8.525286
35 8.740178
35 8.457202
35 8.392644
35 8.390916
35 8.484056
35 8.560390
35 8.531088
35 8.258444
35 8.491038
35 8.646297
35 8.474587
35 8.474553
35 8.395148
35 8.375152
35 8.257787
35 8.302525
35 8.373948
35 8.404149
35 8.441694
35 8.211606
35 8.367597
35 8.385539
35 8.463199
35 8.480395
35 8.321564
35 8.204960
35 8.245119
35 8.530814
35 8.451845
35 8.457774
35 8.263705
35 8.169279
35 8.278937
35 8.150917
35 8.312064
35 8.331458
35 8.204356
35 8.215319
35 8.184287
35 8.235119
35 8.399188
35 8.227915
35 8.107416
35 8.229416
35 8.425925
35 8.178197
35 8.352248
35 8.363502
35 8.272336
35 8.212825
35 8.444798
35 8.518395
35 8.331177
35 8.254926
35 8.345287
35 8.220494
35 8.339415
35 8.359684
35 8.271368
35 8.434349
35 8.059774
35 8.211479
35 8.372840
35 8.172644
35 8.309579
35 8.455595
35 8.552941
35 8.056579
35 8.248441
35 8.174203
35 8.381773
35 8.134254
35 8.022015
35 8.530204
35 8.415521
35 8.458772
35 8.215682
35 8.376414
35 8.331912
35 8.406042
35 8.531093
35 8.602327
35 8.422132
35 8.583354
35 8.474803
35 8.541441
35 8.603909
35 8.471578
35 8.422025
35 8.486210
35 8.715246
35 8.464352
35 8.520708
35 8.424139
35 8.403444
35 8.229333
35 8.517335
35 8.294073
35 8.436641
35 8.414066
35 8.317849
35 8.255682
35 8.292324
35 8.563268
35 8.461327
35 8.553165
35 8.700408
35 8.368299
35 8.378212
35 8.355965
35 8.290124
35 8.422376
35 8.370345
35 8.446178
35 8.494501
35 8.373858
35 8.374582
35 8.405361
35 8.349336
35 8.533685
35 8.477590
35 8.465363
35 8.484492
35 8.146007
35 8.419931
35 8.457835
35 8.434305
35 8.534886
35 8.406957
35 8.661477
35 8.452865
35 8.501954
35 8.301801
35 8.128494
35 8.134343
35 7.990586
35 8.051292
35 8.205007
35 8.177756
35 8.011073
35 8.161574
35 8.087358
35 8.073622
35 8.102687
35 8.100427
35 8.118444
35 8.101329
35 8.015093
35 8.140321
35 8.025245
35 8.193395
35 8.182273
35 8.307685
35 8.172279
35 8.004882
35 8.117844
35 8.221149
35 8.183947
35 8.100129
35 8.100315
35 8.091996
35 8.156285
35 8.120766
35 8.184594
35 8.126377
35 8.313986
35 8.017068
35 8.067737
35 8.040786
35 8.033999
35 8.325500
35 8.233262
35 8.120756
35 8.055805
35 8.053007
35 8.045495
35 7.950017
35 8.150608
35 8.103040
35 8.121950
35 8.060453
35 8.038261
35 7.960059
35 8.006828
35 7.951262
35 8.232801
35 7.965300
35 7.955260
35 8.110300
35 8.059462
35 8.120934
35 7.946049
35 8.109024
35 8.653142
35 8.348493
35 8.398862
35 8.208256
35 8.392332
35 8.365446
35 8.414560
35 8.360443
35 8.367695
35 8.231247
35 8.250690
35 8.434696
35 8.222521
35 8.338645
35 8.352074
35 8.259548
35 8.525147
35 8.397324
35 8.328340
35 8.516328
35 8.467121
35 8.430226
35 8.445847
35 8.415939
35 8.408043
35 8.330587
35 8.187898
35 8.216699
35 8.350634
35 8.483520
35 8.319129
35 8.335691
35 8.152348
35 8.364475
35 8.244516
35 8.412339
35 8.326210
35 8.203684
35 8.259797
35 8.153985
35 8.354822
35 8.435243
35 8.276475
35 8.182532
35 8.339041
35 8.262621
35 8.304412
35 8.333280
35 8.373597
35 8.245327
35 8.354535
35 8.425133
35 8.307526
35 8.440043
35 8.314640
35 8.458117
35 8.312162
35 8.326641
35 8.297330
35 8.415295
35 8.317154
35 8.295372
35 8.240902
35 8.373580
35 8.323743
35 8.302107
35 8.203251
35 8.401307
35 8.434694
35 8.365825
35 8.234637
35 8.209171
35 8.345208
35 8.351536
35 8.463034
35 8.253870
35 8.320058
35 8.272167
35 8.309899
35 8.371372
35 8.358429
35 8.519787
35 8.295544
35 8.169743
35 8.337104
35 8.403265
35 8.400826
35 8.336492
35 8.190195
35 8.388512
35 8.258334
35 8.302344
35 8.231708
35 8.231726
35 8.237069
35 8.491208
35 8.296873
35 8.471509
35 8.346619
35 8.294182
35 8.282430
35 8.296186
35 8.368505
35 8.444609
35 8.357785
35 8.534463
35 8.365589
35 8.408837
35 8.300175
35 8.502020
35 8.558892
35 8.312577
35 8.382465
35 8.411116
35 8.264233
35 8.480342
35 8.344811
35 8.273269
35 8.349393
35 8.354605
35 8.390737
35 8.473074
35 8.684894
35 8.437944
35 8.517089
35 8.512476
35 8.593958
35 8.278770
35 8.428081
35 8.493470
35 8.424466
35 8.531727
35 8.417516
35 8.315192
35 8.566538
35 8.352526
35 8.531789
35 8.321815
35 8.439751
35 8.523581
35 8.443691
35 8.468960
35 8.249590
35 8.251734
35 8.284115
35 8.427236
35 8.528697
35 8.456159
35 8.452776
35 8.371858
35 8.466027
35 8.610015
35 8.553127
35 8.334549
35 8.650792
35 8.579757
35 8.532778
35 8.581937
35 8.397583
35 8.405908
35 8.571619
35 8.347650
35 8.321998
35 8.396264
35 8.454443
35 8.526664
35 8.443910
35 8.469005
35 8.544471
35 8.584217
35 8.423871
35 8.345453
35 8.418993
35 8.409549
35 8.395230
35 8.278714
35 8.464097
35 8.507929
35 8.330614
35 8.563347
35 8.341223
35 8.641398
35 8.408778
35 8.436834
35 8.389122
35 8.512661
35 8.617931
35 8.321612
35 8.457470
35 8.521138
35 8.425237
35 8.610110
35 8.190910
35 8.518484
35 8.420571
35 8.450355
35 8.342802
35 8.434480
35 8.501534
35 8.452840
35 8.471964
35 8.617663
35 8.535169
35 8.442236
35 8.322910
35 8.288503
35 8.454896
35 8.514549
35 8.382194
35 8.522949
35 8.446354
35 8.449106
35 8.325448
35 8.591703
35 8.575782
35 8.429000
35 8.290324
35 8.445515
35 8.650947
35 8.500715
35 8.451916
35 8.559754
35 8.316281
35 8.648702
35 8.532718
35 8.553870
35 8.578798
35 8.634129
35 8.572679
35 8.404406
35 8.593366
35 8.686412
35 8.320167
35 8.453893
35 8.450379
35 8.632550
35 8.402754
35 8.445108
35 8.467961
35 8.620549
35 8.295217
35 8.185810
35 7.893436
35 8.002253
35 8.041004
35 8.180180
35 7.986737
35 8.183399
35 8.073535
35 8.088685
35 8.258466
35 8.098046
35 8.015389
35 8.247853
35 7.998910
35 8.251948
35 8.065592
35 8.121575
35 7.920961
35 8.004942
35 8.101777
35 7.994136
35 8.048744
35 8.300346
35 8.052662
35 7.945828
35 8.102085
35 8.149582
35 8.158551
35 8.212930
35 8.195801
35 8.085918
35 8.113909
35 8.105041
35 8.154659
35 8.045911
35 8.108624
35 8.019952
35 8.173967
35 8.297607
35 8.128716
35 8.154803
35 8.083365
35 8.135052
35 8.135731
35 8.195849
35 8.053193
35 7.943497
35 8.053662
35 8.134861
35 8.008076
35 8.140157
35 7.902210
35 8.091528
35 8.082502
35 7.983147
35 8.079561
35 8.127554
35 8.021840
35 8.253521
35 8.345104
35 8.466284
35 8.373378
35 8.380069
35 8.358693
35 8.422313
35 8.519441
35 8.661056
35 8.603325
35 8.624176
35 8.305168
35 8.352780
35 8.286656
35 8.163535
35 8.243169
35 8.415512
35 8.672945
35 8.479546
35 8.406947
35 8.369497
35 8.806375
35 8.528015
35 8.502695
35 8.483025
35 8.574769
35 8.461684
35 8.666815
35 8.667901
35 8.527204
35 8.559838
35 8.411584
35 8.520977
35 8.661636
35 8.677656
35 8.632209
35 8.618330
35 8.542037
35 8.763625
35 8.685059
35 8.631531
35 8.624130
35 8.475294
35 8.604573
35 8.554618
35 8.699238
35 8.357260
35 8.401093
35 8.308947
35 8.446440
35 8.549724
35 8.806070
35 8.685207
35 8.327140
35 8.498364
35 8.459188
35 8.483198
35 8.525983
35 8.631563
35 8.597350
35 8.706795
35 8.303562
35 8.137652
35 8.307238
35 8.170021
35 8.132935
35 8.152676
35 8.340071
35 8.156560
35 8.209451
35 8.142729
35 8.144088
35 8.214237
35 8.246886
35 8.314949
35 8.201227
35 8.216602
35 8.099157
35 8.133622
35 8.247160
35 8.251210
35 8.225472
35 8.251316
35 8.309318
35 8.254607
35 8.192589
35 8.238558
35 8.290396
35 8.248816
35 8.259464
35 8.391210
35 8.307590
35 8.350727
35 8.294369
35 8.324258
35 8.341197
35 8.266118
35 8.172060
35 8.147477
35 8.339577
35 8.322662
35 8.228934
35 8.326431
35 8.339940
35 8.277961
35 8.287474
35 8.176533
35 8.210797
35 8.168667
35 8.375033
35 8.216540
35 8.324817
35 8.330342
35 8.096641
35 8.222626
35 8.223904
35 8.239205
35 8.210030
35 8.174739
35 8.257597
35 8.202263
35 8.900606
35 8.628133
35 8.617105
35 8.851215
35 8.881665
35 8.828757
35 8.904190
35 8.675189
35 8.673092
35 8.636186
35 8.736081
35 8.682912
35 8.835741
35 8.938419
35 8.728634
35 8.510036
35 8.682055
35 8.465360
35 8.811318
35 8.820495
35 8.761396
35 8.916520
35 8.964712
35 8.720321
35 8.922791
35 8.589074
35 8.713382
35 8.863046
35 8.745725
35 8.577893
35 8.691462
35 8.817984
35 8.743136
35 8.723681
35 8.532127
35 8.625355
35 8.859309
35 8.720732
35 8.879553
35 8.618907
35 8.887117
35 8.581140
35 8.551941
35 8.739211
35 8.762836
35 8.725314
35 8.650361
35 8.832377
35 8.529460
35 9.040737
35 8.954343
35 8.529830
35 8.623913
35 8.739467
35 8.753814
35 8.520133
35 8.581888
35 8.805265
35 8.721395
35 8.614183
35 8.301170
35 8.282387
35 8.279704
35 8.376477
35 8.599457
35 8.393813
35 8.239423
35 8.202317
35 8.398948
35 8.484846
35 8.321025
35 8.473400
35 8.369813
35 8.339169
35 8.330584
35 8.450522
35 8.572169
35 8.441321
35 8.343136
35 8.422911
35 8.558845
35 8.339963
35 8.209151
35 8.421907
35 8.362343
35 8.480827
35 8.284095
35 8.288932
35 8.262717
35 8.302098
35 8.445733
35 8.304959
35 8.259125
35 8.457922
35 8.227838
35 8.402932
35 8.456697
35 8.530215
35 8.457795
35 8.313661
35 8.524506
35 8.495751
35 8.276586
35 8.283249
35 8.355847
35 8.300763
35 8.495425
35 8.292685
35 8.534513
35 8.518427
35 8.380700
35 8.482637
35 8.332688
35 8.247793
35 8.321784
35 8.311874
35 8.353572
35 8.239873
35 8.159482
35 8.362362
35 8.401814
35 8.575657
35 8.424723
35 8.497749
35 8.538888
35 8.517660
35 8.370153
35 8.401739
35 8.371596
35 8.479880
35 8.417072
35 8.514513
35 8.640444
35 8.534498
35 8.591657
35 8.594414
35 8.362181
35 8.613601
35 8.407497
35 8.341250
35 8.494118
35 8.457506
35 8.374893
35 8.473009
35 8.458448
35 8.378411
35 8.405954
35 8.561892
35 8.606423
35 8.490496
35 8.459183
35 8.591710
35 8.366226
35 8.354186
35 8.622013
35 8.336011
35 8.564371
35 8.457936
35 8.538785
35 8.499584
35 8.360594
35 8.368136
35 8.423641
35 8.639223
35 8.413635
35 8.534325
35 8.496496
35 8.447244
35 8.542139
35 8.463261
35 8.405678
35 8.682892
35 8.387229
35 8.486013
35 8.515649
35 8.386432
35 8.459487
35 8.623404
35 8.315227
35 8.510650
35 8.335082
35 8.381457
35 8.580942
35 8.556747
35 8.624860
35 8.523991
35 8.555012
35 8.522840
35 8.599393
35 8.288962
35 8.535731
35 8.473524
35 8.234107
35 8.392309
35 8.676214
35 8.610274
35 8.217630
35 8.248518
35 8.188753
35 8.315833
35 8.277189
35 8.378044
35 8.514493
35 8.545758
35 8.330896
35 8.345547
35 8.323365
35 8.433506
35 8.284861
35 8.366980
35 8.172154
35 8.284778
35 8.301809
35 8.568691
35 8.257539
35 8.290644
35 8.207357
35 8.289505
35 8.138620
35 8.131471
35 8.280305
35 8.249652
35 8.248306
35 8.377215
35 8.237426
35 8.303883
35 8.303664
35 8.252459
35 8.197627
35 8.461350
35 8.147599
35 8.222491
35 8.134084
35 8.200142
35 8.418449
35 8.180991
35 8.435044
35 8.146372
35 8.288525
35 8.202549
35 8.146329
35 7.931595
35 8.102218
35 8.193342
35 7.999011
35 8.132150
35 8.016051
35 8.069863
35 8.230050
35 8.084761
35 7.905787
35 8.051408
35 8.032687
35 8.117316
35 8.041299
35 8.106671
35 7.962246
35 8.103678
35 8.155591
35 8.192059
35 8.188001
35 7.997683
35 8.075111
35 7.968731
35 8.104252
35 8.072165
35 8.031611
35 7.944199
[truncated: 320,219 more chars]
