# Supplementary material for: Predicting scale-dependent chromatin polymer properties from systematic coarse-graining
Source: Nat Commun. 2023 Jul 11;14:4108. doi: 10.1038/s41467-023-39907-2 (PMC10336007; doi:10.1038/s41467-023-39907-2)
Supplement: Supplementary file 4 — Source Data [file 41467_2023_39907_MOESM4_ESM.zip › source_data/source_data_supplementary/source_data_supplementary_fig_1/sigma_dist_exp.txt]

0.25 25 1
1.25 42.6 1
0.4 15.8 2
1 17.6 3
1.2 70 4
3 53 5
10 36 6
1 19 7
