# Supplementary material for: Predicting scale-dependent chromatin polymer properties from systematic coarse-graining
Source: Nat Commun. 2023 Jul 11;14:4108. doi: 10.1038/s41467-023-39907-2 (PMC10336007; doi:10.1038/s41467-023-39907-2)
Supplement: Supplementary file 4 — Source Data [file 41467_2023_39907_MOESM4_ESM.zip › source_data/source_data_supplementary/source_data_supplementary_fig_2/source_data_supplementary_fig_2c/model_I_rg_Ppm1g_1kb.txt]

35	21.7101
35	22.174
35	24.0146
35	28.3581
35	24.7174
35	25.5805
35	34.0428
35	30.4083
35	26.4365
35	26.9779
35	36.7744
35	38.5311
35	24.0126
35	25.9946
35	31.0936
35	23.2845
35	28.5381
35	31.9897
35	31.0873
35	23.209
35	25.5374
35	32.4871
35	24.8404
35	24.3605
35	29.558
35	26.5075
35	23.7482
35	32.2367
35	28.7953
35	22.1151
35	29.2443
35	31.9593
35	27.5702
35	22.5049
35	35.5711
35	23.1247
35	26.5356
35	22.3488
35	22.6793
35	28.8897
35	26.044
35	21.2564
35	35.1733
35	27.1489
35	25.3588
35	26.0619
35	28.498
35	22.3518
35	26.6105
35	24.3511
35	22.4412
35	28.3768
35	25.6222
35	29.1344
35	27.993
35	25.9089
35	23.3355
35	28.1014
35	23.0139
35	29.1278
35	34.1756
35	29.3833
35	32.2623
35	20.0353
35	29.7038
35	25.5661
35	34.5391
35	26.4391
35	26.4983
35	23.2187
35	38.8584
35	36.6585
35	27.2019
35	32.914
35	27.1736
35	23.3078
35	30.1524
35	25.8285
35	24.223
35	28.1705
35	19.7316
35	29.4643
35	21.5845
35	25.0683
35	27.3714
35	21.0693
35	31.4221
35	21.2205
35	24.8854
35	31.2751
35	33.1535
35	33.1883
35	22.5214
35	33.0405
35	28.3056
35	22.0563
35	25.4057
35	28.6771
35	28.5471
35	24.3276
35	26.5086
35	28.7587
35	20.7035
35	31.7583
35	32.8348
35	27.5491
35	19.4826
35	25.0964
35	24.8951
35	28.2199
35	23.5377
35	32.1226
35	22.5021
35	18.975
35	39.8666
35	25.548
35	33.1491
35	20.9351
35	26.4025
35	19.1156
35	30.5281
35	21.6288
35	23.9383
35	35.263
35	21.2241
35	28.5011
35	23.7596
35	19.8916
35	28.29
35	22.9785
35	28.3378
35	25.3455
35	32.1955
35	28.4474
35	25.1221
35	22.9865
35	19.6576
35	28.6093
35	22.3296
35	22.0051
35	21.4569
35	32.1968
35	27.0099
35	28.2114
35	30.5125
35	31.296
35	22.6246
35	22.1496
35	22.2199
35	23.7708
35	39.2503
35	22.3392
35	24.8969
35	28.389
35	25.8258
35	34.2984
35	23.2612
35	29.9292
35	27.4601
35	22.3533
35	25.9833
35	24.6274
35	35.3836
35	25.1447
35	27.335
35	22.5735
35	26.0908
35	22.234
35	23.3246
35	25.9666
35	31.8086
35	31.0339
35	23.3021
35	26.8524
35	25.0855
35	22.9429
35	31.7987
35	25.7236
35	32.8654
35	25.6172
35	20.4962
35	23.4054
35	20.4814
35	23.4369
35	29.3424
35	26.6137
35	37.0882
35	27.8172
35	28.8198
35	25.3623
35	28.0655
35	32.4565
35	31.9415
35	22.4574
35	28.9414
35	28.5782
35	28.1624
35	30.8724
35	26.6831
35	21.664
35	28.4846
35	30.7077
35	22.5325
35	27.3175
35	29.4718
35	25.5951
35	29.8428
35	20.5771
35	27.1068
35	26.3934
35	23.8402
35	26.7771
35	30.0331
35	31.6347
35	26.9006
35	22.5078
35	23.3487
35	22.7988
35	23.0518
35	31.6604
35	21.0685
35	27.9202
35	32.3897
35	19.7564
35	26.9695
35	26.2125
35	26.4144
35	20.7165
35	30.8326
35	18.0847
35	21.8067
35	22.759
35	25.6591
35	32.5098
35	27.0905
35	25.4461
35	30.1947
35	28.3803
35	32.1991
35	26.9411
35	25.1247
35	33.5361
35	28.0626
35	24.2641
35	27.7455
35	23.0464
35	30.8594
35	23.0092
35	31.1127
35	20.1777
35	29.8577
35	25.6121
35	28.3339
35	30.3702
35	29.8633
35	21.8288
35	30.5655
35	24.4812
35	32.7532
35	28.538
35	23.2685
35	29.9957
35	20.8081
35	23.9235
35	33.422
35	25.8386
35	26.1232
35	27.9741
35	25.0399
35	29.3706
35	31.9478
35	27.44
35	21.4029
35	22.4915
35	31.1933
35	22.7946
35	38.0269
35	24.8929
35	22.8943
35	31.6709
35	29.7482
35	30.3195
35	22.4507
35	27.4602
35	28.3417
35	28.1863
35	29.6663
35	22.8544
35	24.1866
35	23.0007
35	24.8891
35	33.1756
35	30.6137
35	26.8909
35	36.3992
35	30.057
35	19.6554
35	25.5265
35	20.6327
35	23.748
35	20.958
35	37.1705
35	28.6966
35	21.1822
35	33.3845
35	29.8758
35	26.621
35	27.7331
35	33.7233
35	24.9409
35	22.9168
35	27.7788
35	23.5609
35	37.9712
35	27.441
35	24.5886
35	25.8673
35	23.7134
35	29.2619
35	23.56
35	24.7528
35	30.7649
35	27.9036
35	26.2904
35	26.3798
35	26.2764
35	39.8716
35	20.7695
35	23.7618
35	32.5466
35	36.042
35	29.9885
35	23.8688
35	35.0046
35	20.3791
35	21.7404
35	30.3829
35	21.5336
35	25.0068
35	17.7514
35	25.1972
35	27.8044
35	17.0194
35	29.6446
35	26.7849
35	24.7114
35	37.3145
35	30.1534
35	31.1278
35	30.6225
35	33.628
35	30.7482
35	32.1934
35	21.8981
35	37.3724
35	22.7126
35	30.5784
35	20.8711
35	33.4678
35	32.6757
35	25.437
35	24.2827
35	26.2286
35	21.5702
35	23.6855
35	28.8645
35	38.6844
35	20.4748
35	25.3079
35	27.2011
35	32.292
35	28.19
35	24.2543
35	32.4471
35	28.1714
35	33.5427
35	32.2736
35	28.7365
35	24.0522
35	31.5471
35	22.4326
35	32.9706
35	32.8212
35	26.8499
35	29.2101
35	25.1653
35	30.653
35	28.9458
35	34.115
35	23.8723
35	30.179
35	27.9132
35	18.1992
35	28.1089
35	23.5818
35	26.5585
35	21.6884
35	20.2139
35	24.0313
35	30.7563
35	23.8301
35	23.557
35	32.9077
35	22.5648
35	28.4311
35	21.9362
35	26.1996
35	23.6145
35	19.2536
35	22.3964
35	25.2582
35	36.4594
35	35.0484
35	33.4527
35	29.025
35	20.6318
35	22.7413
35	30.8966
35	31.81
35	25.3375
35	25.5125
35	25.1328
35	21.7024
35	26.5868
35	20.3273
35	22.935
35	26.7221
35	24.4848
35	26.7567
35	21.2734
35	26.5834
35	25.1874
35	29.2979
35	21.6872
35	29.8583
35	31.3784
35	24.3036
35	26.0865
35	24.6642
35	30.8092
35	39.6724
35	21.6756
35	22.0885
35	26.327
35	22.2368
35	23.0481
35	28.1279
35	21.3862
35	24.4104
35	27.3408
35	24.8305
35	25.4497
35	29.4301
35	23.2118
35	24.8135
35	26.943
35	20.2117
35	34.664
35	22.3843
35	30.9076
35	24.6833
35	30.6282
35	25.7067
35	27.8042
35	27.7109
35	31.9513
35	31.8933
35	27.1536
35	24.5977
35	21.1181
35	30.7643
35	31.2335
35	22.9417
35	28.6683
35	29.4368
35	32.2942
35	27.7771
35	21.3389
35	34.8189
35	24.5607
35	31.8176
35	34.5481
35	26.1733
35	23.7706
35	29.4615
35	32.5773
35	24.3944
35	24.5189
35	27.3341
35	22.0772
35	23.6977
35	20.7942
35	21.7642
35	33.3063
35	29.7032
35	24.7907
35	27.6496
35	23.7666
35	25.1161
35	35.4143
35	29.1295
35	29.8946
35	26.8195
35	23.8049
35	29.5725
35	23.8003
35	27.6867
35	19.2949
35	35.0456
35	27.1503
35	27.1385
35	38.1748
35	24.7402
35	26.55
35	30.282
35	26.9806
35	28.7122
35	26.7229
35	21.0676
35	31.8487
35	29.2552
35	27.0975
35	30.0096
35	26.8347
35	28.3093
35	25.6555
35	21.2423
35	27.6643
35	27.9582
35	22.5298
35	30.1132
35	24.3109
35	23.7508
35	29.2709
35	24.7432
35	25.5248
35	30.6126
35	27.6813
35	29.328
35	29.814
35	24.3158
35	27.7043
35	26.3614
35	20.7395
35	23.1031
35	20.9434
35	17.493
35	27.5257
35	26.0898
35	27.6268
35	22.8278
35	29.6971
35	26.9633
35	24.8137
35	24.9178
35	21.8469
35	19.5932
35	26.5629
35	26.81
35	29.9348
35	31.9977
35	31.5406
35	28.3049
35	23.2625
35	26.463
35	34.2482
35	28.3908
35	37.9466
35	24.4578
35	22.0961
35	36.6048
35	24.2067
35	21.327
35	22.1262
35	22.5146
35	25.5123
35	26.0131
35	17.4178
35	23.4884
35	23.5727
35	30.8154
35	41.4513
35	27.9195
35	20.9119
35	24.1076
35	28.9225
35	31.448
35	19.9079
35	30.1328
35	39.1874
35	29.9627
35	21.9945
35	30.4352
35	23.7146
35	26.429
35	34.9341
35	32.4392
35	30.1586
35	23.8213
35	23.0069
35	31.9264
35	23.5255
35	28.2612
35	29.9494
35	23.488
35	28.8321
35	33.2123
35	35.5852
35	20.1792
35	25.4226
35	27.6118
35	29.1338
35	36.4758
35	29.8631
35	36.703
35	29.0578
35	23.6824
35	28.211
35	23.6639
35	28.9355
35	21.1143
35	30.0261
35	23.4819
35	30.9004
35	20.7481
35	23.1108
35	19.818
35	34.3088
35	22.5672
35	28.3753
35	36.8687
35	37.2655
35	33.3609
35	24.1421
35	21.0303
35	31.6393
35	22.3297
35	25.8284
35	20.5016
35	28.5504
35	32.9804
35	26.6602
35	29.044
35	23.7438
35	26.9607
35	31.1279
35	29.4439
35	32.8521
35	46.3802
35	29.4501
35	21.7207
35	21.5619
35	16.8123
35	27.9156
35	34.1822
35	27.0374
35	29.7804
35	22.7499
35	27.2059
35	23.4713
35	28.177
35	29.5254
35	25.7703
35	34.4908
35	31.0108
35	29.8251
35	25.1867
35	18.6089
35	34.6089
35	35.5238
35	19.0564
35	24.9509
35	24.6081
35	30.8258
35	29.0024
35	25.3808
35	19.0316
35	33.5073
35	27.2511
35	25.2877
35	23.7152
35	23.5625
35	25.4547
35	27.0072
35	26.324
35	20.7905
35	30.0916
35	31.2298
35	25.6702
35	28.9948
35	24.2438
35	31.97
35	30.7069
35	22.862
35	35.7952
35	27.6725
35	34.7199
35	28.0878
35	23.7376
35	24.5667
35	23.9486
35	33.7066
35	24.2318
35	26.2894
35	26.6407
35	26.5178
35	20.2475
35	25.4294
35	30.173
35	22.5463
35	23.5246
35	27.8256
35	37.2252
35	29.7439
35	26.2711
35	27.4897
35	18.9975
35	26.5336
35	22.3154
35	30.0801
35	27.6694
35	25.4525
35	23.0529
35	25.336
35	34.9885
35	24.4486
35	28.3224
35	22.8805
35	22.7349
35	28.9979
35	24.2398
35	21.8678
35	22.7896
35	33.3801
35	43.6248
35	20.4573
35	21.96
35	21.7551
35	28.056
35	30.1901
35	23.6459
35	21.7822
35	24.9032
35	23.9286
35	34.2617
35	26.647
35	27.159
35	20.6896
35	28.3291
35	29.3133
35	26.8441
35	31.2279
35	22.1605
35	30.9258
35	33.0298
35	23.3009
35	29.5207
35	21.9772
35	29.5849
35	34.1176
35	31.5818
35	28.7542
35	32.3681
35	30.6504
35	25.7813
35	25.6535
35	24.6206
35	26.4656
35	27.5163
35	22.5667
35	29.1401
35	37.4266
35	28.9121
35	29.6513
35	35.1387
35	24.3392
35	33.2013
35	33.8738
35	21
35	24.4709
35	28.914
35	44.0581
35	27.5787
35	27.9981
35	27.3359
35	20.757
35	23.3628
35	29.905
35	32.4014
35	31.6396
35	21.322
35	24.4098
35	26.4679
35	22.477
35	30.1351
35	24.2577
35	27.843
35	27.9912
35	25.9502
35	27.6683
35	20.2375
35	25.8165
35	30.5019
35	21.1346
35	18.5567
35	38.6935
35	25.252
35	25.9306
35	25.3532
35	39.2225
35	28.117
35	29.0406
35	19.1098
35	29.0359
35	32.6774
35	29.4982
35	27.5556
35	23.751
35	29.5395
35	29.2691
35	27.1947
35	31.0761
35	23.1068
35	22.1801
35	26.1592
35	32.1398
35	29.581
35	22.2229
35	27.3007
35	26.7394
35	24.133
35	21.34
35	22.1435
35	24.8252
35	25.4378
35	26.1838
35	24.5492
35	21.5593
35	28.174
35	32.4483
35	31.5766
35	26.9936
35	29.4434
35	27.3217
35	22.2753
35	27.0315
35	25.2917
35	34.5453
35	25.7595
35	22.1184
35	32.2318
35	34.1495
35	31.1852
35	30.1016
35	23.3643
35	20.1534
35	24.846
35	26.7575
35	23.5237
35	23.7692
35	21.1094
35	34.328
35	27.549
35	27.4124
35	24.8025
35	30.2287
35	21.9193
35	27.1275
35	38.9625
35	35.9624
35	21.8327
35	24.7622
35	32.1694
35	22.7562
35	24.5164
35	26.0817
35	23.5221
35	27.825
35	26.6705
35	26.9799
35	26.9991
35	33.5462
35	28.3361
35	23.2189
35	25.7195
35	25.1161
35	26.9234
35	25.7228
35	34.834
35	27.1524
35	33.8818
35	21.5189
35	17.6458
35	22.1212
35	34.7617
35	23.5914
35	24.6917
35	26.6458
35	23.8574
35	25.0663
35	28.5133
35	20.8062
35	31.2817
35	29.3726
35	22.8754
35	19.8073
35	31.7958
35	20.5238
35	26.4085
35	35.9752
35	30.6777
35	26.8661
35	28.1358
35	26.745
35	27.484
35	25.5053
35	31.4491
35	28.6253
35	33.0397
35	21.2984
35	33.7625
35	24.9234
35	30.3687
35	29.191
35	22.4473
35	20.468
35	32.1432
35	32.7837
35	22.7918
35	19.7503
35	26.249
35	34.8792
35	42.677
35	25.7418
35	31.8832
35	25.5742
35	30.0326
35	27.4461
35	29.6248
35	20.8779
35	24.5098
35	26.7321
35	29.1868
35	34.0264
35	23.6241
35	24.4646
35	23.0405
35	27.7071
35	25.208
35	31.7555
35	34.6177
35	32.9993
35	22.444
35	27.126
35	30.3118
35	28.8329
35	18.4652
35	26.1362
35	26.0762
35	20.5141
35	19.8312
35	28.8506
35	31.8288
35	23.9671
35	34.5052
35	34.4208
35	18.3306
35	36.8945
35	26.8892
35	21.9081
35	25.2918
35	23.9692
35	34.3374
35	23.1624
35	28.2126
35	31.4704
35	22.9984
35	27.2779
35	20.693
35	21.7555
35	27.285
35	36.1913
35	24.0108
35	29.5513
35	24.1924
35	29.605
35	28.869
35	33.9201
35	27.0771
35	29.6224
35	28.9523
35	20.9206
35	26.9001
35	18.8949
35	23.9656
35	23.1849
35	20.7921
35	19.3271
35	27.4015
35	29.0133
35	30.7814
35	24.4932
35	28.2576
35	24.2818
35	31.0141
35	22.3541
35	25.8953
35	22.8724
35	24.6645
35	23.5774
35	26.9374
35	21.0576
35	25.3106
35	39.3619
35	26.7787
35	25.9052
35	26.8626
35	24.6419
35	21.2924
35	29.074
35	27.9721
35	25.6791
35	24.0442
35	29.6214
35	20.0419
35	26.4299
35	23.7739
35	29.7687
35	22.485
35	25.1969
35	23.6176
35	19.6701
35	27.3211
35	30.0385
35	26.6968
35	32.1223
35	22.0434
35	20.7052
35	25.1607
35	27.6376
35	19.4044
35	26.7959
35	26.5555
35	21.7859
35	39.0929
35	33.036
35	21.3296
35	33.4086
35	24.9169
35	22.3128
35	26.3409
35	19.4856
35	28.4393
35	28.3126
35	35.3041
35	34.3996
35	24.3778
35	29.5983
35	27.5783
35	23.2932
35	26.8293
35	27.3255
35	20.6836
35	28.8577
35	25.0097
35	30.6979
35	23.9649
35	21.4502
35	20.7569
35	27.6082
35	33.3376
35	23.8421
35	26.8288
35	29.4841
35	23.4738
35	21.5688
35	30.5109
35	26.8828
35	27.9989
35	31.7024
35	27.3839
35	22.2197
35	33.6268
35	24.0688
35	21.7837
35	21.3009
35	24.0493
35	22.2921
35	29.0699
35	18.4669
35	28.4917
35	24.2686
35	32.7109
35	39.7383
35	31.3368
35	28.7333
35	34.3184
35	32.054
35	19.4096
35	37.9436
35	27.5
35	23.9221
35	21.7037
35	28.7074
35	22.3139
35	28.3958
35	20.9462
35	25.7438
35	32.0765
35	33.0647
35	25.2081
35	26.5225
35	35.3348
35	29.884
35	27.2708
35	32.9499
35	32.1394
35	22.4286
35	25.732
35	24.6087
35	19.5513
35	23.0094
35	29.8328
35	31.6515
35	28.3765
35	25.6688
35	23.0106
35	31.3615
35	27.7247
35	22.0749
35	24.7589
35	20.7353
35	34.1289
35	34.6419
35	24.7844
35	27.3183
35	24.1407
35	24.6484
35	21.9653
35	27.679
35	28.4063
35	33.6184
35	23.5724
35	30.1428
35	26.7867
35	35.8209
35	33.4901
35	29.6407
35	21.0835
35	27.8245
35	26.6224
35	22.6833
35	20.7182
35	41.2424
35	23.8835
35	21.7358
35	22.9123
35	20.0953
35	32.5564
35	39.2318
35	40.2952
35	25.2178
35	24.1433
35	25.2568
35	21.484
35	20.7595
35	28.9668
35	23.6371
35	29.4092
35	23.0939
35	25
35	24.6694
35	26.9744
35	27.5555
35	37.5364
35	23.679
35	20.6843
35	25.8283
35	21.8565
35	34.6959
35	26.7694
35	27.4445
35	21.4071
35	34.9819
35	25.9765
35	33.9295
35	33.5631
35	28.3071
35	21.3542
35	36.543
35	24.1487
35	29.4042
35	26.595
35	22.1883
35	29.4853
35	27.4605
35	35.502
35	20.0419
35	27.1517
35	34.7677
35	22.1389
35	29.3899
35	25.0041
35	23.5839
35	28.9323
35	29.2913
35	20.244
35	31.0159
35	24.0479
35	20.3523
35	27.4086
35	25.1996
35	22.1017
35	25.9186
35	24.9796
35	22.1453
35	28.6291
35	33.9428
35	21.5975
35	22.9478
35	25.8945
35	27.275
35	24.3209
35	24.098
35	28.0199
35	29.6095
35	23.8429
35	24.4556
35	27.0028
35	31.4629
35	38.8855
35	19.7524
35	23.1957
35	26.7968
35	21.0045
35	23.031
35	24.1038
35	21.7923
35	24.8081
35	38.9358
35	28.7714
35	19.4348
35	27.9564
35	23.0112
35	18.2758
35	24.7521
35	32.3835
35	21.7993
35	28.2199
35	23.0928
35	27.9362
35	21.8435
35	29.1229
35	30.161
35	29.7067
35	25.6143
35	27.9485
35	35.912
35	19.7058
35	38.3806
35	25.7897
35	27.571
35	25.0122
35	30.4782
35	22.2525
35	30.4823
35	25.1168
35	19.3181
35	25.9774
35	27.0809
35	25.3983
35	31.791
35	33.7459
35	26.474
35	30.8161
35	36.3611
35	36.4994
35	19.4298
35	33.4063
35	30.3647
35	19.3207
35	24.9966
35	28.2217
35	32.9898
35	26.2717
35	31.395
35	25.5158
35	31.9029
35	18.4594
35	21.9824
35	24.5687
35	25.437
35	22.497
35	33.5124
35	26.3987
35	26.9272
35	22.7174
35	26.1429
35	23.5955
35	23.7148
35	27.1358
35	33.3487
35	25.0702
35	24.6464
35	26.223
35	27.8708
35	28.8042
35	24.9235
35	24.8189
35	30.3344
35	28.0237
35	20.432
35	28.3978
35	28.1907
35	21.1818
35	23.2896
35	26.5071
35	22.0067
35	27.0854
35	34.1525
35	24.8173
35	23.8138
35	25.7917
35	23.1646
35	32.0247
35	25.2534
35	26.5009
35	19.8868
35	32.1606
35	22.9157
35	30.6755
35	19.9981
35	33.768
35	31.4566
35	37.9744
35	28.4941
35	25.3322
35	27.9554
35	21.8032
35	32.4273
35	30.0011
35	31.1038
35	19.0401
35	29.8125
35	19.8092
35	23.3324
35	31.5848
35	25.2314
35	25.1648
35	28.7172
35	36.7317
35	22.7296
35	27.3192
35	23.1055
35	30.452
35	36.6632
35	28.1985
35	23.818
35	25.5193
35	35.2045
35	23.3126
35	24.2443
35	31.0118
35	36.795
35	24.9626
35	27.4179
35	20.0564
35	35.9136
35	21.7586
35	23.1535
35	25.1979
35	25.4276
35	32.2641
35	29.1183
35	31.9029
35	27.8339
35	28.5254
35	25.5346
35	25.9334
35	25.7692
35	33.3466
35	33.5325
35	23.1859
35	29.1522
35	24.3427
35	26.2603
35	33.0264
35	28.7145
35	30.5323
35	28.1155
35	33.4421
35	23.9942
35	36.8494
35	26.8149
35	22.0348
35	23.79
35	29.4172
35	21.6555
35	31.3127
35	39.15
35	29.7912
35	29.1935
35	30.6305
35	20.7714
35	32.6434
35	20.431
35	23.6967
35	22.5008
35	25.731
35	22.7437
35	22.5944
35	27.6025
35	31.1494
35	27.1839
35	40.594
35	32.5775
35	28.5972
35	29.4743
35	17.3896
35	42.1647
35	24.8021
35	22.0269
35	25.6298
35	29.9623
35	23.5644
35	27.111
35	28.5851
35	24.7108
35	24.4488
35	28.4296
35	31.8071
35	33.3551
35	31.6705
35	32.2643
35	38.3936
35	26.4561
35	27.1862
35	22.8745
35	21.0312
35	25.7778
35	22.6199
35	29.9071
35	21.2412
35	22.2565
35	30.224
35	25.9285
35	31.2063
35	19.3229
35	24.9676
35	30.0033
35	22.2035
35	23.3537
35	23.8347
35	26.2802
35	25.5916
35	30.5648
35	31.5131
35	23.3669
35	22.6321
35	18.9115
35	24.1674
35	21.4957
35	29.6621
35	22.1645
35	25.8429
35	23.4103
35	29.8378
35	21.2482
35	25.4409
35	22.111
35	32.5565
35	24.9531
35	32.1733
35	27.2364
35	30.718
35	25.8298
35	30.6744
35	23.5037
35	22.4447
35	26.5051
35	33.3496
35	27.2996
35	25.8555
35	32.2997
35	35.8482
35	27.3854
35	24.6564
35	30.048
35	21.017
35	20.0772
35	27.7235
35	19.4639
35	24.7883
35	26.1637
35	29.0626
35	32.0055
35	25.9856
35	33.7847
35	26.7249
35	26.2373
35	24.8755
35	21.3903
35	18.9566
35	27.569
35	29.2237
35	28.7047
35	19.9465
35	25.5232
35	24.0113
35	28.6002
35	30.3326
35	27.7663
35	33.9995
35	27.0716
35	26.0385
35	26.3187
35	34.0379
35	21.7228
35	24.9268
35	33.4668
35	27.2585
35	30.5477
35	22.9419
35	20.1985
35	22.9303
35	22.0594
35	21.7458
35	21.3224
35	22.5228
35	31.9593
35	24.667
35	27.3334
35	23.0583
35	33.8769
35	31.5716
35	33.9057
35	21.8371
35	30.0827
35	23.1934
35	24.1409
35	25.5459
35	19.527
35	29.2546
35	25.6993
35	22.3403
35	31.8441
35	39.1164
35	23.1998
35	26.5426
35	20.3331
35	30.3703
35	24.2837
35	29.1341
35	25.4087
35	22.7504
35	22.7683
35	26.8261
35	24.6526
35	21.5681
35	34.1255
35	26.6597
35	21.8262
35	24.3282
35	30.5173
35	36.3396
35	31.135
35	24.9886
35	29.4594
35	23.2452
35	28.9246
35	33.9647
35	21.2621
35	28.6117
35	29.1391
35	25.2186
35	36.3191
35	25.1291
35	31.7973
35	23.2678
35	22.9026
35	33.6721
35	34.0766
35	27.5919
35	27.874
35	32.716
35	35.7353
35	25.5028
35	24.2798
35	26.0005
35	24.6577
35	28.4136
35	22.8179
35	28.4451
35	23.5931
35	31.562
35	21.6124
35	23.5866
35	26.0274
35	27.4246
35	29.9494
35	35.4222
35	34.9057
35	25.3851
35	25.7527
35	29.495
35	29.7177
35	26.6858
35	21.4956
35	24.5004
35	29.0794
35	28.9947
35	25.5222
35	21.2763
35	30.6345
35	24.3967
35	29.5562
35	34.3892
35	26.5119
35	28.3
35	24.9709
35	33.5853
35	25.2727
35	25.448
35	26.3996
35	29.4651
35	32.3063
35	24.9547
35	28.4786
35	33.1589
35	22.2539
35	26.0575
35	26.8224
35	19.6403
35	25.1032
35	21.7664
35	23.6199
35	35.327
35	20.5819
35	20.9469
35	24.903
35	21.0675
35	30.2283
35	24.8529
35	37.8497
35	32.2017
35	23.0009
35	19.1336
35	28.9792
35	22.7313
35	23.0142
35	29.2204
35	21.6451
35	28.6982
35	25.4563
35	26.4853
35	26.3244
35	33.4827
35	35.9859
35	22.2362
35	24.7783
35	30.8575
35	27.0296
35	25.8463
35	24.1581
35	31.2328
35	29.0716
35	22.936
35	28.2751
35	25.0819
35	24.1851
35	27.607
35	21.2159
35	31.6878
35	26.6559
35	19.8208
35	24.489
35	31.2895
35	24.486
35	28.4752
35	28.529
35	37.5236
35	32.3729
35	25.9379
35	24.4212
35	24.1504
35	19.8232
35	23.4844
35	28.553
35	19.5738
35	27.1377
35	27.3755
35	28.0189
35	25.5105
35	34.0943
35	27.6354
35	24.3528
35	31.9037
35	25.4243
35	32.1641
35	28.3638
35	29.5633
35	32.8122
35	24.9421
35	20.0631
35	29.2247
35	29.6803
35	26.1306
35	22.1413
35	25.9807
35	19.906
35	27.2245
35	23.0699
35	24.6622
35	26.37
35	30.3243
35	34.8676
35	26.9493
35	24.2228
35	25.9467
35	27.6982
35	24.5126
35	23.9262
35	20.8518
35	29.1765
35	29.9898
35	25.5573
35	21.3325
35	25.7542
35	17.3658
35	25.9191
35	28.6828
35	22.0343
35	23.1273
35	29.8947
35	23.1397
35	29.1927
35	28.8117
35	35.7962
35	22.5367
35	31.8326
35	25.795
35	24.8426
35	25.0751
35	21.4732
35	34.7602
35	24.4618
35	22.9609
35	24.8162
35	27.9845
35	29.8254
35	24.836
35	33.4755
35	23.6668
35	33.6072
35	23.5388
35	24.9102
35	29.9442
35	21.3456
35	29.6773
35	24.84
35	29.3973
35	28.531
35	27.6524
35	20.9213
35	27.7129
35	26.536
35	29.1085
35	25.6401
35	21.3218
35	33.4382
35	34.5036
35	24.0949
35	19.4507
35	30.8234
35	27.4928
35	27.4339
35	33.2249
35	28.3508
35	28.7876
35	21.6834
35	30.245
35	25.903
35	24.3753
35	32.9813
35	32.6359
35	28.2672
35	30.617
35	23.7172
35	25.8381
35	19.0975
35	32.9171
35	26.9361
35	26.1739
35	22.8486
35	31.9268
35	29.9684
35	28.7447
35	25.3339
35	20.9952
35	24.8233
35	30.8033
35	22.9107
35	24.3538
35	26.4192
35	32.3094
35	22.7563
35	26.5521
35	20.0412
35	20.8759
35	28.7448
35	31.5079
35	21.0808
35	26.4775
35	27.3068
35	22.3353
35	25.505
35	35.5962
35	41.1262
35	21.9862
35	26.1317
35	29.2152
35	35.5482
35	22.3811
35	40.0808
35	35.3621
35	21.7601
35	22.2078
35	27.6248
35	20.8949
35	27.7939
35	27.4075
35	31.3311
35	24.4678
35	25.0165
35	42.5105
35	20.8595
35	26.4277
35	21.1914
35	23.7875
35	36.7499
35	33.0796
35	19.5788
35	21.0903
35	25.2262
35	27.3233
35	28.2517
35	22.3977
35	22.6162
35	23.3555
35	26.601
35	28.7804
35	24.2128
35	24.7163
35	26.0836
35	28.9926
35	25.0997
35	28.2378
35	22.1374
35	39.8601
35	26.6152
35	25.7108
35	32.2149
35	20.1513
35	26.6695
35	26.1722
35	32.4261
35	30.4606
35	18.9617
35	27.9799
35	20.1981
35	29.5314
35	21.3781
35	27.1234
35	30.0985
35	28.4276
35	19.3839
35	29.0541
35	26.1115
35	22.6188
35	29.9069
35	21.3506
35	23.0589
35	27.2198
35	35.992
35	25.684
35	23.2762
35	20.8656
35	24.0063
35	23.0785
35	24.4026
35	34.8536
35	21.0339
35	30.8318
35	18.5441
35	23.0227
35	28.2363
35	30.4925
35	35.9011
35	20.6338
35	25.2128
35	26.8872
35	30.5681
35	27.5413
35	28.0069
35	34.1106
35	33.1835
35	21.0359
35	26.3697
35	26.4628
35	23.8749
35	39.4312
35	35.6354
35	33.3697
35	32.9491
35	24.1914
35	23.5057
35	37.4234
35	21.3324
35	25.7451
35	23.6463
35	24.4468
35	20.1211
35	25.1513
35	23.8102
35	32.6833
35	23.8454
35	30.6634
35	24.3932
35	21.1346
35	20.8467
35	22.0067
35	32.9964
35	29.7685
35	23.1495
35	30.5933
35	32.1991
35	33.1287
35	18.4385
35	24.4663
35	25.4573
35	29.0645
35	26.7577
35	34.427
35	29.5996
35	25.9862
35	30.9051
35	23.8201
35	27.8161
35	25.7401
35	30.41
35	22.3905
35	28.8194
35	23.1513
35	35.6252
35	22.3017
35	20.9597
35	26.3125
35	34.9591
35	30.827
35	27.258
35	32.083
35	28.1998
35	26.1795
35	38.0242
35	23.7419
35	27.3539
35	33.3455
35	23.2887
35	24.9336
35	22.0062
35	34.2281
35	33.4737
35	25.3803
35	19.6966
35	36.3197
35	30.6725
35	28.1689
35	32.1053
35	30.8772
35	24.3936
35	33.0242
35	22.6237
35	25.3088
35	31.8889
35	27.7781
35	36.8219
35	25.7232
35	41.7353
35	26.0154
35	25.1921
35	21.4467
35	30.0172
35	29.6458
35	21.0948
35	18.6746
35	29.3121
35	25.2991
35	29.9096
35	23.1369
35	27.8864
[truncated: 398,000 more rows]
