# Supplementary material for: Predicting scale-dependent chromatin polymer properties from systematic coarse-graining
Source: Nat Commun. 2023 Jul 11;14:4108. doi: 10.1038/s41467-023-39907-2 (PMC10336007; doi:10.1038/s41467-023-39907-2)
Supplement: Supplementary file 4 — Source Data [file 41467_2023_39907_MOESM4_ESM.zip › source_data/source_data_supplementary/source_data_supplementary_fig_2/source_data_supplementary_fig_2c/model_II_rg_angle60.txt]

36	18.6596
36	29.1932
36	19.3567
36	25.439
36	17.7172
36	28.7177
36	19.4948
36	23.1739
36	17.8412
36	28.2859
36	18.8813
36	21.8982
36	18.538
36	28.2248
36	19.1579
36	22.3996
36	17.9309
36	27.4935
36	18.4647
36	22.9078
36	17.9938
36	28.0844
36	18.9046
36	21.373
36	16.0996
36	27.4516
36	16.2906
36	22.4402
36	17.3412
36	27.3356
36	17.0472
36	22.0771
36	17.3284
36	28.2623
36	16.1737
36	21.4251
36	16.2062
36	28.8639
36	15.4282
36	21.8566
36	18.1335
36	28.5175
36	16.3929
36	23.566
36	16.6943
36	29.9396
36	16.8877
36	23.7655
36	15.907
36	31.5591
36	17.013
36	22.6955
36	16.5084
36	29.2253
36	16.5465
36	23.3165
36	16.6422
36	27.4523
36	16.1381
36	23.8158
36	17.6509
36	26.7263
36	17.5389
36	23.4548
36	18.3185
36	27.1825
36	17.9733
36	23.796
36	17.8512
36	25.6072
36	18.5944
36	23.6145
36	19.6754
36	25.7354
36	16.6782
36	22.4836
36	18.9475
36	26.424
36	17.1036
36	21.2941
36	18.874
36	26.7348
36	17.98
36	21.606
36	18.9716
36	26.9634
36	18.3394
36	23.2297
36	18.6114
36	25.78
36	17.8028
36	24.2011
36	18.0413
36	27.4527
36	18.2327
36	25.0825
36	17.6278
36	27.9941
36	17.3537
36	23.7682
36	18.5111
36	28.1702
36	17.3922
36	23.9708
36	18.3433
36	28.0208
36	15.4527
36	25.047
36	18.2582
36	27.2627
36	15.9563
36	24.5019
36	19.4219
36	27.7197
36	18.7266
36	26.9109
36	19.2465
36	26.7786
36	17.4277
36	27.196
36	19.7464
36	27.8533
36	16.9277
36	26.0951
36	19.1985
36	27.8922
36	17.1727
36	24.8331
36	18.8079
36	27.9671
36	20.1079
36	25.0013
36	20.5749
36	29.9882
36	20.0758
36	25.1324
36	19.0667
36	30.2227
36	20.2391
36	23.9814
36	19.2339
36	30.6046
36	20.7839
36	23.6766
36	18.5425
36	29.266
36	19.1465
36	23.9469
36	18.7802
36	29.1161
36	18.1041
36	24.1041
36	18.6453
36	28.6996
36	20.4672
36	23.6353
36	18.3865
36	28.3223
36	20.7778
36	22.4493
36	19.6669
36	27.5463
36	21.0367
36	23.4165
36	19.6955
36	28.9973
36	21.8521
36	25.3383
36	18.5379
36	30.3511
36	21.1644
36	26.1373
36	18.767
36	31.0718
36	20.7912
36	26.3984
36	18.015
36	30.2203
36	20.6266
36	26.3811
36	19.3213
36	30.971
36	20.9447
36	27.3316
36	17.9495
36	31.3698
36	21.6816
36	26.1261
36	19.1057
36	31.3808
36	21.4086
36	27.6034
36	18.3061
36	29.7478
36	21.6968
36	29.2241
36	19.0929
36	30.3268
36	20.5226
36	29.3541
36	18.1499
36	30.1834
36	21.1705
36	28.7402
36	19.6675
36	29.6482
36	20.7275
36	29.0739
36	19.956
36	29.7386
36	21.3662
36	28.5922
36	19.2684
36	28.5937
36	22.1478
36	29.1541
36	19.1715
36	27.8191
36	22.6561
36	31.1517
36	18.7148
36	28.3675
36	21.7415
36	30.433
36	19.1306
36	28.2448
36	20.8556
36	29.9369
36	18.4709
36	28.4548
36	21.1659
36	31.0026
36	19.1734
36	28.164
36	21.5862
36	30.599
36	18.8154
36	27.5757
36	21.3508
36	32.5316
36	18.9331
36	27.3937
36	21.83
36	30.8001
36	19.8973
36	27.7054
36	23.2731
36	30.892
36	22.1842
36	28.382
36	24.1068
36	31.4028
36	22.4793
36	27.8919
36	24.4977
36	31.9832
36	22.1094
36	28.5213
36	24.9791
36	32.5951
36	21.7696
36	28.5747
36	24.5676
36	32.7233
36	20.3049
36	28.5814
36	22.8871
36	32.0624
36	21.1334
36	30.703
36	24.0061
36	33.0105
36	21.077
36	32.7822
36	22.7457
36	32.2786
36	20.2465
36	32.9599
36	22.2949
36	32.4697
36	20.7345
36	32.9964
36	21.0127
36	32.0507
36	21.4283
36	32.0357
36	20.8411
36	31.697
36	22.6054
36	32.2825
36	21.4861
36	32.577
36	23.0565
36	30.5526
36	21.7186
36	32.2675
36	23.569
36	30.8483
36	21.0785
36	31.6384
36	24.62
36	29.7418
36	21.5796
36	32.1312
36	24.1718
36	30.8201
36	21.3082
36	32.8257
36	22.6194
36	30.6132
36	22.004
36	30.2852
36	21.781
36	28.9612
36	21.6194
36	29.9942
36	21.7662
36	30.1883
36	21.2345
36	29.5954
36	20.5575
36	29.1117
36	20.9889
36	30.9927
36	20.1668
36	29.6349
36	21.7935
36	32.9181
36	20.4883
36	28.0812
36	21.052
36	33.6612
36	21.8008
36	29.6171
36	20.7544
36	31.3927
36	21.0742
36	29.6121
36	21.6331
36	31.8285
36	20.6951
36	29.4172
36	21.0008
36	31.8381
36	18.9079
36	30.0491
36	21.0191
36	31.3492
36	18.4303
36	30.1581
36	22.2607
36	28.7475
36	17.7083
36	32.0574
36	21.3697
36	29.4509
36	19.5746
36	30.7256
36	20.0406
36	29.9045
36	19.5978
36	29.8633
36	21.0075
36	28.3099
36	19.5276
36	29.8742
36	21.6361
36	28.6511
36	19.9378
36	31.1169
36	20.7052
36	29.2317
36	18.9667
36	30.0002
36	22.6036
36	30.2561
36	18.9454
36	30.3838
36	24.1253
36	27.7252
36	17.9881
36	31.5852
36	23.408
36	28.1339
36	18.0391
36	31.4886
36	21.3002
36	28.433
36	17.8202
36	32.1894
36	21.9949
36	29.3582
36	19.685
36	30.0227
36	21.0802
36	29.5506
36	18.8305
36	30.4202
36	21.6062
36	29.7649
36	19.5345
36	31.8562
36	21.9451
36	29.0718
36	19.3065
36	33.5901
36	21.6242
36	29.8697
36	17.7313
36	33.9361
36	21.9224
36	28.521
36	18.5886
36	35.9776
36	21.2139
36	27.5906
36	17.7611
36	34.6844
36	21.839
36	28.8829
36	17.8276
36	36.845
36	22.5302
36	30.1705
36	20.4286
36	38.5931
36	21.7278
36	30.386
36	20.7027
36	37.9491
36	21.8485
36	29.7752
36	20.4106
36	38.0549
36	22.1842
36	30.0413
36	20.8021
36	39.6315
36	22.5118
36	29.576
36	22.4641
36	39.496
36	22.2541
36	31.1554
36	23.3922
36	39.1089
36	22.5485
36	32.1485
36	24.5112
36	38.0623
36	21.3591
36	30.9917
36	26.1302
36	37.4402
36	22.1638
36	29.3263
36	24.9517
36	36.8955
36	21.9352
36	28.583
36	26.0634
36	36.2921
36	20.9362
36	27.032
36	27.1907
36	36.6477
36	20.5959
36	25.7599
36	26.3334
36	36.0613
36	20.4537
36	25.2332
36	26.4789
36	36.3032
36	20.2399
36	27.4017
36	26.8209
36	35.5304
36	20.8278
36	29.4531
36	25.6755
36	35.4316
36	20.5039
36	29.8201
36	25.5127
36	35.4966
36	21.4206
36	29.1419
36	25.97
36	35.3108
36	22.4261
36	29.8022
36	24.9492
36	36.5369
36	22.1099
36	28.7065
36	24.4614
36	34.9678
36	22.9664
36	29.4158
36	25.4609
36	37.4495
36	23.4535
36	29.1097
36	25.2625
36	37.2699
36	23.8425
36	30.9583
36	23.944
36	38.3349
36	24.1134
36	31.7249
36	24.5829
36	37.4699
36	22.2137
36	30.4307
36	24.1617
36	35.9298
36	22.1094
36	30.2418
36	23.8203
36	34.95
36	22.2196
36	31.0392
36	23.6916
36	34.3219
36	22.5279
36	31.9008
36	24.093
36	34.236
36	22.7526
36	33.2385
36	24.5299
36	35.2378
36	23.4352
36	32.3662
36	22.9676
36	35.4622
36	23.7218
36	32.4487
36	22.9923
36	33.6493
36	23.0653
36	33.075
36	24.2204
36	34.229
36	22.95
36	33.3739
36	23.3528
36	33.2202
36	22.5712
36	32.3504
36	23.312
36	33.062
36	21.2016
36	32.12
36	23.1578
36	32.2169
36	20.3349
36	31.5761
36	23.462
36	32.8546
36	22.8392
36	31.5634
36	22.9686
36	32.4958
36	21.7821
36	30.4657
36	24.2041
36	32.0734
36	19.8929
36	29.6079
36	22.4643
36	32.0293
36	21.0015
36	30.3654
36	23.6499
36	30.7271
36	21.8506
36	30.6517
36	24.6712
36	29.4846
36	23.08
36	31.1203
36	24.7029
36	30.847
36	21.2361
36	31.0345
36	22.6641
36	30.1591
36	21.8284
36	30.3404
36	21.9565
36	29.5419
36	21.3642
36	29.5883
36	23.4144
36	30.8385
36	23.3056
36	28.1197
36	22.8932
36	31.615
36	22.1752
36	28.6456
36	22.7318
36	32.0476
36	21.9094
36	29.0839
36	22.5854
36	33.4913
36	22.9326
36	27.9265
36	23.0008
36	33.2822
36	23.4845
36	27.8915
36	23.2731
36	32.8043
36	22.5062
36	29.3461
36	22.8432
36	33.8999
36	22.1538
36	29.2639
36	22.967
36	34.1107
36	22.2314
36	27.8332
36	21.8111
36	34.1478
36	21.2177
36	28.6059
36	23.3451
36	33.6488
36	21.4806
36	27.5209
36	22.581
36	34.5484
36	21.6356
36	26.0776
36	22.9002
36	36.3666
36	20.9897
36	25.8878
36	23.3203
36	37.0298
36	21.3414
36	24.788
36	22.1799
36	36.6939
36	21.7329
36	25.1556
36	24.8992
36	36.4399
36	22.4776
36	25.1442
36	25.4493
36	37.5584
36	22.4582
36	24.4929
36	25.7987
36	37.3757
36	21.5395
36	25.8202
36	26.4534
36	36.9228
36	20.093
36	25.2238
36	27.2302
36	37.3751
36	20.7746
36	23.6323
36	26.2397
36	35.8664
36	21.2389
36	23.6862
36	25.9493
36	36.1113
36	21.4849
36	22.3345
36	27.0857
36	36.3267
36	21.2062
36	22.9892
36	27.4547
36	37.5915
36	20.2825
36	22.5162
36	25.997
36	37.9475
36	19.4173
36	23.3652
36	25.9122
36	37.3655
36	21.6056
36	21.9393
36	26.1174
36	36.2305
36	21.9491
36	21.1125
36	27.8376
36	36.9455
36	21.4187
36	23.0412
36	27.038
36	37.5962
36	21.3485
36	23.4072
36	26.3098
36	38.2204
36	21.6181
36	22.9418
36	25.5876
36	37.94
36	21.3548
36	22.3523
36	27.0536
36	37.9878
36	19.8522
36	22.0374
36	27.2205
36	38.5559
36	19.9998
36	22.1327
36	27.4458
36	38.3077
36	18.9613
36	21.6476
36	27.42
36	37.371
36	19.4378
36	24.0088
36	28.4676
36	37.1942
36	20.0628
36	23.1118
36	26.3835
36	36.9965
36	22.3945
36	23.36
36	27.2439
36	36.7719
36	22.5481
36	23.2506
36	26.6486
36	36.9643
36	21.9658
36	22.2947
36	26.6762
36	35.6799
36	23.3284
36	24.5348
36	28.5738
36	36.1668
36	23.4759
36	24.7137
36	28.9229
36	36.6987
36	23.5984
36	25.3368
36	30.3603
36	37.8237
36	24.1264
36	25.5764
36	28.6881
36	36.7892
36	24.9892
36	24.5988
36	27.9403
36	36.3429
36	25.3961
36	24.3992
36	28.2454
36	34.7032
36	24.3585
36	22.8248
36	29.1256
36	35.3569
36	25.2372
36	22.2357
36	29.174
36	35.5576
36	25.5501
36	21.7226
36	30.4194
36	35.0676
36	25.5292
36	22.8238
36	29.7456
36	34.7592
36	25.9044
36	22.8156
36	29.2394
36	34.6609
36	25.148
36	21.6727
36	28.1951
36	34.2993
36	25.1903
36	21.17
36	27.9004
36	34.3955
36	24.5564
36	22.4574
36	28.148
36	33.3956
36	25.1821
36	22.4176
36	30.5972
36	33.7213
36	26.6036
36	21.2365
36	31.3099
36	33.0308
36	25.5314
36	21.5201
36	31.8509
36	33.1037
36	26.9046
36	19.5969
36	30.7659
36	33.1553
36	25.9342
36	18.0904
36	31.5604
36	33.5223
36	27.4631
36	17.877
36	31.0761
36	33.1203
36	26.8946
36	17.4542
36	30.6014
36	35.7097
36	27.0744
36	19.8408
36	32.8776
36	35.2268
36	28.0941
36	18.0607
36	31.9683
36	35.2366
36	28.5933
36	17.6248
36	32.5649
36	35.2395
36	27.4089
36	18.6659
36	32.4934
36	34.5573
36	27.8999
36	17.8522
36	31.4655
36	35.5664
36	28.4915
36	18.207
36	32.0823
36	33.5934
36	28.3679
36	17.5154
36	32.3687
36	33.7344
36	29.2701
36	18.0601
36	30.0009
36	32.8976
36	28.7625
36	18.1464
36	29.9711
36	32.9162
36	29.1906
36	17.1398
36	31.3906
36	33.0236
36	29.3786
36	16.3483
36	30.6221
36	32.4175
36	29.9362
36	16.8718
36	32.7412
36	32.6565
36	27.5148
36	18.7052
36	31.3467
36	31.5611
36	27.5912
36	17.7455
36	31.2745
36	34.1717
36	26.1191
36	17.7318
36	32.9917
36	35.3101
36	26.6102
36	17.8075
36	34.0287
36	35.0481
36	24.9393
36	17.4755
36	33.9888
36	35.1814
36	25.6527
36	18.3435
36	34.761
36	35.453
36	26.7446
36	19.511
36	35.0542
36	36.1018
36	28.8954
36	18.2299
36	35.6934
36	35.6069
36	28.721
36	18.6284
36	36.278
36	36.8572
36	29.23
36	18.604
36	34.9898
36	36.3595
36	30.0071
36	18.7902
36	34.7219
36	36.3512
36	28.8363
36	19.444
36	34.2753
36	38.3632
36	30.0218
36	18.7205
36	35.0467
36	38.5877
36	28.5653
36	20.0154
36	35.7429
36	37.3815
36	27.7007
36	19.022
36	34.9164
36	35.4199
36	27.4677
36	18.2531
36	36.0927
36	36.5084
36	26.3773
36	18.0938
36	35.115
36	36.4051
36	23.713
36	17.8729
36	35.3876
36	35.2762
36	24.1679
36	20.3637
36	36.3356
36	35.4225
36	23.6506
36	19.9715
36	36.9286
36	35.2277
36	24.1068
36	19.6988
36	35.8709
36	35.2407
36	24.0822
36	19.2749
36	34.9175
36	34.7881
36	25.0679
36	20.0218
36	34.9731
36	35.3857
36	25.3271
36	19.7319
36	34.2723
36	34.6707
36	24.2974
36	21.7128
36	34.5688
36	35.3821
36	24.9466
36	21.7481
36	34.7417
36	37.2286
36	24.6891
36	22.5016
36	34.2751
36	38.1642
36	24.1427
36	23.4154
36	33.0359
36	37.6645
36	25.7337
36	24.4361
36	32.7816
36	39.4982
36	24.3767
36	24.5957
36	34.4226
36	39.0163
36	24.911
36	24.7075
36	35.0773
36	39.4345
36	24.1642
36	25.339
36	33.1257
36	39.1598
36	23.5088
36	24.4512
36	32.9292
36	40.2178
36	26.0703
36	23.4043
36	33.4627
36	37.663
36	24.8967
36	23.9483
36	33.0625
36	37.9912
36	25.4332
36	24.7703
36	31.9276
36	36.7501
36	25.4212
36	23.8785
36	30.8902
36	35.7516
36	28.0027
36	23.0462
36	32.114
36	35.9269
36	26.0047
36	23.7982
36	32.149
36	37.441
36	28.4195
36	23.4827
36	33.2513
36	36.9694
36	27.6037
36	25.0369
36	31.9639
36	36.9858
36	26.7701
36	25.8905
36	33.3605
36	36.4317
36	26.7613
36	26.1181
36	32.7527
36	37.2087
36	27.9325
36	25.2238
36	32.5183
36	38.874
36	26.4534
36	25.3108
36	32.3771
36	35.8956
36	27.4363
36	24.2755
36	32.5256
36	35.3797
36	26.5085
36	25.3439
36	31.7938
36	34.6605
36	26.2394
36	25.7224
36	31.5023
36	35.971
36	26.4535
36	24.6329
36	29.8023
36	36.2642
36	26.8468
36	25.7715
36	30.2022
36	34.8964
36	27.0114
36	24.7977
36	31.6239
36	34.5797
36	28.2811
36	23.2711
36	30.7071
36	34.327
36	26.9721
36	23.1587
36	32.3682
36	33.2597
36	25.9732
36	23.2947
36	32.9072
36	34.4537
36	27.0974
36	25.3338
36	33.145
36	34.6691
36	25.5778
36	23.1512
36	32.2219
36	34.9003
36	24.4464
36	23.694
36	31.5326
36	33.3965
36	25.0823
36	24.7014
36	30.5713
36	33.7578
36	24.8304
36	25.1419
36	31.2176
36	33.9277
36	25.3591
36	25.0949
36	31.4273
36	34.714
36	27.4122
36	26.5332
36	32.3858
36	34.9656
36	26.0552
36	28.8748
36	31.3431
36	34.129
36	26.2424
36	27.7258
36	29.6929
36	34.1322
36	24.5285
36	28.3929
36	28.7702
36	36.2936
36	25.7313
36	28.4508
36	30.2857
36	35.7366
36	25.2875
36	26.6687
36	31.2723
36	36.0732
36	24.3416
36	27.0349
36	30.6646
36	36.114
36	24.954
36	27.5378
36	30.4156
36	36.6879
36	25.5621
36	28.3477
36	31.6513
36	35.8381
36	23.0966
36	28.0517
36	31.1032
36	36.1583
36	24.1989
36	27.3229
36	31.0588
36	36.5658
36	25.0831
36	28.5084
36	32.8942
36	35.2211
36	26.8966
36	27.5173
36	33.4948
36	34.641
36	27.0796
36	27.6527
36	33.58
36	35.9295
36	27.5628
36	27.5842
36	31.8358
36	35.1284
36	26.8611
36	27.2638
36	32.2624
36	36.0627
36	25.4979
36	28.5882
36	33.6418
36	35.8597
36	27.05
36	29.4012
36	32.98
36	35.3483
36	26.5312
36	28.4483
36	32.9896
36	37.3255
36	27.6312
36	27.4883
36	31.6919
36	36.5474
36	27.7564
36	27.7495
36	32.829
36	37.1857
36	27.8228
36	29.6012
36	32.6934
36	36.5039
36	29.4796
36	30.0245
36	34.145
36	36.6338
36	29.055
36	28.8544
36	35.2432
36	37.6637
36	30.8278
36	27.2706
36	34.6798
36	36.3953
36	30.2181
36	28.0892
36	33.6313
36	35.151
36	31.0413
36	27.4231
36	34.6873
36	32.5626
36	30.7466
36	27.312
36	34.5355
36	30.6897
36	29.3429
36	26.8999
36	34.7727
36	33.6599
36	29.8097
36	26.367
36	33.1002
36	32.5513
36	31.1457
36	26.0305
36	32.2331
36	32.1141
36	30.4956
36	26.798
36	33.0059
36	32.6692
36	29.8435
36	24.6229
36	33.5918
36	30.8476
36	29.6491
36	25.4118
36	32.9357
36	32.1381
36	28.8202
36	23.9361
36	32.2786
36	30.8882
36	28.072
36	24.3233
36	34.775
36	31.0906
36	29.1155
36	24.2861
36	34.7248
36	31.8652
36	30.2406
36	24.2939
36	34.6389
36	32.3674
36	30.768
36	25.2501
36	36.2769
36	31.6717
36	30.557
36	26.0743
36	35.7146
36	30.0751
36	31.2034
36	25.5637
36	33.989
36	30.6665
36	31.7881
36	25.8652
36	34.6202
36	32.3553
36	30.727
36	22.6874
36	33.7132
36	32.1015
36	30.7601
36	22.9338
36	34.5507
36	33.5818
36	30.6079
36	23.0987
36	35.5212
36	35.5153
36	29.9208
36	24.9966
36	35.2814
36	36.1715
36	31.7935
36	24.3902
36	33.84
36	36.3948
36	31.078
36	25.4006
36	31.7145
36	36.1394
36	30.4304
36	26.0551
36	30.5257
36	36.0847
36	27.6454
36	25.9229
36	30.7006
36	36.1847
36	27.0997
36	26.1062
36	30.723
36	36.0109
36	26.9544
36	26.696
36	31.7481
36	34.9546
36	28.833
36	26.7432
36	31.4249
36	35.1456
36	28.0699
36	26.2097
36	31.6423
36	34.2659
36	26.618
36	27.5104
36	32.5349
36	34.7969
36	28.4112
36	27.245
36	33.1483
36	34.2151
36	26.448
36	26.789
36	33.6286
36	34.2874
36	26.8316
36	25.8307
36	32.1297
36	33.9298
36	26.5597
36	24.9854
36	31.1243
36	32.5467
36	27.8554
36	23.8488
36	30.8566
36	32.7654
36	26.9087
36	25.3122
36	31.4379
36	31.8087
36	27.797
36	23.7913
36	31.6111
36	29.4694
36	27.0537
36	25.7445
36	31.7792
36	29.3387
36	26.9972
36	27.3061
36	33.5654
36	30.487
36	27.7099
36	27.5663
36	31.9726
36	30.5016
36	29.3346
36	28.9337
36	31.9213
36	30.8669
36	29.3544
36	27.4658
36	32.2706
36	30.2619
36	27.6342
36	27.5886
36	33.7208
36	29.8987
36	27.2288
36	27.335
36	33.9764
36	29.7068
36	27.4075
36	28.0908
36	33.5908
36	29.975
36	26.4804
36	31.2962
36	32.2273
36	29.4692
36	26.6372
36	31.3478
36	31.6603
36	30.2015
36	27.5233
36	32.4273
36	31.9386
36	31.4428
36	26.7913
36	31.1313
36	33.4354
36	30.884
36	26.5198
36	29.3416
36	33.0948
36	32.0305
36	25.6209
36	28.5075
36	35.5002
36	33.1078
36	26.9803
36	29.2542
36	33.9705
36	33.0018
36	27.5129
36	29.2518
36	32.9598
36	31.6036
36	26.6202
36	30.1557
36	31.7344
36	31.3062
36	25.7528
36	29.2421
36	29.1909
36	32.2835
36	26.1911
36	31.0118
36	28.0889
36	32.2601
36	26.7023
36	32.6465
36	28.0364
36	32.8726
36	26.5613
36	33.3699
36	28.5789
36	31.8414
36	26.825
36	32.9308
36	28.474
36	32.0583
36	27.0434
36	30.1651
36	27.4785
36	32.4481
36	24.7552
36	30.3239
36	27.2928
36	31.2463
36	24.3994
36	29.6066
36	25.3822
36	30.976
36	24.4086
36	29.7567
36	24.7352
36	31.0124
36	25.1883
36	28.647
36	23.5736
36	29.8349
36	24.8664
36	30.3257
36	24.6354
36	29.7597
36	25.6989
36	29.3319
36	24.7457
36	30.7513
36	24.5294
36	29.3929
36	25.105
36	31.9765
36	24.5195
36	29.2521
36	24.5916
36	30.9112
36	24.7557
36	29.8367
36	25.0953
36	30.9898
36	23.5251
36	30.2083
36	23.2328
36	30.1118
36	22.3454
36	29.1489
36	23.3341
36	32.2261
36	22.0556
36	28.4836
36	22.5856
36	31.8121
36	21.3836
36	30.0046
36	22.6783
36	32.7332
36	20.9703
36	29.6085
36	23.1073
36	33.7542
36	21.1448
36	28.3441
36	23.3126
36	34.0754
36	20.4012
36	29.6682
36	23.671
36	33.5169
36	21.3072
36	29.6705
36	23.8684
36	31.7516
36	20.9781
36	30.3815
36	22.2541
36	31.6389
36	21.944
36	31.9668
36	22.0374
36	30.2208
36	22.5327
36	30.526
36	23.6356
36	29.0228
36	22.1814
36	27.9085
36	25.1879
36	28.4402
36	21.9073
36	28.1007
36	24.572
36	29.4761
36	21.8431
36	30.3901
36	24.5943
36	28.8994
36	21.3939
36	31.381
36	23.4878
36	28.861
36	21.4809
36	31.8677
36	22.7687
36	30.2028
36	21.7953
36	31.0067
36	23.4319
36	30.887
36	21.4884
36	30.6945
36	24.4645
36	29.2345
36	20.6529
36	30.5559
36	26.8008
36	28.8958
36	20.0819
36	30.8144
36	25.0794
36	30.9228
36	20.8806
36	30.7666
36	24.6443
36	31.2921
36	20.3766
36	30.253
36	26.7679
36	31.0699
36	19.181
36	28.2917
36	25.577
36	30.9035
36	20.6807
36	26.9933
36	25.4716
36	31.5548
36	20.7099
36	26.7992
36	26.1077
36	31.7163
36	20.4215
36	26.9308
36	26.0433
36	30.8643
36	19.3133
36	27.6133
36	26.0568
36	29.4554
36	20.4419
36	26.5753
36	25.2561
36	30.2043
36	20.3239
36	27.9067
36	26.392
36	30.1888
36	19.8789
36	27.735
36	25.834
36	29.8809
36	20.2189
36	28.2326
36	27.0768
36	30.771
36	21.2952
36	29.1417
36	27.3779
36	29.5989
36	19.2824
36	29.2361
36	26.1629
36	31.9482
36	19.341
36	27.7832
36	27.3466
36	29.5112
36	19.3324
36	26.0318
36	27.696
36	31.0831
36	18.0545
36	26.1833
36	28.2254
36	30.1664
36	18.7881
36	26.5639
36	28.0986
36	30.9195
36	19.5804
36	27.1966
36	28.8008
36	30.819
36	20.5824
36	27.3084
36	30.1082
36	30.1541
36	22.847
36	27.4067
36	28.886
36	29.2704
36	22.3347
36	27.0031
36	27.8515
36	29.7342
36	21.9441
36	27.9293
36	27.9838
36	28.9742
36	22.3781
36	26.7464
36	29.6249
36	29.1744
36	21.9563
36	25.9737
36	29.4302
36	29.6864
36	21.5377
36	26.7223
36	30.8335
36	29.1827
36	21.659
36	28.5543
36	30.1787
36	30.2189
36	21.8483
36	29.2436
36	30.4562
36	30.3787
36	22.333
36	28.7014
36	29.5762
36	30.7335
36	21.6401
36	29.374
36	29.782
36	30.1342
36	21.5477
36	29.05
36	29.5775
36	28.9347
36	21.831
36	27.1573
36	30.1437
36	29.6238
36	21.8228
36	27.9604
36	30.6605
36	28.5593
36	22.0635
36	28.1401
36	33.2146
36	29.699
36	22.049
36	27.7016
36	32.5267
36	30.259
36	22.1085
36	27.6093
36	30.701
36	29.5902
36	22.4013
36	26.3598
36	31.5793
36	29.855
36	24.2977
36	25.831
36	30.9654
36	30.3633
36	23.9525
36	27.8314
36	31.2998
36	31.8428
36	23.6428
36	26.8392
36	30.3039
36	31.6644
36	21.4654
36	27.2881
36	28.9273
36	31.0224
36	20.5035
36	27.4248
36	28.5972
36	31.0162
36	21.6335
36	27.7295
36	28.9264
36	29.9721
36	23.4816
36	26.3198
36	28.2003
36	28.7719
36	22.7929
36	25.9703
36	28.3787
36	30.7625
36	21.4872
36	26.378
36	28.3627
36	30.9077
36	21.735
36	24.8448
36	27.3762
36	29.6226
36	20.4516
36	25.2235
36	29.8981
36	30.6436
36	20.7533
36	24.4617
36	28.6899
36	30.8422
36	19.6504
36	25.2835
36	27.0555
36	30.527
36	20.0612
36	26.4064
36	26.9032
36	31.34
36	20.4189
36	27.727
36	28.3433
36	31.7861
36	21.7606
36	26.9949
36	28.211
36	31.4706
36	20.8071
36	26.5205
36	28.202
36	31.3964
36	20.9437
36	25.4065
36	28.6435
36	31.1336
36	21.0064
36	24.7188
36	29.7795
36	31.4642
36	23.2791
36	25.7461
36	30.1895
36	32.3519
36	22.8891
36	26.8123
36	28.7626
36	32.4317
36	23.132
36	27.3023
36	28.6948
36	33.4928
36	24.7235
36	28.1376
36	28.7793
36	34.4587
36	24.4808
36	29.3562
36	30.5054
36	33.2102
36	24.1065
36	27.973
36	30.5791
36	34.6986
36	24.6779
36	28.3627
36	29.9712
36	35.1332
36	23.7964
36	27.6669
36	30.6652
36	33.6047
36	23.0853
36	27.2333
36	30.9585
36	31.4858
36	26.2068
36	27.1627
36	30.6384
36	32.1454
36	26.2041
36	27.0991
36	32.093
36	33.8914
36	25.6433
36	28.4276
36	30.87
36	33.3655
36	24.6986
36	28.7213
36	32.5849
36	33.1419
36	22.9721
36	28.625
36	32.6689
36	32.956
36	22.9556
36	28.3513
36	32.9816
36	33.0617
36	22.8291
36	26.1808
36	34.7505
36	34.2724
36	24.4825
36	25.2224
36	34.1156
36	34.3688
36	23.9181
36	25.7337
36	31.7551
36	35.709
36	23.8727
36	26.189
36	33.2349
36	37.1162
36	23.198
36	25.0709
36	32.6323
36	36.8362
36	24.0307
36	25.5809
36	31.1406
36	36.1116
36	25.0159
36	26.0349
36	32.0913
36	35.9389
36	24.9976
36	26.4346
36	32.0427
36	35.0785
36	25.1919
36	26.8632
36	32.2772
36	33.9653
36	26.5925
36	25.7279
36	32.4517
36	34.4025
36	26.5885
36	24.926
36	30.8452
36	35.0172
36	25.5675
36	25.5572
36	31.8121
36	35.1188
36	25.0875
36	27.6574
36	30.5196
36	36.2407
36	23.6467
36	25.777
36	30.5446
36	36.3198
36	22.092
36	25.9459
36	30.9933
36	35.8961
36	22.7161
36	25.1667
36	29.3829
36	34.3448
36	22.2722
36	27.2167
36	26.8366
36	34.6844
36	23.7923
36	27.3364
36	25.7586
36	36.2368
36	23.5969
36	28.3032
36	25.1183
36	35.8982
36	24.9
36	29.5247
36	23.8679
36	33.1072
36	25.7907
36	27.6264
36	23.7653
36	33.6202
36	25.1671
36	26.873
36	24.2673
36	33.1702
36	26.6123
36	27.2583
36	24.6181
36	32.0476
36	26.5169
36	25.6685
36	25.7496
36	32.7626
36	25.8998
36	25.3011
36	27.461
36	32.7833
36	28.0162
36	24.7271
36	28.4621
36	32.7123
36	28.8339
36	25.2611
36	27.3673
36	31.2398
36	28.5193
36	25.3499
36	28.5432
36	31.842
36	26.9585
36	24.8675
36	29.2176
36	31.096
36	27.4903
36	26.4348
36	29.4467
36	30.7102
36	28.7386
36	26.7909
36	29.4239
36	29.9233
36	29.0201
36	26.805
36	27.7522
36	28.416
36	27.0606
36	27.0972
36	27.1896
36	30.069
36	26.5811
36	27.3565
36	27.7936
36	30.8724
36	27.6829
36	26.1524
36	26.8268
36	31.0614
36	26.2305
36	25.713
[truncated: 398,000 more rows]
