# Supplementary material for: Predicting scale-dependent chromatin polymer properties from systematic coarse-graining
Source: Nat Commun. 2023 Jul 11;14:4108. doi: 10.1038/s41467-023-39907-2 (PMC10336007; doi:10.1038/s41467-023-39907-2)
Supplement: Supplementary file 4 — Source Data [file 41467_2023_39907_MOESM4_ESM.zip › source_data/source_data_supplementary/source_data_supplementary_fig_2/source_data_supplementary_fig_2c/model_II_rg_angle90.txt]

37	20.7418
37	30.9751
37	20.3593
37	22.7494
37	19.9843
37	28.2052
37	21.8233
37	21.9212
37	20.4894
37	28.2302
37	20.8206
37	22.0808
37	20.7598
37	27.1253
37	19.8659
37	20.7058
37	18.8747
37	27.3953
37	20.6889
37	21.1483
37	18.8026
37	26.9827
37	20.3314
37	21.2645
37	18.4924
37	25.7797
37	21.2305
37	21.458
37	18.3664
37	27.9191
37	20.0943
37	21.0732
37	18.4903
37	27.0764
37	19.5249
37	23.4122
37	18.7375
37	28.0201
37	19.7316
37	22.5454
37	19.2718
37	28.0697
37	18.8687
37	21.1732
37	19.6947
37	30.0315
37	20.6609
37	22.9503
37	18.6181
37	31.3222
37	20.2773
37	22.2913
37	19.1295
37	31.4457
37	21.0991
37	21.3182
37	18.6665
37	31.0729
37	20.2925
37	21.8203
37	17.6092
37	32.1664
37	20.9261
37	22.4162
37	18.4238
37	30.496
37	23.3597
37	22.2401
37	17.6599
37	32.2506
37	23.1261
37	21.8218
37	17.3728
37	31.4622
37	22.8806
37	22.7653
37	17.1189
37	32.3573
37	22.0062
37	23.9189
37	17.0408
37	30.7403
37	22.8619
37	23.7967
37	18.1715
37	30.8069
37	21.1885
37	23.4148
37	17.877
37	30.1841
37	21.9429
37	24.3887
37	18.4064
37	31.6226
37	21.4296
37	23.6682
37	18.2501
37	31.1205
37	20.4092
37	21.2027
37	17.4205
37	28.5783
37	18.2077
37	22.6811
37	17.5768
37	28.5253
37	19.1548
37	21.6354
37	18.4834
37	29.078
37	20.8429
37	20.82
37	20.2364
37	30.8461
37	20.765
37	21.3636
37	19.4831
37	31.071
37	20.8643
37	21.2326
37	20.7976
37	28.5665
37	22.536
37	20.8082
37	21.4357
37	28.0965
37	23.2456
37	21.7983
37	20.8822
37	27.9246
37	21.4816
37	20.7798
37	20.4907
37	27.7989
37	19.9349
37	19.0305
37	20.6586
37	27.2167
37	19.8185
37	19.8918
37	20.3678
37	26.9905
37	19.8074
37	19.9183
37	20.7509
37	27.219
37	19.4793
37	20.5428
37	21.4973
37	27.7726
37	18.8013
37	19.7088
37	22.3013
37	26.3814
37	17.7077
37	17.9738
37	21.5
37	26.6175
37	17.1524
37	17.5574
37	23.5432
37	25.8905
37	18.7598
37	16.9992
37	21.7416
37	26.0563
37	18.295
37	16.7701
37	22.097
37	25.8156
37	18.0689
37	16.3571
37	22.787
37	27.1664
37	16.7692
37	17.1015
37	23.8926
37	27.9006
37	17.6121
37	16.8595
37	23.2858
37	27.4367
37	17.9639
37	16.1022
37	24.507
37	28.1888
37	18.1445
37	18.2976
37	25.0947
37	29.1117
37	18.0688
37	18.3729
37	23.8184
37	30.0957
37	19.0063
37	18.3493
37	24.9004
37	31.6595
37	19.374
37	18.9706
37	23.6292
37	30.4737
37	19.9272
37	18.9997
37	23.7566
37	30.4455
37	20.8355
37	16.8147
37	23.2349
37	32.1699
37	20.338
37	18.1377
37	24.6426
37	31.983
37	20.7334
37	18.3875
37	24.4543
37	29.5493
37	19.0288
37	18.4522
37	25.4979
37	29.287
37	19.1696
37	19.7675
37	24.7401
37	30.0923
37	20.0599
37	18.8119
37	23.7914
37	32.3908
37	19.4279
37	19.5167
37	23.0689
37	32.1906
37	20.6735
37	19.4789
37	23.0078
37	33.0273
37	21.3002
37	20.9521
37	23.545
37	33.3066
37	23.2116
37	21.1313
37	23.3838
37	34.3524
37	22.4234
37	22.9382
37	23.6779
37	33.2302
37	20.6206
37	22.7324
37	24.2047
37	32.9437
37	19.8924
37	23.2701
37	23.4206
37	32.9858
37	19.6912
37	23.3888
37	25.2023
37	32.6265
37	20.0773
37	21.7566
37	23.9795
37	32.1699
37	21.7066
37	20.8025
37	21.5832
37	33.1314
37	22.585
37	22.2736
37	20.9256
37	33.809
37	23.6405
37	20.9966
37	20.3328
37	34.2696
37	22.8546
37	21.0992
37	20.6471
37	35.4651
37	21.2996
37	20.7009
37	21.4926
37	35.3608
37	20.9307
37	19.9455
37	22.3454
37	35.7393
37	20.5299
37	20.4214
37	21.5686
37	33.5746
37	19.9782
37	20.0097
37	21.6754
37	33.6523
37	20.7744
37	18.6206
37	22.0882
37	33.0012
37	20.8307
37	18.5594
37	21.2865
37	33.463
37	21.6014
37	18.9463
37	22.9308
37	33.026
37	20.0303
37	19.8715
37	23.2205
37	33.3992
37	20.7722
37	18.8958
37	22.9212
37	32.796
37	22.4007
37	18.6088
37	23.2317
37	33.4646
37	20.5516
37	20.6472
37	23.1255
37	34.323
37	20.0564
37	20.8129
37	23.7629
37	34.7674
37	19.4568
37	20.8013
37	22.5504
37	34.454
37	19.109
37	21.3289
37	21.9206
37	33.6599
37	18.3757
37	22.2953
37	22.7462
37	32.5647
37	19.8244
37	20.6184
37	21.0147
37	33.3425
37	19.2503
37	21.2891
37	21.1727
37	32.2869
37	18.8335
37	21.6427
37	22.1583
37	31.6398
37	19.7399
37	21.1364
37	24.3063
37	32.7249
37	17.6902
37	22.3823
37	22.9477
37	31.7873
37	18.1705
37	21.4101
37	23.9891
37	32.1414
37	18.4975
37	20.8326
37	24.4766
37	29.7348
37	19.1197
37	21.8204
37	25.1914
37	31.1335
37	18.2802
37	20.3613
37	24.037
37	29.7307
37	19.3361
37	19.8228
37	25.003
37	27.7673
37	20.3694
37	22.2145
37	24.3431
37	26.4231
37	19.7846
37	22.0987
37	24.9742
37	25.5084
37	20.5071
37	20.6182
37	25.1778
37	26.3988
37	20.2787
37	21.3371
37	24.4667
37	26.2262
37	20.719
37	23.0274
37	23.7904
37	27.6358
37	19.5215
37	23.1545
37	22.5871
37	25.4153
37	20.4037
37	23.195
37	23.3849
37	25.113
37	20.9796
37	22.2322
37	22.1341
37	26.1735
37	21.1571
37	22.7213
37	22.4897
37	25.5468
37	22.782
37	24.1332
37	23.7392
37	26.4216
37	22.3395
37	23.4208
37	24.6349
37	25.6209
37	23.0946
37	22.3273
37	25.97
37	26.7371
37	23.3862
37	22.3957
37	26.0042
37	28.46
37	23.3184
37	23.1998
37	25.5334
37	27.2116
37	23.9356
37	23.9201
37	25.6098
37	26.7434
37	24.7569
37	21.7841
37	25.6592
37	27.8461
37	23.5162
37	21.6559
37	26.5585
37	28.4584
37	23.4078
37	20.1658
37	26.7433
37	29.3699
37	22.1724
37	21.0789
37	27.9344
37	29.3772
37	22.98
37	22.5089
37	28.0539
37	29.4934
37	24.4636
37	21.4215
37	27.0874
37	29.3573
37	24.6815
37	22.8828
37	26.4982
37	30.5914
37	23.914
37	23.8589
37	27.4194
37	27.6419
37	24.168
37	23.9172
37	26.742
37	27.8422
37	23.8782
37	22.1824
37	26.828
37	27.0627
37	22.9339
37	21.5181
37	27.4654
37	27.5138
37	23.5869
37	21.8372
37	27.5341
37	28.2174
37	26.1443
37	21.9266
37	26.2699
37	28.3251
37	27.2466
37	22.509
37	28.0577
37	27.7391
37	28.0534
37	23.5566
37	28.0362
37	28.1064
37	27.5199
37	23.8761
37	27.6276
37	28.7357
37	27.1153
37	22.3452
37	28.7501
37	29.3696
37	26.8678
37	23.7121
37	27.8432
37	28.9551
37	27.2314
37	21.3555
37	27.817
37	28.4377
37	26.5898
37	19.0252
37	27.6695
37	27.9874
37	28.151
37	19.1777
37	28.0298
37	29.2694
37	29.4487
37	20.9929
37	28.1759
37	28.4231
37	28.3096
37	20.9612
37	29.5099
37	28.3005
37	27.7758
37	18.7416
37	29.2056
37	27.8278
37	27.85
37	19.4787
37	27.5693
37	27.5856
37	25.0913
37	19.8044
37	28.3833
37	29.6053
37	25.454
37	20.7932
37	27.0736
37	29.4788
37	25.7036
37	18.7662
37	25.6183
37	29.7697
37	24.925
37	19.1637
37	24.7918
37	31.3618
37	25.406
37	19.7935
37	26.45
37	30.4872
37	26.1862
37	19.0614
37	25.3643
37	29.5257
37	23.9549
37	19.3448
37	26.1673
37	31.2142
37	23.0005
37	17.9525
37	26.7801
37	30.1636
37	24.2228
37	17.3255
37	26.4408
37	29.282
37	24.3986
37	16.0635
37	27.0947
37	30.7973
37	24.9809
37	15.8131
37	26.8492
37	29.7308
37	23.634
37	16.5736
37	28.5446
37	31.5652
37	23.2536
37	16.2199
37	30.5579
37	31.5446
37	21.8379
37	16.3322
37	32.0908
37	30.9282
37	19.7638
37	16.9984
37	34.6692
37	30.1887
37	21.4821
37	18.5116
37	32.4061
37	28.6127
37	20.6959
37	15.8523
37	31.5817
37	29.0771
37	21.7348
37	16.7154
37	31.2075
37	30.2935
37	22.1523
37	16.4978
37	32.6051
37	27.9444
37	21.7357
37	17.596
37	33.4905
37	29.5226
37	20.4557
37	17.9896
37	35.0858
37	28.2668
37	20.8449
37	19.6262
37	33.4693
37	28.471
37	21.6903
37	20.5756
37	32.0412
37	28.0398
37	21.7892
37	20.1941
37	31.5279
37	29.4833
37	20.7247
37	18.7875
37	32.1615
37	29.2872
37	21.6705
37	19.3931
37	31.3822
37	28.8332
37	19.388
37	20.1294
37	31.7877
37	29.8828
37	19.9527
37	19.2988
37	32.1542
37	30.6278
37	20.3811
37	19.2387
37	31.8342
37	29.8359
37	19.9468
37	18.8775
37	31.3329
37	30.3074
37	21.3217
37	18.0633
37	28.7148
37	31.0425
37	20.1036
37	19.76
37	29.7604
37	30.6769
37	19.7488
37	19.1136
37	30.072
37	31.5349
37	20.3744
37	20.2014
37	30.0758
37	34.723
37	20.8825
37	21.0062
37	32.748
37	35.3807
37	19.9883
37	20.7095
37	29.7117
37	34.4759
37	20.4312
37	21.0901
37	29.9026
37	34.8816
37	21.3201
37	20.4683
37	30.8893
37	36.2453
37	21.0005
37	21.7747
37	29.9554
37	36.8473
37	21.0992
37	22.4383
37	29.5151
37	35.9479
37	21.4724
37	22.9974
37	30.0576
37	35.6465
37	22.1794
37	23.3003
37	30.3723
37	35.0968
37	21.963
37	21.3355
37	29.6214
37	35.958
37	21.9
37	21.2711
37	28.0063
37	37.3051
37	19.8469
37	22.1226
37	28.626
37	35.7504
37	18.8688
37	23.03
37	27.0929
37	36.3846
37	19.916
37	22.9729
37	27.2547
37	35.468
37	20.6385
37	23.5355
37	28.6462
37	35.6962
37	21.5538
37	21.7837
37	26.9882
37	34.1131
37	20.7544
37	21.3109
37	26.5714
37	33.5279
37	21.86
37	24.341
37	25.4736
37	32.3223
37	20.6002
37	26.387
37	25.246
37	32.6791
37	20.499
37	25.6669
37	24.7129
37	32.5263
37	20.6705
37	23.6813
37	24.5596
37	33.0423
37	20.7311
37	24.5179
37	25.1082
37	34.2828
37	21.9284
37	25.2736
37	24.988
37	35.4089
37	21.4258
37	23.915
37	26.1567
37	36.9746
37	20.7208
37	24.8327
37	26.9614
37	36.303
37	21.0174
37	25.6138
37	28.046
37	34.5505
37	21.6241
37	25.4387
37	27.1229
37	35.2181
37	21.4706
37	25.6813
37	25.4082
37	33.9374
37	21.7574
37	26.2549
37	25.1393
37	33.4201
37	21.6946
37	25.134
37	22.4467
37	33.6518
37	21.5301
37	26.659
37	23.4016
37	34.5912
37	21.9267
37	25.1089
37	22.3381
37	35.2465
37	22.2324
37	25.2067
37	20.7856
37	34.1304
37	22.7372
37	25.795
37	22
37	32.0753
37	23.3056
37	24.2331
37	21.6701
37	32.7544
37	21.4643
37	25.2248
37	20.8249
37	31.3953
37	21.7055
37	26.314
37	21.1766
37	33.0379
37	22.1406
37	25.1424
37	22.6745
37	32.7037
37	22.3998
37	24.0396
37	22.7407
37	32.3916
37	21.9306
37	23.6353
37	22.8121
37	32.0914
37	21.8515
37	22.0658
37	23.4174
37	31.9337
37	21.4275
37	22.9716
37	23.0918
37	33.0566
37	20.4362
37	22.6368
37	22.9251
37	33.7466
37	21.5631
37	21.7845
37	23.0666
37	33.8573
37	22.2383
37	21.8522
37	23.1449
37	32.3175
37	22.3584
37	21.8751
37	22.0549
37	33.1325
37	23.3636
37	22.2586
37	24.4526
37	33.1665
37	21.9898
37	22.5462
37	25.2524
37	32.558
37	21.6316
37	22.8919
37	23.3035
37	32.4357
37	20.0602
37	23.3664
37	22.6877
37	32.775
37	22.1316
37	24.5747
37	23.126
37	32.6927
37	21.8778
37	23.7876
37	21.1585
37	33.6167
37	22.2858
37	22.2372
37	21.304
37	33.3765
37	22.1755
37	22.101
37	21.2097
37	34.3673
37	21.6833
37	22.3797
37	20.045
37	33.251
37	21.7354
37	22.4561
37	18.9357
37	34.962
37	20.5819
37	22.0135
37	20.0372
37	36.6311
37	21.2688
37	23.7874
37	19.1688
37	36.5729
37	20.45
37	24.7236
37	18.578
37	37.055
37	20.9855
37	25.5262
37	18.795
37	37.8186
37	19.3485
37	27.5884
37	18.5341
37	37.2669
37	18.608
37	29.0476
37	18.0928
37	36.5629
37	18.5346
37	29.1261
37	17.5048
37	34.7112
37	18.8623
37	29.1662
37	16.1243
37	34.3175
37	20.0022
37	28.5522
37	19.6935
37	34.7912
37	19.9415
37	28.9369
37	19.5409
37	34.4651
37	20.1394
37	29.2799
37	19.2697
37	34.0938
37	22.3351
37	28.8274
37	17.9391
37	33.9256
37	22.7123
37	28.2646
37	19.6683
37	35.0607
37	21.0981
37	26.7993
37	19.626
37	34.9087
37	21.0209
37	26.0599
37	18.8506
37	36.1498
37	21.3668
37	27.1237
37	18.7228
37	34.4445
37	21.8153
37	28.6715
37	19.3212
37	34.0528
37	20.9438
37	28.3677
37	20.9342
37	33.273
37	21.2125
37	28.1849
37	20.0126
37	33.533
37	21.7063
37	28.2739
37	20.8327
37	34.0034
37	23.7096
37	28.1423
37	19.5247
37	34.0981
37	22.2478
37	28.9692
37	18.5759
37	34.3791
37	22.8156
37	29.8856
37	18.5438
37	34.6806
37	23.5362
37	28.0592
37	19.0184
37	34.341
37	22.595
37	26.8795
37	20.7144
37	34.2139
37	21.9108
37	26.906
37	22.2113
37	32.7147
37	23.2227
37	27.99
37	20.8817
37	33.3623
37	22.0989
37	26.7995
37	22.3314
37	32.1921
37	21.7671
37	25.4523
37	21.8134
37	33.089
37	21.2679
37	25.7094
37	23.5437
37	32.0863
37	20.1291
37	27.0692
37	24.3709
37	32.4693
37	20.7677
37	27.2324
37	24.5049
37	31.8456
37	20.307
37	28.7974
37	24.8787
37	31.1055
37	19.3995
37	27.8965
37	25.6986
37	29.9676
37	18.43
37	28.1272
37	25.2898
37	30.2413
37	19.5079
37	29.1103
37	22.8831
37	31.5812
37	20.6262
37	27.7198
37	23.682
37	30.7666
37	19.7811
37	29.5051
37	23.566
37	30.107
37	20.2546
37	27.9778
37	23.8908
37	29.8954
37	21.9395
37	28.8396
37	25.1395
37	29.3255
37	22.3122
37	28.3855
37	23.4844
37	28.6624
37	21.5412
37	29.6666
37	23.6836
37	26.669
37	21.5916
37	28.5627
37	21.6054
37	26.8152
37	21.4461
37	28.1256
37	23.2522
37	27.5574
37	20.8098
37	29.1999
37	22.4836
37	28.6334
37	20.7953
37	29.8871
37	24.3722
37	27.0262
37	21.5398
37	31.0357
37	23.329
37	28.1283
37	21.3923
37	30.3084
37	21.4485
37	27.6504
37	20.1967
37	29.543
37	22.1703
37	28.299
37	21.9059
37	30.471
37	22.1189
37	27.6918
37	22.7681
37	28.7614
37	21.2419
37	27.3205
37	22.7703
37	32.3324
37	21.3735
37	26.8969
37	23.0841
37	32.0507
37	21.5347
37	26.9835
37	23.203
37	32.7983
37	22.3708
37	26.4815
37	24.2705
37	32.162
37	20.4968
37	26.9211
37	26.2145
37	30.7286
37	21.188
37	28.521
37	25.0649
37	30.383
37	20.9556
37	29.338
37	23.4311
37	30.7841
37	21.1042
37	29.3915
37	23.3399
37	29.9641
37	21.2386
37	28.3817
37	22.0917
37	31.0755
37	20.2155
37	28.8615
37	22.4387
37	30.926
37	20.3631
37	29.0361
37	22.006
37	32.349
37	21.082
37	31.0435
37	22.7199
37	32.0756
37	23.1801
37	28.8868
37	21.2776
37	31.7208
37	22.8746
37	28.3737
37	21.5653
37	30.7316
37	22.3848
37	29.5668
37	23.1802
37	31.9138
37	20.2761
37	31.0795
37	23.33
37	31.1336
37	20.2627
37	31.651
37	23.46
37	31.3711
37	19.9867
37	31.4102
37	23.9984
37	30.2199
37	19.0013
37	30.3842
37	22.7339
37	31.9927
37	18.8475
37	30.486
37	22.2716
37	33.8638
37	18.5565
37	30.9896
37	22.6379
37	32.9608
37	18.3463
37	33.1211
37	22.2325
37	31.7827
37	18.6568
37	32.5
37	22.5263
37	31.9696
37	18.9285
37	31.1067
37	21.6508
37	33.8543
37	18.957
37	30.2967
37	21.5358
37	34.9545
37	18.5602
37	32.4029
37	21.4721
37	36.2444
37	18.4498
37	33.7752
37	21.9672
37	34.2287
37	16.1701
37	33.5578
37	23.1149
37	35.2423
37	17.1223
37	34.0692
37	23.4277
37	35.3039
37	17.102
37	33.9023
37	22.3125
37	34.8112
37	16.7819
37	34.5679
37	21.6541
37	34.2203
37	17.0001
37	34.2635
37	21.3523
37	32.4689
37	18.9524
37	34.085
37	20.8179
37	31.8205
37	18.2911
37	34.8299
37	19.2315
37	32.3829
37	18.7252
37	33.3922
37	20.0409
37	29.7077
37	18.2924
37	32.463
37	20.6157
37	28.895
37	19.5892
37	32.1421
37	21.1211
37	29.4156
37	20.0436
37	31.0799
37	22.0154
37	26.3826
37	19.1899
37	31.715
37	21.7488
37	27.62
37	19.4305
37	31.1344
37	23.5686
37	28.3997
37	21.4787
37	30.3869
37	23.1297
37	27.1813
37	20.218
37	30.9766
37	21.7991
37	25.4188
37	21.1128
37	30.7365
37	21.9696
37	24.3384
37	21.2426
37	31.4802
37	21.0507
37	25.1048
37	22.869
37	30.9786
37	21.689
37	25.2152
37	23.6353
37	31.394
37	22.5601
37	24.9306
37	24.1924
37	31.8127
37	22.0572
37	25.0213
37	24.9686
37	32.6704
37	22.9523
37	26.4602
37	23.95
37	32.2152
37	24.4651
37	25.7934
37	23.1984
37	31.346
37	23.9126
37	25.1217
37	25.2117
37	31.6209
37	25.5067
37	25.7369
37	24.4512
37	30.1857
37	27.5761
37	24.9752
37	22.8195
37	30.116
37	26.191
37	25.8439
37	24.1131
37	30.3154
37	26.3619
37	26.2027
37	23.4435
37	29.4523
37	24.7669
37	26.0131
37	22.1438
37	29.4343
37	26.0984
37	25.6576
37	22.3131
37	29.8167
37	26.8785
37	25.8821
37	22.1193
37	29.9452
37	25.9223
37	26.3619
37	22.2399
37	30.7629
37	26.322
37	26.616
37	22.6401
37	29.7135
37	27.4579
37	24.5556
37	22.9212
37	28.9098
37	27.4758
37	23.9912
37	22.7726
37	28.8141
37	28.2998
37	24.1403
37	23.6969
37	29.0677
37	26.5231
37	23.2655
37	23.4857
37	29.2757
37	26.5535
37	23.4622
37	22.1233
37	28.8922
37	24.7056
37	24.8891
37	21.8612
37	28.5335
37	24.4366
37	23.9041
37	21.6066
37	28.6008
37	23.7651
37	24.6339
37	19.3982
37	29.892
37	22.2959
37	27.1621
37	21.2084
37	29.8521
37	21.6125
37	27.0422
37	21.6262
37	30.3128
37	22.5609
37	26.6588
37	19.634
37	29.743
37	23.2216
37	26.5866
37	20.4018
37	28.4858
37	24.1036
37	27.1385
37	20.8122
37	29.7781
37	24.9069
37	26.7919
37	21.3422
37	30.6561
37	24.419
37	26.5477
37	21.7285
37	29.3832
37	25.2446
37	28.785
37	21.064
37	29.3753
37	25.7716
37	28.7905
37	21.2576
37	27.3765
37	26.7179
37	28.4614
37	22.1206
37	27.4836
37	26.2549
37	27.8362
37	22.0995
37	27.9722
37	25.9349
37	27.6181
37	21.5724
37	27.5385
37	25.955
37	26.1973
37	22.4268
37	27.2588
37	24.8834
37	27.4625
37	22.2993
37	27.8896
37	23.6657
37	27.9056
37	21.7612
37	28.6742
37	25.8065
37	27.9849
37	21.3026
37	29.4347
37	26.3822
37	29.2638
37	21.1594
37	29.7219
37	27.1241
37	30.1856
37	21.7702
37	30.6327
37	26.941
37	31.5024
37	23.1559
37	29.8599
37	24.4543
37	31.4827
37	22.522
37	29.8451
37	27.0201
37	33.2967
37	21.6496
37	28.8826
37	26.5145
37	33.1269
37	19.5068
37	30.6682
37	25.4118
37	31.9939
37	19.9519
37	29.8356
37	25.9593
37	31.2222
37	20.4888
37	30.2857
37	27.4732
37	29.8519
37	20.3736
37	29.4202
37	28.1979
37	27.8148
37	19.1808
37	30.8812
37	29.759
37	27.8779
37	20.0123
37	30.1566
37	30.3853
37	27.1872
37	20.7717
37	30.2297
37	30.9536
37	26.1887
37	21.2399
37	31.6141
37	30.6831
37	26.4412
37	20.8598
37	31.2761
37	30.8746
37	27.3252
37	21.5595
37	30.4528
37	31.695
37	26.4679
37	20.1552
37	32.4009
37	32.7072
37	27.248
37	19.5045
37	31.3553
37	33.6001
37	28.2209
37	19.1422
37	32.7388
37	33.7103
37	27.0163
37	20.1894
37	32.4469
37	33.4896
37	24.4816
37	19.5748
37	32.189
37	34.3594
37	26.4093
37	20.4747
37	33.5583
37	34.7246
37	26.3859
37	19.9425
37	31.9745
37	34.6907
37	26.0064
37	19.9375
37	31.3035
37	32.7022
37	27.8939
37	20.5094
37	31.2042
37	31.6011
37	27.7269
37	20.8979
37	30.142
37	32.2576
37	27.9174
37	19.678
37	29.7548
37	33.5986
37	26.3183
37	19.28
37	29.7266
37	31.807
37	25.7868
37	20.6834
37	30.1422
37	32.6791
37	24.3251
37	20.3123
37	29.631
37	32.1986
37	25.4909
37	20.1641
37	29.3107
37	32.2798
37	25.8496
37	20.6504
37	27.7803
37	31.5344
37	24.6722
37	20.6436
37	27.188
37	31.4562
37	25.8363
37	20.3254
37	25.627
37	31.5799
37	24.3591
37	20.4145
37	26.0313
37	31.4591
37	22.7545
37	20.2571
37	25.8832
37	30.4286
37	21.6953
37	19.6473
37	24.1702
37	29.2259
37	22.6343
37	21.0154
37	25.1731
37	30.2497
37	23.5036
37	20.0519
37	25.4276
37	30.5561
37	22.753
37	19.2838
37	25.4485
37	29.83
37	21.9551
37	19.3486
37	25.8186
37	29.4614
37	21.8095
37	19.9073
37	27.6986
37	28.8158
37	20.7252
37	20.039
37	27.182
37	29.6531
37	21.4691
37	19.3257
37	27.563
37	30.8398
37	21.2688
37	18.7497
37	25.0675
37	32.3119
37	22.5962
37	18.6764
37	25.003
37	32.206
37	21.8385
37	19.0416
37	24.5258
37	32.439
37	22.8843
37	19.0162
37	24.4244
37	30.55
37	22.9604
37	19.2181
37	24.4928
37	29.5368
37	22.5084
37	18.5315
37	24.4686
37	29.8279
37	23.4562
37	21.1678
37	24.9595
37	29.3626
37	23.0255
37	19.5815
37	25.4243
37	29.9463
37	22.7491
37	19.2374
37	25.2546
37	29.5244
37	22.3168
37	17.9631
37	25.6324
37	30.2065
37	22.4613
37	17.3862
37	23.8538
37	29.6052
37	22.8358
37	18.44
37	24.3633
37	29.723
37	22.6682
37	19.43
37	24.5251
37	30.8018
37	23.0523
37	17.3982
37	24.2496
37	29.7467
37	22.1267
37	19.3314
37	22.3914
37	30.8758
37	22.9413
37	19.9076
37	21.0087
37	31.1292
37	24.906
37	19.4011
37	22.019
37	32.3337
37	24.6856
37	19.3329
37	21.6947
37	32.2348
37	21.3905
37	18.8992
37	20.1109
37	35.3318
37	21.7089
37	19.0903
37	20.1708
37	33.7103
37	21.3427
37	19.1792
37	21.2667
37	32.1045
37	21.6264
37	20.3735
37	20.2926
37	32.5219
37	23.4603
37	18.3531
37	20.8159
37	32.6689
37	26.4377
37	19.2921
37	20.4383
37	32.6032
37	23.8517
37	20.8389
37	21.1859
37	34.1769
37	22.9315
37	21.0461
37	21.3693
37	33.794
37	23.3328
37	21.0976
37	21.9141
37	32.956
37	23.0115
37	20.8456
37	19.8424
37	31.6136
37	23.0555
37	19.8268
37	21.8717
37	31.9311
37	22.8279
37	19.5713
37	20.644
37	30.8865
37	23.6347
37	19.517
37	22.0651
37	32.6085
37	25.5408
37	20.3239
37	21.5925
37	31.8676
37	24.7182
37	21.2817
37	22.8234
37	32.4512
37	26.5215
37	20.5882
37	20.8628
37	30.9576
37	26.0648
37	21.4868
37	21.7278
37	30.8743
37	26.1136
37	22.0254
37	20.7636
37	31.2266
37	26.2509
37	20.944
37	21.1838
37	32.7538
37	26.5154
37	21.5414
37	20.6887
37	31.8479
37	26.1807
37	21.1979
37	21.6272
37	32.583
37	25.8783
37	20.7403
37	21.8395
37	31.7255
37	24.3907
37	21.7929
37	21.8319
37	31.4284
37	26.0605
37	21.3289
37	20.7489
37	32.4115
37	26.2295
37	20.9511
37	19.7262
37	31.8858
37	27.589
37	20.4371
37	20.5506
37	31.382
37	28.4778
37	22.6596
37	20.411
37	31.5773
37	27.558
37	22.1767
37	19.7255
37	32.7265
37	27.0474
37	20.1972
37	20.9154
37	32.22
37	27.2475
37	21.5855
37	20.7756
37	31.323
37	27.3921
37	21.5919
37	19.883
37	32.4776
37	27.5513
37	23.1817
37	19.0509
37	32.422
37	28.7472
37	21.5111
37	19.4509
37	33.4691
37	27.0085
37	22.8325
37	18.8985
37	33.5237
37	25.3074
37	21.1933
37	18.3322
37	33.0146
37	27.6896
37	21.6924
37	17.7906
37	35.0071
37	26.331
37	21.8072
37	18.2274
37	32.5281
37	25.2147
37	21.2119
37	17.3808
37	34.5886
37	27.2907
37	22.4431
37	17.9539
37	35.2651
37	26.9653
37	22.0047
37	17.5238
37	35.9977
37	27.1831
37	23.0393
37	17.5258
37	36.2339
37	27.3713
37	20.669
37	17.7203
37	36.4164
37	27.4506
37	20.9529
37	18.2968
37	35.8423
37	28.2418
37	21.2307
37	18.4144
37	36.1418
37	29.1857
37	23.0973
37	17.3119
37	38.6904
37	28.6533
37	23.4776
37	18.0998
37	37.2192
37	28.9288
37	22.8003
37	18.848
37	37.5734
37	28.1994
37	22.6293
37	20.1091
37	38.3102
37	28.5475
37	23.8377
37	20.4751
37	36.7926
37	28.8368
37	23.0563
37	19.3447
37	35.5535
37	27.0443
37	23.0359
37	18.5819
37	34.3199
37	29.202
37	22.2806
37	19.1165
37	34.4973
37	29.9997
37	23.2212
37	16.8801
37	34.4189
37	30.9425
37	23.1206
37	17.4413
37	34.4126
37	32.7259
37	23.3187
37	18.7912
37	34.3072
37	33.0372
37	22.0485
37	19.1443
37	32.5849
37	32.3108
37	22.7625
37	19.2916
37	31.4456
37	29.3658
37	22.6717
37	20.7839
37	32.4436
37	28.5586
37	24.6609
37	20.7406
37	33.5917
37	29.318
37	23.7331
37	20.2496
37	33.208
37	28.923
37	22.9453
37	22.5597
37	33.0261
37	30.3602
37	23.9722
37	21.2981
37	32.6457
37	29.8186
37	24.1338
37	21.4731
37	32.4765
37	31.6905
37	24.6013
37	21.8198
37	32.9766
37	30.6642
37	25.1466
37	22.2673
37	31.9546
37	30.4422
37	24.9577
37	23.1887
37	32.5232
37	31.1076
37	25.1119
37	22.5364
37	32.4306
37	30.0607
37	25.7737
37	24.0048
37	32.6002
37	29.2786
37	25.8551
37	23.994
37	33.0255
37	29.6389
37	25.2691
37	23.3253
37	32.0966
37	28.1913
37	25.6951
37	25.1772
37	32.4947
37	27.8862
37	25.2125
37	25.749
37	31.4044
37	29.1283
37	26.9675
37	25.0763
37	31.2737
37	28.9954
37	27.2937
37	24.6861
37	31.5024
37	26.7842
37	25.0733
37	22.439
37	30.3199
37	25.9051
37	25.898
37	23.9322
37	29.3559
37	26.482
37	26.1839
37	24.5233
37	28.7919
37	26.8609
37	24.8881
37	25.1906
37	27.5788
37	26.348
37	25.9493
37	25.3718
37	28.7923
37	25.5357
37	24.4757
37	25.1932
37	28.099
37	22.5798
[truncated: 398,000 more rows]
