# Supplementary material for: Predicting scale-dependent chromatin polymer properties from systematic coarse-graining
Source: Nat Commun. 2023 Jul 11;14:4108. doi: 10.1038/s41467-023-39907-2 (PMC10336007; doi:10.1038/s41467-023-39907-2)
Supplement: Supplementary file 4 — Source Data [file 41467_2023_39907_MOESM4_ESM.zip › source_data/source_data_supplementary/source_data_supplementary_fig_2/source_data_supplementary_fig_2d/rg_4mu_60deg.txt]

1	6.395509871607461427e+00
1	5.881364464611493759e+00
1	6.431957466967660686e+00
1	6.455156051442335396e+00
1	6.344214180100102851e+00
1	6.191270798961446609e+00
1	6.564726908773376834e+00
1	6.799603847839447823e+00
1	7.017453165654908176e+00
1	6.814873992751890874e+00
1	6.673429649736011271e+00
1	6.509347071372991067e+00
1	6.808791064171807683e+00
1	6.525100887247211823e+00
1	6.726969036828128523e+00
1	6.888948858468948444e+00
1	6.779153260489615640e+00
1	6.685151047273115488e+00
1	6.986576915820672973e+00
1	7.335401753559171567e+00
1	7.304755364338737067e+00
1	6.889207991713782953e+00
1	6.772687402956178992e+00
1	6.756902760905229677e+00
1	6.508849932117703574e+00
1	6.418537929328993030e+00
1	6.084428174983662174e+00
1	6.120729269051077281e+00
1	6.427981559207416318e+00
1	6.402605393328306249e+00
1	6.604892081020723005e+00
1	6.498521141852242167e+00
1	6.523428714114526628e+00
1	6.485296062581316079e+00
1	6.272963715633055770e+00
1	5.908192443638781377e+00
1	6.256490738466212065e+00
1	5.733936352419503280e+00
1	5.535054612442759314e+00
1	5.298279021899571006e+00
1	5.469308305099598755e+00
1	5.105593621306617536e+00
1	5.354929834605632877e+00
1	5.583822113299289569e+00
1	5.498089501467616991e+00
1	5.383029670812578438e+00
1	5.475222924636477195e+00
1	5.424210591172713869e+00
1	5.704840331030331946e+00
1	6.079410404476011109e+00
1	6.438836469986028987e+00
1	6.748499800281171801e+00
1	6.383268845062070262e+00
1	6.059136687967317414e+00
1	5.920567518828922182e+00
1	5.734798260219923449e+00
1	6.212336043743696301e+00
1	6.178639684623004058e+00
1	5.928169758654354915e+00
1	5.800886831350251960e+00
1	6.004888634304863082e+00
1	6.159097749855114934e+00
1	6.151182842154259589e+00
1	6.740561189806467901e+00
1	6.325888902136425962e+00
1	6.972542899172468722e+00
1	7.096668666089010813e+00
1	6.756895870688274464e+00
1	6.989951388751198813e+00
1	7.309688484343380033e+00
1	7.414755880488908879e+00
1	7.433464265552948369e+00
1	7.360356179991470071e+00
1	7.150497352418192953e+00
1	7.265692856597357974e+00
1	6.904982220506682644e+00
1	6.650889543444173491e+00
1	7.072021860518417746e+00
1	6.801814340734710029e+00
1	6.372427107364508458e+00
1	6.302471973037089725e+00
1	5.655078081587399552e+00
1	6.311325863267745362e+00
1	6.103281839065873626e+00
1	6.038352049081755268e+00
1	6.474413521956389417e+00
1	6.073866021460140097e+00
1	5.656372413289648016e+00
1	5.322364214760883172e+00
1	5.424051463680030771e+00
1	5.371764679343757010e+00
1	5.457823499192009820e+00
1	5.547953297901334402e+00
1	5.764045535379886509e+00
1	6.052111961291714692e+00
1	6.113935957470756577e+00
1	5.964680313059782968e+00
1	5.986908293237565459e+00
1	6.809968723849431527e+00
1	6.558239537358668159e+00
1	6.699864971361147781e+00
1	6.607304764030116573e+00
1	6.307718895419035299e+00
1	6.701965413282905182e+00
1	6.976647064348179939e+00
1	6.772359918902325582e+00
1	6.307410413142381600e+00
1	6.226460553050671365e+00
1	6.406876910345148168e+00
1	6.007288656751749834e+00
1	6.078336547618405028e+00
1	5.869414278277339747e+00
1	5.503189851407272570e+00
1	5.694779113138432436e+00
1	5.501643201639370595e+00
1	5.861781263516329332e+00
1	5.827699163814152428e+00
1	6.090490966668374639e+00
1	6.420826870636364703e+00
1	6.639408406139184926e+00
1	6.384759608340512038e+00
1	6.157116303395386403e+00
1	5.879792576715933805e+00
1	6.293775027824824342e+00
1	5.961220403026612935e+00
1	6.128551440709058440e+00
1	6.103033057931669170e+00
1	5.826862957760466699e+00
1	6.170334345465397163e+00
1	5.722841813544602196e+00
1	5.501838754744898807e+00
1	5.278908586555593807e+00
1	4.956436367289898115e+00
1	4.397907038129423185e+00
1	4.783682447989942688e+00
1	4.659922265304458300e+00
1	4.639081753711712608e+00
1	4.373753675119987250e+00
1	4.837531064678760373e+00
1	5.270128584737868493e+00
1	4.904867970830518509e+00
1	4.899264608046029146e+00
1	5.102567838128115874e+00
1	4.786056895334760419e+00
1	4.655181449973897934e+00
1	4.617527771504995826e+00
1	4.374844754295353688e+00
1	4.631654529905530282e+00
1	4.753164837309440394e+00
1	4.830137228223926549e+00
1	5.216350418177781556e+00
1	5.498988952379328055e+00
1	5.594142138172413681e+00
1	5.651844241309997408e+00
1	5.608579597630701130e+00
1	5.861984150526337700e+00
1	6.113056031802960533e+00
1	5.674024010930016182e+00
1	5.279263404190455589e+00
1	5.238116407373021310e+00
1	5.181976718513478630e+00
1	5.633999502222969191e+00
1	5.813405097561934909e+00
1	5.868513268681367911e+00
1	6.035689858076857206e+00
1	6.366788579656254221e+00
1	6.247628649666163270e+00
1	6.394977756162069760e+00
1	6.511971870547678343e+00
1	6.708642422717078446e+00
1	6.722732739699365467e+00
1	6.967080936995873941e+00
1	7.126955861218448263e+00
1	6.904745334714222693e+00
1	6.477608343925611578e+00
1	6.839292798338083124e+00
1	6.582914091887152708e+00
1	6.324869751660895822e+00
1	6.667628416633455402e+00
1	6.590828506106262807e+00
1	6.547422979592387726e+00
1	6.503719623139176065e+00
1	6.267540428689343024e+00
1	6.218836381744369923e+00
1	6.568647261962698103e+00
1	6.086005932007502395e+00
1	6.786323829848190492e+00
1	7.088038159667692462e+00
1	7.189874671554452590e+00
1	7.188418040430638811e+00
1	7.518381158061917091e+00
1	7.280896378815953973e+00
1	7.506593820228220970e+00
1	8.041988454554449106e+00
1	8.023957701428077627e+00
1	8.213004842568050634e+00
1	7.919935036767465242e+00
1	8.300386047831532110e+00
1	8.728617358892785560e+00
1	8.845896167821702960e+00
1	8.690291106314766978e+00
1	8.648752821569519966e+00
1	8.705465314682832911e+00
1	8.979847696152372549e+00
1	8.667708593835948605e+00
1	8.363819522149851693e+00
1	8.878567610786705089e+00
1	8.966882001247025613e+00
1	8.813368055302802873e+00
1	8.801916674560620990e+00
1	8.721954539460163858e+00
1	8.448635301186255830e+00
1	8.059161370420797610e+00
1	8.341692216412333494e+00
1	8.133268642089166889e+00
1	8.358563205026669607e+00
1	8.310671307459561064e+00
1	8.220240002231705034e+00
1	7.842486733981528957e+00
1	7.382943858143971028e+00
1	7.407696486869678409e+00
1	7.545197223081022031e+00
1	7.260471182547067137e+00
1	6.998446007961991455e+00
1	7.340979639234566534e+00
1	7.501781661912614751e+00
1	7.442904338314094481e+00
1	6.910614109592112086e+00
1	6.798541341807365690e+00
1	6.786957518663430555e+00
1	7.176600733477357608e+00
1	7.169836399267405902e+00
1	7.387754211370513246e+00
1	7.745349250402987273e+00
1	7.435989370029760792e+00
1	7.052112750589443202e+00
1	6.782359481199411455e+00
1	6.969112781392553302e+00
1	7.064582072813292868e+00
1	7.389842980421316376e+00
1	7.262303329981958377e+00
1	6.978036273985352977e+00
1	7.373283960396567416e+00
1	7.172272521818028324e+00
1	7.351847232362990425e+00
1	7.600072141458260155e+00
1	7.465250420769950601e+00
1	7.795241533386038313e+00
1	7.662038602557913691e+00
1	7.681748173303921234e+00
1	7.417937048007274825e+00
1	7.120090986967221980e+00
1	6.597959281548391175e+00
1	6.516596684499257108e+00
1	6.796151228705784142e+00
1	7.138628775001007121e+00
1	7.030973321551218014e+00
1	7.117976409269539673e+00
1	7.238293332634398780e+00
1	7.163838542337813919e+00
1	6.786249906512081154e+00
1	7.289049147262098849e+00
1	7.044092837819746045e+00
1	6.513711005445164126e+00
1	6.513788031383017874e+00
1	6.639088014502582347e+00
1	6.325531623298874528e+00
1	6.466169791998579441e+00
1	6.636230324407707215e+00
1	6.710615363517784537e+00
1	6.600606980792293577e+00
1	6.361183210025591173e+00
1	5.977157240841147967e+00
1	5.955547158258011287e+00
1	6.139628032854641759e+00
1	6.183815050995886686e+00
1	6.466424855294012453e+00
1	6.443831792519537416e+00
1	6.310190010979130903e+00
1	6.541427800245684487e+00
1	6.567163256056065990e+00
1	6.283373688658602241e+00
1	6.624367683964990761e+00
1	6.918284888860280368e+00
1	7.288562729146843999e+00
1	7.668023937695111591e+00
1	7.737003590363487504e+00
1	7.696041382625995020e+00
1	8.118554089440442212e+00
1	8.260052870475083964e+00
1	8.424697910323242667e+00
1	8.341664177228649280e+00
1	8.102256320830848679e+00
1	7.726793026502506656e+00
1	7.667251514982377891e+00
1	8.124789803545198197e+00
1	8.192597743850420500e+00
1	7.984118992551019645e+00
1	7.470827350870650641e+00
1	7.449227829370443033e+00
1	7.633080189919696501e+00
1	7.245393411453100896e+00
1	7.004846047415382415e+00
1	6.814040351951605068e+00
1	6.485336321833052864e+00
1	6.480639302779825250e+00
1	6.684564339617156570e+00
1	6.557533265160763847e+00
1	6.212598659849022376e+00
1	5.719699788097613258e+00
1	6.168903753224921793e+00
1	5.917050535223872032e+00
1	5.943290662236468513e+00
1	5.956877813275858635e+00
1	5.954057292253374101e+00
1	6.209165266068290556e+00
1	6.528540860990888817e+00
1	6.127238772837453773e+00
1	6.237739875493971908e+00
1	6.293754999957133833e+00
1	5.981458005589367133e+00
1	6.118390180695584490e+00
1	6.275255362539707171e+00
1	6.707155059848035172e+00
1	6.675414640227528729e+00
1	6.969969696380894142e+00
1	7.171001258241709309e+00
1	7.418124823961204761e+00
1	7.086125031366237614e+00
1	7.106834991657493994e+00
1	6.717132989716978031e+00
1	7.024200183019217114e+00
1	7.249415045136656133e+00
1	7.390464490086253058e+00
1	7.482539350957781998e+00
1	6.947257385526568463e+00
1	6.728523199516984299e+00
1	7.011678054900465362e+00
1	7.038977818415252052e+00
1	6.625383148350455720e+00
1	6.723058271378465456e+00
1	7.059585552312217516e+00
1	7.116757773571769974e+00
1	7.134699566757523925e+00
1	6.963034941891082852e+00
1	6.730692413566522703e+00
1	6.865268139867580111e+00
1	7.110450059807749135e+00
1	7.477797278272693582e+00
1	7.417975884026568600e+00
1	7.206413732109479220e+00
1	7.294839770997325168e+00
1	7.200305966733706597e+00
1	7.444757986900270907e+00
1	7.056115161061398133e+00
1	7.357762346215520388e+00
1	7.104826490405153017e+00
1	7.079082064566861732e+00
1	6.692161256036355255e+00
1	6.563721753845593199e+00
1	6.462283299420961136e+00
1	6.200786962389427615e+00
1	6.085177928559811100e+00
1	6.251648664140888378e+00
1	6.236822175119186795e+00
1	6.095248695754761137e+00
1	6.570930339087574623e+00
1	6.231123820619861142e+00
1	6.260759347311962486e+00
1	6.256920975951974384e+00
1	6.000740435339245060e+00
1	6.261074435307040886e+00
1	6.550178185143749943e+00
1	6.747884018860132116e+00
1	6.233908482663060191e+00
1	6.472028505809987564e+00
1	6.451778104455788032e+00
1	6.401951244929368734e+00
1	6.739420337023282137e+00
1	6.780734955451904078e+00
1	6.565716400084273374e+00
1	6.213465386390706335e+00
1	6.022462940236868789e+00
1	6.012337414255855883e+00
1	6.280756490083532206e+00
1	5.922810950294801202e+00
1	6.188478564302313245e+00
1	6.220449392317666693e+00
1	6.008789218572689883e+00
1	6.239366363647865121e+00
1	6.254269890837599988e+00
1	6.680932223995585062e+00
1	7.155758435786406579e+00
1	7.585346841966174480e+00
1	7.545325781964577594e+00
1	6.957652092713995096e+00
1	7.461490426969841216e+00
1	7.730930673696256861e+00
1	7.994803464968698314e+00
1	7.596273700322979217e+00
1	7.846592275864767707e+00
1	7.951953991621212303e+00
1	7.468418095757286324e+00
1	6.963804345173170596e+00
1	7.591984445795518788e+00
1	7.736474817604572785e+00
1	8.085369828102409784e+00
1	7.885102852708986809e+00
1	7.883388789610745739e+00
1	7.865734004215714670e+00
1	7.780935152957623835e+00
1	7.176592808655715139e+00
1	7.461991858483615125e+00
1	7.384043659530687087e+00
1	6.925303804772075189e+00
1	7.016794729935815766e+00
1	7.037354958693267548e+00
1	7.205869277974191078e+00
1	7.121599245014496482e+00
1	6.844699954537100339e+00
1	6.886719536096769012e+00
1	7.278120009231166421e+00
1	7.204311019153753826e+00
1	7.309977425209713608e+00
1	7.322621453229668731e+00
1	7.295408268633335247e+00
1	7.791907011307660724e+00
1	7.451768691953352786e+00
1	7.137795345750005183e+00
1	6.905145754071883246e+00
1	6.922740447492061300e+00
1	7.027691071489067021e+00
1	6.772174286927711506e+00
1	6.486414270313753505e+00
1	6.251931924825688824e+00
1	6.839251689139369539e+00
1	7.044321348263630433e+00
1	7.314800828783226017e+00
1	7.319425738656808456e+00
1	7.303179205801238361e+00
1	7.180294846807746545e+00
1	7.524562668233911289e+00
1	7.134363024410254717e+00
1	7.179574692103479983e+00
1	7.270143232376311992e+00
1	7.844964065133105180e+00
1	7.441926625930717520e+00
1	7.047210102822248246e+00
1	7.283041959111008268e+00
1	7.807350182750367296e+00
1	7.484206275761298599e+00
1	7.327275791946516570e+00
1	7.254730296447410964e+00
1	7.493899069221373388e+00
1	8.143060325655204323e+00
1	7.854679987764448867e+00
1	7.479980467123435339e+00
1	7.271159048899304089e+00
1	7.561541111947271965e+00
1	7.290127051189335461e+00
1	7.308948510900098228e+00
1	7.774515902073891205e+00
1	7.779747228919497992e+00
1	7.833105711437886143e+00
1	7.957149155421667786e+00
1	7.662317322746563519e+00
1	7.807330657937509244e+00
1	7.419790339758030484e+00
1	6.955664562963464803e+00
1	7.227162437799095507e+00
1	7.261971058659700162e+00
1	7.441155588810261179e+00
1	7.425851708862350797e+00
1	7.316577248862972560e+00
1	7.226454355087335912e+00
1	7.314515181711938041e+00
1	6.958509256695483813e+00
1	6.696428568197243081e+00
1	6.577656774634672132e+00
1	6.492233398708152414e+00
1	6.161216421826330780e+00
1	6.113180791803737968e+00
1	6.097497617683131921e+00
1	6.027124096864195479e+00
1	5.934726849800513016e+00
1	5.385532590662153396e+00
1	5.661511697944660249e+00
1	5.959573644807759862e+00
1	6.006066005362717064e+00
1	5.530447296098745191e+00
1	5.570015745394625739e+00
1	5.765857625804782671e+00
1	5.679233964656522637e+00
1	5.660594725798138604e+00
1	5.894806868846004910e+00
1	5.841218220271187533e+00
1	5.554232544412515793e+00
1	6.034337399013246284e+00
1	5.994823625422132096e+00
1	5.527314047656834539e+00
1	6.069075792936724945e+00
1	6.410855832947300215e+00
1	6.345024655448355588e+00
1	6.416973886429558682e+00
1	6.239655798092996086e+00
1	5.996397560917384517e+00
1	5.538719410159287371e+00
1	5.763006573512106989e+00
1	5.255416976118166161e+00
1	5.509767041687156031e+00
1	5.500033931924183328e+00
1	5.629043000744324843e+00
1	5.736620540762409348e+00
1	6.004945929891782441e+00
1	5.993672586294242599e+00
1	6.385780392004655859e+00
1	6.405652251278947773e+00
1	6.283969963150457083e+00
1	6.267803670075520195e+00
1	6.234683397921101822e+00
1	6.363213069650855758e+00
1	6.183011585221822592e+00
1	5.842984065865468146e+00
1	5.483593576040759032e+00
1	5.198578564017656056e+00
1	4.973603203003110096e+00
1	4.941163470292787352e+00
1	4.990911184939943013e+00
1	4.736447531598317440e+00
1	5.337991433816122289e+00
1	5.288615154057925594e+00
1	5.415866391032849059e+00
1	5.405387173550113111e+00
1	5.092681484626061739e+00
1	5.127808148390382570e+00
1	5.157239873556122234e+00
1	5.173116902701327291e+00
1	5.231538455045282809e+00
1	5.240572342730851929e+00
1	5.313912611051416768e+00
1	5.592797801740227115e+00
1	5.680782352401992696e+00
1	5.533407832241612923e+00
1	5.749748864193994002e+00
1	5.376254583890535343e+00
1	5.505139683160776620e+00
1	5.667286697034204401e+00
1	4.964274709940220909e+00
1	4.821118749418828564e+00
1	5.270544270442165669e+00
1	4.973312462434165582e+00
1	5.392667858913664070e+00
1	5.516700578482581108e+00
1	5.595519788157182539e+00
1	5.152021598515093004e+00
1	5.158970670246116441e+00
1	5.346169325982717879e+00
1	5.344609503079439605e+00
1	5.375056429698834570e+00
1	4.719083160495658014e+00
1	5.268538676905779816e+00
1	5.320074710830017928e+00
1	5.597193237378839115e+00
1	5.198659159130069263e+00
1	5.257685303305768443e+00
1	5.440442945372137906e+00
1	4.968704937108584296e+00
1	5.738205585427120781e+00
1	5.005196728219770463e+00
1	5.232725249081840779e+00
1	5.514288578571876265e+00
1	5.760585393891704875e+00
1	5.153937312902638013e+00
1	5.017451741695107437e+00
1	5.090376745336317121e+00
1	5.429716692533843592e+00
1	5.382967848362192775e+00
1	5.095123397396837284e+00
1	5.207460466139023580e+00
1	5.051404539081508993e+00
1	5.117082045257036249e+00
1	4.941434186964128727e+00
1	4.749229059930248908e+00
1	4.800963278524418953e+00
1	4.669075215544997270e+00
1	4.322355690849095211e+00
1	4.431728817298250078e+00
1	4.311987668595648415e+00
1	4.452416621800842300e+00
1	4.895808761801367481e+00
1	4.470355693866156166e+00
1	4.264239525407799825e+00
1	4.692736700358428159e+00
1	4.362790528670464241e+00
1	4.340430207878114288e+00
1	3.993159290095025682e+00
1	4.402540522880330265e+00
1	4.824266920204293818e+00
1	4.707955989127368568e+00
1	4.351857072556333250e+00
1	4.686434519495095152e+00
1	4.899535501071500931e+00
1	4.476306133579893931e+00
1	4.245030969042987934e+00
1	4.197124355335152046e+00
1	4.163716841955587888e+00
1	4.195402472646087233e+00
1	4.411052174881053389e+00
1	3.970714837742495007e+00
1	4.073808648426656909e+00
1	4.170481389011821527e+00
1	3.991769246292468321e+00
1	4.442847454903101401e+00
1	4.171317059362133151e+00
1	4.329045688598968766e+00
1	4.207945460957077444e+00
1	4.178234942297988752e+00
1	4.689262863542547066e+00
1	4.572717762327835445e+00
1	4.797688853498065065e+00
1	4.497340237498168136e+00
1	4.637098845916844070e+00
1	5.013010856013577765e+00
1	4.776322075044516779e+00
1	5.013849590588352001e+00
1	4.917593276093784382e+00
1	4.971602390283941908e+00
1	5.133107903460813581e+00
1	5.102654102196070518e+00
1	5.249090998167306843e+00
1	5.407284252443796291e+00
1	5.109689828766180497e+00
1	4.997400005415281399e+00
1	4.920143614224043560e+00
1	4.810492194699656388e+00
1	5.027777230904040273e+00
1	4.910770398361294475e+00
1	4.625802883105600394e+00
1	4.311668154947573939e+00
1	4.968237799191379978e+00
1	4.571522384505410486e+00
1	4.581246977345770688e+00
1	4.520534136043251827e+00
1	4.630750465277094996e+00
1	4.229898465218372650e+00
1	4.545905279334193416e+00
1	5.065183940126768647e+00
1	4.807237470933368506e+00
1	5.037070158049995250e+00
1	4.851148702297682469e+00
1	4.934985125842699993e+00
1	5.441714236894309664e+00
1	4.940420518863854582e+00
1	4.763567197600483638e+00
1	4.840035356230301566e+00
1	5.016482554818848527e+00
1	5.437510678442158962e+00
1	4.986616680933605217e+00
1	5.472630676310392239e+00
1	5.542159353188409909e+00
1	5.837809746233409314e+00
1	5.963151211782885319e+00
1	5.644696673284467003e+00
1	5.835525806982508890e+00
1	5.766797952873777611e+00
1	5.926669542182264827e+00
1	5.944599903125908469e+00
1	6.143772412011322182e+00
1	6.305517014312528090e+00
1	6.103107294184797915e+00
1	5.857328143904160456e+00
1	5.679914074044747352e+00
1	5.437532847564893856e+00
1	5.277288425096962499e+00
1	5.008929907483619992e+00
1	4.980361742992258201e+00
1	4.716394903780177117e+00
1	4.989414364284908920e+00
1	5.329990317235147046e+00
1	5.251738791153443664e+00
1	5.478666420687653194e+00
1	5.455455372020715288e+00
1	5.015999331259513028e+00
1	5.335117001698349348e+00
1	5.444256877912274639e+00
1	5.019813062655089198e+00
1	5.393618766833307987e+00
1	5.532304480482975961e+00
1	5.586483440286163393e+00
1	5.641612486048448005e+00
1	5.830925988250315939e+00
1	5.825906246007750866e+00
1	5.763786716082725192e+00
1	5.831713652691205674e+00
1	5.804761823818441968e+00
1	5.362053348712554346e+00
1	5.247931738544980185e+00
1	5.284586103179817584e+00
1	5.161431737032970979e+00
1	5.287741678034100445e+00
1	5.195584301510628222e+00
1	5.711619834001529838e+00
1	6.092616580338700238e+00
1	5.965701702781070814e+00
1	5.613530906896959216e+00
1	5.874065967254370690e+00
1	6.227052882336684192e+00
1	6.331989667557967216e+00
1	6.607535055830727977e+00
1	6.686195322477902714e+00
1	6.765459055750016049e+00
1	6.463333499059140230e+00
1	6.623283933539207524e+00
1	6.722295619883608353e+00
1	6.924677110451443518e+00
1	6.921196275709442958e+00
1	7.277054549254504678e+00
1	6.638593856771733748e+00
1	6.397730539313427833e+00
1	6.735868156264326778e+00
1	6.435186542516034613e+00
1	6.701686195095879484e+00
1	6.803831349966725561e+00
1	6.644838293333544144e+00
1	6.372495494207247368e+00
1	6.582227711262952141e+00
1	6.669295988407202280e+00
1	6.802455590316639267e+00
1	6.538720235460288244e+00
1	6.692248513220177664e+00
1	6.946884299286105957e+00
1	7.276891118799039049e+00
1	7.384424264626776591e+00
1	7.233323759075707571e+00
1	6.982761387485916238e+00
1	6.934184662236858365e+00
1	6.684093165215992727e+00
1	6.665643977204092074e+00
1	6.803398539451908533e+00
1	7.003128592278636155e+00
1	6.735217763308052774e+00
1	6.511953476910580463e+00
1	6.469309630038051040e+00
1	6.287971553710054451e+00
1	6.012119997952635408e+00
1	5.978424887429858003e+00
1	5.879748939819433140e+00
1	5.895314812120016512e+00
1	5.966822544127668770e+00
1	5.983879557438002372e+00
1	5.775864551493650190e+00
1	5.728192695008804236e+00
1	5.839890445370483185e+00
1	5.660324724752673120e+00
1	5.877652237794785073e+00
1	6.257280416233932385e+00
1	6.334406546035741492e+00
1	6.341175290073896242e+00
1	6.690170672380825856e+00
1	6.563528100551413225e+00
1	7.026784488194428135e+00
1	7.082411177541245273e+00
1	7.409499626508508463e+00
1	7.530126702985723064e+00
1	7.503697606808058751e+00
1	7.547436793528795818e+00
1	8.026309369778887870e+00
1	8.161568801328394684e+00
1	8.154243666524520151e+00
1	8.724768182557625096e+00
1	8.254469624906370484e+00
1	8.031440261161472804e+00
1	8.041329051882099677e+00
1	8.117243927895033906e+00
1	8.262460055002858184e+00
1	8.114232959841515935e+00
1	8.072246338692659506e+00
1	8.127613093931667976e+00
1	8.417032438864865185e+00
1	8.469240189064942470e+00
1	8.687894601609803757e+00
1	8.311022017657665018e+00
1	8.174147722915412473e+00
1	7.891449634379469558e+00
1	8.070317929820554070e+00
1	7.854022715564653367e+00
1	7.783041965790770789e+00
1	7.827842339944213634e+00
1	7.715427174057881921e+00
1	7.910685929200867328e+00
1	7.820866307743978396e+00
1	7.686481714254233211e+00
1	8.212305807264408841e+00
1	8.274894407732553248e+00
1	8.496315016498009243e+00
1	8.048014854644991445e+00
1	7.968263279334628635e+00
1	7.749134367417759961e+00
1	8.242342752304864462e+00
1	8.116800849335252366e+00
1	8.072816191372064409e+00
1	8.258478322346014977e+00
1	8.352689557785941687e+00
1	8.217252750162556296e+00
1	7.679758346919385303e+00
1	7.841272498042655137e+00
1	8.334418300773487331e+00
1	8.253539122990932952e+00
1	8.219367574080179040e+00
1	8.988993645270593191e+00
1	9.298771895750917338e+00
1	9.337043280572778770e+00
1	9.228772302916718573e+00
1	9.023775867997688493e+00
1	9.162924384465618743e+00
1	9.329086156591470669e+00
1	9.117967547374526305e+00
1	9.473957849796219577e+00
1	9.236580642584261369e+00
1	8.943718364402846177e+00
1	8.762300675474877565e+00
1	8.726289891298771195e+00
1	8.946635139714361529e+00
1	8.941150275401323455e+00
1	9.035680575293843830e+00
1	8.587176849236108467e+00
1	8.151023996520605053e+00
1	8.448046076642297564e+00
1	8.274581990666645126e+00
1	8.229834077811954529e+00
1	8.016686114296845744e+00
1	7.682488688462981941e+00
1	7.661296997501224837e+00
1	7.489128494162844873e+00
1	7.916210769853887719e+00
1	8.055799244545911009e+00
1	7.378144632135927417e+00
1	7.698524275848396492e+00
1	7.675050027366931538e+00
1	7.829208338657871025e+00
1	7.553615931671957107e+00
1	7.341424787415760989e+00
1	7.503338361110782451e+00
1	7.554876538722144375e+00
1	7.312274882233534612e+00
1	7.110969533860746594e+00
1	7.354064427664695813e+00
1	7.527125565184022093e+00
1	7.521795437916466653e+00
1	7.497291322638720779e+00
1	7.743099096987150709e+00
1	7.806191231934770158e+00
1	8.087804875034770191e+00
1	7.583150892533208953e+00
1	7.090576022990728866e+00
1	6.853792038384490581e+00
1	7.328224574401166258e+00
1	6.667427343163189413e+00
1	7.225195320717866743e+00
1	6.818358060400046661e+00
1	7.173698635064012841e+00
1	7.051675426258209534e+00
1	7.216600619410393769e+00
1	7.309691889068692383e+00
1	7.389785046341659225e+00
1	7.546029408953052631e+00
1	7.674422038483414532e+00
1	7.280207960759725871e+00
1	7.233322063960400783e+00
1	7.257728883148374166e+00
1	7.394716754483694032e+00
1	7.274874090688989270e+00
1	7.312059151840312410e+00
1	7.770728517248810086e+00
1	7.738753068273703128e+00
1	8.361628702490172316e+00
1	8.303897978322948958e+00
1	8.088284846063883649e+00
1	7.920353487409155235e+00
1	8.626121833186484622e+00
1	9.080060901854494659e+00
1	9.071884591391254915e+00
1	8.857466332720825619e+00
1	8.445534741537548129e+00
1	8.565057860273254775e+00
1	8.709945312792624961e+00
1	8.787708361466336271e+00
1	8.343611926031034187e+00
1	8.517515701108253623e+00
1	7.877746557430938878e+00
1	7.017763682523424862e+00
1	7.188138194476763942e+00
1	7.002533845393505096e+00
1	7.121280312497989762e+00
1	6.883439914421793482e+00
1	6.726185921146424995e+00
1	6.983559175502400684e+00
1	7.147014403284407180e+00
1	7.136257932535921888e+00
1	6.939806306107058731e+00
1	6.987012049268405356e+00
1	7.208899065926835270e+00
1	6.378526808907607482e+00
1	6.182407488523071315e+00
1	5.826844803964771558e+00
1	5.593750427217883292e+00
1	6.018996123073728555e+00
1	5.711024751131765775e+00
1	5.489223593008182966e+00
1	5.864557987033229836e+00
1	5.822090230569837210e+00
1	5.660427193064063722e+00
1	6.087666512018977016e+00
1	5.411579988148075948e+00
1	5.272869492079439446e+00
1	5.233705088283656437e+00
1	4.988210588435084247e+00
1	4.357299375225146321e+00
1	4.589301226609364015e+00
1	4.313575582855563084e+00
1	4.201977691066616671e+00
1	4.014389312781934116e+00
1	4.338996870858492727e+00
1	4.070588062196743628e+00
1	4.462614482951140715e+00
1	4.549039802811432942e+00
1	4.652356254822474391e+00
1	4.614619511823687681e+00
1	4.507335822526260749e+00
1	4.748542469767871310e+00
1	4.938183706263169270e+00
1	4.915605865672775465e+00
1	5.061882375505468268e+00
1	5.165907834904992946e+00
1	4.900923753250685522e+00
1	4.696562566117877147e+00
1	4.634637866332262490e+00
1	4.870980076570782025e+00
1	5.048167882325277134e+00
1	4.249100459588349032e+00
1	4.555073696148786766e+00
1	4.542393067980796673e+00
1	4.337085198324047930e+00
1	4.340185171893278238e+00
1	4.394352254724544160e+00
1	4.490017446519187772e+00
1	4.653723759306531704e+00
1	4.485399523507925146e+00
1	4.734133572762960540e+00
1	4.622410243557090403e+00
1	4.757845544188144871e+00
1	5.003972762815904751e+00
1	5.466520599373716038e+00
1	5.415489210483561244e+00
1	5.285000303723294657e+00
1	5.217276227440398984e+00
1	5.159453909814967432e+00
1	5.005303043753404957e+00
1	5.089673971275516351e+00
1	5.000796969287629068e+00
1	5.245387764740867986e+00
1	5.227546564980828592e+00
1	5.102424660921689004e+00
1	5.261337350976980076e+00
1	5.341530327715913629e+00
1	4.984496027062876422e+00
1	5.299572967201445550e+00
1	5.772181134355796495e+00
1	5.525046259433006313e+00
1	5.802416052831196325e+00
1	5.704737110164239233e+00
1	5.536571597035684356e+00
1	5.704473689513324786e+00
1	5.455991784257012256e+00
1	5.395344883163256000e+00
1	5.388583562495988133e+00
1	5.263602225821657932e+00
1	5.496384957393532389e+00
1	4.937524126527238266e+00
1	4.864695834685693221e+00
1	4.748960039532985178e+00
1	4.721131625919261054e+00
1	4.728956711745296637e+00
1	4.701377319070549454e+00
1	4.528724702427315840e+00
1	4.458433473507421141e+00
1	5.084650407827068008e+00
1	5.179014222384772381e+00
1	5.271967666814864728e+00
1	5.207204035572917888e+00
1	4.903262615465344254e+00
1	4.904056112680483359e+00
1	4.927558844000459182e+00
1	5.080072024624994853e+00
1	4.886682630308462727e+00
1	4.936628386193457452e+00
1	5.128405318950219005e+00
1	5.179992048593972775e+00
1	5.334396370757741757e+00
1	5.358067115318188023e+00
1	5.774952396779682751e+00
1	5.681976391683000394e+00
1	5.797038533619995881e+00
1	5.577529741899630800e+00
1	5.695328436120675519e+00
1	5.754368388622912889e+00
1	5.492844917028164353e+00
1	5.290006854557083749e+00
1	5.410537153133640587e+00
1	5.263435106222793536e+00
1	5.186465073900190959e+00
1	5.226658881320015659e+00
1	4.959178657588731554e+00
1	5.117450988901154574e+00
1	4.839197978011521073e+00
1	4.653062109964361426e+00
1	5.046500502089044105e+00
1	5.083307111261460065e+00
1	5.233980707179110681e+00
1	5.036493553373984078e+00
1	5.013180180658073581e+00
1	4.921079651789375120e+00
1	5.183436721423251292e+00
1	4.659730318998819065e+00
1	4.810166486280638587e+00
1	4.820333790228913173e+00
1	5.019281385761414249e+00
1	5.360126561291583158e+00
1	5.277413920335112252e+00
1	4.795630301417925345e+00
1	5.020040543091599972e+00
1	5.136881994081881508e+00
1	5.037432992031553702e+00
1	5.056301532141586286e+00
1	5.331375562303279025e+00
1	5.227105645762085473e+00
1	5.775334862649500245e+00
1	5.557871550284290585e+00
1	5.815957390240639846e+00
1	5.313202941874362928e+00
1	5.266901603113665509e+00
1	4.983653206740627617e+00
1	5.181696948669495484e+00
1	4.942870341086723407e+00
1	4.931265470432173892e+00
1	5.191858862784224371e+00
1	4.946037409319147926e+00
1	5.243263931059578553e+00
1	5.396941692514528377e+00
1	5.210841292533443969e+00
1	5.220573422107491979e+00
1	5.369893613941020938e+00
1	5.756679181295116798e+00
1	5.926387513215744640e+00
1	5.282044106249779603e+00
1	5.186317926776593090e+00
1	5.478583097556018799e+00
1	5.312513039768899326e+00
1	5.265537779187714484e+00
1	4.728946751662592263e+00
1	5.320392414231490008e+00
1	5.555541024247759196e+00
1	5.543941802848042499e+00
1	5.098977881840485615e+00
1	5.250931172148924020e+00
1	5.583256821139960913e+00
1	4.776426319125810060e+00
1	4.833379922656616756e+00
1	5.052229933445274490e+00
1	5.535251340980748225e+00
1	5.713252363484460972e+00
1	5.766177091777951347e+00
1	5.410846874947861096e+00
1	5.738402959181820862e+00
1	5.571239603545090624e+00
1	5.823494699499498495e+00
1	5.715280462109026516e+00
1	5.864943358404208773e+00
1	5.831855359272860362e+00
1	6.029904443423788507e+00
1	6.180669548633687782e+00
1	5.960017206229703213e+00
1	6.387523205213395450e+00
1	6.639122619324901997e+00
1	6.639195384827742963e+00
1	6.008350899235856524e+00
1	5.833405259629238948e+00
1	5.805112834874471162e+00
1	5.883878243579619749e+00
1	6.001671928626418406e+00
1	6.425757854987202755e+00
1	6.663482111311310518e+00
1	6.846235496387461872e+00
1	6.470399408072589509e+00
1	5.964199952241391323e+00
1	6.212156294529972200e+00
1	6.660469571309895365e+00
1	7.258702925223995628e+00
1	7.077682734963977929e+00
1	6.871031659736956065e+00
1	6.460793215322195415e+00
1	7.015845359731509134e+00
1	7.051645565080775668e+00
1	6.933780143135577667e+00
1	6.932367149510207938e+00
1	6.902100477393547706e+00
1	6.647584150882204668e+00
1	6.762752838177942039e+00
1	6.749698127661527103e+00
1	6.851688058340981158e+00
1	7.432237977018557373e+00
1	7.684816543130345678e+00
1	7.991309776480508553e+00
1	8.269259961638473655e+00
1	8.080659485710006251e+00
1	8.617649069565036513e+00
1	8.650816320829495254e+00
1	8.851869029595718530e+00
1	8.810611863366942131e+00
1	8.264506710193639805e+00
1	8.309769875057295252e+00
1	8.752162052904935763e+00
1	8.365849821452830071e+00
1	7.934680233234468361e+00
1	8.451632412584357823e+00
1	8.495591788312546910e+00
1	8.900977271300273941e+00
1	8.670303464849407504e+00
1	8.759198054236591702e+00
1	8.556033765071710206e+00
1	8.924243874152645972e+00
1	9.328720054984671606e+00
1	9.080175821868969877e+00
1	8.590246374980802457e+00
1	8.770489874783459427e+00
1	8.776418486978903033e+00
1	8.711789306053638882e+00
1	8.045568889473733165e+00
1	7.874199156427801327e+00
1	7.889044604762630364e+00
1	7.778624413100356350e+00
1	7.728866578558240441e+00
1	7.839829810250504849e+00
1	7.554313792550741091e+00
1	7.089075112066071327e+00
1	7.491606718856161251e+00
1	7.495911064776607624e+00
1	7.737468247864788928e+00
1	7.804926310693224956e+00
1	7.818744626066117753e+00
1	7.472478410769445745e+00
1	7.282276889408981546e+00
1	7.614021342838061202e+00
1	7.688004549064189064e+00
1	7.857387757847734910e+00
1	7.551977768726749751e+00
1	7.679444416557212882e+00
1	7.893619159231384685e+00
1	7.583221317990372690e+00
1	7.328608702689596299e+00
1	7.083213702368103881e+00
1	6.826466032811887352e+00
1	6.670542930794968406e+00
1	6.395695732597022065e+00
1	6.301954033218803986e+00
1	7.093630383897457037e+00
1	7.340653755489333854e+00
1	6.945081013242055512e+00
1	6.511392132628607499e+00
1	6.885726776092736756e+00
1	6.790621971078868668e+00
1	6.889384802346335768e+00
1	6.814337283956958480e+00
1	6.984177715155861499e+00
1	6.713516286449813464e+00
1	7.264788908972420245e+00
1	7.099258771447843230e+00
1	7.062444532206773928e+00
1	7.560398569415340830e+00
1	7.584410826132137906e+00
1	7.500052634029416687e+00
1	7.549635139308971787e+00
1	7.491633296267743880e+00
1	7.353574330270796544e+00
1	7.273990207007226871e+00
1	6.773260589575802015e+00
1	6.973906206927734885e+00
1	6.946230182194346625e+00
1	6.827050573675884415e+00
1	6.696731761571087738e+00
1	6.920050709287602686e+00
1	7.115640001910360724e+00
1	6.885847021053295158e+00
1	6.869357080969910712e+00
1	7.043076534250204190e+00
1	6.894664855313894058e+00
1	7.233239165695435346e+00
1	7.032961208247116680e+00
1	6.961671576158993346e+00
1	7.153228531705561721e+00
1	6.926126856859079695e+00
1	6.721903430478538333e+00
1	7.146241827774582944e+00
1	7.252667431498005080e+00
1	6.870533721249112880e+00
1	7.386911857959955086e+00
1	7.152813803988588681e+00
1	6.936250040262103234e+00
1	6.827382771707338094e+00
1	7.017908927565764010e+00
1	7.127792192621894785e+00
1	7.224230866725921629e+00
1	7.255468925673617342e+00
1	7.544359000506305257e+00
1	7.618830792540776997e+00
1	7.561774560474623819e+00
1	7.542173509874602111e+00
1	7.768632239851080534e+00
1	7.953417328277493148e+00
1	7.886109015646099785e+00
1	8.105359746466293203e+00
1	7.864910055503375297e+00
1	7.806697402792588392e+00
1	7.909641230690382052e+00
1	8.004982958001882309e+00
1	7.955406608821698811e+00
1	8.061062250351469061e+00
1	7.974298435537558127e+00
1	7.875566573989274843e+00
1	8.059816158668757780e+00
1	7.703397129844747226e+00
1	7.870066706816770896e+00
1	7.440615603575143844e+00
1	7.482557270994691478e+00
1	7.152568103415252843e+00
1	7.060295523379550353e+00
1	6.916643175971310953e+00
1	6.955314560654484168e+00
1	6.999887736404943439e+00
1	7.039971870920489039e+00
1	6.895880030697662200e+00
1	7.039541141045185135e+00
1	6.955061303616868251e+00
1	6.834889951794954399e+00
1	7.389064818524360589e+00
1	7.825754687403900789e+00
1	7.920056558011060233e+00
1	7.804268268152967813e+00
1	8.081143254020407340e+00
1	8.417313668107029301e+00
1	8.124030691581904051e+00
1	7.587674305286215670e+00
1	7.234805824080160264e+00
1	7.400154877623402960e+00
1	7.233282547090319703e+00
1	6.854412515437586784e+00
1	7.086349918382564006e+00
1	7.346069020430620711e+00
1	7.189164344327034328e+00
1	7.207190054074306573e+00
1	6.974914556472570304e+00
1	7.188749046843343038e+00
1	7.467999860948239643e+00
1	7.767838962069038011e+00
1	7.158893306474751306e+00
1	6.957257811753011723e+00
1	6.880557486262475209e+00
1	7.027247912601133351e+00
1	7.063459397528726313e+00
1	7.221862376467039546e+00
1	7.392444029923707305e+00
1	7.271304016421464844e+00
1	7.030707260580889795e+00
1	7.578235976462809553e+00
1	7.462209303376068803e+00
1	7.732135025453015231e+00
1	7.471965468175845615e+00
1	7.115360419757100985e+00
1	7.407862411602735619e+00
1	6.975939301356858024e+00
1	6.810044578909756119e+00
1	7.005762140276290850e+00
1	6.701197371246669476e+00
1	6.640826314600800195e+00
1	6.533366995704469105e+00
1	6.390510736683499005e+00
1	6.303563194451730745e+00
1	6.024012483530409412e+00
1	5.842554213172117983e+00
1	6.002473838632055525e+00
1	5.740624478115762486e+00
1	5.486211924052310174e+00
1	5.919888980373308129e+00
1	5.341292720880994160e+00
1	6.317738392649213885e+00
1	6.077133117778406479e+00
1	6.048985498926712445e+00
1	6.130607751840359221e+00
1	6.367134595711956280e+00
1	6.864291665073117166e+00
1	6.845605938556253989e+00
1	6.542276885412425358e+00
1	6.699937438853465821e+00
1	6.790242761007073469e+00
1	6.928076252147785219e+00
1	7.165416106047081790e+00
1	6.883795042028484801e+00
1	7.194678155087068205e+00
1	6.513349485721206200e+00
1	6.700683526131752110e+00
1	6.182856870894403833e+00
1	6.101050858947322020e+00
1	6.373267631054883253e+00
1	6.082390179201028424e+00
1	5.671755593773662341e+00
1	6.338829888058264750e+00
1	6.000710597464468776e+00
1	6.330088676657107172e+00
1	5.857556897499455850e+00
1	6.062738277929164532e+00
1	5.829450904562859748e+00
1	5.764116198991679596e+00
1	5.902637862154862525e+00
1	6.079108219966494531e+00
1	6.262599745506545190e+00
1	6.625305176760906356e+00
1	6.451126045269737652e+00
1	6.822885766400317742e+00
1	7.227144461052464663e+00
1	7.125974356885063976e+00
1	7.244229777314207475e+00
1	7.220020999900953917e+00
1	7.141541597034438027e+00
1	6.843883288984132562e+00
1	6.460111548466594300e+00
1	6.239922502082962730e+00
1	5.997923000044226960e+00
1	6.311296140375129760e+00
1	5.954736619295463385e+00
1	6.368068363198464255e+00
1	6.202027080858631969e+00
1	7.056726406220801273e+00
1	6.796691020319428844e+00
1	6.629022179397527026e+00
1	5.940547826844015944e+00
1	5.757981804702124506e+00
1	6.260279214929827418e+00
1	6.329897129430703373e+00
1	6.485515206875530403e+00
1	6.167925191533116802e+00
1	6.258335906367525681e+00
1	6.209974448282914672e+00
1	6.413545526207521164e+00
1	6.342890184823428257e+00
1	6.053173042143046523e+00
1	6.008661991244888867e+00
1	6.233283733557923867e+00
1	6.230287394325857875e+00
1	5.668138424232862072e+00
1	6.082590694230841422e+00
1	5.947852216043783002e+00
1	5.688937898018244788e+00
1	5.211285417381514407e+00
1	5.661894818061567136e+00
1	5.613201071051497237e+00
1	5.586984274444324328e+00
1	5.639863251065499128e+00
1	6.055141458415087108e+00
1	6.420495763128051259e+00
1	6.686221358230016065e+00
1	6.890702451659654670e+00
1	6.760438522068131562e+00
1	6.464972040441979040e+00
1	6.752459795784976571e+00
1	7.085013532260973079e+00
1	6.683425745534411710e+00
1	6.540400255403401530e+00
1	5.944951110923935467e+00
1	5.924727196291202702e+00
1	6.136387103657009234e+00
1	5.891292169063134132e+00
1	5.861250859210765718e+00
1	5.695720469055822299e+00
1	5.633096581517436974e+00
1	5.164398041460683153e+00
1	5.235648894508927675e+00
1	5.478622393510289790e+00
1	5.398512364075280345e+00
1	5.291038673416120552e+00
1	4.993585395601663812e+00
1	5.220591360740780118e+00
1	6.123167991727830106e+00
1	5.622395269865154255e+00
1	5.463889604805358680e+00
1	5.266307794559179634e+00
1	5.343267973326991438e+00
1	5.082978294483456949e+00
1	4.946982851802954606e+00
1	5.406672438300582861e+00
1	5.526657148297236866e+00
1	5.621293156939463742e+00
1	5.518067220944346651e+00
1	5.555932342406625146e+00
1	4.917901944144483117e+00
1	4.802932785092876244e+00
1	4.866000106808378689e+00
1	4.755587423732279717e+00
1	4.878618291622285774e+00
1	5.200185542443611197e+00
1	4.935986223936576600e+00
1	4.710782852413474053e+00
1	4.609421240146692078e+00
1	4.939209791500021041e+00
1	4.904895301871233571e+00
1	4.933080784168460298e+00
1	5.153937542053999010e+00
1	4.800566367516238664e+00
1	4.792196448316168755e+00
1	4.959377050996729430e+00
1	4.824909632376756186e+00
1	4.710780143092797800e+00
1	4.751080233668758090e+00
1	5.099967361011720435e+00
1	5.102824244073027593e+00
1	5.323861915224843422e+00
1	5.470375482500169362e+00
1	5.280453223834274290e+00
1	5.863020739866680486e+00
1	5.842707235110617070e+00
1	5.783265614293376267e+00
1	5.439547075009151911e+00
1	5.976992953284132604e+00
1	5.729475651060783825e+00
1	5.974148696319391050e+00
1	5.776801351411377183e+00
1	5.731725167851273284e+00
1	5.964820346821023023e+00
1	5.884516326736920711e+00
1	6.357011169221786773e+00
1	6.305650073500086883e+00
1	5.757313283321463082e+00
1	6.046295455474730574e+00
1	5.879406277455982099e+00
1	5.720018700017260649e+00
1	6.130170737168468165e+00
1	6.502090763168270726e+00
1	5.722046647935242092e+00
1	5.153283438285416906e+00
1	5.379787601281696752e+00
1	5.133793190454752242e+00
1	5.174730223893448944e+00
1	5.579345514932100514e+00
1	5.218765343093378029e+00
1	5.558838728832870224e+00
1	5.804576847461871303e+00
1	5.571326064868662442e+00
1	5.465375560399315269e+00
1	5.296970541158270152e+00
1	5.490596756320117677e+00
1	5.629586493952808190e+00
1	5.767583803306119528e+00
1	5.802572365759720796e+00
1	5.174409793211091291e+00
1	5.150120862097470109e+00
1	5.074703203254271600e+00
1	5.107756734591853309e+00
1	5.027245597012931277e+00
1	5.595368626176393967e+00
1	5.307485150984568634e+00
1	5.345331991723488940e+00
1	5.819376534936378853e+00
1	5.860753552268963773e+00
1	5.288262918970341175e+00
1	5.382572397341275128e+00
1	5.722402781666965588e+00
1	5.625177790190090121e+00
1	5.681941677060025953e+00
1	5.478947171083101253e+00
1	5.790889542570512916e+00
1	5.562543906002415994e+00
1	5.526059270712340599e+00
1	5.129522200222593753e+00
1	4.794767396749420207e+00
1	4.759845831885294309e+00
1	4.380815090825977087e+00
1	4.250079897235407245e+00
1	4.421368542367140719e+00
1	4.536821858679878083e+00
1	4.268241091861041170e+00
1	4.324405963170559808e+00
1	4.415973436405496777e+00
1	4.666432742848267701e+00
1	4.504504830221391920e+00
1	4.541197289195173070e+00
1	4.439689023349770558e+00
1	4.565861145595306425e+00
1	5.106976147223679874e+00
1	5.447684023595606995e+00
1	5.829779295578868314e+00
1	5.515638973265099665e+00
1	5.729396652178714078e+00
1	6.610455059128809374e+00
1	6.262653305990375507e+00
1	6.274320045228066078e+00
1	6.033473527093457633e+00
1	5.964036641602575628e+00
1	6.227862002381420403e+00
1	5.817671937363207313e+00
1	6.648084819846887150e+00
1	6.803540342426384946e+00
1	6.793791304811873211e+00
1	6.538427127258704452e+00
1	5.906241254062074120e+00
1	6.047211240488585382e+00
1	6.302141936324597182e+00
1	6.494151230403827135e+00
1	6.505014996930298388e+00
1	6.566706613324095443e+00
1	6.747811362582814887e+00
1	6.746464569300094638e+00
1	6.894911385783528246e+00
1	7.077209464048274334e+00
1	7.114756285050371609e+00
1	6.541725926934538471e+00
1	6.436277191166340117e+00
1	6.243469773300002856e+00
1	6.453165334286784294e+00
1	6.597432994408421791e+00
1	6.226755858568537860e+00
1	6.233502601377069574e+00
1	6.001159383369906841e+00
1	6.144631928760603046e+00
1	5.926486809641478004e+00
1	5.605760135495872376e+00
1	5.550072471805655994e+00
1	5.411194931507532502e+00
1	5.725616208219112657e+00
1	5.582948644022303064e+00
1	5.839293261135657609e+00
1	6.037231212424414295e+00
1	5.790209256069099197e+00
1	5.108596579276757588e+00
1	5.144049919455786934e+00
1	4.865625836562626816e+00
1	4.747958392459654675e+00
1	4.981224166784178564e+00
1	5.274640262764071608e+00
1	5.096330388469306527e+00
1	5.338217547532255303e+00
1	5.284715649237277546e+00
1	4.950415765171046090e+00
1	5.283253285015409695e+00
1	5.723144340834229737e+00
1	5.885585360556142120e+00
1	5.867039923009868652e+00
1	5.858611072305586198e+00
1	6.223669951262871258e+00
1	6.106438511587705342e+00
1	5.973212033125149034e+00
1	6.270329150252035966e+00
1	6.270123379422750887e+00
1	6.219530355501428076e+00
1	6.310136598638519168e+00
1	6.832090053815716324e+00
1	6.451376961450335124e+00
1	6.764355679514019393e+00
1	6.541595435914890899e+00
1	6.114110676994365612e+00
1	6.507389754279542693e+00
1	6.488781113558770741e+00
1	6.161178322452272482e+00
1	6.093573664091719522e+00
1	6.615007899049583528e+00
1	6.525472863489201636e+00
1	6.380447006620557637e+00
1	6.400947322804193540e+00
1	6.301478665518313704e+00
1	5.966190989870936434e+00
1	5.617852215587096687e+00
1	5.660350772309412193e+00
1	5.939523850845050745e+00
1	5.498703337487077292e+00
1	6.006546277185234040e+00
1	5.562661003857127362e+00
1	5.626209132250239442e+00
1	6.157384038828194406e+00
1	6.286079018104928195e+00
1	5.990516450985005292e+00
1	6.541560920787866884e+00
1	6.587625270499519736e+00
1	7.011756539037335756e+00
1	7.271075686168832597e+00
1	7.065554760470214468e+00
1	6.739739777870401127e+00
1	6.590095139175121020e+00
1	6.782954459935067959e+00
1	6.928313176801354167e+00
1	6.563752922873365314e+00
1	6.481356805374895558e+00
1	7.225880793966421578e+00
1	6.457702099857467459e+00
1	6.334578669433662768e+00
1	6.425043645978558260e+00
1	6.221434094620927446e+00
1	5.875859932201847435e+00
1	6.046927152075385337e+00
1	5.995223518864737144e+00
1	5.815478854292695843e+00
1	6.007462201184355699e+00
1	5.775069142373714826e+00
1	5.562550928385245896e+00
1	5.264454131469856080e+00
1	5.016384375032999721e+00
1	5.359360464306954341e+00
1	4.929903093122540270e+00
1	5.260806919308090635e+00
1	5.103949634664529000e+00
1	5.254568137063098554e+00
1	5.401444379973958654e+00
1	5.082216051727117545e+00
1	5.060169227494106359e+00
1	5.423309212896611164e+00
1	5.093027177507316594e+00
1	4.856558253947017789e+00
1	4.746125342059648311e+00
1	5.061348307311340555e+00
1	4.277288912834968926e+00
1	4.169916171768967672e+00
1	4.315465015587701458e+00
1	4.490218058584450667e+00
1	4.387587419745001327e+00
1	4.756534968717894607e+00
1	4.777094021374207244e+00
1	4.391751778242556803e+00
1	4.692987709423583453e+00
1	4.677586701050855389e+00
1	4.479635271249666317e+00
1	4.509446562349263665e+00
1	4.467579766727564738e+00
1	4.874532040004153188e+00
1	4.633214585569527699e+00
1	4.824285311909737750e+00
1	4.414143032596629546e+00
1	4.365132461593484337e+00
1	4.139441924371660697e+00
1	4.216918696645646669e+00
1	4.515076344183985846e+00
1	4.179571304358622896e+00
1	4.416484575621540287e+00
1	4.673969916785591039e+00
1	4.840843067068780314e+00
1	5.112810560101898716e+00
1	4.948103950981215249e+00
1	4.684538567243206941e+00
1	4.790879108759815708e+00
1	4.985672919005482484e+00
1	4.903768714677905649e+00
1	4.937992469973927712e+00
1	5.193329687722356702e+00
1	4.943058423042284488e+00
1	5.322327218170709529e+00
1	5.178807929254337417e+00
1	4.918502339553151970e+00
1	5.223978702389693751e+00
1	5.544800872726564300e+00
1	5.152594462082157101e+00
1	4.541659949248476380e+00
1	4.951694107005567780e+00
1	5.147521166205381249e+00
1	5.012193598628464919e+00
1	4.880590513146842113e+00
1	4.856011992270444999e+00
1	4.446017066553183739e+00
1	4.594406059064676917e+00
1	4.632746285013535470e+00
1	4.507292016159760273e+00
1	4.509043312704331008e+00
1	4.622329842073097161e+00
1	4.938600843652822370e+00
1	5.123764119868457811e+00
1	5.474288872248612492e+00
1	5.848176349590750611e+00
1	5.932833943561812262e+00
1	6.056089322338403136e+00
1	5.856649611558233381e+00
1	5.286801864821473629e+00
1	5.879815685742670439e+00
1	5.525146464287395531e+00
1	5.767534686581784698e+00
1	5.945237303962189301e+00
1	6.068221804221453297e+00
1	6.457603575077639491e+00
1	6.589985774409166552e+00
1	6.379845818158753623e+00
1	5.844955448567976219e+00
1	5.983813710109238571e+00
1	5.130570639331465621e+00
1	5.274824945049910063e+00
1	5.604995960420208867e+00
1	5.221793132794814163e+00
1	5.174327891218145403e+00
1	5.109581228904164441e+00
1	5.238405666369769342e+00
1	4.981652463071679193e+00
1	5.161913630453416779e+00
1	5.499654639012919510e+00
1	5.637370728772385320e+00
1	5.128309624663834221e+00
1	5.178909036375379138e+00
1	5.225306685095063131e+00
1	5.586176726700915474e+00
1	5.471486084589249010e+00
1	5.700443251875784156e+00
1	5.945380335845762865e+00
1	5.809588855113186234e+00
1	6.149698476251411527e+00
1	6.290076566415491399e+00
1	6.339962941728937373e+00
1	6.425111298769574653e+00
1	6.396808147482430762e+00
1	6.765697328204685945e+00
1	7.594522838827893807e+00
1	7.371515456385783871e+00
1	7.670414614610407966e+00
1	7.608196330643299810e+00
1	7.748736452934257279e+00
1	7.345381322769386934e+00
1	7.558040846922963851e+00
1	7.161046732257168479e+00
1	7.210915379542502279e+00
1	6.967247422951300173e+00
1	6.642585956348193932e+00
1	6.684499256111541499e+00
1	6.519639731063432642e+00
1	5.829913823074256207e+00
1	6.057242995218555137e+00
1	5.466333235028861814e+00
1	5.833517442039619638e+00
1	5.719258751171795829e+00
1	6.009045584995147848e+00
1	6.315541746222653074e+00
1	6.208060059090456662e+00
1	6.493556527278346202e+00
1	6.326858408229491637e+00
1	6.518128522864896190e+00
1	6.097837020780310091e+00
1	6.049899331533339364e+00
1	6.277015627618106386e+00
1	6.049664914867671328e+00
1	5.864206280322473042e+00
1	6.291659263178591033e+00
1	6.283650299469720757e+00
1	5.777218920490724940e+00
1	5.835220988162491906e+00
1	5.686511635184962721e+00
1	5.532685759364097677e+00
1	6.174466841648991178e+00
1	6.332810685855807975e+00
1	5.567867755996430468e+00
1	5.608096116247613061e+00
1	5.872064789897223136e+00
1	6.060996069575806722e+00
1	5.787366699083189125e+00
1	5.977370578903377307e+00
1	5.760115650568145007e+00
1	5.458657789259595994e+00
1	5.668015231590652014e+00
1	5.773077043285009147e+00
1	6.031026098103506428e+00
1	6.427193863440096244e+00
1	5.937013274602657376e+00
1	6.195186729780294499e+00
1	6.018173165489974608e+00
1	5.539026252041770348e+00
1	5.386636655977142141e+00
1	5.679315376761566725e+00
1	5.103599529153275860e+00
1	5.103901763660819491e+00
1	4.904637883918234742e+00
1	5.263257213178546223e+00
1	5.357391903437781266e+00
1	5.155541434307697735e+00
1	5.235241300963715538e+00
1	5.743894695602370426e+00
1	5.591409301569100876e+00
1	5.324543981134446824e+00
1	5.332606024992152527e+00
1	5.596792707635233732e+00
1	5.540547110415015908e+00
1	5.358161504612505510e+00
1	4.985810082979035052e+00
1	4.780186574160103063e+00
1	5.066383496739502945e+00
1	4.893975144858089266e+00
1	5.012882164580133804e+00
1	5.025454310330534469e+00
1	4.835825531950725065e+00
1	4.731849941904796353e+00
1	4.978823518300208306e+00
1	5.465502705152979424e+00
1	5.678754380679652769e+00
1	5.640875106500117475e+00
1	5.138888505765831560e+00
1	4.729169864879557927e+00
1	5.146544865149826009e+00
1	4.902764003633137690e+00
1	5.082152096720608192e+00
1	4.999417201309673153e+00
1	4.832036686894816135e+00
1	4.736938471833631148e+00
1	4.990212269743138584e+00
1	5.197421406002549205e+00
1	5.493835902101475099e+00
1	6.232324933488472496e+00
1	5.871187859486188820e+00
1	6.654857875934553135e+00
1	6.456327578522502719e+00
1	6.507639776797563336e+00
1	5.975821680997571050e+00
1	5.634507029389320465e+00
1	5.936988486749623206e+00
1	6.034262346722638171e+00
1	6.091207335662364386e+00
1	5.971495191394571300e+00
1	5.723695386602453361e+00
1	6.042691117440793569e+00
1	6.389787326786859900e+00
1	6.420459997239200689e+00
1	6.394217780054362699e+00
1	6.489729655877527037e+00
1	6.610939649274881980e+00
1	6.346415434590600313e+00
1	6.430190702211771026e+00
1	6.810430361295135349e+00
1	6.489691722116524453e+00
1	6.610424148308298165e+00
1	6.584775741494342860e+00
1	6.674140298347182032e+00
1	6.532827858008595001e+00
1	6.324496524667008401e+00
1	6.657356534264354586e+00
1	6.419541183324683153e+00
1	6.371507839449781052e+00
1	5.740134365062579569e+00
1	5.314345968469416093e+00
1	5.935736923879125548e+00
1	5.595735828691884350e+00
1	5.045564590420988260e+00
1	5.119711823282590224e+00
1	5.245750658476407757e+00
1	5.293712323496389871e+00
1	5.574394272276897766e+00
1	5.725930264885172427e+00
1	5.333484963032438131e+00
1	5.158031036599224350e+00
1	5.082639646554194535e+00
1	5.436542204347846408e+00
1	5.359249152362998814e+00
1	4.986174782048421683e+00
1	5.222342622037981386e+00
1	5.129844708319285296e+00
1	4.877846254287446115e+00
1	4.883710709700167740e+00
1	4.541211704844200447e+00
1	4.670973858501881182e+00
1	4.603341954220313781e+00
1	4.275884760997756828e+00
1	4.523544262561582485e+00
1	4.388034366536111897e+00
1	4.263132808889751324e+00
1	4.200257583301591602e+00
1	4.520589565034255131e+00
1	4.316845887073894161e+00
1	4.244652175307743747e+00
1	3.927361040074536458e+00
1	3.978626521079751122e+00
1	4.669607352544971945e+00
1	4.733245732154260033e+00
1	4.742877075516633845e+00
1	4.999432094684141070e+00
1	4.821490561514507611e+00
1	5.555486758860468832e+00
1	5.178952226971532014e+00
1	5.059371385741145311e+00
1	5.006609518916221191e+00
1	4.843073622026726532e+00
1	4.745315890478891241e+00
1	4.791274938892429169e+00
1	4.613275562099214966e+00
1	4.397438426706986370e+00
1	4.577470386962686710e+00
1	4.679956276620059086e+00
1	4.476274816189353523e+00
1	4.572281418335951031e+00
1	4.729132182327899336e+00
1	4.628486038162564320e+00
1	4.312540323473537995e+00
1	4.400998243175316738e+00
1	4.108817960120292767e+00
1	4.286480227691674472e+00
1	4.544419287176155287e+00
1	4.671571875972967192e+00
1	4.257807644076334164e+00
1	4.020777217977800078e+00
1	4.124798084042583746e+00
1	4.192167938030237906e+00
1	4.124571761749543874e+00
1	4.067685700443532504e+00
1	3.859147094908373266e+00
1	3.956502119665080031e+00
1	3.785530574691511774e+00
1	4.005887323485188389e+00
1	4.400335893529300435e+00
1	4.297093690368820162e+00
1	4.446668427748545760e+00
1	4.249251827972298834e+00
1	4.164509958656181787e+00
1	4.568999378123333344e+00
1	4.577053443245489461e+00
1	4.452814029268788332e+00
1	4.047969093557393094e+00
1	4.375637531424124482e+00
1	4.583376455495606017e+00
1	4.362163586086053257e+00
1	4.437133096651225017e+00
1	4.466769600018078101e+00
1	4.489851373420876257e+00
1	4.582958703789657307e+00
1	5.030300601678869832e+00
1	5.120476633596616090e+00
1	4.966955816677495861e+00
1	5.756530345445199259e+00
1	5.589744375646839458e+00
1	5.465640386125063976e+00
1	5.425005757160144881e+00
1	5.819003997090849367e+00
1	5.938979028401351279e+00
1	6.103007979998159804e+00
1	6.003501579466369087e+00
1	6.143969786134055866e+00
1	6.589360841011376202e+00
1	6.407350987076027238e+00
1	6.572418817739934305e+00
1	6.406868891261280119e+00
1	6.847597362675215571e+00
1	6.608405018735465042e+00
1	6.360634505646889814e+00
1	6.193093539191404595e+00
1	5.909952452601611839e+00
1	5.867203942259189731e+00
1	5.817757509192786003e+00
1	5.462943069937305829e+00
1	5.618727548088499724e+00
1	5.291793935765297441e+00
1	5.261201429312935218e+00
1	5.370551020315538437e+00
1	5.411181504784950747e+00
1	4.806330248069753175e+00
1	4.859784104237673930e+00
1	4.667992370380938283e+00
1	4.560605791934714048e+00
1	4.843663820013917487e+00
1	4.846600725598815274e+00
1	4.971719060379019339e+00
1	5.017610497377051892e+00
1	4.750780681528222971e+00
1	4.994875249717733112e+00
1	4.929001299067226505e+00
1	5.000559955687490010e+00
1	5.283331537856011728e+00
1	5.391889916132416971e+00
1	5.555133293219087776e+00
1	5.323257250745092151e+00
1	5.386121962197880642e+00
1	5.389343007581817169e+00
1	5.469965998495303516e+00
1	5.452683401958537068e+00
1	5.485875927682205777e+00
1	5.458003446902622180e+00
1	5.525628828725849928e+00
1	5.594678976232960288e+00
1	5.440891072265118034e+00
1	5.037294009883708235e+00
1	4.680852112650659258e+00
1	5.027237897240258491e+00
1	4.902762293615320566e+00
1	4.999002609479894943e+00
1	5.224663685906297594e+00
1	5.212928537528569883e+00
1	5.093697520765757325e+00
1	4.887721407293308395e+00
1	4.755162120854375729e+00
1	5.173740733842997486e+00
1	5.105453064780380856e+00
1	5.339511945414806782e+00
1	5.828495346633213003e+00
1	5.991813850711056766e+00
1	5.685809754161639695e+00
1	5.574459479459829225e+00
1	5.346994916179708568e+00
[truncated: 398,000 more rows]
