# Supplementary material for: Predicting scale-dependent chromatin polymer properties from systematic coarse-graining
Source: Nat Commun. 2023 Jul 11;14:4108. doi: 10.1038/s41467-023-39907-2 (PMC10336007; doi:10.1038/s41467-023-39907-2)
Supplement: Supplementary file 4 — Source Data [file 41467_2023_39907_MOESM4_ESM.zip › source_data/source_data_supplementary/source_data_supplementary_fig_2/source_data_supplementary_fig_2d/rg_4mu_90deg.txt]

1	7.187436640849566238e+00
1	6.930447597424843842e+00
1	6.840960388396531755e+00
1	7.413196732251580379e+00
1	7.945724822357602690e+00
1	8.216460487352227560e+00
1	7.714363831275067973e+00
1	7.573209865685655018e+00
1	7.516189197775560160e+00
1	7.754345791959651457e+00
1	7.626986693916075311e+00
1	6.952138237759891481e+00
1	6.909309023433725550e+00
1	6.449981572762472304e+00
1	6.747477094569447331e+00
1	7.062265786869258655e+00
1	7.388518413001944118e+00
1	7.409730126030400044e+00
1	7.216912955809451802e+00
1	6.910388705137673782e+00
1	6.754411689531830909e+00
1	7.145225915163331720e+00
1	7.146300006490378998e+00
1	7.562730916458230368e+00
1	7.444818972799874146e+00
1	7.097129293292453234e+00
1	6.903564122957278393e+00
1	6.524856992164698610e+00
1	6.375348604792968388e+00
1	6.199641310206880362e+00
1	6.097044383061568595e+00
1	6.502020279705742922e+00
1	6.276203566883583385e+00
1	6.409625966378387218e+00
1	6.680283470603167295e+00
1	6.304968542798263798e+00
1	6.177297495586300258e+00
1	6.172606752843629252e+00
1	6.155585218439087569e+00
1	6.241634701771815230e+00
1	5.998850711872663943e+00
1	5.884925733075180077e+00
1	6.197209130998933446e+00
1	6.054064504770385824e+00
1	6.156982207529951623e+00
1	6.352259797902611638e+00
1	6.280684463638804615e+00
1	5.991676184353563528e+00
1	6.172833016492368152e+00
1	6.198695208224996200e+00
1	6.537413734873187110e+00
1	6.721419496658094239e+00
1	6.786529600413573782e+00
1	6.598178255003049664e+00
1	6.721925413852659403e+00
1	7.108853922157248206e+00
1	7.046024149776879852e+00
1	6.263958121695037740e+00
1	6.303288841347377769e+00
1	6.328865727558038223e+00
1	6.446964294677812291e+00
1	6.583968244208679543e+00
1	6.000920689612699199e+00
1	5.941406188953600065e+00
1	5.999942723257645660e+00
1	5.902757362746265279e+00
1	5.945875125523187421e+00
1	6.234090607601033618e+00
1	6.150140316458385215e+00
1	6.739710186497847921e+00
1	6.707619494215345313e+00
1	7.041887919362190829e+00
1	6.974275933946111117e+00
1	7.485143050550902011e+00
1	6.820722759290788417e+00
1	6.711239559957889789e+00
1	6.692149916929531095e+00
1	7.252793187736545910e+00
1	7.454546027194003166e+00
1	6.700884264918033573e+00
1	6.815412893639718028e+00
1	6.860339295805169435e+00
1	6.776290582405198215e+00
1	6.961394342059934459e+00
1	6.890558346957167402e+00
1	7.436009482171255236e+00
1	7.675269338209285586e+00
1	7.464367789280375476e+00
1	7.224107542019102546e+00
1	6.543165924481531448e+00
1	6.599088384000082463e+00
1	6.251726853676575324e+00
1	6.243053990159693534e+00
1	6.260823077484179322e+00
1	5.664574542222500675e+00
1	5.762219542403063777e+00
1	5.972075037446543888e+00
1	5.591602034456109038e+00
1	5.705327571739815973e+00
1	6.240670342630722622e+00
1	6.573316795069955809e+00
1	6.534222852083787281e+00
1	6.437742783777738786e+00
1	6.123149771830518340e+00
1	6.539742034991094854e+00
1	6.495647591843661139e+00
1	6.170731693009725127e+00
1	6.474894749772413860e+00
1	6.664425376368503962e+00
1	6.471167892452879045e+00
1	6.446316783521892191e+00
1	6.437402266922235050e+00
1	6.234634977690091340e+00
1	6.737596560088156217e+00
1	6.979979281975679406e+00
1	6.840939291283549828e+00
1	6.830021422695483402e+00
1	7.216442498479066714e+00
1	7.375474022213990288e+00
1	7.446574698380554302e+00
1	7.381955590857080196e+00
1	7.382674259876269574e+00
1	7.095907676589146007e+00
1	7.215234280916227760e+00
1	7.703497282696769588e+00
1	6.833236280335655444e+00
1	7.089850806493774193e+00
1	7.236305754063205420e+00
1	7.018773586634260653e+00
1	7.127310677602904931e+00
1	6.846366580263368640e+00
1	6.872932508228823956e+00
1	6.709017173081714525e+00
1	6.779710762495148479e+00
1	6.854329950984523911e+00
1	6.782036272782987929e+00
1	6.644674166971074492e+00
1	6.820834003657833655e+00
1	6.665257108288145993e+00
1	6.661785803123874139e+00
1	7.152432308573105857e+00
1	7.313534469079070455e+00
1	6.883001643297311567e+00
1	6.907422509403644106e+00
1	7.326764156420221497e+00
1	6.951916021586764138e+00
1	6.802336938620586082e+00
1	6.957384860877672494e+00
1	6.515483034277298913e+00
1	6.411669877371787507e+00
1	7.238853701426963383e+00
1	7.310735661289915477e+00
1	7.380788242916702657e+00
1	6.794226828646122485e+00
1	6.616599021666107916e+00
1	6.088042608533576150e+00
1	6.133681334867046253e+00
1	6.322987014931592320e+00
1	6.465482784567714525e+00
1	6.645191380401498371e+00
1	6.520880159122250497e+00
1	6.130647692929358961e+00
1	6.070714199701023439e+00
1	6.226724557035005603e+00
1	5.593378145494781961e+00
1	5.502213987828479702e+00
1	5.798832144869931149e+00
1	5.738477163603316278e+00
1	5.778410069115310854e+00
1	6.081066275687367906e+00
1	5.948750769659257642e+00
1	6.255662037632450101e+00
1	6.043127342541736446e+00
1	6.674128589483752094e+00
1	6.531080003219769559e+00
1	6.102681881210733295e+00
1	6.174342242295368877e+00
1	6.131429624590552407e+00
1	6.065469823756862944e+00
1	6.019348508059749747e+00
1	5.861049106212417037e+00
1	5.334392397448635137e+00
1	5.719576426862214902e+00
1	5.295376129915228880e+00
1	5.295586712735230961e+00
1	5.176475418969952003e+00
1	5.086243547593049641e+00
1	5.169776831513005710e+00
1	4.962916160055446113e+00
1	4.677477604071700767e+00
1	4.783580700747524617e+00
1	4.906092726611071875e+00
1	4.822367917935884485e+00
1	4.681006554028185107e+00
1	4.884388529173167903e+00
1	5.063691363586062089e+00
1	4.737588179606484928e+00
1	4.891839422646356184e+00
1	5.227855923961922890e+00
1	5.363523437221457080e+00
1	5.500049681787688272e+00
1	5.444081752879944780e+00
1	6.248667111362978588e+00
1	5.584030669884651132e+00
1	5.027389912296059471e+00
1	4.884183535801712495e+00
1	5.284934247770499027e+00
1	5.192922375253428591e+00
1	5.099132700323608880e+00
1	5.503389091503794184e+00
1	5.479224729725942211e+00
1	5.151922887284309915e+00
1	5.490261209087025307e+00
1	5.386661401140224292e+00
1	5.431881608405720208e+00
1	5.879260411085708071e+00
1	5.858759468839690676e+00
1	5.604008731924893461e+00
1	5.986253832819682152e+00
1	6.083547972028146233e+00
1	6.380115623357965227e+00
1	6.439466139407552525e+00
1	6.263645618109996427e+00
1	6.328121707132761564e+00
1	7.173830944031532653e+00
1	6.897262849880622326e+00
1	7.166773712899211723e+00
1	7.108637498135252031e+00
1	6.858739962229813969e+00
1	6.285752924280629372e+00
1	6.325118362036845632e+00
1	6.323749436801993085e+00
1	6.661627774442785643e+00
1	6.438421051601699752e+00
1	6.349123933232360351e+00
1	6.222516387307929442e+00
1	5.873473056545980953e+00
1	6.256332892552257441e+00
1	6.713240106393471684e+00
1	6.315485683099840486e+00
1	6.295678136413072501e+00
1	6.880617866050999787e+00
1	6.885394073051966046e+00
1	6.894306060062023178e+00
1	7.034431977950452719e+00
1	7.489698101906589578e+00
1	7.565383051630983680e+00
1	7.213626176391220390e+00
1	7.477188638755320582e+00
1	7.601094926645070693e+00
1	7.355908540245907012e+00
1	7.922172787366194235e+00
1	8.168252594116644616e+00
1	8.285556081777791348e+00
1	8.431119365450909342e+00
1	7.811394174255032574e+00
1	8.309125750560895085e+00
1	8.242776446417439118e+00
1	8.498361653646812286e+00
1	8.338894513788458696e+00
1	8.384476690903909457e+00
1	8.209793222214075925e+00
1	8.192606416481899245e+00
1	8.271834048893266456e+00
1	8.246229028885172951e+00
1	8.521511258399900868e+00
1	8.648600664908240532e+00
1	8.742921518606715736e+00
1	8.254833835718708102e+00
1	8.538471832358924374e+00
1	8.127437609971249088e+00
1	7.957546096966965798e+00
1	7.952203466523109832e+00
1	7.995384651625235151e+00
1	8.171342237483072424e+00
1	8.084707436083862220e+00
1	7.729815393282010838e+00
1	7.898696061191132323e+00
1	7.439168028355410023e+00
1	7.537488318467733706e+00
1	7.890714561743508604e+00
1	7.727701770244246759e+00
1	7.592908590622461595e+00
1	7.447176371684021134e+00
1	7.642630815091600027e+00
1	7.456789641787791467e+00
1	7.117005630802781369e+00
1	6.948835686132920131e+00
1	7.164353462441311216e+00
1	7.173054652628564121e+00
1	6.711821576083639940e+00
1	7.294345994968022495e+00
1	7.391171484578631379e+00
1	6.970441807941466728e+00
1	7.091497001670349576e+00
1	6.957998808866699747e+00
1	7.010881530157846875e+00
1	6.956386530111981159e+00
1	6.361494530079234266e+00
1	6.378446886928037074e+00
1	6.538914885639664831e+00
1	7.211747345415393085e+00
1	7.083244129871558492e+00
1	6.356410128576821528e+00
1	6.722927429639205421e+00
1	6.399933673684681246e+00
1	6.364299458394936160e+00
1	6.064455595267173926e+00
1	5.746264432430340463e+00
1	5.633174308095767913e+00
1	5.740950248899605590e+00
1	5.915693878821823404e+00
1	5.846007427978801907e+00
1	5.878811627539092477e+00
1	6.194610291746581510e+00
1	6.249995738917137444e+00
1	6.720521317327439625e+00
1	6.347825284015388370e+00
1	6.308954549208914742e+00
1	6.621894709380240052e+00
1	6.124664503957688133e+00
1	6.218771151331951685e+00
1	6.370311841557772858e+00
1	6.490531805268071608e+00
1	6.477490783442619637e+00
1	6.548450048371651455e+00
1	6.956023959645112775e+00
1	6.884720379224998688e+00
1	6.613024308661720418e+00
1	6.732589058900508405e+00
1	6.661163775371685247e+00
1	7.032896268098913772e+00
1	6.640876791428476089e+00
1	6.642484082822420532e+00
1	6.899764573095957587e+00
1	6.955271928695532679e+00
1	6.541230470218630799e+00
1	7.239834634098387234e+00
1	6.941308652564967652e+00
1	7.145885400422572253e+00
1	7.355396160128096383e+00
1	7.394011176419603260e+00
1	7.538160457767090428e+00
1	6.957679865550400855e+00
1	7.060024479130126096e+00
1	7.292019465240208831e+00
1	7.353064344687022746e+00
1	6.840428201866111557e+00
1	7.153856513615272306e+00
1	7.375496389491750904e+00
1	7.634784902308090260e+00
1	7.503503577998817065e+00
1	7.603567754067096729e+00
1	7.771432168565517884e+00
1	6.950112536817373510e+00
1	6.517969915763295319e+00
1	6.530059842550303806e+00
1	6.455004584824772351e+00
1	6.147875494314242850e+00
1	6.376013167706697793e+00
1	6.341528233187502472e+00
1	6.710158655304893749e+00
1	6.619792823158758388e+00
1	6.633478161704415399e+00
1	6.621725466484841505e+00
1	7.160989468466521402e+00
1	7.037808996205907164e+00
1	7.010068452487835167e+00
1	6.567623248336571962e+00
1	6.571210205648149838e+00
1	6.529420746098582029e+00
1	6.796572413925082934e+00
1	7.270288736723438561e+00
1	7.568094051550326107e+00
1	7.650300099248017460e+00
1	8.026489193833528546e+00
1	8.099763502599817144e+00
1	8.321882821954108778e+00
1	8.181037542021057263e+00
1	8.169400312779384166e+00
1	7.907408639607616863e+00
1	7.398007576733088619e+00
1	7.859756279932476275e+00
1	7.642520668584803722e+00
1	7.356946868762684666e+00
1	7.205933876250361969e+00
1	6.973482196092013474e+00
1	6.950416929652961429e+00
1	6.894012130771280944e+00
1	6.726817635244372262e+00
1	6.168900840594916168e+00
1	6.174832813750146698e+00
1	6.068257827170163488e+00
1	6.288279265640777993e+00
1	6.075999723087746496e+00
1	6.424240578185546724e+00
1	6.133120429653039274e+00
1	6.437773638629498585e+00
1	6.010930369801856799e+00
1	6.205123416749699139e+00
1	6.175334841117022577e+00
1	6.014002774667794426e+00
1	5.575775398883279443e+00
1	5.500378838741816878e+00
1	5.389711030272398062e+00
1	5.200123401616383312e+00
1	5.008495412962767013e+00
1	5.407936747608628636e+00
1	5.408926340642825181e+00
1	5.307130957990129794e+00
1	5.271145299595101363e+00
1	5.516606965766410298e+00
1	5.428030263706853376e+00
1	5.236255904080073798e+00
1	5.251472983598124422e+00
1	5.106022846099611989e+00
1	5.165993799976209111e+00
1	5.031275456869999552e+00
1	4.947598595584659975e+00
1	4.795203418534994100e+00
1	4.964172485216120201e+00
1	5.264854155606721875e+00
1	5.305307167775120014e+00
1	5.529290864119322357e+00
1	5.646102382191371838e+00
1	5.780973820911502692e+00
1	5.953380142296178512e+00
1	5.567531960110372324e+00
1	5.727569367672057155e+00
1	5.694811128152728941e+00
1	5.299449217488411357e+00
1	5.360403344975594564e+00
1	5.465439551136989316e+00
1	5.575086414270841395e+00
1	5.768421567860173127e+00
1	6.023150746478426854e+00
1	5.703200582252507367e+00
1	5.742835038646783019e+00
1	5.677267860019042267e+00
1	5.968601427202516518e+00
1	6.398530217628708883e+00
1	6.134315247658893355e+00
1	6.318889278943444765e+00
1	6.063572123134417957e+00
1	6.163006958131640012e+00
1	6.317526299221611019e+00
1	5.822492174996073189e+00
1	5.983306584876386225e+00
1	5.732400364484286470e+00
1	5.713287201676472193e+00
1	5.916767765507766619e+00
1	5.927310938280242247e+00
1	5.873304257696817743e+00
1	6.416248413002779927e+00
1	6.339919618022295644e+00
1	5.969035902724396436e+00
1	6.065957143551115927e+00
1	6.115617711117749877e+00
1	6.389581804684846489e+00
1	6.248235893968383969e+00
1	6.223692920557378550e+00
1	5.918149884298220975e+00
1	6.256742338796481562e+00
1	6.714164356948721490e+00
1	6.736904460282654661e+00
1	6.750355053845387587e+00
1	6.769433783373369096e+00
1	7.017178189482081052e+00
1	6.683657094607792004e+00
1	6.511832375152789787e+00
1	6.773005293106605151e+00
1	6.886973084323902761e+00
1	6.921537254421780361e+00
1	6.996867266037518185e+00
1	6.847327724935334814e+00
1	6.792107063982504300e+00
1	6.957287096861749731e+00
1	7.130559594367523957e+00
1	6.686241701857403186e+00
1	6.955300664177535452e+00
1	7.265730501764867455e+00
1	6.917192323758141193e+00
1	7.357302156846158070e+00
1	7.544121303468480200e+00
1	7.762870205586375860e+00
1	7.314181934317249834e+00
1	7.365884315901439550e+00
1	7.520697365395973222e+00
1	7.839001992488071835e+00
1	7.426359005148166936e+00
1	6.778542366987813317e+00
1	6.867952311521116293e+00
1	6.682753717736869881e+00
1	7.204322964907238891e+00
1	6.807215018503463888e+00
1	7.332994452306980548e+00
1	7.092665821181174834e+00
1	6.996591590518091763e+00
1	7.314510513626227173e+00
1	7.545457949790657537e+00
1	8.085117009605006899e+00
1	7.908987667884065154e+00
1	7.671623437214304175e+00
1	7.951556755689614953e+00
1	7.674515058180882754e+00
1	7.777086119045607759e+00
1	8.210695073650313702e+00
1	7.770320192243940660e+00
1	7.416007565199499219e+00
1	7.214635160279770254e+00
1	7.104440703023127135e+00
1	7.154944272618180889e+00
1	7.423596146916416672e+00
1	7.271557159056012409e+00
1	7.005019012227397646e+00
1	6.836321950119931934e+00
1	7.581524120549365975e+00
1	7.633304591713265808e+00
1	7.701187947804102762e+00
1	7.938565246742052217e+00
1	8.080818461846646983e+00
1	7.883655757314394386e+00
1	7.978826410751631570e+00
1	8.089666653342870717e+00
1	7.955131505919804447e+00
1	7.538806378954416409e+00
1	8.053181152865972692e+00
1	8.169405355126460933e+00
1	7.564457785676018453e+00
1	7.812044728936903937e+00
1	7.689307574752845653e+00
1	7.598779004295483475e+00
1	7.832520530268660686e+00
1	7.932999521805581544e+00
1	7.599503671863047316e+00
1	7.589555984462450056e+00
1	7.844554264094524498e+00
1	8.024541392937317497e+00
1	8.251398509173441198e+00
1	8.095138799292557863e+00
1	8.189202196563096336e+00
1	8.321813690603114821e+00
1	8.466910781529003671e+00
1	8.115010981106863142e+00
1	8.378881442492755127e+00
1	7.935124961510239494e+00
1	8.002488738315575389e+00
1	7.758789696671626324e+00
1	7.599551629620967752e+00
1	7.319719479102989368e+00
1	7.081342598003272037e+00
1	6.446673024219817805e+00
1	6.294153728435071926e+00
1	6.366541993794582410e+00
1	6.375449163179609080e+00
1	6.266939667651872270e+00
1	5.644557534102265350e+00
1	6.283422885006217484e+00
1	5.824987600791116549e+00
1	5.770172173655563341e+00
1	5.474665204925107886e+00
1	5.415668543786197553e+00
1	5.163409440958627528e+00
1	5.326545111662111864e+00
1	5.162071937007882916e+00
1	5.642401251336307766e+00
1	5.483468289244191496e+00
1	5.550563014688208341e+00
1	5.766523468516113304e+00
1	5.908972970496481736e+00
1	5.860837144844958324e+00
1	6.057289224378065384e+00
1	5.919338412894702195e+00
1	5.500997131654878913e+00
1	5.802771262998485113e+00
1	5.605153586097289420e+00
1	5.944541001486947529e+00
1	5.986385447165003981e+00
1	6.190854314749471676e+00
1	6.055097679298551583e+00
1	6.272984589111255005e+00
1	6.206235093208281484e+00
1	6.601198360153866851e+00
1	6.928284982524452573e+00
1	7.047263572042544055e+00
1	7.350509309751380727e+00
1	7.502320069099239319e+00
1	7.293445468826711853e+00
1	7.638086636963333120e+00
1	7.727436986815595432e+00
1	7.691966450655157495e+00
1	7.466483116980612067e+00
1	7.580273519051140774e+00
1	8.205721196644235604e+00
1	8.392806764426625321e+00
1	8.171389448843253689e+00
1	8.395858773925471752e+00
1	8.273250605195439533e+00
1	9.019553252069842486e+00
1	9.211004769325811026e+00
1	8.915695926449746622e+00
1	9.099095793264849519e+00
1	9.261246689020225631e+00
1	9.368121554862089084e+00
1	9.367118120367864620e+00
1	9.136731875039700412e+00
1	8.698548917442030515e+00
1	8.436673089138670534e+00
1	8.454011517597750824e+00
1	8.800980608229318491e+00
1	8.751976025708639639e+00
1	8.672879103604010709e+00
1	9.175429246617511581e+00
1	9.442241840634396866e+00
1	9.189843316001429230e+00
1	9.341053690813504673e+00
1	9.588743244346348504e+00
1	9.598325585090382361e+00
1	9.563639821110809791e+00
1	9.457304454917666803e+00
1	9.188330678122134998e+00
1	8.888229215641221259e+00
1	8.749451920805718430e+00
1	8.500853718519774560e+00
1	7.832810220502187448e+00
1	7.701907459269056844e+00
1	7.613739212269186041e+00
1	7.713725485030608731e+00
1	7.947728967139207512e+00
1	8.015839455992370688e+00
1	8.228370111534733411e+00
1	7.672909172295255154e+00
1	7.622875651233735006e+00
1	7.897464548514964378e+00
1	7.645159761988243652e+00
1	7.934586225781700364e+00
1	7.891373335523057975e+00
1	8.304950971893642730e+00
1	7.956469931726956268e+00
1	7.676359667697346900e+00
1	7.943434378768086113e+00
1	8.230127809472762124e+00
1	8.186692798463937493e+00
1	8.615407959518735836e+00
1	8.446813685021366425e+00
1	8.454575950109958882e+00
1	8.329721058371967857e+00
1	8.280720453666672753e+00
1	8.516330442786813393e+00
1	8.721299585601522963e+00
1	8.711716294742252842e+00
1	8.818023184581996077e+00
1	8.358427373778329894e+00
1	8.266335945861342793e+00
1	8.052488381820266383e+00
1	7.999944778207151330e+00
1	8.249853961097032951e+00
1	8.454241487481940709e+00
1	8.136415794594849871e+00
1	7.537415126230739837e+00
1	7.550301695987096551e+00
1	7.849247141101664660e+00
1	7.858884415020622960e+00
1	7.846736121765630401e+00
1	7.521003933192430324e+00
1	7.499134366935309437e+00
1	7.456557255857595656e+00
1	7.691307344605071705e+00
1	8.338406803374034837e+00
1	8.112018544539807863e+00
1	8.245227432523901001e+00
1	7.600189447922661934e+00
1	7.319369330150967912e+00
1	7.619600207343578901e+00
1	8.023774376006977960e+00
1	8.319666648849805668e+00
1	8.589682930646894476e+00
1	9.035972219640726166e+00
1	8.817287236133052986e+00
1	9.507474601847841100e+00
1	9.195989983831461601e+00
1	9.423352089601364057e+00
1	9.248506244679793653e+00
1	9.080165753636331161e+00
1	8.775867554132670278e+00
1	8.744640527859008472e+00
1	8.787937810799380856e+00
1	8.679841414878829653e+00
1	8.777887950706812603e+00
1	8.974371057238810678e+00
1	8.524377233651772912e+00
1	8.789938654845974142e+00
1	8.618373238273013826e+00
1	8.760236025545765415e+00
1	8.390291730359427547e+00
1	8.044424597620970729e+00
1	7.818506763041245478e+00
1	7.846725429217535464e+00
1	8.148258594583554171e+00
1	8.348718882570958399e+00
1	8.579913750235487413e+00
1	8.703370393235422497e+00
1	8.327760140024556890e+00
1	8.330733016241358868e+00
1	8.557943395519288288e+00
1	8.201154188675921830e+00
1	7.757132152410747494e+00
1	7.870280095869015113e+00
1	7.932260837442915324e+00
1	8.067897529594423744e+00
1	8.597751862124811240e+00
1	8.034428600356582351e+00
1	7.759318177979798392e+00
1	8.126252008244243541e+00
1	7.937679462881510162e+00
1	8.123167699835200040e+00
1	7.761755410712298797e+00
1	7.761682588517384573e+00
1	7.415844490021500590e+00
1	7.287882532375555833e+00
1	7.567889873175269955e+00
1	7.473172159305971896e+00
1	7.435973877552388700e+00
1	7.487891962897186282e+00
1	7.805068761468479721e+00
1	7.685231285219053632e+00
1	7.242615781183043389e+00
1	7.385289750165507705e+00
1	6.993040913224611188e+00
1	7.358170082952769420e+00
1	7.037916458896079419e+00
1	7.310998487951114733e+00
1	6.921699327398001422e+00
1	6.910453701335454113e+00
1	7.184480282803304974e+00
1	7.024303837742006174e+00
1	6.889509278435778761e+00
1	7.432755877041991255e+00
1	7.525143062811978645e+00
1	7.143711189525546068e+00
1	7.474154459566308084e+00
1	7.084060596067018878e+00
1	7.103569107467508026e+00
1	7.457706209766942429e+00
1	7.750233556193212969e+00
1	7.469314273143910832e+00
1	7.774893374901487242e+00
1	8.063732325930939027e+00
1	8.062833845954136436e+00
1	8.187475487036783406e+00
1	8.408871448724760000e+00
1	8.659172281893411594e+00
1	8.541434195138974061e+00
1	7.725007888098665454e+00
1	7.378252472794518013e+00
1	7.545180566815098189e+00
1	7.922552079294779226e+00
1	8.015267061982086716e+00
1	7.911195023451282005e+00
1	8.093782659032944693e+00
1	8.501239738318915329e+00
1	8.202779370388515900e+00
1	8.659403703044750600e+00
1	8.833870791297989911e+00
1	8.477688341732990907e+00
1	8.345416274874031259e+00
1	8.382561463837410187e+00
1	8.338850876383620658e+00
1	8.367776310243543847e+00
1	8.127317125323052949e+00
1	8.419084108544316436e+00
1	8.304543158498404409e+00
1	8.248121413442436989e+00
1	8.741425965782180896e+00
1	8.309196058127515272e+00
1	9.154733392043715057e+00
1	8.937868316339445229e+00
1	8.861394177078375733e+00
1	8.386591122454207792e+00
1	9.329090204048188895e+00
1	8.773377672410491712e+00
1	8.580038484366804497e+00
1	8.316945668877890441e+00
1	8.168119267368266989e+00
1	7.990123496235912448e+00
1	8.090670140876877525e+00
1	8.056945541095052121e+00
1	7.861187529231284721e+00
1	8.197438095621420118e+00
1	8.449705720785633645e+00
1	7.953053967738338947e+00
1	7.921655109352536250e+00
1	7.955053730683972368e+00
1	8.241295604884680159e+00
1	8.028387442055032963e+00
1	7.677144254910172272e+00
1	8.055201931292771178e+00
1	8.317513127388265204e+00
1	8.186417894822300312e+00
1	8.174127460371950704e+00
1	8.044416534626952497e+00
1	7.343732105902263996e+00
1	7.749526362556617975e+00
1	7.699089099640495704e+00
1	8.162686221239486173e+00
1	8.171220079612044884e+00
1	7.992961200322785231e+00
1	7.581201861525696195e+00
1	7.707546034972110327e+00
1	7.782907059231193969e+00
1	7.478856128252177271e+00
1	7.246952604329431225e+00
1	7.494895807659679221e+00
1	8.193317523942274860e+00
1	8.056222682308499472e+00
1	8.651934568071714793e+00
1	8.803088271378831209e+00
1	8.970964973822830757e+00
1	8.955282471794417276e+00
1	8.774189561206219068e+00
1	8.619332815705366357e+00
1	8.110800234806426090e+00
1	8.041076822410097691e+00
1	7.965540151603473618e+00
1	7.932840957816598149e+00
1	8.021562456625007442e+00
1	8.344489089965518858e+00
1	8.280902798874336668e+00
1	8.344085072321849594e+00
1	8.828948876898035536e+00
1	8.729624807078954163e+00
1	8.548244527495990397e+00
1	8.006300341471090931e+00
1	8.635325423458827032e+00
1	8.315011140411860069e+00
1	8.398804106809544479e+00
1	8.411260214718085493e+00
1	8.347450702746359141e+00
1	8.405692270895688267e+00
1	8.021350196828954893e+00
1	8.638677365321921542e+00
1	8.509627630690262734e+00
1	8.589005009355433984e+00
1	8.327040825186101003e+00
1	8.069658701815706436e+00
1	7.744243991798605897e+00
1	7.877454443082214652e+00
1	7.561671482116113729e+00
1	7.620178741135461564e+00
1	7.129439283530814464e+00
1	6.858970792294107888e+00
1	6.976933701494399287e+00
1	6.929176975604629085e+00
1	6.920045872149316324e+00
1	6.800770463641009123e+00
1	6.241575886843421017e+00
1	6.171001399831474110e+00
1	6.319293637082834536e+00
1	6.483882662092443461e+00
1	7.051994263619925540e+00
1	6.994291520194039435e+00
1	7.009416137767537691e+00
1	6.990434035088254561e+00
1	6.596334381473023534e+00
1	6.395267727386713119e+00
1	6.306200795688827299e+00
1	5.941780358093161851e+00
1	5.805097120851629988e+00
1	5.955967012191065280e+00
1	6.215039428211373895e+00
1	6.197499887154446441e+00
1	5.925398246889432841e+00
1	6.207044258276092741e+00
1	6.200238394984617152e+00
1	6.634163630089753738e+00
1	6.429309236306866460e+00
1	6.059940795376981271e+00
1	5.505989503074110836e+00
1	5.400046366701975131e+00
1	5.900380057274075440e+00
1	5.952988095413751068e+00
1	6.069294144003005265e+00
1	5.614135379454449293e+00
1	5.594221348068580291e+00
1	5.567303186002712678e+00
1	5.546460641337598751e+00
1	5.575566288641265800e+00
1	5.384281173318404612e+00
1	5.877715959223160702e+00
1	5.688683200502685722e+00
1	5.464209746778863952e+00
1	5.339288088003008248e+00
1	5.024159055789976236e+00
1	5.467263940268052735e+00
1	5.320430773797900414e+00
1	5.193309909853741857e+00
1	5.102565463081863761e+00
1	5.036795569627727787e+00
1	4.847031724546974729e+00
1	4.899100972314211155e+00
1	5.429747549178511434e+00
1	5.720827025687364120e+00
1	5.525864421041619678e+00
1	5.282247053105040280e+00
1	5.399199819120499733e+00
1	5.586914430236418205e+00
1	5.764049734826712346e+00
1	5.254120379145208020e+00
1	5.860618706900784680e+00
1	5.921617781921148627e+00
1	6.100630395631903902e+00
1	6.221808110150050197e+00
1	6.190492692887424653e+00
1	6.182983555951142129e+00
1	6.110226585084356010e+00
1	6.558320077950122062e+00
1	6.666532389831821170e+00
1	6.965552567508279225e+00
1	6.715890582862281910e+00
1	6.580410417157651182e+00
1	7.111464203095090753e+00
1	6.734318747418278406e+00
1	7.303113470636282578e+00
1	6.807193810387611954e+00
1	7.008243663308634908e+00
1	6.088245589625655541e+00
1	6.719069315227176098e+00
1	6.096936378923603073e+00
1	6.392001009975879278e+00
1	6.495568769418091470e+00
1	7.001036202937854114e+00
1	6.640783065451440592e+00
1	6.882379086496531073e+00
1	6.926659840672843238e+00
1	6.946035007691061303e+00
1	7.148119228910195133e+00
1	6.860553098382355053e+00
1	6.992087558711425288e+00
1	6.816953728174056870e+00
1	7.122396937398488781e+00
1	7.826408515825193035e+00
1	7.601325422340281079e+00
1	7.406549390145259260e+00
1	6.812706858507206142e+00
1	6.990590633172907964e+00
1	6.989445048539914218e+00
1	6.586060946439378228e+00
1	6.719165791481165328e+00
1	6.449652855847014088e+00
1	6.650677577682634123e+00
1	6.560824805654090319e+00
1	6.834080663070936090e+00
1	6.301050724597151209e+00
1	6.419159338779459212e+00
1	6.418338151340071462e+00
1	6.000857983788344896e+00
1	5.641840299416100990e+00
1	5.291602799387018052e+00
1	5.425062195095013529e+00
1	5.353484594857627066e+00
1	5.643011172284202459e+00
1	5.524293335710019015e+00
1	5.425161292847345607e+00
1	5.736339586444739957e+00
1	5.947230719506038987e+00
1	6.023651237551171711e+00
1	6.139136889068323555e+00
1	6.299144088694180077e+00
1	6.215859867235107750e+00
1	7.078032155309401219e+00
1	6.620279541787295940e+00
1	6.498463994505034869e+00
1	6.653056083885465988e+00
1	6.292632990079325417e+00
1	6.906426507291995698e+00
1	6.699361886375164055e+00
1	6.589906789342936833e+00
1	6.496112763097361409e+00
1	6.295324649086777136e+00
1	6.555359347274811732e+00
1	6.575502149238373839e+00
1	6.571158763855885709e+00
1	6.371260988521584956e+00
1	6.575189582985446535e+00
1	6.822503689069204569e+00
1	6.176195809708099560e+00
1	6.483356130036239229e+00
1	7.186604584881819413e+00
1	7.281750531110584568e+00
1	7.209042248811493359e+00
1	6.876148505599706695e+00
1	7.045513903426333435e+00
1	6.277222913122685100e+00
1	6.435166715772376200e+00
1	6.470256969279540193e+00
1	6.465714101314528506e+00
1	6.828408257776121815e+00
1	6.250161562046899988e+00
1	5.873692107882488855e+00
1	6.163377313612740771e+00
1	6.426024514644565144e+00
1	6.495415935908245508e+00
1	5.605523160676860073e+00
1	5.505270192078378422e+00
1	5.596561585129453675e+00
1	5.458755765898661849e+00
1	5.077481747979892823e+00
1	5.113810589565345843e+00
1	5.358489103498471628e+00
1	5.547117105875853049e+00
1	5.568938754491866483e+00
1	6.011681948303420064e+00
1	6.229381743168797669e+00
1	6.456225432435596545e+00
1	6.270774625382065537e+00
1	6.375466436274311199e+00
1	6.322748894839127942e+00
1	5.849547573402829492e+00
1	6.362491344017945138e+00
1	6.514643299250652220e+00
1	6.643541513463832260e+00
1	6.304817738696876894e+00
1	6.219028314062731155e+00
1	6.542500287591996866e+00
1	6.738217726728713330e+00
1	6.586180693571159317e+00
1	6.307183406210457477e+00
1	6.427822359275381814e+00
1	6.759345046679764657e+00
1	7.352614074246330844e+00
1	6.840997573020705325e+00
1	6.830427448571041893e+00
1	7.096191595963651011e+00
1	6.712669024591156663e+00
1	6.348841440135648106e+00
1	6.035268178047001442e+00
1	6.613501325480473980e+00
1	6.319464399092925788e+00
1	6.265435053115918862e+00
1	6.144122983610962763e+00
1	6.348627901942847096e+00
1	6.825562213899159403e+00
1	6.287786578187535724e+00
1	6.024814431864852438e+00
1	6.174847211332227914e+00
1	6.338616188623498182e+00
1	6.190550656432737497e+00
1	6.521344320975503983e+00
1	6.501272053625242187e+00
1	6.504846581171903175e+00
1	6.249829990716957440e+00
1	5.816220122661304615e+00
1	5.710202501980924161e+00
1	5.500929268920172532e+00
1	6.044708813122839253e+00
1	6.008210284090110598e+00
1	5.981388420265853156e+00
1	5.924409034144066055e+00
1	6.057258717259490943e+00
1	6.254821703455805348e+00
1	6.605264283228979849e+00
1	6.446891544696968346e+00
1	6.772035799987710547e+00
1	6.769745168580532102e+00
1	7.342024462333646362e+00
1	7.246721200240304306e+00
1	6.774557811054483736e+00
1	6.867567593236531209e+00
1	6.637145501870337583e+00
1	6.309286823976385961e+00
1	6.671694124063551001e+00
1	6.351787088323147756e+00
1	5.996862305481282185e+00
1	5.954472971136434367e+00
1	5.981426483300911201e+00
1	5.678659569564857179e+00
1	5.869219850754996415e+00
1	6.075913381108429157e+00
1	6.121991015537418868e+00
1	6.162447500437313153e+00
1	5.996984236822545000e+00
1	5.519519623722566770e+00
1	5.325414603777008260e+00
1	5.685938419555274237e+00
1	5.760697208615995990e+00
1	5.455747751124889078e+00
1	5.899934031030231729e+00
1	6.115356101196448790e+00
1	6.003348038677581933e+00
1	6.194790112126380421e+00
1	6.005030469895038969e+00
1	6.200783760745859574e+00
1	6.504158027781461016e+00
1	6.509008492378236532e+00
1	6.175822214232730367e+00
1	5.953167816187578509e+00
1	6.327923200716939256e+00
1	6.288808270662416433e+00
1	6.267273151851335378e+00
1	6.816046350527988906e+00
1	6.889676636948155242e+00
1	6.826380349886894905e+00
1	7.397121882950681737e+00
1	7.013945082108527629e+00
1	7.156093591515948482e+00
1	7.266911926407315647e+00
1	7.481450994136602084e+00
1	7.304959933113906345e+00
1	7.429923320291463185e+00
1	7.519483051029409282e+00
1	7.444606535125421587e+00
1	7.090617857973959381e+00
1	6.491390351129181724e+00
1	6.551522240181392398e+00
1	6.694174391056786355e+00
1	6.928500609483856820e+00
1	6.726875014141190157e+00
1	7.003790630632939163e+00
1	6.770204160994095055e+00
1	6.377884339450632822e+00
1	6.241299874533241088e+00
1	6.238219528061749841e+00
1	6.627600384362200892e+00
1	6.489393504940902169e+00
1	6.802342316607455253e+00
1	6.635495782981783108e+00
1	6.698503884852804013e+00
1	6.719915858940047393e+00
1	6.675717308303682707e+00
1	6.775862139999422773e+00
1	6.612066967369783832e+00
1	6.999808685592245894e+00
1	6.971609607302005962e+00
1	7.122102538710787023e+00
1	6.983867081940094756e+00
1	6.687386646852104377e+00
1	6.993270886530777553e+00
1	6.512845428573789341e+00
1	6.584274754175237554e+00
1	6.443186487497627901e+00
1	6.602028911225419350e+00
1	6.575215594614005177e+00
1	6.550718005001569644e+00
1	6.297717667014608445e+00
1	7.037299909631506090e+00
1	7.259060448688864575e+00
1	7.068221948639105356e+00
1	7.233722656392342465e+00
1	7.014327699147794526e+00
1	6.801273758120289337e+00
1	6.845223634930261092e+00
1	6.854721261951923772e+00
1	7.051667344279989535e+00
1	6.589971625523505239e+00
1	6.484058862402556578e+00
1	5.877963807127904339e+00
1	5.807795178747547027e+00
1	6.471280397776621562e+00
1	6.161507765970078765e+00
1	6.091281283986359263e+00
1	6.256435131843325337e+00
1	6.178063151485335247e+00
1	6.298828166263573891e+00
1	6.508548100033402228e+00
1	6.690286114171782650e+00
1	6.794259682562191927e+00
1	6.857377182515553393e+00
1	6.869329771222930425e+00
1	7.131940100085449430e+00
1	6.901319443930291619e+00
1	6.903691252552819790e+00
1	7.020926549159929309e+00
1	6.826211911399372667e+00
1	7.220414380699265777e+00
1	7.083110775338953502e+00
1	7.274467049921504724e+00
1	6.750071654594843373e+00
1	7.154801102058573115e+00
1	7.214870433222444035e+00
1	7.824776874903526469e+00
1	7.996167873235846990e+00
1	8.169511671675872222e+00
1	7.984301221330593279e+00
1	7.888739017836980949e+00
1	7.866075028093354682e+00
1	7.701660460662025365e+00
1	7.016336302003143288e+00
1	7.178744830855828596e+00
1	6.729949941943803360e+00
1	6.735189533565201003e+00
1	6.996414659377026446e+00
1	7.126477140321810566e+00
1	7.072592502345616872e+00
1	7.189364596175834343e+00
1	6.819608312056231192e+00
1	6.923711196134825663e+00
1	7.048972648540651420e+00
1	7.627848762143028871e+00
1	7.296407956651670190e+00
1	7.304196455260951737e+00
1	7.248848553222587476e+00
1	6.595499652168642868e+00
1	7.199474452647768530e+00
1	7.156545465880824075e+00
1	6.594072929116875592e+00
1	6.090439775468277084e+00
1	6.124976824155615063e+00
1	6.161369945076997645e+00
1	6.128290127724366876e+00
1	6.331293637827021925e+00
1	5.964912013570589089e+00
1	6.315263266703678546e+00
1	6.104710685994570341e+00
1	5.713252902802992139e+00
1	5.358231321387677326e+00
1	5.530146720297481444e+00
1	5.927568956654545751e+00
1	5.942842165744487204e+00
1	6.531560409319428828e+00
1	6.750885027959180107e+00
1	6.886028931436760203e+00
1	7.255450693961399189e+00
1	6.700332558720493381e+00
1	6.610755165483269913e+00
1	6.248622724711808907e+00
1	6.029479185052866619e+00
1	6.713111862974949773e+00
1	6.737936108313028249e+00
1	6.376372042404447882e+00
1	6.902157907279939053e+00
1	7.181563690081515183e+00
1	7.354962393396974996e+00
1	7.143314171311357264e+00
1	7.270419393626688986e+00
1	7.314416730773941389e+00
1	7.312400054297486740e+00
1	7.767312663801685169e+00
1	7.602709914974023597e+00
1	7.266396499672223008e+00
1	6.760943726869840908e+00
1	6.409458816742172438e+00
1	6.641705818636319592e+00
1	7.123879823036591397e+00
1	6.797053176525613694e+00
1	6.673894152726775886e+00
1	6.573690032270274486e+00
1	6.965740262813376660e+00
1	6.680990225194440413e+00
1	6.516257510073524273e+00
1	7.817602044244731374e+00
1	6.828757724047243904e+00
1	6.475522267402049614e+00
1	6.733660917695081238e+00
1	6.757519456712486772e+00
1	6.835323086706366347e+00
1	7.362802062741907960e+00
1	7.202853511411530185e+00
1	7.393561732237351691e+00
1	7.648645371832063944e+00
1	7.705791530887709406e+00
1	6.985001899633757283e+00
1	7.352869397412471031e+00
1	7.545703100628424309e+00
1	7.356640636158288338e+00
1	7.321994862442657848e+00
1	6.806800807157286748e+00
1	6.829779286866679122e+00
1	6.485574559622016899e+00
1	6.693459962905801142e+00
1	6.449222209184080512e+00
1	6.574748704470875005e+00
1	6.347317794740022556e+00
1	6.539750468573712006e+00
1	6.712008761567569870e+00
1	6.556631701073907692e+00
1	6.696514122824721582e+00
1	6.606106457172161051e+00
1	6.718220999434718621e+00
1	7.109712187662003302e+00
1	6.855816807319910389e+00
1	6.777136611160385016e+00
1	6.559947911519111052e+00
1	6.157872787551571747e+00
1	6.199973869443838659e+00
1	6.562042833333927128e+00
1	6.576832491382457846e+00
1	6.368595697331407735e+00
1	6.611312791512670373e+00
1	6.185617528751424565e+00
1	6.186588490204274926e+00
1	5.568624430134155645e+00
1	5.755414082081913740e+00
1	5.507202571360286569e+00
1	5.426178651343599668e+00
1	5.110488256099184667e+00
1	5.429459232821582937e+00
1	5.351302943184607308e+00
1	5.524928207878715192e+00
1	5.835699766669804056e+00
1	6.023264164325428993e+00
1	5.448289794070931613e+00
1	5.449702433176491390e+00
1	5.476643991619225993e+00
1	5.367926059267065675e+00
1	5.161222999783938725e+00
1	5.250865751606871079e+00
1	5.263853996599322294e+00
1	5.570402215861916417e+00
1	5.664808167011293527e+00
1	5.547493300292293483e+00
1	6.073734043957371043e+00
1	6.323097216320966218e+00
1	6.012160537481060274e+00
1	6.188439277014590623e+00
1	6.026044261968436011e+00
1	5.883617120701257086e+00
1	5.750344074078601153e+00
1	5.893989734091976906e+00
1	6.010872134641771503e+00
1	6.062099170912865098e+00
1	6.216363213756024741e+00
1	5.852364226158538685e+00
1	5.626359610268538702e+00
1	5.641365336600109970e+00
1	5.129147474233420212e+00
1	5.442334389564964958e+00
1	4.855581352654521510e+00
1	5.509585452382673054e+00
1	5.833471734585724100e+00
1	5.509633125114254071e+00
1	5.836390284403258910e+00
1	5.864040732288453128e+00
1	5.685630521792227832e+00
1	5.537551137673995427e+00
1	5.663704520679647914e+00
1	6.094739972614291901e+00
1	6.246295929898680654e+00
1	6.427803854246551651e+00
1	6.627322968862906727e+00
1	6.079186794225049262e+00
1	6.058898718650543636e+00
1	6.361367639957164144e+00
1	6.249582756401554029e+00
1	6.138490650639404578e+00
1	5.852849372518591942e+00
1	5.887518607795921177e+00
1	5.843326162730646089e+00
1	5.487960048492231735e+00
1	5.688889609593898555e+00
1	6.024792783188738454e+00
1	5.989449340412425826e+00
1	5.950797477794989021e+00
1	6.552798913219507249e+00
1	6.343222207074621366e+00
1	6.125326782995658803e+00
1	6.039026592829107365e+00
1	5.885103316735388113e+00
1	6.388739316551775183e+00
1	6.017904182647624722e+00
1	6.141534743827792298e+00
1	6.074379541291003548e+00
1	6.337612269380966445e+00
1	6.070604428152915233e+00
1	5.921475129166167584e+00
1	6.156262183261048904e+00
1	6.413799713740147013e+00
1	6.146993351596288235e+00
1	6.435899414272944874e+00
1	6.542226326886563470e+00
1	6.589948589289947201e+00
1	6.909040541736610308e+00
1	6.690828258226018121e+00
1	6.489390024157529524e+00
1	6.706877612527075705e+00
1	6.155632804168224226e+00
1	6.162942695063388321e+00
1	6.427199127543432589e+00
1	6.405238730189366514e+00
1	6.228299474476196806e+00
1	6.227029846380275124e+00
1	5.768560217068672280e+00
1	5.418861603125504800e+00
1	5.450013883439712714e+00
1	5.194307268439943392e+00
1	4.828862020517821207e+00
1	4.871616902591051179e+00
1	5.225429405862247911e+00
1	4.917359572467476347e+00
1	5.088538631596965622e+00
1	4.889566458583283648e+00
1	5.354447934091946415e+00
1	4.882569825347034431e+00
1	5.416276625116825727e+00
1	5.673512391600004534e+00
1	5.716554063078831405e+00
1	5.865428984235604659e+00
1	6.534756399482414935e+00
1	5.968376011311162799e+00
1	6.016749949813911869e+00
1	5.814316137098510140e+00
1	6.097171358140046848e+00
1	5.779562626817940973e+00
1	5.549275482082408395e+00
1	5.978663536020177638e+00
1	5.833906900109182558e+00
1	5.442246116968719072e+00
1	5.241474430454327482e+00
1	5.412626171533682751e+00
1	5.724000224774680845e+00
1	6.070431478246698376e+00
1	6.528029400614678401e+00
1	6.111203446749673418e+00
1	6.459474031123541238e+00
1	6.069462327057049578e+00
1	5.539778124131911952e+00
1	5.660283321178040339e+00
1	5.871523459177741877e+00
1	6.188347577084010176e+00
1	6.469225416472465184e+00
1	6.045094378122527701e+00
1	5.827347529828997175e+00
1	5.980922601786963000e+00
1	5.774076197593054793e+00
1	6.053849664350255289e+00
1	5.846051267260218509e+00
1	5.902327934680707600e+00
1	6.049823489911293706e+00
1	6.451676369060816540e+00
1	6.357483925417443338e+00
1	6.200933071403266439e+00
1	6.128060343687088185e+00
1	6.301141524679346517e+00
1	5.958991553001899533e+00
1	6.357499608521439249e+00
1	6.537340214189118370e+00
1	6.020709087627263756e+00
1	6.368225812998235646e+00
1	6.147481786388913960e+00
1	6.151319117888430554e+00
1	6.368746680302332486e+00
1	6.386387223869178342e+00
1	6.737108181994104328e+00
1	6.600041548127170365e+00
1	5.866032980713111300e+00
1	5.432508828119112287e+00
1	6.274880144397713799e+00
1	5.940157735468869049e+00
1	5.925719473478457289e+00
1	5.464094627273726523e+00
1	5.861802159418138203e+00
1	5.879683914259625332e+00
1	5.664755618615940236e+00
1	6.159706274765881062e+00
1	5.948231082044763696e+00
1	5.524291731046906406e+00
1	5.664031278693790306e+00
1	5.473500567496396130e+00
1	5.550679501638518865e+00
1	5.918463755215920052e+00
1	5.734756690455289352e+00
1	5.704183604174795086e+00
1	5.980771892122120903e+00
1	5.932330661035562613e+00
1	6.186594101608998919e+00
1	6.076946263208432342e+00
1	6.384931891124178804e+00
1	6.684213648409632391e+00
1	6.975693727582318537e+00
1	6.847856760453856495e+00
1	6.642780997269967180e+00
1	7.090412304727439441e+00
1	7.482086495186970332e+00
1	7.624726831870974664e+00
1	7.619764158130888809e+00
1	7.632243657027194317e+00
1	7.869412963194409194e+00
1	7.763841147069700632e+00
1	7.544642793845376616e+00
1	7.126801995792103384e+00
1	7.309441793216536531e+00
1	7.362640122551836086e+00
1	7.166293792501974735e+00
1	6.791918989851299493e+00
1	6.988602934553943768e+00
1	7.444254552237185685e+00
1	6.953768169567266177e+00
1	6.261565317904405958e+00
1	6.498013933917101248e+00
1	6.602273664329883829e+00
1	6.560431245943257217e+00
1	6.952167165744052468e+00
1	6.943698175830986585e+00
1	6.672434514115097137e+00
1	6.925291919133591101e+00
1	6.711521465646670848e+00
1	6.623749172845390554e+00
1	6.745652626943845931e+00
1	6.729965660238276470e+00
1	6.877358392258733133e+00
1	6.628197552337625531e+00
1	6.424572464433365937e+00
1	6.281676106087095590e+00
1	6.426477377873882624e+00
1	6.677510786327036207e+00
1	6.891414627349409017e+00
1	6.937375811129466996e+00
1	6.536090982357099399e+00
1	6.345610357542845748e+00
1	5.986932609996094001e+00
1	6.173097714880228182e+00
1	6.082705295280525171e+00
1	6.089184447312496751e+00
1	6.174808022516332429e+00
1	6.129153142845086499e+00
1	6.092401388767267001e+00
1	6.017429695123226452e+00
1	6.686344069320926842e+00
1	6.533546295990727337e+00
1	6.177804306861666817e+00
1	6.029129228394783269e+00
1	6.163733524956445997e+00
1	5.912966798654509581e+00
1	5.591529481914846222e+00
1	5.319442690475506552e+00
1	5.477274131376598021e+00
1	5.426583309619534390e+00
1	5.427218136013329364e+00
1	5.673682936239128338e+00
1	5.509578119074092228e+00
1	5.872494323167342323e+00
1	5.798490530463753068e+00
1	5.779114825369189745e+00
1	5.653812723260980277e+00
1	5.418393893910434578e+00
1	5.200321203695525085e+00
1	5.040001213810915814e+00
1	4.974642221306325496e+00
1	5.281082193854881091e+00
1	5.200129911407961991e+00
1	5.105100473614569090e+00
1	5.277433271998372533e+00
1	5.422940689882905119e+00
1	5.221596799633184460e+00
1	5.638828625372146242e+00
1	5.443615767091794844e+00
1	5.324588293015106721e+00
1	5.562792398227644597e+00
1	5.222321879144624646e+00
1	5.042746792348768992e+00
1	5.262353282440340507e+00
1	5.346811968940226478e+00
1	5.282436991470690124e+00
1	5.007430981772090561e+00
1	4.978971929230112892e+00
1	5.165410391415059976e+00
1	5.340205195344810640e+00
1	5.956106032868771827e+00
1	5.868362683130139423e+00
1	6.089314699420511623e+00
1	6.580084057586110369e+00
1	6.626378484627152510e+00
1	6.559958636856947578e+00
1	6.353251395080510733e+00
1	6.467652670834321604e+00
1	6.053932323554107597e+00
1	6.045815433006024975e+00
1	6.060625517206990054e+00
1	5.828070658226044642e+00
1	5.813042742998606904e+00
1	5.809644612811169395e+00
1	5.838462106649079608e+00
1	5.825487532578665473e+00
1	5.158726959235878873e+00
1	4.998082488852134908e+00
1	5.357369386038453918e+00
1	5.668619509864941897e+00
1	5.653582921885993429e+00
1	6.088445510854317178e+00
1	6.217124185490131794e+00
1	5.893897587738656796e+00
1	6.202287224725789194e+00
1	6.453358597433295429e+00
1	6.706797582905323907e+00
1	6.708213721599001644e+00
1	6.745679218883684491e+00
1	6.844702164601518923e+00
1	6.884135857100397438e+00
1	6.950721546289736708e+00
1	7.587806534383091162e+00
1	8.091500739633858075e+00
1	8.078810005192639920e+00
1	8.356418621830750126e+00
1	8.194246935453024960e+00
1	8.505701133948706527e+00
1	8.140184926587867409e+00
1	8.174260441554446643e+00
1	7.969543778231485298e+00
1	7.326212598377932927e+00
1	7.235299837623882624e+00
1	6.804148533791210873e+00
1	6.894897943623772285e+00
1	6.933406020580936691e+00
1	6.778187809012642617e+00
1	7.177539441077381177e+00
1	7.013220229107765213e+00
1	6.628551266721582458e+00
1	6.171522230868390579e+00
1	6.114856579903652722e+00
1	6.338096721554945745e+00
1	6.305813397882432447e+00
1	6.505747891903930658e+00
1	6.014876050520399531e+00
1	5.855669262964998900e+00
1	5.484877143968039270e+00
1	5.648868901330846626e+00
1	5.313259438275373725e+00
1	5.235071381653416012e+00
1	5.518203223916837707e+00
1	5.776555336736895363e+00
1	5.932321122125910229e+00
1	5.642223145103277382e+00
1	5.987648894188737358e+00
1	6.303951792840339685e+00
1	6.288929603107667354e+00
1	6.167381431877701381e+00
1	6.158560466639159792e+00
1	6.376985166813170736e+00
1	6.292625232688615178e+00
1	6.244168996969817975e+00
1	5.771749328160012737e+00
1	5.885435846124712711e+00
1	5.660818672381303429e+00
1	5.853603997473162401e+00
1	6.430269696189706785e+00
1	6.449416259497414039e+00
1	6.337595819639397554e+00
1	6.197999399048645053e+00
1	6.345740683049748476e+00
1	5.989867799819099226e+00
1	5.810792617689598316e+00
1	5.527565547831208903e+00
1	5.506365158965038198e+00
1	5.718368186480739190e+00
1	6.001298847277491078e+00
1	5.921029455335881764e+00
1	5.901242259721017014e+00
1	5.955814428001170668e+00
1	5.817883072672890954e+00
1	5.982799260204479275e+00
1	5.701433152181794917e+00
1	6.305185074107050092e+00
1	6.548226450466356319e+00
1	7.213470286529007680e+00
1	6.890158497857275854e+00
1	6.434519468270691434e+00
1	6.722679141896656496e+00
1	7.041191600216519575e+00
1	7.068689506803835343e+00
1	7.474463359368226811e+00
1	7.561900061525224537e+00
1	7.755755524447975446e+00
1	7.815967907585924301e+00
1	7.618567581984989623e+00
1	7.654282150024352305e+00
1	7.391987970480157877e+00
1	7.292552084727218720e+00
1	7.287147786813046757e+00
1	7.261835681773184170e+00
1	7.496597153990181006e+00
1	7.249391353101567681e+00
1	6.857543430542729190e+00
1	7.172879015481306908e+00
1	7.371040380366194356e+00
1	7.208979049234866210e+00
1	6.724718353391216041e+00
1	6.529728065478639820e+00
1	7.011823741146653077e+00
1	6.901541587267494116e+00
1	7.305960203759638283e+00
1	7.091673954421897186e+00
1	7.130876953349813085e+00
1	6.414691204813796510e+00
1	6.685984029283492447e+00
1	6.651276736177151427e+00
1	6.757526689947802367e+00
1	6.603657195580355577e+00
1	6.531597816090687125e+00
1	7.142419055144551443e+00
1	7.078311391556035836e+00
1	7.098956670137921421e+00
1	7.024572578706703041e+00
1	6.660399711214698648e+00
1	6.637179028735491926e+00
1	6.335973149520393477e+00
1	6.535850550260009939e+00
1	6.234987602507700011e+00
1	6.117244380108525448e+00
1	5.932856999519987795e+00
1	5.928449508496795417e+00
1	5.904961688403377984e+00
1	6.185194546920973480e+00
1	6.002579643271340970e+00
1	5.909335561749607280e+00
1	6.503130832012701923e+00
1	6.298845221703908592e+00
1	6.486056533865548701e+00
1	6.600587628665667062e+00
1	6.866540217372302912e+00
1	7.145758656810996534e+00
1	7.476775368449085413e+00
1	7.977803062332574413e+00
1	7.816536587953456738e+00
1	7.695486598771323905e+00
1	8.083900189974224659e+00
1	8.166327579365274758e+00
1	8.530353508910858196e+00
1	8.657401809254549718e+00
1	8.864889473937610731e+00
1	8.543927616000868142e+00
1	8.558386510012638837e+00
1	8.614182023943010691e+00
1	9.067590263646097881e+00
1	9.234482693848370616e+00
1	9.026302274081036359e+00
1	8.685746361872915600e+00
1	8.712460859677390701e+00
1	8.633673420934877996e+00
1	8.536664381441532612e+00
1	9.180274319251696014e+00
1	9.551906307655556816e+00
1	9.167114805684567713e+00
1	8.690271534883803994e+00
1	8.697635013567596829e+00
1	8.723388661243410169e+00
1	8.897384323790639371e+00
1	8.637885076633418535e+00
1	8.207470893174740212e+00
1	7.861909695862921765e+00
1	7.560520220702089844e+00
1	7.531709728429192729e+00
1	7.980654924290363716e+00
1	7.868491135896728217e+00
1	8.240376404206228855e+00
1	7.980670237042981618e+00
1	7.735332576729019749e+00
1	7.832996520628264570e+00
1	7.691997511736092363e+00
1	7.583480198901131786e+00
1	7.248208897571940312e+00
1	7.028278258631051045e+00
1	6.734627604174205473e+00
1	6.617311480237022536e+00
1	6.632919221736318427e+00
1	7.086839663244261622e+00
1	6.999751004294149759e+00
1	6.502581400752759144e+00
1	6.839714082534364969e+00
1	6.970759125551114543e+00
1	6.915808978973218224e+00
1	6.576801192250718131e+00
1	7.335900010903827706e+00
1	6.721037867834728452e+00
1	5.882533557358542886e+00
1	6.241610546037231089e+00
1	5.897268818442560345e+00
1	5.957595916674913283e+00
1	5.665272223054492962e+00
1	5.412486416203831752e+00
1	5.829406971355782119e+00
1	6.144265933204987817e+00
1	6.128735209650522542e+00
1	5.833428654166681326e+00
1	6.103262650131092037e+00
1	6.112070221688064464e+00
1	5.868822608595344548e+00
1	5.462121205856599104e+00
1	5.502388783292814445e+00
1	5.443094198143832330e+00
1	5.111743020284388095e+00
1	4.935686074385949418e+00
1	5.086491686918395594e+00
1	4.768958990033870471e+00
1	5.138031353715418525e+00
1	5.544046098022434421e+00
1	4.938445035864411636e+00
1	4.955841458609433481e+00
1	5.113378540510121084e+00
1	5.300345898724441618e+00
1	4.973863041014797481e+00
1	4.806266635250207031e+00
1	4.966191426929133179e+00
1	5.097700780755971550e+00
1	5.437878454457824695e+00
1	5.128842901917642472e+00
1	5.162642881615155943e+00
1	5.064465508600079602e+00
1	5.109162067358698600e+00
1	5.180670768839022777e+00
1	5.307240488059467687e+00
1	5.120014699096143929e+00
1	5.215140562014036973e+00
1	5.140048331218038946e+00
1	5.211582975498419756e+00
1	5.191563443190708504e+00
1	5.498119631233568505e+00
1	5.588194885248831234e+00
1	5.386079749749900891e+00
1	5.121905673899704858e+00
1	5.803096283148760470e+00
1	5.772896758967472230e+00
1	5.250951326627952831e+00
1	5.075355723091161231e+00
1	5.182098139747218113e+00
1	5.148092434759328206e+00
1	5.546426078048106056e+00
1	5.446384989217397887e+00
1	5.365923706797387283e+00
1	5.448825881129820026e+00
1	5.200896548144948284e+00
1	5.189901938053314900e+00
1	4.989121111454347002e+00
1	4.637548500798845730e+00
1	4.902684678022459330e+00
1	5.054246456728895609e+00
1	4.932142543196073703e+00
1	5.199351789176690275e+00
1	5.387737602640416235e+00
1	5.692445009508871223e+00
1	5.563421882853465839e+00
1	5.207019967053716059e+00
1	5.353874087523167624e+00
1	5.188385050409968891e+00
1	5.039913169535072512e+00
1	5.003441013751560362e+00
1	4.851452051918265340e+00
1	4.589983678024023739e+00
1	4.341573904702112685e+00
1	4.643704369127503284e+00
1	4.699612528271861045e+00
1	4.468720068803254009e+00
1	4.944524713305924912e+00
1	5.028385092987408100e+00
1	4.888302732902848113e+00
1	4.836052075405147477e+00
1	5.333579795194348883e+00
1	5.427603597315857620e+00
1	5.955821878885571685e+00
1	6.342149960697151201e+00
1	6.750913847371919907e+00
1	6.516532898920877059e+00
1	6.862591516986555007e+00
1	7.135947855442921650e+00
1	7.213650774057524195e+00
1	7.103733180126329927e+00
1	6.989108102825238866e+00
1	7.368473557633165250e+00
1	6.773717780250658294e+00
1	6.976167504671800579e+00
1	7.249283457529903885e+00
1	6.986631054790472639e+00
1	7.215649549725785761e+00
1	7.145909650167172167e+00
1	6.364840951608512043e+00
1	6.680577781671068749e+00
1	6.240205812801102425e+00
1	6.195996300710501004e+00
1	6.495167067499572511e+00
1	6.096712921197795509e+00
1	5.999473483564154996e+00
1	6.318041962297467506e+00
1	6.044851953827353519e+00
1	6.116845095187656511e+00
1	6.575585199333770170e+00
1	6.181578448144519733e+00
1	6.287054297997037189e+00
1	6.525048545424641411e+00
1	6.295278325895208305e+00
1	6.696193144837882194e+00
1	6.501328885457388296e+00
1	6.650800879963076007e+00
1	6.929777377733102206e+00
1	6.584971992953430941e+00
1	6.551394900391820819e+00
1	6.498049730199613627e+00
1	6.583846999169272962e+00
1	6.470057030326458403e+00
1	6.747170970088578024e+00
1	7.283901624472629344e+00
1	7.475590887252454131e+00
1	7.248237402799459161e+00
1	7.414600329998223494e+00
1	7.055601211563616637e+00
1	6.992865691079192203e+00
1	7.670314452643011371e+00
1	7.343624467269431300e+00
1	6.505468568634633186e+00
1	6.259633320268092049e+00
1	6.627133728411231495e+00
1	6.542526826232905712e+00
1	6.422160277089852265e+00
1	6.049191979369222594e+00
1	5.861810626188105111e+00
1	6.259312432462460052e+00
1	6.678291630054409289e+00
1	6.544223946862311792e+00
1	6.270306013307300752e+00
1	6.179299973503866283e+00
1	6.173124813294883495e+00
1	5.959481295818048530e+00
1	5.892419597394464859e+00
1	5.515266908615960695e+00
1	5.678576454838907495e+00
1	5.386576028064378185e+00
1	5.474653346611719762e+00
1	5.463159959528731235e+00
1	5.401488591673568429e+00
1	5.523798031663596397e+00
1	5.507266345915959427e+00
1	5.562610183882303438e+00
1	5.544242515219096390e+00
1	5.790871895995757690e+00
1	6.185318229472538398e+00
1	6.287140027923324936e+00
1	6.253327365334115484e+00
1	6.382683589375407252e+00
1	5.860274671495301568e+00
1	5.821291680386760703e+00
1	5.653473335887283291e+00
1	5.902763493578333964e+00
1	5.944850748158613918e+00
1	6.201814989740240591e+00
1	6.019968085519948886e+00
1	6.072132446586054222e+00
1	6.723842575369872065e+00
1	6.531018142066329801e+00
1	6.076591373048902511e+00
1	6.305075678403811779e+00
1	6.583030563826266501e+00
1	6.277953729264312166e+00
1	5.926348882285693342e+00
1	5.633068438391063637e+00
1	5.842355773361394000e+00
1	6.071220439846213068e+00
1	5.230030832271429730e+00
1	5.850090657967120578e+00
1	5.617243178941406789e+00
1	5.729893972985791173e+00
1	5.640837067215463740e+00
1	5.303167326950118721e+00
1	5.832201345242705948e+00
1	5.568066290067712032e+00
1	5.932789118846232057e+00
1	5.727567816840979376e+00
1	6.041489670784712551e+00
1	5.868391531375826808e+00
1	5.909311655555923970e+00
1	5.922821473224755273e+00
1	6.155273114463311934e+00
1	6.198786863647749001e+00
1	6.001062821921715695e+00
1	6.370197655209380194e+00
1	6.713387624533442732e+00
1	6.884954881512236113e+00
1	7.356993750962413259e+00
1	7.644058016706494207e+00
1	8.005217216527690027e+00
1	7.466236531991634173e+00
1	7.760658324394813512e+00
1	8.036690747936068746e+00
1	7.863567747352653292e+00
1	7.687643085108707197e+00
1	7.715541734955953856e+00
1	7.669247274560832217e+00
1	8.243082891293463277e+00
1	8.142580672611773096e+00
1	8.340931937812433361e+00
1	8.298704704830795365e+00
1	8.218439103574525006e+00
1	8.051643233551029510e+00
1	7.464935622643286806e+00
1	7.372238953427391550e+00
1	7.336419185394933429e+00
1	7.766378153423194597e+00
1	7.944668622792494972e+00
1	8.246011282637857320e+00
1	8.894072605414336863e+00
1	8.495744361421529334e+00
1	8.629953853641685768e+00
1	8.860252797044937623e+00
1	8.741471302723484271e+00
1	8.912827461093208115e+00
1	8.612245072757264808e+00
1	8.304945022445188840e+00
1	8.117063482662191021e+00
1	7.950126807377563054e+00
1	8.833482528789328825e+00
1	8.970864347691534846e+00
1	8.274839394252563096e+00
1	8.847513028562318027e+00
1	9.213178330240241465e+00
[truncated: 398,000 more rows]
