# Supplementary material for: Predicting scale-dependent chromatin polymer properties from systematic coarse-graining
Source: Nat Commun. 2023 Jul 11;14:4108. doi: 10.1038/s41467-023-39907-2 (PMC10336007; doi:10.1038/s41467-023-39907-2)
Supplement: Supplementary file 4 — Source Data [file 41467_2023_39907_MOESM4_ESM.zip › source_data/source_data_supplementary/source_data_supplementary_fig_2/source_data_supplementary_fig_2d/rg_5mu_60deg.txt]

1	6.589804979266550511e+00
1	6.654291745106006850e+00
1	6.696367436093488834e+00
1	6.249127571414927473e+00
1	6.086787832729382508e+00
1	6.097676400120175977e+00
1	6.469358374545690182e+00
1	6.218766907023904444e+00
1	6.119802488494649140e+00
1	6.001751917584554619e+00
1	5.859078559076468018e+00
1	5.958282617874943732e+00
1	5.727992962593541293e+00
1	5.926503319831269323e+00
1	5.300905633266629557e+00
1	5.279024728843944914e+00
1	5.170140358300143291e+00
1	4.967379204524473124e+00
1	5.108292927265463135e+00
1	5.508725472530856315e+00
1	6.024219771113325628e+00
1	6.025836597876431888e+00
1	6.128432832515539275e+00
1	5.928710022961682924e+00
1	5.769098871576081144e+00
1	6.126578428237870355e+00
1	5.835477936746959138e+00
1	5.965296282594219512e+00
1	5.943923364266862741e+00
1	5.897467619974222863e+00
1	6.377425258969107169e+00
1	6.292853619293315326e+00
1	6.837333442327521382e+00
1	7.191237428455403702e+00
1	6.649120793206440894e+00
1	6.629390623423194739e+00
1	6.430972458396285951e+00
1	6.683844410024689431e+00
1	6.757205295975852621e+00
1	7.008050620815913234e+00
1	6.933473773549749808e+00
1	7.469840411679729009e+00
1	7.385659603891378211e+00
1	7.010466993667388458e+00
1	6.895127934900120437e+00
1	7.062298603008159148e+00
1	6.971437488943716509e+00
1	6.780852479136359356e+00
1	6.657627823878884854e+00
1	7.078639290061289557e+00
1	7.028705760164918992e+00
1	7.161232979327879278e+00
1	7.246629554672098017e+00
1	7.413891845572727846e+00
1	7.260854989138432636e+00
1	7.858683197958318267e+00
1	7.114214894166726033e+00
1	7.169822822690620434e+00
1	6.606541006013230799e+00
1	6.826065493421946684e+00
1	7.081627393995936437e+00
1	7.060014659636293821e+00
1	7.257142588664479810e+00
1	7.244573309446295184e+00
1	7.427779540619250831e+00
1	7.283166273620883757e+00
1	6.739535902399419243e+00
1	7.131366418019177367e+00
1	7.181304095598322945e+00
1	7.166452692542914171e+00
1	6.747378979140865596e+00
1	6.969413693236534257e+00
1	6.695961109560781388e+00
1	6.663343946270923190e+00
1	6.475695659826038231e+00
1	5.741084896260428394e+00
1	5.451171304355725056e+00
1	5.289643378041334998e+00
1	6.059009208051856277e+00
1	6.655417353393079161e+00
1	6.432950108687629509e+00
1	6.854253884793310547e+00
1	6.824521721539345442e+00
1	6.953708623582479653e+00
1	7.227245411980495859e+00
1	6.648063992395250033e+00
1	6.595000286432908254e+00
1	6.743129634511837445e+00
1	6.852429804928848789e+00
1	7.054565493723141678e+00
1	7.073699350576333700e+00
1	7.010500851631446650e+00
1	6.913127620573096266e+00
1	7.811642960441425032e+00
1	7.770030708626480376e+00
1	7.421527766421414540e+00
1	7.167974131534913695e+00
1	7.197212583986567047e+00
1	6.909809707633031373e+00
1	6.717280618721162888e+00
1	7.092983891733896762e+00
1	7.171342229470557328e+00
1	7.397554698483006952e+00
1	7.381073999732008062e+00
1	7.145993845089073204e+00
1	7.315425851364103949e+00
1	7.967661744570464499e+00
1	8.126931646825607203e+00
1	7.886880702082645911e+00
1	7.795376488883000832e+00
1	7.671363409598913385e+00
1	7.545826004294264422e+00
1	7.458135997041639875e+00
1	7.703803049372111467e+00
1	7.627604777798624447e+00
1	7.837603508705310418e+00
1	7.768442546393053760e+00
1	8.007038328520190262e+00
1	7.752407767034253716e+00
1	7.533074452479631589e+00
1	7.543571313861245464e+00
1	7.625690776511254043e+00
1	7.426241352773641502e+00
1	8.097455996439093084e+00
1	8.106391880849050935e+00
1	8.129180735690997750e+00
1	7.886521677119159079e+00
1	7.661625014283822033e+00
1	7.704421267253283467e+00
1	7.236808444124326556e+00
1	7.683227875882405300e+00
1	7.608154857978340679e+00
1	7.473685552993493353e+00
1	7.519764111466574974e+00
1	7.436538817120566414e+00
1	7.832273711743114930e+00
1	7.859130027714644307e+00
1	8.097119879703154055e+00
1	7.764936255015259192e+00
1	7.916417820193426991e+00
1	8.539109386286810377e+00
1	8.189580198408789258e+00
1	8.175951746631696437e+00
1	7.852618853618933414e+00
1	7.262693938183635289e+00
1	7.471340378990968922e+00
1	7.718816695215292789e+00
1	7.268140378944654145e+00
1	7.124948177325359566e+00
1	7.234925411771376602e+00
1	7.032645779876923520e+00
1	7.372536753484360439e+00
1	7.118579235923806259e+00
1	7.056950565311357337e+00
1	6.848408096571170667e+00
1	7.115920198389773077e+00
1	7.023282564301945641e+00
1	7.143425420496406275e+00
1	7.073936829795147041e+00
1	6.817853003156320923e+00
1	6.771495645556631970e+00
1	6.158643701005924953e+00
1	6.420209377546439278e+00
1	6.939714868449714302e+00
1	6.674066080427664360e+00
1	6.735438160145514885e+00
1	6.703765238167665785e+00
1	6.681960076305319518e+00
1	6.500027067299418704e+00
1	6.473301391269534300e+00
1	6.893112597419709608e+00
1	7.275896959972900646e+00
1	6.899344310961611271e+00
1	6.343151532581730478e+00
1	6.375911285874673595e+00
1	6.827035135381613884e+00
1	6.658311466929291100e+00
1	6.742988105728983328e+00
1	6.699648259119089566e+00
1	6.713555262596043072e+00
1	6.399032078832004089e+00
1	6.684218944920026217e+00
1	6.365352858507985268e+00
1	6.613167750864536565e+00
1	6.269174990116979096e+00
1	6.393061237897348370e+00
1	6.739241232140861015e+00
1	6.449693679850978967e+00
1	6.580974787043944119e+00
1	6.677013669282846564e+00
1	6.869397789010688093e+00
1	6.743948235956430892e+00
1	6.941894467386723555e+00
1	7.227579570233392481e+00
1	7.191748623473818824e+00
1	7.160435079092974497e+00
1	7.308959419923454881e+00
1	7.244190497485990754e+00
1	6.823087440720786212e+00
1	7.177324055073730946e+00
1	7.357553742291218946e+00
1	7.443182634791598140e+00
1	7.311746996667546128e+00
1	7.782995569698390348e+00
1	7.983091179304286023e+00
1	8.085786056153434487e+00
1	7.386048942722272415e+00
1	7.353306295199930176e+00
1	7.290050156185611918e+00
1	7.122740019629014263e+00
1	6.988680318762068744e+00
1	6.771465394489926126e+00
1	6.444954991227240804e+00
1	6.548706529514793040e+00
1	6.527943667385568638e+00
1	6.654623344421272790e+00
1	7.427373238329822769e+00
1	7.083120895265624384e+00
1	6.881482436519402057e+00
1	6.811197920552520380e+00
1	7.065834118041339096e+00
1	7.251991773394355967e+00
1	7.315557357734488342e+00
1	7.043964637139465523e+00
1	6.947010944709505864e+00
1	6.813014027321652399e+00
1	6.868835695941212016e+00
1	6.476419707480848942e+00
1	6.640985582630069217e+00
1	6.222247180303437375e+00
1	6.136147382536900174e+00
1	6.051480332141045970e+00
1	6.555380744306745555e+00
1	6.397440949599763726e+00
1	6.309929602192834608e+00
1	5.992258869622625106e+00
1	5.908716886630414500e+00
1	6.173106299740509506e+00
1	6.778899625890187686e+00
1	6.890214337663838506e+00
1	7.163614029692404017e+00
1	7.038346003533820117e+00
1	7.251067129455273985e+00
1	7.588624177705754370e+00
1	7.411299624449487311e+00
1	7.095907318319904178e+00
1	7.338384410820086856e+00
1	7.273577068875940022e+00
1	7.285054269646519032e+00
1	7.166125172212102434e+00
1	6.892497971877537211e+00
1	6.986022561712922574e+00
1	7.095813719845462053e+00
1	6.888292616829042814e+00
1	7.361519580611726177e+00
1	7.974843690368482285e+00
1	7.729916170810806619e+00
1	7.586059869309864645e+00
1	7.199654669349853542e+00
1	6.530661166214713376e+00
1	6.710081338098112802e+00
1	6.713436625610795794e+00
1	6.944610282800238288e+00
1	6.899119954446200964e+00
1	7.262032069688234337e+00
1	7.209724217617679898e+00
1	7.957542247087992848e+00
1	7.941126127243749444e+00
1	7.886764753306601428e+00
1	7.701276964081328558e+00
1	7.139229650811931727e+00
1	7.488896948543461107e+00
1	7.268291520038505205e+00
1	7.580579957195261009e+00
1	7.589888394008971417e+00
1	7.543124507299414638e+00
1	7.899171563527592532e+00
1	8.044507968792936836e+00
1	8.044906468815153033e+00
1	7.818416922561168825e+00
1	7.335906946911191717e+00
1	7.807240914212282945e+00
1	8.020109565890368941e+00
1	8.527264012910153568e+00
1	8.525628111896070394e+00
1	8.551916819408564407e+00
1	8.404346632013597329e+00
1	7.941799586558767388e+00
1	8.071164288923476704e+00
1	8.164888823451205369e+00
1	8.210486151689439183e+00
1	7.685681066238684522e+00
1	7.819259403620089088e+00
1	8.199627003075075748e+00
1	7.937293569437411378e+00
1	7.930598752509738780e+00
1	8.095125059417597413e+00
1	7.829318417424629750e+00
1	8.164192408462904282e+00
1	8.431175620351890387e+00
1	7.814129133703410446e+00
1	7.741013033125320852e+00
1	7.963545341365251495e+00
1	7.597319358148638457e+00
1	7.553528540042888650e+00
1	7.212249641731388827e+00
1	6.904528909030265282e+00
1	7.301062919618153124e+00
1	7.330356910628188061e+00
1	7.403505833565587224e+00
1	7.420259026974092897e+00
1	7.299240698622317502e+00
1	7.057572414666339000e+00
1	7.330466345183208610e+00
1	7.327656810167592738e+00
1	7.110709840586014074e+00
1	7.004954288911918070e+00
1	6.880235160271133132e+00
1	6.674519134626094363e+00
1	7.227207760842059514e+00
1	7.572270739448356380e+00
1	7.356846798031134504e+00
1	7.241629193144154542e+00
1	7.349846732536882143e+00
1	7.449250687776978630e+00
1	7.540884319624509224e+00
1	7.160461907106429713e+00
1	7.213970303202832390e+00
1	7.292950218079939262e+00
1	7.069128454820199359e+00
1	7.153129704974125147e+00
1	7.422186660297648508e+00
1	7.508281182671615817e+00
1	7.591955847726779005e+00
1	7.258387881300955691e+00
1	6.936656871822541426e+00
1	6.841770861365510825e+00
1	7.262235733514366132e+00
1	7.311855254594544995e+00
1	7.701510954949395860e+00
1	7.794432856027381007e+00
1	8.234458534746650571e+00
1	8.262143661272547845e+00
1	7.871372905531958786e+00
1	7.879866330687778309e+00
1	8.074157907898150910e+00
1	8.835753638802710697e+00
1	8.852127532845113222e+00
1	8.346037884500582038e+00
1	8.145435589536795362e+00
1	8.221432814191256711e+00
1	8.192188027950637164e+00
1	8.199776997796618616e+00
1	8.139317415352001817e+00
1	8.104769776116766522e+00
1	8.562588332114415834e+00
1	8.684267978665676679e+00
1	8.645751168007178578e+00
1	9.715376553845393559e+00
1	9.444459712129196660e+00
1	9.466683701081841207e+00
1	9.234460195588937381e+00
1	9.168058248306708791e+00
1	9.128400427549062002e+00
1	9.566188162993901400e+00
1	1.006854589031522096e+01
1	9.933022108735118039e+00
1	1.025977606981642332e+01
1	1.004865095772009553e+01
1	9.463518043181259998e+00
1	9.316940013772008200e+00
1	9.198653565669502541e+00
1	9.913714978045561566e+00
1	9.728448548445207678e+00
1	9.995810979526968509e+00
1	1.008654624217751916e+01
1	9.931378384929510972e+00
1	9.133589687681689995e+00
1	8.715067115888604832e+00
1	8.496003586712173927e+00
1	8.273105378074310678e+00
1	8.303625083765627579e+00
1	8.507335619034448015e+00
1	8.352193358515769717e+00
1	8.257602585183454025e+00
1	8.323899325006818728e+00
1	8.018828348654677640e+00
1	8.578613707284732826e+00
1	8.497910477456057876e+00
1	8.397188213463232742e+00
1	8.400760019487307773e+00
1	8.425699178077449503e+00
1	8.195958171784338830e+00
1	8.334539255267964464e+00
1	8.330570685519363749e+00
1	8.230663227396886938e+00
1	8.096816257466914024e+00
1	7.852878427022228713e+00
1	7.608511704327303171e+00
1	7.630820956645640862e+00
1	7.990370883108940170e+00
1	7.868883322716395234e+00
1	7.671023389801275627e+00
1	7.531489111104440859e+00
1	7.372899589921976471e+00
1	7.037877880614327175e+00
1	7.164441395775840604e+00
1	7.624752319708425041e+00
1	7.606755884658728206e+00
1	7.629819265224595526e+00
1	7.833215812138097256e+00
1	7.559728974947913294e+00
1	7.294971087271662213e+00
1	7.466226373989365506e+00
1	7.475951224298496456e+00
1	7.697903773047338305e+00
1	7.638149067074895271e+00
1	7.404183905304812185e+00
1	7.393033132163911780e+00
1	7.410694370008068077e+00
1	7.730256528765300672e+00
1	7.152315049750619380e+00
1	7.388708366917732917e+00
1	6.745493977577047495e+00
1	7.265629028468964634e+00
1	8.053816102336567084e+00
1	8.452221827217892169e+00
1	7.997886684992286277e+00
1	7.947971514962982376e+00
1	7.625760481896163512e+00
1	7.463434947029486288e+00
1	7.507618572238168753e+00
1	7.808979442387506076e+00
1	8.199324647927994647e+00
1	8.429196793787037123e+00
1	8.760392344757757854e+00
1	8.698850291578320792e+00
1	8.817008763558956019e+00
1	8.784014390064605493e+00
1	8.475848725615072965e+00
1	8.800358525537964383e+00
1	8.894486370384807827e+00
1	8.462881726247653447e+00
1	8.214573131498189795e+00
1	8.216505558885256022e+00
1	8.454908866086073616e+00
1	8.106983829939174768e+00
1	8.157052386777735364e+00
1	7.946219458165461269e+00
1	8.281722538469118433e+00
1	7.743778714023431320e+00
1	7.610383748082376165e+00
1	7.216690162588832891e+00
1	7.596533714786445124e+00
1	7.536351865957745311e+00
1	7.094188845230774199e+00
1	7.318653259727148530e+00
1	7.296931875398982470e+00
1	7.419264116266775844e+00
1	7.327200493276283311e+00
1	7.060890925368550342e+00
1	6.794793457418800031e+00
1	6.879221046632663317e+00
1	7.538694821370377497e+00
1	7.462391070264163595e+00
1	7.644328404690629242e+00
1	7.891512869775544559e+00
1	7.604032288690121710e+00
1	7.071000813056537382e+00
1	6.940421396654729236e+00
1	7.020874029531995575e+00
1	6.811177840627453683e+00
1	6.903490128512501656e+00
1	7.373891774175977076e+00
1	7.159492938593174038e+00
1	7.091328036132566126e+00
1	6.692657306059587974e+00
1	6.465508968770905085e+00
1	6.183131525695911179e+00
1	6.769340398289709348e+00
1	6.817296529761416757e+00
1	6.845923427192403210e+00
1	7.003999839203836508e+00
1	6.621961157738932791e+00
1	6.688354821258839955e+00
1	6.365058274579881825e+00
1	6.532087168604700622e+00
1	6.431457484671086355e+00
1	6.506131320357450676e+00
1	6.194215958005981015e+00
1	6.132173561080434432e+00
1	5.975480974853103255e+00
1	5.559742190338009316e+00
1	5.390617728583224633e+00
1	5.960645998226903330e+00
1	6.299309660837716152e+00
1	6.050941905357536399e+00
1	5.925144337407951767e+00
1	6.155739912173142869e+00
1	6.357640187012192357e+00
1	6.509214731722350322e+00
1	6.916089497626789928e+00
1	7.046314486118022025e+00
1	7.188490225773656483e+00
1	7.182057773999026118e+00
1	7.104068583112430169e+00
1	6.794752377261506382e+00
1	6.649044297704244322e+00
1	6.439496648322743155e+00
1	6.154879532502610218e+00
1	6.495952580548014943e+00
1	5.778876656094936948e+00
1	6.311563575977728213e+00
1	6.521728841427913537e+00
1	6.358702948559610491e+00
1	6.082672688535031291e+00
1	6.511045856990243408e+00
1	6.170029200489429044e+00
1	6.475431659024562414e+00
1	6.905681175919710313e+00
1	7.184456395313886468e+00
1	6.549656669355126581e+00
1	6.354421925919467640e+00
1	6.275187084475088106e+00
1	6.732497723039975845e+00
1	6.210065648354392565e+00
1	6.466893117718302442e+00
1	6.088878000844109017e+00
1	5.776703638561446752e+00
1	5.981854857738102993e+00
1	6.356524711609072398e+00
1	6.254724626820505229e+00
1	6.438939236469839678e+00
1	6.460842632840338773e+00
1	6.537256265774307629e+00
1	6.240013988121196675e+00
1	6.307675508044656709e+00
1	6.037769529913725286e+00
1	6.163833405158258394e+00
1	5.858178532258200732e+00
1	5.883875953254896984e+00
1	5.811677890597144014e+00
1	6.132029005251383502e+00
1	5.808846502710379944e+00
1	5.357804233309073183e+00
1	5.510341740450174441e+00
1	5.247964061925255663e+00
1	5.127241044959304439e+00
1	5.770117791648079475e+00
1	5.344196132788264997e+00
1	5.485054097806976614e+00
1	5.185339701229859877e+00
1	5.492710355796265098e+00
1	5.687904861699061065e+00
1	5.704210200024093069e+00
1	5.522285413529910869e+00
1	5.380819329913797411e+00
1	5.757375862164587410e+00
1	5.438524518257922935e+00
1	5.435134311383625239e+00
1	5.883002718576147316e+00
1	5.717239705713109466e+00
1	5.531154881543608681e+00
1	5.668624360971043608e+00
1	5.669054667287899640e+00
1	6.066700212625322663e+00
1	5.876326687001852456e+00
1	5.523798672604258719e+00
1	5.636355905493240392e+00
1	5.865086367851204407e+00
1	5.677910034252072080e+00
1	5.903187642485524300e+00
1	5.766745057788832618e+00
1	5.751763555340347445e+00
1	5.758434448984632859e+00
1	5.522086270506245675e+00
1	5.625968211448546974e+00
1	5.729532188702222584e+00
1	5.823825844322433554e+00
1	6.019165631534996841e+00
1	5.519475593726952845e+00
1	5.242425830440991419e+00
1	5.599792403149428388e+00
1	5.950445157181699862e+00
1	6.085967202110852625e+00
1	6.049631461447654068e+00
1	6.328336658521149793e+00
1	5.898948973704476906e+00
1	5.839668405795293893e+00
1	6.084430243331851784e+00
1	5.696192835531443066e+00
1	5.753466837589135352e+00
1	6.109889235750738834e+00
1	5.973383272716827896e+00
1	5.850093681501521203e+00
1	5.645479863412055543e+00
1	5.899814432853608182e+00
1	5.690174438222676656e+00
1	5.904896331311617175e+00
1	6.267921085162839745e+00
1	6.075964445820830839e+00
1	6.070831102805607671e+00
1	6.361529340027559876e+00
1	5.941478761374233919e+00
1	6.040355334803330756e+00
1	5.890416909826987180e+00
1	5.807807368736126463e+00
1	6.116793761540110452e+00
1	5.753595954675078339e+00
1	5.950687729245129454e+00
1	5.908783704666611847e+00
1	5.873911636034885753e+00
1	6.059515226299479806e+00
1	5.934028991951427301e+00
1	5.859893457346240453e+00
1	5.633232361437407576e+00
1	5.548990825374990443e+00
1	5.659700789366549856e+00
1	5.758240974620949970e+00
1	5.708338201409505430e+00
1	5.532506495596893892e+00
1	5.442041786525696700e+00
1	5.653313280798673901e+00
1	5.551173868771630104e+00
1	5.290404601136423857e+00
1	5.990772557420319444e+00
1	6.186048770348079096e+00
1	5.875701683912461171e+00
1	5.756329589047279427e+00
1	5.894536605697068943e+00
1	5.933859810978618476e+00
1	5.916465487925394839e+00
1	5.232016432562273778e+00
1	5.396597352483059495e+00
1	5.950447880037423865e+00
1	5.835421341661518824e+00
1	6.210904189646419660e+00
1	6.114489414401350409e+00
1	6.044687541674899300e+00
1	6.727551235440140331e+00
1	6.643393673594447435e+00
1	7.226797616521283274e+00
1	7.793541459043335173e+00
1	7.193893023524580599e+00
1	7.222242130822956518e+00
1	7.177593592925845201e+00
1	7.193792161100557081e+00
1	6.969797393079684156e+00
1	7.099989288394014331e+00
1	7.330729602473366135e+00
1	6.989772464734074653e+00
1	6.788810501088707205e+00
1	6.691434116437180002e+00
1	6.707080807128776634e+00
1	7.198480486900837860e+00
1	7.322538745760066803e+00
1	7.346932176938087089e+00
1	7.360292220884750769e+00
1	7.369174764861468496e+00
1	7.159285683135655276e+00
1	7.206984825843355758e+00
1	7.593201411791691058e+00
1	7.587126285256837299e+00
1	7.789853606050106904e+00
1	7.846894887433262689e+00
1	8.001870765458958701e+00
1	8.022203430682905534e+00
1	8.320416478784304459e+00
1	8.531292329986399636e+00
1	8.380517858233798023e+00
1	8.487186361900095122e+00
1	8.694943547926600402e+00
1	8.206108640002488741e+00
1	8.347720380161524290e+00
1	8.268273662630257093e+00
1	8.415519109505071427e+00
1	8.282852162453725242e+00
1	8.389562272465555637e+00
1	8.241358778609853886e+00
1	8.069867149638064063e+00
1	8.215065174346374732e+00
1	8.158710847672919542e+00
1	7.894222668399718756e+00
1	8.034221303249211132e+00
1	7.998321312325487042e+00
1	8.012387607015568847e+00
1	8.325550872897661492e+00
1	8.333626603478888839e+00
1	7.640250721266456324e+00
1	7.958051680716301313e+00
1	8.009857900456909263e+00
1	8.200158367574928775e+00
1	7.695001743462722033e+00
1	7.933464603202009968e+00
1	7.926537973444444773e+00
1	7.944209719391204239e+00
1	7.676217167897894100e+00
1	7.584698734119828423e+00
1	7.872945108737289033e+00
1	7.660939128641374829e+00
1	7.609916600720623592e+00
1	7.501525443720518993e+00
1	7.444402037782991144e+00
1	7.349210960526334269e+00
1	7.369873784836899588e+00
1	7.439009833735321209e+00
1	7.252336104170326259e+00
1	6.975956134292732536e+00
1	6.703161229320437009e+00
1	7.334779180759981365e+00
1	6.639905308374626891e+00
1	6.604227572887420905e+00
1	6.613011264214102347e+00
1	6.496863409366836706e+00
1	6.597129416466398943e+00
1	6.423034931105181755e+00
1	7.317312697862643489e+00
1	7.106088915945594664e+00
1	6.920010752564504486e+00
1	7.333599937782630640e+00
1	7.125598716756623041e+00
1	7.487118117711743182e+00
1	7.826471214272531007e+00
1	7.705221134177031139e+00
1	8.075209348477070392e+00
1	8.113603491704095561e+00
1	8.042718945151767329e+00
1	8.248089005559751996e+00
1	8.128838844293984067e+00
1	7.960461007775602837e+00
1	7.513111897540921014e+00
1	7.697567406555470448e+00
1	7.879248948181349910e+00
1	7.981668249598572906e+00
1	7.903295394982805533e+00
1	7.412887363190250767e+00
1	7.353934095391037928e+00
1	7.178136455713060471e+00
1	6.919764535330451771e+00
1	6.943095279136125342e+00
1	7.033821047809683868e+00
1	6.834370815638027175e+00
1	6.728123101177324372e+00
1	7.071886855052937015e+00
1	6.598943535323365417e+00
1	6.472022749255350149e+00
1	6.440381426482206351e+00
1	6.581573542361921270e+00
1	6.005876122769337577e+00
1	6.609122850685181128e+00
1	6.600784689453438325e+00
1	6.156457749368263954e+00
1	6.163169797829320729e+00
1	6.540874607256075279e+00
1	6.406137191086139993e+00
1	5.991126417468141341e+00
1	6.393782441957082341e+00
1	6.775568070353189754e+00
1	7.078767035069629010e+00
1	7.262786404299197862e+00
1	7.048344668585328598e+00
1	6.897191395595132057e+00
1	7.408633700779230224e+00
1	7.294995732979628222e+00
1	7.028244864913104628e+00
1	7.060052328776309949e+00
1	7.374701205176140029e+00
1	6.835137329475583279e+00
1	6.641743212660865758e+00
1	6.841121883607428344e+00
1	6.584879091215661617e+00
1	6.623109765675059712e+00
1	6.796977790707171785e+00
1	6.976734254747847253e+00
1	7.069253185453764132e+00
1	7.070377675313539001e+00
1	6.992088863558295841e+00
1	7.221179158186068037e+00
1	7.274713144933251385e+00
1	7.403818502594392115e+00
1	7.593008334671373483e+00
1	7.854791642596381074e+00
1	8.518281641439346075e+00
1	8.071663146725960303e+00
1	8.218316049113692401e+00
1	8.413968553100035663e+00
1	8.388402696733788133e+00
1	8.552553883460229045e+00
1	8.490802463156072122e+00
1	8.474317260039766708e+00
1	8.151722448463511128e+00
1	7.488411147939177503e+00
1	7.014487259354798887e+00
1	7.413573768408376452e+00
1	7.403689357001966620e+00
1	7.266892031878469993e+00
1	7.153828823174158025e+00
1	7.319071223357785705e+00
1	7.244889333747801530e+00
1	7.122285590707840619e+00
1	6.539107756548430572e+00
1	6.817958087309413884e+00
1	6.707894535478026832e+00
1	6.422520175784021568e+00
1	6.060719558954575703e+00
1	6.292569428451088243e+00
1	6.400653401066773718e+00
1	6.260560160207899294e+00
1	6.479450038620010233e+00
1	6.556730306452606349e+00
1	6.666906779917930237e+00
1	6.317454907700880362e+00
1	6.193093826637598553e+00
1	5.997270533749682997e+00
1	6.338280281979740138e+00
1	6.574524857579489456e+00
1	6.339467900529356825e+00
1	6.517153101888922606e+00
1	6.670996478802988072e+00
1	6.484354867473185458e+00
1	6.039858474363539287e+00
1	6.013589536165133254e+00
1	5.859075349827702617e+00
1	5.935315801215881315e+00
1	6.114139740228460518e+00
1	5.876530367858519455e+00
1	5.839552147958835704e+00
1	6.155612981616468637e+00
1	5.733451084061334413e+00
1	5.610940289260157421e+00
1	5.906055761199206167e+00
1	5.890837447296468632e+00
1	6.080917409494236203e+00
1	6.071963193476339171e+00
1	6.137491658544197648e+00
1	5.933979549745062698e+00
1	6.153453888866007304e+00
1	6.250834101328323733e+00
1	6.249815077045448142e+00
1	5.872288038363885576e+00
1	5.890231505156880765e+00
1	6.502998228696141858e+00
1	6.511866062693179913e+00
1	6.603495471766048119e+00
1	6.891551294098337443e+00
1	7.168258824808593666e+00
1	7.838531380411642324e+00
1	7.532972101135097631e+00
1	7.187156821083750202e+00
1	7.564946883494433116e+00
1	7.736670868400151946e+00
1	7.981660880363321553e+00
1	7.885177366286744594e+00
1	7.656078675188834559e+00
1	7.414904933771865103e+00
1	7.459020554653664981e+00
1	7.272618755218645425e+00
1	7.116166453052217733e+00
1	7.017814216890772450e+00
1	6.821576807435874024e+00
1	6.854518258197007441e+00
1	6.735245494023049062e+00
1	7.199517741830820938e+00
1	7.471371384136204163e+00
1	7.327284156003628368e+00
1	7.753352717425120666e+00
1	7.393658336715400736e+00
1	7.375356990368487686e+00
1	7.513428292039819212e+00
1	6.947474657980933443e+00
1	7.079159752833243502e+00
1	7.377496377550515128e+00
1	6.961995773845515600e+00
1	6.745691294647101266e+00
1	7.042496620904943327e+00
1	7.054286676182008442e+00
1	6.786655155512456794e+00
1	6.808987831303505267e+00
1	6.291928738790711684e+00
1	6.580462092960654985e+00
1	6.331932631348533569e+00
1	6.276752954560834041e+00
1	6.270159904428830977e+00
1	5.983223212435321514e+00
1	5.792651784318396224e+00
1	6.163490197330106390e+00
1	5.925837248101363919e+00
1	5.807446280225394553e+00
1	5.863828027069025062e+00
1	5.810301052642109276e+00
1	5.545392386055361555e+00
1	5.466021213766022235e+00
1	5.514335896047594332e+00
1	5.607265320477897497e+00
1	5.983319023250490254e+00
1	5.709927193117676936e+00
1	6.037777227097208765e+00
1	6.296792239205898589e+00
1	5.969037382085905286e+00
1	6.238561514797622998e+00
1	6.201626930015382122e+00
1	6.222862724673951185e+00
1	6.590734532539950230e+00
1	6.607504260471766422e+00
1	6.777826290270438925e+00
1	6.907646676167500388e+00
1	6.814456917714370121e+00
1	7.051344609781398987e+00
1	6.794269695426208955e+00
1	6.451526101708958016e+00
1	6.658741494177422560e+00
1	6.771980818355375575e+00
1	7.298006735108833354e+00
1	7.405131982383389655e+00
1	7.503426841663950242e+00
1	6.830250447878023934e+00
1	7.006079286671448081e+00
1	7.046223152080526297e+00
1	7.163352308135414681e+00
1	7.057281271212098694e+00
1	7.218037568260773362e+00
1	7.314294586811148413e+00
1	7.391855699733214990e+00
1	6.954124902622468518e+00
1	6.343867279026462747e+00
1	6.687374741342268614e+00
1	6.746501833717496233e+00
1	6.619925314807773908e+00
1	6.804485775482666199e+00
1	6.916544717782970864e+00
1	6.875608328359718691e+00
1	7.098732778926703624e+00
1	6.545543534609623570e+00
1	6.968561802168971475e+00
1	6.873907956949641296e+00
1	6.692900692113753713e+00
1	6.687178079554828791e+00
1	6.080363274520432348e+00
1	6.635457767636701476e+00
1	6.314535179026916190e+00
1	6.851623357179333240e+00
1	7.122615411502446037e+00
1	7.156376025081690351e+00
1	7.402579085904081424e+00
1	7.908671388864216389e+00
1	8.209654407074847171e+00
1	8.106141089551835321e+00
1	7.918668560547500235e+00
1	7.844145824896683550e+00
1	7.474606675194776173e+00
1	7.380857207883653182e+00
1	7.324849601704098490e+00
1	7.197369728686030754e+00
1	6.964984362603422241e+00
1	6.838740723289325807e+00
1	6.824734336787616762e+00
1	7.256445777143400555e+00
1	7.501438076545818845e+00
1	7.529793998255743581e+00
1	7.315322480907534342e+00
1	7.359509453515259203e+00
1	7.324857691048492825e+00
1	7.076128652514218409e+00
1	7.163886284695067275e+00
1	7.294155132980800538e+00
1	7.673778679675272940e+00
1	7.578162057529806539e+00
1	7.589853790746475148e+00
1	7.970009494364720837e+00
1	8.240968385318845790e+00
1	8.057305682359880095e+00
1	7.801337798977228566e+00
1	7.981409205179422983e+00
1	8.478166474501014349e+00
1	8.631174611580824774e+00
1	8.743947361476321234e+00
1	7.788163075526237655e+00
1	8.042943997059561312e+00
1	7.615704559809591601e+00
1	7.826051002005234736e+00
1	8.175868886831116455e+00
1	8.406379842953297654e+00
1	8.439189984778954212e+00
1	8.172151947678980122e+00
1	8.119802383041909266e+00
1	7.815133133074621874e+00
1	7.907243519426041090e+00
1	7.479894971953778615e+00
1	7.293473158776395238e+00
1	7.701241983440564987e+00
1	7.856286002324683437e+00
1	6.964584369557286436e+00
1	6.596247517138086991e+00
1	7.201202557284525518e+00
1	6.800526988585903432e+00
1	6.761030369674058349e+00
1	6.594110494399498812e+00
1	6.977453241537179274e+00
1	7.597089690074135149e+00
1	7.930566289432118943e+00
1	7.196470616732589143e+00
1	7.421193527311239713e+00
1	7.811889995677709031e+00
1	7.578152575395647794e+00
1	7.271323817711449422e+00
1	7.022000365853959813e+00
1	6.779382174149736429e+00
1	7.177960026429647478e+00
1	7.515325130746989934e+00
1	7.640017674719185692e+00
1	7.080371550253029334e+00
1	7.587801697159823000e+00
1	7.597632126087391136e+00
1	7.820426922069343867e+00
1	7.743493451169967123e+00
1	7.549571307929845432e+00
1	6.888726829552666686e+00
1	7.066450993644999734e+00
1	6.893266764607809627e+00
1	6.889160060970096033e+00
1	6.946639556780572100e+00
1	7.094650877649653076e+00
1	6.834802811495285901e+00
1	6.731831834148895410e+00
1	6.937270231243243934e+00
1	6.746746588094910457e+00
1	6.613756917276332636e+00
1	7.034121734156044248e+00
1	7.346362922575946364e+00
1	6.727276771257029608e+00
1	6.424007321157751527e+00
1	6.832072762013297940e+00
1	6.594758473869634763e+00
1	6.544619729212737269e+00
1	6.721421566667777014e+00
1	6.497789182360611981e+00
1	6.481656700630737511e+00
1	6.813975846076418819e+00
1	6.641680691477674259e+00
1	6.937823764489900569e+00
1	6.808178621406691278e+00
1	7.112576385884757713e+00
1	7.058149347976353738e+00
1	6.827218993881881914e+00
1	7.371615025869385995e+00
1	7.078262398786930198e+00
1	6.815157169997677400e+00
1	6.488524758227405265e+00
1	6.813512372017551222e+00
1	6.501589042309974253e+00
1	7.150506527911852928e+00
1	7.203028630097370488e+00
1	7.078655505747775578e+00
1	6.913204497911590529e+00
1	7.032851824294735543e+00
1	6.903698984553277462e+00
1	6.707748473897849451e+00
1	6.863868204171498455e+00
1	7.247313111155437859e+00
1	7.435582936616696337e+00
1	7.475992212491578748e+00
1	7.421285836061161767e+00
1	7.275211790376530097e+00
1	7.643822778207890245e+00
1	7.989335337054371600e+00
1	7.657893525581435767e+00
1	7.656568217446509728e+00
1	7.412123706463092709e+00
1	7.428403061573204624e+00
1	7.388044063970379938e+00
1	7.356056915370686511e+00
1	7.326632291167404887e+00
1	7.791518527079560386e+00
1	7.577042094848488674e+00
1	7.582611662145567699e+00
1	7.908111590619155251e+00
1	7.854028692379086074e+00
1	7.892267411825918622e+00
1	7.616048926267331431e+00
1	7.402513885138771954e+00
1	7.532929146813380328e+00
1	7.783810315380951472e+00
1	8.018448295540947512e+00
1	7.735446640976141985e+00
1	7.635390773279215004e+00
1	7.329896094190549327e+00
1	6.969146153938927668e+00
1	6.803511048023461072e+00
1	7.174091824289041242e+00
1	6.877103846327364600e+00
1	7.168155849156475412e+00
1	6.902421141417893757e+00
1	7.246554437176092378e+00
1	6.857400989942772362e+00
1	6.593882378897003349e+00
1	6.377303768522682326e+00
1	6.655163881747258259e+00
1	7.065926496437123561e+00
1	7.669507216570205621e+00
1	7.470902373703797394e+00
1	7.755852135474833986e+00
1	7.243084609788290607e+00
1	7.461154130200355894e+00
1	7.419580153711273773e+00
1	6.844696955725320997e+00
1	7.016318328056473597e+00
1	6.587688559396488230e+00
1	6.333325211459527537e+00
1	6.454604293493169109e+00
1	6.549477838868350332e+00
1	6.716976052817363652e+00
1	6.424085915775725297e+00
1	6.638291204548192326e+00
1	6.529152331512979579e+00
1	6.304087484610962022e+00
1	6.483964135866463252e+00
1	6.854248897858241207e+00
1	6.973245159362613244e+00
1	6.670927077713685094e+00
1	6.398838665837760509e+00
1	6.402268168801168891e+00
1	6.603098197032026384e+00
1	6.607738746800812635e+00
1	6.204969061589417301e+00
1	6.791052314112966393e+00
1	6.711622892848208899e+00
1	6.967017617807441887e+00
1	7.092643833341041315e+00
1	7.179797257679758182e+00
1	7.570913559295716411e+00
1	7.870915959396886485e+00
1	7.551375943331184004e+00
1	7.677172090447326624e+00
1	7.334281367673612273e+00
1	7.393499298959223864e+00
1	7.442846207240685352e+00
1	7.487795184530143366e+00
1	7.813185870704749014e+00
1	7.700327370338157174e+00
1	7.782835881485772767e+00
1	7.858201688559370623e+00
1	7.510458970156973280e+00
1	7.865465254849716814e+00
1	8.105797283050765856e+00
1	8.353992335317563800e+00
1	8.487196023971286252e+00
1	9.034722252579371116e+00
1	9.205997332579821446e+00
1	9.037998031376345054e+00
1	9.102782715229468025e+00
1	8.947792141113856346e+00
1	8.430759987891342178e+00
1	8.378230443188623866e+00
1	8.263032694086762220e+00
1	8.207914401166114260e+00
1	7.981130004971957348e+00
1	7.553721751393437600e+00
1	7.251751352146412088e+00
1	7.133157603434490568e+00
1	7.751872605022635199e+00
1	7.531388036333444447e+00
1	7.119377668869214304e+00
1	7.314329096948417153e+00
1	7.789244244346292589e+00
1	8.332773347237413475e+00
1	8.812828957316437339e+00
1	9.222765395859047644e+00
1	9.774436687661189893e+00
1	9.839347363707783956e+00
1	8.857854876668911359e+00
1	9.097211370782746442e+00
1	9.420261591802283618e+00
1	9.028645643391969955e+00
1	8.920459895287187635e+00
1	8.190759024873543126e+00
1	8.063781927092129820e+00
1	7.873628946527408523e+00
1	7.930841681206910465e+00
1	8.062843954707124894e+00
1	7.688985062428470130e+00
1	8.032923125162801270e+00
1	7.682198973253276719e+00
1	7.805772457733909597e+00
1	7.873776935900936635e+00
1	8.066662921704551792e+00
1	7.747796386324408147e+00
1	7.435820954018523388e+00
1	7.362079222077341889e+00
1	7.604044322917673071e+00
1	7.592365788276949523e+00
1	7.197826260210167248e+00
1	7.403711335819178174e+00
1	7.135347929265303257e+00
1	7.944051457807423944e+00
1	7.959658270372907296e+00
1	8.175547452842394591e+00
1	8.972062189803303056e+00
1	9.136384836487165373e+00
1	8.733877313648013896e+00
1	8.913320587015482133e+00
1	8.302063109876561597e+00
1	8.003446766215988717e+00
1	8.661860779695178536e+00
1	8.575278099778630647e+00
1	8.754564568386113521e+00
1	8.720031319901030642e+00
1	8.332388671186608420e+00
1	8.252740056393045975e+00
1	7.991339012828982291e+00
1	7.867735261231726618e+00
1	7.828005321480423717e+00
1	7.837237842401589383e+00
1	7.514786653697678176e+00
1	7.741437022427746228e+00
1	7.543703389488634059e+00
1	8.192332422120358615e+00
1	8.164372830581907436e+00
1	7.727222954487817042e+00
1	8.032766299296230983e+00
1	7.941912395196248475e+00
1	8.132590180533648905e+00
1	8.521123472770895546e+00
1	8.113526407532136275e+00
1	7.786414379461831459e+00
1	7.721762119726940377e+00
1	7.658833547671797248e+00
1	7.718628285370716213e+00
1	8.198383858925394563e+00
1	7.591879546889686914e+00
1	7.841101592665195241e+00
1	8.367586848523012932e+00
1	8.601761979291049798e+00
1	8.591557998007418817e+00
1	8.536720088087220049e+00
1	8.325404025193524404e+00
1	7.925308442581492585e+00
1	8.388094554291660288e+00
1	9.071483765615942829e+00
1	8.564395226602481870e+00
1	8.571531585463459280e+00
1	8.956346320207014600e+00
1	9.000915250471765106e+00
1	8.825533540413525557e+00
1	8.746998098424796808e+00
1	8.867847927606474556e+00
1	8.954171878371711912e+00
1	9.066602477592557108e+00
1	9.243600521920004809e+00
1	9.332347046989703188e+00
1	9.584395056834299709e+00
1	9.112039060874026930e+00
1	8.723862694055766198e+00
1	8.573228407728390010e+00
1	7.836713854201122764e+00
1	7.575887299636772099e+00
1	7.823025309774939373e+00
1	8.541152690577737516e+00
1	8.283678065139749691e+00
1	8.312664811878001103e+00
1	8.580987167472716948e+00
1	8.419574130915474797e+00
1	8.494370104755944340e+00
1	8.687562233536336720e+00
1	8.774879588157869392e+00
1	8.993224304882085463e+00
1	8.875667877398200289e+00
1	8.849466044320369207e+00
1	8.457780163408463281e+00
1	8.889824075641151069e+00
1	8.713082137413856287e+00
1	8.284200013582402988e+00
1	8.958304827323315678e+00
1	8.704194026221331981e+00
1	8.479960693693513463e+00
1	8.703939203239416500e+00
1	9.140400332852516740e+00
1	8.589505596215792238e+00
1	8.673815409047275438e+00
1	8.485785872534222563e+00
1	8.090908120598079734e+00
1	8.295786974233497091e+00
1	7.906561660863512309e+00
1	8.106824889130383127e+00
1	7.865618185033313559e+00
1	7.744668404127897254e+00
1	7.543668300592457854e+00
1	7.238625351691378995e+00
1	7.163830384486592706e+00
1	6.972296270974100985e+00
1	6.836372629404857015e+00
1	6.474671525337602596e+00
1	6.085765437248650045e+00
1	5.900056113683134207e+00
1	5.744203637200957502e+00
1	6.035054574991414178e+00
1	5.996175567955317476e+00
1	6.166505132402382294e+00
1	6.643262791437019033e+00
1	6.532274433087999377e+00
1	6.633030885234145302e+00
1	6.674940796773617180e+00
1	6.451916476308129589e+00
1	6.558191493375035819e+00
1	6.333194508585217264e+00
1	6.091100956813664702e+00
1	6.632466249007774373e+00
1	6.806975180226876532e+00
1	7.299050566746241309e+00
1	7.082034490605122912e+00
1	6.546406418472193955e+00
1	6.511349159623046390e+00
1	6.348991724453322938e+00
1	6.597112832666669924e+00
1	6.382502931697019655e+00
1	6.195814966414009639e+00
1	6.321022332370255015e+00
1	6.612300135454900918e+00
1	6.874482600355519502e+00
1	6.692968811887896052e+00
1	6.452116743119078457e+00
1	6.383730830975218318e+00
1	6.573374034125316179e+00
1	7.251078074326160916e+00
1	7.428583827816895635e+00
1	7.301874935840742431e+00
1	7.517594367675640044e+00
1	7.340960347828240806e+00
1	7.517199074123566582e+00
1	7.901533352949694944e+00
1	7.438662382810141693e+00
1	7.611876102400109367e+00
1	8.042721331458357881e+00
1	7.465245636083153613e+00
1	7.161822727476527817e+00
1	7.387601376443208245e+00
1	7.914404269326920094e+00
1	8.110638552895222730e+00
1	7.827567791513877715e+00
1	7.625672575237630646e+00
1	7.922076240768794797e+00
1	7.795150937345618480e+00
1	7.841915062616990006e+00
1	7.633578949041602613e+00
1	7.706641216866503719e+00
1	7.876847247018019971e+00
1	7.910190577887187047e+00
1	7.497514225325730308e+00
1	7.215112518352284177e+00
1	7.101100860280460836e+00
1	7.262427252062211736e+00
1	6.888305475936993716e+00
1	6.663413158158111749e+00
1	7.151794562669389954e+00
1	7.203259977731907071e+00
1	6.815206067475155116e+00
1	6.684123131549753793e+00
1	6.566327542346446222e+00
1	6.488316904347420255e+00
1	6.217237492891313444e+00
1	5.906570739533562708e+00
1	6.217998749678395498e+00
1	5.924677347042384135e+00
1	5.954180088925605574e+00
1	6.049751227982125279e+00
1	6.349395416189384633e+00
1	6.486783871043193095e+00
1	6.712771952334828818e+00
1	6.569542124078939338e+00
1	6.120485101717402898e+00
1	6.474167097229825529e+00
1	6.664982541276780914e+00
1	6.124570523090777208e+00
1	6.083041584200391760e+00
1	6.170320927985316395e+00
1	6.214737865412968354e+00
1	6.045559064005112226e+00
1	5.839652275567548401e+00
1	6.072804303981873097e+00
1	6.253786881172808343e+00
1	6.115180913003392504e+00
1	6.193181124860473119e+00
1	6.116316051648865937e+00
1	6.354463695944790658e+00
1	6.229050465557445904e+00
1	6.032981985445936779e+00
1	5.435708058999010106e+00
1	5.611314290971567864e+00
1	5.356369810223229777e+00
1	5.238122650473731490e+00
1	4.932543645435539581e+00
1	5.314246083688384914e+00
1	5.289562377259795056e+00
1	4.943899862018081848e+00
1	5.217255458696945070e+00
1	5.126512961299424020e+00
1	5.348999973102893435e+00
1	5.400516566572616917e+00
1	5.192736087584674642e+00
1	4.733573969063788134e+00
1	5.071346875267154886e+00
1	5.074145735000555213e+00
1	4.967607781875860162e+00
1	5.498097292656740187e+00
1	5.428550993269203317e+00
1	5.767844323623950054e+00
1	6.318758913811447719e+00
1	6.140773908402112902e+00
1	6.250068089358331136e+00
1	6.671618145109894371e+00
1	6.720854657303053870e+00
1	6.509870889672304983e+00
1	6.547121245563536363e+00
1	6.451714453710804875e+00
1	6.304620555271377214e+00
1	6.474036207508256702e+00
1	6.417357645742826300e+00
1	6.858036842064869631e+00
1	6.906248812271703841e+00
1	6.476087098843491319e+00
1	6.391021896678247494e+00
1	6.317860447181557149e+00
1	6.709631030256985262e+00
1	6.287113610027829758e+00
1	6.405986601250784673e+00
1	6.320877568539154723e+00
1	6.130344248403087448e+00
1	5.819733485658505678e+00
1	5.492625618714748192e+00
1	5.586008234397331407e+00
1	5.246624115459208149e+00
1	5.369084759371878235e+00
1	6.046984757433366831e+00
1	6.225475625021439363e+00
1	6.155702945049069008e+00
1	5.921753469124082514e+00
1	5.639386591165431284e+00
1	5.988011645815309869e+00
1	6.006279266498917302e+00
1	5.938163099715034754e+00
1	5.959806575440141252e+00
1	6.401034581461066075e+00
1	6.180102628087146499e+00
1	6.194790727401583652e+00
1	6.150263342630987395e+00
1	5.887007213091352220e+00
1	5.954685848446173324e+00
1	5.820649235282915335e+00
1	5.760866589026811369e+00
1	6.170379910385483058e+00
1	6.289064143320532096e+00
1	6.003807441416585178e+00
1	5.821269558926890575e+00
1	5.737257860025377632e+00
1	5.872702938836103392e+00
1	6.264145930058502287e+00
1	6.307677662016857312e+00
1	6.107648695420593299e+00
1	5.919924018401759191e+00
1	6.084899832047438117e+00
1	6.119930257112152994e+00
1	6.029610753725267003e+00
1	6.204757473207839880e+00
1	6.424044501162562426e+00
1	6.443697830039329055e+00
1	6.680750429808212765e+00
1	6.965256532780771614e+00
1	7.077155559215729141e+00
1	7.504982559031386558e+00
1	7.451226500184967350e+00
1	7.068783041912515053e+00
1	6.835076088626301782e+00
1	6.462109928903888800e+00
1	6.384007134867574429e+00
1	6.794593414018804900e+00
1	6.534164767085304248e+00
1	6.283147238351987518e+00
1	6.368157785145114325e+00
1	6.654989150163872047e+00
1	6.660729761023525874e+00
1	6.698369039911163725e+00
1	6.686951922897470979e+00
1	6.693706371199348304e+00
1	6.507667393575824910e+00
1	6.512581468753788627e+00
1	6.812822288357478051e+00
1	7.145043582883480404e+00
1	7.156445709879655226e+00
1	7.391828489754534992e+00
1	7.218824790996397844e+00
1	7.708980876533228610e+00
1	8.025068339236179682e+00
1	8.051621732723193148e+00
1	8.742625563725257010e+00
1	9.180180525066690578e+00
1	8.933254880810101994e+00
1	8.930865548894743711e+00
1	9.227179638942164530e+00
1	9.133298406143200765e+00
1	9.841477915102290197e+00
1	9.630527465225959816e+00
1	9.393201156217587666e+00
1	9.288572012840450753e+00
1	9.124615671593263144e+00
1	9.662798839887331681e+00
1	9.743577355755801861e+00
1	9.954075796309469482e+00
1	9.932828281714281005e+00
1	1.013053961759693244e+01
1	1.009170574702087997e+01
1	9.902062270005002276e+00
1	9.399416396840463150e+00
1	9.162515882034272252e+00
1	8.403060723605474180e+00
1	8.313474800739761861e+00
1	8.366016881108260250e+00
1	8.421733994737973461e+00
1	8.139662909048231754e+00
1	8.407248406362548110e+00
1	9.104114632552814612e+00
1	9.292033354693229441e+00
1	9.481562929445651378e+00
1	9.375563256532826628e+00
1	9.659068539191158820e+00
1	9.614111032407704371e+00
1	9.902857168945560673e+00
1	9.974902199711563000e+00
1	9.813762996404330252e+00
1	8.955927927433396718e+00
1	9.138529631702979827e+00
1	9.084271434521971500e+00
1	8.888840161163548359e+00
1	9.414825709117183195e+00
1	9.113243996138105985e+00
1	9.009521836164939401e+00
1	8.630894988745918539e+00
1	8.557271761720793180e+00
1	8.869500681082262972e+00
1	9.538308713476276068e+00
1	1.011172991081750716e+01
1	9.662279214897090185e+00
1	9.732886671227523934e+00
1	9.489964710781848112e+00
1	9.970795042391589647e+00
1	1.015617111736437650e+01
1	9.627031873230228243e+00
1	9.614866371905490539e+00
1	9.683587180100360570e+00
1	9.909496775912240096e+00
1	1.032571775090502619e+01
1	1.034657729610870192e+01
1	1.002106348422125670e+01
1	9.578113695463498445e+00
1	9.445634874568646921e+00
1	9.575334963279976463e+00
1	9.376676709685677125e+00
1	9.473940892617513043e+00
1	9.207397877496752869e+00
1	8.993338450990766120e+00
1	8.835630184246642926e+00
1	9.269445186490633759e+00
1	8.789728893447758651e+00
1	8.581536104701102730e+00
1	9.149939979081619157e+00
1	8.654156606862033030e+00
1	8.588013812093906907e+00
1	8.572835768772604226e+00
1	8.701571770641294279e+00
1	8.670075481807709039e+00
1	8.902698563008650368e+00
1	9.101238148372337022e+00
1	9.110863723851728935e+00
1	9.378138718950131292e+00
1	9.155789385603231523e+00
1	9.134141678964287081e+00
1	9.304814096723582395e+00
1	9.271397868725014035e+00
1	9.207335415093046649e+00
1	9.347242951199094207e+00
1	9.348065761447196920e+00
1	9.517912983161535223e+00
1	9.610740622347682560e+00
1	9.835567279340757807e+00
1	9.812187025839241628e+00
1	9.717660268875135898e+00
1	9.925686823224106448e+00
1	9.813640511321223059e+00
1	1.013469380403088671e+01
1	1.012451887324472111e+01
1	1.028301426387711359e+01
1	1.064185550950828585e+01
1	1.023032671992719500e+01
1	1.057068945427135098e+01
1	1.039476919203068483e+01
1	1.013593125593146027e+01
1	1.039506584936468414e+01
1	1.020258818065982709e+01
1	9.855710827664195151e+00
1	9.967068160856365822e+00
1	9.598206815586705076e+00
1	9.488528311968195794e+00
1	9.049942715914562896e+00
1	9.192740358556100944e+00
1	9.342219135640906558e+00
1	9.659963599526911082e+00
1	1.012817167679430774e+01
1	9.902026470816609915e+00
1	9.761053352661310356e+00
1	9.464097880692985854e+00
1	9.549886034813299673e+00
1	9.941947383285343776e+00
1	9.356113676039944593e+00
1	9.230757234748942608e+00
1	9.094292817061186085e+00
1	9.407862896200311909e+00
1	9.290274316231384333e+00
1	9.279233416548613889e+00
1	9.668584259527202462e+00
1	9.474031274365003696e+00
1	8.997544454057248231e+00
1	8.770461071055756008e+00
1	8.613960141232555046e+00
1	8.939156913253274439e+00
1	8.491030825795432335e+00
1	8.551465627569813321e+00
1	8.585253720854396420e+00
1	8.420409079330914537e+00
1	8.514358202157518818e+00
1	8.381028342212257343e+00
1	8.291730755523380125e+00
1	8.397205076470816820e+00
1	8.235410626490732966e+00
1	8.027073142317478371e+00
1	8.083564268145378762e+00
1	8.058749615656795484e+00
1	8.155764724924381426e+00
1	8.271484777010480016e+00
1	8.271803182047770875e+00
1	8.551141451568289753e+00
1	8.134832066101711945e+00
1	7.850028199384948557e+00
1	7.972881083737624941e+00
1	8.622343871353335132e+00
1	8.624150702087169051e+00
1	8.387058372322030664e+00
1	8.749039237033267469e+00
1	8.898732325443107882e+00
1	8.612661834727031618e+00
1	9.023974499916509018e+00
1	8.910049287439962384e+00
1	8.212309749413007509e+00
1	8.591666729393379498e+00
1	8.079517758773340219e+00
1	8.105043875145197418e+00
1	8.065156845767802452e+00
1	8.059002257841457961e+00
1	8.401717043745309255e+00
1	7.912454443087673539e+00
1	7.680083037426324033e+00
1	7.902013453483256455e+00
1	7.894728549355692238e+00
1	7.389893705162232429e+00
1	7.338805258249809782e+00
1	7.782113897688264892e+00
1	7.524518264428980530e+00
1	7.415736599089312264e+00
1	7.825091854345146203e+00
1	6.972111597044242437e+00
1	6.930172547268455219e+00
1	6.713893505518679916e+00
1	6.963407479205380390e+00
1	7.362528645924181880e+00
1	7.699510319744629072e+00
1	7.553749075880022978e+00
1	7.568456969850005045e+00
1	7.502961280808684741e+00
1	7.592816991912599178e+00
1	7.706171888265045844e+00
1	7.641855783270782965e+00
1	7.839021668357490924e+00
1	7.918621906684127687e+00
1	8.243849943010609138e+00
1	8.330165938377753321e+00
1	8.043670560489260879e+00
1	8.021411917125680802e+00
1	7.967450578333665767e+00
1	8.228410333531439136e+00
1	8.684998329128827521e+00
1	8.114013567847978337e+00
1	7.527850870454802390e+00
1	7.342454814897813264e+00
1	7.499706307852912701e+00
1	7.117171117929982138e+00
1	7.098266574192527933e+00
1	6.739839077905402043e+00
1	7.021425646809961840e+00
1	6.924127268236329513e+00
1	7.043392057049082666e+00
1	6.486227059449989341e+00
1	6.370369794211960368e+00
1	6.632276345687400543e+00
1	6.653742283672505309e+00
1	6.940829201273031046e+00
1	7.062528830997081286e+00
1	7.082886265715208296e+00
1	6.678183390954730569e+00
1	6.795220769718428144e+00
1	6.859960103085382066e+00
1	6.975003329356714410e+00
1	7.011678557455491401e+00
1	7.342999135534645561e+00
1	7.349911738311055487e+00
1	7.480026976100260683e+00
1	7.367648118175358363e+00
1	7.070934238334695365e+00
1	7.280452061335172864e+00
1	7.366226836969170577e+00
1	7.329300289476718966e+00
1	7.645255757553512943e+00
1	7.010204403451671951e+00
1	7.325276661834873693e+00
1	6.694492092469999101e+00
1	6.999384417152501925e+00
1	6.662822618467597380e+00
1	6.636201000553174190e+00
1	6.507269476166857913e+00
1	6.328104224185222115e+00
1	6.124433189134786737e+00
1	5.861414831822863825e+00
1	5.961654681805072187e+00
1	6.476707603384528333e+00
1	6.573479376236022631e+00
1	6.731360414244143442e+00
1	6.825950654652653604e+00
1	6.722472690508171311e+00
1	6.757281219337378353e+00
1	6.121629979961563883e+00
1	6.570623169702032307e+00
1	7.071155949048460343e+00
1	7.451741342811637914e+00
1	6.886401512153891957e+00
1	6.662903042010663412e+00
1	6.509989816344240232e+00
1	6.613449944611268450e+00
1	6.407677270884606813e+00
1	6.699839282519645778e+00
1	6.667043582008672864e+00
1	6.615011919645241711e+00
1	6.470434966203531424e+00
1	6.821854617387175246e+00
1	6.854175137047137767e+00
1	7.262471513613349750e+00
1	7.011410528340843662e+00
1	7.047850827587449629e+00
1	7.341699292567650303e+00
1	7.238881514372978998e+00
1	7.718986249105085129e+00
1	7.620373477606446677e+00
1	7.514368544284295126e+00
1	7.902690997620138269e+00
1	7.642613740199142747e+00
1	7.408894446283536439e+00
1	7.286179388951206981e+00
1	7.249187605618661046e+00
1	7.058372495910891331e+00
1	7.009494853662125102e+00
1	7.009126904958562498e+00
1	7.155415008802513910e+00
1	7.146671970223831494e+00
1	6.738319491723310684e+00
1	7.145574517481493970e+00
1	7.014577499721615261e+00
1	7.029926296687194487e+00
1	7.075145871293420541e+00
1	7.173946251443323874e+00
1	7.151294160799252175e+00
1	6.541607853422371832e+00
1	7.018122212588001396e+00
1	6.933222517127809681e+00
1	6.690270870829836625e+00
1	6.869735591943739728e+00
1	7.092357809329688401e+00
1	7.099680708609035662e+00
1	7.334819455127657761e+00
1	7.115364247343933357e+00
1	7.297218387780668891e+00
1	7.331716847341327892e+00
1	7.678387113515640294e+00
1	7.239489450262406756e+00
1	7.374601635796483201e+00
1	7.889893392627826962e+00
1	8.134465617678868554e+00
1	8.292201219426917902e+00
1	7.940591900902284728e+00
1	8.106865416795065116e+00
1	7.535651381063170007e+00
1	7.479925037088715811e+00
1	7.339705489987229825e+00
1	7.564086308591081220e+00
1	6.848462083928597899e+00
1	6.553691841161258580e+00
1	6.887917913236521805e+00
1	7.020538209470817748e+00
1	7.135925619314258839e+00
1	7.199019790934878316e+00
1	7.850897101763892216e+00
1	7.934507011988745973e+00
1	7.477470790480116314e+00
1	7.459980115889802477e+00
1	7.105247101523112008e+00
1	6.531194896122003435e+00
1	6.664355915587843349e+00
1	6.632877344627615912e+00
1	7.127638613379978949e+00
1	7.062561231046224464e+00
1	7.151460087322551118e+00
1	7.326578872071036308e+00
1	7.477171906485573949e+00
1	7.510354662873044873e+00
1	6.998783742921022011e+00
1	7.509587893445879736e+00
1	7.938080537568189321e+00
1	7.553072098715183813e+00
1	7.316813659507841905e+00
1	7.826148514128318467e+00
1	7.976565377116549449e+00
1	8.106871748240141784e+00
1	8.187364614826266873e+00
1	7.886545273702525449e+00
1	7.670317866197773782e+00
1	7.649862057075854871e+00
1	7.032969943077922004e+00
1	7.331090091623894800e+00
1	6.940324947808816702e+00
1	7.364693316079842234e+00
1	7.727200599171168527e+00
1	7.854657321775537326e+00
1	8.264029147570477463e+00
1	8.656566385752356041e+00
1	8.533330972385900992e+00
1	8.184344872458416020e+00
1	7.724972719626292950e+00
1	8.240024457309706563e+00
1	7.480717150268952231e+00
1	7.634100123308800612e+00
1	7.294859848171903138e+00
1	7.127535665373552654e+00
1	7.588622533769509459e+00
1	8.090146673239255293e+00
1	8.516767772622172217e+00
1	8.225038518000744148e+00
1	8.086361969345421841e+00
1	7.584307502448123017e+00
1	7.630230981026429049e+00
1	7.535765479037052295e+00
1	7.813420925868640232e+00
1	7.928354479198445048e+00
1	7.954506227870678181e+00
1	7.816896809416967074e+00
1	8.561351822325026006e+00
1	8.418521621468306293e+00
1	8.036386778484168047e+00
1	7.819736477709445133e+00
1	7.870637801065962336e+00
1	7.709976949504040000e+00
1	7.917231937570664790e+00
1	8.188477388251255817e+00
1	8.398954259669864086e+00
1	8.338301608451448743e+00
1	8.702736120583656643e+00
1	8.118832453721617881e+00
1	8.518167352037837148e+00
1	8.098201431088163815e+00
1	7.762971678114938712e+00
1	7.726850325044701151e+00
1	7.609373188449780834e+00
1	7.493472508034122015e+00
1	7.817567936752628732e+00
1	7.974035885859184880e+00
1	7.893078854891873775e+00
1	7.478408066007118826e+00
1	7.292296044744420058e+00
1	7.371837220643371325e+00
1	7.239686721994513796e+00
1	7.015153715677519664e+00
1	7.096462665797567126e+00
1	6.970358274539252719e+00
1	7.328241837614370091e+00
1	7.490107278247802647e+00
1	7.320743851292815130e+00
1	7.794719572181729283e+00
1	8.046724515672778466e+00
1	7.455211389999289118e+00
1	7.729036751443895348e+00
1	7.192172207855638710e+00
1	7.232324930661288676e+00
1	7.058347614369717249e+00
1	7.685713431834305887e+00
1	8.128996036422714511e+00
1	8.500072075619817369e+00
1	8.193765346253197634e+00
1	8.182856055883942048e+00
1	8.256769992933728375e+00
1	8.083922462948507359e+00
1	8.355001003566751905e+00
1	8.475186999654619413e+00
1	8.743269833022766946e+00
1	9.264519856022225497e+00
1	9.477584986376616172e+00
1	9.627012632621507748e+00
1	9.588911093523101670e+00
1	9.350990272061622477e+00
1	8.968255381741679244e+00
1	9.007972107091800851e+00
1	9.015131600459191930e+00
1	8.731815755829973824e+00
1	8.590335230875767891e+00
1	8.194818380204324626e+00
1	8.484350346645081586e+00
1	8.468755191165200813e+00
1	7.819045681079982657e+00
1	8.089452145071710731e+00
1	7.771748500622034150e+00
1	7.874644291816588648e+00
1	7.926484764242710312e+00
1	7.461941585234353802e+00
1	7.753890829807150276e+00
1	7.969745462511998113e+00
1	7.558619614691049371e+00
1	7.808655298954906954e+00
1	8.126573085363874682e+00
1	8.230803532642340770e+00
1	7.440065057861067643e+00
1	7.435318402685712869e+00
1	7.164589955772372676e+00
1	7.007986175483829960e+00
1	6.801967529449798100e+00
1	6.824861720076384586e+00
1	7.427249791224347142e+00
1	7.202876452276249175e+00
1	7.168752042614350728e+00
1	7.340341574891874110e+00
1	7.529923641385888544e+00
1	7.316864288059249155e+00
1	7.077421209267930280e+00
1	7.354135443120564553e+00
1	7.118277512560995390e+00
1	6.894949670152115573e+00
1	6.962816688727095915e+00
1	7.092846030295764770e+00
1	7.674174683373166772e+00
1	7.181213857960079494e+00
1	7.644677179867554351e+00
1	8.093477806063525293e+00
1	8.658900401889047416e+00
1	8.641592558661612244e+00
1	8.473621842364318368e+00
1	8.449818152872053290e+00
1	8.341145067903703136e+00
1	8.178280300601000974e+00
1	8.313318042050703127e+00
1	8.825487014752782855e+00
1	9.166302381896226592e+00
1	9.038147468935251894e+00
1	8.305297413366412584e+00
1	7.726926804653804659e+00
1	7.881839516701555581e+00
1	7.427131801427482749e+00
1	7.778380898723761483e+00
1	7.948142578391707680e+00
1	7.892069659776069557e+00
1	8.408056614875565771e+00
1	8.379210280533154531e+00
1	8.313217031602682994e+00
1	7.956750180102185155e+00
1	8.044195236250217818e+00
1	7.533960004277623135e+00
1	7.439235439519377380e+00
1	7.626325107366632494e+00
1	7.609279108775911737e+00
1	7.916690292012337871e+00
1	7.727907047031529864e+00
1	7.350854119872361814e+00
1	7.675783929802171279e+00
1	7.607484229756639849e+00
1	7.879159809448615270e+00
1	7.328748798400036790e+00
1	7.288172301677026788e+00
1	7.773888260061974087e+00
1	7.650010031443746250e+00
1	7.342983839949297042e+00
1	7.887749715343709944e+00
1	7.706280362359532177e+00
1	7.772272410447158997e+00
1	8.240385500396499197e+00
1	8.242477968475952821e+00
1	8.558276879114409041e+00
1	8.168189290088653465e+00
1	8.040428603020705722e+00
1	8.209482191606134904e+00
1	7.927020549379981240e+00
[truncated: 398,000 more rows]
