# Supplementary material for: Predicting scale-dependent chromatin polymer properties from systematic coarse-graining
Source: Nat Commun. 2023 Jul 11;14:4108. doi: 10.1038/s41467-023-39907-2 (PMC10336007; doi:10.1038/s41467-023-39907-2)
Supplement: Supplementary file 4 — Source Data [file 41467_2023_39907_MOESM4_ESM.zip › source_data/source_data_supplementary/source_data_supplementary_fig_2/source_data_supplementary_fig_2d/rg_5mu_90deg.txt]

1	7.482102330045515615e+00
1	7.837996932683309659e+00
1	7.578517687265605929e+00
1	8.035741787458315244e+00
1	7.847545757745534978e+00
1	8.125883684583545374e+00
1	7.915475915060691037e+00
1	7.672051903849154364e+00
1	8.192660548494641759e+00
1	7.878329129602455794e+00
1	7.919155448450915458e+00
1	8.069388157733202505e+00
1	8.191445319441552186e+00
1	8.514398004237826001e+00
1	8.848185415080957128e+00
1	8.524240863247054989e+00
1	8.558837224985159864e+00
1	8.349433874388621390e+00
1	8.570192318661765896e+00
1	8.453212198260954935e+00
1	8.326507081726621351e+00
1	7.932433458986258401e+00
1	8.236029791813873402e+00
1	8.272763537286749624e+00
1	8.193315090724244243e+00
1	8.347563746082935054e+00
1	8.455553245420906805e+00
1	7.952371795285480438e+00
1	8.503595000409598370e+00
1	8.120143539973339486e+00
1	8.397877205416786950e+00
1	8.781974384409485523e+00
1	8.568166213716525093e+00
1	8.393906140117570303e+00
1	8.367375302440422047e+00
1	8.532304647741771220e+00
1	8.785485457029906797e+00
1	9.367615315435187995e+00
1	9.281065631316119280e+00
1	9.097229927937453553e+00
1	8.745286510286677029e+00
1	8.519818147529489849e+00
1	8.109295887224172716e+00
1	8.108838969357393012e+00
1	8.236268893102282718e+00
1	8.437460184373023253e+00
1	8.409415305597349288e+00
1	8.031226670418398328e+00
1	7.884498496897893283e+00
1	7.895657846828177284e+00
1	7.766155053594326674e+00
1	7.851649591761392877e+00
1	7.910070320513407971e+00
1	7.568671111422394127e+00
1	7.492834815342872545e+00
1	7.446783020682451237e+00
1	7.531752195397383609e+00
1	7.312174324978001572e+00
1	7.609953005148700989e+00
1	7.593224990201421498e+00
1	7.231444026866184593e+00
1	7.740569730063715959e+00
1	8.018804829539114110e+00
1	8.590939855031580308e+00
1	8.630713427000253901e+00
1	8.373621463507332052e+00
1	8.043140335289763243e+00
1	7.915190196166910219e+00
1	8.364957925075886536e+00
1	7.826078168887244502e+00
1	7.378913785971870531e+00
1	7.234900632519501329e+00
1	7.439841129780851325e+00
1	7.976163476266754593e+00
1	7.980891858742155343e+00
1	7.928674060383166022e+00
1	7.550723507775343180e+00
1	7.414322667076891804e+00
1	7.435460957781945268e+00
1	7.373480771999060934e+00
1	7.821380290612109043e+00
1	7.209867983545119152e+00
1	7.486297883206920467e+00
1	7.434588918107078115e+00
1	7.279188546697556106e+00
1	7.498603344897479595e+00
1	7.182919593057422780e+00
1	6.793684810238032945e+00
1	7.373430923411544491e+00
1	7.745896623127554115e+00
1	7.033298097364741430e+00
1	7.460097278807505283e+00
1	7.335254136816500292e+00
1	7.761290709280680211e+00
1	7.933410888918720261e+00
1	7.867075014596096594e+00
1	7.562671509019234684e+00
1	7.650972989165879312e+00
1	7.573647964647344466e+00
1	7.533998798799283136e+00
1	7.538410558190471455e+00
1	7.725340747271422615e+00
1	7.656550150105850605e+00
1	7.466179486245737351e+00
1	7.395850582725277178e+00
1	7.200950548190095724e+00
1	7.550608072696329387e+00
1	7.697530702084972809e+00
1	7.422594497181029816e+00
1	7.468401875396792455e+00
1	7.422915583730541833e+00
1	7.324393569679576110e+00
1	7.659010450883632970e+00
1	7.753693881831662971e+00
1	7.842355942011899117e+00
1	7.688718576376114555e+00
1	7.122776412228057907e+00
1	6.983596219757734147e+00
1	6.966534913238334958e+00
1	7.139859247307230206e+00
1	7.342832314009330119e+00
1	7.426265874466841055e+00
1	7.739150499614140699e+00
1	8.066609511251034093e+00
1	7.978634495845287056e+00
1	7.913909116614527228e+00
1	8.293630160851609645e+00
1	7.740204515302122168e+00
1	7.045872337545247888e+00
1	7.023715300254918859e+00
1	6.936138910846751493e+00
1	6.921402269130260798e+00
1	7.174626661929283777e+00
1	7.065996031079114559e+00
1	6.912561688357108380e+00
1	6.516664577778837675e+00
1	6.539585540734722535e+00
1	6.796863734818188618e+00
1	7.076658096556186273e+00
1	7.614844196524395592e+00
1	7.851619814268623543e+00
1	8.148490682578161781e+00
1	8.443476587237176645e+00
1	7.625380707650271539e+00
1	7.238375921640235688e+00
1	7.215504787142746679e+00
1	6.902550345782799468e+00
1	7.111978713547449260e+00
1	7.066610915835958018e+00
1	6.999307924815701298e+00
1	7.551465332736567504e+00
1	7.512482008206077033e+00
1	7.595839131067509520e+00
1	7.648799673515905617e+00
1	8.011203775388084480e+00
1	8.198422201367465689e+00
1	8.010214492948447784e+00
1	8.287065089317380284e+00
1	7.964593630492884380e+00
1	7.650493860781952371e+00
1	7.285473795059636437e+00
1	6.695166813485037949e+00
1	6.929984137118666787e+00
1	7.401850960855891337e+00
1	7.750470747852392428e+00
1	7.877281877216168127e+00
1	7.826699744437947359e+00
1	7.830504727613277538e+00
1	8.091700784240041244e+00
1	8.386484052809363376e+00
1	8.655850495396862243e+00
1	8.614251630408436000e+00
1	8.869017476470594019e+00
1	8.584082791601153062e+00
1	8.285204605893065732e+00
1	8.362209820307906938e+00
1	7.951698108635477880e+00
1	7.964268599369685120e+00
1	7.696433054765104309e+00
1	8.051934975823485274e+00
1	7.854464402075507223e+00
1	8.135346091827104331e+00
1	8.424433542483408033e+00
1	8.580564257039139164e+00
1	9.106463976208349465e+00
1	8.699979816668063748e+00
1	8.427354303741909192e+00
1	9.251652343575498705e+00
1	9.383758916837136255e+00
1	9.050416874010016599e+00
1	8.807295411027050491e+00
1	8.965359269532093833e+00
1	9.332657788927212650e+00
1	9.507908884549596706e+00
1	9.311212121793465357e+00
1	9.514152620592275511e+00
1	9.268751418147706644e+00
1	9.630209017658399873e+00
1	1.015103205896635430e+01
1	1.044086895263212611e+01
1	1.008620597581135669e+01
1	9.888799530011629813e+00
1	1.012927710941288240e+01
1	9.910806462449370358e+00
1	9.840182703158051325e+00
1	9.679417987518464273e+00
1	1.053158965572372274e+01
1	1.037891134268918769e+01
1	1.003809330232882857e+01
1	9.596824179977598845e+00
1	9.411646177640950128e+00
1	9.260281309418292750e+00
1	9.440262429078110529e+00
1	9.239048582193516879e+00
1	8.758715129831802670e+00
1	8.416513665385691567e+00
1	8.136185777350757320e+00
1	7.949590668843078411e+00
1	8.010825800565291033e+00
1	7.702253555175861521e+00
1	7.682636501745858659e+00
1	7.889767847090514152e+00
1	8.202302406124150735e+00
1	7.691061005362049841e+00
1	8.065909743910014029e+00
1	8.074954830411110507e+00
1	8.165413163757316184e+00
1	7.943686959622342947e+00
1	8.069740781772072324e+00
1	7.912295901820115773e+00
1	8.073661868818646781e+00
1	8.657155252074895557e+00
1	8.471464007850787681e+00
1	8.055487994167817689e+00
1	8.148530362086871648e+00
1	8.124568134572090372e+00
1	8.337195835084463269e+00
1	8.662700193206832822e+00
1	8.785028113080732837e+00
1	8.993862270405768911e+00
1	9.023501592751019373e+00
1	8.952631739524834487e+00
1	8.802146136234055618e+00
1	9.174615580966781536e+00
1	9.191522094618656880e+00
1	9.743803778074060062e+00
1	9.779369084636906351e+00
1	9.582475221227205964e+00
1	9.664267925810754889e+00
1	9.949427575656583755e+00
1	9.732311190443684978e+00
1	1.031836375509599257e+01
1	1.008080766376531656e+01
1	9.757730878585277878e+00
1	1.024309623576442085e+01
1	1.021191814374820162e+01
1	1.018543050802665029e+01
1	9.769856701011262246e+00
1	9.658993964191600057e+00
1	9.789662602646940215e+00
1	9.551224607347052142e+00
1	9.642688000360063683e+00
1	9.326593291974404565e+00
1	9.198732133970963787e+00
1	9.717922517879619804e+00
1	1.004780940018523161e+01
1	9.744662041326323632e+00
1	9.595748348783427417e+00
1	8.905554152752790387e+00
1	8.902690946615106071e+00
1	9.492119168209574909e+00
1	9.290427891909011748e+00
1	9.780251297247247066e+00
1	9.440565022694142883e+00
1	9.579357028197074797e+00
1	9.320943502551713777e+00
1	8.933026650760265142e+00
1	9.003851921203629871e+00
1	8.869349433117166726e+00
1	9.172225631319104622e+00
1	9.324330943666270244e+00
1	9.099908077260902672e+00
1	9.332321955022937487e+00
1	9.390740055926423580e+00
1	9.303311253502883460e+00
1	9.405035550992266735e+00
1	9.639724539458002894e+00
1	9.512058214327549166e+00
1	9.375621252323995236e+00
1	8.986521149879429515e+00
1	8.801703664332301003e+00
1	8.975688534503730054e+00
1	9.094512205120416581e+00
1	9.229264003666044047e+00
1	9.227607640805983280e+00
1	9.162365466556009252e+00
1	9.138404575129449370e+00
1	9.373146093844445303e+00
1	9.201701996609736867e+00
1	9.174221692923426374e+00
1	9.015623725655473208e+00
1	9.259361299511608578e+00
1	9.583218514397479737e+00
1	9.341885151987643354e+00
1	8.789905469499931456e+00
1	8.219606348078432490e+00
1	8.277751794072575109e+00
1	8.577632377980693335e+00
1	8.275370299138410601e+00
1	8.698927763715365913e+00
1	8.736711254209213351e+00
1	9.092502796020095701e+00
1	8.997182202919869809e+00
1	8.783140296872995023e+00
1	9.012441195137261829e+00
1	8.983878637077335583e+00
1	9.275786474860813868e+00
1	8.655259180327480095e+00
1	8.129728753359303894e+00
1	7.561293395112747895e+00
1	7.925751382319742966e+00
1	8.169520395556341796e+00
1	7.833598625939978355e+00
1	7.781300393609082988e+00
1	8.488331380359017686e+00
1	8.256016634766005780e+00
1	8.096022067541181144e+00
1	8.754892943852203402e+00
1	8.547761839128231287e+00
1	8.490378767438960139e+00
1	8.844318062804390479e+00
1	9.212187088685215741e+00
1	8.484353823453052001e+00
1	8.380858601842392730e+00
1	8.119820608670748285e+00
1	7.804017518240700113e+00
1	7.522953568388156320e+00
1	7.320644771446956689e+00
1	6.918827427241520667e+00
1	7.141448799912121004e+00
1	7.303619301632209293e+00
1	7.283222791104067007e+00
1	7.072476853488099735e+00
1	7.413658655514018925e+00
1	7.382795449220313166e+00
1	7.861768663075185515e+00
1	7.836437241921798247e+00
1	7.694601200047403111e+00
1	7.904140022978468849e+00
1	7.941653459981467655e+00
1	7.488529117657969358e+00
1	7.988615912031514554e+00
1	7.920068720469369161e+00
1	8.059300153258291743e+00
1	7.654773109216225002e+00
1	8.203300810416077837e+00
1	8.288573695487453818e+00
1	7.727341131349525050e+00
1	7.756011519373574359e+00
1	7.788528288338723016e+00
1	7.808353857048448532e+00
1	7.753903484596415652e+00
1	7.097114699058807652e+00
1	6.808278220587765439e+00
1	6.758427827922937503e+00
1	6.509268895029675761e+00
1	6.290605100163522145e+00
1	6.763343370186819747e+00
1	7.082689798693442285e+00
1	7.170860570559729474e+00
1	7.400795463611818725e+00
1	7.133729000235215167e+00
1	7.589943360358689439e+00
1	7.623431245915116783e+00
1	7.613983927144934327e+00
1	7.453044356896146638e+00
1	7.377473688203301627e+00
1	7.563406483542845393e+00
1	7.747411911586175037e+00
1	7.543883373230051426e+00
1	7.698905040008212630e+00
1	7.290190473733174414e+00
1	6.980239571309361679e+00
1	6.790730298004470811e+00
1	7.110974884253118411e+00
1	7.016114911521554198e+00
1	6.898245316388589288e+00
1	6.579920277766654557e+00
1	6.498544927820871564e+00
1	6.837561064562862612e+00
1	7.179813232612434426e+00
1	6.907604688419978878e+00
1	7.059876931084267504e+00
1	7.391105432235593575e+00
1	7.231159884919934555e+00
1	7.264908603696144773e+00
1	7.228769624919439529e+00
1	7.316888109608624902e+00
1	7.521472108846192661e+00
1	7.313270645084785748e+00
1	7.452952963093681937e+00
1	7.527711833044199885e+00
1	7.270263712399730238e+00
1	6.766517406695158776e+00
1	7.024562989449211869e+00
1	7.586096906436766041e+00
1	7.663365016865711254e+00
1	7.868129573150750566e+00
1	8.007238673966071474e+00
1	7.972798723903183671e+00
1	7.913870643841239172e+00
1	7.870458028359307079e+00
1	7.649187754429553898e+00
1	7.325975719705261291e+00
1	6.771127162028086843e+00
1	6.803882256784349103e+00
1	6.940556410567336521e+00
1	6.751496051923400188e+00
1	6.714356943535062960e+00
1	5.990957152212476267e+00
1	6.706985650320179460e+00
1	6.360591187940896951e+00
1	6.310759658169438957e+00
1	6.696856624703444005e+00
1	6.919526387407544554e+00
1	7.519406251838324451e+00
1	7.367603884416814353e+00
1	7.428449932172201287e+00
1	7.233119472848157372e+00
1	7.061640492397376789e+00
1	7.102004875012063678e+00
1	7.412257030567373839e+00
1	7.481289229197458646e+00
1	7.482987051727077343e+00
1	6.635355265957567639e+00
1	6.759235057718429474e+00
1	6.799951796523542313e+00
1	6.725848828273761626e+00
1	6.864334347723658247e+00
1	6.582783332871557924e+00
1	6.421494043760485937e+00
1	6.281655128902486673e+00
1	6.461112643413769341e+00
1	6.638357647288120056e+00
1	6.508038480761166866e+00
1	6.459518586865668155e+00
1	6.001363118595507196e+00
1	5.847375056854979825e+00
1	5.790586564270355119e+00
1	5.832819652703890689e+00
1	5.712330561176110599e+00
1	5.823297513527935898e+00
1	6.166812774036160683e+00
1	6.201103016169398074e+00
1	6.224039312928010048e+00
1	6.142200034176055645e+00
1	6.184292402508048347e+00
1	6.110663453495655872e+00
1	6.314092952633763467e+00
1	6.234243400791984691e+00
1	6.092951154538151393e+00
1	5.805809686857670293e+00
1	6.421841034047448993e+00
1	6.639356176550819555e+00
1	6.507116963335592530e+00
1	6.717617992912927605e+00
1	6.816690889470178760e+00
1	7.132094625724914039e+00
1	7.082696082163364437e+00
1	6.863951388622716365e+00
1	6.755425545769799811e+00
1	6.602607079531362722e+00
1	6.709429635805500780e+00
1	6.780881838352200042e+00
1	7.045512500314125681e+00
1	6.804146436770633244e+00
1	6.420524124151848255e+00
1	6.838983836432785068e+00
1	6.942859745684740957e+00
1	7.113634687891225994e+00
1	6.765016900756208429e+00
1	6.797442090187349351e+00
1	6.954859792221542492e+00
1	6.511288835548144860e+00
1	6.690293791639811971e+00
1	6.372923423223211259e+00
1	6.867408420139844871e+00
1	6.772091460867021517e+00
1	6.526182042677495687e+00
1	6.566157391570213164e+00
1	6.711007732024217631e+00
1	6.468722871391573648e+00
1	6.796581231216819674e+00
1	6.907645306383536798e+00
1	7.180008281706585116e+00
1	7.282452148271708836e+00
1	6.952173953785129257e+00
1	6.643726416203131535e+00
1	6.986633939327835385e+00
1	7.105715559352629107e+00
1	6.993559814566394195e+00
1	6.603443786319390441e+00
1	6.927558646353015881e+00
1	6.651804276237476721e+00
1	7.055873792494886665e+00
1	7.225921934319028850e+00
1	7.225121459472836349e+00
1	7.041314274367207027e+00
1	6.761068096678102712e+00
1	6.744494484313024785e+00
1	6.301506040385556062e+00
1	6.039838075320528077e+00
1	5.783648364083121329e+00
1	5.785316637862242928e+00
1	6.079265823349021325e+00
1	5.993184703750862319e+00
1	5.519631124795133736e+00
1	5.730994967952236507e+00
1	5.830869905330531289e+00
1	5.880557304107908223e+00
1	5.991069867865837395e+00
1	5.438987780519226156e+00
1	5.968952839514819253e+00
1	5.658165302702985677e+00
1	5.642127922466204204e+00
1	5.332776225994145136e+00
1	5.406557153516929226e+00
1	5.560048951503297587e+00
1	5.570479993751496828e+00
1	5.813501795309648834e+00
1	6.272190872009941742e+00
1	6.103232852045389123e+00
1	6.270426266029520690e+00
1	6.188406879814545292e+00
1	6.146878013455887135e+00
1	6.012611054694451340e+00
1	6.109245681336207490e+00
1	6.389796191643378975e+00
1	6.459934051131096311e+00
1	6.635562295892991180e+00
1	6.714838951716747495e+00
1	7.435099990488025057e+00
1	7.458776238442217377e+00
1	7.310385119674323029e+00
1	7.560425420224037296e+00
1	7.553925903976979050e+00
1	7.594377712986158713e+00
1	7.593609045265037771e+00
1	7.932379602885681891e+00
1	7.956269825709370913e+00
1	7.901155746372261923e+00
1	7.770232000295833608e+00
1	8.150759686407187843e+00
1	7.833912558673662652e+00
1	7.896872075695023696e+00
1	8.222942173858415416e+00
1	8.531088723947609864e+00
1	8.498737687823711084e+00
1	7.801733342892610779e+00
1	7.589633046668424754e+00
1	7.317643223415634779e+00
1	7.431135519404708845e+00
1	7.500164705587438085e+00
1	7.359794034161300402e+00
1	7.174598267311930400e+00
1	7.675032668282970150e+00
1	7.772005111525166043e+00
1	7.438804859090103250e+00
1	7.153024082009813434e+00
1	7.211963980261941742e+00
1	7.800857392496637566e+00
1	7.615852998806708740e+00
1	7.585260149222133208e+00
1	7.497625671227631905e+00
1	6.609010532297189044e+00
1	6.806012981720364508e+00
1	6.670998830461126516e+00
1	6.777866146828273486e+00
1	6.343218247787731023e+00
1	6.240482186016851784e+00
1	6.387951267833665625e+00
1	6.480591459440167235e+00
1	6.703906461067261624e+00
1	6.597063730740591936e+00
1	6.671564671795890078e+00
1	6.504572241380946807e+00
1	6.917901239376295308e+00
1	6.537885783118124294e+00
1	6.826421809604553026e+00
1	6.708451199053101277e+00
1	6.497662597679985552e+00
1	6.086740293381663669e+00
1	7.156858510382033245e+00
1	7.180417368124382804e+00
1	6.863249741903665324e+00
1	6.875286716700411027e+00
1	7.122961498841505090e+00
1	7.166631597599767645e+00
1	7.238978979875110298e+00
1	7.350164500948098478e+00
1	7.135109115737265917e+00
1	7.423455906602876020e+00
1	7.454348521641779080e+00
1	7.597977182997208700e+00
1	7.753603435608464878e+00
1	7.790357428803397433e+00
1	8.061174135107775029e+00
1	8.003522757160684620e+00
1	7.648266753859449096e+00
1	7.773395882825684389e+00
1	7.755068941650326231e+00
1	7.612415649081162528e+00
1	7.789237080008276415e+00
1	7.867601787714940009e+00
1	7.573709148882699083e+00
1	7.033234082828254685e+00
1	7.285620756005838139e+00
1	7.222621132361756402e+00
1	7.020627715557107962e+00
1	7.401913688760494381e+00
1	7.488060272339140511e+00
1	7.413375798646414161e+00
1	7.395740593891288128e+00
1	7.203371398637927747e+00
1	7.315505351465601436e+00
1	7.140461898221585280e+00
1	7.149328125744331963e+00
1	7.265646005064347435e+00
1	7.542079934859975410e+00
1	7.403373945341381379e+00
1	7.565015973882238676e+00
1	7.672811708716914758e+00
1	7.594487883973222608e+00
1	7.321894127261147744e+00
1	7.378437778672159553e+00
1	7.587985950416801906e+00
1	7.598719454379918581e+00
1	7.432216631387541739e+00
1	7.231727245176543306e+00
1	7.578108481354041359e+00
1	7.943347619695900086e+00
1	8.105514578694968719e+00
1	8.135592183668553190e+00
1	8.096671309906799507e+00
1	8.212151548692695258e+00
1	8.315183147997279534e+00
1	8.218228268917052048e+00
1	7.713350503060436125e+00
1	8.080902818076785010e+00
1	8.206032805042926981e+00
1	8.407168172619842395e+00
1	7.761836070547953881e+00
1	7.745068390600780006e+00
1	7.784709766117854812e+00
1	7.788048222156547240e+00
1	7.829538161837690247e+00
1	8.130600545325361139e+00
1	8.009408490530335101e+00
1	8.085526247508795450e+00
1	8.387319826761284958e+00
1	7.590657300977880162e+00
1	7.750057523855842234e+00
1	7.371216768386398499e+00
1	7.508404663486651920e+00
1	7.609350465534357788e+00
1	7.744429056658145072e+00
1	7.730243347155489886e+00
1	7.716149677098581350e+00
1	7.471538872976767109e+00
1	7.653614167701976001e+00
1	7.931253856078340547e+00
1	7.936870737857376845e+00
1	7.793101213376659508e+00
1	7.339219138442994783e+00
1	7.520866708460655303e+00
1	7.555730869432936814e+00
1	7.722139460825785839e+00
1	7.939876063124086336e+00
1	7.800777007936670060e+00
1	7.448644235670330183e+00
1	7.754841093020685250e+00
1	7.900156272845525685e+00
1	7.567702686325427308e+00
1	7.843394297904461077e+00
1	7.631303259324360155e+00
1	7.679312996333461427e+00
1	7.752137261483781572e+00
1	7.955254573102771509e+00
1	8.082916831737152918e+00
1	8.331594380863137417e+00
1	8.034071284340676300e+00
1	7.535397945419094690e+00
1	7.476471287514208974e+00
1	7.013611635187960935e+00
1	6.975944324428437149e+00
1	6.684973664799800375e+00
1	6.936359515900959671e+00
1	7.172258335913368477e+00
1	7.117883815750767340e+00
1	7.089304390726169025e+00
1	7.548502765937989523e+00
1	7.747224494081536683e+00
1	8.001216451974400456e+00
1	7.826718614027503129e+00
1	7.765408225377079532e+00
1	7.763037611634497459e+00
1	7.874143815614132791e+00
1	7.793300513617913872e+00
1	7.981843560013765604e+00
1	7.912002943967740620e+00
1	7.947505490691055385e+00
1	7.889065542761045435e+00
1	8.015996217787582978e+00
1	8.168335970497521359e+00
1	8.483276716242251325e+00
1	9.214608294977862712e+00
1	9.161076843443311191e+00
1	8.836079535163463561e+00
1	8.603073287501466382e+00
1	8.555359545920593334e+00
1	8.564614242670893773e+00
1	8.943519539827706311e+00
1	9.533485827346629193e+00
1	9.891137189610752500e+00
1	9.953913709953148725e+00
1	1.007503942083269344e+01
1	1.015843393367102365e+01
1	9.932104952311938462e+00
1	9.404891341549841854e+00
1	8.943986822622562727e+00
1	8.885840088629326061e+00
1	8.809581184360247619e+00
1	8.800384407952856591e+00
1	8.760230463259407685e+00
1	8.677082849288156652e+00
1	8.281555152453384139e+00
1	8.198440856087762185e+00
1	8.169123639734239717e+00
1	8.127270665398000915e+00
1	7.995774930783126955e+00
1	8.177414343992015944e+00
1	7.811909828073967610e+00
1	7.707359026510260946e+00
1	7.580581910340336904e+00
1	7.437739179237275344e+00
1	7.685945921942065162e+00
1	7.256399476453666786e+00
1	7.170937202678644873e+00
1	7.650605653874956502e+00
1	7.642326042248677176e+00
1	7.658772537393336854e+00
1	7.648325560743336915e+00
1	7.217841520658807575e+00
1	6.969953893697950598e+00
1	7.288977341831291312e+00
1	7.629025403326544996e+00
1	7.916865949604543928e+00
1	8.028896210720658289e+00
1	8.189907951547048981e+00
1	8.252961358155358695e+00
1	8.346677942779143322e+00
1	7.725280641092060030e+00
1	7.590567376754849604e+00
1	7.932544709841668151e+00
1	8.035537086695404341e+00
1	7.734425313243888489e+00
1	8.005279299971661544e+00
1	7.556739175505554407e+00
1	7.230334762616848820e+00
1	7.465187127385638277e+00
1	7.867649145048457804e+00
1	7.617477018384467335e+00
1	7.812984840450684310e+00
1	7.535857855242299230e+00
1	7.298512769808180423e+00
1	7.004569447616830757e+00
1	6.968094473199927030e+00
1	7.254869073886929698e+00
1	6.587095819894837945e+00
1	6.535440588892732272e+00
1	6.709623357486687922e+00
1	6.834850374857716737e+00
1	7.357392871223770392e+00
1	7.017317355917446875e+00
1	7.423906627735606278e+00
1	7.184375144368667421e+00
1	7.336251810354439407e+00
1	7.539285861494581908e+00
1	7.789556073178000695e+00
1	7.792056540103604156e+00
1	7.733593451554837905e+00
1	8.108139260764321676e+00
1	8.241240073627496443e+00
1	8.405722111694910126e+00
1	8.495492751589786451e+00
1	8.192426183403775042e+00
1	8.230219152758975198e+00
1	7.894515955173191379e+00
1	8.076483601945053437e+00
1	8.323731210786190715e+00
1	8.046158780357254514e+00
1	8.169355599330737405e+00
1	8.767826463668271231e+00
1	8.292517693185290639e+00
1	8.147983080203767159e+00
1	8.027036809341367984e+00
1	7.908807159353726135e+00
1	8.140514147341727735e+00
1	7.675736490475780549e+00
1	7.305571601440136398e+00
1	7.156378191726755489e+00
1	7.218359846223851406e+00
1	7.360412909366470302e+00
1	6.999029031070119977e+00
1	6.625515656897325023e+00
1	6.552901188693069479e+00
1	6.836536834743090374e+00
1	6.678722858490994341e+00
1	6.471998570933606310e+00
1	6.337798231061039012e+00
1	6.750354633661146408e+00
1	6.768449159305920837e+00
1	6.834650640312316838e+00
1	6.705308912040162106e+00
1	6.742439341235369810e+00
1	6.334028636257292177e+00
1	6.549085954454494818e+00
1	6.711229262847152377e+00
1	7.130084826668158904e+00
1	6.662099722942785185e+00
1	6.879964616418072332e+00
1	7.405240191421955664e+00
1	7.242846791825430230e+00
1	7.337903021058731490e+00
1	7.225746958311768608e+00
1	7.132126626662890878e+00
1	7.239322735036686218e+00
1	7.128206037667606410e+00
1	6.863229801297019428e+00
1	6.730622605698561856e+00
1	7.177106485818131709e+00
1	6.892314927632751775e+00
1	6.814278802793952927e+00
1	7.264059897000373134e+00
1	7.427290088472378038e+00
1	7.783203024928620373e+00
1	7.896360275480894586e+00
1	7.828404500032398516e+00
1	7.965847592241678932e+00
1	8.178174713174742649e+00
1	8.104289984450771200e+00
1	8.244358195581041215e+00
1	8.261424292420718629e+00
1	8.559359115529181494e+00
1	8.308548821966484255e+00
1	8.448977776687604191e+00
1	8.550149787776751609e+00
1	7.720642866175340124e+00
1	7.540395606039691501e+00
1	7.651504216234921607e+00
1	7.557418175425883788e+00
1	7.792573835026441742e+00
1	7.971972681958185980e+00
1	7.502728517571407352e+00
1	7.496598890623094036e+00
1	7.480795216869946529e+00
1	7.845057217826730600e+00
1	7.973359263876512948e+00
1	7.756165159725364688e+00
1	8.028185714305163145e+00
1	7.997240912534609336e+00
1	7.359196305729793330e+00
1	7.995737168872538270e+00
1	8.088301874786962387e+00
1	8.386600521932127350e+00
1	8.480919637680189638e+00
1	7.529708686104639170e+00
1	7.590739223518833789e+00
1	7.200244766524741102e+00
1	7.053981840889841592e+00
1	7.461130442168052213e+00
1	8.200652672491131057e+00
1	7.551631551534876863e+00
1	8.094016101365006932e+00
1	8.282951026718361476e+00
1	8.738151160090055214e+00
1	8.455785308292359304e+00
1	8.308595969283089744e+00
1	8.595864907926399567e+00
1	8.629720495641537426e+00
1	8.911895390001847161e+00
1	8.431759344140537848e+00
1	8.141221569817554737e+00
1	8.226474869514781574e+00
1	7.909695850262249195e+00
1	8.357910411309553922e+00
1	8.157088471044806610e+00
1	8.253677190035473288e+00
1	8.343408206639608693e+00
1	8.072915532005248807e+00
1	8.346551104907820928e+00
1	8.557384912127385945e+00
1	9.086738718712718210e+00
1	9.143230599686402726e+00
1	9.099655905934818989e+00
1	8.899432624758844668e+00
1	8.303892907472098628e+00
1	8.302732918913457993e+00
1	8.236215219277822186e+00
1	8.041513396795492596e+00
1	7.841503142074703447e+00
1	7.731554124444153686e+00
1	7.707599654960292312e+00
1	7.796609662487044012e+00
1	7.384584461099970021e+00
1	7.227850426639702341e+00
1	7.468594994762796091e+00
1	7.520904605456924408e+00
1	7.232031159536717269e+00
1	7.563855505913143595e+00
1	7.570254865473585504e+00
1	7.670355419615242809e+00
1	7.531520192990266871e+00
1	7.544520145728807137e+00
1	7.528406999536612076e+00
1	7.176575096261848863e+00
1	7.031243100821935599e+00
1	7.672058208051315553e+00
1	7.543699048980665012e+00
1	7.526179853317254143e+00
1	7.299019828955399802e+00
1	7.447481471403753162e+00
1	7.945844641417273202e+00
1	7.739490964237802473e+00
1	7.891003449764483868e+00
1	7.932898099187662311e+00
1	7.686688866511858009e+00
1	7.380710675674482246e+00
1	7.611244404755245441e+00
1	7.622466886531821473e+00
1	7.450593634196208015e+00
1	7.459862327175749819e+00
1	7.097703934004213622e+00
1	7.133131883667592099e+00
1	6.850561133546511527e+00
1	7.123247635923015686e+00
1	7.233810345716353396e+00
1	7.127472975288147161e+00
1	7.268754199788268977e+00
1	6.842818320828810030e+00
1	6.724047267918582094e+00
1	6.991664533614430077e+00
1	7.092116216653121974e+00
1	7.040398842980554406e+00
1	7.289789023854480021e+00
1	7.411760314475659861e+00
1	7.386081925093489708e+00
1	7.103415362482806472e+00
1	7.171233990034392214e+00
1	7.092355533572073156e+00
1	7.434173134288032614e+00
1	7.509027432340190877e+00
1	7.794355622517612936e+00
1	8.051762276005753449e+00
1	7.960894194963048953e+00
1	8.141963311595457498e+00
1	7.992842076245627148e+00
1	7.494190374362913687e+00
1	7.616911439416466756e+00
1	7.672693371980741084e+00
1	7.550053760584631846e+00
1	7.411322662230309000e+00
1	7.154452021844343257e+00
1	6.699998638338425572e+00
1	6.278609132181212971e+00
1	6.325780458262389772e+00
1	6.762133319446112623e+00
1	6.965086856991402620e+00
1	6.880245137493024465e+00
1	7.042067765713456495e+00
1	6.872031332047505714e+00
1	7.125612116885312375e+00
1	6.912929799378975559e+00
1	7.008964640501929466e+00
1	7.423395480702180471e+00
1	7.010048339446719901e+00
1	7.114735839698384190e+00
1	6.925819932149170022e+00
1	6.791771236603938888e+00
1	6.669958557422198453e+00
1	6.568487662801458349e+00
1	6.566158437277393567e+00
1	6.897635158993982607e+00
1	6.404201903850382571e+00
1	6.368482084795443754e+00
1	6.788067406296688588e+00
1	7.103709108011444506e+00
1	7.054098357758167737e+00
1	6.915178883980793501e+00
1	7.260536171534222483e+00
1	7.270684179414536707e+00
1	7.303160311808970739e+00
1	6.912284957450746781e+00
1	6.945377368116127492e+00
1	7.346814329472738159e+00
1	7.508504858792746539e+00
1	7.611777436155596988e+00
1	7.399247047176779724e+00
1	7.184043274466930029e+00
1	7.151312966455286357e+00
1	6.997147385110555895e+00
1	6.346544568509588480e+00
1	6.511643136516968688e+00
1	6.633259890434285211e+00
1	6.932923395510401043e+00
1	6.579382021055476315e+00
1	6.343277468848937950e+00
1	6.977300505632914707e+00
1	7.497593557217637539e+00
1	7.490188506484082964e+00
1	7.486447203725506760e+00
1	7.450624612329001195e+00
1	7.361829842341751196e+00
1	7.188400554957096844e+00
1	7.226066428704885247e+00
1	7.040643666649786248e+00
1	6.931967939172628768e+00
1	7.273764797510562374e+00
1	7.346087779194458989e+00
1	7.133976435366154334e+00
1	6.827357650662363220e+00
1	6.780410917100869739e+00
1	7.088014156482992156e+00
1	7.424886503113484970e+00
1	7.658308076404424014e+00
1	7.344231624419737869e+00
1	7.172069929909429042e+00
1	6.595611149038886012e+00
1	7.098885029972128891e+00
1	7.006555891809603587e+00
1	6.975676713688091723e+00
1	7.129293553997539945e+00
1	7.119984832834486355e+00
1	7.224233693684883661e+00
1	6.821875394577300966e+00
1	6.978465683796372332e+00
1	7.224489638025672456e+00
1	6.971468027483544994e+00
1	6.670390746657946401e+00
1	6.779578979069607492e+00
1	6.494877841807434216e+00
1	6.888765568969615671e+00
1	7.117628244162023776e+00
1	7.079721855221326798e+00
1	6.639067178275705139e+00
1	6.906623869263167848e+00
1	7.052352235146192250e+00
1	7.288617134093045458e+00
1	7.233235305363197476e+00
1	6.712807766924584918e+00
1	6.459526787298564443e+00
1	6.428781510386342823e+00
1	6.136637172102370918e+00
1	6.057274087212561220e+00
1	6.055102713677276149e+00
1	6.795349596140941806e+00
1	6.960012301143197355e+00
1	6.644819133041486303e+00
1	6.574538412251733632e+00
1	6.717465324753739253e+00
1	6.586191855890815461e+00
1	6.657159466828683314e+00
1	6.723412789484487284e+00
1	6.708385353945578444e+00
1	7.375076339853183782e+00
1	7.265609207154275495e+00
1	7.597721072393092356e+00
1	7.709606510239170873e+00
1	7.715563456423521593e+00
1	7.696971629426050399e+00
1	8.253253735801266089e+00
1	8.276830725710540904e+00
1	7.824669188602872971e+00
1	8.180574741905092040e+00
1	7.926172990613333802e+00
1	8.099421474979527247e+00
1	8.397151402077488669e+00
1	8.503015740239559861e+00
1	8.696209969676962359e+00
1	8.907726183044015755e+00
1	8.970346521202877454e+00
1	8.872540880420542564e+00
1	9.253021142658788278e+00
1	9.011429432760198921e+00
1	8.531262439744631720e+00
1	8.886002517120356714e+00
1	8.773861999930517186e+00
1	8.631350330992509257e+00
1	8.622582979348553778e+00
1	8.284889485005336951e+00
1	8.252056204543526619e+00
1	8.148058124424300885e+00
1	7.928760552151167929e+00
1	8.997744108523953344e+00
1	8.831169247367403941e+00
1	8.763283469820787985e+00
1	8.640571648770270841e+00
1	8.915214209803108858e+00
1	8.937916313488335263e+00
1	9.057066297388843168e+00
1	9.302007853143930305e+00
1	8.558103924936892426e+00
1	8.453180456979684010e+00
1	8.103913529576312058e+00
1	8.197307036983234596e+00
1	8.422140919555017646e+00
1	9.088421823950399769e+00
1	8.720131128081657579e+00
1	9.001697215902385807e+00
1	9.176270497412586380e+00
1	9.447585453950660295e+00
1	9.576390457102887055e+00
1	9.855693213979986211e+00
1	9.897972289060474438e+00
1	9.423232438771041330e+00
1	8.846653579648419807e+00
1	8.862060871154339381e+00
1	8.987854116505992863e+00
1	9.188077219835291132e+00
1	8.649413575680537036e+00
1	8.396281061554144998e+00
1	8.661606445947969135e+00
1	8.450955898498413887e+00
1	8.321768747254919774e+00
1	7.666022528052226725e+00
1	7.791481980999952484e+00
1	8.039280911586464740e+00
1	8.191464503184588963e+00
1	7.993940444736741036e+00
1	7.647908226262748244e+00
1	7.494719505076075983e+00
1	7.585799524907459457e+00
1	7.374452540225071573e+00
1	7.867993420226734536e+00
1	8.182120055319602514e+00
1	8.154976669052373950e+00
1	8.139555120989532710e+00
1	7.637210067384796908e+00
1	8.070717344438355312e+00
1	8.455632219269384464e+00
1	8.404089321922532108e+00
1	8.743493577774259506e+00
1	8.721909430040112099e+00
1	8.715653785156931121e+00
1	8.414371821112002436e+00
1	7.875183470151410070e+00
1	7.930336904522955699e+00
1	7.436145837437244666e+00
1	7.601467018908270923e+00
1	7.859933179002605463e+00
1	7.304827780282397320e+00
1	7.407105907326926975e+00
1	7.126057749146058384e+00
1	7.278752434106691815e+00
1	7.567209051564765865e+00
1	7.507311876135436712e+00
1	7.336334848430905886e+00
1	7.324340766168038641e+00
1	6.894010430119792865e+00
1	7.568627836637551454e+00
1	7.287378487827646190e+00
1	7.253673813684506477e+00
1	7.854918095930998767e+00
1	8.026660105036075521e+00
1	8.424113218618190402e+00
1	8.594116068707318590e+00
1	9.032827640994051777e+00
1	8.721043882911095224e+00
1	8.732007028263849335e+00
1	9.231169882656752534e+00
1	9.672749103756904887e+00
1	9.249532048868609024e+00
1	8.551372841520782586e+00
1	8.602529540531362429e+00
1	9.067295341037903356e+00
1	8.718308711713964598e+00
1	8.450240565217624678e+00
1	8.095952686103778717e+00
1	8.425477926214490765e+00
1	8.302512335250714415e+00
1	8.666264328710962417e+00
1	8.551090058009990003e+00
1	8.701695957471429210e+00
1	8.257284425428103702e+00
1	7.783597331333576896e+00
1	7.833527699949523360e+00
1	7.936947529075188079e+00
1	7.963738075705615316e+00
1	7.878472460315069981e+00
1	8.006564748979144497e+00
1	8.257626160693478212e+00
1	8.520971134759065535e+00
1	8.825582008663378275e+00
1	8.936436954227929164e+00
1	8.754631396001119725e+00
1	9.082851058950511813e+00
1	9.290470872532679891e+00
1	9.267654044420231330e+00
1	9.256581004056725348e+00
1	9.532184112011023558e+00
1	9.488953723955367181e+00
1	9.462743150962369398e+00
1	9.557167524911383438e+00
1	9.509053269079581483e+00
1	9.679001888652885910e+00
1	9.583058478402641356e+00
1	9.550134030199904700e+00
1	9.599529049763928512e+00
1	9.502471480921055758e+00
1	9.557433005564226036e+00
1	8.845504187195979640e+00
1	8.654350009438765312e+00
1	8.631928727567769855e+00
1	8.964790341251040573e+00
1	8.839530865834067441e+00
1	9.310348862523900593e+00
1	9.274883458923918411e+00
1	9.534084708250635032e+00
1	9.695239444306114507e+00
1	9.217450205507690342e+00
1	9.097654229640081525e+00
1	9.081242586937868566e+00
1	8.783069731023029902e+00
1	8.745012621769049588e+00
1	8.722221245666347045e+00
1	8.506852624613548741e+00
1	8.200582002210941468e+00
1	8.051550175793337871e+00
1	7.565257848455546608e+00
1	7.833027640556334603e+00
1	7.988011574649966029e+00
1	8.200269785047838766e+00
1	8.142082743136608514e+00
1	8.063603018211015439e+00
1	8.547275523867225999e+00
1	8.549714871750785150e+00
1	8.422233996342148643e+00
1	8.805389806121485918e+00
1	8.950130108397502227e+00
1	8.547353749119890765e+00
1	8.864404284690660774e+00
1	8.547538734459443788e+00
1	8.346975816542801851e+00
1	8.687367122952080578e+00
1	8.375650353546738813e+00
1	8.372567864236685864e+00
1	8.448834020680525470e+00
1	8.489229548121386415e+00
1	8.863319708281304443e+00
1	8.985211509597254675e+00
1	8.869890688809649149e+00
1	8.096094874383712892e+00
1	8.155429925131162605e+00
1	9.120135830010379863e+00
1	9.143912946673163233e+00
1	8.752231873382729788e+00
1	9.048667699822404487e+00
1	8.757246567118729175e+00
1	8.499176199541068399e+00
1	8.838639568046986028e+00
1	8.659507704436276043e+00
1	8.525901626225254049e+00
1	8.728835243568632052e+00
1	8.406468748124764190e+00
1	8.777022169023105391e+00
1	8.913456620821683885e+00
1	9.038901997777500696e+00
1	8.605065155672320998e+00
1	8.908933679462906596e+00
1	8.819326041650485948e+00
1	8.515712467797843743e+00
1	8.289178504241080603e+00
1	7.755945057071932602e+00
1	7.681624623821576847e+00
1	7.899772301035779876e+00
1	7.592421462177186164e+00
1	8.162145572445473007e+00
1	8.054851361601889081e+00
1	8.058603777618609243e+00
1	8.176308229413198347e+00
1	8.280892969996216380e+00
1	8.221782292061908137e+00
1	8.166730450287863263e+00
1	7.599347800357683091e+00
1	7.939485903241916276e+00
1	8.077038964039676472e+00
1	8.217932283302499030e+00
1	8.075899379346537899e+00
1	7.911931085346995296e+00
1	8.197008281449633671e+00
1	8.209382201950777613e+00
1	7.588795595909185288e+00
1	7.186660527873049986e+00
1	7.826160425525658049e+00
1	7.675217799262715523e+00
1	7.795545738594738872e+00
1	8.202569315069906608e+00
1	8.182715527081878548e+00
1	7.660147941908888924e+00
1	7.685721872241650487e+00
1	7.696408335108362309e+00
1	7.747346152917993223e+00
1	7.770499978720283529e+00
1	7.477180739157413214e+00
1	7.305006988252688238e+00
1	7.295633069500337520e+00
1	7.057454477330291631e+00
1	6.949441197883455601e+00
1	6.260893433696828048e+00
1	6.783505249974318474e+00
1	7.095094287046653569e+00
1	7.263578237987860398e+00
1	7.344447002875122976e+00
1	7.520952877694028871e+00
1	7.240782772043273141e+00
1	7.157219324059751031e+00
1	7.437492232322139962e+00
1	7.291116718439969446e+00
1	7.609703028800733016e+00
1	7.492869554411439204e+00
1	7.635937499961646502e+00
1	8.041088680894040053e+00
1	7.722233706738425241e+00
1	8.313582517981849662e+00
1	8.033841543522452611e+00
1	7.733955781296224963e+00
1	7.895718372842384980e+00
1	7.422416335031469359e+00
1	7.286386422493542625e+00
1	7.632326139277052057e+00
1	8.150361951046152242e+00
1	8.444092359193932751e+00
1	8.617242193436313258e+00
1	8.283687106658202737e+00
1	8.306220391065041397e+00
1	7.945429090738695521e+00
1	8.724964388546485594e+00
1	8.901714772250658214e+00
1	9.497785175654712475e+00
1	9.516378292400908379e+00
1	9.652958313200674212e+00
1	9.445755257934164817e+00
1	9.312245394281344346e+00
1	9.584047705828574237e+00
1	9.109304405100496993e+00
1	9.014106882059911285e+00
1	9.091737363933388494e+00
1	9.418226878349862830e+00
1	9.622624549039155539e+00
1	9.498577375803051837e+00
1	9.553167791349006066e+00
1	9.618290173530697373e+00
1	1.002636792601921378e+01
1	1.043773052163570192e+01
1	9.899424453851695560e+00
1	9.820200257872590655e+00
1	9.657065520460076158e+00
1	9.820730787163761022e+00
1	1.006555011648904241e+01
1	9.976645129734285078e+00
1	1.005047113812321591e+01
1	1.080622101632009091e+01
1	1.104508630688041215e+01
1	1.081946073082314719e+01
1	1.030412279980442491e+01
1	9.965635196718915623e+00
1	1.032947125641499930e+01
1	9.850141686239764383e+00
1	9.797567947478196260e+00
1	9.551456933558007734e+00
1	9.758863133339341189e+00
1	1.010439860282186686e+01
1	9.891792245703335595e+00
1	9.780400801755634532e+00
1	9.936352899854808740e+00
1	9.579782307737700009e+00
1	9.470032296414242268e+00
1	9.147277520857132416e+00
1	8.777828982096124832e+00
1	9.017771494058484549e+00
1	8.684937576506133183e+00
1	9.044375780660757869e+00
1	8.802449590391196566e+00
1	8.892852958405718766e+00
1	9.065481037322719260e+00
1	9.666366539698707072e+00
1	9.289925518810088434e+00
1	9.787784206024509714e+00
1	9.526021347634452852e+00
1	9.377092253194492244e+00
1	9.632347814862745494e+00
1	9.683886475063196997e+00
1	9.469860261518004307e+00
1	9.031835926456132313e+00
1	9.337177158183607162e+00
1	8.665279185592817512e+00
1	9.132395578391866664e+00
1	9.114928629191169307e+00
1	9.254484540647929691e+00
1	9.329002584076880211e+00
1	8.949469974099729441e+00
1	8.824919644522724482e+00
1	8.837935202656986178e+00
1	8.943624538606263386e+00
1	8.697024504365293396e+00
1	8.772585296599929805e+00
1	8.430503895124301650e+00
1	8.460287116163978993e+00
1	8.830270605575528009e+00
1	8.889949185681373933e+00
1	8.625034196831020239e+00
1	8.555802886189853851e+00
1	8.848736928081642361e+00
1	8.204180458336173487e+00
1	8.518550115361612995e+00
1	8.234361939779265782e+00
1	8.091370853070948499e+00
1	8.280221806952464902e+00
1	7.939952125239919667e+00
1	8.054276379690495702e+00
1	7.713790260852365854e+00
1	7.506584721990697595e+00
1	7.562314396266308414e+00
1	8.111290148566313363e+00
1	8.156769302196840599e+00
1	7.909520417903959988e+00
1	7.867660909191729779e+00
1	8.093657441638713479e+00
1	7.453494278841513498e+00
1	7.823632752714154925e+00
1	7.954168111548779230e+00
1	8.260358633465800793e+00
1	7.991042412406396345e+00
1	7.661829720697442170e+00
1	7.656233667749320126e+00
1	7.992197213268868339e+00
1	7.743994782790207587e+00
1	8.058192404650313279e+00
1	7.823134506767215335e+00
1	7.672747387918762207e+00
1	7.924264051653736374e+00
1	8.333137710571998369e+00
1	8.304496016737360264e+00
1	8.524376845642134271e+00
1	8.073042078131226873e+00
1	7.977579422372844675e+00
1	8.167810543542296742e+00
1	8.152496956972642650e+00
1	8.271108413423402084e+00
1	8.017864159918133282e+00
1	7.885884047196609181e+00
1	8.421083432079196740e+00
1	8.360045222553569744e+00
1	8.311116100839036847e+00
1	8.501675147362718121e+00
1	8.232801631963493350e+00
1	8.142360877858612511e+00
1	8.592833637249219336e+00
1	8.960038584051916999e+00
1	9.338173464076149344e+00
1	8.969297892043286424e+00
1	8.822152971098326191e+00
1	8.558907361144921566e+00
1	8.585107984027612105e+00
1	8.561237330293858250e+00
1	8.588247510488644210e+00
1	8.163928956205497300e+00
1	8.626132648279515536e+00
1	7.955506114758270186e+00
1	7.870098112057920758e+00
1	7.883637164277735643e+00
1	7.727784151215750796e+00
1	7.517976534714319925e+00
1	7.655154899266720214e+00
1	7.770526941931485965e+00
1	7.946446534944266560e+00
1	8.063764732545708469e+00
1	8.261248823547235887e+00
1	8.448650760933920978e+00
1	8.953024808668153867e+00
1	8.821718952629716171e+00
1	8.528639411992736896e+00
1	8.581435608909172785e+00
1	8.107700447205592909e+00
1	8.501413017448731679e+00
1	8.592273683166686382e+00
1	8.453377800374271445e+00
1	8.396387478517150171e+00
1	8.563884587702549567e+00
1	8.247632328996255424e+00
1	8.225348753019227743e+00
1	8.197612906216486195e+00
1	8.022346539647189800e+00
1	7.958218546046925468e+00
1	7.841939531123666818e+00
1	8.139304789139016449e+00
1	7.870426721676338389e+00
1	8.308542681344949443e+00
1	8.671500828339715028e+00
1	8.711858376648160984e+00
1	8.699447591331056273e+00
1	8.168655943019556886e+00
1	8.192398671817961997e+00
1	7.839697195353043213e+00
1	8.056149775727456941e+00
1	7.957456282339807174e+00
1	7.328785152357242261e+00
1	7.528973688087405414e+00
1	7.523554684025356210e+00
1	7.723151640153732345e+00
1	7.556179446715590053e+00
1	8.049328039861679329e+00
1	7.726957753953485053e+00
1	7.981989323881399478e+00
1	8.226964202489821076e+00
1	7.996997278635375572e+00
1	8.165832185591456849e+00
1	7.730045311485947757e+00
1	7.367181617000754912e+00
1	7.419051301915311925e+00
1	7.121565257557742612e+00
1	7.211951822287906211e+00
1	7.847669949668386380e+00
1	7.839541838720895939e+00
1	7.520210356455188538e+00
1	7.828119171785803410e+00
1	7.912135255115246402e+00
1	7.916910252911510071e+00
1	7.485724957378205424e+00
1	7.847268036437479388e+00
1	8.243247608779764590e+00
1	8.443399227288946207e+00
1	7.862391137563297328e+00
1	7.706971078324617253e+00
1	7.797197142078097443e+00
1	8.384443476457477118e+00
1	8.441661247895988041e+00
1	8.401817819814985100e+00
1	8.262039605660900676e+00
1	7.958124531004918900e+00
1	7.372698085023238868e+00
1	7.379406398600081296e+00
1	7.403479499918216078e+00
1	7.025826974043173578e+00
1	7.048529769713936410e+00
1	6.987100548883263151e+00
1	7.014116837408635341e+00
1	7.287447207016496620e+00
1	7.258559321813005560e+00
1	7.423414008600692782e+00
1	7.181882405206428288e+00
1	7.027951100123956962e+00
1	6.559427481648450353e+00
1	6.141693096269094987e+00
1	6.793186574040136705e+00
1	6.600589424986464948e+00
1	6.065799330757717378e+00
1	6.400131429979888154e+00
1	6.768475120040924331e+00
1	6.636748384108068777e+00
1	7.004167216071458313e+00
1	7.309811088867380846e+00
1	7.413191208614401617e+00
1	7.361897523956302258e+00
1	7.666719694559700038e+00
1	7.964254025933144021e+00
1	7.940215243099524756e+00
1	7.980449541227581101e+00
1	8.139447377802472516e+00
1	7.685889684661098009e+00
1	7.804228959461721793e+00
1	8.007113851365240009e+00
1	7.735074489598432912e+00
1	7.700630738413629217e+00
1	7.854668439772720667e+00
1	7.755907945428409000e+00
1	7.834074457747398412e+00
1	7.777978658630935627e+00
1	8.344260097705989310e+00
1	8.120976262430188441e+00
1	8.730497691326126741e+00
1	9.096621414653109028e+00
1	9.424533073324024457e+00
1	9.514657070217841905e+00
1	9.376435148394071106e+00
1	9.711307940724248411e+00
1	9.187687027755737645e+00
1	9.494264398042231434e+00
1	9.508235637976424570e+00
1	8.586324670544714266e+00
1	8.839263004618288733e+00
1	8.363298422078974781e+00
1	8.479701198525356531e+00
1	8.517129113694169362e+00
1	8.662328924642686445e+00
1	8.597592707562810688e+00
1	8.464449763567351681e+00
1	8.273653553246651526e+00
1	8.048719091894428246e+00
1	8.018630847859759214e+00
1	8.049212985971562873e+00
1	7.944590294931602514e+00
1	8.051050441234155031e+00
1	7.831977382608997118e+00
1	7.490728629805943228e+00
1	7.622192672699528160e+00
1	7.828652435007828814e+00
1	7.744382494406350403e+00
1	7.494425981248919122e+00
1	7.921235037421135772e+00
1	7.862966339982536468e+00
1	8.013674475844734246e+00
1	7.365548612400274031e+00
1	8.138392995535181029e+00
1	8.013297758370340418e+00
1	7.932986673120627330e+00
1	7.630592053415580445e+00
1	7.982634284646844769e+00
1	7.728621977358370643e+00
1	8.049263500280737560e+00
1	7.931918553924930393e+00
1	8.041911247866151413e+00
1	8.128151929173883516e+00
1	8.180364494206216364e+00
1	7.916216158138299264e+00
1	8.246456268554984703e+00
1	8.428141300273406245e+00
1	8.581210474709720870e+00
1	9.060874544658481966e+00
1	9.016324438366241978e+00
1	8.864081921697101407e+00
1	8.799636447453382360e+00
1	8.424933701121808838e+00
1	8.806847070672716882e+00
1	8.426538830810418546e+00
1	8.521422414459021155e+00
1	8.514689465869876628e+00
1	8.857227386437388716e+00
1	8.870987098319579545e+00
1	8.412564780343705806e+00
1	8.399748256686518033e+00
1	8.222497810947476893e+00
1	7.801539982310028876e+00
1	8.237704027562019249e+00
1	8.658613729760405775e+00
1	8.734200457982872479e+00
1	8.606226023976141448e+00
1	8.490627311323056148e+00
1	8.661502671920334961e+00
1	8.591687079649275915e+00
1	9.020069418479225831e+00
1	9.207147495259636827e+00
1	9.209556866251009666e+00
1	9.349331755325604121e+00
1	9.205704164963192326e+00
1	9.308758634521641540e+00
1	9.627738533155625333e+00
1	9.341843836972229198e+00
1	9.175147071145998368e+00
1	8.809642828559562489e+00
1	9.016960744395822402e+00
1	8.473408061151191717e+00
1	8.665784263674780163e+00
1	8.207935182089055814e+00
1	8.465733594385616456e+00
1	7.628404078273995026e+00
1	7.910950976067130824e+00
1	8.092750894888743218e+00
1	7.805007823853523874e+00
1	7.497090364596173728e+00
1	7.645884066669681012e+00
1	8.394792978052649346e+00
1	8.466278724257858102e+00
1	8.187273897223613872e+00
1	8.673105863438067331e+00
1	8.542916286858060815e+00
1	8.594951120501864494e+00
1	8.812872678518058223e+00
1	8.779770654090260251e+00
1	9.102441652256779037e+00
1	9.340402797273174684e+00
1	9.278774688200583043e+00
1	8.756173304248360267e+00
1	8.642448345840939794e+00
1	8.874734428605233205e+00
1	8.521231571398102389e+00
1	8.461758409287513771e+00
1	8.273976622167575457e+00
1	8.462111930782347358e+00
1	8.533943878895858148e+00
1	8.333715008164313431e+00
1	7.508838198488862581e+00
1	7.734595639000423795e+00
1	7.418671186281429186e+00
1	7.964466392453770638e+00
1	8.159341936727953382e+00
1	8.291777661770804997e+00
1	8.386614636590261185e+00
1	8.590220179797761091e+00
1	9.152631081691593451e+00
1	9.045857925294638946e+00
1	9.268678242978785065e+00
1	9.419173849345792604e+00
1	9.238205146430985337e+00
1	8.794217911357259609e+00
1	9.010149353363861024e+00
1	8.981389178795366135e+00
1	9.032066057671434223e+00
1	8.723776188417712518e+00
1	9.333734205071777978e+00
1	9.372698697891282293e+00
1	9.414455913446225566e+00
1	8.690512009880652755e+00
1	8.546422912875879518e+00
1	8.302160979986769718e+00
1	8.326698734368095600e+00
1	8.183474405582746414e+00
1	8.110169912766437506e+00
1	7.794089271217234938e+00
1	8.221839878210143837e+00
1	8.190425605027387590e+00
1	7.677219177421281238e+00
1	7.806141079792810800e+00
1	7.566547612094870701e+00
1	7.847298642972086569e+00
1	8.109695253037209284e+00
1	8.253785661053994360e+00
1	7.986254429224449503e+00
1	8.406548023061972685e+00
1	8.224919260976344404e+00
1	7.881615902069625257e+00
1	8.133206248415266515e+00
1	8.404111185786852900e+00
1	8.183971186394213504e+00
1	8.064493067246946367e+00
1	8.220033979046812433e+00
1	8.132727847880106609e+00
1	8.171390243189776470e+00
1	8.233652497285923744e+00
1	8.242221255128779234e+00
1	7.601703485195468346e+00
1	7.713781133463940343e+00
1	7.788936756748296553e+00
1	7.427462313655014192e+00
1	7.965089897317978007e+00
1	8.203472417416048046e+00
1	8.111767846546587890e+00
1	8.097096224939804188e+00
1	8.214058721761379189e+00
1	8.228991008127156448e+00
1	8.936137918455267837e+00
1	8.765028837338807222e+00
1	8.887509381603218017e+00
1	8.539857104031227664e+00
1	8.352797796218624171e+00
1	8.015622423814134478e+00
1	7.622729540705036833e+00
1	7.572512195428133808e+00
1	6.840504864424150178e+00
1	7.068292814455173989e+00
1	7.361046813534514399e+00
1	7.330246117778068005e+00
1	6.508798956487376941e+00
1	6.946192605148234556e+00
1	6.870540798053329290e+00
1	6.280187676391891571e+00
1	6.129591775115723173e+00
1	5.964963228497422776e+00
1	5.797392257192343301e+00
1	6.055848526543418764e+00
1	6.059902411956675117e+00
1	5.684608590124385685e+00
1	5.683520792257750642e+00
1	5.601275388857662740e+00
1	5.994093648287316611e+00
1	6.025056823070443102e+00
1	6.429530515717181594e+00
1	6.435014106019706581e+00
1	6.593764172616771724e+00
1	6.995187949829291263e+00
1	7.195287263161099567e+00
1	7.130606589236547777e+00
1	6.859669722710911799e+00
1	6.739510673652937989e+00
1	6.884506547507605489e+00
1	7.369456871577102497e+00
1	6.492882697909743150e+00
1	6.556492518659097435e+00
1	6.767905737899917007e+00
1	6.420944444610880097e+00
1	6.872138641873157816e+00
1	7.248849277658258039e+00
1	6.663194681991944535e+00
1	6.710337064823197473e+00
1	7.182118616492259022e+00
1	6.879785829381008355e+00
1	6.734407650188958705e+00
1	6.308464919858355557e+00
1	6.909428971827792587e+00
1	6.944198965057297279e+00
1	6.745642822591084276e+00
1	6.555472473687084189e+00
1	6.687599497218677413e+00
1	6.435469311744802745e+00
1	7.112966925027825127e+00
1	6.853847260275699682e+00
1	6.698209857728623540e+00
1	6.390554576669958742e+00
1	6.532911131216491363e+00
1	6.603873093623970902e+00
1	6.700431747344136824e+00
1	6.971249315243755795e+00
1	7.312675322126416688e+00
1	6.966016393113974026e+00
1	7.413273169431819909e+00
1	7.557576128431113816e+00
1	7.326791553854995698e+00
1	7.502295132854461812e+00
1	7.771752540172245816e+00
1	7.739982609552784609e+00
1	8.336615381418935655e+00
1	8.382849000476893409e+00
1	8.510161807343274987e+00
1	8.080033065440900941e+00
1	8.213603319962192728e+00
1	8.371373455895954052e+00
1	8.331813885435114031e+00
1	7.920800152755198553e+00
1	8.165589203325515300e+00
1	8.148760331874699503e+00
1	8.184776982754923935e+00
1	8.663558735718478232e+00
1	8.349119112005030985e+00
1	8.749296873074962733e+00
1	8.558278987190064413e+00
1	8.465247984280791727e+00
1	8.392496461048869705e+00
1	8.760008620849816907e+00
1	8.330856952099807700e+00
1	7.922101088035680583e+00
1	8.465733866921945960e+00
1	8.739475440999706635e+00
1	8.751015764859774393e+00
1	8.579683145528200328e+00
1	8.306838020684207180e+00
1	8.354402621623696845e+00
1	8.428358064074314981e+00
1	8.330908124011164873e+00
1	8.751871813095599251e+00
1	8.513486467519996381e+00
1	8.357251571316293592e+00
1	8.480474890034537694e+00
1	8.439543523804521996e+00
1	8.270863155590848947e+00
1	8.446786856329449478e+00
1	8.279943232749960913e+00
1	8.704976708863846113e+00
1	9.192603348355619985e+00
1	9.256971886963073715e+00
1	9.390780055451783070e+00
1	9.052808406448985323e+00
1	9.270923993885475056e+00
1	9.488111445413645484e+00
1	9.948638442047647246e+00
1	9.734014031557324031e+00
1	1.012630240735698095e+01
1	1.029136767562771482e+01
1	9.995440614357738340e+00
1	1.009275851707323035e+01
1	1.033287902972018557e+01
1	1.040851022627421152e+01
1	1.077746886973609541e+01
1	1.015852467640569223e+01
1	9.646695766836076658e+00
1	9.450120545884939105e+00
1	9.595660381751606849e+00
1	9.199995580855903299e+00
1	8.776158013756555576e+00
1	9.240832715016782828e+00
1	9.524583603080444050e+00
1	9.283594404058153060e+00
1	9.307631835613991100e+00
1	9.244386794198815593e+00
1	9.259402875752799744e+00
1	9.233766505966048754e+00
1	9.300270598227463381e+00
1	9.796905246471760975e+00
1	9.822037318385723026e+00
1	9.690593020976956851e+00
1	9.288722578066870739e+00
1	9.734894333819573475e+00
1	9.788456158425598019e+00
1	9.989523473899883044e+00
1	1.001495348614531444e+01
1	1.030989566152813453e+01
1	1.030525184970403707e+01
1	1.037469264826241933e+01
1	1.074564352697259295e+01
1	1.073322945458638067e+01
1	1.128539902487804980e+01
1	1.077726049836765476e+01
1	1.028719991460027572e+01
1	1.077175576552591529e+01
1	1.042449603493340859e+01
1	9.875286608850016634e+00
1	1.009746034049855723e+01
1	1.034633088120387434e+01
1	1.050622485023398944e+01
1	1.011059151587319782e+01
1	9.682749701902343631e+00
1	9.349779530792876159e+00
1	9.572673578231768232e+00
1	9.995704954397757191e+00
1	1.011050909926537855e+01
1	1.002693651538746344e+01
1	9.855675739916721412e+00
1	9.774653726388567776e+00
1	9.311041341512760638e+00
1	9.304148958081638554e+00
1	9.142750723082395226e+00
1	9.116321212859153533e+00
1	8.977775714946432117e+00
1	8.722756079477449020e+00
1	8.694195518550539958e+00
1	8.694831932574453859e+00
1	8.325841706280744603e+00
1	8.219295601727013789e+00
1	8.489012535984203467e+00
1	7.829030976629198335e+00
1	8.062680557433852258e+00
1	7.780650971713344077e+00
1	7.576511950937233841e+00
1	7.472539861144725570e+00
1	7.251320502779643462e+00
1	7.375690207184642411e+00
1	7.309355194319059557e+00
1	7.777738051730398894e+00
1	8.128223838624895947e+00
1	8.005827849240819916e+00
1	7.827949291547287025e+00
1	7.920320380710893282e+00
1	8.018131195091079633e+00
1	8.471752900759826233e+00
1	8.757201584445478915e+00
1	8.983475538856412257e+00
1	9.231653244787016988e+00
1	9.099947710746260299e+00
1	9.548951683834930648e+00
1	9.339879301948945667e+00
1	9.200947870337264689e+00
1	9.113077762518420499e+00
1	8.822584119843119410e+00
1	8.302566700556955226e+00
1	8.574895253810646878e+00
1	8.289687573995081493e+00
1	8.641845414473563025e+00
1	8.009995896012625849e+00
1	7.980522909604853332e+00
1	7.962666645909384222e+00
1	8.404857686949206652e+00
1	8.338901483193067676e+00
1	8.052633072791987701e+00
1	8.574447236098361458e+00
1	8.547115172293590746e+00
1	8.101004779993122185e+00
1	7.488409948432438235e+00
1	7.390502726373426867e+00
1	7.819412281007736887e+00
1	7.481316426924996321e+00
1	7.772561015400746065e+00
1	8.555737856265510644e+00
1	8.585136577506123245e+00
1	7.985396789761066927e+00
1	8.285129540652095059e+00
1	8.220665696469385608e+00
1	8.206012039290857984e+00
1	7.487124021042165012e+00
1	7.363174563255416416e+00
1	7.596321884406261660e+00
1	7.820072205517853980e+00
1	7.826624449563681196e+00
1	7.486932359112435265e+00
1	7.325111961391448823e+00
1	7.013679595326561156e+00
1	7.368746681589445124e+00
1	7.290916754683649970e+00
1	7.029128452989217735e+00
1	7.286746660738108616e+00
1	7.105858597837382717e+00
1	6.782450122085859512e+00
[truncated: 398,000 more rows]
