# Supplementary material for: Predicting scale-dependent chromatin polymer properties from systematic coarse-graining
Source: Nat Commun. 2023 Jul 11;14:4108. doi: 10.1038/s41467-023-39907-2 (PMC10336007; doi:10.1038/s41467-023-39907-2)
Supplement: Supplementary file 4 — Source Data [file 41467_2023_39907_MOESM4_ESM.zip › source_data/source_data_supplementary/source_data_supplementary_fig_2/source_data_supplementary_fig_2d/rg_6mu_60deg.txt]

1	8.930187114565004691e+00
1	8.815927899415921587e+00
1	9.136701406494632138e+00
1	9.530417877158722462e+00
1	9.612036121457173010e+00
1	9.601605682627061711e+00
1	9.382752517019046223e+00
1	9.320451083201003684e+00
1	9.325108308895536879e+00
1	9.581116328325141041e+00
1	9.768400829319517698e+00
1	1.006995879562263951e+01
1	1.009456700794119577e+01
1	9.888427421456770006e+00
1	9.225669417035380349e+00
1	8.608542997795177953e+00
1	8.936641693636003581e+00
1	9.291835630477848440e+00
1	9.349635360758188796e+00
1	9.112768643739128649e+00
1	8.853362717614501776e+00
1	9.167442560579901922e+00
1	8.962019371276666035e+00
1	8.995307863947793692e+00
1	8.860241950454836868e+00
1	8.672864917036832821e+00
1	8.559517173715574856e+00
1	9.012243338630753442e+00
1	9.579782044404781871e+00
1	9.217676188000352155e+00
1	9.114227257336937171e+00
1	9.024213418390280239e+00
1	9.028639113765146718e+00
1	9.546727518983864513e+00
1	9.539685778419254802e+00
1	9.875292601617154276e+00
1	8.834500422618448923e+00
1	8.447835165423889237e+00
1	8.398185143794190566e+00
1	8.677533717171526106e+00
1	8.914621492105826661e+00
1	8.964219035200276409e+00
1	8.974710621390896037e+00
1	8.457947458529739393e+00
1	8.708339631397665315e+00
1	8.746108431009009365e+00
1	9.115888770916440009e+00
1	9.518824132592294873e+00
1	9.279783623427249495e+00
1	9.224241048182081570e+00
1	9.485761770415889416e+00
1	9.570095902520325382e+00
1	9.492634956652910461e+00
1	9.058135422100979994e+00
1	9.118491587933272413e+00
1	8.597160084713530992e+00
1	8.426116074898377661e+00
1	7.894999330890895450e+00
1	8.237717430270233621e+00
1	8.154457893024135373e+00
1	8.715487201115122318e+00
1	8.626651360356218490e+00
1	9.141586002432784852e+00
1	8.951870699097543849e+00
1	9.129366399969727652e+00
1	9.285582206825898410e+00
1	9.594900570120518779e+00
1	9.500760217913022387e+00
1	9.801963377675679823e+00
1	9.842345995591827545e+00
1	1.012890662386976715e+01
1	1.022672835092673971e+01
1	1.054878045114704754e+01
1	1.052020022078879968e+01
1	1.067110715108197105e+01
1	1.041134138959966471e+01
1	9.900375037507537002e+00
1	1.004881171555580011e+01
1	1.039054378025204350e+01
1	1.050616033067756661e+01
1	1.004858787048024737e+01
1	9.524749007624542685e+00
1	9.669318009485001753e+00
1	9.320291184284180019e+00
1	9.661429121067056869e+00
1	9.722020493962194365e+00
1	9.940792386265409064e+00
1	9.709554051912670403e+00
1	9.403978741296759480e+00
1	9.070939668520628274e+00
1	8.630809817669119255e+00
1	8.619821304098939763e+00
1	8.642835963877748995e+00
1	8.728917363982922950e+00
1	8.605844807812895070e+00
1	8.736533928721017972e+00
1	8.557694833198283391e+00
1	8.460906208428681907e+00
1	8.639910963416769007e+00
1	8.337059967061634325e+00
1	8.085502073134739121e+00
1	8.022415571075502072e+00
1	7.578961781183278568e+00
1	7.650211088417177230e+00
1	7.933725371977675245e+00
1	8.109834469612794194e+00
1	8.495875769378658404e+00
1	8.593731247955240349e+00
1	8.000334670628392431e+00
1	7.784155215721193066e+00
1	7.507678514003160331e+00
1	7.592190872961277925e+00
1	7.742442697041240329e+00
1	7.826429027776217850e+00
1	7.725135609140523663e+00
1	7.901153830028332159e+00
1	7.715645920245972178e+00
1	7.436593710841571614e+00
1	7.932755361535305916e+00
1	7.842330678994161808e+00
1	7.628808525785432337e+00
1	7.315302901470646546e+00
1	7.388449648351732790e+00
1	7.452306059257092663e+00
1	7.499133481662052958e+00
1	7.700279709181902632e+00
1	7.780141321685206890e+00
1	7.739231737110510601e+00
1	7.731442605294592596e+00
1	7.536748756428615970e+00
1	7.560018360344511912e+00
1	7.334356837035509002e+00
1	7.414365085833898306e+00
1	7.462477884633192282e+00
1	7.307912899974015275e+00
1	7.482771020828129949e+00
1	7.604334469453628564e+00
1	7.046467557895002898e+00
1	6.893737087351381021e+00
1	7.545041461337178568e+00
1	7.623408190507281468e+00
1	7.510953161531592315e+00
1	7.875753456458665980e+00
1	7.704806865499020496e+00
1	6.870792959186225346e+00
1	7.287770078755803738e+00
1	7.228661856357572191e+00
1	6.959434798031826297e+00
1	6.508802445206923970e+00
1	6.939535071027406410e+00
1	7.057527872536095259e+00
1	7.539132510549189981e+00
1	7.366480218996709795e+00
1	7.481780227366537694e+00
1	7.391953761934492384e+00
1	7.361530103197485353e+00
1	7.140649337050688494e+00
1	6.777581327575699532e+00
1	7.344599779316528299e+00
1	7.885325611930307232e+00
1	7.590432480088229461e+00
1	7.709783528840413069e+00
1	7.989246476431707933e+00
1	8.099194650250566951e+00
1	7.816428257353943643e+00
1	7.511385816118179903e+00
1	7.892306705483578710e+00
1	7.771545556832615276e+00
1	7.979117888244275036e+00
1	7.554503027588892472e+00
1	7.832682731480231197e+00
1	7.826431326762406826e+00
1	8.086954176157449936e+00
1	7.758513971978324264e+00
1	7.525125288596544060e+00
1	7.552513813516550378e+00
1	7.314571196493924177e+00
1	7.815487752686131273e+00
1	7.891321908266434981e+00
1	8.112365018655864901e+00
1	8.149767407242171302e+00
1	7.748350410862975934e+00
1	8.059605739348752351e+00
1	8.383741684494509627e+00
1	8.810386872592907537e+00
1	8.567661973522687546e+00
1	8.571274728660126740e+00
1	8.540369329467887738e+00
1	8.752305660805093979e+00
1	9.314811081719383878e+00
1	9.513523566334367132e+00
1	9.906787520428011362e+00
1	9.883470267129567333e+00
1	9.721447549387603360e+00
1	9.440254940412170725e+00
1	9.232290061919826485e+00
1	1.006508162657703487e+01
1	9.778322798389295301e+00
1	9.286177625799323820e+00
1	9.176462088176139176e+00
1	9.040937428659781006e+00
1	9.072759429086378447e+00
1	9.614028969895496601e+00
1	9.905552796525689985e+00
1	1.020097238175719312e+01
1	1.016323890506676797e+01
1	9.830570036733712769e+00
1	9.920811047408315986e+00
1	9.758345641685872707e+00
1	9.812816205346093668e+00
1	9.683235354085129032e+00
1	9.641862029135227274e+00
1	9.711418727473128953e+00
1	9.615168839487996166e+00
1	1.001803690824876902e+01
1	9.059155705674843517e+00
1	8.576086655720001062e+00
1	8.213809836468952241e+00
1	8.570231511395995483e+00
1	8.219321387126631961e+00
1	8.412541369259519897e+00
1	7.920911993938595685e+00
1	7.761842504460122250e+00
1	7.764017691172791835e+00
1	7.732318335984011526e+00
1	7.571717217945042044e+00
1	7.329790812672610123e+00
1	7.501102242328303582e+00
1	7.776849110973272694e+00
1	7.904875404742051970e+00
1	7.738025173653096722e+00
1	7.403075121810005932e+00
1	7.300679006685901307e+00
1	6.969445784499476382e+00
1	6.732102805682974811e+00
1	6.810979977945126329e+00
1	6.859365740761875330e+00
1	6.513208132932616579e+00
1	6.513669394410604774e+00
1	6.709730942801873432e+00
1	6.533174278907456056e+00
1	6.404300132582485539e+00
1	6.350140547038854777e+00
1	6.053845002725228852e+00
1	5.933605162044401027e+00
1	5.767563618996007335e+00
1	5.986822894925672323e+00
1	6.237560432316146652e+00
1	5.858779592539194780e+00
1	5.824483328775853508e+00
1	5.799956215603172538e+00
1	6.475614582444536360e+00
1	6.605597478476935791e+00
1	6.492353086533849016e+00
1	6.243288091726121536e+00
1	6.388274801928562674e+00
1	6.526314022216163302e+00
1	6.232734699603369677e+00
1	6.610952738851137767e+00
1	7.107754882633434690e+00
1	6.613104564985889056e+00
1	6.538706701060619686e+00
1	6.835440621414301532e+00
1	7.111983603377889374e+00
1	7.426443688112669861e+00
1	7.037018969473213481e+00
1	7.055688698960505434e+00
1	6.876422236460723703e+00
1	7.304546838747359772e+00
1	7.451304295932772881e+00
1	7.583172741573386055e+00
1	7.610907101965980637e+00
1	7.730295631553053326e+00
1	7.975058982992352163e+00
1	7.553345920644788158e+00
1	7.602196399523448278e+00
1	7.774174013948491613e+00
1	7.766016984588376637e+00
1	7.573930776245933139e+00
1	7.803378505537253318e+00
1	7.668601524482857812e+00
1	7.688342738821454247e+00
1	8.327335259386435595e+00
1	8.505014480961058609e+00
1	9.036182329795133583e+00
1	9.098993083225771272e+00
1	9.130786828663090660e+00
1	9.253331779588322092e+00
1	9.554178520714401657e+00
1	9.736005649622928360e+00
1	9.872884307393452019e+00
1	1.021020643538978945e+01
1	9.720818878857327761e+00
1	9.528711269291532560e+00
1	9.431067120633379375e+00
1	9.725863429386674142e+00
1	9.725508353103419878e+00
1	9.670378930712997700e+00
1	9.444394568230999099e+00
1	9.784701430959000135e+00
1	9.031201589912368988e+00
1	8.991142428091777106e+00
1	9.247166873348353633e+00
1	9.597392104978711203e+00
1	9.372279274174019292e+00
1	9.107679803975619492e+00
1	9.118235807663729986e+00
1	9.326064167388702586e+00
1	9.709222670346390416e+00
1	1.006345061505939320e+01
1	1.054344445370679395e+01
1	1.022419122531240454e+01
1	1.036989992244360792e+01
1	9.797809035072027939e+00
1	9.225496702677871141e+00
1	9.252693550874829143e+00
1	9.798096391954658202e+00
1	9.637202151390626526e+00
1	9.804965264260843583e+00
1	9.604563048956539006e+00
1	9.914890011437105244e+00
1	9.661196054845598624e+00
1	9.641872090525334116e+00
1	9.271817298988203504e+00
1	9.951186527879455568e+00
1	9.945804374102248602e+00
1	9.884779028264231826e+00
1	9.904753648323108450e+00
1	9.860947121696973738e+00
1	1.010498781887720554e+01
1	1.074277641712466114e+01
1	1.025945814904753206e+01
1	1.004531919151868280e+01
1	1.014233805241574871e+01
1	9.499630002907919035e+00
1	9.144151157476661851e+00
1	9.076478667401273626e+00
1	9.265838638661655580e+00
1	9.106332778793886362e+00
1	9.281396216240453967e+00
1	9.437570933868949297e+00
1	9.184543922801308824e+00
1	9.096494943525000210e+00
1	9.526965132408992787e+00
1	9.229577234105430961e+00
1	8.969987085430849660e+00
1	9.265071426729258874e+00
1	9.297972107078818382e+00
1	9.280867113268678636e+00
1	9.075573307633497677e+00
1	9.003697730238227948e+00
1	9.182638740975452407e+00
1	9.314659214914739138e+00
1	9.589044143287580368e+00
1	9.661696267264680671e+00
1	9.939729583956621539e+00
1	9.752974391155106559e+00
1	9.705209837087553026e+00
1	1.029032346861640157e+01
1	9.889020650064264117e+00
1	9.387179263036736998e+00
1	9.698619794719414600e+00
1	9.453863574586872431e+00
1	9.899043128632234456e+00
1	1.001330897477592252e+01
1	1.007825456081003601e+01
1	1.056855150041062785e+01
1	1.062914517113924617e+01
1	1.105327764454447070e+01
1	1.058717414590616457e+01
1	1.030662080590200347e+01
1	1.048011786732335260e+01
1	1.020414128345206883e+01
1	9.996847842524745786e+00
1	1.050720243930106790e+01
1	1.044127084216841794e+01
1	1.029275021597355888e+01
1	1.004460086697452503e+01
1	1.014902129142590681e+01
1	9.889438580679501101e+00
1	1.017600728879197902e+01
1	1.043036206438045710e+01
1	1.039057309087520764e+01
1	1.012630747085605343e+01
1	1.021032872712408768e+01
1	1.055621551021395277e+01
1	1.084741514435652121e+01
1	1.058210673212666109e+01
1	1.067591714222670518e+01
1	1.033597026826850929e+01
1	1.041409234949155582e+01
1	1.081284272726620266e+01
1	1.117884965252127927e+01
1	1.150479764094908397e+01
1	1.203153459689406546e+01
1	1.195557627197990591e+01
1	1.168533338570870583e+01
1	1.130133540132902148e+01
1	1.098676751004724927e+01
1	1.094333533252862445e+01
1	1.073828248178821454e+01
1	1.067401750419373485e+01
1	1.056292975912361243e+01
1	1.055878306587267979e+01
1	1.119535859235081610e+01
1	1.088327814276057737e+01
1	1.096108778723892918e+01
1	1.119441157580760127e+01
1	1.137547084146379106e+01
1	1.126189380653971917e+01
1	1.156806420697451365e+01
1	1.134804258363511131e+01
1	1.095783928504601512e+01
1	1.048466714533035571e+01
1	1.086232070095490876e+01
1	1.083763689169373379e+01
1	1.090940698484211069e+01
1	1.082391827457601785e+01
1	1.080333362802714170e+01
1	1.079443741635560627e+01
1	1.094000636065792342e+01
1	1.069309700551591469e+01
1	1.093682725447766479e+01
1	1.077281402922017506e+01
1	1.127073620209916527e+01
1	1.124134793446650171e+01
1	1.167863997741044635e+01
1	1.129791975202033782e+01
1	1.123913998335128994e+01
1	1.107711510233520436e+01
1	1.047600109897947007e+01
1	1.053356559770876366e+01
1	1.108424982157169225e+01
1	1.139185090492371799e+01
1	1.125728004612673416e+01
1	1.129998522049882759e+01
1	1.119337007386567251e+01
1	1.112306293462505380e+01
1	1.103727392097477988e+01
1	1.075684431272662955e+01
1	1.131394112127595264e+01
1	1.122362543427614590e+01
1	1.096572977033391716e+01
1	1.100318211725232942e+01
1	1.032589125505033856e+01
1	1.042258754554283584e+01
1	1.051979955124943444e+01
1	1.023724461629942262e+01
1	1.023694916518779507e+01
1	1.036916971646732222e+01
1	1.018397604061292938e+01
1	1.004783274270481463e+01
1	9.692935995111795933e+00
1	9.538393607619115144e+00
1	9.731942107135882480e+00
1	9.254902124545965947e+00
1	8.789085980659223196e+00
1	8.823412751746753102e+00
1	8.393872313828280696e+00
1	8.624275200094142946e+00
1	8.016699093607583038e+00
1	8.438698204476610343e+00
1	8.482237906330826860e+00
1	9.153337023347082990e+00
1	9.108799928728677386e+00
1	9.256914305389173592e+00
1	1.017543997857148597e+01
1	1.046285777715628384e+01
1	1.032828182289388153e+01
1	9.582557769606635745e+00
1	1.002235245144218112e+01
1	1.006916743157923833e+01
1	1.014467327290607734e+01
1	9.847757906761959390e+00
1	9.915015740103195085e+00
1	1.020274658485778474e+01
1	1.010774565462228303e+01
1	1.022349625694777053e+01
1	9.907092748556749484e+00
1	1.033416451305619077e+01
1	1.021903403172565206e+01
1	1.006394433852666559e+01
1	9.900487420797665195e+00
1	9.382875455252175811e+00
1	9.348876681498159869e+00
1	9.121631573657962733e+00
1	9.260431261815897486e+00
1	9.419819016378363941e+00
1	9.605454749531567415e+00
1	9.310983609006703077e+00
1	9.409524438314853967e+00
1	9.161097627576474167e+00
1	8.836808192135238826e+00
1	8.906994043648705173e+00
1	8.743770694281966627e+00
1	9.055630440458994457e+00
1	8.681017456012924072e+00
1	9.097844551902056764e+00
1	8.873207235743574728e+00
1	9.071903423645739650e+00
1	9.342752078954704942e+00
1	9.326214415957281290e+00
1	9.795289507948186980e+00
1	9.953392929897326269e+00
1	9.898924422902185327e+00
1	9.423034286710850083e+00
1	9.483542976820189097e+00
1	9.612618038212739080e+00
1	9.475800046525879594e+00
1	9.611930582696190939e+00
1	9.925052004987941601e+00
1	1.037398549372436740e+01
1	9.808209169050696730e+00
1	9.208641379448605946e+00
1	8.848953167201544900e+00
1	9.228639812590664349e+00
1	9.404781430752311877e+00
1	9.309559006236481693e+00
1	8.955197375844480945e+00
1	8.617925876099768345e+00
1	9.165946664121397802e+00
1	9.506873762574514330e+00
1	9.183036464012115374e+00
1	9.500890341708029041e+00
1	9.344423167077344772e+00
1	9.042816765588151284e+00
1	9.369720952083484988e+00
1	9.430731644180266215e+00
1	9.156826416702019245e+00
1	8.655051652091010794e+00
1	8.238264067771952526e+00
1	8.201643579869934086e+00
1	7.951478008485733717e+00
1	8.036443612411328985e+00
1	8.155557971972745790e+00
1	8.454346005248163820e+00
1	9.106481639470032974e+00
1	9.104243304197469300e+00
1	8.944446654953070563e+00
1	8.738233065805635746e+00
1	9.058378571356817233e+00
1	9.344889567385639140e+00
1	9.662763410312297907e+00
1	9.645014580378486357e+00
1	1.021325192642166968e+01
1	9.906743915804261391e+00
1	1.039412596699648894e+01
1	1.064665552282675698e+01
1	1.060203013919148773e+01
1	1.080611923787813033e+01
1	1.069318890710108683e+01
1	1.097341580565340280e+01
1	1.042003676308336502e+01
1	1.034515972136011186e+01
1	1.037561683980221083e+01
1	1.034406436032784349e+01
1	1.064964334674562885e+01
1	1.081762167808108011e+01
1	1.074684324800683655e+01
1	1.024230463785941403e+01
1	1.068676940650665230e+01
1	1.063394687222163881e+01
1	1.090309937214610869e+01
1	1.126545929073743579e+01
1	1.138883069051971653e+01
1	1.074455045823375876e+01
1	1.022693995508981502e+01
1	1.033118949442997625e+01
1	1.003774301374514621e+01
1	1.013090266991779309e+01
1	1.048486766286007921e+01
1	1.063170308944626363e+01
1	1.042376554105223185e+01
1	1.037264768026522255e+01
1	1.039960717170210991e+01
1	9.998035716926782612e+00
1	1.001185600660082642e+01
1	9.410365945075392702e+00
1	9.128532720206903761e+00
1	9.265761799520415565e+00
1	9.102300030229869776e+00
1	8.817774660393839170e+00
1	9.406894498448243880e+00
1	9.329870758256447516e+00
1	9.015905435490187969e+00
1	8.766547790199178181e+00
1	8.524373142650031099e+00
1	8.444864484602877752e+00
1	8.318490054290821334e+00
1	8.390586328097281665e+00
1	8.252050386277458571e+00
1	8.148906441904415487e+00
1	8.074121578751235262e+00
1	7.828422882741249644e+00
1	7.792334455207143407e+00
1	7.125961373149453770e+00
1	7.152656832725889480e+00
1	6.922709125227196836e+00
1	6.865097466053949660e+00
1	6.920925112916809674e+00
1	6.920750487483488200e+00
1	7.440898923645969276e+00
1	7.322097809928600043e+00
1	7.717758812053911122e+00
1	7.532788392582824066e+00
1	7.984479365314255617e+00
1	8.330308622825093323e+00
1	8.781910125799289091e+00
1	8.478899073838801925e+00
1	8.068778481805022551e+00
1	8.514267348142263714e+00
1	8.416757893520854239e+00
1	8.307024248352762541e+00
1	8.409191701721685064e+00
1	8.536313694153763620e+00
1	8.580864392219439196e+00
1	8.560858806743617322e+00
1	8.336750869613421600e+00
1	8.214512757457615777e+00
1	7.605895858301479961e+00
1	7.723354618452045628e+00
1	8.011033704437410918e+00
1	7.494437042363395918e+00
1	7.821559447723857694e+00
1	7.612037504002219457e+00
1	7.855402261489587978e+00
1	7.947540288290851684e+00
1	8.106628691839061318e+00
1	8.395636928923066122e+00
1	8.633434810978895868e+00
1	8.181543084966097723e+00
1	7.623951218806620744e+00
1	7.173872260807421242e+00
1	6.987191737540312531e+00
1	7.351548132565921989e+00
1	7.486936078888140500e+00
1	7.796331302197486934e+00
1	7.762564739635343436e+00
1	7.852792799299386672e+00
1	8.546450210777090106e+00
1	8.810350197139642958e+00
1	8.454623295730263166e+00
1	8.728627332367542735e+00
1	8.614655690701372492e+00
1	8.631285271773121437e+00
1	8.383811357019467891e+00
1	8.464196139551015463e+00
1	8.724508546632169015e+00
1	8.915352132149966025e+00
1	8.373259233485169872e+00
1	8.178314775906526890e+00
1	8.277066441748624825e+00
1	8.035820805760032215e+00
1	8.444104525565418129e+00
1	8.552270532443079887e+00
1	8.599368346971500543e+00
1	8.409861998264663185e+00
1	8.692995537638301684e+00
1	8.722290420079991335e+00
1	8.881612635947876200e+00
1	8.825846977951892214e+00
1	9.046820471927068397e+00
1	8.890710366605286907e+00
1	9.035403501294197781e+00
1	9.230763471029149514e+00
1	9.452303945396973717e+00
1	9.203146066292353211e+00
1	9.322639495236339613e+00
1	9.033521038727112540e+00
1	9.564738702559292705e+00
1	9.464816169390324774e+00
1	9.551954989027610310e+00
1	9.567085846270904526e+00
1	9.494166113190551926e+00
1	9.325071223185021907e+00
1	9.495240211684480514e+00
1	8.951721851005693509e+00
1	8.571120652227408598e+00
1	8.626524303892001200e+00
1	8.956482995906759115e+00
1	8.918069305818011827e+00
1	9.028868731528136848e+00
1	8.986440176986882022e+00
1	8.956894317110332793e+00
1	8.575337605354199866e+00
1	8.723589441598855743e+00
1	9.010294659996315403e+00
1	9.353314163194871966e+00
1	9.131450362565846746e+00
1	8.925017066219883333e+00
1	9.043173250661689977e+00
1	8.862763386298606605e+00
1	8.675569189924214442e+00
1	8.788418315129852942e+00
1	8.401576170030557122e+00
1	8.003107539408965465e+00
1	7.691157748939790650e+00
1	8.045794066201636952e+00
1	8.071230584724279566e+00
1	8.299193642645269264e+00
1	8.075678312246173718e+00
1	7.808621332790851355e+00
1	7.974414222816540665e+00
1	7.841437282446058532e+00
1	7.958083452709176164e+00
1	7.713180247782080556e+00
1	7.076029176106795049e+00
1	7.282080576472943712e+00
1	7.416971370432039912e+00
1	7.805210269025626424e+00
1	8.121430786039644190e+00
1	7.931942415087105402e+00
1	7.624053852753882587e+00
1	8.005407498184673898e+00
1	7.982693563096691314e+00
1	8.143727143351171094e+00
1	9.022202086839580915e+00
1	9.443569731490967456e+00
1	9.484225628251540030e+00
1	9.428849652159065897e+00
1	9.472647007518457229e+00
1	9.894706643235132049e+00
1	9.840771984211309942e+00
1	9.865222137743481667e+00
1	1.007663063101332668e+01
1	9.845019418725453164e+00
1	9.669195934030577533e+00
1	9.391150244386087920e+00
1	9.330434220208537965e+00
1	9.111722384362710869e+00
1	8.946107537745241700e+00
1	8.754775810420985849e+00
1	8.548236886596361828e+00
1	8.968479076019272966e+00
1	8.600849265593407011e+00
1	8.146782302650530383e+00
1	8.651725367259331279e+00
1	8.627963951869803694e+00
1	9.003677754200806405e+00
1	9.264908813160753098e+00
1	9.276356676173218574e+00
1	9.131303787474690736e+00
1	9.229477396708277936e+00
1	9.421662905834754298e+00
1	9.369453624822002169e+00
1	9.587503878856017181e+00
1	9.488816744920107737e+00
1	9.328012587846055581e+00
1	9.272282812313934031e+00
1	9.575984259744508620e+00
1	9.309139508441052868e+00
1	9.140467480994695748e+00
1	9.230522691734831753e+00
1	9.097315207137325999e+00
1	9.103004687086430735e+00
1	9.195147816279035879e+00
1	9.332046122717922998e+00
1	9.707636314571841396e+00
1	9.532610766422305204e+00
1	9.791839135936532657e+00
1	9.822391039538986846e+00
1	9.467126665828386578e+00
1	9.558365857340481497e+00
1	9.581200375368135624e+00
1	9.868108786692351586e+00
1	9.328586406670243747e+00
1	9.735617935386342126e+00
1	9.477164781826980189e+00
1	9.625135724521374669e+00
1	9.298502167369738558e+00
1	9.387681192200025393e+00
1	9.090387504090003290e+00
1	9.392305794426533794e+00
1	9.591857319522448577e+00
1	9.605295726680871837e+00
1	1.010888055594983648e+01
1	1.028992093796221319e+01
1	1.059163304782250137e+01
1	1.088911531898581941e+01
1	1.088942656272599585e+01
1	1.099295093084522712e+01
1	1.126205748630134273e+01
1	1.195767573940087480e+01
1	1.187672675216025375e+01
1	1.149886897373917805e+01
1	1.172653497890437002e+01
1	1.140649254931595102e+01
1	1.155917579950196128e+01
1	1.134261484577030465e+01
1	1.125747943490350167e+01
1	1.118861630633393034e+01
1	1.133211526494397248e+01
1	1.157696420655613423e+01
1	1.170891028405608836e+01
1	1.155267872981237964e+01
1	1.139706008228784029e+01
1	1.109929614171186962e+01
1	1.083164499304337269e+01
1	1.052252405118125367e+01
1	1.126954989336877944e+01
1	1.076476860555790971e+01
1	1.104285101391491786e+01
1	1.115491862224588893e+01
1	1.077453981386738135e+01
1	1.047320340057855681e+01
1	1.047833303108154013e+01
1	1.055190747319139177e+01
1	1.059603488605083399e+01
1	1.102395404798937761e+01
1	1.141650965479413848e+01
1	1.190393622570577925e+01
1	1.128193338169259796e+01
1	1.108930810185881377e+01
1	1.098072838439929910e+01
1	1.062777455031852369e+01
1	1.040298019614188441e+01
1	1.086098148736788893e+01
1	1.140037306890351587e+01
1	1.145768169316615825e+01
1	1.128083280700359836e+01
1	1.144055738369211461e+01
1	1.149062883414836911e+01
1	1.090334271327063220e+01
1	1.104366540029948496e+01
1	1.094575569051240116e+01
1	1.083586452376791165e+01
1	1.134293726081714304e+01
1	1.153391192702193457e+01
1	1.120556287769483284e+01
1	1.077076427049856555e+01
1	1.100675221814622340e+01
1	1.101943650126475127e+01
1	1.078848944100358409e+01
1	1.049379707746963852e+01
1	1.016395466120910207e+01
1	9.997259842668860585e+00
1	1.027456201339408004e+01
1	1.064732583224909312e+01
1	1.040272449690128198e+01
1	1.038935230096035944e+01
1	1.095906820096407408e+01
1	1.112455615324399005e+01
1	1.114498439064211865e+01
1	1.082838557877841623e+01
1	1.097300360670985242e+01
1	1.085063585588679835e+01
1	1.124768156253485429e+01
1	1.126355476506577169e+01
1	1.120441083987090813e+01
1	1.084777630666780368e+01
1	1.080305115256539317e+01
1	1.154825011682964764e+01
1	1.204250374110237765e+01
1	1.233623502847355802e+01
1	1.204955900831593318e+01
1	1.140672788783677660e+01
1	1.114699205899233903e+01
1	1.113574105561532868e+01
1	1.120610884885492631e+01
1	1.090684081077277767e+01
1	1.122430704635549681e+01
1	1.055696166327611607e+01
1	9.706651843703728133e+00
1	9.324207693757378124e+00
1	1.000765829372361182e+01
1	1.005826521455953149e+01
1	9.797068649467121304e+00
1	9.649271725186599369e+00
1	9.410502506148839430e+00
1	9.503265515981226486e+00
1	9.658339227887465128e+00
1	9.370171892186110796e+00
1	9.489252970948079735e+00
1	9.489536388988613069e+00
1	9.910015637843134328e+00
1	1.025510243495737583e+01
1	9.926750615081676443e+00
1	1.007606754790517201e+01
1	9.874642324337880694e+00
1	9.623651427760485433e+00
1	9.708689332654042659e+00
1	1.022986745443515666e+01
1	9.900107730966087871e+00
1	9.850603276908747929e+00
1	9.555907649604701959e+00
1	9.812987484800597571e+00
1	9.552033660169291451e+00
1	9.614022983312832338e+00
1	9.501013733571204156e+00
1	9.674545855220552326e+00
1	9.840384531625190334e+00
1	9.340664420944348123e+00
1	9.928408033549585454e+00
1	9.775101723508017315e+00
1	1.011430690939206833e+01
1	1.015124761372976536e+01
1	1.017917933429771438e+01
1	1.002681236928470554e+01
1	1.017313454785624138e+01
1	9.731416473279569601e+00
1	9.590383642624669136e+00
1	9.283352565587602356e+00
1	9.160707460265202329e+00
1	9.201669332548592095e+00
1	8.970187943541469977e+00
1	9.285510661503845853e+00
1	9.404925502466241483e+00
1	8.918626771425568478e+00
1	9.146411078009025530e+00
1	8.958007265803926700e+00
1	8.263345289969786123e+00
1	8.092744611825812839e+00
1	7.851880212677438742e+00
1	7.660901099334165743e+00
1	7.951338634295535002e+00
1	8.171388436472382111e+00
1	8.085779480462578661e+00
1	8.027734808690327739e+00
1	7.488195623649552601e+00
1	7.606916303479317243e+00
1	7.764385583770849308e+00
1	8.066137033949821955e+00
1	7.741780983104886715e+00
1	7.387970032641231199e+00
1	7.205726651578667763e+00
1	7.366364023585814103e+00
1	7.517753865297677862e+00
1	7.417058376203838677e+00
1	7.851736886743869270e+00
1	8.107835813486875765e+00
1	8.485136208157708637e+00
1	8.583146319066814911e+00
1	8.562664144235510477e+00
1	8.935399908886346054e+00
1	8.184899090640163521e+00
1	8.466541802335465050e+00
1	8.002411405698405034e+00
1	7.814707735755949791e+00
1	7.873359771815261254e+00
1	7.890178735794425080e+00
1	8.167649776031426612e+00
1	7.747765028576353963e+00
1	7.747533517665352143e+00
1	7.766802056358370621e+00
1	7.672036946249576772e+00
1	6.807520436418253773e+00
1	6.846045097359276355e+00
1	6.775792114888750994e+00
1	6.715467778639509611e+00
1	6.690226175052229607e+00
1	6.548921252949376104e+00
1	6.566244788788451636e+00
1	6.846054434675688860e+00
1	6.781450381877557554e+00
1	6.812940448806340754e+00
1	7.011651087725230269e+00
1	6.712357668569114644e+00
1	6.742153978545014859e+00
1	6.495800592593840683e+00
1	6.370499534431006694e+00
1	6.512841929125177565e+00
1	6.619488927546366419e+00
1	6.775763371597258278e+00
1	6.744306029549996140e+00
1	6.191824493007591634e+00
1	6.406751949082152287e+00
1	6.771435274927351422e+00
1	7.170158555423562063e+00
1	6.959327488606490419e+00
1	7.042173101259300516e+00
1	6.910152990833627662e+00
1	7.018978472627219745e+00
1	7.154884802678136424e+00
1	7.538850604580787262e+00
1	7.476330885074648158e+00
1	7.553993220095460259e+00
1	7.591954323446373998e+00
1	7.974778538053698185e+00
1	8.033153147743675504e+00
1	8.075230791143395592e+00
1	8.015171023037282794e+00
1	8.099976860042939819e+00
1	8.134331235661985460e+00
1	7.883986307876497790e+00
1	7.791762240116897331e+00
1	7.797357068470058827e+00
1	7.636143453803617476e+00
1	8.128814748971654680e+00
1	8.206809484841349089e+00
1	8.577744028494324269e+00
1	8.287515570133876963e+00
1	8.166951277402018761e+00
1	7.775776069146288272e+00
1	7.797745425837249833e+00
1	7.933715287115908232e+00
1	7.735017250655343624e+00
1	7.831734405993793224e+00
1	7.958890831064841187e+00
1	7.806513812876640479e+00
1	7.905029395895182276e+00
1	7.919086110543910983e+00
1	8.100182912465106355e+00
1	9.057412990441278566e+00
1	9.026220376701447279e+00
1	9.562117617413823822e+00
1	9.508258954780080430e+00
1	9.559958280979387268e+00
1	9.737028824466952059e+00
1	1.002022750145265917e+01
1	9.762111382304782481e+00
1	9.878720943293087586e+00
1	1.019067999134981939e+01
1	1.065521330976568670e+01
1	1.052724283739219580e+01
1	1.026788672398769009e+01
1	1.025668247151083534e+01
1	1.003293184679617056e+01
1	1.040914133662192675e+01
1	1.092327142116519667e+01
1	1.067900466995709330e+01
1	1.036266236551635522e+01
1	1.033276709558873030e+01
1	1.074212997517749457e+01
1	1.062347711522014571e+01
1	1.051740990335116699e+01
1	1.063090149058727718e+01
1	1.042914186967706769e+01
1	1.080654707901701173e+01
1	1.068995853201826485e+01
1	1.070450202485823255e+01
1	1.075266757391875316e+01
1	1.064434352725988653e+01
1	1.135827209483943179e+01
1	1.127475336117437976e+01
1	1.127097220880662576e+01
1	1.096218540661027063e+01
1	1.148377003221160386e+01
1	1.164869393211161963e+01
1	1.132727975959431888e+01
1	1.138106828659685377e+01
1	1.093822806994550589e+01
1	1.097218575617328540e+01
1	1.109605274954322063e+01
1	1.085030817652362245e+01
1	1.077262767531462195e+01
1	1.121318092746982309e+01
1	1.134464674489429825e+01
1	1.147860713830660373e+01
1	1.154165636481149093e+01
1	1.169148426908495786e+01
1	1.157757062844786056e+01
1	1.123262211900156871e+01
1	1.045140080424612172e+01
1	1.077042432202189914e+01
1	1.118785868313772447e+01
1	1.111408067020755830e+01
1	1.143619287268006524e+01
1	1.113580054485439419e+01
1	1.061726942721143985e+01
1	1.003155389898874006e+01
1	1.074564780811232012e+01
1	1.044853491738921036e+01
1	1.004009034334301909e+01
1	9.907874765848150744e+00
1	9.552848660491488175e+00
1	9.752448007689087817e+00
1	9.638091656382835382e+00
1	9.375153982950426013e+00
1	9.516646553326562952e+00
1	9.883074987356494034e+00
1	9.396075990896164853e+00
1	8.864232373906954621e+00
1	8.735689744379982358e+00
1	8.816738060765624496e+00
1	9.169886167607923966e+00
1	9.244822700274616167e+00
1	9.480111357364007674e+00
1	9.885229730284212479e+00
1	9.634914078702353279e+00
1	9.842680325942987807e+00
1	9.739671205143585198e+00
1	9.671360550780260468e+00
1	9.263207402592531281e+00
1	9.025299012982742397e+00
1	9.424098649408296779e+00
1	9.829494871255027633e+00
1	9.442348220728455033e+00
1	9.321002841670436467e+00
1	9.800388870224177040e+00
1	9.929340212123038967e+00
1	9.660629053169161651e+00
1	1.026273918632317539e+01
1	1.050420184132404522e+01
1	1.091198881653304653e+01
1	1.047351273765073287e+01
1	1.074317156770046466e+01
1	1.071921187314303836e+01
1	1.046558321909759925e+01
1	1.084031340664433429e+01
1	1.088129916063101454e+01
1	1.071292454388543014e+01
1	1.065078084788127910e+01
1	1.122624390010397022e+01
1	1.175391916634217715e+01
1	1.208393079800017844e+01
1	1.175939491276446702e+01
1	1.124154106301175915e+01
1	1.119772840541467573e+01
1	1.159342661702346966e+01
1	1.159115250458516400e+01
1	1.152341272937081129e+01
1	1.129807293453888306e+01
1	1.154668622252487253e+01
1	1.177729930318459850e+01
1	1.114774969890258127e+01
1	1.082682138746262090e+01
1	1.083726624417372619e+01
1	1.143202800383472706e+01
1	1.160031575939684778e+01
1	1.166249685040298978e+01
1	1.160639438693856640e+01
1	1.105997134884970556e+01
1	1.086652724218789068e+01
1	1.058088185147264149e+01
1	1.089892268506416961e+01
1	1.065301891092837394e+01
1	1.051792246009897625e+01
1	1.019991909974360134e+01
1	1.013342335824111728e+01
1	1.042306467532741010e+01
1	1.060194040055908893e+01
1	1.097201742798065816e+01
1	1.094899985316078883e+01
1	1.087821197310558929e+01
1	1.066572169232341061e+01
1	1.094153587799838157e+01
1	1.113922586258460257e+01
1	1.137782682989293370e+01
1	1.175708948725276670e+01
1	1.107701482524664804e+01
1	1.119269441657844055e+01
1	1.109983230905498175e+01
1	1.081292427343539941e+01
1	1.101427241318646466e+01
1	1.072659842349870196e+01
1	1.041656256017287419e+01
1	1.026848265789969794e+01
1	1.061249634487841575e+01
1	1.050862271819640625e+01
1	1.049612420413411584e+01
1	1.048176997393210641e+01
1	1.032475674560538081e+01
1	1.034417206162287961e+01
1	1.073630027680714250e+01
1	1.031938641840617521e+01
1	9.786628923273188008e+00
1	9.789413604699783278e+00
1	9.904040842094456565e+00
1	9.946044736817412968e+00
1	9.592955041823135076e+00
1	9.194503212678919013e+00
1	9.092184669514230322e+00
1	9.234450012324993295e+00
1	9.340972211352504218e+00
1	8.785067560911139495e+00
1	9.146568512911221305e+00
1	9.258189875029016136e+00
1	8.747613282256688549e+00
1	8.308345008221847294e+00
1	8.949230060085591631e+00
1	8.403349235980503096e+00
1	8.336414778829970729e+00
1	8.390314167495768416e+00
1	8.519100950365023905e+00
1	8.621145265726022799e+00
1	8.469059824194742347e+00
1	8.439458917574961916e+00
1	8.670666312182936153e+00
1	8.700184412310843385e+00
1	8.939032879073312898e+00
1	9.348597031854732009e+00
1	9.446989452973822310e+00
1	9.584337002627348667e+00
1	9.780663247685614792e+00
1	9.848430006078604748e+00
1	9.732231037699252241e+00
1	9.837836766640858599e+00
1	9.539733288260226374e+00
1	9.034169586052810175e+00
1	8.941006344340346246e+00
1	8.933797900426840854e+00
1	8.891724226796075214e+00
1	8.770760513290895233e+00
1	9.436590807076322918e+00
1	9.032321910589601544e+00
1	8.515223508235610694e+00
1	8.742810900694367504e+00
1	8.341666250492584922e+00
1	8.606762855503861331e+00
1	8.585737082031956291e+00
1	8.594385215482892804e+00
1	8.396945850542735457e+00
1	8.798396890256846348e+00
1	8.378890492646688060e+00
1	7.828218849395093493e+00
1	7.963786747994686444e+00
1	8.255068356379096528e+00
1	7.865036999336125767e+00
1	7.658543260607616254e+00
1	7.936780767725338137e+00
1	8.370333965751939331e+00
1	8.406340657992450005e+00
1	8.305649299805176966e+00
1	8.167881797685698331e+00
1	8.178531482420817511e+00
1	8.190982490149025352e+00
1	8.315524014463919755e+00
1	8.169699804333724558e+00
1	8.176919249251753286e+00
1	8.100536854911457141e+00
1	8.458566741029606817e+00
1	8.601032858829016803e+00
1	8.563445479505279678e+00
1	8.653773970315601360e+00
1	8.363549668040008100e+00
1	8.297074488142616389e+00
1	8.869331347838784296e+00
1	8.789305309016262058e+00
1	8.746076379097591058e+00
1	8.737111519803196558e+00
1	8.591743871315067338e+00
1	8.552793884699974925e+00
1	8.280456482968606480e+00
1	8.168179143086588212e+00
1	8.347162333174455995e+00
1	8.724506790185476035e+00
1	8.659741492098453008e+00
1	8.994772846066609873e+00
1	8.336857122918821972e+00
1	8.334402520261171787e+00
1	7.924919572459634409e+00
1	7.897039106436666067e+00
1	8.047584150059218899e+00
1	8.209592471759409094e+00
1	8.251958895678550121e+00
1	8.361244871085585117e+00
1	9.171885288177248796e+00
1	9.380884720565040524e+00
1	9.724932067610890130e+00
1	1.000974689141916940e+01
1	9.945305876680368584e+00
1	9.598607112707556510e+00
1	9.901548092547120206e+00
1	1.016408591900377800e+01
1	1.002986410147588892e+01
1	9.839696846541015063e+00
1	9.932095027031376588e+00
1	1.009802807010350456e+01
1	1.062927768059825517e+01
1	1.061740677917535081e+01
1	1.047362443440463942e+01
1	1.093847195513948911e+01
1	1.164298178345437229e+01
1	1.162771865819509642e+01
1	1.136648243210756881e+01
1	1.115187501071653742e+01
1	1.176832760169803116e+01
1	1.167071790742087067e+01
1	1.158434305152225363e+01
1	1.144709585412476116e+01
1	1.147212067954428250e+01
1	1.193750044947709377e+01
1	1.171566024877719414e+01
1	1.142235317579878817e+01
1	1.152175035317052298e+01
1	1.135874764655690683e+01
1	1.124079207561709737e+01
1	1.046282463960009324e+01
1	1.029950462111818510e+01
1	1.004100040246496661e+01
1	9.992559896524156215e+00
1	9.834215220585491579e+00
1	1.000418609611559972e+01
1	1.021439440695908019e+01
1	1.031091829719147412e+01
1	1.007782063932378236e+01
1	1.041705103119608289e+01
1	1.098189510839290151e+01
1	1.076017089793147186e+01
1	1.077107582635795602e+01
1	1.079006414983372686e+01
1	1.133664173549883714e+01
1	1.125386572006560826e+01
1	1.129367331785395656e+01
1	1.157418781910448935e+01
1	1.132636879364070559e+01
1	1.132669925631381069e+01
1	1.090127122869206744e+01
1	1.061680600838477240e+01
1	1.063668229864875414e+01
1	1.074984925081503206e+01
1	1.093505087871252890e+01
1	1.104899148679000120e+01
1	1.104683840748227830e+01
1	1.156845802519912425e+01
1	1.166867883294366948e+01
1	1.152996325015354095e+01
1	1.181080457910480597e+01
1	1.187957838727060178e+01
1	1.157159217384769256e+01
1	1.169791348878199599e+01
1	1.186050742014185744e+01
1	1.195015230662625960e+01
1	1.178221563877272082e+01
1	1.121848841397354590e+01
1	1.088675855525725034e+01
1	1.026643284318793725e+01
1	1.016856252046568088e+01
1	1.011726254396175761e+01
1	1.026057352881374385e+01
1	1.032870134642964643e+01
1	1.021143091594593599e+01
1	1.030405648867381885e+01
1	1.037231320990186845e+01
1	1.015465397366525124e+01
1	1.033554581004367456e+01
1	1.005366532670058355e+01
1	1.008117916730366304e+01
1	1.042773703369050864e+01
1	1.051456495289086845e+01
1	1.074946404906411779e+01
1	1.080053473538119313e+01
1	1.084399399848185830e+01
1	1.123354958007267612e+01
1	1.169003374908854376e+01
1	1.153361100604834810e+01
1	1.119358980601345444e+01
1	1.128449750154284814e+01
1	1.136063729844637571e+01
1	1.107274878261213935e+01
1	1.150445224307690850e+01
1	1.117431773562063846e+01
1	1.098025702934569914e+01
1	1.044012280611075738e+01
1	1.021276407219564497e+01
1	1.031558501283399032e+01
1	1.058661342319510013e+01
1	1.050312011328545303e+01
1	1.086056922201560049e+01
1	1.090588930063197459e+01
1	1.070660528569814041e+01
1	1.090602376093205983e+01
1	1.130538938412031591e+01
1	1.168716100571584704e+01
1	1.184025672044450062e+01
1	1.253277146192929514e+01
1	1.252583205331225180e+01
1	1.262605708563805251e+01
1	1.260224766871957769e+01
1	1.214797754524876439e+01
1	1.171151554580423948e+01
1	1.178350183301263421e+01
1	1.232272053573560200e+01
1	1.239572760357638259e+01
1	1.193955533076578490e+01
1	1.146794016951916184e+01
1	1.172956132122151551e+01
1	1.140611978982582286e+01
1	1.131879400216032394e+01
1	1.153079967533302153e+01
1	1.239458894169736425e+01
1	1.240647174406069375e+01
1	1.237252991086374188e+01
1	1.289736783374817186e+01
1	1.245480390932097237e+01
1	1.254608141433700119e+01
1	1.254009885779269595e+01
1	1.281355359008188088e+01
1	1.279452758258043232e+01
1	1.282503077310046535e+01
1	1.326766222571849774e+01
1	1.329260238608654277e+01
1	1.373261271110287929e+01
1	1.384570054375385340e+01
1	1.361509801717962986e+01
1	1.292655490808266094e+01
1	1.290577643684278897e+01
1	1.339013296737272718e+01
1	1.306452254411869340e+01
1	1.288785919826058191e+01
1	1.250435044576463106e+01
1	1.232334109206117567e+01
1	1.240173580412014687e+01
1	1.260704637194409905e+01
1	1.253739384160401826e+01
1	1.246321376897552646e+01
1	1.248138477923413880e+01
1	1.295240357868725489e+01
1	1.264471272957839432e+01
1	1.246945022660960412e+01
1	1.217211382130093611e+01
1	1.168516141878256498e+01
1	1.174627518305498519e+01
1	1.122886575411465060e+01
1	1.094882815645952334e+01
1	1.101059991980677388e+01
1	1.119405022689260143e+01
1	1.163228082962820231e+01
1	1.156425119368214638e+01
1	1.128551056416542941e+01
1	1.138731662643327525e+01
1	1.144461582120286813e+01
1	1.119910317236858610e+01
1	1.134304973586431053e+01
1	1.182525335940782618e+01
1	1.178164159280740186e+01
1	1.173917419073619151e+01
1	1.177792210867356459e+01
1	1.190434116447764623e+01
1	1.147000904872850668e+01
1	1.118764126635759482e+01
1	1.072234294948077249e+01
1	1.022518135903108139e+01
1	1.007534212427086651e+01
1	1.016400442404133386e+01
1	1.087497054731397306e+01
1	1.059823375684961988e+01
1	1.055798542087904224e+01
1	1.109915233496007403e+01
1	1.089412000998725283e+01
1	1.082967486781874733e+01
1	1.086180305959649495e+01
1	1.096616088537542488e+01
1	1.114302237813350338e+01
1	1.167952653933290286e+01
1	1.154447734088770083e+01
1	1.162300745125979873e+01
1	1.190481611949168084e+01
1	1.186713661198700720e+01
1	1.167367256084924954e+01
1	1.146501950312783080e+01
1	1.225249437243829576e+01
1	1.239691405070579222e+01
1	1.208813482991044452e+01
1	1.214517153173750330e+01
1	1.173479359533445354e+01
1	1.222712129511609902e+01
1	1.192093087667116968e+01
1	1.172415023261939204e+01
1	1.106176089462464240e+01
1	1.105352718021156555e+01
1	1.154697223093277181e+01
1	1.185608097681293671e+01
1	1.199876550940155262e+01
1	1.233136507603283327e+01
1	1.202476952429069534e+01
1	1.218758480088906992e+01
1	1.194833191706074516e+01
1	1.201015842463797867e+01
1	1.169864202342131065e+01
1	1.189390450491835161e+01
1	1.173653289184627901e+01
1	1.183209454526521220e+01
1	1.160640164601088919e+01
1	1.177213160515126056e+01
1	1.254103924236510181e+01
1	1.255526367377861874e+01
1	1.186652881199643161e+01
1	1.157296359780431416e+01
1	1.154868259250980422e+01
1	1.180996735003653519e+01
1	1.149841503357725081e+01
1	1.159083884854311464e+01
1	1.108492555489771192e+01
1	1.064714218667136159e+01
1	1.031360675586248199e+01
1	1.040233228064759530e+01
1	1.024837812700900841e+01
1	1.013565693055596384e+01
1	1.031771776185381739e+01
1	9.984442628724668367e+00
1	9.814122230347326337e+00
1	1.014676120092263822e+01
1	1.007079739033638788e+01
1	9.933808138441191815e+00
1	1.007738383184873854e+01
1	1.044751315688758453e+01
1	1.060864971285751679e+01
1	9.973917271654322292e+00
1	9.403902894332111018e+00
1	8.989072702523447589e+00
1	9.200325185264324190e+00
1	9.247617045873239405e+00
1	9.470972003109656256e+00
1	9.486869201413446362e+00
1	9.644729650579119351e+00
1	9.695509734377306899e+00
1	9.155589149976975705e+00
1	8.789832743475603394e+00
1	9.123169974210950883e+00
1	9.445215554493975318e+00
1	9.099418420758116355e+00
1	9.350050424206507671e+00
1	8.964816770305645832e+00
1	9.776093294054774674e+00
1	9.666783159172085860e+00
1	9.231019188838569534e+00
1	9.445714526081157913e+00
1	9.924106199936405304e+00
1	1.041597603781418435e+01
1	9.720281575202397661e+00
1	9.274771078989955342e+00
1	9.255132805463903267e+00
1	8.742300002406151904e+00
1	8.712416750563017231e+00
1	9.099189802329657795e+00
1	9.199285844368120024e+00
1	9.270446242351152222e+00
1	9.598858281323629171e+00
1	9.725719957001349059e+00
1	9.369710755587384199e+00
1	9.853388923790960874e+00
1	9.688073209051955459e+00
1	9.653643239347580618e+00
1	1.009796024188557162e+01
1	1.069810516436860226e+01
1	1.086888694728088289e+01
1	9.960377241118186120e+00
1	9.261184896314942350e+00
1	8.843700998134140789e+00
1	8.481303135118867687e+00
1	9.108509332605491338e+00
1	9.283822247982289610e+00
1	8.939678498173948995e+00
1	9.298747289732206767e+00
1	9.202535130730533197e+00
1	9.392087862137252330e+00
1	9.565080668712477419e+00
1	1.015697039299932669e+01
1	1.012095405405842818e+01
1	9.697190157305717761e+00
1	9.906876013332805542e+00
1	9.465484632466930393e+00
1	9.829078484950322547e+00
1	1.036107758621064256e+01
1	1.027596409970625047e+01
1	1.074033162006131725e+01
1	1.070110664753576835e+01
1	1.093475992373454453e+01
1	1.053307377584481408e+01
1	1.026600974594914639e+01
1	1.041758039459287133e+01
1	1.072210029406800302e+01
1	1.079106159440213197e+01
1	1.107244399806964097e+01
1	1.075506478586953740e+01
1	1.018480099188786170e+01
1	9.863649096692357787e+00
1	1.014982347676229857e+01
1	1.028404007486046901e+01
1	1.040079066968234933e+01
1	1.075544727240165166e+01
1	1.020374845271425102e+01
1	9.998616659840529053e+00
1	9.709327389471843262e+00
1	9.470864695894363194e+00
1	9.447809381032122644e+00
1	9.499524014067866062e+00
1	9.193013754087694167e+00
1	9.052635298570674394e+00
1	8.891244680873869655e+00
1	8.984127023994986416e+00
1	8.801731921415230531e+00
1	9.296731218205286140e+00
1	9.048129216059422220e+00
1	8.900088052179389919e+00
1	9.225307953363172331e+00
1	9.214112789413382743e+00
1	9.450044057608220527e+00
1	9.622820923990790476e+00
1	9.733664770001430711e+00
1	9.764812583938358159e+00
1	9.747471682329313936e+00
1	9.721571631845357331e+00
1	1.010899139580623896e+01
1	1.010798704397677383e+01
1	9.698065356837133777e+00
1	9.697765594278301649e+00
1	9.761300243779471586e+00
1	9.119879907225623583e+00
1	8.857499040288393743e+00
1	9.344523286502635528e+00
1	9.127355696389875206e+00
1	9.182684390154093990e+00
1	9.035874452731711415e+00
1	8.131276604071512537e+00
1	8.093048296241477146e+00
1	8.109952122292932941e+00
1	7.953384353563508924e+00
1	8.296426641631388321e+00
1	8.207912213258806489e+00
1	7.897408612679786444e+00
1	8.589451852666702081e+00
1	8.821915575333433068e+00
1	8.741162927091808754e+00
1	8.821582135179765416e+00
1	8.461533897826901907e+00
1	8.604228511035548976e+00
1	8.871378684858347796e+00
1	8.417627203944995529e+00
1	8.313532690592593255e+00
1	8.419195822933659201e+00
1	8.430794167614079626e+00
1	8.436245872684830616e+00
1	8.377962645994008639e+00
1	8.450268978762638383e+00
1	9.010323404152947191e+00
1	9.226868689505373311e+00
1	9.124505640955435481e+00
1	8.455687057790141736e+00
1	8.382700674385500150e+00
1	8.612000847867724573e+00
1	8.786900258302535960e+00
1	8.576981437981469725e+00
1	8.756223670474740928e+00
1	8.625527437076883075e+00
1	8.665617469326488020e+00
1	8.935300035202118352e+00
1	8.936251410638579529e+00
1	9.208314025042446005e+00
1	8.814803988126875822e+00
1	8.647446539628015572e+00
1	8.713550539003719564e+00
1	9.242008703201619824e+00
1	8.731956813855727972e+00
1	7.856335996648359021e+00
1	7.910555773359642551e+00
1	7.871597948478753715e+00
1	7.329222385263163275e+00
1	6.778744015500708819e+00
1	7.150187105425990453e+00
1	7.820276132468737096e+00
1	8.083441586681230362e+00
1	7.760635160916701913e+00
1	8.196764849506122275e+00
1	7.997461359439737905e+00
1	8.414668711394243772e+00
1	8.374573284368059589e+00
1	8.368665038276446921e+00
1	8.071053733831570653e+00
1	7.899267475182530696e+00
1	7.419312560419739633e+00
1	7.279174369132850764e+00
1	7.034055557144039739e+00
1	6.815316894591251895e+00
1	6.669676386604026952e+00
1	6.517963188031605348e+00
1	6.726793946862589912e+00
1	6.846828080007145267e+00
1	6.983893813742906964e+00
1	6.698812175305658201e+00
1	6.807300146288106646e+00
1	6.717000652810489747e+00
1	6.548334996303038835e+00
1	6.523270689678775547e+00
1	6.179246088283449012e+00
1	5.919686002560811566e+00
1	5.609728142193231015e+00
1	5.482929003537631907e+00
1	5.647431740003813871e+00
1	5.350183133075256947e+00
1	5.985660150830201864e+00
1	5.723702147214834390e+00
1	5.215544184888425860e+00
1	5.354448412936085866e+00
1	5.390761363955398622e+00
1	5.086465834525669472e+00
1	5.372202408143971653e+00
1	5.318970177809222655e+00
1	5.491793790674831754e+00
1	5.578442137965486936e+00
1	5.630935886984127947e+00
1	5.793183187218630792e+00
1	5.973602559551137503e+00
1	5.423073517492862372e+00
1	5.065225606443499728e+00
1	5.381817870393250658e+00
1	5.822384105660631803e+00
1	5.942516686612568932e+00
1	5.967212817703869021e+00
1	6.233485946512836051e+00
1	5.894293404547659598e+00
1	6.299776698979161260e+00
1	6.326852301183953919e+00
1	6.585327228633344632e+00
1	6.407527129235443653e+00
1	6.362141222067280388e+00
1	6.213482426139688819e+00
1	6.448469887490413832e+00
1	6.252057700106476545e+00
1	6.001068935192093612e+00
1	5.763548932239432432e+00
1	5.750613975012573320e+00
1	6.237392132462035832e+00
1	6.211846861193753178e+00
1	6.263792701913184047e+00
1	5.915249838987114650e+00
1	5.538516456382310160e+00
1	5.873671054291905946e+00
1	5.592144852858836224e+00
1	6.208343183845108193e+00
1	6.153962635610339404e+00
1	6.492890777263327529e+00
1	6.445930873422374141e+00
1	6.846381831567453169e+00
1	7.249390122575304574e+00
1	7.136678325191526007e+00
1	7.537881740232156069e+00
1	7.621868860245649024e+00
1	7.449228536658552891e+00
1	6.821895986160200209e+00
1	7.279135485763449154e+00
1	6.596717687926992646e+00
1	6.617250892586697297e+00
1	6.822232381325872730e+00
1	6.956492295685685612e+00
1	7.225639797949553689e+00
1	7.024321906679950267e+00
1	6.880465256731688406e+00
1	7.129075269185724650e+00
1	6.806181911084103753e+00
1	6.786155427127751771e+00
1	6.490102494693200441e+00
1	6.379280622872911977e+00
1	6.244937458572445976e+00
1	6.288724652794128289e+00
1	6.058911394383109439e+00
1	6.296613810226289409e+00
1	6.219891915506313929e+00
1	5.963115274854204451e+00
1	6.242981708315437750e+00
1	6.960668333058001700e+00
1	6.663432145237464965e+00
1	6.496174429425764174e+00
1	6.941063317638286101e+00
1	7.241203430632794813e+00
1	7.134959922801763277e+00
1	6.584819218014795084e+00
1	6.799976428974670029e+00
1	6.492754524525474302e+00
1	6.890567302880217682e+00
1	6.897621590286672877e+00
1	7.099628547178636673e+00
1	6.996102689533882035e+00
1	6.930422779693779844e+00
1	7.304364831827514948e+00
1	7.268799241175228687e+00
1	7.418969838361022973e+00
1	7.138190195235643465e+00
1	7.097074542972294786e+00
1	7.397529856629773803e+00
1	7.415264588714746807e+00
1	7.315442141536164122e+00
1	7.505105755318052019e+00
1	7.197195674807795207e+00
1	7.655714696675367748e+00
1	7.432807958559129347e+00
1	7.785044282997093390e+00
1	7.498294852180964476e+00
1	7.603378043092352101e+00
1	7.398420654210186242e+00
1	7.367886565745295435e+00
1	7.277951186134002270e+00
1	7.743940842323578266e+00
1	7.412640484845645084e+00
1	7.409468750591327257e+00
1	7.245704786126943908e+00
1	7.715717774676883245e+00
1	7.256752969186487157e+00
1	7.385711968166720709e+00
1	7.273476380640550687e+00
1	6.984653162952401573e+00
1	7.429657150809085842e+00
1	7.325370666125935237e+00
1	7.398874929652178523e+00
1	7.540015364467078207e+00
1	7.723127680338604861e+00
1	7.585336335307876432e+00
1	6.857539861258940661e+00
1	7.232596449087292712e+00
1	7.480070666157612180e+00
1	7.713567412365327058e+00
1	7.717868734674670606e+00
1	7.494740678003799061e+00
1	7.478942965987630309e+00
1	7.104664143023123657e+00
1	7.525538080711377198e+00
1	7.803961184685684671e+00
1	7.482027177272753349e+00
1	7.196721976948153632e+00
1	7.530159288046807120e+00
1	6.954925868368332154e+00
1	7.100324561224329756e+00
1	7.347788578871195853e+00
1	7.306844953306090851e+00
1	6.970678160323237726e+00
1	6.714046596676985779e+00
1	6.865544886871766117e+00
1	6.809499759237936267e+00
1	6.672674368463693106e+00
1	6.942141231752934516e+00
1	6.703323429354683505e+00
1	6.704398285430558602e+00
1	6.439023523420273953e+00
1	6.726656583699827330e+00
1	6.835643422490359278e+00
1	6.554688142876348600e+00
1	6.696332070587457608e+00
1	6.541582188658907171e+00
1	6.728202674600163746e+00
1	6.637006534843201244e+00
1	6.504244537289499917e+00
1	6.432557320934534140e+00
1	6.645636558889613354e+00
1	6.305913430265204234e+00
1	6.699188109665256796e+00
1	6.708949967916290724e+00
1	6.580967568142421342e+00
1	7.150943745137661622e+00
1	6.962002100446460950e+00
1	7.579018733889539838e+00
1	7.322372191020772192e+00
1	7.448991279193379000e+00
1	6.948479777968990412e+00
1	7.066828853503663410e+00
1	7.270706873406764359e+00
1	7.325098247611513180e+00
1	7.405303064492489540e+00
1	7.301226178142547596e+00
1	7.479718742885069105e+00
1	7.551879281941425326e+00
1	7.498945519062473863e+00
1	7.455183012971337675e+00
1	7.127954960213400248e+00
1	6.918997068621617785e+00
1	6.481647374823155339e+00
1	6.396544654255246876e+00
1	5.926690386002509747e+00
1	6.045798419344860619e+00
1	6.176670822396562066e+00
1	5.829619910954823681e+00
1	5.968898800802596938e+00
1	6.503724102329757173e+00
1	6.462511213346099126e+00
1	5.441258710544607524e+00
1	5.469210298399670656e+00
1	5.659277650700103912e+00
1	5.403059138288025309e+00
1	5.652141920507303574e+00
1	5.874633614840334417e+00
1	5.840743985789892179e+00
1	6.325583155047755923e+00
1	6.265096364909789273e+00
1	6.092133156834068863e+00
1	6.129121043646441613e+00
1	5.919140213474257450e+00
1	6.364982635980689807e+00
1	6.610157569781722309e+00
1	6.379435346880207192e+00
1	6.291655780047053170e+00
1	6.362176551921858270e+00
1	6.544319537683371379e+00
1	6.567772197241829701e+00
1	6.144031345457637627e+00
1	6.392910004765814946e+00
1	6.962392856910113892e+00
1	6.910819701861568021e+00
1	6.931653960287986749e+00
1	6.860741056227323220e+00
1	6.646645899209707054e+00
1	6.365678209756277184e+00
1	6.437530375075717792e+00
1	5.997406758617674249e+00
1	6.314787213112069253e+00
1	6.366026625732811084e+00
1	6.035182528424890336e+00
1	5.934615934436913598e+00
1	5.743651338949273821e+00
1	5.707163914083700718e+00
1	5.868427568712927034e+00
1	5.960030261561161780e+00
1	6.111161067778576594e+00
1	6.014211715516672996e+00
1	5.850250140158506973e+00
1	5.752507894278828360e+00
1	5.753487966133875808e+00
1	5.526936464139953209e+00
1	5.734232837849969400e+00
1	5.417838258130900364e+00
1	5.897423171529399433e+00
1	5.655458367194004410e+00
1	5.538507750460007983e+00
1	5.229917087387525143e+00
1	5.346276314622873116e+00
1	5.048757861790933887e+00
1	4.998061729613171522e+00
1	5.384758834745053235e+00
1	5.543593041286780654e+00
1	5.468293888977401984e+00
1	5.032841089649426003e+00
1	5.039920803040284447e+00
1	5.530265714785424613e+00
1	5.519045430978163580e+00
1	5.656877421185082078e+00
1	5.836740445141939126e+00
1	5.863743956383151712e+00
1	5.897584554485438169e+00
1	6.158345815248267741e+00
1	6.220052471402701677e+00
1	6.577011830183742802e+00
1	6.662387268896825532e+00
1	6.864187110559784699e+00
1	7.200108169178183637e+00
1	7.124395930020857470e+00
1	6.854849626854104372e+00
1	6.916491692739129782e+00
1	7.227571823483984303e+00
1	6.907291931396886575e+00
1	6.724705919305096202e+00
1	6.876339745984052954e+00
1	7.135879906357477154e+00
1	7.419775035590979506e+00
1	7.456976685777985558e+00
1	7.532901457436232739e+00
1	7.267520953551190210e+00
1	7.534966208076171235e+00
1	7.167558267494444024e+00
1	7.380218355753861204e+00
1	7.371287315911322580e+00
1	6.852370317509119957e+00
1	7.165976050794949259e+00
1	7.048013868296732376e+00
1	7.143416846621923888e+00
1	7.279588448104131970e+00
1	7.472232258173476360e+00
1	7.484894384399286338e+00
1	7.609403680808949133e+00
1	7.456449761502545570e+00
1	7.145814989718155985e+00
1	7.346164165778223953e+00
1	7.088157114709496831e+00
1	7.298734693991103306e+00
1	7.146901108128341562e+00
1	6.816456527297998669e+00
1	7.378769555341341935e+00
1	7.514863818047239796e+00
1	7.439134643249150081e+00
1	7.248006135272897055e+00
1	7.645377029083004317e+00
1	7.630734980273314427e+00
1	7.889485908419853644e+00
1	7.780373039023573689e+00
1	8.264203475742842642e+00
1	8.545625825441982570e+00
1	8.271405221258172347e+00
1	8.127459351910435004e+00
1	7.839080402603732622e+00
1	8.079620861162400303e+00
1	8.042589263090148322e+00
1	8.190615538726500944e+00
1	8.244806549283223873e+00
1	7.989007218013230549e+00
1	8.343141723281020106e+00
1	8.217491872912850326e+00
1	8.094710518039695657e+00
1	7.949239670027618665e+00
1	8.228091842249114052e+00
1	8.157986820552913798e+00
1	8.312943723702080234e+00
1	8.274964004461658362e+00
1	8.255315547799035869e+00
1	8.162560306754862438e+00
1	8.142496911413399374e+00
1	8.171577816250087167e+00
1	8.695662728725276125e+00
1	9.006561192103614388e+00
1	9.032869917109389135e+00
1	9.048216433251630164e+00
1	9.527237653417769181e+00
1	9.288634474805119723e+00
1	9.200855968358043313e+00
1	8.762242333997686927e+00
1	8.510420501809656812e+00
1	8.133595253274171100e+00
1	8.644090473403649000e+00
1	8.899227474450322362e+00
1	8.881365169612168486e+00
1	9.237843611988333592e+00
1	9.057238208622965914e+00
1	8.660666580278526538e+00
[truncated: 398,000 more rows]
