# Supplementary material for: Predicting scale-dependent chromatin polymer properties from systematic coarse-graining
Source: Nat Commun. 2023 Jul 11;14:4108. doi: 10.1038/s41467-023-39907-2 (PMC10336007; doi:10.1038/s41467-023-39907-2)
Supplement: Supplementary file 4 — Source Data [file 41467_2023_39907_MOESM4_ESM.zip › source_data/source_data_supplementary/source_data_supplementary_fig_2/source_data_supplementary_fig_2d/rg_6mu_90deg.txt]

1	6.442103252650628775e+00
1	6.017018238820881493e+00
1	6.117365082013081157e+00
1	5.949945661255952700e+00
1	6.129934667112927116e+00
1	6.441511589906612656e+00
1	6.454549270724203147e+00
1	6.894473940592940053e+00
1	7.161176953723807692e+00
1	7.093158315219510790e+00
1	7.473404436956942121e+00
1	7.530725348697055566e+00
1	7.704282548382041185e+00
1	7.761028111722564127e+00
1	7.889888552630861085e+00
1	7.820984729917651812e+00
1	7.607055256424946954e+00
1	8.007218632980057649e+00
1	8.085346839181774214e+00
1	8.236268695847204668e+00
1	8.594706519607221651e+00
1	9.052211696979142630e+00
1	8.877231476858005621e+00
1	9.052798650492983157e+00
1	8.458363627099240389e+00
1	8.735630809163220434e+00
1	8.942989532412864762e+00
1	9.322289087795860851e+00
1	9.544707717113595891e+00
1	9.879835611642972637e+00
1	9.556195767626347148e+00
1	9.095720543761361299e+00
1	9.027383646222830293e+00
1	9.157479040738564890e+00
1	8.874238985527632906e+00
1	8.834594697613260550e+00
1	8.807706493718479024e+00
1	8.655045062241310205e+00
1	8.894706448679968958e+00
1	9.061713137973407939e+00
1	9.050260300253100354e+00
1	8.809811748644415630e+00
1	9.004972810388048643e+00
1	9.249798969773511459e+00
1	9.168727249764547338e+00
1	9.552495415097926212e+00
1	9.778713514236528681e+00
1	9.343975805626154596e+00
1	9.117691517781128852e+00
1	9.651813200530327208e+00
1	1.006357405044230369e+01
1	1.005594437038755196e+01
1	1.004024832839048109e+01
1	1.000936444969005201e+01
1	9.818957758709547790e+00
1	9.794367038830216643e+00
1	9.420163464469222703e+00
1	9.516856822533394933e+00
1	9.638199111477938175e+00
1	9.569623635718693677e+00
1	9.458313012545456644e+00
1	9.545637053021176044e+00
1	9.597631211615393454e+00
1	9.673815403894071352e+00
1	1.028793579021242799e+01
1	1.001019748910468188e+01
1	9.418912896735321283e+00
1	9.607478238978227836e+00
1	9.918286619407869154e+00
1	9.873878412096798840e+00
1	1.008477629709166479e+01
1	1.030153769022841992e+01
1	1.086625258939975858e+01
1	1.075722774885297639e+01
1	1.084073498692614201e+01
1	1.060529843459701738e+01
1	1.040907514183174953e+01
1	1.011081657054340255e+01
1	1.065243793458725818e+01
1	1.039576906121752131e+01
1	1.059342856616635409e+01
1	1.026975573714569556e+01
1	1.036441077714832382e+01
1	1.083689175102148106e+01
1	1.073671670162488212e+01
1	1.051121165929345302e+01
1	1.009794581636165844e+01
1	9.809619490497269112e+00
1	1.007997543682285624e+01
1	1.016117285020769856e+01
1	9.997466232561420085e+00
1	9.797816051131226445e+00
1	9.870949450101424105e+00
1	1.048343698676013425e+01
1	1.039199542444617919e+01
1	1.020489661311094309e+01
1	1.044239887043421255e+01
1	1.021811952583493621e+01
1	1.009650810235386409e+01
1	9.821900503899781754e+00
1	9.892142656518219113e+00
1	9.687181882943423972e+00
1	9.613676206717423511e+00
1	9.884256541727594936e+00
1	9.632791820227531332e+00
1	1.026955544934284070e+01
1	9.364400842386205071e+00
1	9.793048047823237567e+00
1	9.660383860905122688e+00
1	9.276471112118112927e+00
1	9.324016583252403123e+00
1	9.744787001227722456e+00
1	9.362621423946942301e+00
1	9.746470973782585645e+00
1	9.664161464311584737e+00
1	9.739441166754547297e+00
1	9.935127612778565265e+00
1	9.364306813354415837e+00
1	9.227671979617756648e+00
1	9.509593864980498523e+00
1	9.134179375830193237e+00
1	8.989865296377868020e+00
1	9.253111744548704110e+00
1	9.148923113903007831e+00
1	8.699684745089427906e+00
1	8.389216071631025784e+00
1	7.447299722901393082e+00
1	7.816695655093982786e+00
1	8.390264270190321838e+00
1	8.127560845067703710e+00
1	8.411619023275713758e+00
1	8.237788291669026819e+00
1	7.969118035613997897e+00
1	8.015624271053710004e+00
1	8.283187709799287646e+00
1	8.310593162030871284e+00
1	8.271732030365207322e+00
1	8.210082514473004522e+00
1	7.906744432616639173e+00
1	7.839321905386212208e+00
1	8.206293489528341922e+00
1	8.064873308942141605e+00
1	8.220040047851366438e+00
1	7.879306776964389414e+00
1	8.395084236572118996e+00
1	8.631874405931966976e+00
1	8.736101165594083895e+00
1	8.679279396999131535e+00
1	8.465969760971333358e+00
1	8.462295779969160492e+00
1	8.123013601718888310e+00
1	8.057812662451828700e+00
1	8.365845897186181546e+00
1	8.943422314604053014e+00
1	8.710448001100667526e+00
1	8.924114542434047337e+00
1	9.438351602575158594e+00
1	9.047499386971487922e+00
1	8.914289223206202095e+00
1	8.865672555178610637e+00
1	9.127535643468238646e+00
1	8.588923162725649263e+00
1	8.582562842245517132e+00
1	7.977788329342941687e+00
1	7.633794640315866076e+00
1	7.414597391664529802e+00
1	7.591098852608489267e+00
1	7.643238399630315705e+00
1	7.730449376335130296e+00
1	7.799498612333081837e+00
1	8.115631096931386068e+00
1	7.927529974004335678e+00
1	8.054825681955669836e+00
1	7.944658499675916197e+00
1	8.275603802442505597e+00
1	7.884642724086625698e+00
1	7.430696538885319669e+00
1	7.895317912382824765e+00
1	8.041316803960377513e+00
1	7.844330232831893568e+00
1	8.243183668584741497e+00
1	8.156744305540149398e+00
1	8.190614505589165262e+00
1	7.986722571238286328e+00
1	7.756703353441384508e+00
1	7.748668929492606772e+00
1	7.871821739347464764e+00
1	7.720893081990603868e+00
1	7.334513967408974544e+00
1	7.567948624479307718e+00
1	7.450899598868788054e+00
1	7.513627582612546263e+00
1	7.470153028837137832e+00
1	7.306643115012788847e+00
1	7.475551022839179716e+00
1	7.266233301421856083e+00
1	7.479741808761390942e+00
1	7.672980867660539772e+00
1	7.427389411423198418e+00
1	7.393620992108498768e+00
1	6.912101883610636932e+00
1	7.168813479373656428e+00
1	7.319734632999733925e+00
1	7.555253704815824811e+00
1	7.493099011371322504e+00
1	7.246739590493319838e+00
1	7.338940475859203616e+00
1	7.117360535799159393e+00
1	7.255570194624550773e+00
1	7.703324640622349229e+00
1	7.456505962612812510e+00
1	7.476129793093750031e+00
1	7.550781686855551733e+00
1	7.719352298476375829e+00
1	7.610279582917383934e+00
1	7.620862043459584179e+00
1	7.825714412930348196e+00
1	7.635381084925472628e+00
1	7.530926233338561815e+00
1	7.165878393442058680e+00
1	7.889036852929290689e+00
1	7.704248672786507157e+00
1	6.978540030258124638e+00
1	6.960357251463476835e+00
1	6.880706862308135996e+00
1	6.629709716410515874e+00
1	6.700253859093759701e+00
1	6.876215868669357967e+00
1	6.955399341718400130e+00
1	6.641279011539173993e+00
1	6.677503516984777399e+00
1	6.924778353373636008e+00
1	6.877668391242615975e+00
1	7.487189933011137555e+00
1	7.384819940112506309e+00
1	7.594551289769645663e+00
1	7.452399557280913633e+00
1	7.486120554978869635e+00
1	6.884776305057359380e+00
1	6.688259300671513863e+00
1	6.811096294222913627e+00
1	6.863438813219515211e+00
1	7.174538046493070809e+00
1	7.377816977694919842e+00
1	7.602837321008965255e+00
1	7.618097051608480719e+00
1	8.033638171277305062e+00
1	7.826884845170933858e+00
1	7.512371859520402317e+00
1	7.468998437316472838e+00
1	7.263088534442043276e+00
1	7.553475628020930976e+00
1	7.599477269311991634e+00
1	7.539137950800308907e+00
1	8.033460205872664517e+00
1	8.100439376598451702e+00
1	7.828651529883127402e+00
1	7.824660954131083201e+00
1	7.382227109737592663e+00
1	6.997734905159668450e+00
1	6.954400753827457038e+00
1	6.866494977893570884e+00
1	7.488093566267731482e+00
1	6.885647283553504749e+00
1	6.871045975612514844e+00
1	7.145961040143829379e+00
1	7.188686226094370468e+00
1	7.387550453363624037e+00
1	7.403200163563477432e+00
1	7.619231413941410125e+00
1	7.757983483340399111e+00
1	7.847066553412198608e+00
1	7.463193716677547940e+00
1	7.640531545078904863e+00
1	7.392361962809522957e+00
1	7.322184905161162050e+00
1	7.878976634954640623e+00
1	8.258667038610672861e+00
1	7.835835279714663315e+00
1	8.216893968510373014e+00
1	8.087367822861653011e+00
1	8.562097796840951958e+00
1	8.165422202601698487e+00
1	8.378904815868873257e+00
1	8.426590284862951918e+00
1	8.117966776388026773e+00
1	8.442283269019984715e+00
1	8.649254143131043904e+00
1	8.475743642402337130e+00
1	8.913089745022007904e+00
1	9.344127120918791718e+00
1	9.581338912206268432e+00
1	8.977945633049211338e+00
1	8.286602748263849350e+00
1	8.369699124286785974e+00
1	8.736183421996614129e+00
1	8.888607801923122054e+00
1	8.587994347179805033e+00
1	8.600113560042306204e+00
1	8.717485400269648466e+00
1	8.448790864966609249e+00
1	8.247387769479608721e+00
1	8.297344231543013038e+00
1	8.803109669516139490e+00
1	8.832796896079862847e+00
1	8.923369650344982418e+00
1	8.988733050965487692e+00
1	9.842648581089747495e+00
1	9.504539327712308250e+00
1	9.464078385764690182e+00
1	9.684013132734943241e+00
1	9.583776147561126280e+00
1	9.982204356413843627e+00
1	9.418218872701730859e+00
1	9.296285948503168584e+00
1	9.362318767175054290e+00
1	9.462780540989802702e+00
1	9.687932285392591325e+00
1	9.460402012129735638e+00
1	9.560757909619820083e+00
1	9.735783887716236151e+00
1	9.564977035562753471e+00
1	9.526072906636649407e+00
1	9.425868105985491852e+00
1	9.624836722581006754e+00
1	9.823359356157677524e+00
1	9.692546713233600286e+00
1	9.737857475774045923e+00
1	9.771660813555861580e+00
1	1.009657722780130129e+01
1	1.073072976205857643e+01
1	1.026176637925861712e+01
1	1.032460949816582030e+01
1	1.054663104472740898e+01
1	9.682097586419436297e+00
1	9.641040283362567465e+00
1	9.139157232539638187e+00
1	8.992471935509728453e+00
1	9.275897120549188912e+00
1	9.687514919065518981e+00
1	1.034011828071623995e+01
1	9.866192501649438285e+00
1	9.569974376348152845e+00
1	9.203263321378731376e+00
1	9.139051737362063221e+00
1	9.049367367615978708e+00
1	1.015277330086262353e+01
1	1.008541002061430447e+01
1	1.005145653339683420e+01
1	1.068234586895613880e+01
1	1.131101718511456333e+01
1	1.142264013607813311e+01
1	1.168566349565552898e+01
1	1.172290847174348372e+01
1	1.134084755142050760e+01
1	1.095864433166239493e+01
1	1.071644980769439748e+01
1	1.064476133066273533e+01
1	1.096772175954755113e+01
1	1.020246879470857593e+01
1	1.008066124750777348e+01
1	1.027972138499358223e+01
1	1.023365974405161616e+01
1	1.087978624751703727e+01
1	1.051640526998368586e+01
1	1.034415662434034111e+01
1	1.080741198444068729e+01
1	1.073634446648382479e+01
1	1.087725141114712990e+01
1	1.030175505486345067e+01
1	9.931431477369383032e+00
1	1.022567276814189619e+01
1	9.907912172323692701e+00
1	9.903403168862448425e+00
1	1.005845928173518189e+01
1	1.048115011128328078e+01
1	1.060722616815569275e+01
1	1.025316002627717360e+01
1	1.035858616645076680e+01
1	1.104401648985487583e+01
1	1.073640764580804685e+01
1	1.102084066158351305e+01
1	1.101431018193870415e+01
1	1.090661605054818750e+01
1	1.119978200565252635e+01
1	1.062132316219449635e+01
1	1.099368875359676068e+01
1	1.076800073167572869e+01
1	1.151734077823606661e+01
1	1.122502047014846482e+01
1	1.112362915060426261e+01
1	1.059125335957568659e+01
1	1.041056157985698860e+01
1	1.054031432443424521e+01
1	1.109641765718659023e+01
1	1.096850849377027259e+01
1	1.061804689433481919e+01
1	1.046160957701520466e+01
1	1.036590352491175615e+01
1	1.072108622446534731e+01
1	1.102534508224887411e+01
1	1.093052952988395887e+01
1	1.110053205249021602e+01
1	1.156736039357356738e+01
1	1.161857122946647358e+01
1	1.175085868999453886e+01
1	1.154988770259521758e+01
1	1.161781356984914915e+01
1	1.122795887648120861e+01
1	1.089299835197765631e+01
1	1.079437686547644404e+01
1	1.024304682875615136e+01
1	1.029062522322867146e+01
1	1.039840048846663301e+01
1	1.069396558812883669e+01
1	1.097015144666290709e+01
1	1.164511406127219040e+01
1	1.152001858104363841e+01
1	1.130830112678715338e+01
1	1.083459449180698897e+01
1	1.063335679748202978e+01
1	1.088953891204333857e+01
1	1.009087284841371535e+01
1	1.000418616366495961e+01
1	1.025361776094952404e+01
1	1.022246584103040767e+01
1	9.837013001475853002e+00
1	9.988407676829490711e+00
1	9.954348827754607498e+00
1	9.622064707820719320e+00
1	9.515754058281642003e+00
1	9.168498476169171241e+00
1	9.019266730878465310e+00
1	9.264130848928028072e+00
1	9.081697592838439803e+00
1	8.888486348426088313e+00
1	8.991929342699682692e+00
1	9.069401064911490451e+00
1	9.249529003076936817e+00
1	8.957197509519996714e+00
1	8.704722930941203529e+00
1	9.112153538271023479e+00
1	8.823056460570844806e+00
1	9.024528523984434614e+00
1	8.772924658101549866e+00
1	8.810290144919507682e+00
1	9.044043817201085744e+00
1	8.669695767270212627e+00
1	8.659197307990547543e+00
1	8.917876811279146665e+00
1	9.312405582779540225e+00
1	9.049932197216365992e+00
1	8.585547257139694466e+00
1	8.933465285858542160e+00
1	8.553146832306119052e+00
1	8.541160319164497139e+00
1	8.092860033147584176e+00
1	8.090710911425711416e+00
1	7.941104092854236463e+00
1	8.150731014927197648e+00
1	8.590675764764013067e+00
1	8.400132030462319932e+00
1	8.270539864500738858e+00
1	8.116512944064387725e+00
1	8.402767808624780344e+00
1	8.775815201086052397e+00
1	8.674854965062651857e+00
1	8.316242801988305899e+00
1	8.035762532952031023e+00
1	7.832079864494318144e+00
1	8.201374383547797464e+00
1	8.378368087523428542e+00
1	8.621451294262133302e+00
1	9.201788542541834204e+00
1	9.431474328026723697e+00
1	9.331141125932186142e+00
1	9.147330865057366367e+00
1	9.222923864474243061e+00
1	9.121137729856783949e+00
1	9.029123889338460884e+00
1	8.775617285831415870e+00
1	8.823618358424685226e+00
1	9.310512663779054066e+00
1	8.617923161885968852e+00
1	8.804421093543885135e+00
1	8.678773882504275505e+00
1	8.744373030205906616e+00
1	8.636118812449021576e+00
1	8.583161528302976961e+00
1	8.936161388421441032e+00
1	8.823063458090622646e+00
1	8.950451287444002091e+00
1	9.034580430546133911e+00
1	9.097169744849690431e+00
1	9.085042524707739986e+00
1	8.621365877393131427e+00
1	8.274069532445839315e+00
1	8.058044766581128115e+00
1	8.358297256592866376e+00
1	8.352866237574660957e+00
1	8.598116445054875712e+00
1	8.689348202304365998e+00
1	8.496232723703277756e+00
1	8.824768785312903319e+00
1	8.757149937109701909e+00
1	9.403703532011538968e+00
1	9.230720935702512620e+00
1	8.866004478240515851e+00
1	8.739963863345558082e+00
1	8.597280744459787627e+00
1	8.603460569269939739e+00
1	8.401687525120179245e+00
1	8.279914100972840529e+00
1	8.380205638908597265e+00
1	8.705580662562462990e+00
1	9.005170595024258873e+00
1	8.943333353714118417e+00
1	8.708984467885935388e+00
1	8.234029847586258555e+00
1	8.640549799955124399e+00
1	8.807970224972425655e+00
1	9.461950037361690491e+00
1	9.028288643102527544e+00
1	8.956106719294128382e+00
1	9.114654509332281052e+00
1	8.795561098660426680e+00
1	8.527371891245094204e+00
1	7.999002476155527397e+00
1	8.123584953425373456e+00
1	8.450876701347144859e+00
1	8.748664326363345012e+00
1	8.500856984341584877e+00
1	8.367906899277288701e+00
1	8.384006851242720160e+00
1	8.272192823428698105e+00
1	8.555671850141198576e+00
1	8.173727952538600405e+00
1	8.033889674180118234e+00
1	8.352723945496613567e+00
1	7.842744209632424912e+00
1	8.147966115055188752e+00
1	8.031264797147215972e+00
1	8.343001633480900736e+00
1	8.029840727116322796e+00
1	7.957162089567506591e+00
1	7.846122928746088299e+00
1	8.030052228851598528e+00
1	8.719541099467196688e+00
1	8.566514117608074130e+00
1	9.194661450097626698e+00
1	8.858964892898528731e+00
1	8.316254568696809457e+00
1	8.605032230014504790e+00
1	8.344249355291537995e+00
1	8.456119196140880589e+00
1	8.255695180835109781e+00
1	8.400043901048757533e+00
1	8.287989312636470984e+00
1	8.324433605348207976e+00
1	8.652353402317659814e+00
1	8.758880276495940365e+00
1	8.666550174381196570e+00
1	8.902038128467568256e+00
1	8.399153327720229711e+00
1	8.238002697871715796e+00
1	8.498552882029413169e+00
1	9.039995899919087918e+00
1	9.202774072898149527e+00
1	9.606494167536352435e+00
1	9.773116292842916053e+00
1	1.007773040133448994e+01
1	9.523103855230985459e+00
1	9.629161676986271345e+00
1	9.513480512829106672e+00
1	9.105756414621858141e+00
1	9.703637730825640517e+00
1	9.371985741580216356e+00
1	9.269588949897149988e+00
1	9.563582368235513442e+00
1	1.002963611008428479e+01
1	9.628911635598951690e+00
1	9.434895757916036629e+00
1	9.478495273349858863e+00
1	9.545040547958485888e+00
1	9.645342231154860002e+00
1	9.399393307461632929e+00
1	9.420926473038621296e+00
1	9.441907337112127152e+00
1	8.950716801471040540e+00
1	8.912548472012311152e+00
1	8.519941631056624942e+00
1	8.756566900905053075e+00
1	9.408087030511261162e+00
1	9.659001477734072694e+00
1	9.861425415236057646e+00
1	9.786003465325560313e+00
1	9.624402077766440300e+00
1	9.683384162768048142e+00
1	9.893540266806938988e+00
1	1.002119227583829719e+01
1	1.007463876912962242e+01
1	9.906192237326751027e+00
1	1.002047513169471671e+01
1	9.699633317553574940e+00
1	9.591044257631647696e+00
1	9.033496260522728249e+00
1	8.640029977549419371e+00
1	8.567961721742127779e+00
1	8.274760811186489207e+00
1	8.032135642438534617e+00
1	7.851850468869632671e+00
1	7.938400944424828687e+00
1	8.035519776843653261e+00
1	7.457935433750522591e+00
1	7.515766072625815752e+00
1	8.186736422947824110e+00
1	7.775410272044994464e+00
1	7.550837789406945610e+00
1	7.734901415740853103e+00
1	7.578495882871826517e+00
1	8.087929273719351997e+00
1	8.537514136347486016e+00
1	8.919109676662374753e+00
1	8.407880052012414396e+00
1	8.685269517154198482e+00
1	8.692512503942143809e+00
1	8.580552654529318701e+00
1	8.768625997816336337e+00
1	8.819581561715741813e+00
1	8.783932242284210545e+00
1	9.098035452990588468e+00
1	9.089661905880994652e+00
1	9.732717504520287832e+00
1	9.603293112069477999e+00
1	9.451671695006305995e+00
1	9.867998097514826483e+00
1	9.513564443805872628e+00
1	9.841707450212201280e+00
1	9.399163912517630948e+00
1	9.442733973775050416e+00
1	9.489016234978690179e+00
1	9.446439632118385887e+00
1	9.322746855375378061e+00
1	9.396450589367223216e+00
1	9.434211787030957197e+00
1	9.503465953810041000e+00
1	8.840817976390905386e+00
1	8.650911670652474683e+00
1	8.883863935352628971e+00
1	8.645231466466468007e+00
1	8.657482722306035328e+00
1	8.839607749189699604e+00
1	8.800275061618986427e+00
1	8.822423096790892316e+00
1	8.761818321776511098e+00
1	8.033885498523245516e+00
1	8.378357330101158240e+00
1	8.321106695704250100e+00
1	8.062316249619701836e+00
1	8.035529483375373871e+00
1	7.780668201222731284e+00
1	8.367457752665146131e+00
1	8.254723151266080805e+00
1	8.441506370430342798e+00
1	8.208964527708090486e+00
1	8.071305677076184182e+00
1	8.042105189448834679e+00
1	8.187453535705762064e+00
1	8.060069485871965256e+00
1	7.584625660545594172e+00
1	8.029041725214865366e+00
1	8.180752152972077695e+00
1	7.705321717014600225e+00
1	7.521088294810893693e+00
1	7.777401108449308431e+00
1	7.749566521849573064e+00
1	7.767812140212264183e+00
1	7.719154068419580739e+00
1	7.821941450209222602e+00
1	7.404173175779102500e+00
1	7.141284017535820539e+00
1	7.616334559497248691e+00
1	7.791175439469598452e+00
1	7.517390547746294338e+00
1	7.676350755596270226e+00
1	8.133238471887663579e+00
1	7.964822600995173474e+00
1	7.921537431682950547e+00
1	7.761260149710450307e+00
1	7.813626722092837262e+00
1	7.884798878264284383e+00
1	7.631687140210500431e+00
1	7.715246605312183981e+00
1	7.447008209521008837e+00
1	7.712117154422125864e+00
1	8.051028902386661912e+00
1	7.716423602806236737e+00
1	7.741454112162301726e+00
1	7.815248940777393294e+00
1	8.008384280155993906e+00
1	8.224874842305556655e+00
1	8.102440549950044257e+00
1	8.355049220995795167e+00
1	8.172790305257427335e+00
1	8.390926276919300264e+00
1	8.538734637745230671e+00
1	8.471188009612461656e+00
1	8.092602303403978681e+00
1	8.003548485810899393e+00
1	7.986431056000269813e+00
1	8.372451626670773805e+00
1	7.975469633696603111e+00
1	8.278883267808543778e+00
1	8.307413569259407993e+00
1	8.127438806563876739e+00
1	8.425156210697801740e+00
1	8.215192221639465942e+00
1	8.567932270537601980e+00
1	8.195870853051969718e+00
1	8.052600435660732359e+00
1	8.283698755968744720e+00
1	8.682892492377961347e+00
1	8.905626321762515119e+00
1	8.504222660957807989e+00
1	8.725083612700572644e+00
1	8.529595058719554146e+00
1	8.704497753142753425e+00
1	9.112803836117036482e+00
1	8.949491688910351073e+00
1	8.873584423995897197e+00
1	8.955511986334117935e+00
1	8.909693377099500822e+00
1	8.864092119811045833e+00
1	8.327762930010985443e+00
1	8.178625040909514254e+00
1	8.201913923451522592e+00
1	7.982277321804121861e+00
1	8.179386853127612156e+00
1	7.798883516368383617e+00
1	8.013648706427108692e+00
1	8.209937541835099495e+00
1	7.499820227880248602e+00
1	7.805458932536888383e+00
1	8.323083786936965822e+00
1	8.250412514033918399e+00
1	7.853491715398165596e+00
1	7.887543682218116636e+00
1	7.876641596777171017e+00
1	8.136833905906836861e+00
1	8.505794855119322762e+00
1	8.674687791560833361e+00
1	8.456574449384371306e+00
1	8.160433991418850397e+00
1	8.343145964567009187e+00
1	8.597398069936762255e+00
1	8.426689913311662394e+00
1	8.035561420790024556e+00
1	8.218043747461594606e+00
1	8.144423597871853104e+00
1	8.415490407913111426e+00
1	8.765555500626476260e+00
1	8.518974621175217976e+00
1	8.054322595484944003e+00
1	8.165255014378210774e+00
1	8.522056137456448965e+00
1	8.655171987322095362e+00
1	8.593858511410822132e+00
1	8.371362294793835090e+00
1	8.395765834110536119e+00
1	8.507659155613749746e+00
1	7.999238613083896610e+00
1	8.318679840543140358e+00
1	8.685585104133577872e+00
1	8.864109380155786866e+00
1	8.871908141746176923e+00
1	8.731284816037222285e+00
1	8.503943106279045594e+00
1	8.237070213279684694e+00
1	8.183820057248313518e+00
1	8.068366843891569218e+00
1	8.380357292428925575e+00
1	8.313524829895992951e+00
1	8.904740543820029330e+00
1	8.425124090041984815e+00
1	8.399931591594441471e+00
1	8.269463482199725490e+00
1	8.036622300723848866e+00
1	8.011887217401893579e+00
1	8.323854689074094537e+00
1	8.069148653505294533e+00
1	8.289929828009581669e+00
1	7.724068097866418015e+00
1	7.874684685877944013e+00
1	8.194970245185139390e+00
1	8.375497537005907489e+00
1	8.345081174511545186e+00
1	8.219574584818360563e+00
1	8.800627363371695822e+00
1	8.602941147334453476e+00
1	8.735212583925489938e+00
1	8.767047208888984144e+00
1	8.775991332363986430e+00
1	9.137420053445394430e+00
1	8.731436165104684122e+00
1	8.851997478787918539e+00
1	9.134383368216251853e+00
1	9.297976831022403132e+00
1	8.660718351398207560e+00
1	8.219390682332917919e+00
1	8.211384740107538605e+00
1	8.194575532267046825e+00
1	8.028268610375517866e+00
1	8.410665494054040181e+00
1	8.741213172248668783e+00
1	8.612023083676540125e+00
1	8.544687579039756287e+00
1	8.269104300343970593e+00
1	8.360612305599735450e+00
1	7.967085564170568901e+00
1	8.116176199750398723e+00
1	7.921990560635428835e+00
1	8.113282155462808731e+00
1	8.267597627323196363e+00
1	8.275303854797478209e+00
1	8.203842856363905867e+00
1	8.470421454384467808e+00
1	8.411906381107874253e+00
1	8.407862441423626265e+00
1	8.438374236370881576e+00
1	8.619727256917762759e+00
1	8.489574208698789093e+00
1	8.014410649449748902e+00
1	7.811418352773741525e+00
1	7.788614405802720242e+00
1	7.653646855339571786e+00
1	7.382697678285621734e+00
1	7.014388182009010819e+00
1	7.184551765499302078e+00
1	7.182232906153039664e+00
1	7.242480150490095525e+00
1	7.215251866665909120e+00
1	7.345020480371785787e+00
1	7.529755192958578647e+00
1	7.520910438760141759e+00
1	7.800614914374782494e+00
1	7.884941566998700857e+00
1	8.335332185729456000e+00
1	8.662418584480439776e+00
1	8.340486548878047302e+00
1	8.668835748049144030e+00
1	8.491635056696170025e+00
1	8.703727459665389077e+00
1	8.581893264703420954e+00
1	8.837326645655881663e+00
1	8.699449785827249926e+00
1	8.396238858544181838e+00
1	8.457689870006946720e+00
1	8.381905792286042711e+00
1	8.365227019998863867e+00
1	8.021062362375749544e+00
1	8.041449750569242383e+00
1	8.019913015835726355e+00
1	8.502229316906463552e+00
1	7.741249840243115798e+00
1	8.081207943441230057e+00
1	8.062670227737733342e+00
1	7.967973238445708262e+00
1	8.263620642164536179e+00
1	7.768282716308745783e+00
1	7.913845051094219762e+00
1	8.012474960445324257e+00
1	8.627891818041712568e+00
1	8.799853497603475461e+00
1	8.773140842715227095e+00
1	8.967288756977788822e+00
1	8.632445449536099602e+00
1	8.923811468364529986e+00
1	8.825488054535034266e+00
1	8.112873237345262112e+00
1	8.396857227291542713e+00
1	8.230832120784111083e+00
1	8.040216040549815091e+00
1	7.689351987216037188e+00
1	8.018410841310450010e+00
1	8.283029832349800614e+00
1	8.279880376419434640e+00
1	7.594745566723557495e+00
1	7.313788662025097587e+00
1	7.728832839804831600e+00
1	7.803419770152619783e+00
1	7.572676959084174264e+00
1	7.882743827310789264e+00
1	7.523874857083838741e+00
1	7.705951588990289203e+00
1	8.089626310350968907e+00
1	7.694005602259141874e+00
1	7.467751538473157424e+00
1	7.203807335425850056e+00
1	7.759924115000568001e+00
1	7.405290845200025451e+00
1	7.095652429937188366e+00
1	6.979430665267531531e+00
1	7.538458779948403077e+00
1	7.439012513924540215e+00
1	8.065080424208515453e+00
1	7.636969761916704513e+00
1	7.556667317638535941e+00
1	7.648948311467237637e+00
1	7.122009355430530597e+00
1	7.012930854783490098e+00
1	7.043184108530185839e+00
1	7.560133031376929935e+00
1	8.054077639331376659e+00
1	7.662358605629807862e+00
1	7.520461113595840352e+00
1	7.181726642523707405e+00
1	7.363658023807816200e+00
1	7.144378128343650936e+00
1	6.795277247464091452e+00
1	6.851240069823009371e+00
1	7.221735020732005239e+00
1	7.137370987528425026e+00
1	7.363475737051605741e+00
1	6.790363995081947657e+00
1	7.102368015708065307e+00
1	6.530587088864857392e+00
1	6.676140690603050487e+00
1	6.653090620305163405e+00
1	6.682924659435504289e+00
1	7.522809886366816023e+00
1	7.759406529330217239e+00
1	7.636894022825903683e+00
1	7.170810308261197363e+00
1	7.329916150046279277e+00
1	7.523286280214611210e+00
1	7.515413659972020710e+00
1	7.590122893128106618e+00
1	7.286189895174805642e+00
1	7.245266583542448124e+00
1	6.822896664580721193e+00
1	6.936909526952905303e+00
1	7.475969107477490105e+00
1	7.543688624321935876e+00
1	7.875710745203292618e+00
1	7.798454648202090667e+00
1	7.476207520701889209e+00
1	7.814984704247414982e+00
1	8.018616222809429317e+00
1	7.963731433521033409e+00
1	7.680532768286796319e+00
1	7.645586695296666235e+00
1	7.436972024567007011e+00
1	7.611561842559822821e+00
1	7.566599569165410877e+00
1	7.491077965326830679e+00
1	7.895816092830432176e+00
1	7.534618451250976179e+00
1	7.843680366918652780e+00
1	7.800116152409328762e+00
1	7.760443708593875556e+00
1	7.721577584340168166e+00
1	8.052268209119729292e+00
1	8.253850464974185286e+00
1	8.632181816349582704e+00
1	8.869571342108448775e+00
1	9.423600504327374949e+00
1	9.235283419374139768e+00
1	9.084260784895359819e+00
1	9.485654062672406184e+00
1	9.763627645870977645e+00
1	9.494401038481221633e+00
1	9.518395149401117195e+00
1	1.012305948361078478e+01
1	1.006476734653671201e+01
1	1.005997501281935058e+01
1	9.963276253360621837e+00
1	9.935604021272215647e+00
1	9.911326699183483413e+00
1	9.638526519962525185e+00
1	9.480900972951619821e+00
1	9.735743046310236792e+00
1	1.014139548733505869e+01
1	9.768431106459603441e+00
1	9.363546267211019014e+00
1	9.109140151891928383e+00
1	9.226776310674928538e+00
1	8.225412174595673420e+00
1	8.493053664660051183e+00
1	8.580442921612686291e+00
1	8.878797444782852821e+00
1	8.388565251696162406e+00
1	8.401556251563071953e+00
1	8.283648343943015746e+00
1	8.150189670113780593e+00
1	8.400369296698402266e+00
1	8.659223965704599735e+00
1	8.078208365628746890e+00
1	8.622757209030753600e+00
1	8.182632608544873065e+00
1	8.688505253009392248e+00
1	8.715693681719507424e+00
1	8.804556418359481995e+00
1	8.473187076990258859e+00
1	8.853538052348843834e+00
1	8.101963268458302281e+00
1	7.707505930356775892e+00
1	7.845953730332475118e+00
1	7.868183263554816342e+00
1	7.937932356697722902e+00
1	8.403845830795820149e+00
1	8.275548149807359977e+00
1	8.248685003210013633e+00
1	8.700280463771481010e+00
1	8.682354359969910007e+00
1	8.705495343174300515e+00
1	8.718051952058853971e+00
1	8.681755795791911368e+00
1	8.572622176515068304e+00
1	8.475220097207392556e+00
1	8.130524819543493820e+00
1	8.396439836232241660e+00
1	8.288962667288865660e+00
1	8.587598759049171804e+00
1	8.261214831523092883e+00
1	7.892033996431369935e+00
1	8.366588823528728014e+00
1	8.162331060266089011e+00
1	8.151678173033534591e+00
1	7.908035375102316245e+00
1	8.464601746254029280e+00
1	8.500102526009289505e+00
1	8.461842139223524129e+00
1	8.244686877343372799e+00
1	7.811214111166216334e+00
1	8.112773824344541751e+00
1	8.200433227425214966e+00
1	8.303539094719919689e+00
1	7.993932555806535056e+00
1	8.044859779100820063e+00
1	8.397787085430485021e+00
1	8.531144858990176161e+00
1	8.770700897257153628e+00
1	9.093750651469356683e+00
1	9.060815444541391983e+00
1	8.936635459946485227e+00
1	8.846109252620971475e+00
1	8.922385083875907341e+00
1	8.967060123575979702e+00
1	8.814321249412728321e+00
1	9.067062710456482932e+00
1	9.210045191405225040e+00
1	9.377959199655542477e+00
1	9.449576295115365454e+00
1	9.109765916284322529e+00
1	9.212311547134445888e+00
1	9.109059589462365381e+00
1	9.360978818784285949e+00
1	9.298838953754779979e+00
1	9.139782401768389519e+00
1	9.061029541477655158e+00
1	9.037721572153136762e+00
1	8.852476768814918628e+00
1	9.188338432854024518e+00
1	8.875838691495694377e+00
1	8.977811287584122724e+00
1	9.047884755619920227e+00
1	8.755590995533099274e+00
1	8.992073136779325182e+00
1	9.180564898859778111e+00
1	9.553461118742811564e+00
1	9.918937225647759703e+00
1	1.003941259603537794e+01
1	9.341985178210645557e+00
1	8.922405942858040007e+00
1	8.567805379487710482e+00
1	8.641399341104031961e+00
1	8.849633967652435373e+00
1	8.579166284040528723e+00
1	8.887422598088637216e+00
1	8.284688205162083818e+00
1	8.559179135211945066e+00
1	7.872666970917062912e+00
1	8.230298655478051728e+00
1	8.320114235358332166e+00
1	8.183323505393826025e+00
1	7.903715816291564167e+00
1	8.320537193204804893e+00
1	8.061208115575455579e+00
1	7.988121582643876728e+00
1	8.529460561021080522e+00
1	8.659968284719907317e+00
1	9.076596636530421591e+00
1	9.087615565168905007e+00
1	9.114308680674612972e+00
1	8.739503393389826513e+00
1	9.088956826466535688e+00
1	9.319101516950917485e+00
1	9.537206722932619840e+00
1	9.385127790541146098e+00
1	9.447038556415355615e+00
1	9.641420951545734752e+00
1	9.193737173298025311e+00
1	9.331642429336422850e+00
1	9.321884649827669733e+00
1	9.154296008444458010e+00
1	9.433700803498133780e+00
1	1.038605748280419405e+01
1	1.090879557857790161e+01
1	1.044010606826865484e+01
1	1.083092045864063380e+01
1	1.075250770994130001e+01
1	1.028021510306219710e+01
1	9.843908144989278242e+00
1	9.662733729343791822e+00
1	1.004466664618647087e+01
1	1.014246499898428588e+01
1	9.602707220783955222e+00
1	9.779689539747501215e+00
1	9.906785041122585511e+00
1	9.444757670481328304e+00
1	9.185645278432305716e+00
1	9.193670879541917529e+00
1	9.581636097103439553e+00
1	9.413833637648068020e+00
1	9.476741492370424069e+00
1	9.211657758583822186e+00
1	9.159273796857824834e+00
1	9.089239533337385879e+00
1	8.864315082125443723e+00
1	8.883159352271540854e+00
1	8.733453121556090437e+00
1	8.536433682871365392e+00
1	7.974207644527375294e+00
1	8.026542924909264798e+00
1	7.487111593649097507e+00
1	7.309707517983833114e+00
1	7.363619722381118393e+00
1	7.231591431937200554e+00
1	7.344959504480602419e+00
1	6.935665943656351473e+00
1	7.430587742277920071e+00
1	7.430801709723347415e+00
1	7.687484708657223109e+00
1	8.117606330182717045e+00
1	8.621655122421390871e+00
1	8.375189894684876180e+00
1	8.431246862113329854e+00
1	8.535923527362992758e+00
1	8.804378785438682797e+00
1	8.570612653239031431e+00
1	8.638095426365847374e+00
1	8.126763045610450931e+00
1	7.705301723587679064e+00
1	7.841795995547371056e+00
1	7.643486440136426197e+00
1	6.842415045010938002e+00
1	6.825523074952739577e+00
1	7.313284793594618804e+00
1	7.203889678608323521e+00
1	6.983013702336046791e+00
1	7.224752413212640612e+00
1	7.420037285891836198e+00
1	7.346880103434032527e+00
1	7.641075480268066045e+00
1	7.687242453780473994e+00
1	8.220543864512446675e+00
1	8.053694032190879426e+00
1	8.242464021005663000e+00
1	8.225532089551910175e+00
1	8.026504381663556842e+00
1	7.925098443611894083e+00
1	8.233255719703052478e+00
1	8.320840738435700601e+00
1	8.190273082936521121e+00
1	7.738373067640755387e+00
1	8.218256989781291821e+00
1	8.134313714982516430e+00
1	8.239507043196908853e+00
1	7.923078560720265173e+00
1	8.142927858325689883e+00
1	8.038648390496696550e+00
1	7.992693091663184646e+00
1	7.986112268015737037e+00
1	8.060298472837658323e+00
1	8.386625853449004353e+00
1	8.446970733435552603e+00
1	8.325488254262166876e+00
1	7.791278863669438337e+00
1	7.608561087754469376e+00
1	7.880694195011346714e+00
1	7.914363637395663176e+00
1	7.998866847610046626e+00
1	8.206568206966329271e+00
1	8.632011276453679827e+00
1	8.602443835850163367e+00
1	8.991334333567762016e+00
1	9.354786183477511230e+00
1	9.316415982369750992e+00
1	9.424510183842372157e+00
1	9.324355697017427502e+00
1	9.294820041922093878e+00
1	8.673795448040435119e+00
1	9.090639199071521404e+00
1	9.360923528651998282e+00
1	9.098458322125347664e+00
1	8.914402839544674606e+00
1	8.684549859216069478e+00
1	8.400111112694650828e+00
1	8.408717300256377314e+00
1	8.568208497577815663e+00
1	8.328629790494677110e+00
1	8.157294250564019578e+00
1	8.689360648333819270e+00
1	8.627215460347883891e+00
1	9.018435857226210217e+00
1	8.428419951895131490e+00
1	8.431255632577830283e+00
1	8.351268020350662624e+00
1	8.585491455225266577e+00
1	8.901611219951325538e+00
1	8.782470919556812916e+00
1	9.086368670388099034e+00
1	8.858662454063059855e+00
1	8.930833877217981609e+00
1	8.858610242077201491e+00
1	8.691872493322319926e+00
1	8.779412541292598959e+00
1	8.186063935176319362e+00
1	7.796521179423726799e+00
1	7.882665733255408647e+00
1	8.180196082339104890e+00
1	9.060069629302285321e+00
1	8.945686625470735009e+00
1	8.324331997256935622e+00
1	8.935320850383519087e+00
1	9.178625017402220365e+00
1	9.769889520324985810e+00
1	9.909786178770291443e+00
1	1.000280245357393305e+01
1	9.652520016605606656e+00
1	9.822473244231225920e+00
1	9.865847059237179195e+00
1	1.004134999656136529e+01
1	9.876355149258454702e+00
1	9.797562419670221345e+00
1	1.023636946055503394e+01
1	1.036297374649734948e+01
1	1.066035119895250283e+01
1	1.098561991831649287e+01
1	1.129373176795410316e+01
1	1.111503841107133361e+01
1	1.087522883836241760e+01
1	1.073434504949603152e+01
1	1.028557943698899102e+01
1	1.061744881475993374e+01
1	1.087305900286427729e+01
1	1.104299800310682400e+01
1	1.060601603893048406e+01
1	1.062640433131266171e+01
1	1.075402060106462621e+01
1	1.076757834493769117e+01
1	1.082333133135442793e+01
1	1.122960542027300868e+01
1	1.077274794760038290e+01
1	1.033995296106501272e+01
1	1.023716414739728364e+01
1	1.075537896364958890e+01
1	1.028764840938814196e+01
1	1.054755483063191512e+01
1	1.036678664735209487e+01
1	1.057781384146637116e+01
1	1.047966871241940723e+01
1	1.028689629565505292e+01
1	1.049178070384658135e+01
1	1.057451322993196641e+01
1	1.081677236356268956e+01
1	1.098856733298897304e+01
1	1.049707653987970701e+01
1	1.078752884980817583e+01
1	1.096969026600761410e+01
1	1.097566331236576431e+01
1	1.094095139982896292e+01
1	1.050722629175163370e+01
1	9.871685336016344792e+00
1	1.034887797200896031e+01
1	1.040740369456683467e+01
1	1.011619339781557336e+01
1	1.005808569959843979e+01
1	1.032978526425695875e+01
1	9.956698179837168539e+00
1	1.040691716993982041e+01
1	1.064966155383926782e+01
1	1.058171524417459963e+01
1	1.006507853362175275e+01
1	9.930709710968628201e+00
1	9.532719393800523022e+00
1	9.762214630536442783e+00
1	9.472664466635039915e+00
1	9.197906003220053250e+00
1	9.203659440433527905e+00
1	9.369553569462505394e+00
1	9.069755923972905975e+00
1	9.385929279893325372e+00
1	9.409776461991544494e+00
1	9.545167435124076505e+00
1	9.936937030222102507e+00
1	1.020459340921654601e+01
1	9.898584983988461872e+00
1	9.527036411887930711e+00
1	9.547796854119654952e+00
1	9.416249283712478046e+00
1	9.558380873632232877e+00
1	9.556814358849010205e+00
1	8.822877402760934018e+00
1	8.864121240818972680e+00
1	9.362980078713123433e+00
1	9.729790970513414905e+00
1	9.277763591500873375e+00
1	9.580308801343377922e+00
1	9.919435053045379647e+00
1	1.028697901031986106e+01
1	1.056177896173226216e+01
1	1.087340888391049631e+01
1	1.077150876893371745e+01
1	1.049382359904547002e+01
1	1.125429013474258433e+01
1	1.156028687499587448e+01
1	1.212567913811689202e+01
1	1.181120402308817319e+01
1	1.112783142335193709e+01
1	1.109444056099746945e+01
1	1.076856352647375381e+01
1	1.084972684973041623e+01
1	1.046553623322263604e+01
1	1.026819857728617613e+01
1	1.037751290092663048e+01
1	1.036908863235218625e+01
1	1.003252447002112291e+01
1	1.008093511452444879e+01
1	1.032270021122676340e+01
1	1.016071194870299266e+01
1	1.040607862992304256e+01
1	1.052465478229491502e+01
1	1.058238219396737811e+01
1	1.023853656122659217e+01
1	1.018770417132591177e+01
1	1.031039031163903097e+01
1	9.979334865627567552e+00
1	1.037728074784159560e+01
1	1.033133128444235105e+01
1	9.964482843370195297e+00
1	1.048715632441801660e+01
1	1.066149134633093176e+01
1	1.023132415815147844e+01
1	9.959935885254500576e+00
1	1.008654233485082230e+01
1	9.980043294497919604e+00
1	1.013033280048983720e+01
1	9.675881017252327965e+00
1	1.035416872331757787e+01
1	1.015422708775052918e+01
1	1.015454731265136523e+01
1	1.007880874395672954e+01
1	1.000716421054019989e+01
1	9.515551396468589829e+00
1	9.702873641166695151e+00
1	9.996309806121182362e+00
1	9.947635048855172357e+00
1	1.010090942490336552e+01
1	1.061749013506443262e+01
1	1.064727589490582638e+01
1	1.094035802072752617e+01
1	1.097218594449196694e+01
1	1.121862504721366527e+01
1	1.096517907293710969e+01
1	1.115938926866978775e+01
1	1.097878014238611577e+01
1	1.102504444560688057e+01
1	1.072812960616260369e+01
1	1.103548435115385473e+01
1	1.090595499385689138e+01
1	1.144558860247489562e+01
1	1.121172599747180243e+01
1	1.169161781758821128e+01
1	1.164710034238168568e+01
1	1.175874281160882973e+01
1	1.176763082728752430e+01
1	1.143647642152295951e+01
1	1.147416929258655927e+01
1	1.121597337398749517e+01
1	1.131522809236010474e+01
1	1.185691213962090096e+01
1	1.136260757367409013e+01
1	1.138392903379076415e+01
1	1.161292700205089723e+01
1	1.163778943950574707e+01
1	1.158109374325462149e+01
1	1.144331694860720638e+01
1	1.132367356410410331e+01
1	1.123040495297618691e+01
1	1.094298821060555049e+01
1	1.089783208117952107e+01
1	1.104621550423398268e+01
1	1.124874936145962145e+01
1	1.168617813705393438e+01
1	1.097794565855395632e+01
1	1.080517494383133226e+01
1	1.059747974687553551e+01
1	1.100644875288592495e+01
1	1.104137755443587565e+01
1	1.016793760443654371e+01
1	1.028110161893117080e+01
1	1.029997849470970550e+01
1	9.516280737492209596e+00
1	9.084682126805041946e+00
1	9.503925386754406901e+00
1	9.647586910728621845e+00
1	9.840003764220728755e+00
1	9.879453513529192321e+00
1	1.001492597924210060e+01
1	1.016673523600826989e+01
1	9.696723154278148016e+00
1	9.751054571690309203e+00
1	9.528785070015514336e+00
1	9.702293632862291517e+00
1	8.947162213401927744e+00
1	8.762707413827175884e+00
1	8.657904156473106738e+00
1	9.229283375023868530e+00
1	8.732697396723452243e+00
1	8.731087249249441129e+00
1	9.433458467094776978e+00
1	8.873832566937052135e+00
1	8.647444652296343293e+00
1	8.843149093271549077e+00
1	8.810148083304026656e+00
1	8.660746094120071348e+00
1	8.499156341130973402e+00
1	8.392024602954510470e+00
1	8.387510606448383754e+00
1	7.966604500113571241e+00
1	7.841259780706765881e+00
1	7.601427346142152430e+00
1	7.936267663275785367e+00
1	8.324160868860456475e+00
1	8.491843332043075065e+00
1	8.291179898893018319e+00
1	7.697763015002333731e+00
1	8.074691226672435107e+00
1	7.822012426569775911e+00
1	7.458452934648273747e+00
1	7.665827317113587114e+00
1	7.873592799267482789e+00
1	8.138341258745475315e+00
1	7.921081999616801816e+00
1	8.051415611972744912e+00
1	7.952479500769114473e+00
1	7.754890381699719448e+00
1	7.623718805479008154e+00
1	7.431020536384916220e+00
1	7.292786057774661046e+00
1	7.112204632667892490e+00
1	7.098015612283155029e+00
1	7.110301554428741788e+00
1	6.868885579424461874e+00
1	6.567701964126964498e+00
1	6.551937837908237583e+00
1	6.542132299101623971e+00
1	6.491011026148342467e+00
1	6.804900565420494374e+00
1	6.739160815366668444e+00
1	7.065293931643535252e+00
1	7.184421822661176904e+00
1	6.657909412048259590e+00
1	6.867880599298572086e+00
1	6.782451205177519427e+00
1	6.809915993823946856e+00
1	7.171433343471592003e+00
1	7.125667057806299276e+00
1	6.870689854226173843e+00
1	7.302257818471503903e+00
1	6.610866646804573143e+00
1	7.026134140621763891e+00
1	7.225351601178498839e+00
1	7.206844824597904875e+00
1	7.382560673234194404e+00
1	7.485251064496140749e+00
1	8.330013610222170684e+00
1	8.277700543198998062e+00
1	7.643583366719311378e+00
1	7.324501609400147828e+00
1	7.491198924114680580e+00
1	7.522010458174476888e+00
1	8.086539508633970641e+00
1	7.661749379014671568e+00
1	7.845424358088783023e+00
1	7.762866356446405547e+00
1	8.024296623898154124e+00
1	8.362828819524089852e+00
1	9.125232613776425694e+00
1	9.147464281975237199e+00
1	9.088055954758265997e+00
1	9.222011342753996033e+00
1	9.319594321973086792e+00
1	9.135892644388521333e+00
1	9.018718579043019545e+00
1	9.237890039773121842e+00
1	8.909565091220477129e+00
1	8.675377985524194813e+00
1	8.444078432717324390e+00
1	8.533190601551448040e+00
1	8.522596759732142147e+00
1	8.345222704874341701e+00
1	8.326687553674629427e+00
1	8.487787478610018255e+00
1	8.623547972349205892e+00
1	8.261803676325602197e+00
1	8.627935038108777377e+00
1	8.537256254573213354e+00
1	8.688866347312512062e+00
1	9.000894886412966756e+00
1	9.159501842865823917e+00
1	9.063052161564462139e+00
1	8.883572707448026406e+00
1	9.799336288243893023e+00
1	9.981109669006999141e+00
1	9.887502280397690413e+00
1	9.577439721760512725e+00
1	9.597387085799640616e+00
1	1.017802495812416197e+01
1	1.010083953913005672e+01
1	1.002803510856930203e+01
1	1.073434257877581466e+01
1	1.048892327381570055e+01
1	1.026122678410819944e+01
1	1.032626240109417814e+01
1	1.029363715982502114e+01
1	1.044006854741381574e+01
1	1.026110401883573608e+01
1	1.028041681578699595e+01
1	1.054684040630943542e+01
1	1.031719315080512267e+01
1	1.057495366910056944e+01
1	1.027611658710689113e+01
1	1.000785388549477695e+01
1	9.920755535621809784e+00
1	1.005423245977675784e+01
1	9.865896460075132879e+00
1	9.708862090223956187e+00
1	9.468055291990234323e+00
1	9.153393406825600209e+00
1	8.966280699664952891e+00
1	9.190475591956500878e+00
1	9.494296738140374003e+00
1	9.477362812654689606e+00
1	9.206254194061296303e+00
1	1.038382335386097388e+01
1	1.031326851544596579e+01
1	1.034227209518864399e+01
1	1.093785562213909479e+01
1	1.061240712632117145e+01
1	1.046063960658782577e+01
1	1.141792876954562708e+01
1	1.141742122763853828e+01
1	1.132862991676647724e+01
1	1.099200022338360938e+01
1	1.055013654249924571e+01
1	9.974364218943451377e+00
1	1.011730395962672446e+01
1	1.001708189525050763e+01
1	1.023853773097297015e+01
1	9.943375696958652199e+00
1	9.850369213306473526e+00
1	9.933155142320055475e+00
1	1.009567388651377229e+01
1	1.022680874836132858e+01
1	9.932352019612510574e+00
1	9.563886639320239524e+00
1	8.928773361189346502e+00
1	8.662909660140826418e+00
1	8.735165464603243279e+00
1	8.808977998908678941e+00
1	8.784512693012018758e+00
1	8.424925225559716679e+00
1	8.483155112673909315e+00
1	8.860352190733813416e+00
1	8.929348571455239636e+00
1	8.937350376436063115e+00
1	9.038403849636484466e+00
1	8.813620449683595481e+00
1	8.307590092525986236e+00
1	8.704617936740858042e+00
1	8.174656401696493546e+00
1	8.461094076613600024e+00
1	8.402425769869472205e+00
1	8.621075439017507946e+00
1	8.104664852004848541e+00
1	8.685482961632200016e+00
1	8.990898427569952389e+00
1	9.002782103153307958e+00
1	9.113173819109329443e+00
1	9.001656141984208048e+00
1	9.165125218078740588e+00
1	9.353028948593516745e+00
1	9.761456230657657329e+00
1	9.435403103694941507e+00
1	9.291010372952991148e+00
1	9.682135278722208582e+00
1	9.658661506846339506e+00
1	9.633247535623759461e+00
1	9.577817313576929337e+00
1	9.602246842313077124e+00
1	9.400998847410418691e+00
1	9.361499109693760090e+00
1	9.639730735028477326e+00
1	1.024393549340367571e+01
1	1.006678790865255380e+01
1	9.669436385161926495e+00
1	9.359218176183393467e+00
1	9.509605080618309003e+00
1	8.958510260177840578e+00
1	9.164446241027574658e+00
1	9.297033462529656234e+00
1	9.682895533515155861e+00
1	9.734459030771716925e+00
1	9.851489993463690809e+00
1	9.690325825174070928e+00
1	9.561506325053230171e+00
1	9.639945746264563908e+00
1	9.255881054002976782e+00
1	9.327443367115931139e+00
1	9.434236761584001485e+00
1	9.299207658823020139e+00
1	9.821086222931997511e+00
1	9.812409022595888430e+00
1	9.647492358008801006e+00
1	9.383996635811188369e+00
1	9.517291419107831274e+00
1	1.010932906768829653e+01
1	1.028430844206878270e+01
1	1.059046718458027314e+01
1	1.045168270417678080e+01
1	1.089812812358506200e+01
1	1.072754332109838771e+01
1	1.073289009652684634e+01
1	1.037120297825489956e+01
1	9.916603568369422916e+00
1	9.672158216771126860e+00
1	9.754825534813180710e+00
1	9.550719409928579040e+00
1	9.698517483874057987e+00
1	9.088939930266876743e+00
1	9.224028630499461201e+00
1	9.515947184879934184e+00
1	9.824483151385527080e+00
1	9.584042327909452652e+00
1	9.477809724191265772e+00
1	9.603507311822079728e+00
1	9.471622148414782671e+00
1	9.252023556434767926e+00
1	9.329545601903367569e+00
1	9.184184316954219440e+00
1	9.037592892160439817e+00
1	9.494753679359829945e+00
1	9.663684552821715457e+00
1	9.390054017613572057e+00
1	9.560881800798693320e+00
1	1.000882788831577308e+01
1	1.005190856560593282e+01
1	9.723345896188005710e+00
1	9.635158620933562901e+00
1	1.001461846882653717e+01
1	1.038278079266790677e+01
1	1.044631912729267853e+01
1	1.067808749441352845e+01
1	1.100920793791548213e+01
1	1.150357793837174292e+01
1	1.139486503900414682e+01
1	1.101001120232495545e+01
1	1.087905167832890996e+01
1	1.097668215281260551e+01
1	1.011783536171628306e+01
1	9.455181282357299821e+00
1	9.419615059642705290e+00
1	9.756317545521078216e+00
1	9.505866829149878683e+00
1	9.527011060550716337e+00
1	9.820770161129249942e+00
1	1.042843262120605274e+01
1	9.733889874784884100e+00
1	9.674287795574093352e+00
1	9.359782695242927275e+00
1	9.795978149702239790e+00
1	9.583320534817691083e+00
1	9.588814131716606681e+00
1	9.383940359583677449e+00
1	8.790680778794021322e+00
1	8.770299646287934792e+00
1	9.250676076304053197e+00
1	9.072716841888990302e+00
1	9.427835430324913446e+00
1	9.967945069482741616e+00
1	9.517098545732853410e+00
1	9.211263941190843241e+00
1	9.089539869223983715e+00
1	9.514727915931752378e+00
1	9.408487729466166627e+00
1	9.596285179933659037e+00
1	9.463202736624058531e+00
1	9.438975501190505213e+00
1	9.506689127687730334e+00
1	9.028677055515395011e+00
1	9.261584827419119037e+00
1	8.889608146563309887e+00
1	8.501134499851866977e+00
1	8.833211470657914788e+00
1	9.076774719630332555e+00
1	9.788838372432071111e+00
1	8.940643145047468821e+00
1	9.610697272829957782e+00
1	9.492594856800437242e+00
1	9.170481166290770147e+00
1	9.036564177526107855e+00
1	8.876170782130115455e+00
1	9.455194789585609882e+00
1	9.282735915784677161e+00
1	9.212683711468496739e+00
1	9.135816450880597017e+00
1	9.470836197999695116e+00
1	9.595612120714287485e+00
1	9.590430443298783914e+00
1	9.685997812237776117e+00
1	9.559977745016245976e+00
1	9.139040223688203568e+00
1	8.943422839502176203e+00
1	8.716017173539238883e+00
1	8.503311566477623984e+00
1	8.956952926647504754e+00
1	8.606787659359346421e+00
1	8.085287902902599910e+00
1	8.064435235208323505e+00
1	8.276537060164670834e+00
1	8.048446976975613509e+00
1	8.232431653450847264e+00
1	8.305974349986172456e+00
1	8.147774055168218510e+00
1	8.667607939163323394e+00
1	8.135522219225709506e+00
1	8.509994701007139284e+00
1	9.062334462282860770e+00
1	9.395532032115692544e+00
1	9.753582469535825084e+00
1	9.869120952291304150e+00
1	9.751837783379000868e+00
1	1.005633185436023425e+01
1	9.854053291807325365e+00
1	1.035331939534481194e+01
1	1.077564586912507671e+01
1	1.114085634323821417e+01
1	1.108843869357419187e+01
1	1.054886605915938347e+01
1	1.037308635090203879e+01
1	1.011544535605020734e+01
1	9.865387535394692264e+00
1	9.711022144334110706e+00
1	9.291138531042056670e+00
1	9.654413790942070861e+00
1	1.009641703450411754e+01
1	9.667265061672738469e+00
1	9.893090511628537698e+00
1	1.042154313370125251e+01
1	1.070119844259599873e+01
1	1.071881942215184047e+01
1	1.056900133665283015e+01
1	1.089803259661851698e+01
1	1.110124680654993057e+01
1	1.149002235107818315e+01
1	1.184870805272801064e+01
1	1.202480548780106240e+01
1	1.235640281238048743e+01
1	1.217727164318523414e+01
1	1.178044316439672201e+01
1	1.178268151181846513e+01
1	1.199873252770395027e+01
1	1.174322673206565248e+01
1	1.138146767326870368e+01
1	1.164076162851592144e+01
1	1.170352772594298330e+01
1	1.178515893369631584e+01
1	1.169723154007591859e+01
1	1.161324311945980448e+01
1	1.195184142395626736e+01
1	1.200380807164004437e+01
1	1.191993002225533260e+01
1	1.155276310692839559e+01
1	1.217327394268545504e+01
1	1.195140776546325334e+01
1	1.241712007016708341e+01
1	1.248240273501634690e+01
1	1.230476820787820991e+01
1	1.253252515114509258e+01
1	1.222416517071082787e+01
1	1.232971800942959462e+01
1	1.213729286464599966e+01
1	1.232244993683141132e+01
1	1.268291317865476131e+01
1	1.182331689531946139e+01
1	1.164396211540326753e+01
1	1.176232848740819570e+01
1	1.180640634403209788e+01
1	1.205900165853871719e+01
1	1.189352262952393247e+01
1	1.244274571221044745e+01
1	1.220761220270621905e+01
1	1.205351216224956268e+01
1	1.206756231034300342e+01
1	1.259072122418677786e+01
1	1.263009888580891449e+01
1	1.269548293584101373e+01
1	1.259962912975529470e+01
1	1.229206249369152637e+01
1	1.210177338315167006e+01
1	1.249651565149237697e+01
1	1.240335981894510553e+01
1	1.205040689005959642e+01
1	1.183889514066266280e+01
1	1.135200654520903818e+01
1	1.119377854484360668e+01
1	1.127159058886071819e+01
1	1.110597204216217904e+01
1	1.164394398705729827e+01
1	1.161037835016710140e+01
1	1.107216333582995382e+01
1	1.039637860654940127e+01
1	1.065065192111713444e+01
1	1.055371076593287150e+01
1	1.047890670014476378e+01
1	1.068348982010989090e+01
1	1.075816342581978269e+01
1	1.049378054827841922e+01
1	1.036328906395143434e+01
1	9.983276941439207519e+00
1	1.007170905487511092e+01
1	9.729842456180822552e+00
1	9.549750236420534222e+00
1	9.579008205809698140e+00
1	1.010160482733212817e+01
1	9.660929908555273116e+00
1	1.056399552035588485e+01
1	1.063157672343244720e+01
1	1.070223829894834822e+01
1	1.046694603454282202e+01
1	1.058778330682089042e+01
1	1.019893190262763660e+01
1	1.029799414393076162e+01
1	1.036970375828613555e+01
1	1.033572844901312671e+01
1	1.064154817375139039e+01
1	1.060326672892979261e+01
1	1.077025673421531238e+01
1	1.095228476471317158e+01
1	1.115009323068260549e+01
1	1.118079019240362015e+01
1	1.115407747049457754e+01
1	1.063833902108366836e+01
1	1.087214574140857870e+01
1	1.130800861719366956e+01
1	1.083395362060206502e+01
1	1.145097444656388497e+01
1	1.191418326053134713e+01
1	1.207281074064449022e+01
1	1.160748505631393535e+01
1	1.140294571636281162e+01
1	1.163394060384255901e+01
1	1.087264953248534383e+01
1	1.056993754343625369e+01
1	1.090937306297544929e+01
1	1.059595620288803985e+01
1	1.047485834488409928e+01
1	1.004051295894567808e+01
1	9.814978904371498558e+00
1	9.334061707956259113e+00
1	9.274538190614340039e+00
1	9.122147491695136168e+00
1	9.402301777018127638e+00
1	9.941396487451145347e+00
1	1.061991097631210401e+01
1	1.086513645255634231e+01
1	1.047952984972545210e+01
1	1.046263640838444076e+01
1	1.066063973671506915e+01
1	1.051263775153583957e+01
1	1.093452277370548664e+01
1	1.138246945751058981e+01
1	1.127675898647393460e+01
1	1.061867799810594448e+01
1	9.805722719073122207e+00
1	9.646534879874190338e+00
1	9.859875092902422367e+00
1	1.014689405399562894e+01
1	9.684867359557227218e+00
1	9.651020401396255721e+00
1	1.058488124405489650e+01
1	1.058992081642901972e+01
1	1.054572761271409576e+01
1	1.070758983077411486e+01
1	1.100928415467922861e+01
1	1.018353895871926795e+01
1	9.984470799351061743e+00
1	1.012999154589569706e+01
1	9.262990057001960764e+00
1	9.292281993316741762e+00
1	9.967180982021350388e+00
1	9.772350856616863979e+00
1	1.014598240363087100e+01
1	1.020517549816944936e+01
1	9.790631701133479581e+00
1	9.978617528947831161e+00
1	9.752469686743653554e+00
1	1.019321825300052176e+01
1	1.030228656798069053e+01
1	1.025076525146461570e+01
1	1.031256234445634057e+01
1	1.016195571347959259e+01
1	1.042920757441055635e+01
1	9.248029523648042982e+00
1	9.458389090708660518e+00
1	9.990275010548053558e+00
1	9.942169358923132805e+00
1	9.804373689082392929e+00
1	9.285598751449329669e+00
1	8.840674482686212698e+00
1	9.056313473445495532e+00
1	8.665771148521278278e+00
1	8.771578576972553165e+00
1	8.726966213487530766e+00
1	9.022293949568577887e+00
1	9.164872218254862091e+00
1	9.628307817689407244e+00
1	9.033958300958905951e+00
1	9.399391774156777402e+00
1	9.624478502686580228e+00
1	9.873858581861084005e+00
1	9.838843629984525663e+00
1	9.283268556141617722e+00
1	9.347394836816230068e+00
1	9.697939970318772751e+00
1	9.475070366459199533e+00
1	9.598897272794808089e+00
1	9.913261042529686762e+00
1	1.026336855424325734e+01
1	1.089747960007012928e+01
1	1.053545972592921487e+01
1	1.040209032150842638e+01
1	1.055003717160275478e+01
1	1.096880208476881080e+01
1	1.067307070981528838e+01
1	1.066125488032442803e+01
1	1.027368101833176262e+01
1	1.036952452593756391e+01
1	1.033927360700879916e+01
1	1.045722418866828107e+01
1	1.045446965933599337e+01
1	1.072351452438845598e+01
1	1.020387186799222690e+01
1	9.813219721394105477e+00
1	9.380056519108430635e+00
1	9.186789068351245646e+00
1	9.466463027856468315e+00
1	9.358308924064852263e+00
1	1.041393124871363618e+01
1	9.852011394668108935e+00
1	1.004665383195211703e+01
1	9.763964548271591326e+00
1	1.002483589889636129e+01
1	9.704611337133227877e+00
1	9.671955867893883507e+00
1	9.637684519050843335e+00
1	9.333763960430742301e+00
1	9.148623055983611252e+00
1	8.885046550190006442e+00
1	8.982774350585426504e+00
1	9.070493790673971546e+00
1	9.403070095511221638e+00
1	9.433143587895697735e+00
1	9.789569088923943951e+00
1	9.560240064031663820e+00
1	9.547589958444762104e+00
1	9.295361901326359089e+00
1	9.144401566122770220e+00
1	9.626099602582360859e+00
1	9.326930033315912638e+00
1	9.571674171971606526e+00
1	9.798049860606752759e+00
1	9.602068397602796068e+00
1	9.358841604984656115e+00
1	9.198343505503638440e+00
1	9.699379522536872855e+00
1	9.494612024823215535e+00
1	9.263011102150471743e+00
[truncated: 398,000 more rows]
