# Supplementary material for: Predicting scale-dependent chromatin polymer properties from systematic coarse-graining
Source: Nat Commun. 2023 Jul 11;14:4108. doi: 10.1038/s41467-023-39907-2 (PMC10336007; doi:10.1038/s41467-023-39907-2)
Supplement: Supplementary file 4 — Source Data [file 41467_2023_39907_MOESM4_ESM.zip › source_data/source_data_supplementary/source_data_supplementary_fig_3/Arsg_pc_map.txt]

0 0 0.000000
0 0.0002 0.342750
0 0.0004 0.080367
0 0.0006 0.038833
0 0.0008 0.023133
0 0.001 0.018433
0 0.0012 0.014400
0 0.0014 0.010117
0 0.0016 0.009067
0 0.0018 0.007900
0 0.002 0.007583
0 0.0022 0.006783
0 0.0024 0.004650
0 0.0026 0.004050
0 0.0028 0.001933
0 0.003 0.003017
0 0.0032 0.001700
0 0.0034 0.003250
0 0.0036 0.001983
0 0.0038 0.002133
0 0.004 0.002533
0 0.0042 0.002600
0 0.0044 0.002750
0 0.0046 0.002617
0 0.0048 0.002150
0 0.005 0.001233
0 0.0052 0.001700
0 0.0054 0.002050
0 0.0056 0.001350
0 0.0058 0.002167
0 0.006 0.001517
0 0.0062 0.001283
0 0.0064 0.000867
0 0.0066 0.000717
0 0.0068 0.000483
0 0.007 0.000250
0 0.0072 0.000267
0 0.0074 0.000283
0 0.0076 0.000233
0 0.0078 0.001250
0 0.008 0.000500
0 0.0082 0.000300
0 0.0084 0.000250
0 0.0086 0.000233
0 0.0088 0.000250
0 0.009 0.000633
0 0.0092 0.000367
0 0.0094 0.001250
0 0.0096 0.000833
0 0.0098 0.000150
0 0.01 0.000267
0 0.0102 0.000367
0 0.0104 0.000500
0 0.0106 0.000333
0 0.0108 0.000267
0 0.011 0.000233
0 0.0112 0.000250
0 0.0114 0.000817
0 0.0116 0.000583
0 0.0118 0.000383
0 0.012 0.000383
0 0.0122 0.000717
0 0.0124 0.000300
0 0.0126 0.000333
0 0.0128 0.000483
0 0.013 0.000367
0 0.0132 0.000633
0 0.0134 0.000283
0 0.0136 0.000083
0 0.0138 0.000200
0 0.014 0.000133
0 0.0142 0.000250
0 0.0144 0.000367
0 0.0146 0.000367
0 0.0148 0.000167
0 0.015 0.000267
0 0.0152 0.000417
0 0.0154 0.000117
0 0.0156 0.000117
0 0.0158 0.000100
0 0.016 0.000350
0 0.0162 0.000167
0 0.0164 0.000083
0 0.0166 0.000150
0 0.0168 0.000200
0 0.017 0.000183
0 0.0172 0.000433
0 0.0174 0.000333
0 0.0176 0.000133
0 0.0178 0.000350
0 0.018 0.000150
0 0.0182 0.000183
0 0.0184 0.000333
0 0.0186 0.000283
0 0.0188 0.000233
0 0.019 0.000167
0 0.0192 0.000150
0 0.0194 0.000133
0 0.0196 0.000100
0 0.0198 0.000467
0 0.02 0.000583
0 0.0202 0.000383
0 0.0204 0.000367
0 0.0206 0.000150
0 0.0208 0.000300
0 0.021 0.000250
0 0.0212 0.000117
0 0.0214 0.000067
0 0.0216 0.000100
0 0.0218 0.000117
0 0.022 0.000117
0 0.0222 0.000167
0 0.0224 0.000183
0 0.0226 0.000217
0 0.0228 0.000100
0 0.023 0.000100
0 0.0232 0.000067
0 0.0234 0.000100
0 0.0236 0.000050
0 0.0238 0.000017
0 0.024 0.000050
0 0.0242 0.000033
0 0.0244 0.000083
0 0.0246 0.000150
0 0.0248 0.000467
0 0.025 0.000167
0 0.0252 0.000217
0 0.0254 0.000133
0 0.0256 0.000150
0 0.0258 0.000133
0 0.026 0.000133
0 0.0262 0.000400
0 0.0264 0.000133
0 0.0266 0.000167
0 0.0268 0.000100
0 0.027 0.000117
0 0.0272 0.000083
0 0.0274 0.000083
0 0.0276 0.000083
0 0.0278 0.000133
0 0.028 0.000200
0 0.0282 0.000133
0 0.0284 0.000083
0 0.0286 0.000067
0 0.0288 0.000083
0 0.029 0.000217
0 0.0292 0.000317
0 0.0294 0.000400
0 0.0296 0.000167
0 0.0298 0.000183
0 0.03 0.000350
0 0.0302 0.000250
0 0.0304 0.000217
0 0.0306 0.000167
0 0.0308 0.000717
0 0.031 0.000300
0 0.0312 0.000217
0 0.0314 0.000150
0 0.0316 0.000083
0 0.0318 0.000083
0 0.032 0.000033
0 0.0322 0.000150
0 0.0324 0.000100
0 0.0326 0.000150
0 0.0328 0.000100
0 0.033 0.000150
0 0.0332 0.000200
0 0.0334 0.000100
0 0.0336 0.000100
0 0.0338 0.000050
0 0.034 0.000417
0 0.0342 0.000150
0 0.0344 0.000100
0 0.0346 0.000033
0 0.0348 0.000133
0 0.035 0.000100
0 0.0352 0.000083
0 0.0354 0.000050
0 0.0356 0.000167
0 0.0358 0.000067
0 0.036 0.000283
0 0.0362 0.000233
0 0.0364 0.000150
0 0.0366 0.000100
0 0.0368 0.000100
0 0.037 0.000133
0 0.0372 0.000050
0 0.0374 0.000050
0 0.0376 0.000100
0 0.0378 0.000067
0 0.038 0.000117
0 0.0382 0.000067
0 0.0384 0.000083
0 0.0386 0.000067
0 0.0388 0.000250
0 0.039 0.000067
0 0.0392 0.000200
0 0.0394 0.000033
0 0.0396 0.000033
0 0.0398 0.000050
0 0.04 0.000167
0 0.0402 0.000450
0 0.0404 0.000050
0 0.0406 0.000083
0 0.0408 0.000050
0 0.041 0.000067
0 0.0412 0.000067
0 0.0414 0.000150
0 0.0416 0.000133
0 0.0418 0.000133
0 0.042 0.000133
0 0.0422 0.000083
0 0.0424 0.000183
0 0.0426 0.000517
0 0.0428 0.000217
0 0.043 0.000133
0 0.0432 0.000067
0 0.0434 0.000050
0 0.0436 0.000100
0 0.0438 0.000050
0 0.044 0.000150
0 0.0442 0.000150
0 0.0444 0.000100
0 0.0446 0.000167
0 0.0448 0.000067
0 0.045 0.000250
0 0.0452 0.000233
0 0.0454 0.000133
0 0.0456 0.000450
0 0.0458 0.000100
0 0.046 0.000100
0 0.0462 0.000117
0 0.0464 0.000100
0 0.0466 0.000100
0 0.0468 0.000100
0 0.047 0.000133
0 0.0472 0.000033
0 0.0474 0.000050
0 0.0476 0.000067
0 0.0478 0.000100
0 0.048 0.000167
0 0.0482 0.000083
0 0.0484 0.000100
0 0.0486 0.000067
0 0.0488 0.000117
0 0.049 0.000083
0 0.0492 0.000067
0 0.0494 0.000217
0 0.0496 0.000600
0 0.0498 0.000217
0 0.05 0.000117
0 0.0502 0.000117
0 0.0504 0.000050
0 0.0506 0.000167
0 0.0508 0.000067
0 0.051 0.000150
0 0.0512 0.000317
0 0.0514 0.000233
0 0.0516 0.000317
0 0.0518 0.000150
0 0.052 0.000133
0 0.0522 0.000067
0 0.0524 0.000133
0 0.0526 0.000083
0 0.0528 0.000133
0 0.053 0.000300
0 0.0532 0.000117
0 0.0534 0.000067
0 0.0536 0.000133
0 0.0538 0.000050
0 0.054 0.000067
0 0.0542 0.000100
0 0.0544 0.000117
0 0.0546 0.000100
0 0.0548 0.000167
0 0.055 0.000150
0 0.0552 0.000150
0 0.0554 0.000100
0 0.0556 0.000217
0 0.0558 0.000133
0 0.056 0.000250
0 0.0562 0.000500
0 0.0564 0.000150
0 0.0566 0.000433
0 0.0568 0.000133
0 0.057 0.000033
0 0.0572 0.000117
0 0.0574 0.000050
0 0.0576 0.000017
0 0.0578 0.000117
0 0.058 0.000100
0 0.0582 0.000150
0 0.0584 0.000150
0 0.0586 0.000350
0 0.0588 0.000183
0 0.059 0.000083
0 0.0592 0.000133
0 0.0594 0.000117
0 0.0596 0.000183
0 0.0598 0.000417
0 0.06 0.000300
0 0.0602 0.000083
0 0.0604 0.000117
0 0.0606 0.000133
0 0.0608 0.000000
0 0.061 0.000133
0 0.0612 0.000167
0 0.0614 0.000150
0 0.0616 0.000167
0 0.0618 0.000067
0 0.062 0.000033
0 0.0622 0.000067
0 0.0624 0.000333
0 0.0626 0.000083
0 0.0628 0.000083
0 0.063 0.000100
0 0.0632 0.000150
0 0.0634 0.000100
0 0.0636 0.000100
0 0.0638 0.000067
0 0.064 0.000083
0 0.0642 0.000433
0 0.0644 0.000417
0 0.0646 0.000067
0 0.0648 0.000100
0 0.065 0.000133
0 0.0652 0.000083
0 0.0654 0.000083
0 0.0656 0.000017
0 0.0658 0.000017
0 0.066 0.000067
0 0.0662 0.000033
0 0.0664 0.000033
0 0.0666 0.000067
0 0.0668 0.000200
0 0.067 0.000167
0 0.0672 0.000100
0 0.0674 0.000067
0 0.0676 0.000017
0 0.0678 0.000100
0 0.068 0.000067
0 0.0682 0.000150
0 0.0684 0.000083
0 0.0686 0.000050
0 0.0688 0.000033
0 0.069 0.000067
0 0.0692 0.000050
0 0.0694 0.000117
0 0.0696 0.000183
0 0.0698 0.000067
0 0.07 0.000133
0 0.0702 0.000133
0 0.0704 0.000033
0 0.0706 0.000083
0 0.0708 0.000133
0 0.071 0.000067
0 0.0712 0.000050
0 0.0714 0.000050
0 0.0716 0.000067
0 0.0718 0.000050
0 0.072 0.000050
0 0.0722 0.000100
0 0.0724 0.000067
0 0.0726 0.000083
0 0.0728 0.000083
0 0.073 0.000467
0 0.0732 0.000200
0 0.0734 0.000100
0 0.0736 0.000033
0 0.0738 0.000067
0 0.074 0.000117
0 0.0742 0.000333
0 0.0744 0.000067
0 0.0746 0.000067
0 0.0748 0.000033
0 0.075 0.000033
0 0.0752 0.000067
0 0.0754 0.000100
0 0.0756 0.000033
0 0.0758 0.000083
0 0.076 0.000050
0 0.0762 0.000033
0 0.0764 0.000017
0 0.0766 0.000117
0 0.0768 0.000117
0 0.077 0.000167
0 0.0772 0.000067
0 0.0774 0.000083
0 0.0776 0.000083
0 0.0778 0.000083
0 0.078 0.000050
0 0.0782 0.000083
0 0.0784 0.000167
0 0.0786 0.000400
0 0.0788 0.000483
0 0.079 0.000083
0 0.0792 0.000067
0 0.0794 0.000133
0 0.0796 0.000117
0 0.0798 0.000050
0 0.08 0.000067
0 0.0802 0.000083
0 0.0804 0.000117
0 0.0806 0.000267
0 0.0808 0.000033
0 0.081 0.000067
0 0.0812 0.000117
0 0.0814 0.000083
0 0.0816 0.000217
0 0.0818 0.000217
0 0.082 0.000183
0 0.0822 0.000383
0 0.0824 0.000100
0 0.0826 0.000150
0 0.0828 0.000067
0 0.083 0.000067
0 0.0832 0.000083
0 0.0834 0.000083
0 0.0836 0.000067
0 0.0838 0.000050
0 0.084 0.000117
0 0.0842 0.000083
0 0.0844 0.000633
0 0.0846 0.000400
0 0.0848 0.000150
0 0.085 0.000050
0 0.0852 0.000000
0 0.0854 0.000083
0 0.0856 0.000117
0 0.0858 0.000283
0 0.086 0.000117
0 0.0862 0.000033
0 0.0864 0.000050
0 0.0866 0.000033
0 0.0868 0.000067
0 0.087 0.000217
0 0.0872 0.000167
0 0.0874 0.000233
0 0.0876 0.000117
0 0.0878 0.000083
0 0.088 0.000083
0 0.0882 0.000067
0 0.0884 0.000067
0 0.0886 0.000050
0 0.0888 0.000033
0 0.089 0.000017
0 0.0892 0.000050
0 0.0894 0.000050
0 0.0896 0.000033
0 0.0898 0.000033
0 0.09 0.000067
0 0.0902 0.000033
0 0.0904 0.000033
0 0.0906 0.000017
0 0.0908 0.000050
0 0.091 0.000033
0 0.0912 0.000067
0 0.0914 0.000083
0 0.0916 0.000233
0 0.0918 0.000167
0 0.092 0.000150
0 0.0922 0.000050
0 0.0924 0.000050
0 0.0926 0.000083
0 0.0928 0.000050
0 0.093 0.000100
0 0.0932 0.000050
0 0.0934 0.000067
0 0.0936 0.000067
0 0.0938 0.000150
0 0.094 0.000417
0 0.0942 0.000067
0 0.0944 0.000067
0 0.0946 0.000033
0 0.0948 0.000017
0 0.095 0.000033
0 0.0952 0.000350
0 0.0954 0.000217
0 0.0956 0.000117
0 0.0958 0.000150
0 0.096 0.000100
0 0.0962 0.000067
0 0.0964 0.000100
0 0.0966 0.000000
0 0.0968 0.000133
0 0.097 0.000067
0 0.0972 0.000033
0 0.0974 0.000117
0 0.0976 0.000217
0 0.0978 0.000150
0 0.098 0.000050
0 0.0982 0.000117
0 0.0984 0.000383
0 0.0986 0.000167
0 0.0988 0.000117
0 0.099 0.000067
0 0.0992 0.000117
0 0.0994 0.000050
0 0.0996 0.000050
0 0.0998 0.000033
0 0.1 0.000100
0 0.1002 0.000067
0 0.1004 0.000067
0 0.1006 0.000133
0 0.1008 0.000117
0 0.101 0.000150
0 0.1012 0.000167
0 0.1014 0.000183
0 0.1016 0.000117
0 0.1018 0.000100
0 0.102 0.000133
0 0.1022 0.000133
0 0.1024 0.000100
0 0.1026 0.000067
0 0.1028 0.000067
0 0.103 0.000033
0 0.1032 0.000117
0 0.1034 0.000033
0 0.1036 0.000067
0 0.1038 0.000133
0 0.104 0.000133
0 0.1042 0.000217
0 0.1044 0.000417
0 0.1046 0.000100
0 0.1048 0.000083
0 0.105 0.000033
0 0.1052 0.000050
0 0.1054 0.000033
0 0.1056 0.000083
0 0.1058 0.000067
0 0.106 0.000100
0 0.1062 0.000067
0 0.1064 0.000067
0 0.1066 0.000000
0 0.1068 0.000017
0 0.107 0.000067
0 0.1072 0.000150
0 0.1074 0.000200
0 0.1076 0.000333
0 0.1078 0.000317
0 0.108 0.000117
0 0.1082 0.000100
0 0.1084 0.000167
0 0.1086 0.000133
0 0.1088 0.000050
0 0.109 0.000083
0 0.1092 0.000117
0 0.1094 0.000100
0 0.1096 0.000067
0 0.1098 0.000150
0 0.11 0.000117
0 0.1102 0.000200
0 0.1104 0.000583
0 0.1106 0.000100
0 0.1108 0.000117
0 0.111 0.000117
0 0.1112 0.000050
0 0.1114 0.000033
0 0.1116 0.000050
0 0.1118 0.000083
0 0.112 0.000150
0 0.1122 0.000167
0 0.1124 0.000117
0 0.1126 0.000067
0 0.1128 0.000033
0 0.113 0.000117
0 0.1132 0.000017
0 0.1134 0.000317
0 0.1136 0.000067
0 0.1138 0.000183
0 0.114 0.000050
0 0.1142 0.000083
0 0.1144 0.000050
0 0.1146 0.000083
0 0.1148 0.000100
0 0.115 0.000033
0 0.1152 0.000083
0 0.1154 0.000033
0 0.1156 0.000083
0 0.1158 0.000033
0 0.116 0.000100
0 0.1162 0.000017
0 0.1164 0.000000
0 0.1166 0.000033
0 0.1168 0.000033
0 0.117 0.000067
0 0.1172 0.000117
0 0.1174 0.000050
0 0.1176 0.000100
0 0.1178 0.000100
0 0.118 0.000050
0 0.1182 0.000067
0 0.1184 0.000067
0 0.1186 0.000117
0 0.1188 0.000033
0 0.119 0.000050
0 0.1192 0.000117
0 0.1194 0.000067
0 0.1196 0.000083
0 0.1198 0.000050
0 0.12 0.000017
0 0.1202 0.000000
0 0.1204 0.000050
0 0.1206 0.000033
0 0.1208 0.000050
0 0.121 0.000067
0 0.1212 0.000067
0 0.1214 0.000033
0 0.1216 0.000033
0 0.1218 0.000050
0 0.122 0.000067
0 0.1222 0.000200
0 0.1224 0.000067
0 0.1226 0.000050
0 0.1228 0.000000
0 0.123 0.000067
0 0.1232 0.000117
0 0.1234 0.000117
0 0.1236 0.000400
0 0.1238 0.000183
0 0.124 0.000667
0 0.1242 0.000033
0 0.1244 0.000017
0 0.1246 0.000083
0 0.1248 0.000033
0 0.125 0.000033
0 0.1252 0.000067
0 0.1254 0.000067
0 0.1256 0.000133
0 0.1258 0.000267
0 0.126 0.000183
0 0.1262 0.000150
0 0.1264 0.000050
0 0.1266 0.000150
0 0.1268 0.000117
0 0.127 0.000217
0 0.1272 0.000167
0 0.1274 0.000017
0 0.1276 0.000067
0 0.1278 0.000083
0 0.128 0.000067
0 0.1282 0.000067
0 0.1284 0.000067
0 0.1286 0.000067
0 0.1288 0.000150
0 0.129 0.000067
0 0.1292 0.000067
0 0.1294 0.000050
0 0.1296 0.000133
0 0.1298 0.000083
0 0.13 0.000050
0 0.1302 0.000017
0 0.1304 0.000083
0 0.1306 0.000017
0 0.1308 0.000033
0 0.131 0.000033
0 0.1312 0.000050
0 0.1314 0.000017
0 0.1316 0.000017
0 0.1318 0.000033
0 0.132 0.000100
0 0.1322 0.000033
0 0.1324 0.000317
0 0.1326 0.000100
0 0.1328 0.000050
0 0.133 0.000167
0 0.1332 0.000067
0 0.1334 0.000033
0 0.1336 0.000033
0 0.1338 0.000033
0 0.134 0.000033
0 0.1342 0.000067
0 0.1344 0.000050
0 0.1346 0.000033
0 0.1348 0.000067
0 0.135 0.000067
0 0.1352 0.000117
0 0.1354 0.000050
0 0.1356 0.000033
0 0.1358 0.000050
0 0.136 0.000033
0 0.1362 0.000017
0 0.1364 0.000033
0 0.1366 0.000050
0 0.1368 0.000050
0 0.137 0.000067
0 0.1372 0.000083
0 0.1374 0.000033
0 0.1376 0.000017
0 0.1378 0.000050
0 0.138 0.000117
0 0.1382 0.000033
0 0.1384 0.000033
0 0.1386 0.000100
0 0.1388 0.000033
0 0.139 0.000050
0 0.1392 0.000033
0 0.1394 0.000067
0 0.1396 0.000150
0 0.1398 0.000167
0 0.14 0.000033
0 0.1402 0.000050
0 0.1404 0.000033
0 0.1406 0.000050
0 0.1408 0.000067
0 0.141 0.000100
0 0.1412 0.000417
0 0.1414 0.000150
0 0.1416 0.000083
0 0.1418 0.000083
0 0.142 0.000033
0 0.1422 0.000133
0 0.1424 0.000050
0 0.1426 0.000067
0 0.1428 0.000067
0 0.143 0.000050
0 0.1432 0.000083
0 0.1434 0.000117
0 0.1436 0.000117
0 0.1438 0.000117
0 0.144 0.000067
0 0.1442 0.000017
0 0.1444 0.000050
0 0.1446 0.000033
0 0.1448 0.000167
0 0.145 0.000083
0 0.1452 0.000100
0 0.1454 0.000050
0 0.1456 0.000033
0 0.1458 0.000017
0 0.146 0.000033
0 0.1462 0.000083
0 0.1464 0.000117
0 0.1466 0.000367
0 0.1468 0.000350
0 0.147 0.000217
0 0.1472 0.000083
0 0.1474 0.000100
0 0.1476 0.000067
0 0.1478 0.000067
0 0.148 0.000033
0 0.1482 0.000050
0 0.1484 0.000067
0 0.1486 0.000100
0 0.1488 0.000083
0 0.149 0.000233
0 0.1492 0.000583
0 0.1494 0.000333
0 0.1496 0.000433
0 0.1498 0.000150
0 0.15 0.000067
0 0.1502 0.000150
0 0.1504 0.000033
0 0.1506 0.000050
0 0.1508 0.000400
0 0.151 0.000367
0 0.1512 0.000083
0 0.1514 0.000017
0 0.1516 0.000067
0 0.1518 0.000083
0 0.152 0.000083
0 0.1522 0.000050
0 0.1524 0.000100
0 0.1526 0.000433
0 0.1528 0.000067
0 0.153 0.000067
0 0.1532 0.000033
0 0.1534 0.000017
0 0.1536 0.000050
0 0.1538 0.000017
0 0.154 0.000033
0 0.1542 0.000000
0 0.1544 0.000050
0 0.1546 0.000083
0 0.1548 0.000067
0 0.155 0.000100
0 0.1552 0.000450
0 0.1554 0.000100
0 0.1556 0.000117
0 0.1558 0.000083
0 0.156 0.000083
0 0.1562 0.000067
0 0.1564 0.000067
0 0.1566 0.000100
0 0.1568 0.000083
0 0.157 0.000000
0 0.1572 0.000067
0 0.1574 0.000050
0 0.1576 0.000083
0 0.1578 0.000117
0 0.158 0.000117
0 0.1582 0.000100
0 0.1584 0.000050
0 0.1586 0.000100
0 0.1588 0.000050
0 0.159 0.000100
0 0.1592 0.000367
0 0.1594 0.000117
0 0.1596 0.000050
0 0.1598 0.000033
0 0.16 0.000033
0 0.1602 0.000000
0 0.1604 0.000000
0 0.1606 0.000050
0 0.1608 0.000050
0 0.161 0.000067
0 0.1612 0.000033
0 0.1614 0.000050
0 0.1616 0.000083
0 0.1618 0.000117
0 0.162 0.000117
0 0.1622 0.000083
0 0.1624 0.000033
0 0.1626 0.000050
0 0.1628 0.000033
0 0.163 0.000083
0 0.1632 0.000150
0 0.1634 0.000367
0 0.1636 0.001017
0 0.1638 0.000333
0 0.164 0.000217
0 0.1642 0.000383
0 0.1644 0.000100
0 0.1646 0.000083
0 0.1648 0.000067
0 0.165 0.000017
0 0.1652 0.000050
0 0.1654 0.000083
0 0.1656 0.000050
0 0.1658 0.000200
0 0.166 0.000100
0 0.1662 0.000250
0 0.1664 0.000150
0 0.1666 0.000233
0 0.1668 0.000200
0 0.167 0.000450
0 0.1672 0.000267
0 0.1674 0.000183
0 0.1676 0.000383
0 0.1678 0.000150
0 0.168 0.000100
0 0.1682 0.000050
0 0.1684 0.000167
0 0.1686 0.000083
0 0.1688 0.000017
0 0.169 0.000017
0 0.1692 0.000150
0 0.1694 0.000083
0 0.1696 0.000133
0 0.1698 0.000050
0 0.17 0.000100
0 0.1702 0.000067
0 0.1704 0.000050
0 0.1706 0.000250
0 0.1708 0.000117
0 0.171 0.000083
0 0.1712 0.000067
0 0.1714 0.000033
0 0.1716 0.000017
0 0.1718 0.000100
0 0.172 0.000050
0 0.1722 0.000050
0 0.1724 0.000033
0 0.1726 0.000067
0 0.1728 0.000117
0 0.173 0.000600
0 0.1732 0.000133
0 0.1734 0.000150
0 0.1736 0.000117
0 0.1738 0.000217
0 0.174 0.000083
0 0.1742 0.000183
0 0.1744 0.000150
0 0.1746 0.000100
0 0.1748 0.000083
0 0.175 0.000100
0 0.1752 0.000083
0 0.1754 0.000133
0 0.1756 0.000117
0 0.1758 0.000150
0 0.176 0.000083
0 0.1762 0.000100
0 0.1764 0.000200
0 0.1766 0.000700
0 0.1768 0.000217
0 0.177 0.000100
0 0.1772 0.000133
0 0.1774 0.000400
0 0.1776 0.000100
0 0.1778 0.000017
0 0.178 0.000083
0 0.1782 0.000100
0 0.1784 0.000117
0 0.1786 0.000033
0 0.1788 0.000050
0 0.179 0.000033
0 0.1792 0.000100
0 0.1794 0.000067
0 0.1796 0.000083
0 0.1798 0.000083
0 0.18 0.000033
0 0.1802 0.000017
0 0.1804 0.000050
0 0.1806 0.000050
0 0.1808 0.000100
0 0.181 0.000067
0 0.1812 0.000200
0 0.1814 0.000067
0 0.1816 0.000100
0 0.1818 0.000083
0 0.182 0.000100
0 0.1822 0.000417
0 0.1824 0.000133
0 0.1826 0.000100
0 0.1828 0.000133
0 0.183 0.000300
0 0.1832 0.000117
0 0.1834 0.000050
0 0.1836 0.000100
0 0.1838 0.000100
0 0.184 0.000033
0 0.1842 0.000033
0 0.1844 0.000050
0 0.1846 0.000033
0 0.1848 0.000100
0 0.185 0.000100
0 0.1852 0.000133
0 0.1854 0.000067
0 0.1856 0.000150
0 0.1858 0.000400
0 0.186 0.000117
0 0.1862 0.000133
0 0.1864 0.000300
0 0.1866 0.000017
0 0.1868 0.000100
0 0.187 0.000033
0 0.1872 0.000067
0 0.1874 0.000067
0 0.1876 0.000100
0 0.1878 0.000150
0 0.188 0.000100
0 0.1882 0.000100
0 0.1884 0.000067
0 0.1886 0.000050
0 0.1888 0.000067
0 0.189 0.000083
0 0.1892 0.000067
0 0.1894 0.000200
0 0.1896 0.000167
0 0.1898 0.000133
0 0.19 0.000133
0 0.1902 0.000050
0 0.1904 0.000050
0 0.1906 0.000033
0 0.1908 0.000050
0 0.191 0.000067
0 0.1912 0.000133
0 0.1914 0.000733
0 0.1916 0.000283
0 0.1918 0.000083
0 0.192 0.000067
0 0.1922 0.000083
0 0.1924 0.000117
0 0.1926 0.000083
0 0.1928 0.000100
0 0.193 0.000050
0 0.1932 0.000033
0 0.1934 0.000067
0 0.1936 0.000017
0 0.1938 0.000017
0 0.194 0.000017
0 0.1942 0.000017
0 0.1944 0.000067
0 0.1946 0.000100
0 0.1948 0.000067
0 0.195 0.000083
0 0.1952 0.000067
0 0.1954 0.000050
0 0.1956 0.000050
0 0.1958 0.000083
0 0.196 0.000017
0 0.1962 0.000050
0 0.1964 0.000100
0 0.1966 0.000150
0 0.1968 0.000050
0 0.197 0.000100
0 0.1972 0.000000
0 0.1974 0.000067
0 0.1976 0.000033
0 0.1978 0.000017
0 0.198 0.000133
0 0.1982 0.000150
0 0.1984 0.000567
0 0.1986 0.000117
0 0.1988 0.000100
0 0.199 0.000050
0 0.1992 0.000117
0 0.1994 0.000050
0 0.1996 0.000083
0 0.1998 0.000033
0 0.2 0.000133
0 0.2002 0.000433
0 0.2004 0.000150
0 0.2006 0.000117
0 0.2008 0.000033
0 0.201 0.000217
0 0.2012 0.000450
0 0.2014 0.000117
0 0.2016 0.000067
0 0.2018 0.000067
0 0.202 0.000300
0 0.2022 0.000200
0 0.2024 0.000050
0 0.2026 0.000050
0 0.2028 0.000083
0 0.203 0.000050
0 0.2032 0.000050
0 0.2034 0.000050
0 0.2036 0.000017
0 0.2038 0.000033
0 0.204 0.000067
0 0.2042 0.000033
0 0.2044 0.000083
0 0.2046 0.000033
0 0.2048 0.000100
0 0.205 0.000100
0 0.2052 0.000117
0 0.2054 0.000150
0 0.2056 0.000083
0 0.2058 0.000133
0 0.206 0.000517
0 0.2062 0.000167
0 0.2064 0.000117
0 0.2066 0.000033
0 0.2068 0.000017
0 0.207 0.000067
0 0.2072 0.000150
0 0.2074 0.000067
0 0.2076 0.000300
0 0.2078 0.000133
0 0.208 0.000150
0 0.2082 0.000150
0 0.2084 0.000083
0 0.2086 0.000083
0 0.2088 0.000017
0 0.209 0.000050
0 0.2092 0.000083
0 0.2094 0.000017
0 0.2096 0.000067
0 0.2098 0.000083
0 0.21 0.000100
0 0.2102 0.000117
0 0.2104 0.000100
0 0.2106 0.000100
0 0.2108 0.000117
0 0.211 0.000117
0 0.2112 0.000050
0 0.2114 0.000033
0 0.2116 0.000000
0 0.2118 0.000067
0 0.212 0.000133
0 0.2122 0.000150
0 0.2124 0.000167
0 0.2126 0.000067
0 0.2128 0.000100
0 0.213 0.000017
0 0.2132 0.000017
0 0.2134 0.000100
0 0.2136 0.000067
0 0.2138 0.000017
0 0.214 0.000067
0 0.2142 0.000100
0 0.2144 0.000050
0 0.2146 0.000050
0 0.2148 0.000017
0 0.215 0.000033
0 0.2152 0.000150
0 0.2154 0.000117
0 0.2156 0.000117
0 0.2158 0.000417
0 0.216 0.000083
0 0.2162 0.000050
0 0.2164 0.000050
0 0.2166 0.000033
0 0.2168 0.000100
0 0.217 0.000033
0 0.2172 0.000150
0 0.2174 0.000083
0 0.2176 0.000117
0 0.2178 0.000017
0 0.218 0.000100
0 0.2182 0.000017
0 0.2184 0.000117
0 0.2186 0.000383
0 0.2188 0.000350
0 0.219 0.000317
0 0.2192 0.000150
0 0.2194 0.000017
0 0.2196 0.000067
0 0.2198 0.000383
0 0.22 0.000083
0 0.2202 0.000050
0 0.2204 0.000050
0 0.2206 0.000017
0 0.2208 0.000067
0 0.221 0.000050
0 0.2212 0.000033
0 0.2214 0.000133
0 0.2216 0.000050
0 0.2218 0.000117
0 0.222 0.000067
0 0.2222 0.000050
0 0.2224 0.000050
0 0.2226 0.000100
0 0.2228 0.000133
0 0.223 0.000067
0 0.2232 0.000283
0 0.2234 0.000033
0 0.2236 0.000000
0 0.2238 0.000033
0 0.224 0.000050
0 0.2242 0.000017
0 0.2244 0.000017
0 0.2246 0.000050
0 0.2248 0.000017
0 0.225 0.000050
0 0.2252 0.000033
0 0.2254 0.000117
0 0.2256 0.000383
0 0.2258 0.000017
0 0.226 0.000017
0 0.2262 0.000017
0 0.2264 0.000100
0 0.2266 0.000383
0 0.2268 0.000100
0 0.227 0.000033
0 0.2272 0.000033
0 0.2274 0.000017
0 0.2276 0.000117
0 0.2278 0.000117
0 0.228 0.000117
0 0.2282 0.000100
0 0.2284 0.000083
0 0.2286 0.000100
0 0.2288 0.000000
0 0.229 0.000083
0 0.2292 0.000117
0 0.2294 0.000117
0 0.2296 0.000017
0 0.2298 0.000067
0 0.23 0.000083
0 0.2302 0.000033
0 0.2304 0.000067
0 0.2306 0.000133
0 0.2308 0.000050
0 0.231 0.000100
0 0.2312 0.000050
0 0.2314 0.000000
0 0.2316 0.000067
0 0.2318 0.000067
0 0.232 0.000050
0 0.2322 0.000033
0 0.2324 0.000033
0 0.2326 0.000067
0 0.2328 0.000017
0 0.233 0.000033
0 0.2332 0.000017
0 0.2334 0.000033
0 0.2336 0.000033
0 0.2338 0.000117
0 0.234 0.000150
0 0.2342 0.000067
0 0.2344 0.000050
0 0.2346 0.000183
0 0.2348 0.000050
0 0.235 0.000033
0 0.2352 0.000050
0 0.2354 0.000033
0 0.2356 0.000083
0 0.2358 0.000100
0 0.236 0.000033
0 0.2362 0.000050
0 0.2364 0.000133
0 0.2366 0.000100
0 0.2368 0.000050
0 0.237 0.000083
0 0.2372 0.000017
0 0.2374 0.000100
0 0.2376 0.000017
0 0.2378 0.000033
0 0.238 0.000083
0 0.2382 0.000117
0 0.2384 0.000033
0 0.2386 0.000067
0 0.2388 0.000050
0 0.239 0.000083
0 0.2392 0.000033
0 0.2394 0.000033
0 0.2396 0.000033
0 0.2398 0.000033
0 0.24 0.000050
0 0.2402 0.000000
0 0.2404 0.000083
0 0.2406 0.000017
0 0.2408 0.000050
0 0.241 0.000083
0 0.2412 0.000100
0 0.2414 0.000117
0 0.2416 0.000100
0 0.2418 0.000033
0 0.242 0.000050
0 0.2422 0.000033
0 0.2424 0.000050
0 0.2426 0.000033
0 0.2428 0.000100
0 0.243 0.000017
0 0.2432 0.000033
0 0.2434 0.000000
0 0.2436 0.000067
0 0.2438 0.000050
0 0.244 0.000017
0 0.2442 0.000017
0 0.2444 0.000017
0 0.2446 0.000000
0 0.2448 0.000067
0 0.245 0.000067
0 0.2452 0.000050
0 0.2454 0.000050
0 0.2456 0.000017
0 0.2458 0.000067
0 0.246 0.000067
0 0.2462 0.000100
0 0.2464 0.000083
0 0.2466 0.000167
0 0.2468 0.000117
0 0.247 0.000133
0 0.2472 0.000033
0 0.2474 0.000017
0 0.2476 0.000067
0 0.2478 0.000067
0 0.248 0.000050
0 0.2482 0.000100
0 0.2484 0.000100
0 0.2486 0.000017
0 0.2488 0.000050
0 0.249 0.000000
0 0.2492 0.000017
0 0.2494 0.000033
0 0.2496 0.000050
0 0.2498 0.000100
0.0002 0 0.342750
0.0002 0.0002 0.000000
0.0002 0.0004 0.328950
0.0002 0.0006 0.070250
0.0002 0.0008 0.029650
0.0002 0.001 0.021650
0.0002 0.0012 0.016217
0.0002 0.0014 0.011967
0.0002 0.0016 0.010483
0.0002 0.0018 0.007850
0.0002 0.002 0.008517
0.0002 0.0022 0.007750
0.0002 0.0024 0.005367
0.0002 0.0026 0.004317
0.0002 0.0028 0.001650
0.0002 0.003 0.002700
0.0002 0.0032 0.002567
0.0002 0.0034 0.003300
0.0002 0.0036 0.003167
0.0002 0.0038 0.002283
0.0002 0.004 0.002567
0.0002 0.0042 0.002883
0.0002 0.0044 0.003600
0.0002 0.0046 0.002700
0.0002 0.0048 0.000983
0.0002 0.005 0.001817
0.0002 0.0052 0.001683
0.0002 0.0054 0.001833
0.0002 0.0056 0.001117
0.0002 0.0058 0.000583
0.0002 0.006 0.000717
0.0002 0.0062 0.000567
0.0002 0.0064 0.001417
0.0002 0.0066 0.001083
0.0002 0.0068 0.000717
0.0002 0.007 0.000267
0.0002 0.0072 0.000333
0.0002 0.0074 0.000200
0.0002 0.0076 0.000317
0.0002 0.0078 0.000217
0.0002 0.008 0.000200
0.0002 0.0082 0.000217
0.0002 0.0084 0.000233
0.0002 0.0086 0.000167
0.0002 0.0088 0.000633
0.0002 0.009 0.000233
0.0002 0.0092 0.000200
0.0002 0.0094 0.000533
0.0002 0.0096 0.001000
0.0002 0.0098 0.000367
0.0002 0.01 0.000267
0.0002 0.0102 0.000367
0.0002 0.0104 0.001050
0.0002 0.0106 0.000617
0.0002 0.0108 0.000483
0.0002 0.011 0.000250
0.0002 0.0112 0.000333
0.0002 0.0114 0.000417
0.0002 0.0116 0.000383
0.0002 0.0118 0.000300
0.0002 0.012 0.000467
0.0002 0.0122 0.000450
0.0002 0.0124 0.000250
0.0002 0.0126 0.000317
0.0002 0.0128 0.000283
0.0002 0.013 0.000317
0.0002 0.0132 0.000333
0.0002 0.0134 0.000550
0.0002 0.0136 0.000300
0.0002 0.0138 0.000550
0.0002 0.014 0.000200
0.0002 0.0142 0.000233
0.0002 0.0144 0.000167
0.0002 0.0146 0.000467
0.0002 0.0148 0.000250
0.0002 0.015 0.000200
0.0002 0.0152 0.000117
0.0002 0.0154 0.000133
0.0002 0.0156 0.000183
0.0002 0.0158 0.000200
0.0002 0.016 0.000333
0.0002 0.0162 0.000283
0.0002 0.0164 0.000100
0.0002 0.0166 0.000100
0.0002 0.0168 0.000233
0.0002 0.017 0.000267
0.0002 0.0172 0.000300
0.0002 0.0174 0.000283
0.0002 0.0176 0.000067
0.0002 0.0178 0.000483
0.0002 0.018 0.000283
0.0002 0.0182 0.000150
0.0002 0.0184 0.000100
0.0002 0.0186 0.000383
0.0002 0.0188 0.000117
0.0002 0.019 0.000133
0.0002 0.0192 0.000067
0.0002 0.0194 0.000033
0.0002 0.0196 0.000050
0.0002 0.0198 0.000250
0.0002 0.02 0.000250
0.0002 0.0202 0.000183
0.0002 0.0204 0.000100
0.0002 0.0206 0.000083
0.0002 0.0208 0.000250
0.0002 0.021 0.000367
0.0002 0.0212 0.000100
0.0002 0.0214 0.000200
0.0002 0.0216 0.000117
0.0002 0.0218 0.000100
0.0002 0.022 0.000150
0.0002 0.0222 0.000100
0.0002 0.0224 0.000133
0.0002 0.0226 0.000017
0.0002 0.0228 0.000050
0.0002 0.023 0.000050
0.0002 0.0232 0.000050
0.0002 0.0234 0.000067
0.0002 0.0236 0.000083
0.0002 0.0238 0.000050
0.0002 0.024 0.000033
0.0002 0.0242 0.000050
0.0002 0.0244 0.000017
0.0002 0.0246 0.000033
0.0002 0.0248 0.000233
0.0002 0.025 0.000067
0.0002 0.0252 0.000150
0.0002 0.0254 0.000267
0.0002 0.0256 0.000100
0.0002 0.0258 0.000100
0.0002 0.026 0.000167
0.0002 0.0262 0.000617
0.0002 0.0264 0.000300
0.0002 0.0266 0.000150
0.0002 0.0268 0.000167
0.0002 0.027 0.000083
0.0002 0.0272 0.000150
0.0002 0.0274 0.000050
0.0002 0.0276 0.000083
0.0002 0.0278 0.000100
0.0002 0.028 0.000067
0.0002 0.0282 0.000200
0.0002 0.0284 0.000100
0.0002 0.0286 0.000017
0.0002 0.0288 0.000083
0.0002 0.029 0.000133
0.0002 0.0292 0.000183
0.0002 0.0294 0.000100
0.0002 0.0296 0.000167
0.0002 0.0298 0.000633
0.0002 0.03 0.000183
0.0002 0.0302 0.000117
0.0002 0.0304 0.000083
0.0002 0.0306 0.000100
0.0002 0.0308 0.000250
0.0002 0.031 0.000133
0.0002 0.0312 0.000083
0.0002 0.0314 0.000100
0.0002 0.0316 0.000067
0.0002 0.0318 0.000067
0.0002 0.032 0.000067
0.0002 0.0322 0.000050
0.0002 0.0324 0.000117
0.0002 0.0326 0.000050
0.0002 0.0328 0.000117
0.0002 0.033 0.000117
0.0002 0.0332 0.000083
0.0002 0.0334 0.000167
0.0002 0.0336 0.000133
0.0002 0.0338 0.000083
0.0002 0.034 0.000033
0.0002 0.0342 0.000050
0.0002 0.0344 0.000033
0.0002 0.0346 0.000067
0.0002 0.0348 0.000067
0.0002 0.035 0.000133
0.0002 0.0352 0.000083
0.0002 0.0354 0.000100
0.0002 0.0356 0.000083
0.0002 0.0358 0.000100
0.0002 0.036 0.000133
0.0002 0.0362 0.000100
0.0002 0.0364 0.000033
0.0002 0.0366 0.000017
0.0002 0.0368 0.000067
0.0002 0.037 0.000033
0.0002 0.0372 0.000033
0.0002 0.0374 0.000100
0.0002 0.0376 0.000017
0.0002 0.0378 0.000100
0.0002 0.038 0.000050
0.0002 0.0382 0.000050
0.0002 0.0384 0.000017
0.0002 0.0386 0.000133
0.0002 0.0388 0.000183
0.0002 0.039 0.000183
0.0002 0.0392 0.000283
0.0002 0.0394 0.000150
0.0002 0.0396 0.000083
0.0002 0.0398 0.000033
0.0002 0.04 0.000050
0.0002 0.0402 0.000017
0.0002 0.0404 0.000050
0.0002 0.0406 0.000033
0.0002 0.0408 0.000050
0.0002 0.041 0.000067
0.0002 0.0412 0.000100
0.0002 0.0414 0.000167
0.0002 0.0416 0.000117
0.0002 0.0418 0.000167
0.0002 0.042 0.000550
0.0002 0.0422 0.000067
0.0002 0.0424 0.000067
0.0002 0.0426 0.000167
0.0002 0.0428 0.000100
0.0002 0.043 0.000450
0.0002 0.0432 0.000150
0.0002 0.0434 0.000133
0.0002 0.0436 0.000033
0.0002 0.0438 0.000083
0.0002 0.044 0.000133
0.0002 0.0442 0.000083
0.0002 0.0444 0.000083
0.0002 0.0446 0.000083
0.0002 0.0448 0.000067
0.0002 0.045 0.000083
0.0002 0.0452 0.000117
0.0002 0.0454 0.000133
0.0002 0.0456 0.000517
0.0002 0.0458 0.000067
0.0002 0.046 0.000133
0.0002 0.0462 0.000050
0.0002 0.0464 0.000067
0.0002 0.0466 0.000050
0.0002 0.0468 0.000083
0.0002 0.047 0.000367
0.0002 0.0472 0.000117
0.0002 0.0474 0.000083
0.0002 0.0476 0.000050
0.0002 0.0478 0.000117
0.0002 0.048 0.000050
0.0002 0.0482 0.000067
0.0002 0.0484 0.000050
0.0002 0.0486 0.000033
0.0002 0.0488 0.000017
0.0002 0.049 0.000017
0.0002 0.0492 0.000133
0.0002 0.0494 0.000067
0.0002 0.0496 0.000267
0.0002 0.0498 0.000133
0.0002 0.05 0.000017
0.0002 0.0502 0.000100
0.0002 0.0504 0.000067
0.0002 0.0506 0.000050
0.0002 0.0508 0.000067
0.0002 0.051 0.000133
0.0002 0.0512 0.000117
0.0002 0.0514 0.000117
0.0002 0.0516 0.000117
0.0002 0.0518 0.000117
0.0002 0.052 0.000067
0.0002 0.0522 0.000083
0.0002 0.0524 0.000033
0.0002 0.0526 0.000067
0.0002 0.0528 0.000033
0.0002 0.053 0.000017
0.0002 0.0532 0.000067
0.0002 0.0534 0.000083
0.0002 0.0536 0.000317
0.0002 0.0538 0.000017
0.0002 0.054 0.000033
0.0002 0.0542 0.000100
0.0002 0.0544 0.000100
0.0002 0.0546 0.000083
0.0002 0.0548 0.000367
0.0002 0.055 0.000283
0.0002 0.0552 0.000050
0.0002 0.0554 0.000067
0.0002 0.0556 0.000083
0.0002 0.0558 0.000050
0.0002 0.056 0.000150
0.0002 0.0562 0.000100
0.0002 0.0564 0.000133
0.0002 0.0566 0.000133
0.0002 0.0568 0.000017
0.0002 0.057 0.000100
0.0002 0.0572 0.000117
0.0002 0.0574 0.000033
0.0002 0.0576 0.000050
0.0002 0.0578 0.000100
0.0002 0.058 0.000117
0.0002 0.0582 0.000150
0.0002 0.0584 0.000067
0.0002 0.0586 0.000133
0.0002 0.0588 0.000017
0.0002 0.059 0.000050
0.0002 0.0592 0.000033
0.0002 0.0594 0.000100
0.0002 0.0596 0.000033
0.0002 0.0598 0.000183
0.0002 0.06 0.000133
0.0002 0.0602 0.000217
0.0002 0.0604 0.000100
0.0002 0.0606 0.000067
0.0002 0.0608 0.000067
0.0002 0.061 0.000100
0.0002 0.0612 0.000083
0.0002 0.0614 0.000133
0.0002 0.0616 0.000167
0.0002 0.0618 0.000100
0.0002 0.062 0.000100
0.0002 0.0622 0.000083
0.0002 0.0624 0.000067
0.0002 0.0626 0.000067
0.0002 0.0628 0.000000
0.0002 0.063 0.000000
0.0002 0.0632 0.000067
0.0002 0.0634 0.000067
0.0002 0.0636 0.000033
0.0002 0.0638 0.000033
0.0002 0.064 0.000083
0.0002 0.0642 0.000100
0.0002 0.0644 0.000050
0.0002 0.0646 0.000083
0.0002 0.0648 0.000117
0.0002 0.065 0.000133
0.0002 0.0652 0.000033
0.0002 0.0654 0.000000
0.0002 0.0656 0.000000
0.0002 0.0658 0.000033
0.0002 0.066 0.000050
0.0002 0.0662 0.000050
0.0002 0.0664 0.000067
0.0002 0.0666 0.000133
0.0002 0.0668 0.000050
0.0002 0.067 0.000133
0.0002 0.0672 0.000100
0.0002 0.0674 0.000050
0.0002 0.0676 0.000083
0.0002 0.0678 0.000067
0.0002 0.068 0.000033
0.0002 0.0682 0.000067
0.0002 0.0684 0.000033
0.0002 0.0686 0.000067
0.0002 0.0688 0.000133
0.0002 0.069 0.000250
0.0002 0.0692 0.000150
0.0002 0.0694 0.000133
0.0002 0.0696 0.000050
0.0002 0.0698 0.000100
0.0002 0.07 0.000067
0.0002 0.0702 0.000100
0.0002 0.0704 0.000033
0.0002 0.0706 0.000233
0.0002 0.0708 0.000717
0.0002 0.071 0.000133
0.0002 0.0712 0.000067
0.0002 0.0714 0.000017
0.0002 0.0716 0.000033
0.0002 0.0718 0.000067
0.0002 0.072 0.000000
0.0002 0.0722 0.000017
0.0002 0.0724 0.000033
0.0002 0.0726 0.000300
0.0002 0.0728 0.000017
0.0002 0.073 0.000067
0.0002 0.0732 0.000083
0.0002 0.0734 0.000050
0.0002 0.0736 0.000067
0.0002 0.0738 0.000167
0.0002 0.074 0.000067
0.0002 0.0742 0.000067
0.0002 0.0744 0.000050
0.0002 0.0746 0.000067
0.0002 0.0748 0.000083
0.0002 0.075 0.000167
0.0002 0.0752 0.000133
0.0002 0.0754 0.000367
0.0002 0.0756 0.000117
0.0002 0.0758 0.000083
0.0002 0.076 0.000033
0.0002 0.0762 0.000033
0.0002 0.0764 0.000083
0.0002 0.0766 0.000083
0.0002 0.0768 0.000100
0.0002 0.077 0.000050
0.0002 0.0772 0.000033
0.0002 0.0774 0.000050
0.0002 0.0776 0.000050
0.0002 0.0778 0.000083
0.0002 0.078 0.000033
0.0002 0.0782 0.000267
0.0002 0.0784 0.000283
0.0002 0.0786 0.000067
0.0002 0.0788 0.000167
0.0002 0.079 0.000083
0.0002 0.0792 0.000000
0.0002 0.0794 0.000033
0.0002 0.0796 0.000017
0.0002 0.0798 0.000050
0.0002 0.08 0.000083
0.0002 0.0802 0.000183
0.0002 0.0804 0.000267
0.0002 0.0806 0.000100
0.0002 0.0808 0.000083
0.0002 0.081 0.000117
0.0002 0.0812 0.000050
0.0002 0.0814 0.000267
0.0002 0.0816 0.000117
0.0002 0.0818 0.000417
0.0002 0.082 0.000300
0.0002 0.0822 0.000083
0.0002 0.0824 0.000067
0.0002 0.0826 0.000083
0.0002 0.0828 0.000083
0.0002 0.083 0.000033
0.0002 0.0832 0.000067
0.0002 0.0834 0.000017
0.0002 0.0836 0.000017
0.0002 0.0838 0.000033
0.0002 0.084 0.000033
0.0002 0.0842 0.000033
0.0002 0.0844 0.000067
0.0002 0.0846 0.000033
0.0002 0.0848 0.000000
0.0002 0.085 0.000033
0.0002 0.0852 0.000033
0.0002 0.0854 0.000000
0.0002 0.0856 0.000067
0.0002 0.0858 0.000100
0.0002 0.086 0.000083
0.0002 0.0862 0.000050
0.0002 0.0864 0.000017
0.0002 0.0866 0.000067
0.0002 0.0868 0.000100
0.0002 0.087 0.000533
0.0002 0.0872 0.000183
0.0002 0.0874 0.000033
0.0002 0.0876 0.000050
0.0002 0.0878 0.000050
0.0002 0.088 0.000050
0.0002 0.0882 0.000450
0.0002 0.0884 0.000200
0.0002 0.0886 0.000150
0.0002 0.0888 0.000050
0.0002 0.089 0.000000
0.0002 0.0892 0.000033
0.0002 0.0894 0.000017
0.0002 0.0896 0.000033
0.0002 0.0898 0.000017
0.0002 0.09 0.000050
0.0002 0.0902 0.000017
0.0002 0.0904 0.000050
0.0002 0.0906 0.000050
0.0002 0.0908 0.000050
0.0002 0.091 0.000067
0.0002 0.0912 0.000067
0.0002 0.0914 0.000100
0.0002 0.0916 0.000167
0.0002 0.0918 0.000133
0.0002 0.092 0.000083
0.0002 0.0922 0.000083
0.0002 0.0924 0.000033
0.0002 0.0926 0.000083
0.0002 0.0928 0.000067
0.0002 0.093 0.000167
0.0002 0.0932 0.000067
0.0002 0.0934 0.000083
0.0002 0.0936 0.000150
0.0002 0.0938 0.000050
0.0002 0.094 0.000083
0.0002 0.0942 0.000050
0.0002 0.0944 0.000067
0.0002 0.0946 0.000017
0.0002 0.0948 0.000033
0.0002 0.095 0.000033
0.0002 0.0952 0.000033
0.0002 0.0954 0.000150
0.0002 0.0956 0.000183
0.0002 0.0958 0.000083
0.0002 0.096 0.000183
0.0002 0.0962 0.000233
0.0002 0.0964 0.000133
0.0002 0.0966 0.000167
0.0002 0.0968 0.000117
0.0002 0.097 0.000083
0.0002 0.0972 0.000133
0.0002 0.0974 0.000133
0.0002 0.0976 0.000100
0.0002 0.0978 0.000050
0.0002 0.098 0.000117
0.0002 0.0982 0.000133
0.0002 0.0984 0.000200
0.0002 0.0986 0.000100
0.0002 0.0988 0.000083
0.0002 0.099 0.000050
0.0002 0.0992 0.000067
0.0002 0.0994 0.000050
0.0002 0.0996 0.000067
0.0002 0.0998 0.000083
0.0002 0.1 0.000100
0.0002 0.1002 0.000033
0.0002 0.1004 0.000050
0.0002 0.1006 0.000133
0.0002 0.1008 0.000033
0.0002 0.101 0.000050
0.0002 0.1012 0.000000
0.0002 0.1014 0.000083
0.0002 0.1016 0.000083
0.0002 0.1018 0.000400
0.0002 0.102 0.000117
0.0002 0.1022 0.000017
0.0002 0.1024 0.000017
0.0002 0.1026 0.000017
0.0002 0.1028 0.000033
0.0002 0.103 0.000033
0.0002 0.1032 0.000067
0.0002 0.1034 0.000050
0.0002 0.1036 0.000083
0.0002 0.1038 0.000117
0.0002 0.104 0.000067
0.0002 0.1042 0.000200
0.0002 0.1044 0.000033
0.0002 0.1046 0.000117
0.0002 0.1048 0.000050
0.0002 0.105 0.000117
0.0002 0.1052 0.000083
0.0002 0.1054 0.000050
0.0002 0.1056 0.000050
0.0002 0.1058 0.000050
0.0002 0.106 0.000067
0.0002 0.1062 0.000033
0.0002 0.1064 0.000000
0.0002 0.1066 0.000050
0.0002 0.1068 0.000017
0.0002 0.107 0.000033
0.0002 0.1072 0.000050
0.0002 0.1074 0.000000
0.0002 0.1076 0.000283
0.0002 0.1078 0.000317
0.0002 0.108 0.000117
0.0002 0.1082 0.000117
0.0002 0.1084 0.000117
0.0002 0.1086 0.000083
0.0002 0.1088 0.000100
0.0002 0.109 0.000017
0.0002 0.1092 0.000100
0.0002 0.1094 0.000033
0.0002 0.1096 0.000067
0.0002 0.1098 0.000200
0.0002 0.11 0.000150
0.0002 0.1102 0.000133
0.0002 0.1104 0.000100
0.0002 0.1106 0.000100
0.0002 0.1108 0.000083
0.0002 0.111 0.000133
0.0002 0.1112 0.000117
0.0002 0.1114 0.000100
0.0002 0.1116 0.000083
0.0002 0.1118 0.000017
0.0002 0.112 0.000417
0.0002 0.1122 0.000150
0.0002 0.1124 0.000100
0.0002 0.1126 0.000100
0.0002 0.1128 0.000033
0.0002 0.113 0.000017
0.0002 0.1132 0.000000
0.0002 0.1134 0.000050
0.0002 0.1136 0.000050
0.0002 0.1138 0.000067
0.0002 0.114 0.000050
0.0002 0.1142 0.000017
0.0002 0.1144 0.000100
0.0002 0.1146 0.000033
0.0002 0.1148 0.000067
0.0002 0.115 0.000067
0.0002 0.1152 0.000050
0.0002 0.1154 0.000083
0.0002 0.1156 0.000000
0.0002 0.1158 0.000067
0.0002 0.116 0.000000
0.0002 0.1162 0.000050
0.0002 0.1164 0.000050
0.0002 0.1166 0.000033
0.0002 0.1168 0.000033
0.0002 0.117 0.000083
0.0002 0.1172 0.000033
0.0002 0.1174 0.000033
0.0002 0.1176 0.000067
0.0002 0.1178 0.000000
0.0002 0.118 0.000033
0.0002 0.1182 0.000050
0.0002 0.1184 0.000083
0.0002 0.1186 0.000033
0.0002 0.1188 0.000100
0.0002 0.119 0.000083
0.0002 0.1192 0.000167
0.0002 0.1194 0.000267
0.0002 0.1196 0.000050
0.0002 0.1198 0.000067
0.0002 0.12 0.000050
0.0002 0.1202 0.000050
0.0002 0.1204 0.000050
0.0002 0.1206 0.000000
0.0002 0.1208 0.000017
0.0002 0.121 0.000050
0.0002 0.1212 0.000033
0.0002 0.1214 0.000017
0.0002 0.1216 0.000083
0.0002 0.1218 0.000000
0.0002 0.122 0.000100
0.0002 0.1222 0.000133
0.0002 0.1224 0.000083
0.0002 0.1226 0.000083
0.0002 0.1228 0.000050
0.0002 0.123 0.000000
0.0002 0.1232 0.000050
0.0002 0.1234 0.000017
0.0002 0.1236 0.000133
0.0002 0.1238 0.000083
0.0002 0.124 0.000200
0.0002 0.1242 0.000000
0.0002 0.1244 0.000017
0.0002 0.1246 0.000017
0.0002 0.1248 0.000017
0.0002 0.125 0.000000
0.0002 0.1252 0.000000
0.0002 0.1254 0.000033
0.0002 0.1256 0.000083
0.0002 0.1258 0.000200
0.0002 0.126 0.000533
0.0002 0.1262 0.000050
0.0002 0.1264 0.000033
0.0002 0.1266 0.000117
0.0002 0.1268 0.000050
0.0002 0.127 0.000133
0.0002 0.1272 0.000467
0.0002 0.1274 0.000067
0.0002 0.1276 0.000033
0.0002 0.1278 0.000050
0.0002 0.128 0.000033
0.0002 0.1282 0.000117
0.0002 0.1284 0.000050
0.0002 0.1286 0.000000
0.0002 0.1288 0.000017
0.0002 0.129 0.000033
0.0002 0.1292 0.000050
0.0002 0.1294 0.000033
0.0002 0.1296 0.000150
0.0002 0.1298 0.000100
0.0002 0.13 0.000033
0.0002 0.1302 0.000017
0.0002 0.1304 0.000033
0.0002 0.1306 0.000000
0.0002 0.1308 0.000033
0.0002 0.131 0.000067
0.0002 0.1312 0.000000
0.0002 0.1314 0.000000
0.0002 0.1316 0.000033
0.0002 0.1318 0.000083
0.0002 0.132 0.000117
0.0002 0.1322 0.000083
0.0002 0.1324 0.000083
0.0002 0.1326 0.000133
0.0002 0.1328 0.000033
0.0002 0.133 0.000200
0.0002 0.1332 0.000017
0.0002 0.1334 0.000067
0.0002 0.1336 0.000033
0.0002 0.1338 0.000017
0.0002 0.134 0.000033
0.0002 0.1342 0.000033
0.0002 0.1344 0.000250
0.0002 0.1346 0.000033
0.0002 0.1348 0.000133
0.0002 0.135 0.000100
0.0002 0.1352 0.000167
0.0002 0.1354 0.000067
0.0002 0.1356 0.000050
0.0002 0.1358 0.000033
0.0002 0.136 0.000050
0.0002 0.1362 0.000050
0.0002 0.1364 0.000050
0.0002 0.1366 0.000033
0.0002 0.1368 0.000033
0.0002 0.137 0.000067
0.0002 0.1372 0.000050
0.0002 0.1374 0.000050
0.0002 0.1376 0.000050
0.0002 0.1378 0.000017
0.0002 0.138 0.000083
0.0002 0.1382 0.000033
0.0002 0.1384 0.000000
0.0002 0.1386 0.000017
0.0002 0.1388 0.000017
0.0002 0.139 0.000067
0.0002 0.1392 0.000067
0.0002 0.1394 0.000117
0.0002 0.1396 0.000067
0.0002 0.1398 0.000033
0.0002 0.14 0.000083
0.0002 0.1402 0.000083
0.0002 0.1404 0.000017
0.0002 0.1406 0.000033
0.0002 0.1408 0.000033
0.0002 0.141 0.000033
0.0002 0.1412 0.000100
0.0002 0.1414 0.000083
0.0002 0.1416 0.000167
0.0002 0.1418 0.000367
0.0002 0.142 0.000067
0.0002 0.1422 0.000117
0.0002 0.1424 0.000117
0.0002 0.1426 0.000050
0.0002 0.1428 0.000133
0.0002 0.143 0.000100
0.0002 0.1432 0.000067
0.0002 0.1434 0.000300
0.0002 0.1436 0.000100
0.0002 0.1438 0.000083
0.0002 0.144 0.000117
0.0002 0.1442 0.000033
0.0002 0.1444 0.000000
0.0002 0.1446 0.000083
0.0002 0.1448 0.000100
0.0002 0.145 0.000050
0.0002 0.1452 0.000050
0.0002 0.1454 0.000033
0.0002 0.1456 0.000067
0.0002 0.1458 0.000033
0.0002 0.146 0.000067
0.0002 0.1462 0.000033
0.0002 0.1464 0.000100
0.0002 0.1466 0.000583
0.0002 0.1468 0.000250
0.0002 0.147 0.000100
0.0002 0.1472 0.000067
0.0002 0.1474 0.000117
0.0002 0.1476 0.000033
0.0002 0.1478 0.000033
0.0002 0.148 0.000083
0.0002 0.1482 0.000050
0.0002 0.1484 0.000050
0.0002 0.1486 0.000033
0.0002 0.1488 0.000017
0.0002 0.149 0.000050
0.0002 0.1492 0.000317
0.0002 0.1494 0.000267
0.0002 0.1496 0.000167
0.0002 0.1498 0.000083
0.0002 0.15 0.000033
0.0002 0.1502 0.000033
0.0002 0.1504 0.000067
0.0002 0.1506 0.000017
0.0002 0.1508 0.000050
0.0002 0.151 0.000050
0.0002 0.1512 0.000050
0.0002 0.1514 0.000017
0.0002 0.1516 0.000117
0.0002 0.1518 0.000083
0.0002 0.152 0.000317
0.0002 0.1522 0.000133
0.0002 0.1524 0.000117
0.0002 0.1526 0.000050
0.0002 0.1528 0.000067
0.0002 0.153 0.000017
0.0002 0.1532 0.000083
0.0002 0.1534 0.000067
0.0002 0.1536 0.000000
0.0002 0.1538 0.000017
0.0002 0.154 0.000033
0.0002 0.1542 0.000050
0.0002 0.1544 0.000033
0.0002 0.1546 0.000100
0.0002 0.1548 0.000200
0.0002 0.155 0.000133
0.0002 0.1552 0.000150
0.0002 0.1554 0.000067
0.0002 0.1556 0.000083
0.0002 0.1558 0.000117
0.0002 0.156 0.000050
0.0002 0.1562 0.000083
0.0002 0.1564 0.000350
0.0002 0.1566 0.000100
0.0002 0.1568 0.000033
0.0002 0.157 0.000017
0.0002 0.1572 0.000033
0.0002 0.1574 0.000100
0.0002 0.1576 0.000167
0.0002 0.1578 0.000033
0.0002 0.158 0.000133
0.0002 0.1582 0.000333
0.0002 0.1584 0.000100
0.0002 0.1586 0.000133
0.0002 0.1588 0.000183
0.0002 0.159 0.000083
0.0002 0.1592 0.000050
0.0002 0.1594 0.000067
0.0002 0.1596 0.000050
0.0002 0.1598 0.000000
0.0002 0.16 0.000017
0.0002 0.1602 0.000000
0.0002 0.1604 0.000033
0.0002 0.1606 0.000000
0.0002 0.1608 0.000033
0.0002 0.161 0.000083
0.0002 0.1612 0.000383
0.0002 0.1614 0.000217
0.0002 0.1616 0.000050
0.0002 0.1618 0.000033
0.0002 0.162 0.000117
0.0002 0.1622 0.000067
0.0002 0.1624 0.000050
0.0002 0.1626 0.000033
0.0002 0.1628 0.000033
0.0002 0.163 0.000067
0.0002 0.1632 0.000050
0.0002 0.1634 0.000217
0.0002 0.1636 0.000450
0.0002 0.1638 0.000117
0.0002 0.164 0.000100
0.0002 0.1642 0.000133
0.0002 0.1644 0.000100
0.0002 0.1646 0.000033
0.0002 0.1648 0.000033
0.0002 0.165 0.000033
0.0002 0.1652 0.000067
0.0002 0.1654 0.000050
0.0002 0.1656 0.000067
0.0002 0.1658 0.000083
0.0002 0.166 0.000033
0.0002 0.1662 0.000133
0.0002 0.1664 0.000117
0.0002 0.1666 0.000100
0.0002 0.1668 0.000200
0.0002 0.167 0.000117
0.0002 0.1672 0.000067
0.0002 0.1674 0.000067
0.0002 0.1676 0.000033
0.0002 0.1678 0.000050
0.0002 0.168 0.000083
0.0002 0.1682 0.000100
0.0002 0.1684 0.000067
0.0002 0.1686 0.000050
0.0002 0.1688 0.000033
0.0002 0.169 0.000067
0.0002 0.1692 0.000033
0.0002 0.1694 0.000050
0.0002 0.1696 0.000183
0.0002 0.1698 0.000117
0.0002 0.17 0.000033
0.0002 0.1702 0.000083
0.0002 0.1704 0.000050
0.0002 0.1706 0.000017
0.0002 0.1708 0.000017
0.0002 0.171 0.000067
0.0002 0.1712 0.000033
0.0002 0.1714 0.000033
0.0002 0.1716 0.000033
0.0002 0.1718 0.000083
0.0002 0.172 0.000050
0.0002 0.1722 0.000033
0.0002 0.1724 0.000083
0.0002 0.1726 0.000067
0.0002 0.1728 0.000067
0.0002 0.173 0.000050
0.0002 0.1732 0.000050
0.0002 0.1734 0.000017
0.0002 0.1736 0.000117
0.0002 0.1738 0.000083
0.0002 0.174 0.000083
0.0002 0.1742 0.000050
0.0002 0.1744 0.000083
0.0002 0.1746 0.000050
0.0002 0.1748 0.000067
0.0002 0.175 0.000083
0.0002 0.1752 0.000067
0.0002 0.1754 0.000100
0.0002 0.1756 0.000067
0.0002 0.1758 0.000133
0.0002 0.176 0.000167
0.0002 0.1762 0.000050
0.0002 0.1764 0.000150
0.0002 0.1766 0.000150
0.0002 0.1768 0.000100
0.0002 0.177 0.000067
0.0002 0.1772 0.000033
0.0002 0.1774 0.000083
0.0002 0.1776 0.000117
0.0002 0.1778 0.000100
0.0002 0.178 0.000050
0.0002 0.1782 0.000083
0.0002 0.1784 0.000083
0.0002 0.1786 0.000067
0.0002 0.1788 0.000100
0.0002 0.179 0.000117
0.0002 0.1792 0.000083
0.0002 0.1794 0.000100
0.0002 0.1796 0.000067
0.0002 0.1798 0.000050
0.0002 0.18 0.000017
0.0002 0.1802 0.000017
0.0002 0.1804 0.000017
0.0002 0.1806 0.000050
0.0002 0.1808 0.000033
0.0002 0.181 0.000000
0.0002 0.1812 0.000067
0.0002 0.1814 0.000033
0.0002 0.1816 0.000000
0.0002 0.1818 0.000033
0.0002 0.182 0.000100
0.0002 0.1822 0.000117
0.0002 0.1824 0.000083
0.0002 0.1826 0.000083
0.0002 0.1828 0.000117
0.0002 0.183 0.000050
0.0002 0.1832 0.000083
0.0002 0.1834 0.000050
0.0002 0.1836 0.000050
0.0002 0.1838 0.000100
0.0002 0.184 0.000100
0.0002 0.1842 0.000050
0.0002 0.1844 0.000017
0.0002 0.1846 0.000067
0.0002 0.1848 0.000083
0.0002 0.185 0.000033
0.0002 0.1852 0.000067
0.0002 0.1854 0.000117
0.0002 0.1856 0.000150
0.0002 0.1858 0.000200
0.0002 0.186 0.000067
0.0002 0.1862 0.000150
0.0002 0.1864 0.000067
0.0002 0.1866 0.000050
0.0002 0.1868 0.000033
0.0002 0.187 0.000083
0.0002 0.1872 0.000083
0.0002 0.1874 0.000067
0.0002 0.1876 0.000133
0.0002 0.1878 0.000583
0.0002 0.188 0.000067
0.0002 0.1882 0.000050
0.0002 0.1884 0.000117
0.0002 0.1886 0.000100
0.0002 0.1888 0.000033
0.0002 0.189 0.000067
0.0002 0.1892 0.000033
0.0002 0.1894 0.000117
0.0002 0.1896 0.000033
0.0002 0.1898 0.000083
0.0002 0.19 0.000100
0.0002 0.1902 0.000050
0.0002 0.1904 0.000017
0.0002 0.1906 0.000017
0.0002 0.1908 0.000017
0.0002 0.191 0.000083
0.0002 0.1912 0.000017
0.0002 0.1914 0.000100
0.0002 0.1916 0.000100
0.0002 0.1918 0.000133
0.0002 0.192 0.000200
0.0002 0.1922 0.000083
0.0002 0.1924 0.000067
0.0002 0.1926 0.000067
0.0002 0.1928 0.000117
0.0002 0.193 0.000033
0.0002 0.1932 0.000050
0.0002 0.1934 0.000067
0.0002 0.1936 0.000067
0.0002 0.1938 0.000000
0.0002 0.194 0.000017
0.0002 0.1942 0.000033
0.0002 0.1944 0.000033
0.0002 0.1946 0.000050
0.0002 0.1948 0.000033
0.0002 0.195 0.000083
0.0002 0.1952 0.000083
0.0002 0.1954 0.000083
0.0002 0.1956 0.000050
0.0002 0.1958 0.000067
0.0002 0.196 0.000067
0.0002 0.1962 0.000050
0.0002 0.1964 0.000050
0.0002 0.1966 0.000000
0.0002 0.1968 0.000000
0.0002 0.197 0.000050
0.0002 0.1972 0.000017
0.0002 0.1974 0.000033
0.0002 0.1976 0.000017
0.0002 0.1978 0.000050
0.0002 0.198 0.000033
0.0002 0.1982 0.000133
0.0002 0.1984 0.000367
0.0002 0.1986 0.000150
0.0002 0.1988 0.000017
0.0002 0.199 0.000083
0.0002 0.1992 0.000100
0.0002 0.1994 0.000100
0.0002 0.1996 0.000067
0.0002 0.1998 0.000133
0.0002 0.2 0.000033
0.0002 0.2002 0.000100
0.0002 0.2004 0.000117
0.0002 0.2006 0.000067
0.0002 0.2008 0.000100
0.0002 0.201 0.000150
0.0002 0.2012 0.000217
0.0002 0.2014 0.000117
0.0002 0.2016 0.000167
0.0002 0.2018 0.000117
0.0002 0.202 0.000083
0.0002 0.2022 0.000067
0.0002 0.2024 0.000100
0.0002 0.2026 0.000033
0.0002 0.2028 0.000067
0.0002 0.203 0.000033
0.0002 0.2032 0.000050
0.0002 0.2034 0.000033
0.0002 0.2036 0.000000
0.0002 0.2038 0.000067
0.0002 0.204 0.000017
0.0002 0.2042 0.000000
0.0002 0.2044 0.000017
0.0002 0.2046 0.000117
0.0002 0.2048 0.000033
0.0002 0.205 0.000033
0.0002 0.2052 0.000167
0.0002 0.2054 0.000133
0.0002 0.2056 0.000067
0.0002 0.2058 0.000017
0.0002 0.206 0.000217
0.0002 0.2062 0.000067
0.0002 0.2064 0.000050
0.0002 0.2066 0.000033
0.0002 0.2068 0.000033
0.0002 0.207 0.000017
0.0002 0.2072 0.000167
0.0002 0.2074 0.000167
0.0002 0.2076 0.000667
0.0002 0.2078 0.000133
0.0002 0.208 0.000183
0.0002 0.2082 0.000167
0.0002 0.2084 0.000133
0.0002 0.2086 0.000100
0.0002 0.2088 0.000017
0.0002 0.209 0.000017
0.0002 0.2092 0.000050
0.0002 0.2094 0.000017
0.0002 0.2096 0.000017
0.0002 0.2098 0.000050
0.0002 0.21 0.000083
0.0002 0.2102 0.000083
0.0002 0.2104 0.000100
0.0002 0.2106 0.000100
0.0002 0.2108 0.000067
0.0002 0.211 0.000117
0.0002 0.2112 0.000067
0.0002 0.2114 0.000017
0.0002 0.2116 0.000117
0.0002 0.2118 0.000150
0.0002 0.212 0.000050
0.0002 0.2122 0.000017
0.0002 0.2124 0.000117
0.0002 0.2126 0.000150
0.0002 0.2128 0.000033
0.0002 0.213 0.000017
0.0002 0.2132 0.000033
0.0002 0.2134 0.000067
0.0002 0.2136 0.000033
0.0002 0.2138 0.000033
0.0002 0.214 0.000017
0.0002 0.2142 0.000050
0.0002 0.2144 0.000033
0.0002 0.2146 0.000000
0.0002 0.2148 0.000033
0.0002 0.215 0.000033
0.0002 0.2152 0.000067
0.0002 0.2154 0.000117
0.0002 0.2156 0.000050
0.0002 0.2158 0.000083
0.0002 0.216 0.000000
0.0002 0.2162 0.000083
0.0002 0.2164 0.000050
0.0002 0.2166 0.000067
0.0002 0.2168 0.000067
0.0002 0.217 0.000100
0.0002 0.2172 0.000050
0.0002 0.2174 0.000033
0.0002 0.2176 0.000050
0.0002 0.2178 0.000033
0.0002 0.218 0.000017
0.0002 0.2182 0.000000
0.0002 0.2184 0.000033
0.0002 0.2186 0.000067
0.0002 0.2188 0.000117
0.0002 0.219 0.000100
0.0002 0.2192 0.000083
0.0002 0.2194 0.000033
0.0002 0.2196 0.000017
0.0002 0.2198 0.000300
0.0002 0.22 0.000067
0.0002 0.2202 0.000033
0.0002 0.2204 0.000050
0.0002 0.2206 0.000033
0.0002 0.2208 0.000000
0.0002 0.221 0.000017
0.0002 0.2212 0.000033
0.0002 0.2214 0.000033
0.0002 0.2216 0.000083
0.0002 0.2218 0.000133
0.0002 0.222 0.000067
0.0002 0.2222 0.000100
0.0002 0.2224 0.000050
0.0002 0.2226 0.000150
0.0002 0.2228 0.000133
0.0002 0.223 0.000050
0.0002 0.2232 0.000017
0.0002 0.2234 0.000033
0.0002 0.2236 0.000000
0.0002 0.2238 0.000017
0.0002 0.224 0.000033
0.0002 0.2242 0.000033
0.0002 0.2244 0.000000
0.0002 0.2246 0.000033
0.0002 0.2248 0.000017
0.0002 0.225 0.000000
0.0002 0.2252 0.000050
0.0002 0.2254 0.000017
0.0002 0.2256 0.000067
0.0002 0.2258 0.000050
0.0002 0.226 0.000050
0.0002 0.2262 0.000033
0.0002 0.2264 0.000033
0.0002 0.2266 0.000067
0.0002 0.2268 0.000033
0.0002 0.227 0.000017
0.0002 0.2272 0.000067
0.0002 0.2274 0.000050
0.0002 0.2276 0.000050
0.0002 0.2278 0.000033
0.0002 0.228 0.000100
0.0002 0.2282 0.000033
0.0002 0.2284 0.000100
0.0002 0.2286 0.000033
0.0002 0.2288 0.000067
0.0002 0.229 0.000150
0.0002 0.2292 0.000050
0.0002 0.2294 0.000050
0.0002 0.2296 0.000050
0.0002 0.2298 0.000033
0.0002 0.23 0.000050
0.0002 0.2302 0.000017
0.0002 0.2304 0.000017
0.0002 0.2306 0.000067
0.0002 0.2308 0.000033
0.0002 0.231 0.000050
0.0002 0.2312 0.000100
0.0002 0.2314 0.000017
0.0002 0.2316 0.000050
0.0002 0.2318 0.000033
0.0002 0.232 0.000017
0.0002 0.2322 0.000033
0.0002 0.2324 0.000050
0.0002 0.2326 0.000017
0.0002 0.2328 0.000017
0.0002 0.233 0.000017
0.0002 0.2332 0.000017
0.0002 0.2334 0.000000
0.0002 0.2336 0.000000
0.0002 0.2338 0.000000
0.0002 0.234 0.000033
0.0002 0.2342 0.000000
0.0002 0.2344 0.000050
0.0002 0.2346 0.000050
0.0002 0.2348 0.000067
0.0002 0.235 0.000050
0.0002 0.2352 0.000067
0.0002 0.2354 0.000083
0.0002 0.2356 0.000067
0.0002 0.2358 0.000083
0.0002 0.236 0.000250
0.0002 0.2362 0.000133
0.0002 0.2364 0.000150
0.0002 0.2366 0.000483
0.0002 0.2368 0.000067
0.0002 0.237 0.000017
0.0002 0.2372 0.000000
0.0002 0.2374 0.000017
0.0002 0.2376 0.000050
0.0002 0.2378 0.000017
0.0002 0.238 0.000150
0.0002 0.2382 0.000050
0.0002 0.2384 0.000033
0.0002 0.2386 0.000033
0.0002 0.2388 0.000067
0.0002 0.239 0.000100
0.0002 0.2392 0.000067
0.0002 0.2394 0.000050
0.0002 0.2396 0.000033
0.0002 0.2398 0.000017
0.0002 0.24 0.000050
0.0002 0.2402 0.000000
0.0002 0.2404 0.000050
0.0002 0.2406 0.000033
0.0002 0.2408 0.000017
0.0002 0.241 0.000083
0.0002 0.2412 0.000150
0.0002 0.2414 0.000250
0.0002 0.2416 0.000100
0.0002 0.2418 0.000033
0.0002 0.242 0.000000
0.0002 0.2422 0.000067
0.0002 0.2424 0.000033
0.0002 0.2426 0.000033
0.0002 0.2428 0.000083
0.0002 0.243 0.000000
0.0002 0.2432 0.000050
0.0002 0.2434 0.000050
0.0002 0.2436 0.000017
0.0002 0.2438 0.000000
0.0002 0.244 0.000000
0.0002 0.2442 0.000000
0.0002 0.2444 0.000000
0.0002 0.2446 0.000017
0.0002 0.2448 0.000017
0.0002 0.245 0.000033
0.0002 0.2452 0.000083
0.0002 0.2454 0.000033
0.0002 0.2456 0.000000
0.0002 0.2458 0.000067
0.0002 0.246 0.000083
0.0002 0.2462 0.000117
0.0002 0.2464 0.000133
0.0002 0.2466 0.000517
0.0002 0.2468 0.000133
0.0002 0.247 0.000750
0.0002 0.2472 0.000083
0.0002 0.2474 0.000083
0.0002 0.2476 0.000017
0.0002 0.2478 0.000017
0.0002 0.248 0.000033
0.0002 0.2482 0.000067
0.0002 0.2484 0.000050
0.0002 0.2486 0.000000
0.0002 0.2488 0.000017
0.0002 0.249 0.000050
0.0002 0.2492 0.000017
0.0002 0.2494 0.000000
0.0002 0.2496 0.000017
0.0002 0.2498 0.000083
0.0004 0 0.080367
0.0004 0.0002 0.328950
0.0004 0.0004 0.000000
0.0004 0.0006 0.324533
0.0004 0.0008 0.071850
0.0004 0.001 0.031667
0.0004 0.0012 0.023100
0.0004 0.0014 0.015567
0.0004 0.0016 0.015917
0.0004 0.0018 0.013017
0.0004 0.002 0.010850
0.0004 0.0022 0.011033
0.0004 0.0024 0.006867
0.0004 0.0026 0.005150
0.0004 0.0028 0.002033
0.0004 0.003 0.003083
0.0004 0.0032 0.004867
0.0004 0.0034 0.003350
0.0004 0.0036 0.002733
0.0004 0.0038 0.002533
0.0004 0.004 0.001767
0.0004 0.0042 0.002667
0.0004 0.0044 0.002533
0.0004 0.0046 0.003383
0.0004 0.0048 0.001617
0.0004 0.005 0.001200
0.0004 0.0052 0.001967
0.0004 0.0054 0.001433
0.0004 0.0056 0.001700
0.0004 0.0058 0.000500
0.0004 0.006 0.000517
0.0004 0.0062 0.000533
0.0004 0.0064 0.000467
0.0004 0.0066 0.000867
0.0004 0.0068 0.000350
0.0004 0.007 0.000283
0.0004 0.0072 0.000917
0.0004 0.0074 0.000767
0.0004 0.0076 0.000317
0.0004 0.0078 0.000117
0.0004 0.008 0.000217
0.0004 0.0082 0.000217
0.0004 0.0084 0.001000
0.0004 0.0086 0.000350
0.0004 0.0088 0.000533
0.0004 0.009 0.000283
0.0004 0.0092 0.000200
0.0004 0.0094 0.000283
0.0004 0.0096 0.000483
0.0004 0.0098 0.000567
0.0004 0.01 0.000217
0.0004 0.0102 0.000650
0.0004 0.0104 0.000433
0.0004 0.0106 0.000417
0.0004 0.0108 0.000800
0.0004 0.011 0.000333
0.0004 0.0112 0.000283
0.0004 0.0114 0.000167
0.0004 0.0116 0.000700
0.0004 0.0118 0.000267
0.0004 0.012 0.000350
0.0004 0.0122 0.000333
0.0004 0.0124 0.000583
0.0004 0.0126 0.000617
0.0004 0.0128 0.000417
0.0004 0.013 0.000250
0.0004 0.0132 0.000100
0.0004 0.0134 0.000133
0.0004 0.0136 0.000167
0.0004 0.0138 0.000433
0.0004 0.014 0.000283
0.0004 0.0142 0.000450
0.0004 0.0144 0.000583
0.0004 0.0146 0.000317
0.0004 0.0148 0.000200
0.0004 0.015 0.000683
0.0004 0.0152 0.000383
0.0004 0.0154 0.000133
0.0004 0.0156 0.000100
0.0004 0.0158 0.000400
0.0004 0.016 0.000800
0.0004 0.0162 0.000467
0.0004 0.0164 0.000167
0.0004 0.0166 0.000033
0.0004 0.0168 0.000233
0.0004 0.017 0.000983
0.0004 0.0172 0.000483
0.0004 0.0174 0.000633
0.0004 0.0176 0.000217
0.0004 0.0178 0.000483
0.0004 0.018 0.000250
0.0004 0.0182 0.000267
0.0004 0.0184 0.000467
0.0004 0.0186 0.000200
0.0004 0.0188 0.000133
0.0004 0.019 0.000350
0.0004 0.0192 0.000183
0.0004 0.0194 0.000083
0.0004 0.0196 0.000250
0.0004 0.0198 0.000133
0.0004 0.02 0.000250
0.0004 0.0202 0.000350
0.0004 0.0204 0.000117
0.0004 0.0206 0.000150
0.0004 0.0208 0.000117
0.0004 0.021 0.000133
0.0004 0.0212 0.000067
0.0004 0.0214 0.000117
0.0004 0.0216 0.000200
0.0004 0.0218 0.000133
0.0004 0.022 0.000267
0.0004 0.0222 0.000233
0.0004 0.0224 0.000217
0.0004 0.0226 0.000150
0.0004 0.0228 0.000050
0.0004 0.023 0.000083
0.0004 0.0232 0.000183
0.0004 0.0234 0.000033
0.0004 0.0236 0.000067
0.0004 0.0238 0.000067
0.0004 0.024 0.000083
0.0004 0.0242 0.000117
0.0004 0.0244 0.000050
0.0004 0.0246 0.000117
0.0004 0.0248 0.000383
0.0004 0.025 0.000050
0.0004 0.0252 0.000150
0.0004 0.0254 0.000217
0.0004 0.0256 0.000300
0.0004 0.0258 0.000083
0.0004 0.026 0.000083
0.0004 0.0262 0.000100
0.0004 0.0264 0.000383
0.0004 0.0266 0.000100
0.0004 0.0268 0.000083
0.0004 0.027 0.000150
0.0004 0.0272 0.000217
0.0004 0.0274 0.000133
0.0004 0.0276 0.000467
0.0004 0.0278 0.000533
0.0004 0.028 0.000167
0.0004 0.0282 0.000150
0.0004 0.0284 0.000033
0.0004 0.0286 0.000017
0.0004 0.0288 0.000050
0.0004 0.029 0.000083
0.0004 0.0292 0.000200
0.0004 0.0294 0.000183
0.0004 0.0296 0.000150
0.0004 0.0298 0.000150
0.0004 0.03 0.000100
0.0004 0.0302 0.000067
0.0004 0.0304 0.000083
0.0004 0.0306 0.000083
0.0004 0.0308 0.000117
0.0004 0.031 0.000067
0.0004 0.0312 0.000067
0.0004 0.0314 0.000033
0.0004 0.0316 0.000050
0.0004 0.0318 0.000050
0.0004 0.032 0.000050
0.0004 0.0322 0.000033
0.0004 0.0324 0.000083
0.0004 0.0326 0.000200
0.0004 0.0328 0.000217
0.0004 0.033 0.000117
0.0004 0.0332 0.000050
0.0004 0.0334 0.000000
0.0004 0.0336 0.000100
0.0004 0.0338 0.000067
0.0004 0.034 0.000033
0.0004 0.0342 0.000050
0.0004 0.0344 0.000033
0.0004 0.0346 0.000150
0.0004 0.0348 0.000017
0.0004 0.035 0.000050
0.0004 0.0352 0.000117
0.0004 0.0354 0.000150
0.0004 0.0356 0.000067
0.0004 0.0358 0.000067
0.0004 0.036 0.000183
0.0004 0.0362 0.000150
0.0004 0.0364 0.000167
0.0004 0.0366 0.000050
0.0004 0.0368 0.000050
0.0004 0.037 0.000033
0.0004 0.0372 0.000050
0.0004 0.0374 0.000050
0.0004 0.0376 0.000033
0.0004 0.0378 0.000100
0.0004 0.038 0.000117
0.0004 0.0382 0.000050
0.0004 0.0384 0.000117
0.0004 0.0386 0.000067
0.0004 0.0388 0.000150
0.0004 0.039 0.000183
0.0004 0.0392 0.000367
0.0004 0.0394 0.000283
0.0004 0.0396 0.000100
0.0004 0.0398 0.000133
0.0004 0.04 0.000067
0.0004 0.0402 0.000017
0.0004 0.0404 0.000117
0.0004 0.0406 0.000033
0.0004 0.0408 0.000000
0.0004 0.041 0.000050
0.0004 0.0412 0.000050
0.0004 0.0414 0.000100
0.0004 0.0416 0.000083
0.0004 0.0418 0.000017
0.0004 0.042 0.000167
0.0004 0.0422 0.000050
0.0004 0.0424 0.000083
0.0004 0.0426 0.000067
0.0004 0.0428 0.000033
0.0004 0.043 0.000100
0.0004 0.0432 0.000117
0.0004 0.0434 0.000067
0.0004 0.0436 0.000067
0.0004 0.0438 0.000050
0.0004 0.044 0.000083
0.0004 0.0442 0.000067
0.0004 0.0444 0.000117
0.0004 0.0446 0.000183
0.0004 0.0448 0.000117
0.0004 0.045 0.000033
0.0004 0.0452 0.000117
0.0004 0.0454 0.000150
0.0004 0.0456 0.000050
0.0004 0.0458 0.000083
0.0004 0.046 0.000133
0.0004 0.0462 0.000067
0.0004 0.0464 0.000050
0.0004 0.0466 0.000017
0.0004 0.0468 0.000067
0.0004 0.047 0.000167
0.0004 0.0472 0.000133
0.0004 0.0474 0.000183
0.0004 0.0476 0.000100
0.0004 0.0478 0.000050
0.0004 0.048 0.000117
0.0004 0.0482 0.000100
0.0004 0.0484 0.000117
0.0004 0.0486 0.000067
0.0004 0.0488 0.000033
0.0004 0.049 0.000050
0.0004 0.0492 0.000050
0.0004 0.0494 0.000050
0.0004 0.0496 0.000133
0.0004 0.0498 0.000067
0.0004 0.05 0.000017
0.0004 0.0502 0.000083
0.0004 0.0504 0.000017
0.0004 0.0506 0.000033
0.0004 0.0508 0.000067
0.0004 0.051 0.000033
0.0004 0.0512 0.000000
0.0004 0.0514 0.000050
0.0004 0.0516 0.000150
0.0004 0.0518 0.000033
0.0004 0.052 0.000117
0.0004 0.0522 0.000117
0.0004 0.0524 0.000083
0.0004 0.0526 0.000100
0.0004 0.0528 0.000100
0.0004 0.053 0.000033
0.0004 0.0532 0.000083
0.0004 0.0534 0.000117
0.0004 0.0536 0.000133
0.0004 0.0538 0.000167
0.0004 0.054 0.000350
0.0004 0.0542 0.000117
0.0004 0.0544 0.000467
0.0004 0.0546 0.000167
0.0004 0.0548 0.000067
0.0004 0.055 0.000067
0.0004 0.0552 0.000000
0.0004 0.0554 0.000017
0.0004 0.0556 0.000083
0.0004 0.0558 0.000083
0.0004 0.056 0.000133
0.0004 0.0562 0.000150
0.0004 0.0564 0.000150
0.0004 0.0566 0.000083
0.0004 0.0568 0.000050
0.0004 0.057 0.000133
0.0004 0.0572 0.000100
0.0004 0.0574 0.000083
0.0004 0.0576 0.000183
0.0004 0.0578 0.000283
0.0004 0.058 0.000233
0.0004 0.0582 0.000233
0.0004 0.0584 0.000050
0.0004 0.0586 0.000050
0.0004 0.0588 0.000017
0.0004 0.059 0.000033
0.0004 0.0592 0.000050
0.0004 0.0594 0.000050
0.0004 0.0596 0.000100
0.0004 0.0598 0.000133
0.0004 0.06 0.000050
0.0004 0.0602 0.000183
0.0004 0.0604 0.000350
0.0004 0.0606 0.000083
0.0004 0.0608 0.000000
0.0004 0.061 0.000050
0.0004 0.0612 0.000100
0.0004 0.0614 0.000183
0.0004 0.0616 0.000200
0.0004 0.0618 0.000150
0.0004 0.062 0.000200
0.0004 0.0622 0.000167
0.0004 0.0624 0.000083
0.0004 0.0626 0.000017
0.0004 0.0628 0.000000
0.0004 0.063 0.000017
0.0004 0.0632 0.000017
0.0004 0.0634 0.000033
0.0004 0.0636 0.000067
0.0004 0.0638 0.000067
0.0004 0.064 0.000000
0.0004 0.0642 0.000000
0.0004 0.0644 0.000017
0.0004 0.0646 0.000117
0.0004 0.0648 0.000067
0.0004 0.065 0.000350
0.0004 0.0652 0.000050
0.0004 0.0654 0.000150
0.0004 0.0656 0.000033
0.0004 0.0658 0.000050
0.0004 0.066 0.000050
0.0004 0.0662 0.000050
0.0004 0.0664 0.000150
0.0004 0.0666 0.000117
0.0004 0.0668 0.000350
0.0004 0.067 0.000133
0.0004 0.0672 0.000067
0.0004 0.0674 0.000033
0.0004 0.0676 0.000050
0.0004 0.0678 0.000083
0.0004 0.068 0.000067
0.0004 0.0682 0.000017
0.0004 0.0684 0.000083
0.0004 0.0686 0.000117
0.0004 0.0688 0.000450
0.0004 0.069 0.000850
0.0004 0.0692 0.000767
0.0004 0.0694 0.000200
0.0004 0.0696 0.000083
0.0004 0.0698 0.000083
0.0004 0.07 0.000050
0.0004 0.0702 0.000017
0.0004 0.0704 0.000067
0.0004 0.0706 0.000067
0.0004 0.0708 0.000117
0.0004 0.071 0.000017
0.0004 0.0712 0.000017
0.0004 0.0714 0.000000
0.0004 0.0716 0.000000
0.0004 0.0718 0.000017
0.0004 0.072 0.000067
0.0004 0.0722 0.000367
0.0004 0.0724 0.000067
0.0004 0.0726 0.000100
0.0004 0.0728 0.000100
0.0004 0.073 0.000017
0.0004 0.0732 0.000100
0.0004 0.0734 0.000067
0.0004 0.0736 0.000050
0.0004 0.0738 0.000050
0.0004 0.074 0.000033
0.0004 0.0742 0.000017
0.0004 0.0744 0.000033
0.0004 0.0746 0.000133
0.0004 0.0748 0.000267
0.0004 0.075 0.000367
0.0004 0.0752 0.000083
0.0004 0.0754 0.000200
0.0004 0.0756 0.000033
0.0004 0.0758 0.000017
0.0004 0.076 0.000000
0.0004 0.0762 0.000033
0.0004 0.0764 0.000050
0.0004 0.0766 0.000033
0.0004 0.0768 0.000050
0.0004 0.077 0.000183
0.0004 0.0772 0.000050
0.0004 0.0774 0.000100
0.0004 0.0776 0.000233
0.0004 0.0778 0.000083
0.0004 0.078 0.000067
0.0004 0.0782 0.000050
0.0004 0.0784 0.000267
0.0004 0.0786 0.000133
0.0004 0.0788 0.000100
0.0004 0.079 0.000050
0.0004 0.0792 0.000100
0.0004 0.0794 0.000150
0.0004 0.0796 0.000033
0.0004 0.0798 0.000100
0.0004 0.08 0.000150
0.0004 0.0802 0.000200
0.0004 0.0804 0.000067
0.0004 0.0806 0.000033
0.0004 0.0808 0.000083
0.0004 0.081 0.000050
0.0004 0.0812 0.000083
0.0004 0.0814 0.000400
0.0004 0.0816 0.000300
0.0004 0.0818 0.000267
0.0004 0.082 0.000083
0.0004 0.0822 0.000117
0.0004 0.0824 0.000033
0.0004 0.0826 0.000067
0.0004 0.0828 0.000083
0.0004 0.083 0.000033
0.0004 0.0832 0.000067
0.0004 0.0834 0.000033
0.0004 0.0836 0.000050
0.0004 0.0838 0.000033
0.0004 0.084 0.000033
0.0004 0.0842 0.000033
0.0004 0.0844 0.000067
0.0004 0.0846 0.000117
0.0004 0.0848 0.000217
0.0004 0.085 0.000050
0.0004 0.0852 0.000050
0.0004 0.0854 0.000017
0.0004 0.0856 0.000050
0.0004 0.0858 0.000033
0.0004 0.086 0.000000
0.0004 0.0862 0.000150
0.0004 0.0864 0.000033
0.0004 0.0866 0.000033
0.0004 0.0868 0.000000
0.0004 0.087 0.000067
0.0004 0.0872 0.000100
0.0004 0.0874 0.000117
0.0004 0.0876 0.000050
0.0004 0.0878 0.000017
0.0004 0.088 0.000000
0.0004 0.0882 0.000050
0.0004 0.0884 0.000200
0.0004 0.0886 0.000167
0.0004 0.0888 0.000100
0.0004 0.089 0.000067
0.0004 0.0892 0.000117
0.0004 0.0894 0.000083
0.0004 0.0896 0.000033
0.0004 0.0898 0.000083
0.0004 0.09 0.000033
0.0004 0.0902 0.000033
0.0004 0.0904 0.000017
0.0004 0.0906 0.000050
0.0004 0.0908 0.000067
0.0004 0.091 0.000017
0.0004 0.0912 0.000017
0.0004 0.0914 0.000117
0.0004 0.0916 0.000017
0.0004 0.0918 0.000083
0.0004 0.092 0.000050
0.0004 0.0922 0.000067
0.0004 0.0924 0.000050
0.0004 0.0926 0.000067
0.0004 0.0928 0.000117
0.0004 0.093 0.000117
0.0004 0.0932 0.000067
0.0004 0.0934 0.000350
0.0004 0.0936 0.000233
0.0004 0.0938 0.000067
0.0004 0.094 0.000117
0.0004 0.0942 0.000000
0.0004 0.0944 0.000050
0.0004 0.0946 0.000017
0.0004 0.0948 0.000017
0.0004 0.095 0.000083
0.0004 0.0952 0.000133
0.0004 0.0954 0.000517
0.0004 0.0956 0.000183
0.0004 0.0958 0.000150
0.0004 0.096 0.000233
0.0004 0.0962 0.000650
0.0004 0.0964 0.000050
0.0004 0.0966 0.000250
0.0004 0.0968 0.000083
0.0004 0.097 0.000033
0.0004 0.0972 0.000067
0.0004 0.0974 0.000100
0.0004 0.0976 0.000300
0.0004 0.0978 0.000067
0.0004 0.098 0.000133
0.0004 0.0982 0.000200
0.0004 0.0984 0.000117
0.0004 0.0986 0.000083
0.0004 0.0988 0.000250
0.0004 0.099 0.000083
0.0004 0.0992 0.000050
0.0004 0.0994 0.000050
0.0004 0.0996 0.000017
0.0004 0.0998 0.000033
0.0004 0.1 0.000117
0.0004 0.1002 0.000033
0.0004 0.1004 0.000033
0.0004 0.1006 0.000233
0.0004 0.1008 0.000033
0.0004 0.101 0.000050
0.0004 0.1012 0.000033
0.0004 0.1014 0.000017
0.0004 0.1016 0.000067
0.0004 0.1018 0.000017
0.0004 0.102 0.000083
0.0004 0.1022 0.000050
0.0004 0.1024 0.000017
0.0004 0.1026 0.000050
0.0004 0.1028 0.000033
0.0004 0.103 0.000383
0.0004 0.1032 0.000167
0.0004 0.1034 0.000000
0.0004 0.1036 0.000083
0.0004 0.1038 0.000233
0.0004 0.104 0.000100
0.0004 0.1042 0.000067
0.0004 0.1044 0.000067
0.0004 0.1046 0.000083
0.0004 0.1048 0.000067
0.0004 0.105 0.000083
0.0004 0.1052 0.000117
0.0004 0.1054 0.000100
0.0004 0.1056 0.000117
0.0004 0.1058 0.000017
0.0004 0.106 0.000067
0.0004 0.1062 0.000067
0.0004 0.1064 0.000017
0.0004 0.1066 0.000017
0.0004 0.1068 0.000050
0.0004 0.107 0.000083
0.0004 0.1072 0.000083
0.0004 0.1074 0.000067
0.0004 0.1076 0.000333
0.0004 0.1078 0.000433
0.0004 0.108 0.000117
0.0004 0.1082 0.000050
0.0004 0.1084 0.000100
0.0004 0.1086 0.000100
0.0004 0.1088 0.000083
0.0004 0.109 0.000067
0.0004 0.1092 0.000067
0.0004 0.1094 0.000050
0.0004 0.1096 0.000067
0.0004 0.1098 0.000433
0.0004 0.11 0.000167
0.0004 0.1102 0.000100
0.0004 0.1104 0.000083
0.0004 0.1106 0.000033
0.0004 0.1108 0.000017
0.0004 0.111 0.000167
0.0004 0.1112 0.000233
0.0004 0.1114 0.000350
0.0004 0.1116 0.000150
0.0004 0.1118 0.000050
0.0004 0.112 0.000067
0.0004 0.1122 0.000100
0.0004 0.1124 0.000033
0.0004 0.1126 0.000083
0.0004 0.1128 0.000100
0.0004 0.113 0.000000
0.0004 0.1132 0.000017
0.0004 0.1134 0.000033
0.0004 0.1136 0.000017
0.0004 0.1138 0.000017
0.0004 0.114 0.000033
0.0004 0.1142 0.000033
0.0004 0.1144 0.000050
0.0004 0.1146 0.000067
0.0004 0.1148 0.000083
0.0004 0.115 0.000150
0.0004 0.1152 0.000067
0.0004 0.1154 0.000033
0.0004 0.1156 0.000100
0.0004 0.1158 0.000017
0.0004 0.116 0.000017
0.0004 0.1162 0.000017
0.0004 0.1164 0.000033
0.0004 0.1166 0.000033
0.0004 0.1168 0.000050
0.0004 0.117 0.000017
0.0004 0.1172 0.000100
0.0004 0.1174 0.000117
0.0004 0.1176 0.000050
0.0004 0.1178 0.000117
0.0004 0.118 0.000133
0.0004 0.1182 0.000033
0.0004 0.1184 0.000050
0.0004 0.1186 0.000083
0.0004 0.1188 0.000133
0.0004 0.119 0.000167
0.0004 0.1192 0.000117
0.0004 0.1194 0.000083
0.0004 0.1196 0.000083
0.0004 0.1198 0.000033
0.0004 0.12 0.000017
0.0004 0.1202 0.000017
0.0004 0.1204 0.000017
0.0004 0.1206 0.000033
0.0004 0.1208 0.000017
0.0004 0.121 0.000033
0.0004 0.1212 0.000017
0.0004 0.1214 0.000000
0.0004 0.1216 0.000050
0.0004 0.1218 0.000017
0.0004 0.122 0.000100
0.0004 0.1222 0.000250
0.0004 0.1224 0.000267
0.0004 0.1226 0.000067
0.0004 0.1228 0.000033
0.0004 0.123 0.000017
0.0004 0.1232 0.000017
0.0004 0.1234 0.000000
0.0004 0.1236 0.000067
0.0004 0.1238 0.000017
0.0004 0.124 0.000033
0.0004 0.1242 0.000000
0.0004 0.1244 0.000017
0.0004 0.1246 0.000000
0.0004 0.1248 0.000017
0.0004 0.125 0.000033
0.0004 0.1252 0.000000
0.0004 0.1254 0.000017
0.0004 0.1256 0.000033
0.0004 0.1258 0.000083
0.0004 0.126 0.000317
0.0004 0.1262 0.000067
0.0004 0.1264 0.000000
0.0004 0.1266 0.000083
0.0004 0.1268 0.000050
0.0004 0.127 0.000017
0.0004 0.1272 0.000067
0.0004 0.1274 0.000000
0.0004 0.1276 0.000033
0.0004 0.1278 0.000050
0.0004 0.128 0.000133
0.0004 0.1282 0.000217
0.0004 0.1284 0.000050
0.0004 0.1286 0.000033
0.0004 0.1288 0.000033
0.0004 0.129 0.000033
0.0004 0.1292 0.000033
0.0004 0.1294 0.000050
0.0004 0.1296 0.000067
0.0004 0.1298 0.000067
0.0004 0.13 0.000017
0.0004 0.1302 0.000017
0.0004 0.1304 0.000017
0.0004 0.1306 0.000050
0.0004 0.1308 0.000033
0.0004 0.131 0.000033
0.0004 0.1312 0.000000
0.0004 0.1314 0.000050
0.0004 0.1316 0.000067
0.0004 0.1318 0.000050
0.0004 0.132 0.000067
0.0004 0.1322 0.000083
0.0004 0.1324 0.000183
0.0004 0.1326 0.000033
0.0004 0.1328 0.000067
0.0004 0.133 0.000033
0.0004 0.1332 0.000050
0.0004 0.1334 0.000000
0.0004 0.1336 0.000017
0.0004 0.1338 0.000000
0.0004 0.134 0.000000
0.0004 0.1342 0.000033
0.0004 0.1344 0.000000
0.0004 0.1346 0.000067
0.0004 0.1348 0.000117
0.0004 0.135 0.000050
0.0004 0.1352 0.000033
0.0004 0.1354 0.000050
0.0004 0.1356 0.000033
0.0004 0.1358 0.000033
0.0004 0.136 0.000067
0.0004 0.1362 0.000017
0.0004 0.1364 0.000167
0.0004 0.1366 0.000050
0.0004 0.1368 0.000017
0.0004 0.137 0.000050
0.0004 0.1372 0.000033
0.0004 0.1374 0.000017
0.0004 0.1376 0.000050
0.0004 0.1378 0.000017
0.0004 0.138 0.000033
0.0004 0.1382 0.000050
0.0004 0.1384 0.000033
0.0004 0.1386 0.000067
0.0004 0.1388 0.000050
0.0004 0.139 0.000033
0.0004 0.1392 0.000100
0.0004 0.1394 0.000067
0.0004 0.1396 0.000067
0.0004 0.1398 0.000017
0.0004 0.14 0.000000
0.0004 0.1402 0.000017
0.0004 0.1404 0.000017
0.0004 0.1406 0.000017
0.0004 0.1408 0.000033
0.0004 0.141 0.000100
0.0004 0.1412 0.000167
0.0004 0.1414 0.000350
0.0004 0.1416 0.000283
0.0004 0.1418 0.000067
0.0004 0.142 0.000050
0.0004 0.1422 0.000317
0.0004 0.1424 0.000217
0.0004 0.1426 0.000150
0.0004 0.1428 0.000383
0.0004 0.143 0.000150
0.0004 0.1432 0.000100
0.0004 0.1434 0.000133
0.0004 0.1436 0.000083
0.0004 0.1438 0.000083
0.0004 0.144 0.000083
0.0004 0.1442 0.000050
0.0004 0.1444 0.000017
0.0004 0.1446 0.000033
0.0004 0.1448 0.000050
0.0004 0.145 0.000033
0.0004 0.1452 0.000033
0.0004 0.1454 0.000033
0.0004 0.1456 0.000067
0.0004 0.1458 0.000083
0.0004 0.146 0.000067
0.0004 0.1462 0.000083
0.0004 0.1464 0.000050
0.0004 0.1466 0.000067
0.0004 0.1468 0.000067
0.0004 0.147 0.000033
0.0004 0.1472 0.000117
0.0004 0.1474 0.000217
0.0004 0.1476 0.000033
0.0004 0.1478 0.000033
0.0004 0.148 0.000033
0.0004 0.1482 0.000067
0.0004 0.1484 0.000017
0.0004 0.1486 0.000017
0.0004 0.1488 0.000033
0.0004 0.149 0.000000
0.0004 0.1492 0.000000
0.0004 0.1494 0.000050
0.0004 0.1496 0.000100
0.0004 0.1498 0.000067
0.0004 0.15 0.000033
0.0004 0.1502 0.000017
0.0004 0.1504 0.000017
0.0004 0.1506 0.000017
0.0004 0.1508 0.000017
0.0004 0.151 0.000017
0.0004 0.1512 0.000017
0.0004 0.1514 0.000033
0.0004 0.1516 0.000067
0.0004 0.1518 0.000050
0.0004 0.152 0.000133
0.0004 0.1522 0.000083
0.0004 0.1524 0.000083
0.0004 0.1526 0.000083
0.0004 0.1528 0.000017
0.0004 0.153 0.000033
0.0004 0.1532 0.000017
0.0004 0.1534 0.000000
0.0004 0.1536 0.000033
0.0004 0.1538 0.000017
0.0004 0.154 0.000083
0.0004 0.1542 0.000067
0.0004 0.1544 0.000167
0.0004 0.1546 0.000050
0.0004 0.1548 0.000183
0.0004 0.155 0.000100
0.0004 0.1552 0.000017
0.0004 0.1554 0.000100
0.0004 0.1556 0.000067
0.0004 0.1558 0.000033
0.0004 0.156 0.000017
0.0004 0.1562 0.000050
0.0004 0.1564 0.000017
0.0004 0.1566 0.000083
0.0004 0.1568 0.000050
0.0004 0.157 0.000050
0.0004 0.1572 0.000017
0.0004 0.1574 0.000217
0.0004 0.1576 0.000050
0.0004 0.1578 0.000033
0.0004 0.158 0.000050
0.0004 0.1582 0.000117
0.0004 0.1584 0.000083
0.0004 0.1586 0.000383
0.0004 0.1588 0.000333
0.0004 0.159 0.000217
0.0004 0.1592 0.000100
0.0004 0.1594 0.000033
0.0004 0.1596 0.000000
0.0004 0.1598 0.000050
0.0004 0.16 0.000000
0.0004 0.1602 0.000017
0.0004 0.1604 0.000050
0.0004 0.1606 0.000017
0.0004 0.1608 0.000050
0.0004 0.161 0.000033
0.0004 0.1612 0.000133
0.0004 0.1614 0.000133
0.0004 0.1616 0.000517
0.0004 0.1618 0.000083
0.0004 0.162 0.000100
0.0004 0.1622 0.000133
0.0004 0.1624 0.000083
0.0004 0.1626 0.000083
0.0004 0.1628 0.000017
0.0004 0.163 0.000017
0.0004 0.1632 0.000067
0.0004 0.1634 0.000067
0.0004 0.1636 0.000150
0.0004 0.1638 0.000067
0.0004 0.164 0.000083
0.0004 0.1642 0.000067
0.0004 0.1644 0.000067
0.0004 0.1646 0.000100
0.0004 0.1648 0.000000
0.0004 0.165 0.000050
0.0004 0.1652 0.000083
0.0004 0.1654 0.000067
0.0004 0.1656 0.000067
0.0004 0.1658 0.000100
0.0004 0.166 0.000150
0.0004 0.1662 0.000183
0.0004 0.1664 0.000250
0.0004 0.1666 0.000200
0.0004 0.1668 0.000283
0.0004 0.167 0.000133
0.0004 0.1672 0.000150
0.0004 0.1674 0.000067
0.0004 0.1676 0.000050
0.0004 0.1678 0.000067
0.0004 0.168 0.000050
0.0004 0.1682 0.000083
0.0004 0.1684 0.000083
0.0004 0.1686 0.000017
0.0004 0.1688 0.000000
0.0004 0.169 0.000000
0.0004 0.1692 0.000083
0.0004 0.1694 0.000100
0.0004 0.1696 0.000467
0.0004 0.1698 0.000667
0.0004 0.17 0.000100
0.0004 0.1702 0.000117
0.0004 0.1704 0.000000
0.0004 0.1706 0.000083
0.0004 0.1708 0.000050
0.0004 0.171 0.000000
0.0004 0.1712 0.000017
0.0004 0.1714 0.000033
0.0004 0.1716 0.000017
0.0004 0.1718 0.000000
0.0004 0.172 0.000000
0.0004 0.1722 0.000033
0.0004 0.1724 0.000083
0.0004 0.1726 0.000033
0.0004 0.1728 0.000033
0.0004 0.173 0.000033
0.0004 0.1732 0.000000
0.0004 0.1734 0.000050
0.0004 0.1736 0.000083
0.0004 0.1738 0.000100
0.0004 0.174 0.000133
0.0004 0.1742 0.000133
0.0004 0.1744 0.000050
0.0004 0.1746 0.000133
0.0004 0.1748 0.000067
0.0004 0.175 0.000133
0.0004 0.1752 0.000067
0.0004 0.1754 0.000150
0.0004 0.1756 0.000283
0.0004 0.1758 0.000050
0.0004 0.176 0.000133
0.0004 0.1762 0.000083
0.0004 0.1764 0.000083
0.0004 0.1766 0.000017
0.0004 0.1768 0.000050
0.0004 0.177 0.000083
0.0004 0.1772 0.000117
0.0004 0.1774 0.000067
0.0004 0.1776 0.000017
0.0004 0.1778 0.000050
0.0004 0.178 0.000050
0.0004 0.1782 0.000100
0.0004 0.1784 0.000033
0.0004 0.1786 0.000067
0.0004 0.1788 0.000233
0.0004 0.179 0.000150
0.0004 0.1792 0.000117
0.0004 0.1794 0.000200
0.0004 0.1796 0.000067
0.0004 0.1798 0.000100
0.0004 0.18 0.000333
0.0004 0.1802 0.000050
0.0004 0.1804 0.000033
0.0004 0.1806 0.000050
0.0004 0.1808 0.000050
0.0004 0.181 0.000000
0.0004 0.1812 0.000050
0.0004 0.1814 0.000033
0.0004 0.1816 0.000033
0.0004 0.1818 0.000033
0.0004 0.182 0.000050
0.0004 0.1822 0.000067
0.0004 0.1824 0.000067
0.0004 0.1826 0.000100
0.0004 0.1828 0.000083
0.0004 0.183 0.000050
0.0004 0.1832 0.000050
0.0004 0.1834 0.000067
0.0004 0.1836 0.000100
0.0004 0.1838 0.000100
0.0004 0.184 0.000083
0.0004 0.1842 0.000067
0.0004 0.1844 0.000017
0.0004 0.1846 0.000033
0.0004 0.1848 0.000083
0.0004 0.185 0.000050
0.0004 0.1852 0.000050
0.0004 0.1854 0.000100
0.0004 0.1856 0.000217
0.0004 0.1858 0.000200
0.0004 0.186 0.000350
0.0004 0.1862 0.000517
0.0004 0.1864 0.000200
0.0004 0.1866 0.000067
0.0004 0.1868 0.000050
0.0004 0.187 0.000050
0.0004 0.1872 0.000067
0.0004 0.1874 0.000083
0.0004 0.1876 0.000133
0.0004 0.1878 0.000083
0.0004 0.188 0.000067
0.0004 0.1882 0.000067
0.0004 0.1884 0.000083
0.0004 0.1886 0.000067
0.0004 0.1888 0.000050
0.0004 0.189 0.000100
0.0004 0.1892 0.000167
0.0004 0.1894 0.000067
0.0004 0.1896 0.000067
0.0004 0.1898 0.000033
0.0004 0.19 0.000050
0.0004 0.1902 0.000000
0.0004 0.1904 0.000100
0.0004 0.1906 0.000250
0.0004 0.1908 0.000067
0.0004 0.191 0.000000
0.0004 0.1912 0.000033
0.0004 0.1914 0.000083
0.0004 0.1916 0.000150
0.0004 0.1918 0.000067
0.0004 0.192 0.000083
0.0004 0.1922 0.000050
0.0004 0.1924 0.000117
0.0004 0.1926 0.000033
0.0004 0.1928 0.000017
0.0004 0.193 0.000050
0.0004 0.1932 0.000067
0.0004 0.1934 0.000083
0.0004 0.1936 0.000033
0.0004 0.1938 0.000050
0.0004 0.194 0.000033
0.0004 0.1942 0.000033
0.0004 0.1944 0.000017
0.0004 0.1946 0.000050
0.0004 0.1948 0.000050
0.0004 0.195 0.000100
0.0004 0.1952 0.000083
0.0004 0.1954 0.000083
0.0004 0.1956 0.000017
0.0004 0.1958 0.000117
0.0004 0.196 0.000033
0.0004 0.1962 0.000050
0.0004 0.1964 0.000017
0.0004 0.1966 0.000000
0.0004 0.1968 0.000000
0.0004 0.197 0.000050
0.0004 0.1972 0.000050
0.0004 0.1974 0.000050
0.0004 0.1976 0.000067
0.0004 0.1978 0.000017
0.0004 0.198 0.000067
0.0004 0.1982 0.000033
0.0004 0.1984 0.000183
0.0004 0.1986 0.000067
0.0004 0.1988 0.000083
0.0004 0.199 0.000067
0.0004 0.1992 0.000033
0.0004 0.1994 0.000117
0.0004 0.1996 0.000133
0.0004 0.1998 0.000583
0.0004 0.2 0.000050
0.0004 0.2002 0.000117
0.0004 0.2004 0.000033
0.0004 0.2006 0.000017
0.0004 0.2008 0.000067
0.0004 0.201 0.000067
0.0004 0.2012 0.000100
0.0004 0.2014 0.000100
0.0004 0.2016 0.000050
0.0004 0.2018 0.000150
0.0004 0.202 0.000167
0.0004 0.2022 0.000233
0.0004 0.2024 0.000250
0.0004 0.2026 0.000017
0.0004 0.2028 0.000083
0.0004 0.203 0.000083
0.0004 0.2032 0.000117
0.0004 0.2034 0.000033
0.0004 0.2036 0.000000
0.0004 0.2038 0.000033
0.0004 0.204 0.000000
0.0004 0.2042 0.000017
0.0004 0.2044 0.000000
0.0004 0.2046 0.000267
0.0004 0.2048 0.000117
0.0004 0.205 0.000083
0.0004 0.2052 0.000083
0.0004 0.2054 0.000133
0.0004 0.2056 0.000067
0.0004 0.2058 0.000117
0.0004 0.206 0.000100
0.0004 0.2062 0.000083
0.0004 0.2064 0.000033
0.0004 0.2066 0.000067
0.0004 0.2068 0.000017
0.0004 0.207 0.000200
0.0004 0.2072 0.000100
0.0004 0.2074 0.000033
0.0004 0.2076 0.000083
0.0004 0.2078 0.000050
0.0004 0.208 0.000033
0.0004 0.2082 0.000150
0.0004 0.2084 0.000083
0.0004 0.2086 0.000183
0.0004 0.2088 0.000083
0.0004 0.209 0.000033
0.0004 0.2092 0.000033
0.0004 0.2094 0.000067
0.0004 0.2096 0.000067
0.0004 0.2098 0.000067
0.0004 0.21 0.000100
0.0004 0.2102 0.000067
0.0004 0.2104 0.000050
0.0004 0.2106 0.000167
0.0004 0.2108 0.000117
0.0004 0.211 0.000200
0.0004 0.2112 0.000100
0.0004 0.2114 0.000100
0.0004 0.2116 0.000017
0.0004 0.2118 0.000067
0.0004 0.212 0.000067
0.0004 0.2122 0.000033
0.0004 0.2124 0.000083
0.0004 0.2126 0.000067
0.0004 0.2128 0.000000
0.0004 0.213 0.000017
0.0004 0.2132 0.000017
0.0004 0.2134 0.000033
0.0004 0.2136 0.000083
0.0004 0.2138 0.000067
0.0004 0.214 0.000050
0.0004 0.2142 0.000017
0.0004 0.2144 0.000067
0.0004 0.2146 0.000033
0.0004 0.2148 0.000000
0.0004 0.215 0.000000
0.0004 0.2152 0.000017
0.0004 0.2154 0.000050
0.0004 0.2156 0.000017
0.0004 0.2158 0.000033
0.0004 0.216 0.000050
0.0004 0.2162 0.000017
0.0004 0.2164 0.000017
0.0004 0.2166 0.000033
0.0004 0.2168 0.000017
0.0004 0.217 0.000017
0.0004 0.2172 0.000083
0.0004 0.2174 0.000083
0.0004 0.2176 0.000083
0.0004 0.2178 0.000033
0.0004 0.218 0.000050
0.0004 0.2182 0.000033
0.0004 0.2184 0.000050
0.0004 0.2186 0.000017
0.0004 0.2188 0.000017
0.0004 0.219 0.000033
0.0004 0.2192 0.000083
0.0004 0.2194 0.000050
0.0004 0.2196 0.000067
0.0004 0.2198 0.000100
0.0004 0.22 0.000033
0.0004 0.2202 0.000033
0.0004 0.2204 0.000033
0.0004 0.2206 0.000033
0.0004 0.2208 0.000050
0.0004 0.221 0.000067
0.0004 0.2212 0.000033
0.0004 0.2214 0.000050
0.0004 0.2216 0.000000
0.0004 0.2218 0.000050
0.0004 0.222 0.000033
0.0004 0.2222 0.000200
0.0004 0.2224 0.000850
0.0004 0.2226 0.000717
0.0004 0.2228 0.000100
0.0004 0.223 0.000117
0.0004 0.2232 0.000067
0.0004 0.2234 0.000033
0.0004 0.2236 0.000050
0.0004 0.2238 0.000017
0.0004 0.224 0.000050
0.0004 0.2242 0.000033
0.0004 0.2244 0.000017
0.0004 0.2246 0.000033
0.0004 0.2248 0.000033
0.0004 0.225 0.000017
0.0004 0.2252 0.000033
0.0004 0.2254 0.000067
0.0004 0.2256 0.000017
0.0004 0.2258 0.000033
0.0004 0.226 0.000000
0.0004 0.2262 0.000033
0.0004 0.2264 0.000033
0.0004 0.2266 0.000017
0.0004 0.2268 0.000017
0.0004 0.227 0.000017
0.0004 0.2272 0.000033
0.0004 0.2274 0.000017
0.0004 0.2276 0.000050
0.0004 0.2278 0.000017
0.0004 0.228 0.000050
0.0004 0.2282 0.000017
0.0004 0.2284 0.000050
0.0004 0.2286 0.000050
0.0004 0.2288 0.000083
0.0004 0.229 0.000067
0.0004 0.2292 0.000017
0.0004 0.2294 0.000017
0.0004 0.2296 0.000083
0.0004 0.2298 0.000033
0.0004 0.23 0.000000
0.0004 0.2302 0.000017
0.0004 0.2304 0.000000
0.0004 0.2306 0.000033
0.0004 0.2308 0.000033
0.0004 0.231 0.000033
0.0004 0.2312 0.000050
0.0004 0.2314 0.000033
0.0004 0.2316 0.000067
0.0004 0.2318 0.000017
0.0004 0.232 0.000017
0.0004 0.2322 0.000033
0.0004 0.2324 0.000000
0.0004 0.2326 0.000067
0.0004 0.2328 0.000050
0.0004 0.233 0.000017
0.0004 0.2332 0.000017
0.0004 0.2334 0.000017
0.0004 0.2336 0.000033
0.0004 0.2338 0.000017
0.0004 0.234 0.000050
0.0004 0.2342 0.000017
0.0004 0.2344 0.000000
0.0004 0.2346 0.000017
0.0004 0.2348 0.000000
0.0004 0.235 0.000017
0.0004 0.2352 0.000033
0.0004 0.2354 0.000083
0.0004 0.2356 0.000050
0.0004 0.2358 0.000200
0.0004 0.236 0.000600
0.0004 0.2362 0.000117
0.0004 0.2364 0.000050
0.0004 0.2366 0.000100
0.0004 0.2368 0.000000
0.0004 0.237 0.000033
0.0004 0.2372 0.000000
0.0004 0.2374 0.000017
0.0004 0.2376 0.000000
0.0004 0.2378 0.000100
0.0004 0.238 0.000517
0.0004 0.2382 0.000033
0.0004 0.2384 0.000017
0.0004 0.2386 0.000050
0.0004 0.2388 0.000117
0.0004 0.239 0.000067
0.0004 0.2392 0.000000
0.0004 0.2394 0.000033
0.0004 0.2396 0.000067
0.0004 0.2398 0.000067
0.0004 0.24 0.000067
0.0004 0.2402 0.000033
0.0004 0.2404 0.000017
0.0004 0.2406 0.000033
0.0004 0.2408 0.000000
0.0004 0.241 0.000067
0.0004 0.2412 0.000300
0.0004 0.2414 0.000750
0.0004 0.2416 0.000183
0.0004 0.2418 0.000000
0.0004 0.242 0.000000
0.0004 0.2422 0.000000
0.0004 0.2424 0.000033
0.0004 0.2426 0.000017
0.0004 0.2428 0.000017
0.0004 0.243 0.000050
0.0004 0.2432 0.000050
0.0004 0.2434 0.000067
0.0004 0.2436 0.000017
0.0004 0.2438 0.000017
0.0004 0.244 0.000000
0.0004 0.2442 0.000000
0.0004 0.2444 0.000000
0.0004 0.2446 0.000017
0.0004 0.2448 0.000000
0.0004 0.245 0.000050
0.0004 0.2452 0.000050
0.0004 0.2454 0.000067
0.0004 0.2456 0.000017
0.0004 0.2458 0.000017
0.0004 0.246 0.000017
0.0004 0.2462 0.000033
0.0004 0.2464 0.000067
0.0004 0.2466 0.000133
0.0004 0.2468 0.000050
0.0004 0.247 0.000150
0.0004 0.2472 0.000033
0.0004 0.2474 0.000067
0.0004 0.2476 0.000050
0.0004 0.2478 0.000033
0.0004 0.248 0.000033
0.0004 0.2482 0.000067
0.0004 0.2484 0.000067
0.0004 0.2486 0.000017
0.0004 0.2488 0.000033
0.0004 0.249 0.000050
0.0004 0.2492 0.000050
0.0004 0.2494 0.000017
0.0004 0.2496 0.000017
0.0004 0.2498 0.000067
0.0006 0 0.038833
0.0006 0.0002 0.070250
0.0006 0.0004 0.324533
0.0006 0.0006 0.000000
0.0006 0.0008 0.325733
0.0006 0.001 0.071300
0.0006 0.0012 0.032367
0.0006 0.0014 0.019883
0.0006 0.0016 0.016267
0.0006 0.0018 0.016133
0.0006 0.002 0.013350
0.0006 0.0022 0.008983
0.0006 0.0024 0.008083
0.0006 0.0026 0.004317
0.0006 0.0028 0.001983
0.0006 0.003 0.002317
0.0006 0.0032 0.002317
0.0006 0.0034 0.004333
0.0006 0.0036 0.005067
0.0006 0.0038 0.003017
0.0006 0.004 0.003850
0.0006 0.0042 0.003233
0.0006 0.0044 0.004317
0.0006 0.0046 0.004367
0.0006 0.0048 0.002517
0.0006 0.005 0.000900
0.0006 0.0052 0.000950
0.0006 0.0054 0.001067
0.0006 0.0056 0.001367
0.0006 0.0058 0.000633
0.0006 0.006 0.000517
0.0006 0.0062 0.000283
0.0006 0.0064 0.000250
0.0006 0.0066 0.000200
0.0006 0.0068 0.000267
0.0006 0.007 0.000250
0.0006 0.0072 0.000367
0.0006 0.0074 0.000400
0.0006 0.0076 0.000300
0.0006 0.0078 0.000167
0.0006 0.008 0.000133
0.0006 0.0082 0.000200
0.0006 0.0084 0.000233
0.0006 0.0086 0.000300
0.0006 0.0088 0.000467
0.0006 0.009 0.000350
0.0006 0.0092 0.000300
0.0006 0.0094 0.000183
0.0006 0.0096 0.000267
0.0006 0.0098 0.000783
0.0006 0.01 0.000417
0.0006 0.0102 0.000433
0.0006 0.0104 0.000367
0.0006 0.0106 0.000433
0.0006 0.0108 0.000417
0.0006 0.011 0.000267
0.0006 0.0112 0.000167
0.0006 0.0114 0.000183
0.0006 0.0116 0.000833
0.0006 0.0118 0.000350
0.0006 0.012 0.000250
0.0006 0.0122 0.000200
0.0006 0.0124 0.000250
0.0006 0.0126 0.000217
0.0006 0.0128 0.000833
0.0006 0.013 0.000467
0.0006 0.0132 0.000150
0.0006 0.0134 0.000117
0.0006 0.0136 0.000167
0.0006 0.0138 0.000100
0.0006 0.014 0.000333
0.0006 0.0142 0.000900
0.0006 0.0144 0.000550
0.0006 0.0146 0.000783
0.0006 0.0148 0.000217
0.0006 0.015 0.000833
0.0006 0.0152 0.000383
0.0006 0.0154 0.000683
0.0006 0.0156 0.000217
0.0006 0.0158 0.000933
0.0006 0.016 0.000300
0.0006 0.0162 0.000250
0.0006 0.0164 0.000150
0.0006 0.0166 0.000117
0.0006 0.0168 0.000217
0.0006 0.017 0.000267
0.0006 0.0172 0.000467
0.0006 0.0174 0.000333
0.0006 0.0176 0.000467
0.0006 0.0178 0.000250
0.0006 0.018 0.000383
0.0006 0.0182 0.000933
0.0006 0.0184 0.000533
0.0006 0.0186 0.000133
0.0006 0.0188 0.000183
0.0006 0.019 0.001167
0.0006 0.0192 0.000217
0.0006 0.0194 0.000150
0.0006 0.0196 0.000183
0.0006 0.0198 0.000083
0.0006 0.02 0.000250
0.0006 0.0202 0.000183
0.0006 0.0204 0.000267
0.0006 0.0206 0.000283
0.0006 0.0208 0.000133
0.0006 0.021 0.000167
0.0006 0.0212 0.000150
0.0006 0.0214 0.000100
0.0006 0.0216 0.000150
0.0006 0.0218 0.000283
0.0006 0.022 0.001200
0.0006 0.0222 0.000317
0.0006 0.0224 0.000767
0.0006 0.0226 0.000283
0.0006 0.0228 0.000150
0.0006 0.023 0.000133
0.0006 0.0232 0.000233
0.0006 0.0234 0.000067
0.0006 0.0236 0.000083
0.0006 0.0238 0.000083
0.0006 0.024 0.000300
0.0006 0.0242 0.000200
0.0006 0.0244 0.000150
0.0006 0.0246 0.000100
0.0006 0.0248 0.000133
0.0006 0.025 0.000150
0.0006 0.0252 0.000133
0.0006 0.0254 0.000100
0.0006 0.0256 0.000117
0.0006 0.0258 0.000100
0.0006 0.026 0.000183
0.0006 0.0262 0.000117
0.0006 0.0264 0.000083
0.0006 0.0266 0.000133
0.0006 0.0268 0.000217
0.0006 0.027 0.000200
0.0006 0.0272 0.000300
0.0006 0.0274 0.000433
0.0006 0.0276 0.000400
0.0006 0.0278 0.000250
0.0006 0.028 0.000183
0.0006 0.0282 0.000100
0.0006 0.0284 0.000033
0.0006 0.0286 0.000033
0.0006 0.0288 0.000050
0.0006 0.029 0.000117
0.0006 0.0292 0.001400
0.0006 0.0294 0.000233
0.0006 0.0296 0.000217
0.0006 0.0298 0.000150
0.0006 0.03 0.000600
0.0006 0.0302 0.000217
0.0006 0.0304 0.000017
0.0006 0.0306 0.000100
0.0006 0.0308 0.000050
0.0006 0.031 0.000117
0.0006 0.0312 0.000283
0.0006 0.0314 0.000133
0.0006 0.0316 0.000083
0.0006 0.0318 0.000117
0.0006 0.032 0.000133
0.0006 0.0322 0.000050
0.0006 0.0324 0.000117
0.0006 0.0326 0.000333
0.0006 0.0328 0.000700
0.0006 0.033 0.000300
0.0006 0.0332 0.000117
0.0006 0.0334 0.000100
0.0006 0.0336 0.000067
0.0006 0.0338 0.000133
0.0006 0.034 0.000050
0.0006 0.0342 0.000017
0.0006 0.0344 0.000067
0.0006 0.0346 0.000133
0.0006 0.0348 0.000067
0.0006 0.035 0.000017
0.0006 0.0352 0.000050
0.0006 0.0354 0.000050
0.0006 0.0356 0.000083
0.0006 0.0358 0.000183
0.0006 0.036 0.000767
0.0006 0.0362 0.000150
0.0006 0.0364 0.000083
0.0006 0.0366 0.000050
0.0006 0.0368 0.000117
0.0006 0.037 0.000033
0.0006 0.0372 0.000033
0.0006 0.0374 0.000000
0.0006 0.0376 0.000083
0.0006 0.0378 0.000100
0.0006 0.038 0.000050
0.0006 0.0382 0.000033
0.0006 0.0384 0.000100
0.0006 0.0386 0.000150
0.0006 0.0388 0.000583
0.0006 0.039 0.000133
0.0006 0.0392 0.000133
0.0006 0.0394 0.000117
0.0006 0.0396 0.000150
0.0006 0.0398 0.000067
0.0006 0.04 0.000050
0.0006 0.0402 0.000050
0.0006 0.0404 0.000017
0.0006 0.0406 0.000067
0.0006 0.0408 0.000033
0.0006 0.041 0.000100
0.0006 0.0412 0.000017
0.0006 0.0414 0.000117
0.0006 0.0416 0.000033
0.0006 0.0418 0.000117
0.0006 0.042 0.000083
0.0006 0.0422 0.000067
0.0006 0.0424 0.000067
0.0006 0.0426 0.000050
0.0006 0.0428 0.000050
0.0006 0.043 0.000117
0.0006 0.0432 0.000350
0.0006 0.0434 0.000133
0.0006 0.0436 0.000067
0.0006 0.0438 0.000000
0.0006 0.044 0.000000
0.0006 0.0442 0.000067
0.0006 0.0444 0.000067
0.0006 0.0446 0.000100
0.0006 0.0448 0.000100
0.0006 0.045 0.000100
0.0006 0.0452 0.000167
0.0006 0.0454 0.000183
0.0006 0.0456 0.000050
0.0006 0.0458 0.000083
0.0006 0.046 0.000067
0.0006 0.0462 0.000083
0.0006 0.0464 0.000050
0.0006 0.0466 0.000050
0.0006 0.0468 0.000083
0.0006 0.047 0.000217
0.0006 0.0472 0.000683
0.0006 0.0474 0.000517
0.0006 0.0476 0.000117
0.0006 0.0478 0.000083
0.0006 0.048 0.000500
0.0006 0.0482 0.000217
0.0006 0.0484 0.000217
0.0006 0.0486 0.000117
0.0006 0.0488 0.000017
0.0006 0.049 0.000033
0.0006 0.0492 0.000100
0.0006 0.0494 0.000100
0.0006 0.0496 0.000050
0.0006 0.0498 0.000067
0.0006 0.05 0.000017
0.0006 0.0502 0.000050
0.0006 0.0504 0.000000
0.0006 0.0506 0.000050
0.0006 0.0508 0.000033
0.0006 0.051 0.000033
0.0006 0.0512 0.000067
0.0006 0.0514 0.000083
0.0006 0.0516 0.000083
0.0006 0.0518 0.000117
0.0006 0.052 0.000083
0.0006 0.0522 0.000133
0.0006 0.0524 0.000083
0.0006 0.0526 0.000083
0.0006 0.0528 0.000133
0.0006 0.053 0.000300
0.0006 0.0532 0.000183
0.0006 0.0534 0.000433
0.0006 0.0536 0.000067
0.0006 0.0538 0.000083
0.0006 0.054 0.000100
0.0006 0.0542 0.000117
0.0006 0.0544 0.000083
0.0006 0.0546 0.000100
0.0006 0.0548 0.000100
0.0006 0.055 0.000133
0.0006 0.0552 0.000067
0.0006 0.0554 0.000117
0.0006 0.0556 0.000083
0.0006 0.0558 0.000033
0.0006 0.056 0.000083
0.0006 0.0562 0.000383
0.0006 0.0564 0.000217
0.0006 0.0566 0.000083
0.0006 0.0568 0.000100
0.0006 0.057 0.000133
0.0006 0.0572 0.000050
0.0006 0.0574 0.000367
0.0006 0.0576 0.000317
0.0006 0.0578 0.000717
0.0006 0.058 0.000217
0.0006 0.0582 0.000100
0.0006 0.0584 0.000033
0.0006 0.0586 0.000050
0.0006 0.0588 0.000050
0.0006 0.059 0.000033
0.0006 0.0592 0.000050
0.0006 0.0594 0.000067
0.0006 0.0596 0.000050
0.0006 0.0598 0.000083
0.0006 0.06 0.000133
0.0006 0.0602 0.000167
0.0006 0.0604 0.000150
0.0006 0.0606 0.000050
0.0006 0.0608 0.000050
0.0006 0.061 0.000050
0.0006 0.0612 0.000117
0.0006 0.0614 0.000100
0.0006 0.0616 0.000150
0.0006 0.0618 0.000467
0.0006 0.062 0.000367
0.0006 0.0622 0.000067
0.0006 0.0624 0.000033
0.0006 0.0626 0.000033
0.0006 0.0628 0.000017
0.0006 0.063 0.000017
0.0006 0.0632 0.000033
0.0006 0.0634 0.000033
0.0006 0.0636 0.000033
0.0006 0.0638 0.000033
0.0006 0.064 0.000033
0.0006 0.0642 0.000017
0.0006 0.0644 0.000033
0.0006 0.0646 0.000083
0.0006 0.0648 0.000017
0.0006 0.065 0.000017
0.0006 0.0652 0.000100
0.0006 0.0654 0.000017
0.0006 0.0656 0.000000
0.0006 0.0658 0.000067
0.0006 0.066 0.000050
0.0006 0.0662 0.000100
0.0006 0.0664 0.000200
0.0006 0.0666 0.000117
0.0006 0.0668 0.000083
0.0006 0.067 0.000067
0.0006 0.0672 0.000050
0.0006 0.0674 0.000083
0.0006 0.0676 0.000050
0.0006 0.0678 0.000100
0.0006 0.068 0.000133
0.0006 0.0682 0.000150
0.0006 0.0684 0.000050
0.0006 0.0686 0.000000
0.0006 0.0688 0.000050
0.0006 0.069 0.000050
0.0006 0.0692 0.000217
0.0006 0.0694 0.000200
0.0006 0.0696 0.000183
0.0006 0.0698 0.000100
0.0006 0.07 0.000050
0.0006 0.0702 0.000033
0.0006 0.0704 0.000033
0.0006 0.0706 0.000083
0.0006 0.0708 0.000033
0.0006 0.071 0.000017
0.0006 0.0712 0.000000
0.0006 0.0714 0.000017
0.0006 0.0716 0.000017
0.0006 0.0718 0.000000
0.0006 0.072 0.000033
0.0006 0.0722 0.000050
0.0006 0.0724 0.000050
0.0006 0.0726 0.000033
0.0006 0.0728 0.000033
0.0006 0.073 0.000067
0.0006 0.0732 0.000050
0.0006 0.0734 0.000033
0.0006 0.0736 0.000017
0.0006 0.0738 0.000017
0.0006 0.074 0.000000
0.0006 0.0742 0.000000
0.0006 0.0744 0.000017
0.0006 0.0746 0.000050
0.0006 0.0748 0.000150
0.0006 0.075 0.000050
0.0006 0.0752 0.000083
0.0006 0.0754 0.000117
0.0006 0.0756 0.000050
0.0006 0.0758 0.000050
0.0006 0.076 0.000050
0.0006 0.0762 0.000033
0.0006 0.0764 0.000033
0.0006 0.0766 0.000067
0.0006 0.0768 0.000067
0.0006 0.077 0.000167
0.0006 0.0772 0.000083
0.0006 0.0774 0.000067
0.0006 0.0776 0.000183
0.0006 0.0778 0.000117
0.0006 0.078 0.000033
0.0006 0.0782 0.000050
0.0006 0.0784 0.000117
0.0006 0.0786 0.000117
0.0006 0.0788 0.000133
0.0006 0.079 0.000450
0.0006 0.0792 0.000217
0.0006 0.0794 0.000083
0.0006 0.0796 0.000033
0.0006 0.0798 0.000050
0.0006 0.08 0.000267
0.0006 0.0802 0.000533
0.0006 0.0804 0.000133
0.0006 0.0806 0.000017
0.0006 0.0808 0.000000
0.0006 0.081 0.000150
0.0006 0.0812 0.000133
0.0006 0.0814 0.000083
0.0006 0.0816 0.000067
0.0006 0.0818 0.000067
0.0006 0.082 0.000050
0.0006 0.0822 0.000033
0.0006 0.0824 0.000033
0.0006 0.0826 0.000100
0.0006 0.0828 0.000150
0.0006 0.083 0.000050
0.0006 0.0832 0.000067
0.0006 0.0834 0.000050
0.0006 0.0836 0.000033
0.0006 0.0838 0.000033
0.0006 0.084 0.000017
0.0006 0.0842 0.000000
0.0006 0.0844 0.000033
0.0006 0.0846 0.000017
0.0006 0.0848 0.000017
0.0006 0.085 0.000033
0.0006 0.0852 0.000050
0.0006 0.0854 0.000033
0.0006 0.0856 0.000067
0.0006 0.0858 0.000050
0.0006 0.086 0.000050
0.0006 0.0862 0.000017
0.0006 0.0864 0.000033
0.0006 0.0866 0.000033
0.0006 0.0868 0.000017
0.0006 0.087 0.000033
0.0006 0.0872 0.000000
0.0006 0.0874 0.000083
0.0006 0.0876 0.000017
0.0006 0.0878 0.000050
0.0006 0.088 0.000067
0.0006 0.0882 0.000083
0.0006 0.0884 0.000033
0.0006 0.0886 0.000217
0.0006 0.0888 0.000117
0.0006 0.089 0.000067
0.0006 0.0892 0.000033
0.0006 0.0894 0.000067
0.0006 0.0896 0.000067
0.0006 0.0898 0.000050
0.0006 0.09 0.000050
0.0006 0.0902 0.000017
0.0006 0.0904 0.000033
0.0006 0.0906 0.000067
0.0006 0.0908 0.000033
0.0006 0.091 0.000000
0.0006 0.0912 0.000033
0.0006 0.0914 0.000050
0.0006 0.0916 0.000050
0.0006 0.0918 0.000050
0.0006 0.092 0.000033
0.0006 0.0922 0.000050
0.0006 0.0924 0.000100
0.0006 0.0926 0.000133
0.0006 0.0928 0.000033
0.0006 0.093 0.000050
0.0006 0.0932 0.000150
0.0006 0.0934 0.000217
0.0006 0.0936 0.000800
0.0006 0.0938 0.000050
0.0006 0.094 0.000083
0.0006 0.0942 0.000050
0.0006 0.0944 0.000017
0.0006 0.0946 0.000017
0.0006 0.0948 0.000033
0.0006 0.095 0.000050
0.0006 0.0952 0.000067
0.0006 0.0954 0.000050
0.0006 0.0956 0.000050
0.0006 0.0958 0.000083
0.0006 0.096 0.000033
0.0006 0.0962 0.000050
0.0006 0.0964 0.000133
0.0006 0.0966 0.000517
0.0006 0.0968 0.000117
0.0006 0.097 0.000050
0.0006 0.0972 0.000017
0.0006 0.0974 0.000017
0.0006 0.0976 0.000033
0.0006 0.0978 0.000067
0.0006 0.098 0.000033
0.0006 0.0982 0.000083
0.0006 0.0984 0.000033
0.0006 0.0986 0.000067
0.0006 0.0988 0.000417
0.0006 0.099 0.000117
0.0006 0.0992 0.000017
0.0006 0.0994 0.000050
0.0006 0.0996 0.000033
0.0006 0.0998 0.000050
0.0006 0.1 0.000000
0.0006 0.1002 0.000100
0.0006 0.1004 0.000033
0.0006 0.1006 0.000050
0.0006 0.1008 0.000133
0.0006 0.101 0.000083
0.0006 0.1012 0.000083
0.0006 0.1014 0.000050
0.0006 0.1016 0.000033
0.0006 0.1018 0.000050
0.0006 0.102 0.000033
0.0006 0.1022 0.000000
0.0006 0.1024 0.000083
0.0006 0.1026 0.000067
0.0006 0.1028 0.000100
0.0006 0.103 0.000067
0.0006 0.1032 0.000050
0.0006 0.1034 0.000050
0.0006 0.1036 0.000067
0.0006 0.1038 0.000117
0.0006 0.104 0.000233
0.0006 0.1042 0.000050
0.0006 0.1044 0.000067
0.0006 0.1046 0.000083
0.0006 0.1048 0.000017
0.0006 0.105 0.000017
0.0006 0.1052 0.000083
0.0006 0.1054 0.000100
0.0006 0.1056 0.000250
0.0006 0.1058 0.000083
0.0006 0.106 0.000067
0.0006 0.1062 0.000050
0.0006 0.1064 0.000050
0.0006 0.1066 0.000050
0.0006 0.1068 0.000167
0.0006 0.107 0.000050
0.0006 0.1072 0.000117
0.0006 0.1074 0.000067
0.0006 0.1076 0.000100
0.0006 0.1078 0.000033
0.0006 0.108 0.000017
0.0006 0.1082 0.000083
0.0006 0.1084 0.000050
0.0006 0.1086 0.000150
0.0006 0.1088 0.000133
0.0006 0.109 0.000167
0.0006 0.1092 0.000267
0.0006 0.1094 0.000133
0.0006 0.1096 0.000033
0.0006 0.1098 0.000117
0.0006 0.11 0.000083
0.0006 0.1102 0.000067
0.0006 0.1104 0.000050
0.0006 0.1106 0.000067
0.0006 0.1108 0.000017
0.0006 0.111 0.000133
0.0006 0.1112 0.000100
0.0006 0.1114 0.000150
0.0006 0.1116 0.000150
0.0006 0.1118 0.000017
0.0006 0.112 0.000050
0.0006 0.1122 0.000050
0.0006 0.1124 0.000017
0.0006 0.1126 0.000033
0.0006 0.1128 0.000017
0.0006 0.113 0.000017
0.0006 0.1132 0.000033
0.0006 0.1134 0.000033
0.0006 0.1136 0.000050
0.0006 0.1138 0.000050
0.0006 0.114 0.000033
0.0006 0.1142 0.000050
0.0006 0.1144 0.000033
0.0006 0.1146 0.000000
0.0006 0.1148 0.000033
0.0006 0.115 0.000067
0.0006 0.1152 0.000017
0.0006 0.1154 0.000000
0.0006 0.1156 0.000017
0.0006 0.1158 0.000033
0.0006 0.116 0.000033
0.0006 0.1162 0.000033
0.0006 0.1164 0.000000
0.0006 0.1166 0.000067
0.0006 0.1168 0.000133
0.0006 0.117 0.000083
0.0006 0.1172 0.000067
0.0006 0.1174 0.000033
0.0006 0.1176 0.000033
0.0006 0.1178 0.000100
0.0006 0.118 0.000050
0.0006 0.1182 0.000067
0.0006 0.1184 0.000067
0.0006 0.1186 0.000067
0.0006 0.1188 0.000133
0.0006 0.119 0.000483
0.0006 0.1192 0.000167
0.0006 0.1194 0.000033
0.0006 0.1196 0.000050
0.0006 0.1198 0.000033
0.0006 0.12 0.000083
0.0006 0.1202 0.000000
0.0006 0.1204 0.000083
0.0006 0.1206 0.000017
0.0006 0.1208 0.000033
0.0006 0.121 0.000000
0.0006 0.1212 0.000033
0.0006 0.1214 0.000050
0.0006 0.1216 0.000000
0.0006 0.1218 0.000033
0.0006 0.122 0.000033
0.0006 0.1222 0.000067
0.0006 0.1224 0.000083
0.0006 0.1226 0.000033
0.0006 0.1228 0.000067
0.0006 0.123 0.000033
0.0006 0.1232 0.000017
0.0006 0.1234 0.000017
0.0006 0.1236 0.000017
0.0006 0.1238 0.000033
0.0006 0.124 0.000083
0.0006 0.1242 0.000033
0.0006 0.1244 0.000000
0.0006 0.1246 0.000050
0.0006 0.1248 0.000017
0.0006 0.125 0.000017
0.0006 0.1252 0.000000
0.0006 0.1254 0.000017
0.0006 0.1256 0.000000
0.0006 0.1258 0.000017
0.0006 0.126 0.000050
0.0006 0.1262 0.000083
0.0006 0.1264 0.000050
0.0006 0.1266 0.000033
0.0006 0.1268 0.000033
0.0006 0.127 0.000033
0.0006 0.1272 0.000050
0.0006 0.1274 0.000017
0.0006 0.1276 0.000017
0.0006 0.1278 0.000133
0.0006 0.128 0.000067
0.0006 0.1282 0.000117
0.0006 0.1284 0.000033
0.0006 0.1286 0.000000
0.0006 0.1288 0.000017
0.0006 0.129 0.000017
0.0006 0.1292 0.000000
0.0006 0.1294 0.000017
0.0006 0.1296 0.000017
0.0006 0.1298 0.000017
0.0006 0.13 0.000050
0.0006 0.1302 0.000017
0.0006 0.1304 0.000000
0.0006 0.1306 0.000033
0.0006 0.1308 0.000017
0.0006 0.131 0.000050
0.0006 0.1312 0.000050
0.0006 0.1314 0.000067
0.0006 0.1316 0.000017
0.0006 0.1318 0.000050
0.0006 0.132 0.000033
0.0006 0.1322 0.000033
0.0006 0.1324 0.000533
0.0006 0.1326 0.000117
0.0006 0.1328 0.000017
0.0006 0.133 0.000017
0.0006 0.1332 0.000083
0.0006 0.1334 0.000067
0.0006 0.1336 0.000033
0.0006 0.1338 0.000050
0.0006 0.134 0.000033
0.0006 0.1342 0.000017
0.0006 0.1344 0.000050
0.0006 0.1346 0.000067
0.0006 0.1348 0.000617
0.0006 0.135 0.000150
0.0006 0.1352 0.000033
0.0006 0.1354 0.000050
0.0006 0.1356 0.000050
0.0006 0.1358 0.000017
0.0006 0.136 0.000500
0.0006 0.1362 0.000217
0.0006 0.1364 0.000050
0.0006 0.1366 0.000017
0.0006 0.1368 0.000050
0.0006 0.137 0.000067
0.0006 0.1372 0.000017
0.0006 0.1374 0.000033
0.0006 0.1376 0.000050
0.0006 0.1378 0.000033
0.0006 0.138 0.000067
0.0006 0.1382 0.000167
0.0006 0.1384 0.000067
0.0006 0.1386 0.000117
0.0006 0.1388 0.000050
0.0006 0.139 0.000017
0.0006 0.1392 0.000117
0.0006 0.1394 0.000217
0.0006 0.1396 0.000533
0.0006 0.1398 0.000050
0.0006 0.14 0.000050
0.0006 0.1402 0.000067
0.0006 0.1404 0.000050
0.0006 0.1406 0.000000
0.0006 0.1408 0.000067
0.0006 0.141 0.000067
0.0006 0.1412 0.000117
0.0006 0.1414 0.000250
0.0006 0.1416 0.000133
0.0006 0.1418 0.000083
0.0006 0.142 0.000100
0.0006 0.1422 0.000200
0.0006 0.1424 0.000183
0.0006 0.1426 0.000133
0.0006 0.1428 0.000100
0.0006 0.143 0.000150
0.0006 0.1432 0.000050
0.0006 0.1434 0.000083
0.0006 0.1436 0.000017
0.0006 0.1438 0.000033
0.0006 0.144 0.000050
0.0006 0.1442 0.000067
0.0006 0.1444 0.000017
0.0006 0.1446 0.000050
0.0006 0.1448 0.000100
0.0006 0.145 0.000033
0.0006 0.1452 0.000083
0.0006 0.1454 0.000100
0.0006 0.1456 0.000067
0.0006 0.1458 0.000100
0.0006 0.146 0.000067
0.0006 0.1462 0.000050
0.0006 0.1464 0.000067
0.0006 0.1466 0.000100
0.0006 0.1468 0.000150
0.0006 0.147 0.000200
0.0006 0.1472 0.000150
0.0006 0.1474 0.000350
0.0006 0.1476 0.000067
0.0006 0.1478 0.000033
0.0006 0.148 0.000067
0.0006 0.1482 0.000067
0.0006 0.1484 0.000033
0.0006 0.1486 0.000017
0.0006 0.1488 0.000017
0.0006 0.149 0.000033
0.0006 0.1492 0.000017
0.0006 0.1494 0.000000
0.0006 0.1496 0.000033
0.0006 0.1498 0.000050
0.0006 0.15 0.000000
0.0006 0.1502 0.000050
0.0006 0.1504 0.000067
0.0006 0.1506 0.000050
0.0006 0.1508 0.000017
0.0006 0.151 0.000000
0.0006 0.1512 0.000050
0.0006 0.1514 0.000017
0.0006 0.1516 0.000017
0.0006 0.1518 0.000017
0.0006 0.152 0.000017
0.0006 0.1522 0.000033
0.0006 0.1524 0.000083
0.0006 0.1526 0.000050
0.0006 0.1528 0.000050
0.0006 0.153 0.000017
0.0006 0.1532 0.000000
0.0006 0.1534 0.000033
0.0006 0.1536 0.000050
0.0006 0.1538 0.000033
0.0006 0.154 0.000083
0.0006 0.1542 0.000067
0.0006 0.1544 0.000100
0.0006 0.1546 0.000033
0.0006 0.1548 0.000150
0.0006 0.155 0.000100
0.0006 0.1552 0.000117
0.0006 0.1554 0.000117
0.0006 0.1556 0.000033
0.0006 0.1558 0.000033
0.0006 0.156 0.000017
0.0006 0.1562 0.000033
0.0006 0.1564 0.000100
0.0006 0.1566 0.000050
0.0006 0.1568 0.000067
0.0006 0.157 0.000100
0.0006 0.1572 0.000033
0.0006 0.1574 0.000017
0.0006 0.1576 0.000000
0.0006 0.1578 0.000017
0.0006 0.158 0.000033
0.0006 0.1582 0.000000
0.0006 0.1584 0.000067
0.0006 0.1586 0.000083
0.0006 0.1588 0.000050
0.0006 0.159 0.000167
0.0006 0.1592 0.000133
0.0006 0.1594 0.000050
0.0006 0.1596 0.000017
0.0006 0.1598 0.000000
0.0006 0.16 0.000033
0.0006 0.1602 0.000017
0.0006 0.1604 0.000050
0.0006 0.1606 0.000100
0.0006 0.1608 0.000017
0.0006 0.161 0.000083
0.0006 0.1612 0.000117
0.0006 0.1614 0.000067
0.0006 0.1616 0.000133
0.0006 0.1618 0.000083
0.0006 0.162 0.000100
0.0006 0.1622 0.000100
0.0006 0.1624 0.000150
0.0006 0.1626 0.000067
0.0006 0.1628 0.000067
0.0006 0.163 0.000100
0.0006 0.1632 0.000117
0.0006 0.1634 0.000100
0.0006 0.1636 0.000100
0.0006 0.1638 0.000133
0.0006 0.164 0.000050
0.0006 0.1642 0.000067
0.0006 0.1644 0.000100
0.0006 0.1646 0.000083
0.0006 0.1648 0.000017
0.0006 0.165 0.000033
0.0006 0.1652 0.000117
0.0006 0.1654 0.000033
0.0006 0.1656 0.000050
0.0006 0.1658 0.000067
0.0006 0.166 0.000067
0.0006 0.1662 0.000233
0.0006 0.1664 0.000800
0.0006 0.1666 0.000483
0.0006 0.1668 0.001617
0.0006 0.167 0.000200
0.0006 0.1672 0.000083
0.0006 0.1674 0.000167
0.0006 0.1676 0.000117
0.0006 0.1678 0.000133
0.0006 0.168 0.000117
0.0006 0.1682 0.000083
0.0006 0.1684 0.000067
0.0006 0.1686 0.000050
0.0006 0.1688 0.000017
0.0006 0.169 0.000083
0.0006 0.1692 0.000167
0.0006 0.1694 0.000117
0.0006 0.1696 0.000083
0.0006 0.1698 0.000083
0.0006 0.17 0.000083
0.0006 0.1702 0.000133
0.0006 0.1704 0.000100
0.0006 0.1706 0.000050
0.0006 0.1708 0.000033
0.0006 0.171 0.000017
0.0006 0.1712 0.000067
0.0006 0.1714 0.000083
0.0006 0.1716 0.000017
0.0006 0.1718 0.000017
0.0006 0.172 0.000033
0.0006 0.1722 0.000067
0.0006 0.1724 0.000067
0.0006 0.1726 0.000100
0.0006 0.1728 0.000483
0.0006 0.173 0.000117
0.0006 0.1732 0.000050
0.0006 0.1734 0.000000
0.0006 0.1736 0.000017
0.0006 0.1738 0.000117
0.0006 0.174 0.000117
0.0006 0.1742 0.000167
0.0006 0.1744 0.000083
0.0006 0.1746 0.000117
0.0006 0.1748 0.000150
0.0006 0.175 0.000083
0.0006 0.1752 0.000183
0.0006 0.1754 0.000117
0.0006 0.1756 0.000150
0.0006 0.1758 0.000000
0.0006 0.176 0.000117
0.0006 0.1762 0.000050
0.0006 0.1764 0.000100
0.0006 0.1766 0.000083
0.0006 0.1768 0.000083
0.0006 0.177 0.000200
0.0006 0.1772 0.000550
0.0006 0.1774 0.000067
0.0006 0.1776 0.000133
0.0006 0.1778 0.000067
0.0006 0.178 0.000250
0.0006 0.1782 0.000100
0.0006 0.1784 0.000050
0.0006 0.1786 0.000017
0.0006 0.1788 0.000083
0.0006 0.179 0.000150
0.0006 0.1792 0.000100
0.0006 0.1794 0.000167
0.0006 0.1796 0.000117
0.0006 0.1798 0.000117
0.0006 0.18 0.000050
0.0006 0.1802 0.000050
0.0006 0.1804 0.000017
0.0006 0.1806 0.000083
0.0006 0.1808 0.000033
0.0006 0.181 0.000050
0.0006 0.1812 0.000000
0.0006 0.1814 0.000000
0.0006 0.1816 0.000033
0.0006 0.1818 0.000033
0.0006 0.182 0.000033
0.0006 0.1822 0.000117
0.0006 0.1824 0.000083
0.0006 0.1826 0.000050
0.0006 0.1828 0.000050
0.0006 0.183 0.000067
0.0006 0.1832 0.000033
0.0006 0.1834 0.000033
0.0006 0.1836 0.000067
0.0006 0.1838 0.000117
0.0006 0.184 0.000067
0.0006 0.1842 0.000017
0.0006 0.1844 0.000033
0.0006 0.1846 0.000067
0.0006 0.1848 0.000033
0.0006 0.185 0.000017
0.0006 0.1852 0.000083
0.0006 0.1854 0.000150
0.0006 0.1856 0.000483
0.0006 0.1858 0.000167
0.0006 0.186 0.000167
0.0006 0.1862 0.000283
0.0006 0.1864 0.000533
0.0006 0.1866 0.000083
0.0006 0.1868 0.000067
0.0006 0.187 0.000033
0.0006 0.1872 0.000017
0.0006 0.1874 0.000067
0.0006 0.1876 0.000050
0.0006 0.1878 0.000050
0.0006 0.188 0.000017
0.0006 0.1882 0.000100
0.0006 0.1884 0.000033
0.0006 0.1886 0.000083
0.0006 0.1888 0.000117
0.0006 0.189 0.000150
0.0006 0.1892 0.000050
0.0006 0.1894 0.000217
0.0006 0.1896 0.000117
0.0006 0.1898 0.000050
0.0006 0.19 0.000083
0.0006 0.1902 0.000050
0.0006 0.1904 0.000050
0.0006 0.1906 0.000050
0.0006 0.1908 0.000067
0.0006 0.191 0.000033
0.0006 0.1912 0.000017
0.0006 0.1914 0.000083
0.0006 0.1916 0.000117
0.0006 0.1918 0.000167
0.0006 0.192 0.000033
0.0006 0.1922 0.000233
0.0006 0.1924 0.000050
0.0006 0.1926 0.000083
0.0006 0.1928 0.000050
0.0006 0.193 0.000150
0.0006 0.1932 0.000033
0.0006 0.1934 0.000017
0.0006 0.1936 0.000050
0.0006 0.1938 0.000050
0.0006 0.194 0.000050
0.0006 0.1942 0.000033
0.0006 0.1944 0.000050
0.0006 0.1946 0.000117
0.0006 0.1948 0.000067
0.0006 0.195 0.000083
0.0006 0.1952 0.000067
0.0006 0.1954 0.000083
0.0006 0.1956 0.000050
0.0006 0.1958 0.000133
0.0006 0.196 0.000050
0.0006 0.1962 0.000050
0.0006 0.1964 0.000017
0.0006 0.1966 0.000050
0.0006 0.1968 0.000000
0.0006 0.197 0.000000
0.0006 0.1972 0.000017
0.0006 0.1974 0.000050
0.0006 0.1976 0.000050
0.0006 0.1978 0.000117
0.0006 0.198 0.000067
0.0006 0.1982 0.000067
0.0006 0.1984 0.000000
0.0006 0.1986 0.000133
0.0006 0.1988 0.000050
0.0006 0.199 0.000017
0.0006 0.1992 0.000150
0.0006 0.1994 0.000150
0.0006 0.1996 0.000033
0.0006 0.1998 0.000050
0.0006 0.2 0.000000
0.0006 0.2002 0.000017
0.0006 0.2004 0.000217
0.0006 0.2006 0.000033
0.0006 0.2008 0.000017
0.0006 0.201 0.000033
0.0006 0.2012 0.000050
0.0006 0.2014 0.000033
0.0006 0.2016 0.000067
0.0006 0.2018 0.000167
0.0006 0.202 0.000450
0.0006 0.2022 0.000200
0.0006 0.2024 0.000233
0.0006 0.2026 0.000017
0.0006 0.2028 0.000083
0.0006 0.203 0.000033
0.0006 0.2032 0.000117
0.0006 0.2034 0.000117
0.0006 0.2036 0.000100
0.0006 0.2038 0.000017
0.0006 0.204 0.000033
0.0006 0.2042 0.000033
0.0006 0.2044 0.000050
0.0006 0.2046 0.000083
0.0006 0.2048 0.000033
0.0006 0.205 0.000017
0.0006 0.2052 0.000133
0.0006 0.2054 0.000100
0.0006 0.2056 0.000033
0.0006 0.2058 0.000133
0.0006 0.206 0.000117
0.0006 0.2062 0.000083
0.0006 0.2064 0.000050
0.0006 0.2066 0.000050
0.0006 0.2068 0.000050
0.0006 0.207 0.000117
0.0006 0.2072 0.000267
0.0006 0.2074 0.000050
0.0006 0.2076 0.000033
0.0006 0.2078 0.000000
0.0006 0.208 0.000033
0.0006 0.2082 0.000083
0.0006 0.2084 0.000050
0.0006 0.2086 0.000117
0.0006 0.2088 0.000050
0.0006 0.209 0.000033
0.0006 0.2092 0.000017
0.0006 0.2094 0.000033
0.0006 0.2096 0.000017
0.0006 0.2098 0.000050
0.0006 0.21 0.000033
0.0006 0.2102 0.000000
0.0006 0.2104 0.000067
0.0006 0.2106 0.000100
0.0006 0.2108 0.000083
0.0006 0.211 0.000200
0.0006 0.2112 0.000200
0.0006 0.2114 0.000083
0.0006 0.2116 0.000033
0.0006 0.2118 0.000000
0.0006 0.212 0.000067
0.0006 0.2122 0.000050
0.0006 0.2124 0.000017
0.0006 0.2126 0.000017
0.0006 0.2128 0.000017
0.0006 0.213 0.000117
0.0006 0.2132 0.000083
0.0006 0.2134 0.000083
0.0006 0.2136 0.000017
0.0006 0.2138 0.000033
0.0006 0.214 0.000000
0.0006 0.2142 0.000067
0.0006 0.2144 0.000033
0.0006 0.2146 0.000033
0.0006 0.2148 0.000000
0.0006 0.215 0.000000
0.0006 0.2152 0.000000
0.0006 0.2154 0.000017
0.0006 0.2156 0.000017
0.0006 0.2158 0.000083
0.0006 0.216 0.000000
0.0006 0.2162 0.000050
0.0006 0.2164 0.000067
0.0006 0.2166 0.000050
0.0006 0.2168 0.000067
0.0006 0.217 0.000133
0.0006 0.2172 0.000117
0.0006 0.2174 0.000083
0.0006 0.2176 0.000100
0.0006 0.2178 0.000050
0.0006 0.218 0.000067
0.0006 0.2182 0.000067
0.0006 0.2184 0.000033
0.0006 0.2186 0.000117
0.0006 0.2188 0.000017
0.0006 0.219 0.000050
0.0006 0.2192 0.000067
0.0006 0.2194 0.000017
0.0006 0.2196 0.000017
0.0006 0.2198 0.000033
0.0006 0.22 0.000050
0.0006 0.2202 0.000017
0.0006 0.2204 0.000067
0.0006 0.2206 0.000033
0.0006 0.2208 0.000033
0.0006 0.221 0.000033
0.0006 0.2212 0.000017
0.0006 0.2214 0.000133
0.0006 0.2216 0.000133
0.0006 0.2218 0.000033
0.0006 0.222 0.000050
0.0006 0.2222 0.000050
0.0006 0.2224 0.000083
0.0006 0.2226 0.000117
0.0006 0.2228 0.000050
0.0006 0.223 0.000033
0.0006 0.2232 0.000067
0.0006 0.2234 0.000017
0.0006 0.2236 0.000133
0.0006 0.2238 0.000083
0.0006 0.224 0.000083
0.0006 0.2242 0.000017
0.0006 0.2244 0.000000
0.0006 0.2246 0.000067
0.0006 0.2248 0.000050
0.0006 0.225 0.000050
0.0006 0.2252 0.000017
0.0006 0.2254 0.000000
0.0006 0.2256 0.000017
0.0006 0.2258 0.000133
0.0006 0.226 0.000033
0.0006 0.2262 0.000150
0.0006 0.2264 0.000050
0.0006 0.2266 0.000033
0.0006 0.2268 0.000017
0.0006 0.227 0.000017
0.0006 0.2272 0.000083
0.0006 0.2274 0.000017
0.0006 0.2276 0.000017
0.0006 0.2278 0.000067
0.0006 0.228 0.000000
0.0006 0.2282 0.000050
0.0006 0.2284 0.000033
0.0006 0.2286 0.000050
0.0006 0.2288 0.000017
0.0006 0.229 0.000067
0.0006 0.2292 0.000017
0.0006 0.2294 0.000050
0.0006 0.2296 0.000050
0.0006 0.2298 0.000100
0.0006 0.23 0.000033
0.0006 0.2302 0.000050
0.0006 0.2304 0.000000
0.0006 0.2306 0.000033
0.0006 0.2308 0.000033
0.0006 0.231 0.000033
0.0006 0.2312 0.000033
0.0006 0.2314 0.000017
0.0006 0.2316 0.000050
0.0006 0.2318 0.000033
0.0006 0.232 0.000017
0.0006 0.2322 0.000033
0.0006 0.2324 0.000017
0.0006 0.2326 0.000000
0.0006 0.2328 0.000017
0.0006 0.233 0.000050
0.0006 0.2332 0.000017
0.0006 0.2334 0.000000
0.0006 0.2336 0.000000
0.0006 0.2338 0.000050
0.0006 0.234 0.000017
0.0006 0.2342 0.000017
0.0006 0.2344 0.000000
0.0006 0.2346 0.000033
0.0006 0.2348 0.000000
0.0006 0.235 0.000017
0.0006 0.2352 0.000050
0.0006 0.2354 0.000017
0.0006 0.2356 0.000017
0.0006 0.2358 0.000117
0.0006 0.236 0.000100
0.0006 0.2362 0.000033
0.0006 0.2364 0.000067
0.0006 0.2366 0.000000
0.0006 0.2368 0.000033
0.0006 0.237 0.000033
0.0006 0.2372 0.000000
0.0006 0.2374 0.000017
0.0006 0.2376 0.000033
0.0006 0.2378 0.000017
0.0006 0.238 0.000033
0.0006 0.2382 0.000033
0.0006 0.2384 0.000017
0.0006 0.2386 0.000033
0.0006 0.2388 0.000017
0.0006 0.239 0.000083
0.0006 0.2392 0.000083
0.0006 0.2394 0.000000
0.0006 0.2396 0.000067
0.0006 0.2398 0.000017
0.0006 0.24 0.000067
0.0006 0.2402 0.000017
0.0006 0.2404 0.000050
0.0006 0.2406 0.000000
0.0006 0.2408 0.000000
0.0006 0.241 0.000067
0.0006 0.2412 0.000017
0.0006 0.2414 0.000033
0.0006 0.2416 0.000083
0.0006 0.2418 0.000017
0.0006 0.242 0.000017
0.0006 0.2422 0.000017
0.0006 0.2424 0.000067
0.0006 0.2426 0.000017
0.0006 0.2428 0.000017
0.0006 0.243 0.000017
0.0006 0.2432 0.000000
0.0006 0.2434 0.000017
0.0006 0.2436 0.000050
0.0006 0.2438 0.000017
0.0006 0.244 0.000000
0.0006 0.2442 0.000000
0.0006 0.2444 0.000000
0.0006 0.2446 0.000000
0.0006 0.2448 0.000017
0.0006 0.245 0.000017
0.0006 0.2452 0.000050
0.0006 0.2454 0.000017
0.0006 0.2456 0.000050
0.0006 0.2458 0.000000
0.0006 0.246 0.000017
0.0006 0.2462 0.000017
0.0006 0.2464 0.000017
0.0006 0.2466 0.000033
0.0006 0.2468 0.000050
0.0006 0.247 0.000050
0.0006 0.2472 0.000067
0.0006 0.2474 0.000017
0.0006 0.2476 0.000050
0.0006 0.2478 0.000100
0.0006 0.248 0.000133
0.0006 0.2482 0.000067
0.0006 0.2484 0.000083
0.0006 0.2486 0.000033
0.0006 0.2488 0.000033
0.0006 0.249 0.000033
0.0006 0.2492 0.000000
0.0006 0.2494 0.000067
0.0006 0.2496 0.000033
0.0006 0.2498 0.000083
0.0008 0 0.023133
0.0008 0.0002 0.029650
0.0008 0.0004 0.071850
0.0008 0.0006 0.325733
0.0008 0.0008 0.000000
0.0008 0.001 0.325767
0.0008 0.0012 0.067483
0.0008 0.0014 0.030900
0.0008 0.0016 0.020367
0.0008 0.0018 0.017067
0.0008 0.002 0.011050
0.0008 0.0022 0.007033
0.0008 0.0024 0.007267
0.0008 0.0026 0.006800
0.0008 0.0028 0.002233
0.0008 0.003 0.003683
0.0008 0.0032 0.004200
0.0008 0.0034 0.004067
0.0008 0.0036 0.005717
0.0008 0.0038 0.004283
0.0008 0.004 0.003017
0.0008 0.0042 0.002817
0.0008 0.0044 0.004650
0.0008 0.0046 0.004083
0.0008 0.0048 0.002233
0.0008 0.005 0.000967
0.0008 0.0052 0.001117
0.0008 0.0054 0.002267
0.0008 0.0056 0.001050
0.0008 0.0058 0.001383
0.0008 0.006 0.000567
0.0008 0.0062 0.000350
0.0008 0.0064 0.000433
0.0008 0.0066 0.000217
0.0008 0.0068 0.000200
0.0008 0.007 0.000350
0.0008 0.0072 0.000783
0.0008 0.0074 0.000350
0.0008 0.0076 0.000217
0.0008 0.0078 0.000283
0.0008 0.008 0.000200
0.0008 0.0082 0.000183
0.0008 0.0084 0.000667
0.0008 0.0086 0.000567
0.0008 0.0088 0.000467
0.0008 0.009 0.001000
0.0008 0.0092 0.000317
0.0008 0.0094 0.000283
0.0008 0.0096 0.000167
0.0008 0.0098 0.000400
0.0008 0.01 0.000467
0.0008 0.0102 0.000817
0.0008 0.0104 0.000533
0.0008 0.0106 0.001050
0.0008 0.0108 0.000600
0.0008 0.011 0.001200
0.0008 0.0112 0.000233
0.0008 0.0114 0.000433
0.0008 0.0116 0.000600
0.0008 0.0118 0.000267
0.0008 0.012 0.000167
0.0008 0.0122 0.000283
0.0008 0.0124 0.000250
0.0008 0.0126 0.000150
0.0008 0.0128 0.000200
0.0008 0.013 0.000233
0.0008 0.0132 0.000217
0.0008 0.0134 0.000133
0.0008 0.0136 0.000050
0.0008 0.0138 0.000033
0.0008 0.014 0.000067
0.0008 0.0142 0.000100
0.0008 0.0144 0.000083
0.0008 0.0146 0.000217
0.0008 0.0148 0.000150
0.0008 0.015 0.000267
0.0008 0.0152 0.000233
0.0008 0.0154 0.000200
0.0008 0.0156 0.000117
0.0008 0.0158 0.000233
0.0008 0.016 0.000083
0.0008 0.0162 0.000217
0.0008 0.0164 0.000150
0.0008 0.0166 0.000100
0.0008 0.0168 0.000217
0.0008 0.017 0.000300
0.0008 0.0172 0.001050
0.0008 0.0174 0.000383
0.0008 0.0176 0.000167
0.0008 0.0178 0.000083
0.0008 0.018 0.000283
0.0008 0.0182 0.000400
0.0008 0.0184 0.000600
0.0008 0.0186 0.000267
0.0008 0.0188 0.000133
0.0008 0.019 0.000400
0.0008 0.0192 0.000433
0.0008 0.0194 0.000133
0.0008 0.0196 0.000133
0.0008 0.0198 0.000133
0.0008 0.02 0.000700
0.0008 0.0202 0.000200
0.0008 0.0204 0.000267
0.0008 0.0206 0.000133
0.0008 0.0208 0.000483
0.0008 0.021 0.000767
0.0008 0.0212 0.000183
0.0008 0.0214 0.000050
0.0008 0.0216 0.000200
0.0008 0.0218 0.000283
0.0008 0.022 0.000367
0.0008 0.0222 0.000183
0.0008 0.0224 0.000400
0.0008 0.0226 0.000617
0.0008 0.0228 0.000150
0.0008 0.023 0.000200
0.0008 0.0232 0.000683
0.0008 0.0234 0.000250
0.0008 0.0236 0.000150
0.0008 0.0238 0.000117
0.0008 0.024 0.000267
0.0008 0.0242 0.000233
0.0008 0.0244 0.000183
0.0008 0.0246 0.000200
0.0008 0.0248 0.000533
0.0008 0.025 0.000067
0.0008 0.0252 0.000083
0.0008 0.0254 0.000133
0.0008 0.0256 0.000100
0.0008 0.0258 0.000050
0.0008 0.026 0.000100
0.0008 0.0262 0.000133
0.0008 0.0264 0.000067
0.0008 0.0266 0.000100
0.0008 0.0268 0.000133
0.0008 0.027 0.000183
0.0008 0.0272 0.000217
0.0008 0.0274 0.000600
0.0008 0.0276 0.000383
0.0008 0.0278 0.000100
0.0008 0.028 0.000083
0.0008 0.0282 0.000050
0.0008 0.0284 0.000050
0.0008 0.0286 0.000033
0.0008 0.0288 0.000100
0.0008 0.029 0.000117
0.0008 0.0292 0.000150
0.0008 0.0294 0.000217
0.0008 0.0296 0.000533
0.0008 0.0298 0.000133
0.0008 0.03 0.000267
0.0008 0.0302 0.000083
0.0008 0.0304 0.000100
0.0008 0.0306 0.000200
0.0008 0.0308 0.000317
0.0008 0.031 0.000800
0.0008 0.0312 0.000383
0.0008 0.0314 0.000283
0.0008 0.0316 0.000517
0.0008 0.0318 0.000317
0.0008 0.032 0.000250
0.0008 0.0322 0.000083
0.0008 0.0324 0.000183
0.0008 0.0326 0.000233
0.0008 0.0328 0.000467
0.0008 0.033 0.000483
0.0008 0.0332 0.000367
0.0008 0.0334 0.000117
0.0008 0.0336 0.000033
0.0008 0.0338 0.000217
0.0008 0.034 0.000150
0.0008 0.0342 0.000067
0.0008 0.0344 0.000067
0.0008 0.0346 0.000033
0.0008 0.0348 0.000083
0.0008 0.035 0.000117
0.0008 0.0352 0.000067
0.0008 0.0354 0.000083
0.0008 0.0356 0.000100
0.0008 0.0358 0.000133
0.0008 0.036 0.000283
0.0008 0.0362 0.000183
0.0008 0.0364 0.000083
0.0008 0.0366 0.000167
0.0008 0.0368 0.000050
0.0008 0.037 0.000067
0.0008 0.0372 0.000067
0.0008 0.0374 0.000083
0.0008 0.0376 0.000067
0.0008 0.0378 0.000100
0.0008 0.038 0.000133
0.0008 0.0382 0.000100
0.0008 0.0384 0.000183
0.0008 0.0386 0.000067
0.0008 0.0388 0.000067
0.0008 0.039 0.000083
0.0008 0.0392 0.000167
0.0008 0.0394 0.000117
0.0008 0.0396 0.000050
0.0008 0.0398 0.000067
0.0008 0.04 0.000067
0.0008 0.0402 0.000167
0.0008 0.0404 0.000100
0.0008 0.0406 0.000550
0.0008 0.0408 0.000200
0.0008 0.041 0.000083
0.0008 0.0412 0.000017
0.0008 0.0414 0.000050
0.0008 0.0416 0.000033
0.0008 0.0418 0.000100
0.0008 0.042 0.000067
0.0008 0.0422 0.000067
0.0008 0.0424 0.000067
0.0008 0.0426 0.000050
0.0008 0.0428 0.000067
0.0008 0.043 0.000150
0.0008 0.0432 0.000217
0.0008 0.0434 0.000100
0.0008 0.0436 0.000050
0.0008 0.0438 0.000067
0.0008 0.044 0.000017
0.0008 0.0442 0.000033
0.0008 0.0444 0.000183
0.0008 0.0446 0.000083
0.0008 0.0448 0.000083
0.0008 0.045 0.000133
0.0008 0.0452 0.000083
0.0008 0.0454 0.000133
0.0008 0.0456 0.000083
0.0008 0.0458 0.000100
0.0008 0.046 0.000050
0.0008 0.0462 0.000100
0.0008 0.0464 0.000067
0.0008 0.0466 0.000067
0.0008 0.0468 0.000117
0.0008 0.047 0.000067
0.0008 0.0472 0.000050
0.0008 0.0474 0.000017
0.0008 0.0476 0.000067
0.0008 0.0478 0.000017
0.0008 0.048 0.000217
0.0008 0.0482 0.000250
0.0008 0.0484 0.000233
0.0008 0.0486 0.000117
0.0008 0.0488 0.000100
0.0008 0.049 0.000050
0.0008 0.0492 0.000067
0.0008 0.0494 0.000067
0.0008 0.0496 0.000083
0.0008 0.0498 0.000133
0.0008 0.05 0.000150
0.0008 0.0502 0.000033
0.0008 0.0504 0.000033
0.0008 0.0506 0.000000
0.0008 0.0508 0.000017
0.0008 0.051 0.000050
0.0008 0.0512 0.000033
0.0008 0.0514 0.000067
0.0008 0.0516 0.000033
0.0008 0.0518 0.000050
0.0008 0.052 0.000083
0.0008 0.0522 0.000100
0.0008 0.0524 0.000117
0.0008 0.0526 0.000067
0.0008 0.0528 0.000067
0.0008 0.053 0.000183
0.0008 0.0532 0.000200
0.0008 0.0534 0.000233
0.0008 0.0536 0.000150
0.0008 0.0538 0.000067
0.0008 0.054 0.000033
0.0008 0.0542 0.000017
0.0008 0.0544 0.000167
0.0008 0.0546 0.000050
0.0008 0.0548 0.000050
0.0008 0.055 0.000100
0.0008 0.0552 0.000083
0.0008 0.0554 0.000183
0.0008 0.0556 0.000117
0.0008 0.0558 0.000233
0.0008 0.056 0.000133
0.0008 0.0562 0.000400
0.0008 0.0564 0.000067
0.0008 0.0566 0.000050
0.0008 0.0568 0.000050
0.0008 0.057 0.000100
0.0008 0.0572 0.000017
0.0008 0.0574 0.000167
0.0008 0.0576 0.000117
0.0008 0.0578 0.000150
0.0008 0.058 0.000133
0.0008 0.0582 0.000117
0.0008 0.0584 0.000033
0.0008 0.0586 0.000033
0.0008 0.0588 0.000000
0.0008 0.059 0.000033
0.0008 0.0592 0.000050
0.0008 0.0594 0.000067
0.0008 0.0596 0.000017
0.0008 0.0598 0.000000
0.0008 0.06 0.000200
0.0008 0.0602 0.000350
0.0008 0.0604 0.000083
0.0008 0.0606 0.000067
0.0008 0.0608 0.000017
0.0008 0.061 0.000050
0.0008 0.0612 0.000083
0.0008 0.0614 0.000100
0.0008 0.0616 0.000250
0.0008 0.0618 0.000767
0.0008 0.062 0.000200
0.0008 0.0622 0.000100
0.0008 0.0624 0.000017
0.0008 0.0626 0.000100
0.0008 0.0628 0.000067
0.0008 0.063 0.000017
0.0008 0.0632 0.000017
0.0008 0.0634 0.000033
0.0008 0.0636 0.000033
0.0008 0.0638 0.000017
0.0008 0.064 0.000017
0.0008 0.0642 0.000033
0.0008 0.0644 0.000033
0.0008 0.0646 0.000000
0.0008 0.0648 0.000017
0.0008 0.065 0.000033
0.0008 0.0652 0.000033
0.0008 0.0654 0.000100
0.0008 0.0656 0.000083
0.0008 0.0658 0.000117
0.0008 0.066 0.000150
0.0008 0.0662 0.000267
0.0008 0.0664 0.000200
0.0008 0.0666 0.000117
0.0008 0.0668 0.000083
0.0008 0.067 0.000133
0.0008 0.0672 0.000083
0.0008 0.0674 0.000167
0.0008 0.0676 0.000133
0.0008 0.0678 0.000133
0.0008 0.068 0.000300
0.0008 0.0682 0.000083
0.0008 0.0684 0.000017
0.0008 0.0686 0.000050
0.0008 0.0688 0.000067
0.0008 0.069 0.000050
0.0008 0.0692 0.000033
0.0008 0.0694 0.000100
0.0008 0.0696 0.000167
0.0008 0.0698 0.000133
0.0008 0.07 0.000067
0.0008 0.0702 0.000017
0.0008 0.0704 0.000033
0.0008 0.0706 0.000033
0.0008 0.0708 0.000000
0.0008 0.071 0.000017
0.0008 0.0712 0.000017
0.0008 0.0714 0.000033
0.0008 0.0716 0.000017
0.0008 0.0718 0.000017
0.0008 0.072 0.000033
0.0008 0.0722 0.000067
0.0008 0.0724 0.000017
0.0008 0.0726 0.000017
0.0008 0.0728 0.000083
0.0008 0.073 0.000050
0.0008 0.0732 0.000017
0.0008 0.0734 0.000000
0.0008 0.0736 0.000067
0.0008 0.0738 0.000017
0.0008 0.074 0.000017
0.0008 0.0742 0.000033
0.0008 0.0744 0.000033
0.0008 0.0746 0.000100
0.0008 0.0748 0.000050
0.0008 0.075 0.000033
0.0008 0.0752 0.000067
0.0008 0.0754 0.000067
0.0008 0.0756 0.000083
0.0008 0.0758 0.000067
0.0008 0.076 0.000017
0.0008 0.0762 0.000050
0.0008 0.0764 0.000050
0.0008 0.0766 0.000117
0.0008 0.0768 0.000067
0.0008 0.077 0.000083
0.0008 0.0772 0.000183
0.0008 0.0774 0.000083
0.0008 0.0776 0.000067
0.0008 0.0778 0.000050
0.0008 0.078 0.000100
0.0008 0.0782 0.000033
0.0008 0.0784 0.000117
0.0008 0.0786 0.000083
0.0008 0.0788 0.000050
0.0008 0.079 0.000050
0.0008 0.0792 0.000067
0.0008 0.0794 0.000050
0.0008 0.0796 0.000017
0.0008 0.0798 0.000000
0.0008 0.08 0.000033
0.0008 0.0802 0.000117
0.0008 0.0804 0.000183
0.0008 0.0806 0.000117
0.0008 0.0808 0.000083
0.0008 0.081 0.000000
0.0008 0.0812 0.000067
0.0008 0.0814 0.000117
0.0008 0.0816 0.000150
0.0008 0.0818 0.000200
0.0008 0.082 0.000150
0.0008 0.0822 0.000050
0.0008 0.0824 0.000067
0.0008 0.0826 0.000067
0.0008 0.0828 0.000150
0.0008 0.083 0.000167
0.0008 0.0832 0.000133
0.0008 0.0834 0.000100
0.0008 0.0836 0.000117
0.0008 0.0838 0.000050
0.0008 0.084 0.000017
0.0008 0.0842 0.000050
0.0008 0.0844 0.000083
0.0008 0.0846 0.000017
0.0008 0.0848 0.000000
0.0008 0.085 0.000017
0.0008 0.0852 0.000033
0.0008 0.0854 0.000033
0.0008 0.0856 0.000017
0.0008 0.0858 0.000017
0.0008 0.086 0.000017
0.0008 0.0862 0.000017
0.0008 0.0864 0.000033
0.0008 0.0866 0.000050
0.0008 0.0868 0.000067
0.0008 0.087 0.000017
0.0008 0.0872 0.000067
0.0008 0.0874 0.000050
0.0008 0.0876 0.000033
0.0008 0.0878 0.000033
0.0008 0.088 0.000033
0.0008 0.0882 0.000033
0.0008 0.0884 0.000017
0.0008 0.0886 0.000050
0.0008 0.0888 0.000217
0.0008 0.089 0.000200
0.0008 0.0892 0.000117
0.0008 0.0894 0.000167
0.0008 0.0896 0.000067
0.0008 0.0898 0.000033
0.0008 0.09 0.000033
0.0008 0.0902 0.000000
0.0008 0.0904 0.000017
0.0008 0.0906 0.000083
0.0008 0.0908 0.000050
0.0008 0.091 0.000050
0.0008 0.0912 0.000067
0.0008 0.0914 0.000083
0.0008 0.0916 0.000100
0.0008 0.0918 0.000000
0.0008 0.092 0.000000
0.0008 0.0922 0.000117
0.0008 0.0924 0.000017
0.0008 0.0926 0.000033
0.0008 0.0928 0.000117
0.0008 0.093 0.000033
0.0008 0.0932 0.000067
0.0008 0.0934 0.000200
0.0008 0.0936 0.000167
0.0008 0.0938 0.000050
0.0008 0.094 0.000000
0.0008 0.0942 0.000017
0.0008 0.0944 0.000033
0.0008 0.0946 0.000017
0.0008 0.0948 0.000000
0.0008 0.095 0.000083
0.0008 0.0952 0.000100
0.0008 0.0954 0.000117
0.0008 0.0956 0.000083
0.0008 0.0958 0.000033
0.0008 0.096 0.000100
0.0008 0.0962 0.000017
0.0008 0.0964 0.000067
0.0008 0.0966 0.000117
0.0008 0.0968 0.000033
0.0008 0.097 0.000050
0.0008 0.0972 0.000000
0.0008 0.0974 0.000017
0.0008 0.0976 0.000050
0.0008 0.0978 0.000017
0.0008 0.098 0.000033
0.0008 0.0982 0.000117
0.0008 0.0984 0.000083
0.0008 0.0986 0.000017
0.0008 0.0988 0.000017
0.0008 0.099 0.000050
0.0008 0.0992 0.000033
0.0008 0.0994 0.000033
0.0008 0.0996 0.000033
0.0008 0.0998 0.000050
0.0008 0.1 0.000033
0.0008 0.1002 0.000067
0.0008 0.1004 0.000050
0.0008 0.1006 0.000100
0.0008 0.1008 0.000033
0.0008 0.101 0.000050
0.0008 0.1012 0.000083
0.0008 0.1014 0.000183
0.0008 0.1016 0.000017
0.0008 0.1018 0.000067
0.0008 0.102 0.000017
0.0008 0.1022 0.000083
0.0008 0.1024 0.000083
0.0008 0.1026 0.000050
0.0008 0.1028 0.000017
0.0008 0.103 0.000117
0.0008 0.1032 0.000050
0.0008 0.1034 0.000067
0.0008 0.1036 0.000050
0.0008 0.1038 0.000117
0.0008 0.104 0.000050
0.0008 0.1042 0.000150
0.0008 0.1044 0.000050
0.0008 0.1046 0.000083
0.0008 0.1048 0.000033
0.0008 0.105 0.000017
0.0008 0.1052 0.000033
0.0008 0.1054 0.000033
0.0008 0.1056 0.000067
0.0008 0.1058 0.000050
0.0008 0.106 0.000083
0.0008 0.1062 0.000000
0.0008 0.1064 0.000050
0.0008 0.1066 0.000117
0.0008 0.1068 0.000517
0.0008 0.107 0.000183
0.0008 0.1072 0.000067
0.0008 0.1074 0.000017
0.0008 0.1076 0.000017
0.0008 0.1078 0.000017
0.0008 0.108 0.000050
0.0008 0.1082 0.000033
0.0008 0.1084 0.000067
0.0008 0.1086 0.000067
0.0008 0.1088 0.000200
0.0008 0.109 0.000100
0.0008 0.1092 0.000133
0.0008 0.1094 0.000117
0.0008 0.1096 0.000017
0.0008 0.1098 0.000067
0.0008 0.11 0.000100
0.0008 0.1102 0.000133
0.0008 0.1104 0.000083
0.0008 0.1106 0.000033
0.0008 0.1108 0.000067
0.0008 0.111 0.000033
0.0008 0.1112 0.000050
0.0008 0.1114 0.000067
0.0008 0.1116 0.000083
0.0008 0.1118 0.000067
0.0008 0.112 0.000067
0.0008 0.1122 0.000067
0.0008 0.1124 0.000017
0.0008 0.1126 0.000067
0.0008 0.1128 0.000017
0.0008 0.113 0.000000
0.0008 0.1132 0.000017
0.0008 0.1134 0.000033
0.0008 0.1136 0.000017
0.0008 0.1138 0.000017
0.0008 0.114 0.000050
0.0008 0.1142 0.000000
0.0008 0.1144 0.000017
0.0008 0.1146 0.000017
0.0008 0.1148 0.000033
0.0008 0.115 0.000083
0.0008 0.1152 0.000083
0.0008 0.1154 0.000067
0.0008 0.1156 0.000083
0.0008 0.1158 0.000033
0.0008 0.116 0.000033
0.0008 0.1162 0.000067
0.0008 0.1164 0.000083
0.0008 0.1166 0.000100
0.0008 0.1168 0.000117
0.0008 0.117 0.000033
0.0008 0.1172 0.000017
0.0008 0.1174 0.000050
0.0008 0.1176 0.000050
0.0008 0.1178 0.000083
0.0008 0.118 0.000117
0.0008 0.1182 0.000083
0.0008 0.1184 0.000033
0.0008 0.1186 0.000067
0.0008 0.1188 0.000083
0.0008 0.119 0.000000
0.0008 0.1192 0.000083
0.0008 0.1194 0.000017
0.0008 0.1196 0.000033
0.0008 0.1198 0.000033
0.0008 0.12 0.000000
0.0008 0.1202 0.000033
0.0008 0.1204 0.000033
0.0008 0.1206 0.000033
0.0008 0.1208 0.000000
0.0008 0.121 0.000000
0.0008 0.1212 0.000050
0.0008 0.1214 0.000017
0.0008 0.1216 0.000017
0.0008 0.1218 0.000083
0.0008 0.122 0.000117
0.0008 0.1222 0.000017
0.0008 0.1224 0.000050
0.0008 0.1226 0.000050
0.0008 0.1228 0.000017
0.0008 0.123 0.000000
0.0008 0.1232 0.000000
0.0008 0.1234 0.000017
0.0008 0.1236 0.000050
0.0008 0.1238 0.000050
0.0008 0.124 0.000000
0.0008 0.1242 0.000067
0.0008 0.1244 0.000000
0.0008 0.1246 0.000017
0.0008 0.1248 0.000033
0.0008 0.125 0.000000
0.0008 0.1252 0.000017
0.0008 0.1254 0.000033
0.0008 0.1256 0.000000
0.0008 0.1258 0.000017
0.0008 0.126 0.000067
0.0008 0.1262 0.000033
0.0008 0.1264 0.000033
0.0008 0.1266 0.000067
0.0008 0.1268 0.000017
0.0008 0.127 0.000067
0.0008 0.1272 0.000083
0.0008 0.1274 0.000050
0.0008 0.1276 0.000017
0.0008 0.1278 0.000117
0.0008 0.128 0.000100
0.0008 0.1282 0.000050
0.0008 0.1284 0.000017
0.0008 0.1286 0.000033
0.0008 0.1288 0.000017
0.0008 0.129 0.000050
0.0008 0.1292 0.000000
0.0008 0.1294 0.000067
0.0008 0.1296 0.000000
0.0008 0.1298 0.000033
0.0008 0.13 0.000050
0.0008 0.1302 0.000033
0.0008 0.1304 0.000050
0.0008 0.1306 0.000050
0.0008 0.1308 0.000000
0.0008 0.131 0.000000
0.0008 0.1312 0.000050
0.0008 0.1314 0.000067
0.0008 0.1316 0.000033
0.0008 0.1318 0.000033
0.0008 0.132 0.000017
0.0008 0.1322 0.000000
0.0008 0.1324 0.000050
0.0008 0.1326 0.000017
0.0008 0.1328 0.000033
0.0008 0.133 0.000033
0.0008 0.1332 0.000000
0.0008 0.1334 0.000050
0.0008 0.1336 0.000033
0.0008 0.1338 0.000017
0.0008 0.134 0.000400
0.0008 0.1342 0.000083
0.0008 0.1344 0.000067
0.0008 0.1346 0.000067
0.0008 0.1348 0.000083
0.0008 0.135 0.000083
0.0008 0.1352 0.000050
0.0008 0.1354 0.000033
0.0008 0.1356 0.000033
0.0008 0.1358 0.000050
0.0008 0.136 0.000117
0.0008 0.1362 0.000017
0.0008 0.1364 0.000033
0.0008 0.1366 0.000033
0.0008 0.1368 0.000017
0.0008 0.137 0.000000
0.0008 0.1372 0.000033
0.0008 0.1374 0.000017
0.0008 0.1376 0.000050
0.0008 0.1378 0.000050
0.0008 0.138 0.000083
0.0008 0.1382 0.000317
0.0008 0.1384 0.000167
0.0008 0.1386 0.000133
0.0008 0.1388 0.000067
0.0008 0.139 0.000050
0.0008 0.1392 0.000133
0.0008 0.1394 0.000117
0.0008 0.1396 0.000117
0.0008 0.1398 0.000050
0.0008 0.14 0.000067
0.0008 0.1402 0.000067
0.0008 0.1404 0.000017
0.0008 0.1406 0.000067
0.0008 0.1408 0.000000
0.0008 0.141 0.000083
0.0008 0.1412 0.000100
0.0008 0.1414 0.000083
0.0008 0.1416 0.000150
0.0008 0.1418 0.000083
0.0008 0.142 0.000100
0.0008 0.1422 0.000067
0.0008 0.1424 0.000133
0.0008 0.1426 0.000167
0.0008 0.1428 0.000233
0.0008 0.143 0.000200
0.0008 0.1432 0.000083
0.0008 0.1434 0.000083
0.0008 0.1436 0.000000
0.0008 0.1438 0.000033
0.0008 0.144 0.000083
0.0008 0.1442 0.000033
0.0008 0.1444 0.000067
0.0008 0.1446 0.000033
0.0008 0.1448 0.000033
0.0008 0.145 0.000050
0.0008 0.1452 0.000050
0.0008 0.1454 0.000050
0.0008 0.1456 0.000033
0.0008 0.1458 0.000083
0.0008 0.146 0.000233
0.0008 0.1462 0.000150
0.0008 0.1464 0.000117
0.0008 0.1466 0.000017
0.0008 0.1468 0.000083
0.0008 0.147 0.000233
0.0008 0.1472 0.000267
0.0008 0.1474 0.002017
0.0008 0.1476 0.000217
0.0008 0.1478 0.000117
0.0008 0.148 0.000083
0.0008 0.1482 0.000033
0.0008 0.1484 0.000017
0.0008 0.1486 0.000000
0.0008 0.1488 0.000033
0.0008 0.149 0.000000
0.0008 0.1492 0.000000
0.0008 0.1494 0.000117
0.0008 0.1496 0.000067
0.0008 0.1498 0.000067
0.0008 0.15 0.000017
0.0008 0.1502 0.000033
0.0008 0.1504 0.000083
0.0008 0.1506 0.000033
0.0008 0.1508 0.000033
0.0008 0.151 0.000067
0.0008 0.1512 0.000017
0.0008 0.1514 0.000017
0.0008 0.1516 0.000083
0.0008 0.1518 0.000067
0.0008 0.152 0.000167
0.0008 0.1522 0.000083
0.0008 0.1524 0.000050
0.0008 0.1526 0.000033
0.0008 0.1528 0.000050
0.0008 0.153 0.000000
0.0008 0.1532 0.000083
0.0008 0.1534 0.000033
0.0008 0.1536 0.000050
0.0008 0.1538 0.000000
0.0008 0.154 0.000067
0.0008 0.1542 0.000050
0.0008 0.1544 0.000067
0.0008 0.1546 0.000083
0.0008 0.1548 0.000100
0.0008 0.155 0.000167
0.0008 0.1552 0.000100
0.0008 0.1554 0.000083
0.0008 0.1556 0.000033
0.0008 0.1558 0.000033
0.0008 0.156 0.000083
0.0008 0.1562 0.000050
0.0008 0.1564 0.000100
0.0008 0.1566 0.000083
0.0008 0.1568 0.000183
0.0008 0.157 0.000033
0.0008 0.1572 0.000067
0.0008 0.1574 0.000050
0.0008 0.1576 0.000083
0.0008 0.1578 0.000083
0.0008 0.158 0.000083
0.0008 0.1582 0.000117
0.0008 0.1584 0.000050
0.0008 0.1586 0.000133
0.0008 0.1588 0.000050
0.0008 0.159 0.000233
0.0008 0.1592 0.000167
0.0008 0.1594 0.000033
0.0008 0.1596 0.000033
0.0008 0.1598 0.000017
0.0008 0.16 0.000083
0.0008 0.1602 0.000000
0.0008 0.1604 0.000033
0.0008 0.1606 0.000083
0.0008 0.1608 0.000000
0.0008 0.161 0.000133
0.0008 0.1612 0.000100
0.0008 0.1614 0.000133
0.0008 0.1616 0.000067
0.0008 0.1618 0.000067
0.0008 0.162 0.000050
0.0008 0.1622 0.000067
0.0008 0.1624 0.000117
0.0008 0.1626 0.000033
0.0008 0.1628 0.000100
0.0008 0.163 0.000117
0.0008 0.1632 0.000083
0.0008 0.1634 0.000167
0.0008 0.1636 0.000167
0.0008 0.1638 0.000083
0.0008 0.164 0.000067
0.0008 0.1642 0.000283
0.0008 0.1644 0.000400
0.0008 0.1646 0.000067
0.0008 0.1648 0.000017
0.0008 0.165 0.000017
0.0008 0.1652 0.000000
0.0008 0.1654 0.000050
0.0008 0.1656 0.000100
0.0008 0.1658 0.000117
0.0008 0.166 0.000050
0.0008 0.1662 0.000183
0.0008 0.1664 0.000167
0.0008 0.1666 0.000300
0.0008 0.1668 0.000400
0.0008 0.167 0.000567
0.0008 0.1672 0.000100
0.0008 0.1674 0.000117
0.0008 0.1676 0.000217
0.0008 0.1678 0.000050
0.0008 0.168 0.000033
0.0008 0.1682 0.000250
0.0008 0.1684 0.000183
0.0008 0.1686 0.000083
0.0008 0.1688 0.000100
0.0008 0.169 0.000217
0.0008 0.1692 0.000500
0.0008 0.1694 0.000117
0.0008 0.1696 0.000117
0.0008 0.1698 0.000383
0.0008 0.17 0.000650
0.0008 0.1702 0.000217
0.0008 0.1704 0.000100
0.0008 0.1706 0.000000
0.0008 0.1708 0.000050
0.0008 0.171 0.000083
0.0008 0.1712 0.000067
0.0008 0.1714 0.000067
0.0008 0.1716 0.000017
0.0008 0.1718 0.000017
0.0008 0.172 0.000033
0.0008 0.1722 0.000017
0.0008 0.1724 0.000050
0.0008 0.1726 0.000017
0.0008 0.1728 0.000067
0.0008 0.173 0.000050
0.0008 0.1732 0.000017
0.0008 0.1734 0.000033
0.0008 0.1736 0.000083
0.0008 0.1738 0.000100
0.0008 0.174 0.000183
0.0008 0.1742 0.000567
0.0008 0.1744 0.000117
0.0008 0.1746 0.000067
0.0008 0.1748 0.000017
0.0008 0.175 0.000167
0.0008 0.1752 0.000317
0.0008 0.1754 0.000217
0.0008 0.1756 0.000267
0.0008 0.1758 0.000083
0.0008 0.176 0.000050
0.0008 0.1762 0.000133
0.0008 0.1764 0.000083
0.0008 0.1766 0.000117
0.0008 0.1768 0.000017
0.0008 0.177 0.000117
0.0008 0.1772 0.000167
0.0008 0.1774 0.000050
0.0008 0.1776 0.000083
0.0008 0.1778 0.000000
0.0008 0.178 0.000483
0.0008 0.1782 0.000167
0.0008 0.1784 0.000100
0.0008 0.1786 0.000083
0.0008 0.1788 0.000050
0.0008 0.179 0.000167
0.0008 0.1792 0.000067
0.0008 0.1794 0.000133
0.0008 0.1796 0.000050
0.0008 0.1798 0.000033
0.0008 0.18 0.000017
0.0008 0.1802 0.000033
0.0008 0.1804 0.000017
0.0008 0.1806 0.000033
0.0008 0.1808 0.000050
0.0008 0.181 0.000017
0.0008 0.1812 0.000017
0.0008 0.1814 0.000017
0.0008 0.1816 0.000033
0.0008 0.1818 0.000067
0.0008 0.182 0.000050
0.0008 0.1822 0.000100
0.0008 0.1824 0.000033
0.0008 0.1826 0.000033
0.0008 0.1828 0.000083
0.0008 0.183 0.000050
0.0008 0.1832 0.000050
0.0008 0.1834 0.000017
0.0008 0.1836 0.000100
0.0008 0.1838 0.000200
0.0008 0.184 0.000100
0.0008 0.1842 0.000017
0.0008 0.1844 0.000000
0.0008 0.1846 0.000083
0.0008 0.1848 0.000050
0.0008 0.185 0.000033
0.0008 0.1852 0.000033
0.0008 0.1854 0.000117
0.0008 0.1856 0.000133
0.0008 0.1858 0.000083
0.0008 0.186 0.000033
0.0008 0.1862 0.000100
0.0008 0.1864 0.000067
0.0008 0.1866 0.000100
0.0008 0.1868 0.000033
0.0008 0.187 0.000017
0.0008 0.1872 0.000033
0.0008 0.1874 0.000117
0.0008 0.1876 0.000067
0.0008 0.1878 0.000050
0.0008 0.188 0.000050
0.0008 0.1882 0.000083
0.0008 0.1884 0.000117
0.0008 0.1886 0.000100
0.0008 0.1888 0.000100
0.0008 0.189 0.000067
0.0008 0.1892 0.000117
0.0008 0.1894 0.001017
0.0008 0.1896 0.000783
0.0008 0.1898 0.000233
0.0008 0.19 0.000067
0.0008 0.1902 0.000067
0.0008 0.1904 0.000050
0.0008 0.1906 0.000033
0.0008 0.1908 0.000083
0.0008 0.191 0.000067
0.0008 0.1912 0.000033
0.0008 0.1914 0.000033
0.0008 0.1916 0.000067
0.0008 0.1918 0.000183
0.0008 0.192 0.000117
0.0008 0.1922 0.000433
0.0008 0.1924 0.000200
0.0008 0.1926 0.000217
0.0008 0.1928 0.000083
0.0008 0.193 0.000117
0.0008 0.1932 0.000017
0.0008 0.1934 0.000050
0.0008 0.1936 0.000050
0.0008 0.1938 0.000050
0.0008 0.194 0.000050
0.0008 0.1942 0.000067
0.0008 0.1944 0.000083
0.0008 0.1946 0.000083
0.0008 0.1948 0.000100
0.0008 0.195 0.000133
0.0008 0.1952 0.000183
0.0008 0.1954 0.000083
0.0008 0.1956 0.000017
0.0008 0.1958 0.000033
0.0008 0.196 0.000067
0.0008 0.1962 0.000067
0.0008 0.1964 0.000000
0.0008 0.1966 0.000017
0.0008 0.1968 0.000000
0.0008 0.197 0.000017
0.0008 0.1972 0.000000
0.0008 0.1974 0.000033
0.0008 0.1976 0.000083
0.0008 0.1978 0.000033
0.0008 0.198 0.000017
0.0008 0.1982 0.000100
0.0008 0.1984 0.000200
0.0008 0.1986 0.000767
0.0008 0.1988 0.000083
0.0008 0.199 0.000083
0.0008 0.1992 0.000083
0.0008 0.1994 0.000083
0.0008 0.1996 0.000050
0.0008 0.1998 0.000067
0.0008 0.2 0.000033
0.0008 0.2002 0.000033
0.0008 0.2004 0.000083
0.0008 0.2006 0.000117
0.0008 0.2008 0.000017
0.0008 0.201 0.000050
0.0008 0.2012 0.000017
0.0008 0.2014 0.000000
0.0008 0.2016 0.000033
0.0008 0.2018 0.000033
0.0008 0.202 0.000117
0.0008 0.2022 0.000050
0.0008 0.2024 0.000083
0.0008 0.2026 0.000050
0.0008 0.2028 0.000083
0.0008 0.203 0.000050
0.0008 0.2032 0.000167
0.0008 0.2034 0.000133
0.0008 0.2036 0.000117
0.0008 0.2038 0.000050
0.0008 0.204 0.000050
0.0008 0.2042 0.000050
0.0008 0.2044 0.000133
0.0008 0.2046 0.000067
0.0008 0.2048 0.000050
0.0008 0.205 0.000033
0.0008 0.2052 0.000033
0.0008 0.2054 0.000067
0.0008 0.2056 0.000100
0.0008 0.2058 0.000067
0.0008 0.206 0.000083
0.0008 0.2062 0.000033
0.0008 0.2064 0.000117
0.0008 0.2066 0.000250
0.0008 0.2068 0.000133
0.0008 0.207 0.000433
0.0008 0.2072 0.000233
0.0008 0.2074 0.000067
0.0008 0.2076 0.000083
0.0008 0.2078 0.000133
0.0008 0.208 0.000133
0.0008 0.2082 0.000100
0.0008 0.2084 0.000033
0.0008 0.2086 0.000050
0.0008 0.2088 0.000033
0.0008 0.209 0.000100
0.0008 0.2092 0.000100
0.0008 0.2094 0.000017
0.0008 0.2096 0.000050
0.0008 0.2098 0.000000
0.0008 0.21 0.000050
0.0008 0.2102 0.000050
0.0008 0.2104 0.000100
0.0008 0.2106 0.000283
0.0008 0.2108 0.000567
0.0008 0.211 0.000233
0.0008 0.2112 0.000667
0.0008 0.2114 0.000183
0.0008 0.2116 0.000167
0.0008 0.2118 0.000050
0.0008 0.212 0.000083
0.0008 0.2122 0.000050
0.0008 0.2124 0.000067
0.0008 0.2126 0.000033
0.0008 0.2128 0.000033
0.0008 0.213 0.000133
0.0008 0.2132 0.000117
0.0008 0.2134 0.000150
0.0008 0.2136 0.000083
0.0008 0.2138 0.000067
0.0008 0.214 0.000017
0.0008 0.2142 0.000017
0.0008 0.2144 0.000033
0.0008 0.2146 0.000017
0.0008 0.2148 0.000083
0.0008 0.215 0.000083
0.0008 0.2152 0.000050
0.0008 0.2154 0.000033
0.0008 0.2156 0.000033
0.0008 0.2158 0.000017
0.0008 0.216 0.000000
0.0008 0.2162 0.000083
0.0008 0.2164 0.000050
0.0008 0.2166 0.000017
0.0008 0.2168 0.000050
0.0008 0.217 0.000133
0.0008 0.2172 0.000667
0.0008 0.2174 0.000083
0.0008 0.2176 0.000033
0.0008 0.2178 0.000050
0.0008 0.218 0.000067
0.0008 0.2182 0.000100
0.0008 0.2184 0.000067
0.0008 0.2186 0.000050
0.0008 0.2188 0.000000
0.0008 0.219 0.000083
0.0008 0.2192 0.000000
0.0008 0.2194 0.000033
0.0008 0.2196 0.000050
0.0008 0.2198 0.000167
0.0008 0.22 0.000050
0.0008 0.2202 0.000033
0.0008 0.2204 0.000033
0.0008 0.2206 0.000083
0.0008 0.2208 0.000067
0.0008 0.221 0.000017
0.0008 0.2212 0.000050
0.0008 0.2214 0.000133
0.0008 0.2216 0.000083
0.0008 0.2218 0.000100
0.0008 0.222 0.000017
0.0008 0.2222 0.000000
0.0008 0.2224 0.000017
0.0008 0.2226 0.000033
0.0008 0.2228 0.000000
0.0008 0.223 0.000017
0.0008 0.2232 0.000000
0.0008 0.2234 0.000117
0.0008 0.2236 0.000483
0.0008 0.2238 0.000083
0.0008 0.224 0.000033
0.0008 0.2242 0.000050
0.0008 0.2244 0.000050
0.0008 0.2246 0.000017
0.0008 0.2248 0.000050
0.0008 0.225 0.000050
0.0008 0.2252 0.000000
0.0008 0.2254 0.000033
0.0008 0.2256 0.000000
0.0008 0.2258 0.000017
0.0008 0.226 0.000033
0.0008 0.2262 0.000033
0.0008 0.2264 0.000000
0.0008 0.2266 0.000050
0.0008 0.2268 0.000033
0.0008 0.227 0.000100
0.0008 0.2272 0.000117
0.0008 0.2274 0.000100
0.0008 0.2276 0.000067
0.0008 0.2278 0.000067
0.0008 0.228 0.000033
0.0008 0.2282 0.000033
0.0008 0.2284 0.000033
0.0008 0.2286 0.000033
0.0008 0.2288 0.000017
0.0008 0.229 0.000050
0.0008 0.2292 0.000050
0.0008 0.2294 0.000083
0.0008 0.2296 0.000083
0.0008 0.2298 0.000050
0.0008 0.23 0.000033
0.0008 0.2302 0.000050
0.0008 0.2304 0.000000
0.0008 0.2306 0.000017
0.0008 0.2308 0.000033
0.0008 0.231 0.000033
0.0008 0.2312 0.000067
0.0008 0.2314 0.000000
0.0008 0.2316 0.000000
0.0008 0.2318 0.000017
0.0008 0.232 0.000033
0.0008 0.2322 0.000000
0.0008 0.2324 0.000017
0.0008 0.2326 0.000000
0.0008 0.2328 0.000017
0.0008 0.233 0.000017
0.0008 0.2332 0.000050
0.0008 0.2334 0.000017
0.0008 0.2336 0.000033
0.0008 0.2338 0.000000
0.0008 0.234 0.000000
0.0008 0.2342 0.000033
0.0008 0.2344 0.000067
0.0008 0.2346 0.000033
0.0008 0.2348 0.000017
0.0008 0.235 0.000017
0.0008 0.2352 0.000000
0.0008 0.2354 0.000017
0.0008 0.2356 0.000100
0.0008 0.2358 0.000050
0.0008 0.236 0.000083
0.0008 0.2362 0.000000
0.0008 0.2364 0.000050
0.0008 0.2366 0.000017
0.0008 0.2368 0.000000
0.0008 0.237 0.000017
0.0008 0.2372 0.000000
0.0008 0.2374 0.000000
0.0008 0.2376 0.000017
0.0008 0.2378 0.000017
0.0008 0.238 0.000017
0.0008 0.2382 0.000000
0.0008 0.2384 0.000000
0.0008 0.2386 0.000000
0.0008 0.2388 0.000033
0.0008 0.239 0.000000
0.0008 0.2392 0.000083
0.0008 0.2394 0.000017
0.0008 0.2396 0.000000
0.0008 0.2398 0.000033
0.0008 0.24 0.000000
0.0008 0.2402 0.000033
0.0008 0.2404 0.000017
0.0008 0.2406 0.000017
0.0008 0.2408 0.000050
0.0008 0.241 0.000033
0.0008 0.2412 0.000033
0.0008 0.2414 0.000000
0.0008 0.2416 0.000033
0.0008 0.2418 0.000033
0.0008 0.242 0.000050
0.0008 0.2422 0.000017
0.0008 0.2424 0.000017
0.0008 0.2426 0.000000
0.0008 0.2428 0.000000
0.0008 0.243 0.000033
0.0008 0.2432 0.000067
0.0008 0.2434 0.000000
0.0008 0.2436 0.000033
0.0008 0.2438 0.000033
0.0008 0.244 0.000017
0.0008 0.2442 0.000017
0.0008 0.2444 0.000000
0.0008 0.2446 0.000017
0.0008 0.2448 0.000000
0.0008 0.245 0.000000
0.0008 0.2452 0.000033
0.0008 0.2454 0.000033
0.0008 0.2456 0.000017
0.0008 0.2458 0.000033
0.0008 0.246 0.000067
0.0008 0.2462 0.000017
0.0008 0.2464 0.000050
0.0008 0.2466 0.000100
0.0008 0.2468 0.000033
0.0008 0.247 0.000033
0.0008 0.2472 0.000067
0.0008 0.2474 0.000017
0.0008 0.2476 0.000017
0.0008 0.2478 0.000383
0.0008 0.248 0.000133
0.0008 0.2482 0.000067
0.0008 0.2484 0.000050
0.0008 0.2486 0.000150
0.0008 0.2488 0.000067
0.0008 0.249 0.000067
0.0008 0.2492 0.000033
0.0008 0.2494 0.000050
0.0008 0.2496 0.000017
0.0008 0.2498 0.000067
0.001 0 0.018433
0.001 0.0002 0.021650
0.001 0.0004 0.031667
0.001 0.0006 0.071300
0.001 0.0008 0.325767
0.001 0.001 0.000000
0.001 0.0012 0.322233
0.001 0.0014 0.073583
0.001 0.0016 0.033717
0.001 0.0018 0.019950
0.001 0.002 0.017833
0.001 0.0022 0.009117
0.001 0.0024 0.009850
0.001 0.0026 0.006400
0.001 0.0028 0.002500
0.001 0.003 0.003483
0.001 0.0032 0.004067
0.001 0.0034 0.005567
0.001 0.0036 0.003667
0.001 0.0038 0.002983
0.001 0.004 0.002750
0.001 0.0042 0.002567
0.001 0.0044 0.003783
0.001 0.0046 0.002383
0.001 0.0048 0.002133
0.001 0.005 0.000933
0.001 0.0052 0.001200
0.001 0.0054 0.001517
0.001 0.0056 0.001767
0.001 0.0058 0.000833
0.001 0.006 0.000500
0.001 0.0062 0.000817
0.001 0.0064 0.000550
0.001 0.0066 0.000300
0.001 0.0068 0.000267
0.001 0.007 0.000233
0.001 0.0072 0.000233
0.001 0.0074 0.000300
0.001 0.0076 0.000383
0.001 0.0078 0.001133
0.001 0.008 0.000217
0.001 0.0082 0.000183
0.001 0.0084 0.000350
0.001 0.0086 0.000250
0.001 0.0088 0.000617
0.001 0.009 0.000633
0.001 0.0092 0.000833
0.001 0.0094 0.000333
0.001 0.0096 0.000267
0.001 0.0098 0.000900
0.001 0.01 0.000267
0.001 0.0102 0.000333
0.001 0.0104 0.000667
0.001 0.0106 0.000550
0.001 0.0108 0.000500
0.001 0.011 0.000433
0.001 0.0112 0.000367
0.001 0.0114 0.000267
0.001 0.0116 0.000350
0.001 0.0118 0.000133
0.001 0.012 0.000133
0.001 0.0122 0.000150
0.001 0.0124 0.000433
0.001 0.0126 0.000683
0.001 0.0128 0.000617
0.001 0.013 0.000233
0.001 0.0132 0.000150
0.001 0.0134 0.000200
0.001 0.0136 0.000133
0.001 0.0138 0.000083
0.001 0.014 0.000083
0.001 0.0142 0.000100
0.001 0.0144 0.000150
0.001 0.0146 0.000067
0.001 0.0148 0.000217
0.001 0.015 0.000333
0.001 0.0152 0.000667
0.001 0.0154 0.000417
0.001 0.0156 0.000267
0.001 0.0158 0.000350
0.001 0.016 0.000217
0.001 0.0162 0.000183
0.001 0.0164 0.000283
0.001 0.0166 0.000350
0.001 0.0168 0.000400
0.001 0.017 0.000300
0.001 0.0172 0.000367
0.001 0.0174 0.000567
0.001 0.0176 0.000283
0.001 0.0178 0.000167
0.001 0.018 0.000183
0.001 0.0182 0.000683
0.001 0.0184 0.000333
0.001 0.0186 0.000117
0.001 0.0188 0.000150
0.001 0.019 0.000233
0.001 0.0192 0.000583
0.001 0.0194 0.000617
0.001 0.0196 0.000217
0.001 0.0198 0.000450
0.001 0.02 0.000167
0.001 0.0202 0.000183
0.001 0.0204 0.000183
0.001 0.0206 0.000150
0.001 0.0208 0.000200
0.001 0.021 0.000217
0.001 0.0212 0.000250
0.001 0.0214 0.000383
0.001 0.0216 0.000817
0.001 0.0218 0.000400
0.001 0.022 0.000250
0.001 0.0222 0.000317
0.001 0.0224 0.000267
0.001 0.0226 0.000133
0.001 0.0228 0.000167
0.001 0.023 0.000183
0.001 0.0232 0.000700
0.001 0.0234 0.000233
0.001 0.0236 0.000133
0.001 0.0238 0.000133
0.001 0.024 0.000217
0.001 0.0242 0.000200
0.001 0.0244 0.000200
0.001 0.0246 0.000133
0.001 0.0248 0.000150
0.001 0.025 0.000517
0.001 0.0252 0.000350
0.001 0.0254 0.000183
0.001 0.0256 0.000150
0.001 0.0258 0.000050
0.001 0.026 0.000067
0.001 0.0262 0.000083
0.001 0.0264 0.000033
0.001 0.0266 0.000050
0.001 0.0268 0.000217
0.001 0.027 0.000183
0.001 0.0272 0.000283
0.001 0.0274 0.000267
0.001 0.0276 0.000100
0.001 0.0278 0.000067
0.001 0.028 0.000083
0.001 0.0282 0.000017
0.001 0.0284 0.000033
0.001 0.0286 0.000000
0.001 0.0288 0.000000
0.001 0.029 0.000067
0.001 0.0292 0.000033
0.001 0.0294 0.000033
0.001 0.0296 0.000100
0.001 0.0298 0.000117
0.001 0.03 0.000083
0.001 0.0302 0.000083
0.001 0.0304 0.000117
0.001 0.0306 0.000150
0.001 0.0308 0.000167
0.001 0.031 0.000250
0.001 0.0312 0.000300
0.001 0.0314 0.000400
0.001 0.0316 0.000900
0.001 0.0318 0.000500
0.001 0.032 0.000583
0.001 0.0322 0.000050
0.001 0.0324 0.000117
0.001 0.0326 0.000200
0.001 0.0328 0.000517
0.001 0.033 0.000350
0.001 0.0332 0.000267
0.001 0.0334 0.000183
0.001 0.0336 0.000150
0.001 0.0338 0.000150
0.001 0.034 0.000217
0.001 0.0342 0.000083
0.001 0.0344 0.000117
0.001 0.0346 0.000217
0.001 0.0348 0.000133
0.001 0.035 0.000100
0.001 0.0352 0.000117
0.001 0.0354 0.000183
0.001 0.0356 0.000133
0.001 0.0358 0.000067
0.001 0.036 0.000133
0.001 0.0362 0.000050
0.001 0.0364 0.000217
0.001 0.0366 0.000133
0.001 0.0368 0.000133
0.001 0.037 0.000017
0.001 0.0372 0.000067
0.001 0.0374 0.000083
0.001 0.0376 0.000033
0.001 0.0378 0.000100
0.001 0.038 0.000400
0.001 0.0382 0.000200
0.001 0.0384 0.000200
0.001 0.0386 0.000033
0.001 0.0388 0.000083
0.001 0.039 0.000050
0.001 0.0392 0.000100
0.001 0.0394 0.000083
0.001 0.0396 0.000133
0.001 0.0398 0.000033
0.001 0.04 0.000100
0.001 0.0402 0.000083
0.001 0.0404 0.000050
0.001 0.0406 0.000100
0.001 0.0408 0.000067
0.001 0.041 0.000067
0.001 0.0412 0.000050
0.001 0.0414 0.000050
0.001 0.0416 0.000050
0.001 0.0418 0.000083
0.001 0.042 0.000033
0.001 0.0422 0.000100
0.001 0.0424 0.000100
0.001 0.0426 0.000083
0.001 0.0428 0.000033
0.001 0.043 0.000050
0.001 0.0432 0.000033
0.001 0.0434 0.000067
0.001 0.0436 0.000067
0.001 0.0438 0.000050
0.001 0.044 0.000017
0.001 0.0442 0.000000
0.001 0.0444 0.000083
0.001 0.0446 0.000100
0.001 0.0448 0.000133
0.001 0.045 0.000283
0.001 0.0452 0.000133
0.001 0.0454 0.000217
0.001 0.0456 0.000217
0.001 0.0458 0.000067
0.001 0.046 0.000067
0.001 0.0462 0.000033
0.001 0.0464 0.000050
0.001 0.0466 0.000000
0.001 0.0468 0.000017
0.001 0.047 0.000067
0.001 0.0472 0.000117
0.001 0.0474 0.000000
0.001 0.0476 0.000050
0.001 0.0478 0.000050
0.001 0.048 0.000067
0.001 0.0482 0.000217
0.001 0.0484 0.000467
0.001 0.0486 0.000083
0.001 0.0488 0.000000
0.001 0.049 0.000100
0.001 0.0492 0.000017
0.001 0.0494 0.000100
0.001 0.0496 0.000200
0.001 0.0498 0.000100
0.001 0.05 0.000017
0.001 0.0502 0.000067
0.001 0.0504 0.000100
0.001 0.0506 0.000033
0.001 0.0508 0.000050
0.001 0.051 0.000050
0.001 0.0512 0.000050
0.001 0.0514 0.000033
0.001 0.0516 0.000083
0.001 0.0518 0.000083
0.001 0.052 0.000050
0.001 0.0522 0.000183
0.001 0.0524 0.000233
0.001 0.0526 0.000167
0.001 0.0528 0.000167
0.001 0.053 0.000133
0.001 0.0532 0.000467
0.001 0.0534 0.000250
0.001 0.0536 0.000200
0.001 0.0538 0.000183
0.001 0.054 0.000067
0.001 0.0542 0.000133
0.001 0.0544 0.000050
0.001 0.0546 0.000033
0.001 0.0548 0.000083
0.001 0.055 0.000067
0.001 0.0552 0.000083
0.001 0.0554 0.000150
0.001 0.0556 0.000217
0.001 0.0558 0.000783
0.001 0.056 0.000250
0.001 0.0562 0.000250
0.001 0.0564 0.000250
0.001 0.0566 0.000483
0.001 0.0568 0.000083
0.001 0.057 0.000133
0.001 0.0572 0.000100
0.001 0.0574 0.000100
0.001 0.0576 0.000050
0.001 0.0578 0.000017
0.001 0.058 0.000033
0.001 0.0582 0.000317
0.001 0.0584 0.000000
0.001 0.0586 0.000000
0.001 0.0588 0.000183
0.001 0.059 0.000117
0.001 0.0592 0.000050
0.001 0.0594 0.000033
0.001 0.0596 0.000033
0.001 0.0598 0.000017
0.001 0.06 0.000133
0.001 0.0602 0.000117
0.001 0.0604 0.000050
0.001 0.0606 0.000033
0.001 0.0608 0.000033
0.001 0.061 0.000017
0.001 0.0612 0.000100
0.001 0.0614 0.000083
0.001 0.0616 0.000100
0.001 0.0618 0.000133
0.001 0.062 0.000200
0.001 0.0622 0.000133
0.001 0.0624 0.000100
0.001 0.0626 0.000117
0.001 0.0628 0.000083
0.001 0.063 0.000033
0.001 0.0632 0.000083
0.001 0.0634 0.000100
0.001 0.0636 0.000050
0.001 0.0638 0.000000
0.001 0.064 0.000050
0.001 0.0642 0.000033
0.001 0.0644 0.000033
0.001 0.0646 0.000033
0.001 0.0648 0.000067
0.001 0.065 0.000133
0.001 0.0652 0.000117
0.001 0.0654 0.000133
0.001 0.0656 0.000067
0.001 0.0658 0.000117
0.001 0.066 0.000083
0.001 0.0662 0.000100
0.001 0.0664 0.000117
0.001 0.0666 0.000117
0.001 0.0668 0.000150
0.001 0.067 0.000017
0.001 0.0672 0.000050
0.001 0.0674 0.000017
0.001 0.0676 0.000067
0.001 0.0678 0.000067
0.001 0.068 0.000100
0.001 0.0682 0.000050
0.001 0.0684 0.000000
0.001 0.0686 0.000033
0.001 0.0688 0.000000
0.001 0.069 0.000000
0.001 0.0692 0.000067
0.001 0.0694 0.000050
0.001 0.0696 0.000067
0.001 0.0698 0.000117
0.001 0.07 0.000033
0.001 0.0702 0.000083
0.001 0.0704 0.000067
0.001 0.0706 0.000033
0.001 0.0708 0.000033
0.001 0.071 0.000017
0.001 0.0712 0.000000
0.001 0.0714 0.000050
0.001 0.0716 0.000133
0.001 0.0718 0.000033
0.001 0.072 0.000050
0.001 0.0722 0.000000
0.001 0.0724 0.000000
0.001 0.0726 0.000017
0.001 0.0728 0.000067
0.001 0.073 0.000083
0.001 0.0732 0.000033
0.001 0.0734 0.000033
0.001 0.0736 0.000100
0.001 0.0738 0.000050
0.001 0.074 0.000033
0.001 0.0742 0.000033
0.001 0.0744 0.000033
0.001 0.0746 0.000500
0.001 0.0748 0.000067
0.001 0.075 0.000067
0.001 0.0752 0.000083
0.001 0.0754 0.000050
0.001 0.0756 0.000050
0.001 0.0758 0.000083
0.001 0.076 0.000033
0.001 0.0762 0.000017
0.001 0.0764 0.000067
0.001 0.0766 0.000083
0.001 0.0768 0.000050
0.001 0.077 0.000333
0.001 0.0772 0.000133
0.001 0.0774 0.000050
0.001 0.0776 0.000100
0.001 0.0778 0.000083
0.001 0.078 0.000050
0.001 0.0782 0.000067
0.001 0.0784 0.000067
0.001 0.0786 0.000050
0.001 0.0788 0.000017
0.001 0.079 0.000033
0.001 0.0792 0.000033
0.001 0.0794 0.000067
0.001 0.0796 0.000050
0.001 0.0798 0.000017
0.001 0.08 0.000067
0.001 0.0802 0.000100
0.001 0.0804 0.000117
0.001 0.0806 0.000183
0.001 0.0808 0.000333
0.001 0.081 0.000067
0.001 0.0812 0.000083
0.001 0.0814 0.000050
0.001 0.0816 0.000383
0.001 0.0818 0.000133
0.001 0.082 0.000217
0.001 0.0822 0.000083
0.001 0.0824 0.000117
0.001 0.0826 0.000083
0.001 0.0828 0.000050
0.001 0.083 0.000167
0.001 0.0832 0.000133
0.001 0.0834 0.000083
0.001 0.0836 0.000150
0.001 0.0838 0.000033
0.001 0.084 0.000000
0.001 0.0842 0.000067
0.001 0.0844 0.000100
0.001 0.0846 0.000017
0.001 0.0848 0.000000
0.001 0.085 0.000000
0.001 0.0852 0.000033
0.001 0.0854 0.000050
0.001 0.0856 0.000033
0.001 0.0858 0.000033
0.001 0.086 0.000033
0.001 0.0862 0.000033
0.001 0.0864 0.000033
0.001 0.0866 0.000017
0.001 0.0868 0.000000
0.001 0.087 0.000000
0.001 0.0872 0.000017
0.001 0.0874 0.000050
0.001 0.0876 0.000067
0.001 0.0878 0.000083
0.001 0.088 0.000117
0.001 0.0882 0.000050
0.001 0.0884 0.000033
0.001 0.0886 0.000050
0.001 0.0888 0.000050
0.001 0.089 0.000067
0.001 0.0892 0.000200
0.001 0.0894 0.000083
0.001 0.0896 0.000133
0.001 0.0898 0.000033
0.001 0.09 0.000000
0.001 0.0902 0.000050
0.001 0.0904 0.000017
0.001 0.0906 0.000100
0.001 0.0908 0.000117
0.001 0.091 0.000017
0.001 0.0912 0.000017
0.001 0.0914 0.000033
0.001 0.0916 0.000050
0.001 0.0918 0.000033
0.001 0.092 0.000067
0.001 0.0922 0.000050
0.001 0.0924 0.000067
0.001 0.0926 0.000033
0.001 0.0928 0.000033
0.001 0.093 0.000017
0.001 0.0932 0.000083
0.001 0.0934 0.000050
0.001 0.0936 0.000033
0.001 0.0938 0.000067
0.001 0.094 0.000050
0.001 0.0942 0.000050
0.001 0.0944 0.000067
0.001 0.0946 0.000017
0.001 0.0948 0.000067
0.001 0.095 0.000067
0.001 0.0952 0.000100
0.001 0.0954 0.000050
0.001 0.0956 0.000083
0.001 0.0958 0.000067
0.001 0.096 0.000067
0.001 0.0962 0.000067
0.001 0.0964 0.000033
0.001 0.0966 0.000067
0.001 0.0968 0.000033
0.001 0.097 0.000067
0.001 0.0972 0.000067
0.001 0.0974 0.000050
0.001 0.0976 0.000033
0.001 0.0978 0.000033
0.001 0.098 0.000117
0.001 0.0982 0.000250
0.001 0.0984 0.000083
0.001 0.0986 0.000050
0.001 0.0988 0.000083
0.001 0.099 0.000083
0.001 0.0992 0.000067
0.001 0.0994 0.000050
0.001 0.0996 0.000000
0.001 0.0998 0.000033
0.001 0.1 0.000050
0.001 0.1002 0.000067
0.001 0.1004 0.000017
0.001 0.1006 0.000033
0.001 0.1008 0.000067
0.001 0.101 0.000100
0.001 0.1012 0.000083
0.001 0.1014 0.000050
0.001 0.1016 0.000083
0.001 0.1018 0.000033
0.001 0.102 0.000050
0.001 0.1022 0.000050
0.001 0.1024 0.000033
0.001 0.1026 0.000050
0.001 0.1028 0.000067
0.001 0.103 0.000083
0.001 0.1032 0.000100
0.001 0.1034 0.000100
0.001 0.1036 0.000150
0.001 0.1038 0.000083
0.001 0.104 0.000050
0.001 0.1042 0.000067
0.001 0.1044 0.000033
0.001 0.1046 0.000033
0.001 0.1048 0.000000
0.001 0.105 0.000017
0.001 0.1052 0.000050
0.001 0.1054 0.000050
0.001 0.1056 0.000033
0.001 0.1058 0.000017
0.001 0.106 0.000000
0.001 0.1062 0.000033
0.001 0.1064 0.000050
0.001 0.1066 0.000067
0.001 0.1068 0.000033
0.001 0.107 0.000033
0.001 0.1072 0.000067
0.001 0.1074 0.000067
0.001 0.1076 0.000017
0.001 0.1078 0.000017
0.001 0.108 0.000033
0.001 0.1082 0.000017
0.001 0.1084 0.000083
0.001 0.1086 0.000033
0.001 0.1088 0.000067
0.001 0.109 0.000050
0.001 0.1092 0.000067
0.001 0.1094 0.000067
0.001 0.1096 0.000033
0.001 0.1098 0.000017
0.001 0.11 0.000200
0.001 0.1102 0.000150
0.001 0.1104 0.000083
0.001 0.1106 0.000033
0.001 0.1108 0.000017
0.001 0.111 0.000033
0.001 0.1112 0.000017
0.001 0.1114 0.000067
0.001 0.1116 0.000017
0.001 0.1118 0.000200
0.001 0.112 0.000050
0.001 0.1122 0.000033
0.001 0.1124 0.000050
0.001 0.1126 0.000000
0.001 0.1128 0.000033
0.001 0.113 0.000050
0.001 0.1132 0.000000
0.001 0.1134 0.000033
0.001 0.1136 0.000050
0.001 0.1138 0.000017
0.001 0.114 0.000033
0.001 0.1142 0.000050
0.001 0.1144 0.000083
0.001 0.1146 0.000067
0.001 0.1148 0.000033
0.001 0.115 0.000050
0.001 0.1152 0.000117
0.001 0.1154 0.000200
0.001 0.1156 0.000367
0.001 0.1158 0.000050
0.001 0.116 0.000250
0.001 0.1162 0.000483
0.001 0.1164 0.000183
0.001 0.1166 0.000150
0.001 0.1168 0.000250
0.001 0.117 0.000100
0.001 0.1172 0.000017
0.001 0.1174 0.000033
0.001 0.1176 0.000167
0.001 0.1178 0.000333
0.001 0.118 0.000167
0.001 0.1182 0.000117
0.001 0.1184 0.000033
0.001 0.1186 0.000183
0.001 0.1188 0.000167
0.001 0.119 0.000117
0.001 0.1192 0.000117
0.001 0.1194 0.000050
0.001 0.1196 0.000067
0.001 0.1198 0.000050
0.001 0.12 0.000017
0.001 0.1202 0.000017
0.001 0.1204 0.000100
0.001 0.1206 0.000067
0.001 0.1208 0.000133
0.001 0.121 0.000117
0.001 0.1212 0.000017
0.001 0.1214 0.000083
0.001 0.1216 0.000133
0.001 0.1218 0.000367
0.001 0.122 0.000083
0.001 0.1222 0.000033
0.001 0.1224 0.000033
0.001 0.1226 0.000017
0.001 0.1228 0.000033
0.001 0.123 0.000033
0.001 0.1232 0.000050
0.001 0.1234 0.000033
0.001 0.1236 0.000083
0.001 0.1238 0.000100
0.001 0.124 0.000083
0.001 0.1242 0.000033
0.001 0.1244 0.000017
0.001 0.1246 0.000000
0.001 0.1248 0.000017
0.001 0.125 0.000000
0.001 0.1252 0.000017
0.001 0.1254 0.000050
0.001 0.1256 0.000083
0.001 0.1258 0.000017
0.001 0.126 0.000050
0.001 0.1262 0.000017
0.001 0.1264 0.000033
0.001 0.1266 0.000067
0.001 0.1268 0.000100
0.001 0.127 0.000033
0.001 0.1272 0.000100
0.001 0.1274 0.000067
0.001 0.1276 0.000167
0.001 0.1278 0.000233
0.001 0.128 0.000283
0.001 0.1282 0.000033
0.001 0.1284 0.000033
0.001 0.1286 0.000000
0.001 0.1288 0.000033
0.001 0.129 0.000000
0.001 0.1292 0.000033
0.001 0.1294 0.000033
0.001 0.1296 0.000083
0.001 0.1298 0.000033
0.001 0.13 0.000067
0.001 0.1302 0.000033
0.001 0.1304 0.000017
0.001 0.1306 0.000033
0.001 0.1308 0.000017
0.001 0.131 0.000050
0.001 0.1312 0.000100
0.001 0.1314 0.000033
0.001 0.1316 0.000017
0.001 0.1318 0.000033
0.001 0.132 0.000017
0.001 0.1322 0.000083
0.001 0.1324 0.000067
0.001 0.1326 0.000117
0.001 0.1328 0.000100
0.001 0.133 0.000067
0.001 0.1332 0.000067
0.001 0.1334 0.000050
0.001 0.1336 0.000050
0.001 0.1338 0.000050
0.001 0.134 0.000083
0.001 0.1342 0.000083
0.001 0.1344 0.000017
0.001 0.1346 0.000067
0.001 0.1348 0.000533
0.001 0.135 0.000233
0.001 0.1352 0.000133
0.001 0.1354 0.000050
0.001 0.1356 0.000067
0.001 0.1358 0.000067
0.001 0.136 0.000133
0.001 0.1362 0.000083
0.001 0.1364 0.000067
0.001 0.1366 0.000183
0.001 0.1368 0.000300
0.001 0.137 0.000033
0.001 0.1372 0.000100
0.001 0.1374 0.000017
0.001 0.1376 0.000017
0.001 0.1378 0.000017
0.001 0.138 0.000117
0.001 0.1382 0.000233
0.001 0.1384 0.000117
0.001 0.1386 0.000033
0.001 0.1388 0.000033
0.001 0.139 0.000050
0.001 0.1392 0.000033
0.001 0.1394 0.000033
0.001 0.1396 0.000017
0.001 0.1398 0.000000
0.001 0.14 0.000167
0.001 0.1402 0.000650
0.001 0.1404 0.000133
0.001 0.1406 0.000033
0.001 0.1408 0.000017
0.001 0.141 0.000100
0.001 0.1412 0.000133
0.001 0.1414 0.000167
0.001 0.1416 0.000067
0.001 0.1418 0.000083
0.001 0.142 0.000167
0.001 0.1422 0.000083
0.001 0.1424 0.000083
0.001 0.1426 0.000567
0.001 0.1428 0.000350
0.001 0.143 0.000233
0.001 0.1432 0.000083
0.001 0.1434 0.000017
0.001 0.1436 0.000033
0.001 0.1438 0.000067
0.001 0.144 0.000033
0.001 0.1442 0.000017
0.001 0.1444 0.000000
0.001 0.1446 0.000100
0.001 0.1448 0.000083
0.001 0.145 0.000100
0.001 0.1452 0.000067
0.001 0.1454 0.000067
0.001 0.1456 0.000067
0.001 0.1458 0.000067
0.001 0.146 0.000333
0.001 0.1462 0.000167
0.001 0.1464 0.000067
0.001 0.1466 0.000050
0.001 0.1468 0.000100
0.001 0.147 0.000150
0.001 0.1472 0.000100
0.001 0.1474 0.000233
0.001 0.1476 0.000100
0.001 0.1478 0.000067
0.001 0.148 0.000050
0.001 0.1482 0.000083
0.001 0.1484 0.000017
0.001 0.1486 0.000000
0.001 0.1488 0.000033
0.001 0.149 0.000033
0.001 0.1492 0.000050
0.001 0.1494 0.000133
0.001 0.1496 0.000067
0.001 0.1498 0.000067
0.001 0.15 0.000067
0.001 0.1502 0.000050
0.001 0.1504 0.000017
0.001 0.1506 0.000083
0.001 0.1508 0.000033
0.001 0.151 0.000017
0.001 0.1512 0.000033
0.001 0.1514 0.000050
0.001 0.1516 0.000050
0.001 0.1518 0.000033
0.001 0.152 0.000100
0.001 0.1522 0.000100
0.001 0.1524 0.000050
0.001 0.1526 0.000050
0.001 0.1528 0.000017
0.001 0.153 0.000033
0.001 0.1532 0.000100
0.001 0.1534 0.000017
0.001 0.1536 0.000050
0.001 0.1538 0.000033
0.001 0.154 0.000067
0.001 0.1542 0.000050
0.001 0.1544 0.000067
0.001 0.1546 0.000100
0.001 0.1548 0.000083
0.001 0.155 0.000083
0.001 0.1552 0.000083
0.001 0.1554 0.000083
0.001 0.1556 0.000050
0.001 0.1558 0.000033
0.001 0.156 0.000050
0.001 0.1562 0.000217
0.001 0.1564 0.000183
0.001 0.1566 0.000133
0.001 0.1568 0.000050
0.001 0.157 0.000000
0.001 0.1572 0.000033
0.001 0.1574 0.000033
0.001 0.1576 0.000050
0.001 0.1578 0.000083
0.001 0.158 0.000100
0.001 0.1582 0.000067
0.001 0.1584 0.000067
0.001 0.1586 0.000167
0.001 0.1588 0.000083
0.001 0.159 0.000217
0.001 0.1592 0.000133
0.001 0.1594 0.000017
0.001 0.1596 0.000033
0.001 0.1598 0.000067
0.001 0.16 0.000233
0.001 0.1602 0.000100
0.001 0.1604 0.000000
0.001 0.1606 0.000033
0.001 0.1608 0.000017
0.001 0.161 0.000017
0.001 0.1612 0.000283
0.001 0.1614 0.000133
0.001 0.1616 0.000017
0.001 0.1618 0.000067
0.001 0.162 0.000067
0.001 0.1622 0.000100
0.001 0.1624 0.000017
0.001 0.1626 0.000017
0.001 0.1628 0.000017
0.001 0.163 0.000117
0.001 0.1632 0.000017
0.001 0.1634 0.000067
0.001 0.1636 0.000183
0.001 0.1638 0.000217
0.001 0.164 0.000083
0.001 0.1642 0.000067
0.001 0.1644 0.000167
0.001 0.1646 0.000300
0.001 0.1648 0.000083
0.001 0.165 0.000017
0.001 0.1652 0.000017
0.001 0.1654 0.000017
0.001 0.1656 0.000117
0.001 0.1658 0.000083
0.001 0.166 0.000117
0.001 0.1662 0.000117
0.001 0.1664 0.000133
0.001 0.1666 0.000100
0.001 0.1668 0.000117
0.001 0.167 0.000217
0.001 0.1672 0.000150
0.001 0.1674 0.000100
0.001 0.1676 0.000250
0.001 0.1678 0.000100
0.001 0.168 0.000050
0.001 0.1682 0.000100
0.001 0.1684 0.000567
0.001 0.1686 0.000150
0.001 0.1688 0.000133
0.001 0.169 0.000150
0.001 0.1692 0.000100
0.001 0.1694 0.000100
0.001 0.1696 0.000167
0.001 0.1698 0.000700
0.001 0.17 0.000300
0.001 0.1702 0.000033
0.001 0.1704 0.000117
0.001 0.1706 0.000083
0.001 0.1708 0.000017
0.001 0.171 0.000067
0.001 0.1712 0.000017
0.001 0.1714 0.000067
0.001 0.1716 0.000117
0.001 0.1718 0.000017
0.001 0.172 0.000033
0.001 0.1722 0.000017
0.001 0.1724 0.000017
0.001 0.1726 0.000033
0.001 0.1728 0.000017
0.001 0.173 0.000033
0.001 0.1732 0.000067
0.001 0.1734 0.000033
0.001 0.1736 0.000000
0.001 0.1738 0.000050
0.001 0.174 0.000083
0.001 0.1742 0.000133
0.001 0.1744 0.000117
0.001 0.1746 0.000083
0.001 0.1748 0.000100
0.001 0.175 0.000100
0.001 0.1752 0.000133
0.001 0.1754 0.000067
0.001 0.1756 0.000050
0.001 0.1758 0.000083
0.001 0.176 0.000100
0.001 0.1762 0.000467
0.001 0.1764 0.000050
0.001 0.1766 0.000033
0.001 0.1768 0.000033
0.001 0.177 0.000183
0.001 0.1772 0.000033
0.001 0.1774 0.000067
0.001 0.1776 0.000100
0.001 0.1778 0.000033
0.001 0.178 0.000083
0.001 0.1782 0.000033
0.001 0.1784 0.000017
0.001 0.1786 0.000033
0.001 0.1788 0.000083
0.001 0.179 0.000350
0.001 0.1792 0.000083
0.001 0.1794 0.000050
0.001 0.1796 0.000033
0.001 0.1798 0.000067
0.001 0.18 0.000050
0.001 0.1802 0.000033
0.001 0.1804 0.000050
0.001 0.1806 0.000050
0.001 0.1808 0.000017
0.001 0.181 0.000050
0.001 0.1812 0.000017
0.001 0.1814 0.000017
0.001 0.1816 0.000083
0.001 0.1818 0.000067
0.001 0.182 0.000033
0.001 0.1822 0.000050
0.001 0.1824 0.000083
0.001 0.1826 0.000033
0.001 0.1828 0.000000
0.001 0.183 0.000017
0.001 0.1832 0.000083
0.001 0.1834 0.000000
0.001 0.1836 0.000067
0.001 0.1838 0.001000
0.001 0.184 0.000217
0.001 0.1842 0.000067
0.001 0.1844 0.000100
0.001 0.1846 0.000033
0.001 0.1848 0.000000
0.001 0.185 0.000050
0.001 0.1852 0.000000
0.001 0.1854 0.000083
0.001 0.1856 0.000033
0.001 0.1858 0.000083
0.001 0.186 0.000117
0.001 0.1862 0.000067
0.001 0.1864 0.000100
0.001 0.1866 0.000083
0.001 0.1868 0.000033
0.001 0.187 0.000067
0.001 0.1872 0.000100
0.001 0.1874 0.000150
0.001 0.1876 0.000483
0.001 0.1878 0.000167
0.001 0.188 0.000100
0.001 0.1882 0.000133
0.001 0.1884 0.000167
0.001 0.1886 0.000033
0.001 0.1888 0.000050
0.001 0.189 0.000033
0.001 0.1892 0.000067
0.001 0.1894 0.000250
0.001 0.1896 0.000150
0.001 0.1898 0.000100
0.001 0.19 0.000067
0.001 0.1902 0.000117
0.001 0.1904 0.000383
0.001 0.1906 0.000033
0.001 0.1908 0.000100
0.001 0.191 0.000350
0.001 0.1912 0.000067
0.001 0.1914 0.000100
0.001 0.1916 0.000067
0.001 0.1918 0.000133
0.001 0.192 0.000083
0.001 0.1922 0.000017
0.001 0.1924 0.000150
0.001 0.1926 0.000817
0.001 0.1928 0.000167
0.001 0.193 0.000050
0.001 0.1932 0.000067
0.001 0.1934 0.000067
0.001 0.1936 0.000050
0.001 0.1938 0.000067
0.001 0.194 0.000033
0.001 0.1942 0.000033
0.001 0.1944 0.000083
0.001 0.1946 0.000067
0.001 0.1948 0.000267
0.001 0.195 0.000767
0.001 0.1952 0.000183
0.001 0.1954 0.000083
0.001 0.1956 0.000050
0.001 0.1958 0.000033
0.001 0.196 0.000033
0.001 0.1962 0.000067
0.001 0.1964 0.000017
0.001 0.1966 0.000050
0.001 0.1968 0.000050
0.001 0.197 0.000017
0.001 0.1972 0.000000
0.001 0.1974 0.000017
0.001 0.1976 0.000017
0.001 0.1978 0.000050
0.001 0.198 0.000017
0.001 0.1982 0.000000
0.001 0.1984 0.000417
0.001 0.1986 0.000150
0.001 0.1988 0.000050
0.001 0.199 0.000050
0.001 0.1992 0.000117
0.001 0.1994 0.000083
0.001 0.1996 0.000067
0.001 0.1998 0.000083
0.001 0.2 0.000033
0.001 0.2002 0.000017
0.001 0.2004 0.000067
0.001 0.2006 0.000050
0.001 0.2008 0.000100
0.001 0.201 0.000367
0.001 0.2012 0.000100
0.001 0.2014 0.000017
0.001 0.2016 0.000033
0.001 0.2018 0.000050
0.001 0.202 0.000050
0.001 0.2022 0.000083
0.001 0.2024 0.000067
0.001 0.2026 0.000067
0.001 0.2028 0.000067
0.001 0.203 0.000017
0.001 0.2032 0.000167
0.001 0.2034 0.000100
0.001 0.2036 0.000050
0.001 0.2038 0.000067
0.001 0.204 0.000033
0.001 0.2042 0.000100
0.001 0.2044 0.000317
0.001 0.2046 0.000150
0.001 0.2048 0.000267
0.001 0.205 0.000133
0.001 0.2052 0.000083
0.001 0.2054 0.000150
0.001 0.2056 0.000067
0.001 0.2058 0.000083
0.001 0.206 0.000367
0.001 0.2062 0.000000
0.001 0.2064 0.000017
0.001 0.2066 0.000183
0.001 0.2068 0.000217
0.001 0.207 0.000183
0.001 0.2072 0.000133
0.001 0.2074 0.000233
0.001 0.2076 0.000200
0.001 0.2078 0.000567
0.001 0.208 0.000117
0.001 0.2082 0.000067
0.001 0.2084 0.000017
0.001 0.2086 0.000050
0.001 0.2088 0.000017
0.001 0.209 0.000117
0.001 0.2092 0.000067
0.001 0.2094 0.000150
0.001 0.2096 0.000100
0.001 0.2098 0.000050
0.001 0.21 0.000033
0.001 0.2102 0.000067
0.001 0.2104 0.000083
0.001 0.2106 0.000100
0.001 0.2108 0.000067
0.001 0.211 0.000167
0.001 0.2112 0.000083
0.001 0.2114 0.000067
0.001 0.2116 0.000133
0.001 0.2118 0.000050
0.001 0.212 0.000050
0.001 0.2122 0.000050
0.001 0.2124 0.000083
0.001 0.2126 0.000050
0.001 0.2128 0.000067
0.001 0.213 0.000083
0.001 0.2132 0.000233
0.001 0.2134 0.000033
0.001 0.2136 0.000017
0.001 0.2138 0.000017
0.001 0.214 0.000017
0.001 0.2142 0.000017
0.001 0.2144 0.000017
0.001 0.2146 0.000017
0.001 0.2148 0.000000
0.001 0.215 0.000033
0.001 0.2152 0.000017
0.001 0.2154 0.000150
0.001 0.2156 0.000100
0.001 0.2158 0.000167
0.001 0.216 0.000100
0.001 0.2162 0.000050
0.001 0.2164 0.000017
0.001 0.2166 0.000083
0.001 0.2168 0.000033
0.001 0.217 0.000067
0.001 0.2172 0.000117
0.001 0.2174 0.000067
0.001 0.2176 0.000100
0.001 0.2178 0.000067
0.001 0.218 0.000050
0.001 0.2182 0.000050
0.001 0.2184 0.000167
0.001 0.2186 0.000017
0.001 0.2188 0.000017
0.001 0.219 0.000017
0.001 0.2192 0.000033
0.001 0.2194 0.000033
0.001 0.2196 0.000050
0.001 0.2198 0.000333
0.001 0.22 0.000017
0.001 0.2202 0.000000
0.001 0.2204 0.000000
0.001 0.2206 0.000017
0.001 0.2208 0.000100
0.001 0.221 0.000067
0.001 0.2212 0.000050
0.001 0.2214 0.000050
0.001 0.2216 0.000050
0.001 0.2218 0.000000
0.001 0.222 0.000033
0.001 0.2222 0.000050
0.001 0.2224 0.000017
0.001 0.2226 0.000000
0.001 0.2228 0.000017
0.001 0.223 0.000050
0.001 0.2232 0.000050
0.001 0.2234 0.000050
0.001 0.2236 0.000033
0.001 0.2238 0.000067
0.001 0.224 0.000033
0.001 0.2242 0.000000
0.001 0.2244 0.000067
0.001 0.2246 0.000050
0.001 0.2248 0.000100
0.001 0.225 0.000050
0.001 0.2252 0.000033
0.001 0.2254 0.000050
0.001 0.2256 0.000017
0.001 0.2258 0.000150
0.001 0.226 0.000067
0.001 0.2262 0.000067
0.001 0.2264 0.000017
0.001 0.2266 0.000017
0.001 0.2268 0.000050
0.001 0.227 0.000117
0.001 0.2272 0.000117
0.001 0.2274 0.000133
0.001 0.2276 0.000067
0.001 0.2278 0.000067
0.001 0.228 0.000100
0.001 0.2282 0.000033
0.001 0.2284 0.000067
0.001 0.2286 0.000017
0.001 0.2288 0.000033
0.001 0.229 0.000050
0.001 0.2292 0.000150
0.001 0.2294 0.000117
0.001 0.2296 0.000067
0.001 0.2298 0.000067
0.001 0.23 0.000050
0.001 0.2302 0.000050
0.001 0.2304 0.000033
0.001 0.2306 0.000033
0.001 0.2308 0.000100
0.001 0.231 0.000050
0.001 0.2312 0.000000
0.001 0.2314 0.000033
0.001 0.2316 0.000017
0.001 0.2318 0.000033
0.001 0.232 0.000017
0.001 0.2322 0.000017
0.001 0.2324 0.000033
0.001 0.2326 0.000017
0.001 0.2328 0.000000
0.001 0.233 0.000100
0.001 0.2332 0.000267
0.001 0.2334 0.000050
0.001 0.2336 0.000050
0.001 0.2338 0.000033
0.001 0.234 0.000000
0.001 0.2342 0.000017
0.001 0.2344 0.000167
0.001 0.2346 0.000017
0.001 0.2348 0.000000
0.001 0.235 0.000000
0.001 0.2352 0.000017
0.001 0.2354 0.000000
0.001 0.2356 0.000017
0.001 0.2358 0.000033
0.001 0.236 0.000017
0.001 0.2362 0.000017
0.001 0.2364 0.000017
0.001 0.2366 0.000050
0.001 0.2368 0.000017
0.001 0.237 0.000017
0.001 0.2372 0.000017
0.001 0.2374 0.000000
0.001 0.2376 0.000000
0.001 0.2378 0.000000
0.001 0.238 0.000000
0.001 0.2382 0.000033
0.001 0.2384 0.000017
0.001 0.2386 0.000067
0.001 0.2388 0.000000
0.001 0.239 0.000067
0.001 0.2392 0.000133
0.001 0.2394 0.000150
0.001 0.2396 0.000033
0.001 0.2398 0.000017
0.001 0.24 0.000000
0.001 0.2402 0.000050
0.001 0.2404 0.000033
0.001 0.2406 0.000000
0.001 0.2408 0.000017
0.001 0.241 0.000000
0.001 0.2412 0.000000
0.001 0.2414 0.000000
0.001 0.2416 0.000017
0.001 0.2418 0.000000
0.001 0.242 0.000017
0.001 0.2422 0.000000
0.001 0.2424 0.000000
0.001 0.2426 0.000017
0.001 0.2428 0.000000
0.001 0.243 0.000017
0.001 0.2432 0.000017
0.001 0.2434 0.000033
0.001 0.2436 0.000033
0.001 0.2438 0.000033
0.001 0.244 0.000017
0.001 0.2442 0.000050
0.001 0.2444 0.000017
0.001 0.2446 0.000050
0.001 0.2448 0.000033
0.001 0.245 0.000017
0.001 0.2452 0.000000
0.001 0.2454 0.000033
0.001 0.2456 0.000017
0.001 0.2458 0.000033
0.001 0.246 0.000017
0.001 0.2462 0.000017
0.001 0.2464 0.000083
0.001 0.2466 0.000033
0.001 0.2468 0.000050
0.001 0.247 0.000017
0.001 0.2472 0.000033
0.001 0.2474 0.000033
0.001 0.2476 0.000033
0.001 0.2478 0.000083
0.001 0.248 0.000100
0.001 0.2482 0.000067
0.001 0.2484 0.000083
0.001 0.2486 0.000650
0.001 0.2488 0.000083
0.001 0.249 0.000083
0.001 0.2492 0.000033
0.001 0.2494 0.000233
0.001 0.2496 0.000133
0.001 0.2498 0.000033
0.0012 0 0.014400
0.0012 0.0002 0.016217
0.0012 0.0004 0.023100
0.0012 0.0006 0.032367
0.0012 0.0008 0.067483
0.0012 0.001 0.322233
0.0012 0.0012 0.000000
0.0012 0.0014 0.323767
0.0012 0.0016 0.072133
0.0012 0.0018 0.030383
0.0012 0.002 0.021000
0.0012 0.0022 0.015267
0.0012 0.0024 0.010133
0.0012 0.0026 0.007350
0.0012 0.0028 0.003567
0.0012 0.003 0.005417
0.0012 0.0032 0.005417
0.0012 0.0034 0.003350
0.0012 0.0036 0.003950
0.0012 0.0038 0.002867
0.0012 0.004 0.003383
0.0012 0.0042 0.002450
0.0012 0.0044 0.002267
0.0012 0.0046 0.004333
0.0012 0.0048 0.002567
0.0012 0.005 0.002633
0.0012 0.0052 0.002983
0.0012 0.0054 0.001783
0.0012 0.0056 0.001050
0.0012 0.0058 0.000300
0.0012 0.006 0.000500
0.0012 0.0062 0.000583
0.0012 0.0064 0.000233
0.0012 0.0066 0.000183
0.0012 0.0068 0.000233
0.0012 0.007 0.000183
0.0012 0.0072 0.000183
0.0012 0.0074 0.000300
0.0012 0.0076 0.000517
0.0012 0.0078 0.000367
0.0012 0.008 0.000100
0.0012 0.0082 0.000283
0.0012 0.0084 0.000683
0.0012 0.0086 0.000150
0.0012 0.0088 0.000233
0.0012 0.009 0.000433
0.0012 0.0092 0.000550
0.0012 0.0094 0.000417
0.0012 0.0096 0.000633
0.0012 0.0098 0.000400
0.0012 0.01 0.000167
0.0012 0.0102 0.000433
0.0012 0.0104 0.001367
0.0012 0.0106 0.001867
0.0012 0.0108 0.000650
0.0012 0.011 0.000233
0.0012 0.0112 0.000250
0.0012 0.0114 0.000117
0.0012 0.0116 0.000250
0.0012 0.0118 0.000233
0.0012 0.012 0.000150
0.0012 0.0122 0.000100
0.0012 0.0124 0.000800
0.0012 0.0126 0.000300
0.0012 0.0128 0.000167
0.0012 0.013 0.000150
0.0012 0.0132 0.000183
0.0012 0.0134 0.000267
0.0012 0.0136 0.000100
0.0012 0.0138 0.000050
0.0012 0.014 0.000050
0.0012 0.0142 0.000133
0.0012 0.0144 0.000150
0.0012 0.0146 0.000283
0.0012 0.0148 0.000517
0.0012 0.015 0.000433
0.0012 0.0152 0.000450
0.0012 0.0154 0.000200
0.0012 0.0156 0.000300
0.0012 0.0158 0.000283
0.0012 0.016 0.000433
0.0012 0.0162 0.000700
0.0012 0.0164 0.000450
0.0012 0.0166 0.001183
0.0012 0.0168 0.000583
0.0012 0.017 0.000167
0.0012 0.0172 0.000200
0.0012 0.0174 0.000267
0.0012 0.0176 0.000183
0.0012 0.0178 0.000150
0.0012 0.018 0.000133
0.0012 0.0182 0.000167
0.0012 0.0184 0.000167
0.0012 0.0186 0.000100
0.0012 0.0188 0.000167
0.0012 0.019 0.000233
0.0012 0.0192 0.000800
0.0012 0.0194 0.000167
0.0012 0.0196 0.000200
0.0012 0.0198 0.000383
0.0012 0.02 0.000117
0.0012 0.0202 0.000133
0.0012 0.0204 0.000183
0.0012 0.0206 0.000200
0.0012 0.0208 0.000217
0.0012 0.021 0.000133
0.0012 0.0212 0.000183
0.0012 0.0214 0.000300
0.0012 0.0216 0.000417
0.0012 0.0218 0.000733
0.0012 0.022 0.000217
0.0012 0.0222 0.000367
0.0012 0.0224 0.001067
0.0012 0.0226 0.000267
0.0012 0.0228 0.000183
0.0012 0.023 0.000083
0.0012 0.0232 0.000267
0.0012 0.0234 0.000250
0.0012 0.0236 0.000317
0.0012 0.0238 0.000317
0.0012 0.024 0.000800
0.0012 0.0242 0.000167
0.0012 0.0244 0.000283
0.0012 0.0246 0.000183
0.0012 0.0248 0.000300
0.0012 0.025 0.000117
0.0012 0.0252 0.000400
0.0012 0.0254 0.000200
0.0012 0.0256 0.000100
0.0012 0.0258 0.000117
0.0012 0.026 0.000050
0.0012 0.0262 0.000150
0.0012 0.0264 0.000067
0.0012 0.0266 0.000150
0.0012 0.0268 0.000100
0.0012 0.027 0.000183
0.0012 0.0272 0.000117
0.0012 0.0274 0.000150
0.0012 0.0276 0.000683
0.0012 0.0278 0.000133
0.0012 0.028 0.000033
0.0012 0.0282 0.000000
0.0012 0.0284 0.000017
0.0012 0.0286 0.000050
0.0012 0.0288 0.000050
0.0012 0.029 0.000067
0.0012 0.0292 0.000067
0.0012 0.0294 0.000050
0.0012 0.0296 0.000133
0.0012 0.0298 0.000167
0.0012 0.03 0.000167
0.0012 0.0302 0.000083
0.0012 0.0304 0.000083
0.0012 0.0306 0.000033
0.0012 0.0308 0.000033
0.0012 0.031 0.000083
0.0012 0.0312 0.000233
0.0012 0.0314 0.000167
0.0012 0.0316 0.000167
0.0012 0.0318 0.000117
0.0012 0.032 0.000100
0.0012 0.0322 0.000067
0.0012 0.0324 0.000050
0.0012 0.0326 0.000183
0.0012 0.0328 0.000217
0.0012 0.033 0.000150
0.0012 0.0332 0.000117
0.0012 0.0334 0.000283
0.0012 0.0336 0.000117
0.0012 0.0338 0.000133
0.0012 0.034 0.000333
0.0012 0.0342 0.000233
0.0012 0.0344 0.000717
0.0012 0.0346 0.000350
0.0012 0.0348 0.000117
0.0012 0.035 0.000067
0.0012 0.0352 0.000117
0.0012 0.0354 0.000600
0.0012 0.0356 0.000150
0.0012 0.0358 0.000200
0.0012 0.036 0.000083
0.0012 0.0362 0.000067
0.0012 0.0364 0.000067
0.0012 0.0366 0.000083
0.0012 0.0368 0.000083
0.0012 0.037 0.000017
0.0012 0.0372 0.000117
0.0012 0.0374 0.000050
0.0012 0.0376 0.000117
0.0012 0.0378 0.000117
0.0012 0.038 0.000100
0.0012 0.0382 0.000083
0.0012 0.0384 0.000083
0.0012 0.0386 0.000083
0.0012 0.0388 0.000033
0.0012 0.039 0.000033
0.0012 0.0392 0.000083
0.0012 0.0394 0.000067
0.0012 0.0396 0.000100
0.0012 0.0398 0.000050
0.0012 0.04 0.000083
0.0012 0.0402 0.000050
0.0012 0.0404 0.000000
0.0012 0.0406 0.000067
0.0012 0.0408 0.000017
0.0012 0.041 0.000100
0.0012 0.0412 0.000067
0.0012 0.0414 0.000067
0.0012 0.0416 0.000033
0.0012 0.0418 0.000067
0.0012 0.042 0.000083
0.0012 0.0422 0.000150
0.0012 0.0424 0.000133
0.0012 0.0426 0.000017
0.0012 0.0428 0.000033
0.0012 0.043 0.000067
0.0012 0.0432 0.000083
0.0012 0.0434 0.000017
0.0012 0.0436 0.000050
0.0012 0.0438 0.000083
0.0012 0.044 0.000033
0.0012 0.0442 0.000117
0.0012 0.0444 0.000083
0.0012 0.0446 0.000067
0.0012 0.0448 0.000033
0.0012 0.045 0.000067
0.0012 0.0452 0.000200
0.0012 0.0454 0.000867
0.0012 0.0456 0.000217
0.0012 0.0458 0.000083
0.0012 0.046 0.000050
0.0012 0.0462 0.000033
0.0012 0.0464 0.000017
0.0012 0.0466 0.000017
0.0012 0.0468 0.000017
0.0012 0.047 0.000017
0.0012 0.0472 0.000067
0.0012 0.0474 0.000117
0.0012 0.0476 0.000017
0.0012 0.0478 0.000050
0.0012 0.048 0.000100
0.0012 0.0482 0.000300
0.0012 0.0484 0.000417
0.0012 0.0486 0.000083
0.0012 0.0488 0.000050
0.0012 0.049 0.000017
0.0012 0.0492 0.000000
0.0012 0.0494 0.000083
0.0012 0.0496 0.000033
0.0012 0.0498 0.000117
0.0012 0.05 0.000067
0.0012 0.0502 0.000050
0.0012 0.0504 0.000050
0.0012 0.0506 0.000017
0.0012 0.0508 0.000033
0.0012 0.051 0.000050
0.0012 0.0512 0.000150
0.0012 0.0514 0.000050
0.0012 0.0516 0.000050
0.0012 0.0518 0.000150
0.0012 0.052 0.000167
0.0012 0.0522 0.000367
0.0012 0.0524 0.000167
0.0012 0.0526 0.000167
0.0012 0.0528 0.000267
0.0012 0.053 0.000167
0.0012 0.0532 0.000167
0.0012 0.0534 0.000117
0.0012 0.0536 0.000117
0.0012 0.0538 0.000317
0.0012 0.054 0.000117
0.0012 0.0542 0.000067
0.0012 0.0544 0.000033
0.0012 0.0546 0.000067
0.0012 0.0548 0.000100
0.0012 0.055 0.000167
0.0012 0.0552 0.000133
0.0012 0.0554 0.000150
0.0012 0.0556 0.000250
0.0012 0.0558 0.000333
0.0012 0.056 0.000200
0.0012 0.0562 0.000100
0.0012 0.0564 0.000083
0.0012 0.0566 0.000100
0.0012 0.0568 0.000100
0.0012 0.057 0.000050
0.0012 0.0572 0.000100
0.0012 0.0574 0.000083
0.0012 0.0576 0.000067
0.0012 0.0578 0.000050
0.0012 0.058 0.000100
0.0012 0.0582 0.000100
0.0012 0.0584 0.000050
0.0012 0.0586 0.000067
0.0012 0.0588 0.000183
0.0012 0.059 0.000233
0.0012 0.0592 0.000050
0.0012 0.0594 0.000033
0.0012 0.0596 0.000033
0.0012 0.0598 0.000017
0.0012 0.06 0.000083
0.0012 0.0602 0.000117
0.0012 0.0604 0.000050
0.0012 0.0606 0.000033
0.0012 0.0608 0.000000
0.0012 0.061 0.000000
0.0012 0.0612 0.000050
0.0012 0.0614 0.000083
0.0012 0.0616 0.000333
0.0012 0.0618 0.000067
0.0012 0.062 0.000100
0.0012 0.0622 0.000233
0.0012 0.0624 0.000100
0.0012 0.0626 0.000217
0.0012 0.0628 0.000050
0.0012 0.063 0.000033
0.0012 0.0632 0.000067
0.0012 0.0634 0.000100
0.0012 0.0636 0.000033
0.0012 0.0638 0.000067
0.0012 0.064 0.000050
0.0012 0.0642 0.000067
0.0012 0.0644 0.000167
0.0012 0.0646 0.000150
0.0012 0.0648 0.000050
0.0012 0.065 0.000083
0.0012 0.0652 0.000083
0.0012 0.0654 0.000033
0.0012 0.0656 0.000067
0.0012 0.0658 0.000067
0.0012 0.066 0.000067
0.0012 0.0662 0.000117
0.0012 0.0664 0.000117
0.0012 0.0666 0.000267
0.0012 0.0668 0.000633
0.0012 0.067 0.000133
0.0012 0.0672 0.000183
0.0012 0.0674 0.000033
0.0012 0.0676 0.000083
0.0012 0.0678 0.000133
0.0012 0.068 0.000050
0.0012 0.0682 0.000017
0.0012 0.0684 0.000000
0.0012 0.0686 0.000017
0.0012 0.0688 0.000033
0.0012 0.069 0.000033
0.0012 0.0692 0.000033
0.0012 0.0694 0.000050
0.0012 0.0696 0.000117
0.0012 0.0698 0.000067
0.0012 0.07 0.000117
0.0012 0.0702 0.000083
0.0012 0.0704 0.000083
0.0012 0.0706 0.000117
0.0012 0.0708 0.000033
0.0012 0.071 0.000000
0.0012 0.0712 0.000000
0.0012 0.0714 0.000067
0.0012 0.0716 0.000100
0.0012 0.0718 0.000033
0.0012 0.072 0.000033
0.0012 0.0722 0.000000
0.0012 0.0724 0.000017
0.0012 0.0726 0.000050
0.0012 0.0728 0.000100
0.0012 0.073 0.000000
0.0012 0.0732 0.000033
0.0012 0.0734 0.000033
0.0012 0.0736 0.000067
0.0012 0.0738 0.000033
0.0012 0.074 0.000017
0.0012 0.0742 0.000017
0.0012 0.0744 0.000000
0.0012 0.0746 0.000067
0.0012 0.0748 0.000033
0.0012 0.075 0.000050
0.0012 0.0752 0.000050
0.0012 0.0754 0.000033
0.0012 0.0756 0.000033
0.0012 0.0758 0.000150
0.0012 0.076 0.000050
0.0012 0.0762 0.000050
0.0012 0.0764 0.000033
0.0012 0.0766 0.000083
0.0012 0.0768 0.000083
0.0012 0.077 0.000033
0.0012 0.0772 0.000083
0.0012 0.0774 0.000167
0.0012 0.0776 0.000533
0.0012 0.0778 0.000033
0.0012 0.078 0.000033
0.0012 0.0782 0.000017
0.0012 0.0784 0.000117
0.0012 0.0786 0.000083
0.0012 0.0788 0.000117
0.0012 0.079 0.000050
0.0012 0.0792 0.000033
0.0012 0.0794 0.000050
0.0012 0.0796 0.000050
0.0012 0.0798 0.000117
0.0012 0.08 0.000167
0.0012 0.0802 0.000067
0.0012 0.0804 0.000017
0.0012 0.0806 0.000167
0.0012 0.0808 0.000683
0.0012 0.081 0.000233
0.0012 0.0812 0.000100
0.0012 0.0814 0.000033
0.0012 0.0816 0.000117
0.0012 0.0818 0.000150
0.0012 0.082 0.000133
0.0012 0.0822 0.000167
0.0012 0.0824 0.000217
0.0012 0.0826 0.000167
0.0012 0.0828 0.000033
0.0012 0.083 0.000083
0.0012 0.0832 0.000067
0.0012 0.0834 0.000150
0.0012 0.0836 0.000250
0.0012 0.0838 0.000050
0.0012 0.084 0.000000
0.0012 0.0842 0.000033
0.0012 0.0844 0.000017
0.0012 0.0846 0.000083
0.0012 0.0848 0.000033
0.0012 0.085 0.000017
0.0012 0.0852 0.000050
0.0012 0.0854 0.000050
0.0012 0.0856 0.000067
0.0012 0.0858 0.000000
0.0012 0.086 0.000017
0.0012 0.0862 0.000067
0.0012 0.0864 0.000083
0.0012 0.0866 0.000017
0.0012 0.0868 0.000000
0.0012 0.087 0.000017
0.0012 0.0872 0.000017
0.0012 0.0874 0.000000
0.0012 0.0876 0.000050
0.0012 0.0878 0.000067
0.0012 0.088 0.000100
0.0012 0.0882 0.000100
0.0012 0.0884 0.000100
0.0012 0.0886 0.000067
0.0012 0.0888 0.000050
0.0012 0.089 0.000050
0.0012 0.0892 0.000067
0.0012 0.0894 0.000133
0.0012 0.0896 0.000117
0.0012 0.0898 0.000083
0.0012 0.09 0.000083
0.0012 0.0902 0.000100
0.0012 0.0904 0.000083
0.0012 0.0906 0.000267
0.0012 0.0908 0.000783
0.0012 0.091 0.000167
0.0012 0.0912 0.000067
0.0012 0.0914 0.000017
0.0012 0.0916 0.000000
0.0012 0.0918 0.000050
0.0012 0.092 0.000033
0.0012 0.0922 0.000033
0.0012 0.0924 0.000033
0.0012 0.0926 0.000033
0.0012 0.0928 0.000067
0.0012 0.093 0.000083
0.0012 0.0932 0.000067
0.0012 0.0934 0.000017
0.0012 0.0936 0.000100
0.0012 0.0938 0.000050
0.0012 0.094 0.000017
0.0012 0.0942 0.000000
0.0012 0.0944 0.000033
0.0012 0.0946 0.000050
0.0012 0.0948 0.000083
0.0012 0.095 0.000017
0.0012 0.0952 0.000000
0.0012 0.0954 0.000033
0.0012 0.0956 0.000050
0.0012 0.0958 0.000083
0.0012 0.096 0.000067
0.0012 0.0962 0.000067
0.0012 0.0964 0.000083
0.0012 0.0966 0.000067
0.0012 0.0968 0.000000
0.0012 0.097 0.000050
0.0012 0.0972 0.000033
0.0012 0.0974 0.000000
0.0012 0.0976 0.000000
0.0012 0.0978 0.000000
0.0012 0.098 0.000033
0.0012 0.0982 0.000033
0.0012 0.0984 0.000050
0.0012 0.0986 0.000083
0.0012 0.0988 0.000050
0.0012 0.099 0.000067
0.0012 0.0992 0.000067
0.0012 0.0994 0.000017
0.0012 0.0996 0.000033
0.0012 0.0998 0.000000
0.0012 0.1 0.000050
0.0012 0.1002 0.000017
0.0012 0.1004 0.000050
0.0012 0.1006 0.000033
0.0012 0.1008 0.000083
0.0012 0.101 0.000300
0.0012 0.1012 0.000067
0.0012 0.1014 0.000067
0.0012 0.1016 0.000017
0.0012 0.1018 0.000017
0.0012 0.102 0.000033
0.0012 0.1022 0.000033
0.0012 0.1024 0.000067
0.0012 0.1026 0.000017
0.0012 0.1028 0.000000
0.0012 0.103 0.000167
0.0012 0.1032 0.000183
0.0012 0.1034 0.000650
0.0012 0.1036 0.000183
0.0012 0.1038 0.000067
0.0012 0.104 0.000067
0.0012 0.1042 0.000083
0.0012 0.1044 0.000033
0.0012 0.1046 0.000017
0.0012 0.1048 0.000000
0.0012 0.105 0.000050
0.0012 0.1052 0.000050
0.0012 0.1054 0.000033
0.0012 0.1056 0.000033
0.0012 0.1058 0.000017
0.0012 0.106 0.000000
0.0012 0.1062 0.000000
0.0012 0.1064 0.000033
0.0012 0.1066 0.000083
0.0012 0.1068 0.000417
0.0012 0.107 0.000050
0.0012 0.1072 0.000050
0.0012 0.1074 0.000000
0.0012 0.1076 0.000000
0.0012 0.1078 0.000000
0.0012 0.108 0.000083
0.0012 0.1082 0.000067
0.0012 0.1084 0.000600
0.0012 0.1086 0.000067
0.0012 0.1088 0.000083
0.0012 0.109 0.000067
0.0012 0.1092 0.000017
0.0012 0.1094 0.000033
0.0012 0.1096 0.000050
0.0012 0.1098 0.000150
0.0012 0.11 0.000450
0.0012 0.1102 0.000117
0.0012 0.1104 0.000050
0.0012 0.1106 0.000083
0.0012 0.1108 0.000017
0.0012 0.111 0.000050
0.0012 0.1112 0.000050
0.0012 0.1114 0.000083
0.0012 0.1116 0.000533
0.0012 0.1118 0.000867
0.0012 0.112 0.000133
0.0012 0.1122 0.000083
0.0012 0.1124 0.000067
0.0012 0.1126 0.000017
0.0012 0.1128 0.000033
0.0012 0.113 0.000067
0.0012 0.1132 0.000033
0.0012 0.1134 0.000033
0.0012 0.1136 0.000083
0.0012 0.1138 0.000067
0.0012 0.114 0.000050
0.0012 0.1142 0.000133
0.0012 0.1144 0.000117
0.0012 0.1146 0.000133
0.0012 0.1148 0.000067
0.0012 0.115 0.000117
0.0012 0.1152 0.000350
0.0012 0.1154 0.000200
0.0012 0.1156 0.000100
0.0012 0.1158 0.000117
0.0012 0.116 0.000117
0.0012 0.1162 0.000283
0.0012 0.1164 0.000200
0.0012 0.1166 0.000067
0.0012 0.1168 0.000133
0.0012 0.117 0.000033
0.0012 0.1172 0.000067
0.0012 0.1174 0.000083
0.0012 0.1176 0.000317
0.0012 0.1178 0.002000
0.0012 0.118 0.000483
0.0012 0.1182 0.000367
0.0012 0.1184 0.000117
0.0012 0.1186 0.000033
0.0012 0.1188 0.000167
0.0012 0.119 0.000100
0.0012 0.1192 0.000167
0.0012 0.1194 0.000033
0.0012 0.1196 0.000050
0.0012 0.1198 0.000050
0.0012 0.12 0.000050
0.0012 0.1202 0.000033
0.0012 0.1204 0.000083
0.0012 0.1206 0.000067
0.0012 0.1208 0.000100
0.0012 0.121 0.000067
0.0012 0.1212 0.000017
0.0012 0.1214 0.000017
0.0012 0.1216 0.000033
0.0012 0.1218 0.000100
0.0012 0.122 0.000017
0.0012 0.1222 0.000017
0.0012 0.1224 0.000017
0.0012 0.1226 0.000000
0.0012 0.1228 0.000000
0.0012 0.123 0.000000
0.0012 0.1232 0.000000
0.0012 0.1234 0.000033
0.0012 0.1236 0.000117
0.0012 0.1238 0.000033
0.0012 0.124 0.000000
0.0012 0.1242 0.000017
0.0012 0.1244 0.000017
0.0012 0.1246 0.000000
0.0012 0.1248 0.000050
0.0012 0.125 0.000067
0.0012 0.1252 0.000000
0.0012 0.1254 0.000033
0.0012 0.1256 0.000017
0.0012 0.1258 0.000050
0.0012 0.126 0.000067
0.0012 0.1262 0.000033
0.0012 0.1264 0.000050
0.0012 0.1266 0.000067
0.0012 0.1268 0.000150
0.0012 0.127 0.000217
0.0012 0.1272 0.000167
0.0012 0.1274 0.000033
0.0012 0.1276 0.000117
0.0012 0.1278 0.000083
0.0012 0.128 0.000050
0.0012 0.1282 0.000000
0.0012 0.1284 0.000017
0.0012 0.1286 0.000000
0.0012 0.1288 0.000017
0.0012 0.129 0.000033
0.0012 0.1292 0.000000
0.0012 0.1294 0.000067
0.0012 0.1296 0.000000
0.0012 0.1298 0.000067
0.0012 0.13 0.000017
0.0012 0.1302 0.000000
0.0012 0.1304 0.000050
0.0012 0.1306 0.000033
0.0012 0.1308 0.000033
0.0012 0.131 0.000067
0.0012 0.1312 0.000033
0.0012 0.1314 0.000017
0.0012 0.1316 0.000017
0.0012 0.1318 0.000083
0.0012 0.132 0.000067
0.0012 0.1322 0.000133
0.0012 0.1324 0.000150
0.0012 0.1326 0.000067
0.0012 0.1328 0.000083
0.0012 0.133 0.000017
0.0012 0.1332 0.000067
0.0012 0.1334 0.000017
0.0012 0.1336 0.000083
0.0012 0.1338 0.000083
0.0012 0.134 0.000033
0.0012 0.1342 0.000100
0.0012 0.1344 0.000050
0.0012 0.1346 0.000000
0.0012 0.1348 0.000033
0.0012 0.135 0.000117
0.0012 0.1352 0.000083
0.0012 0.1354 0.000283
0.0012 0.1356 0.000133
0.0012 0.1358 0.000067
0.0012 0.136 0.000183
0.0012 0.1362 0.000117
0.0012 0.1364 0.000067
0.0012 0.1366 0.000083
0.0012 0.1368 0.000033
0.0012 0.137 0.000033
0.0012 0.1372 0.000017
0.0012 0.1374 0.000017
0.0012 0.1376 0.000033
0.0012 0.1378 0.000083
0.0012 0.138 0.000117
0.0012 0.1382 0.000100
0.0012 0.1384 0.000067
0.0012 0.1386 0.000033
0.0012 0.1388 0.000067
0.0012 0.139 0.000033
0.0012 0.1392 0.000033
0.0012 0.1394 0.000033
0.0012 0.1396 0.000017
0.0012 0.1398 0.000033
0.0012 0.14 0.000117
0.0012 0.1402 0.000117
0.0012 0.1404 0.000167
0.0012 0.1406 0.000217
0.0012 0.1408 0.000050
0.0012 0.141 0.000083
0.0012 0.1412 0.000033
0.0012 0.1414 0.000017
0.0012 0.1416 0.000067
0.0012 0.1418 0.000117
0.0012 0.142 0.000150
0.0012 0.1422 0.000250
0.0012 0.1424 0.000117
0.0012 0.1426 0.000183
0.0012 0.1428 0.000167
0.0012 0.143 0.000100
0.0012 0.1432 0.000033
0.0012 0.1434 0.000067
0.0012 0.1436 0.000050
0.0012 0.1438 0.000050
0.0012 0.144 0.000017
0.0012 0.1442 0.000050
0.0012 0.1444 0.000083
0.0012 0.1446 0.000133
0.0012 0.1448 0.000133
0.0012 0.145 0.000033
0.0012 0.1452 0.000033
0.0012 0.1454 0.000033
0.0012 0.1456 0.000067
0.0012 0.1458 0.000133
0.0012 0.146 0.000083
0.0012 0.1462 0.000083
0.0012 0.1464 0.000067
0.0012 0.1466 0.000017
0.0012 0.1468 0.000017
0.0012 0.147 0.000100
0.0012 0.1472 0.000133
0.0012 0.1474 0.000067
0.0012 0.1476 0.000083
0.0012 0.1478 0.000083
0.0012 0.148 0.000017
0.0012 0.1482 0.000033
0.0012 0.1484 0.000033
0.0012 0.1486 0.000017
0.0012 0.1488 0.000000
0.0012 0.149 0.000050
0.0012 0.1492 0.000100
0.0012 0.1494 0.000083
0.0012 0.1496 0.000067
0.0012 0.1498 0.000083
0.0012 0.15 0.000050
0.0012 0.1502 0.000067
0.0012 0.1504 0.000017
0.0012 0.1506 0.000000
0.0012 0.1508 0.000050
0.0012 0.151 0.000000
0.0012 0.1512 0.000000
0.0012 0.1514 0.000050
0.0012 0.1516 0.000017
0.0012 0.1518 0.000100
0.0012 0.152 0.000200
0.0012 0.1522 0.000417
0.0012 0.1524 0.000050
0.0012 0.1526 0.000017
0.0012 0.1528 0.000100
0.0012 0.153 0.000083
0.0012 0.1532 0.000050
0.0012 0.1534 0.000000
0.0012 0.1536 0.000017
0.0012 0.1538 0.000033
0.0012 0.154 0.000067
0.0012 0.1542 0.000050
0.0012 0.1544 0.000017
0.0012 0.1546 0.000083
0.0012 0.1548 0.000033
0.0012 0.155 0.000083
0.0012 0.1552 0.000100
0.0012 0.1554 0.000033
0.0012 0.1556 0.000067
0.0012 0.1558 0.000133
0.0012 0.156 0.000150
0.0012 0.1562 0.000583
0.0012 0.1564 0.000250
0.0012 0.1566 0.000150
0.0012 0.1568 0.000100
0.0012 0.157 0.000083
0.0012 0.1572 0.000117
0.0012 0.1574 0.000117
0.0012 0.1576 0.000083
0.0012 0.1578 0.000117
0.0012 0.158 0.000633
0.0012 0.1582 0.000183
0.0012 0.1584 0.000133
0.0012 0.1586 0.000083
0.0012 0.1588 0.000050
0.0012 0.159 0.000117
0.0012 0.1592 0.000017
0.0012 0.1594 0.000033
0.0012 0.1596 0.000017
0.0012 0.1598 0.000067
0.0012 0.16 0.000167
0.0012 0.1602 0.000183
0.0012 0.1604 0.000017
0.0012 0.1606 0.000000
0.0012 0.1608 0.000033
0.0012 0.161 0.000083
0.0012 0.1612 0.000050
0.0012 0.1614 0.000067
0.0012 0.1616 0.000050
0.0012 0.1618 0.000083
0.0012 0.162 0.000050
0.0012 0.1622 0.000017
0.0012 0.1624 0.000033
0.0012 0.1626 0.000000
0.0012 0.1628 0.000000
0.0012 0.163 0.000033
0.0012 0.1632 0.000033
0.0012 0.1634 0.000000
0.0012 0.1636 0.000050
0.0012 0.1638 0.000000
0.0012 0.164 0.000000
0.0012 0.1642 0.000000
0.0012 0.1644 0.000067
0.0012 0.1646 0.000167
0.0012 0.1648 0.000067
0.0012 0.165 0.000067
0.0012 0.1652 0.000033
0.0012 0.1654 0.000083
0.0012 0.1656 0.000050
0.0012 0.1658 0.000133
0.0012 0.166 0.000083
0.0012 0.1662 0.000050
0.0012 0.1664 0.000083
0.0012 0.1666 0.000083
0.0012 0.1668 0.000050
0.0012 0.167 0.000100
0.0012 0.1672 0.000067
0.0012 0.1674 0.000117
0.0012 0.1676 0.000167
0.0012 0.1678 0.000050
0.0012 0.168 0.000050
0.0012 0.1682 0.000000
0.0012 0.1684 0.000117
0.0012 0.1686 0.000567
0.0012 0.1688 0.000200
0.0012 0.169 0.000567
0.0012 0.1692 0.000217
0.0012 0.1694 0.000167
0.0012 0.1696 0.000167
0.0012 0.1698 0.000150
0.0012 0.17 0.000033
0.0012 0.1702 0.000050
0.0012 0.1704 0.000050
0.0012 0.1706 0.000033
0.0012 0.1708 0.000000
0.0012 0.171 0.000033
0.0012 0.1712 0.000000
0.0012 0.1714 0.000017
0.0012 0.1716 0.000017
0.0012 0.1718 0.000050
0.0012 0.172 0.000083
0.0012 0.1722 0.000067
0.0012 0.1724 0.000133
0.0012 0.1726 0.000067
0.0012 0.1728 0.000017
0.0012 0.173 0.000033
0.0012 0.1732 0.000067
0.0012 0.1734 0.000050
0.0012 0.1736 0.000033
0.0012 0.1738 0.000117
0.0012 0.174 0.000117
0.0012 0.1742 0.000067
0.0012 0.1744 0.000117
0.0012 0.1746 0.000167
0.0012 0.1748 0.000100
0.0012 0.175 0.000100
0.0012 0.1752 0.000050
0.0012 0.1754 0.000150
0.0012 0.1756 0.000033
0.0012 0.1758 0.000083
0.0012 0.176 0.000067
0.0012 0.1762 0.000050
0.0012 0.1764 0.000033
0.0012 0.1766 0.000050
0.0012 0.1768 0.000017
0.0012 0.177 0.000117
0.0012 0.1772 0.000017
0.0012 0.1774 0.000117
0.0012 0.1776 0.000100
0.0012 0.1778 0.000117
0.0012 0.178 0.000033
0.0012 0.1782 0.000017
0.0012 0.1784 0.000100
0.0012 0.1786 0.000050
0.0012 0.1788 0.000133
0.0012 0.179 0.000183
0.0012 0.1792 0.000017
0.0012 0.1794 0.000000
0.0012 0.1796 0.000017
0.0012 0.1798 0.000017
0.0012 0.18 0.000067
0.0012 0.1802 0.000050
0.0012 0.1804 0.000033
0.0012 0.1806 0.000067
0.0012 0.1808 0.000083
0.0012 0.181 0.000000
0.0012 0.1812 0.000050
0.0012 0.1814 0.000017
0.0012 0.1816 0.000017
0.0012 0.1818 0.000017
0.0012 0.182 0.000033
0.0012 0.1822 0.000050
0.0012 0.1824 0.000033
0.0012 0.1826 0.000050
0.0012 0.1828 0.000067
0.0012 0.183 0.000017
0.0012 0.1832 0.000050
0.0012 0.1834 0.000117
0.0012 0.1836 0.000117
0.0012 0.1838 0.000200
0.0012 0.184 0.000333
0.0012 0.1842 0.000133
0.0012 0.1844 0.000083
0.0012 0.1846 0.000000
0.0012 0.1848 0.000050
0.0012 0.185 0.000100
0.0012 0.1852 0.000033
0.0012 0.1854 0.000033
0.0012 0.1856 0.000033
0.0012 0.1858 0.000050
0.0012 0.186 0.000083
0.0012 0.1862 0.000100
0.0012 0.1864 0.000050
0.0012 0.1866 0.000067
0.0012 0.1868 0.000050
0.0012 0.187 0.000050
0.0012 0.1872 0.000083
0.0012 0.1874 0.000200
0.0012 0.1876 0.000250
0.0012 0.1878 0.000100
0.0012 0.188 0.000167
0.0012 0.1882 0.000150
0.0012 0.1884 0.000100
0.0012 0.1886 0.000033
0.0012 0.1888 0.000017
0.0012 0.189 0.000033
0.0012 0.1892 0.000100
0.0012 0.1894 0.000017
0.0012 0.1896 0.000050
0.0012 0.1898 0.000117
0.0012 0.19 0.000117
0.0012 0.1902 0.000017
0.0012 0.1904 0.000200
0.0012 0.1906 0.000050
0.0012 0.1908 0.000067
0.0012 0.191 0.000067
0.0012 0.1912 0.000100
0.0012 0.1914 0.000267
0.0012 0.1916 0.000183
0.0012 0.1918 0.000083
0.0012 0.192 0.000067
0.0012 0.1922 0.000050
0.0012 0.1924 0.000200
0.0012 0.1926 0.000200
0.0012 0.1928 0.000317
0.0012 0.193 0.000817
0.0012 0.1932 0.000233
0.0012 0.1934 0.000233
0.0012 0.1936 0.000100
0.0012 0.1938 0.000150
0.0012 0.194 0.000067
0.0012 0.1942 0.000017
0.0012 0.1944 0.000133
0.0012 0.1946 0.000033
0.0012 0.1948 0.000133
0.0012 0.195 0.000117
0.0012 0.1952 0.000033
0.0012 0.1954 0.000017
0.0012 0.1956 0.000100
0.0012 0.1958 0.000050
0.0012 0.196 0.000083
0.0012 0.1962 0.000067
0.0012 0.1964 0.000017
0.0012 0.1966 0.000000
0.0012 0.1968 0.000067
0.0012 0.197 0.000033
0.0012 0.1972 0.000067
0.0012 0.1974 0.000067
0.0012 0.1976 0.000017
0.0012 0.1978 0.000017
0.0012 0.198 0.000000
0.0012 0.1982 0.000083
0.0012 0.1984 0.000117
0.0012 0.1986 0.000033
0.0012 0.1988 0.000033
0.0012 0.199 0.000033
0.0012 0.1992 0.000100
0.0012 0.1994 0.000050
0.0012 0.1996 0.000050
0.0012 0.1998 0.000233
0.0012 0.2 0.000117
0.0012 0.2002 0.000050
0.0012 0.2004 0.000017
0.0012 0.2006 0.000050
0.0012 0.2008 0.000050
0.0012 0.201 0.000200
0.0012 0.2012 0.000133
0.0012 0.2014 0.000050
0.0012 0.2016 0.000050
0.0012 0.2018 0.000083
0.0012 0.202 0.000050
0.0012 0.2022 0.000017
0.0012 0.2024 0.000017
0.0012 0.2026 0.000000
0.0012 0.2028 0.000017
0.0012 0.203 0.000050
0.0012 0.2032 0.000050
0.0012 0.2034 0.000067
0.0012 0.2036 0.000083
0.0012 0.2038 0.000000
0.0012 0.204 0.000033
0.0012 0.2042 0.000017
0.0012 0.2044 0.000117
0.0012 0.2046 0.000250
0.0012 0.2048 0.000700
0.0012 0.205 0.000100
0.0012 0.2052 0.000100
0.0012 0.2054 0.000033
0.0012 0.2056 0.000067
0.0012 0.2058 0.000133
0.0012 0.206 0.000083
0.0012 0.2062 0.000083
0.0012 0.2064 0.000067
0.0012 0.2066 0.000167
0.0012 0.2068 0.000133
0.0012 0.207 0.000100
0.0012 0.2072 0.000117
0.0012 0.2074 0.000033
0.0012 0.2076 0.000067
0.0012 0.2078 0.000133
0.0012 0.208 0.000167
0.0012 0.2082 0.000167
0.0012 0.2084 0.000100
0.0012 0.2086 0.000033
0.0012 0.2088 0.000067
0.0012 0.209 0.000067
0.0012 0.2092 0.000050
0.0012 0.2094 0.000017
0.0012 0.2096 0.000033
0.0012 0.2098 0.000017
0.0012 0.21 0.000050
0.0012 0.2102 0.000267
0.0012 0.2104 0.000550
0.0012 0.2106 0.000067
0.0012 0.2108 0.000033
0.0012 0.211 0.000067
0.0012 0.2112 0.000150
0.0012 0.2114 0.000017
0.0012 0.2116 0.000067
0.0012 0.2118 0.000017
0.0012 0.212 0.000067
0.0012 0.2122 0.000017
0.0012 0.2124 0.000067
0.0012 0.2126 0.000033
0.0012 0.2128 0.000033
0.0012 0.213 0.000050
0.0012 0.2132 0.000033
0.0012 0.2134 0.000000
0.0012 0.2136 0.000000
0.0012 0.2138 0.000000
0.0012 0.214 0.000000
0.0012 0.2142 0.000000
0.0012 0.2144 0.000017
0.0012 0.2146 0.000033
0.0012 0.2148 0.000017
0.0012 0.215 0.000000
0.0012 0.2152 0.000000
0.0012 0.2154 0.000050
0.0012 0.2156 0.000067
0.0012 0.2158 0.000217
0.0012 0.216 0.000017
0.0012 0.2162 0.000033
0.0012 0.2164 0.000067
0.0012 0.2166 0.000033
0.0012 0.2168 0.000017
0.0012 0.217 0.000067
0.0012 0.2172 0.000083
0.0012 0.2174 0.000050
0.0012 0.2176 0.000183
0.0012 0.2178 0.000100
0.0012 0.218 0.000100
0.0012 0.2182 0.000017
0.0012 0.2184 0.000000
0.0012 0.2186 0.000083
0.0012 0.2188 0.000067
0.0012 0.219 0.000017
0.0012 0.2192 0.000000
0.0012 0.2194 0.000033
0.0012 0.2196 0.000033
0.0012 0.2198 0.000133
0.0012 0.22 0.000017
0.0012 0.2202 0.000017
0.0012 0.2204 0.000000
0.0012 0.2206 0.000067
0.0012 0.2208 0.000033
0.0012 0.221 0.000033
0.0012 0.2212 0.000050
0.0012 0.2214 0.000017
0.0012 0.2216 0.000117
0.0012 0.2218 0.000067
0.0012 0.222 0.000067
0.0012 0.2222 0.000050
0.0012 0.2224 0.000083
0.0012 0.2226 0.000000
0.0012 0.2228 0.000033
0.0012 0.223 0.000033
0.0012 0.2232 0.000050
0.0012 0.2234 0.000067
0.0012 0.2236 0.000017
0.0012 0.2238 0.000000
0.0012 0.224 0.000000
0.0012 0.2242 0.000017
0.0012 0.2244 0.000050
0.0012 0.2246 0.000050
0.0012 0.2248 0.000033
0.0012 0.225 0.000117
0.0012 0.2252 0.000067
0.0012 0.2254 0.000117
0.0012 0.2256 0.000117
0.0012 0.2258 0.000617
0.0012 0.226 0.000050
0.0012 0.2262 0.000017
0.0012 0.2264 0.000050
0.0012 0.2266 0.000067
0.0012 0.2268 0.000050
0.0012 0.227 0.000000
0.0012 0.2272 0.000083
0.0012 0.2274 0.000000
0.0012 0.2276 0.000117
0.0012 0.2278 0.000067
0.0012 0.228 0.000033
0.0012 0.2282 0.000017
0.0012 0.2284 0.000050
0.0012 0.2286 0.000083
0.0012 0.2288 0.000050
0.0012 0.229 0.000167
0.0012 0.2292 0.000117
0.0012 0.2294 0.000400
0.0012 0.2296 0.000067
0.0012 0.2298 0.000067
0.0012 0.23 0.000067
0.0012 0.2302 0.000033
0.0012 0.2304 0.000083
0.0012 0.2306 0.000050
0.0012 0.2308 0.000100
0.0012 0.231 0.000067
0.0012 0.2312 0.000150
0.0012 0.2314 0.000033
0.0012 0.2316 0.000033
0.0012 0.2318 0.000017
0.0012 0.232 0.000033
0.0012 0.2322 0.000017
0.0012 0.2324 0.000017
0.0012 0.2326 0.000000
0.0012 0.2328 0.000033
0.0012 0.233 0.000067
0.0012 0.2332 0.000050
0.0012 0.2334 0.000033
0.0012 0.2336 0.000067
0.0012 0.2338 0.000050
0.0012 0.234 0.000050
0.0012 0.2342 0.000133
0.0012 0.2344 0.000717
0.0012 0.2346 0.000183
0.0012 0.2348 0.000033
0.0012 0.235 0.000033
0.0012 0.2352 0.000033
0.0012 0.2354 0.000017
0.0012 0.2356 0.000000
0.0012 0.2358 0.000000
0.0012 0.236 0.000000
0.0012 0.2362 0.000017
0.0012 0.2364 0.000000
0.0012 0.2366 0.000033
0.0012 0.2368 0.000050
0.0012 0.237 0.000017
0.0012 0.2372 0.000033
0.0012 0.2374 0.000033
0.0012 0.2376 0.000017
0.0012 0.2378 0.000000
0.0012 0.238 0.000017
0.0012 0.2382 0.000050
0.0012 0.2384 0.000000
0.0012 0.2386 0.000033
0.0012 0.2388 0.000050
0.0012 0.239 0.000167
0.0012 0.2392 0.000900
0.0012 0.2394 0.000067
0.0012 0.2396 0.000033
0.0012 0.2398 0.000033
0.0012 0.24 0.000000
0.0012 0.2402 0.000000
0.0012 0.2404 0.000033
0.0012 0.2406 0.000017
0.0012 0.2408 0.000050
0.0012 0.241 0.000017
0.0012 0.2412 0.000017
0.0012 0.2414 0.000000
0.0012 0.2416 0.000017
0.0012 0.2418 0.000033
0.0012 0.242 0.000017
0.0012 0.2422 0.000017
0.0012 0.2424 0.000017
0.0012 0.2426 0.000000
0.0012 0.2428 0.000017
0.0012 0.243 0.000000
0.0012 0.2432 0.000000
0.0012 0.2434 0.000033
0.0012 0.2436 0.000000
0.0012 0.2438 0.000067
0.0012 0.244 0.000017
0.0012 0.2442 0.000000
0.0012 0.2444 0.000000
0.0012 0.2446 0.000067
0.0012 0.2448 0.000033
0.0012 0.245 0.000033
0.0012 0.2452 0.000033
0.0012 0.2454 0.000050
0.0012 0.2456 0.000033
0.0012 0.2458 0.000017
0.0012 0.246 0.000000
0.0012 0.2462 0.000017
0.0012 0.2464 0.000083
0.0012 0.2466 0.000033
0.0012 0.2468 0.000100
0.0012 0.247 0.000050
0.0012 0.2472 0.000100
0.0012 0.2474 0.000017
0.0012 0.2476 0.000033
0.0012 0.2478 0.000000
0.0012 0.248 0.000067
0.0012 0.2482 0.000000
0.0012 0.2484 0.000033
0.0012 0.2486 0.000067
0.0012 0.2488 0.000100
0.0012 0.249 0.000067
0.0012 0.2492 0.000017
0.0012 0.2494 0.000733
0.0012 0.2496 0.000167
0.0012 0.2498 0.000100
0.0014 0 0.010117
0.0014 0.0002 0.011967
0.0014 0.0004 0.015567
0.0014 0.0006 0.019883
0.0014 0.0008 0.030900
0.0014 0.001 0.073583
0.0014 0.0012 0.323767
0.0014 0.0014 0.000000
0.0014 0.0016 0.328200
0.0014 0.0018 0.066767
0.0014 0.002 0.030867
0.0014 0.0022 0.020450
0.0014 0.0024 0.015533
0.0014 0.0026 0.008633
0.0014 0.0028 0.003467
0.0014 0.003 0.005000
0.0014 0.0032 0.006417
0.0014 0.0034 0.008383
0.0014 0.0036 0.005683
0.0014 0.0038 0.004167
0.0014 0.004 0.003000
0.0014 0.0042 0.003700
0.0014 0.0044 0.002650
0.0014 0.0046 0.002950
0.0014 0.0048 0.003417
0.0014 0.005 0.003833
0.0014 0.0052 0.002400
0.0014 0.0054 0.003133
0.0014 0.0056 0.003150
0.0014 0.0058 0.000817
0.0014 0.006 0.000850
0.0014 0.0062 0.000300
0.0014 0.0064 0.000300
0.0014 0.0066 0.000150
0.0014 0.0068 0.000300
0.0014 0.007 0.000267
0.0014 0.0072 0.000300
0.0014 0.0074 0.000317
0.0014 0.0076 0.000517
0.0014 0.0078 0.000483
0.0014 0.008 0.000267
0.0014 0.0082 0.000217
0.0014 0.0084 0.000383
0.0014 0.0086 0.000167
0.0014 0.0088 0.000350
0.0014 0.009 0.001183
0.0014 0.0092 0.001817
0.0014 0.0094 0.000850
0.0014 0.0096 0.000333
0.0014 0.0098 0.000233
0.0014 0.01 0.000233
0.0014 0.0102 0.000267
0.0014 0.0104 0.000617
0.0014 0.0106 0.000450
0.0014 0.0108 0.000250
0.0014 0.011 0.000250
0.0014 0.0112 0.000733
0.0014 0.0114 0.000333
0.0014 0.0116 0.000700
0.0014 0.0118 0.001067
0.0014 0.012 0.000200
0.0014 0.0122 0.000183
0.0014 0.0124 0.000217
0.0014 0.0126 0.000183
0.0014 0.0128 0.000200
0.0014 0.013 0.000717
0.0014 0.0132 0.000800
0.0014 0.0134 0.000233
0.0014 0.0136 0.000083
0.0014 0.0138 0.000100
0.0014 0.014 0.000167
0.0014 0.0142 0.000167
0.0014 0.0144 0.000250
0.0014 0.0146 0.000400
0.0014 0.0148 0.000383
0.0014 0.015 0.000283
0.0014 0.0152 0.000300
0.0014 0.0154 0.000267
0.0014 0.0156 0.000333
0.0014 0.0158 0.000650
0.0014 0.016 0.000317
0.0014 0.0162 0.000383
0.0014 0.0164 0.000250
0.0014 0.0166 0.000700
0.0014 0.0168 0.000583
0.0014 0.017 0.000317
0.0014 0.0172 0.000233
0.0014 0.0174 0.000467
0.0014 0.0176 0.000250
0.0014 0.0178 0.000483
0.0014 0.018 0.000083
0.0014 0.0182 0.000150
0.0014 0.0184 0.000100
0.0014 0.0186 0.000067
0.0014 0.0188 0.000150
0.0014 0.019 0.000150
0.0014 0.0192 0.000167
0.0014 0.0194 0.000167
0.0014 0.0196 0.000200
0.0014 0.0198 0.000333
0.0014 0.02 0.000183
0.0014 0.0202 0.000183
0.0014 0.0204 0.000083
0.0014 0.0206 0.000150
0.0014 0.0208 0.000167
0.0014 0.021 0.000083
0.0014 0.0212 0.000100
0.0014 0.0214 0.000200
0.0014 0.0216 0.000183
0.0014 0.0218 0.000367
0.0014 0.022 0.000233
0.0014 0.0222 0.000150
0.0014 0.0224 0.000367
0.0014 0.0226 0.000350
0.0014 0.0228 0.000150
0.0014 0.023 0.000133
0.0014 0.0232 0.000150
0.0014 0.0234 0.000250
0.0014 0.0236 0.000283
0.0014 0.0238 0.000167
0.0014 0.024 0.000300
0.0014 0.0242 0.000133
0.0014 0.0244 0.000183
0.0014 0.0246 0.000133
0.0014 0.0248 0.000083
0.0014 0.025 0.000150
0.0014 0.0252 0.000333
0.0014 0.0254 0.000133
0.0014 0.0256 0.000117
0.0014 0.0258 0.000083
0.0014 0.026 0.000150
0.0014 0.0262 0.000083
0.0014 0.0264 0.000100
0.0014 0.0266 0.000100
0.0014 0.0268 0.000183
0.0014 0.027 0.000783
0.0014 0.0272 0.000167
0.0014 0.0274 0.000117
0.0014 0.0276 0.000167
0.0014 0.0278 0.000133
0.0014 0.028 0.000050
0.0014 0.0282 0.000100
0.0014 0.0284 0.000017
0.0014 0.0286 0.000050
0.0014 0.0288 0.000067
0.0014 0.029 0.000033
0.0014 0.0292 0.000017
0.0014 0.0294 0.000017
0.0014 0.0296 0.000083
0.0014 0.0298 0.000050
0.0014 0.03 0.000083
0.0014 0.0302 0.000250
0.0014 0.0304 0.000067
0.0014 0.0306 0.000033
0.0014 0.0308 0.000067
0.0014 0.031 0.000067
0.0014 0.0312 0.000117
0.0014 0.0314 0.000100
0.0014 0.0316 0.000033
0.0014 0.0318 0.000067
0.0014 0.032 0.000117
0.0014 0.0322 0.000083
0.0014 0.0324 0.000017
0.0014 0.0326 0.000067
0.0014 0.0328 0.000050
0.0014 0.033 0.000167
0.0014 0.0332 0.000133
0.0014 0.0334 0.000233
0.0014 0.0336 0.000267
0.0014 0.0338 0.000183
0.0014 0.034 0.000150
0.0014 0.0342 0.000100
0.0014 0.0344 0.000200
0.0014 0.0346 0.000167
0.0014 0.0348 0.000083
0.0014 0.035 0.000383
0.0014 0.0352 0.000183
0.0014 0.0354 0.000083
0.0014 0.0356 0.000083
0.0014 0.0358 0.000217
0.0014 0.036 0.000350
0.0014 0.0362 0.000200
0.0014 0.0364 0.000133
0.0014 0.0366 0.000100
0.0014 0.0368 0.000100
0.0014 0.037 0.000117
0.0014 0.0372 0.000150
0.0014 0.0374 0.000100
0.0014 0.0376 0.000050
0.0014 0.0378 0.000100
0.0014 0.038 0.000150
0.0014 0.0382 0.000517
0.0014 0.0384 0.000083
0.0014 0.0386 0.000050
0.0014 0.0388 0.000083
0.0014 0.039 0.000133
0.0014 0.0392 0.000083
0.0014 0.0394 0.000083
0.0014 0.0396 0.000050
0.0014 0.0398 0.000133
0.0014 0.04 0.000050
0.0014 0.0402 0.000033
0.0014 0.0404 0.000133
0.0014 0.0406 0.000067
0.0014 0.0408 0.000050
0.0014 0.041 0.000083
0.0014 0.0412 0.000050
0.0014 0.0414 0.000017
0.0014 0.0416 0.000150
0.0014 0.0418 0.000250
0.0014 0.042 0.000133
0.0014 0.0422 0.000700
0.0014 0.0424 0.000217
0.0014 0.0426 0.000133
0.0014 0.0428 0.000050
0.0014 0.043 0.000050
0.0014 0.0432 0.000083
0.0014 0.0434 0.000017
0.0014 0.0436 0.000067
0.0014 0.0438 0.000067
0.0014 0.044 0.000083
0.0014 0.0442 0.000117
0.0014 0.0444 0.000050
0.0014 0.0446 0.000033
0.0014 0.0448 0.000083
0.0014 0.045 0.000200
0.0014 0.0452 0.000333
0.0014 0.0454 0.000350
0.0014 0.0456 0.000200
0.0014 0.0458 0.000117
0.0014 0.046 0.000117
0.0014 0.0462 0.000067
0.0014 0.0464 0.000083
0.0014 0.0466 0.000050
0.0014 0.0468 0.000017
0.0014 0.047 0.000033
0.0014 0.0472 0.000000
0.0014 0.0474 0.000050
0.0014 0.0476 0.000017
0.0014 0.0478 0.000050
0.0014 0.048 0.000017
0.0014 0.0482 0.000050
0.0014 0.0484 0.000067
0.0014 0.0486 0.000050
0.0014 0.0488 0.000117
0.0014 0.049 0.000217
0.0014 0.0492 0.000633
0.0014 0.0494 0.000067
0.0014 0.0496 0.000067
0.0014 0.0498 0.000100
0.0014 0.05 0.000033
0.0014 0.0502 0.000067
0.0014 0.0504 0.000017
0.0014 0.0506 0.000083
0.0014 0.0508 0.000017
0.0014 0.051 0.000250
0.0014 0.0512 0.000683
0.0014 0.0514 0.000300
0.0014 0.0516 0.000083
0.0014 0.0518 0.000517
0.0014 0.052 0.000150
0.0014 0.0522 0.000133
0.0014 0.0524 0.000150
0.0014 0.0526 0.000167
0.0014 0.0528 0.000150
0.0014 0.053 0.000183
0.0014 0.0532 0.000117
0.0014 0.0534 0.000200
0.0014 0.0536 0.000133
0.0014 0.0538 0.000383
0.0014 0.054 0.000517
0.0014 0.0542 0.000183
0.0014 0.0544 0.000083
0.0014 0.0546 0.000150
0.0014 0.0548 0.000133
0.0014 0.055 0.000150
0.0014 0.0552 0.000117
0.0014 0.0554 0.000217
0.0014 0.0556 0.000100
0.0014 0.0558 0.000250
0.0014 0.056 0.000083
0.0014 0.0562 0.000267
0.0014 0.0564 0.000217
0.0014 0.0566 0.000100
0.0014 0.0568 0.000050
0.0014 0.057 0.000083
0.0014 0.0572 0.000050
0.0014 0.0574 0.000017
0.0014 0.0576 0.000050
0.0014 0.0578 0.000017
0.0014 0.058 0.000067
0.0014 0.0582 0.000050
0.0014 0.0584 0.000017
0.0014 0.0586 0.000017
0.0014 0.0588 0.000183
0.0014 0.059 0.000767
0.0014 0.0592 0.000100
0.0014 0.0594 0.000017
0.0014 0.0596 0.000067
0.0014 0.0598 0.000033
0.0014 0.06 0.000050
0.0014 0.0602 0.000100
0.0014 0.0604 0.000017
0.0014 0.0606 0.000100
0.0014 0.0608 0.000033
0.0014 0.061 0.000050
0.0014 0.0612 0.000067
0.0014 0.0614 0.000067
0.0014 0.0616 0.000100
0.0014 0.0618 0.000050
0.0014 0.062 0.000067
0.0014 0.0622 0.000150
0.0014 0.0624 0.000200
0.0014 0.0626 0.000133
0.0014 0.0628 0.000100
0.0014 0.063 0.000033
0.0014 0.0632 0.000050
0.0014 0.0634 0.000067
0.0014 0.0636 0.000100
0.0014 0.0638 0.000133
0.0014 0.064 0.000167
0.0014 0.0642 0.000217
0.0014 0.0644 0.000150
0.0014 0.0646 0.000083
0.0014 0.0648 0.000067
0.0014 0.065 0.000067
0.0014 0.0652 0.000033
0.0014 0.0654 0.000033
0.0014 0.0656 0.000083
0.0014 0.0658 0.000067
0.0014 0.066 0.000100
0.0014 0.0662 0.000050
0.0014 0.0664 0.000150
0.0014 0.0666 0.000117
0.0014 0.0668 0.000183
0.0014 0.067 0.000033
0.0014 0.0672 0.000033
0.0014 0.0674 0.000100
0.0014 0.0676 0.000033
0.0014 0.0678 0.000033
0.0014 0.068 0.000017
0.0014 0.0682 0.000033
0.0014 0.0684 0.000050
0.0014 0.0686 0.000050
0.0014 0.0688 0.000017
0.0014 0.069 0.000050
0.0014 0.0692 0.000033
0.0014 0.0694 0.000067
0.0014 0.0696 0.000050
0.0014 0.0698 0.000217
0.0014 0.07 0.000650
0.0014 0.0702 0.000150
0.0014 0.0704 0.000167
0.0014 0.0706 0.000500
0.0014 0.0708 0.000050
0.0014 0.071 0.000067
0.0014 0.0712 0.000067
0.0014 0.0714 0.000150
0.0014 0.0716 0.000100
0.0014 0.0718 0.000083
0.0014 0.072 0.000033
0.0014 0.0722 0.000033
0.0014 0.0724 0.000050
0.0014 0.0726 0.000033
0.0014 0.0728 0.000067
0.0014 0.073 0.000017
0.0014 0.0732 0.000050
0.0014 0.0734 0.000050
0.0014 0.0736 0.000050
0.0014 0.0738 0.000017
0.0014 0.074 0.000017
0.0014 0.0742 0.000000
0.0014 0.0744 0.000083
0.0014 0.0746 0.000050
0.0014 0.0748 0.000100
0.0014 0.075 0.000067
0.0014 0.0752 0.000017
0.0014 0.0754 0.000050
0.0014 0.0756 0.000067
0.0014 0.0758 0.000117
0.0014 0.076 0.000033
0.0014 0.0762 0.000050
0.0014 0.0764 0.000017
0.0014 0.0766 0.000067
0.0014 0.0768 0.000133
0.0014 0.077 0.000167
0.0014 0.0772 0.000067
0.0014 0.0774 0.000150
0.0014 0.0776 0.000067
0.0014 0.0778 0.000150
0.0014 0.078 0.000033
0.0014 0.0782 0.000017
0.0014 0.0784 0.000217
0.0014 0.0786 0.000817
0.0014 0.0788 0.000067
0.0014 0.079 0.000017
0.0014 0.0792 0.000017
0.0014 0.0794 0.000033
0.0014 0.0796 0.000050
0.0014 0.0798 0.000050
0.0014 0.08 0.000050
0.0014 0.0802 0.000050
0.0014 0.0804 0.000067
0.0014 0.0806 0.000033
0.0014 0.0808 0.000017
0.0014 0.081 0.000183
0.0014 0.0812 0.000133
0.0014 0.0814 0.000100
0.0014 0.0816 0.000100
0.0014 0.0818 0.000067
0.0014 0.082 0.000000
0.0014 0.0822 0.000067
0.0014 0.0824 0.000050
0.0014 0.0826 0.000100
0.0014 0.0828 0.000067
0.0014 0.083 0.000083
0.0014 0.0832 0.000100
0.0014 0.0834 0.000017
0.0014 0.0836 0.000100
0.0014 0.0838 0.000033
0.0014 0.084 0.000033
0.0014 0.0842 0.000000
0.0014 0.0844 0.000017
0.0014 0.0846 0.000017
0.0014 0.0848 0.000017
0.0014 0.085 0.000017
0.0014 0.0852 0.000050
0.0014 0.0854 0.000017
0.0014 0.0856 0.000033
0.0014 0.0858 0.000083
0.0014 0.086 0.000017
0.0014 0.0862 0.000050
0.0014 0.0864 0.000050
0.0014 0.0866 0.000017
0.0014 0.0868 0.000000
0.0014 0.087 0.000017
0.0014 0.0872 0.000017
0.0014 0.0874 0.000100
0.0014 0.0876 0.000000
0.0014 0.0878 0.000067
0.0014 0.088 0.000067
0.0014 0.0882 0.000033
0.0014 0.0884 0.000267
0.0014 0.0886 0.000133
0.0014 0.0888 0.000050
0.0014 0.089 0.000167
0.0014 0.0892 0.000017
0.0014 0.0894 0.000033
0.0014 0.0896 0.000333
0.0014 0.0898 0.000100
0.0014 0.09 0.000050
0.0014 0.0902 0.000050
0.0014 0.0904 0.000133
0.0014 0.0906 0.000117
0.0014 0.0908 0.000217
0.0014 0.091 0.000167
0.0014 0.0912 0.000017
0.0014 0.0914 0.000017
0.0014 0.0916 0.000017
0.0014 0.0918 0.000017
0.0014 0.092 0.000000
0.0014 0.0922 0.000017
0.0014 0.0924 0.000017
0.0014 0.0926 0.000100
0.0014 0.0928 0.000017
0.0014 0.093 0.000100
0.0014 0.0932 0.000017
0.0014 0.0934 0.000050
0.0014 0.0936 0.000033
0.0014 0.0938 0.000133
0.0014 0.094 0.000050
0.0014 0.0942 0.000050
0.0014 0.0944 0.000000
0.0014 0.0946 0.000033
0.0014 0.0948 0.000083
0.0014 0.095 0.000050
0.0014 0.0952 0.000067
0.0014 0.0954 0.000083
0.0014 0.0956 0.000017
0.0014 0.0958 0.000033
0.0014 0.096 0.000083
0.0014 0.0962 0.000117
0.0014 0.0964 0.000067
0.0014 0.0966 0.000017
0.0014 0.0968 0.000033
0.0014 0.097 0.000033
0.0014 0.0972 0.000017
0.0014 0.0974 0.000050
0.0014 0.0976 0.000017
0.0014 0.0978 0.000033
0.0014 0.098 0.000017
0.0014 0.0982 0.000017
0.0014 0.0984 0.000067
0.0014 0.0986 0.000017
0.0014 0.0988 0.000000
0.0014 0.099 0.000050
0.0014 0.0992 0.000033
0.0014 0.0994 0.000067
0.0014 0.0996 0.000033
0.0014 0.0998 0.000033
0.0014 0.1 0.000000
0.0014 0.1002 0.000017
0.0014 0.1004 0.000050
0.0014 0.1006 0.000117
0.0014 0.1008 0.000017
0.0014 0.101 0.000150
0.0014 0.1012 0.000150
0.0014 0.1014 0.000050
0.0014 0.1016 0.000000
0.0014 0.1018 0.000100
0.0014 0.102 0.000167
0.0014 0.1022 0.000050
0.0014 0.1024 0.000067
0.0014 0.1026 0.000017
0.0014 0.1028 0.000067
0.0014 0.103 0.000050
0.0014 0.1032 0.000117
0.0014 0.1034 0.000200
0.0014 0.1036 0.000533
0.0014 0.1038 0.000050
0.0014 0.104 0.000050
0.0014 0.1042 0.000033
0.0014 0.1044 0.000033
0.0014 0.1046 0.000033
0.0014 0.1048 0.000000
0.0014 0.105 0.000000
0.0014 0.1052 0.000050
0.0014 0.1054 0.000033
0.0014 0.1056 0.000033
0.0014 0.1058 0.000000
0.0014 0.106 0.000017
0.0014 0.1062 0.000000
0.0014 0.1064 0.000050
0.0014 0.1066 0.000017
0.0014 0.1068 0.000067
0.0014 0.107 0.000017
0.0014 0.1072 0.000067
0.0014 0.1074 0.000067
0.0014 0.1076 0.000000
0.0014 0.1078 0.000067
0.0014 0.108 0.000033
0.0014 0.1082 0.000050
0.0014 0.1084 0.000100
0.0014 0.1086 0.000050
0.0014 0.1088 0.000067
0.0014 0.109 0.000050
0.0014 0.1092 0.000050
0.0014 0.1094 0.000000
0.0014 0.1096 0.000050
0.0014 0.1098 0.000050
0.0014 0.11 0.000150
0.0014 0.1102 0.000033
0.0014 0.1104 0.000050
0.0014 0.1106 0.000017
0.0014 0.1108 0.000033
0.0014 0.111 0.000100
0.0014 0.1112 0.000017
0.0014 0.1114 0.000083
0.0014 0.1116 0.000200
0.0014 0.1118 0.000067
0.0014 0.112 0.000117
0.0014 0.1122 0.000050
0.0014 0.1124 0.000083
0.0014 0.1126 0.000017
0.0014 0.1128 0.000067
0.0014 0.113 0.000050
0.0014 0.1132 0.000033
0.0014 0.1134 0.000067
0.0014 0.1136 0.000100
0.0014 0.1138 0.000033
0.0014 0.114 0.000050
0.0014 0.1142 0.000067
0.0014 0.1144 0.000050
0.0014 0.1146 0.000033
0.0014 0.1148 0.000167
0.0014 0.115 0.000100
0.0014 0.1152 0.000050
0.0014 0.1154 0.000050
0.0014 0.1156 0.000050
0.0014 0.1158 0.000083
0.0014 0.116 0.000050
0.0014 0.1162 0.000033
0.0014 0.1164 0.000083
0.0014 0.1166 0.000050
0.0014 0.1168 0.000050
0.0014 0.117 0.000033
0.0014 0.1172 0.000017
0.0014 0.1174 0.000017
0.0014 0.1176 0.000117
0.0014 0.1178 0.000383
0.0014 0.118 0.000217
0.0014 0.1182 0.000133
0.0014 0.1184 0.000067
0.0014 0.1186 0.000017
0.0014 0.1188 0.000067
0.0014 0.119 0.000050
0.0014 0.1192 0.000067
0.0014 0.1194 0.000050
0.0014 0.1196 0.000033
0.0014 0.1198 0.000100
0.0014 0.12 0.000033
0.0014 0.1202 0.000050
0.0014 0.1204 0.000017
0.0014 0.1206 0.000067
0.0014 0.1208 0.000117
0.0014 0.121 0.000100
0.0014 0.1212 0.000067
0.0014 0.1214 0.000083
0.0014 0.1216 0.000033
0.0014 0.1218 0.000067
0.0014 0.122 0.000017
0.0014 0.1222 0.000050
0.0014 0.1224 0.000017
0.0014 0.1226 0.000017
0.0014 0.1228 0.000017
0.0014 0.123 0.000050
0.0014 0.1232 0.000067
0.0014 0.1234 0.000033
0.0014 0.1236 0.000033
0.0014 0.1238 0.000067
0.0014 0.124 0.000000
0.0014 0.1242 0.000000
0.0014 0.1244 0.000100
0.0014 0.1246 0.000017
0.0014 0.1248 0.000000
0.0014 0.125 0.000033
0.0014 0.1252 0.000067
0.0014 0.1254 0.000050
0.0014 0.1256 0.000083
0.0014 0.1258 0.000133
0.0014 0.126 0.000083
0.0014 0.1262 0.000050
0.0014 0.1264 0.000067
0.0014 0.1266 0.000083
0.0014 0.1268 0.000117
0.0014 0.127 0.000083
0.0014 0.1272 0.000117
0.0014 0.1274 0.000050
0.0014 0.1276 0.000133
0.0014 0.1278 0.000167
0.0014 0.128 0.000300
0.0014 0.1282 0.000050
0.0014 0.1284 0.000033
0.0014 0.1286 0.000017
0.0014 0.1288 0.000033
0.0014 0.129 0.000033
0.0014 0.1292 0.000017
0.0014 0.1294 0.000033
0.0014 0.1296 0.000050
0.0014 0.1298 0.000067
0.0014 0.13 0.000017
0.0014 0.1302 0.000017
0.0014 0.1304 0.000033
0.0014 0.1306 0.000000
0.0014 0.1308 0.000033
0.0014 0.131 0.000017
0.0014 0.1312 0.000033
0.0014 0.1314 0.000000
0.0014 0.1316 0.000033
0.0014 0.1318 0.000067
0.0014 0.132 0.000150
0.0014 0.1322 0.000250
0.0014 0.1324 0.000117
0.0014 0.1326 0.000133
0.0014 0.1328 0.000067
0.0014 0.133 0.000283
0.0014 0.1332 0.000133
0.0014 0.1334 0.000067
0.0014 0.1336 0.000017
0.0014 0.1338 0.000067
0.0014 0.134 0.000067
0.0014 0.1342 0.000050
0.0014 0.1344 0.000017
0.0014 0.1346 0.000050
0.0014 0.1348 0.000017
0.0014 0.135 0.000033
0.0014 0.1352 0.000000
0.0014 0.1354 0.000067
0.0014 0.1356 0.000083
0.0014 0.1358 0.000133
0.0014 0.136 0.000083
0.0014 0.1362 0.000033
0.0014 0.1364 0.000050
0.0014 0.1366 0.000033
0.0014 0.1368 0.000000
0.0014 0.137 0.000033
0.0014 0.1372 0.000067
0.0014 0.1374 0.000050
0.0014 0.1376 0.000050
0.0014 0.1378 0.000033
0.0014 0.138 0.000050
0.0014 0.1382 0.000033
0.0014 0.1384 0.000083
0.0014 0.1386 0.000067
0.0014 0.1388 0.000100
0.0014 0.139 0.000050
0.0014 0.1392 0.000017
0.0014 0.1394 0.000033
0.0014 0.1396 0.000050
0.0014 0.1398 0.000033
0.0014 0.14 0.000083
0.0014 0.1402 0.000217
0.0014 0.1404 0.000433
0.0014 0.1406 0.000317
0.0014 0.1408 0.000133
0.0014 0.141 0.000067
0.0014 0.1412 0.000067
0.0014 0.1414 0.000033
0.0014 0.1416 0.000067
0.0014 0.1418 0.000067
0.0014 0.142 0.000150
0.0014 0.1422 0.000367
0.0014 0.1424 0.000150
0.0014 0.1426 0.000183
0.0014 0.1428 0.000117
0.0014 0.143 0.000267
0.0014 0.1432 0.000233
0.0014 0.1434 0.000233
0.0014 0.1436 0.000250
0.0014 0.1438 0.000233
0.0014 0.144 0.000100
0.0014 0.1442 0.000067
0.0014 0.1444 0.000067
0.0014 0.1446 0.000033
0.0014 0.1448 0.000067
0.0014 0.145 0.000067
0.0014 0.1452 0.000050
0.0014 0.1454 0.000117
0.0014 0.1456 0.000067
0.0014 0.1458 0.000233
0.0014 0.146 0.000617
0.0014 0.1462 0.000117
0.0014 0.1464 0.000217
0.0014 0.1466 0.000100
0.0014 0.1468 0.000067
0.0014 0.147 0.000417
0.0014 0.1472 0.000167
0.0014 0.1474 0.000100
0.0014 0.1476 0.000183
0.0014 0.1478 0.000350
0.0014 0.148 0.000183
0.0014 0.1482 0.000000
0.0014 0.1484 0.000033
0.0014 0.1486 0.000050
0.0014 0.1488 0.000017
0.0014 0.149 0.000000
0.0014 0.1492 0.000033
0.0014 0.1494 0.000033
0.0014 0.1496 0.000050
0.0014 0.1498 0.000050
0.0014 0.15 0.000167
0.0014 0.1502 0.000117
0.0014 0.1504 0.000067
0.0014 0.1506 0.000050
0.0014 0.1508 0.000033
0.0014 0.151 0.000033
0.0014 0.1512 0.000033
0.0014 0.1514 0.000100
0.0014 0.1516 0.000067
0.0014 0.1518 0.000050
0.0014 0.152 0.000067
0.0014 0.1522 0.000067
0.0014 0.1524 0.000033
0.0014 0.1526 0.000017
0.0014 0.1528 0.000100
0.0014 0.153 0.000033
0.0014 0.1532 0.000033
0.0014 0.1534 0.000050
0.0014 0.1536 0.000033
0.0014 0.1538 0.000017
0.0014 0.154 0.000017
0.0014 0.1542 0.000033
0.0014 0.1544 0.000050
0.0014 0.1546 0.000000
0.0014 0.1548 0.000017
0.0014 0.155 0.000050
0.0014 0.1552 0.000000
0.0014 0.1554 0.000100
0.0014 0.1556 0.000100
0.0014 0.1558 0.000100
0.0014 0.156 0.000083
0.0014 0.1562 0.000217
0.0014 0.1564 0.000133
0.0014 0.1566 0.000117
0.0014 0.1568 0.000133
0.0014 0.157 0.000117
0.0014 0.1572 0.000150
0.0014 0.1574 0.000117
0.0014 0.1576 0.000083
0.0014 0.1578 0.000183
0.0014 0.158 0.000233
0.0014 0.1582 0.000100
0.0014 0.1584 0.000100
0.0014 0.1586 0.000133
0.0014 0.1588 0.000050
0.0014 0.159 0.000067
0.0014 0.1592 0.000033
0.0014 0.1594 0.000067
0.0014 0.1596 0.000067
0.0014 0.1598 0.000067
0.0014 0.16 0.000100
0.0014 0.1602 0.000217
0.0014 0.1604 0.000050
0.0014 0.1606 0.000033
0.0014 0.1608 0.000017
0.0014 0.161 0.000050
0.0014 0.1612 0.000083
0.0014 0.1614 0.000067
0.0014 0.1616 0.000100
0.0014 0.1618 0.000100
0.0014 0.162 0.000117
0.0014 0.1622 0.000083
0.0014 0.1624 0.000033
0.0014 0.1626 0.000017
0.0014 0.1628 0.000017
0.0014 0.163 0.000017
0.0014 0.1632 0.000050
0.0014 0.1634 0.000033
0.0014 0.1636 0.000017
0.0014 0.1638 0.000017
0.0014 0.164 0.000050
0.0014 0.1642 0.000033
0.0014 0.1644 0.000050
0.0014 0.1646 0.000167
0.0014 0.1648 0.000133
0.0014 0.165 0.000083
0.0014 0.1652 0.000100
0.0014 0.1654 0.000083
0.0014 0.1656 0.000133
0.0014 0.1658 0.000050
0.0014 0.166 0.000083
0.0014 0.1662 0.000033
0.0014 0.1664 0.000033
0.0014 0.1666 0.000050
0.0014 0.1668 0.000117
0.0014 0.167 0.000100
0.0014 0.1672 0.000150
0.0014 0.1674 0.000083
0.0014 0.1676 0.000133
0.0014 0.1678 0.000150
0.0014 0.168 0.000067
0.0014 0.1682 0.000050
0.0014 0.1684 0.000133
0.0014 0.1686 0.000200
0.0014 0.1688 0.000100
0.0014 0.169 0.000167
0.0014 0.1692 0.000267
0.0014 0.1694 0.000433
0.0014 0.1696 0.000133
0.0014 0.1698 0.000067
0.0014 0.17 0.000050
0.0014 0.1702 0.000067
0.0014 0.1704 0.000083
0.0014 0.1706 0.000050
0.0014 0.1708 0.000083
0.0014 0.171 0.000017
0.0014 0.1712 0.000083
0.0014 0.1714 0.000117
0.0014 0.1716 0.000117
0.0014 0.1718 0.000083
0.0014 0.172 0.000083
0.0014 0.1722 0.000033
0.0014 0.1724 0.000133
0.0014 0.1726 0.000050
0.0014 0.1728 0.000017
0.0014 0.173 0.000050
0.0014 0.1732 0.000050
0.0014 0.1734 0.000100
0.0014 0.1736 0.000100
0.0014 0.1738 0.000033
0.0014 0.174 0.000067
0.0014 0.1742 0.000167
0.0014 0.1744 0.000300
0.0014 0.1746 0.000133
0.0014 0.1748 0.000100
0.0014 0.175 0.000083
0.0014 0.1752 0.000017
0.0014 0.1754 0.000133
0.0014 0.1756 0.000083
0.0014 0.1758 0.000050
0.0014 0.176 0.000133
0.0014 0.1762 0.000117
0.0014 0.1764 0.000117
0.0014 0.1766 0.000000
0.0014 0.1768 0.000017
0.0014 0.177 0.000033
0.0014 0.1772 0.000033
0.0014 0.1774 0.000033
0.0014 0.1776 0.000050
0.0014 0.1778 0.000083
0.0014 0.178 0.000117
0.0014 0.1782 0.000067
0.0014 0.1784 0.000067
0.0014 0.1786 0.000067
0.0014 0.1788 0.000100
0.0014 0.179 0.000083
0.0014 0.1792 0.000017
0.0014 0.1794 0.000033
0.0014 0.1796 0.000017
0.0014 0.1798 0.000000
0.0014 0.18 0.000000
0.0014 0.1802 0.000083
0.0014 0.1804 0.000083
0.0014 0.1806 0.000050
0.0014 0.1808 0.000050
0.0014 0.181 0.000033
0.0014 0.1812 0.000017
0.0014 0.1814 0.000017
0.0014 0.1816 0.000017
0.0014 0.1818 0.000017
0.0014 0.182 0.000033
0.0014 0.1822 0.000017
0.0014 0.1824 0.000067
0.0014 0.1826 0.000033
0.0014 0.1828 0.000050
0.0014 0.183 0.000133
0.0014 0.1832 0.000067
0.0014 0.1834 0.000050
0.0014 0.1836 0.000167
0.0014 0.1838 0.000183
0.0014 0.184 0.000200
0.0014 0.1842 0.000667
0.0014 0.1844 0.000267
0.0014 0.1846 0.000100
0.0014 0.1848 0.000033
0.0014 0.185 0.000033
0.0014 0.1852 0.000083
0.0014 0.1854 0.000017
0.0014 0.1856 0.000017
0.0014 0.1858 0.000033
0.0014 0.186 0.000133
0.0014 0.1862 0.000117
0.0014 0.1864 0.000050
0.0014 0.1866 0.000050
0.0014 0.1868 0.000083
0.0014 0.187 0.000167
0.0014 0.1872 0.000050
0.0014 0.1874 0.000117
0.0014 0.1876 0.000133
0.0014 0.1878 0.000167
0.0014 0.188 0.000883
0.0014 0.1882 0.000167
0.0014 0.1884 0.000083
0.0014 0.1886 0.000200
0.0014 0.1888 0.000067
0.0014 0.189 0.000200
0.0014 0.1892 0.000117
0.0014 0.1894 0.000083
0.0014 0.1896 0.000083
0.0014 0.1898 0.000067
0.0014 0.19 0.000100
0.0014 0.1902 0.000033
0.0014 0.1904 0.000017
0.0014 0.1906 0.000000
0.0014 0.1908 0.000033
0.0014 0.191 0.000467
0.0014 0.1912 0.000300
0.0014 0.1914 0.000250
0.0014 0.1916 0.000133
0.0014 0.1918 0.000133
0.0014 0.192 0.000133
0.0014 0.1922 0.000050
0.0014 0.1924 0.000133
0.0014 0.1926 0.000050
0.0014 0.1928 0.000800
0.0014 0.193 0.000533
0.0014 0.1932 0.000350
0.0014 0.1934 0.000883
0.0014 0.1936 0.000150
0.0014 0.1938 0.000150
0.0014 0.194 0.000033
0.0014 0.1942 0.000033
0.0014 0.1944 0.000167
0.0014 0.1946 0.000017
0.0014 0.1948 0.000033
0.0014 0.195 0.000050
0.0014 0.1952 0.000050
0.0014 0.1954 0.000167
0.0014 0.1956 0.000550
0.0014 0.1958 0.000133
0.0014 0.196 0.000083
0.0014 0.1962 0.000117
0.0014 0.1964 0.000083
0.0014 0.1966 0.000050
0.0014 0.1968 0.000050
0.0014 0.197 0.000050
0.0014 0.1972 0.000083
0.0014 0.1974 0.000083
0.0014 0.1976 0.000100
0.0014 0.1978 0.000033
0.0014 0.198 0.000050
0.0014 0.1982 0.000033
0.0014 0.1984 0.000033
0.0014 0.1986 0.000050
0.0014 0.1988 0.000050
0.0014 0.199 0.000100
0.0014 0.1992 0.000067
0.0014 0.1994 0.000067
0.0014 0.1996 0.000150
0.0014 0.1998 0.000367
0.0014 0.2 0.000317
0.0014 0.2002 0.000067
0.0014 0.2004 0.000083
0.0014 0.2006 0.000067
0.0014 0.2008 0.000167
0.0014 0.201 0.000033
0.0014 0.2012 0.000067
0.0014 0.2014 0.000033
0.0014 0.2016 0.000067
0.0014 0.2018 0.000067
0.0014 0.202 0.000017
0.0014 0.2022 0.000000
0.0014 0.2024 0.000017
0.0014 0.2026 0.000100
0.0014 0.2028 0.000183
0.0014 0.203 0.000067
0.0014 0.2032 0.000033
0.0014 0.2034 0.000050
0.0014 0.2036 0.000100
0.0014 0.2038 0.000050
0.0014 0.204 0.000050
0.0014 0.2042 0.000033
0.0014 0.2044 0.000050
0.0014 0.2046 0.000133
0.0014 0.2048 0.000167
0.0014 0.205 0.000067
0.0014 0.2052 0.000000
0.0014 0.2054 0.000000
0.0014 0.2056 0.000050
0.0014 0.2058 0.000067
0.0014 0.206 0.000117
0.0014 0.2062 0.000067
0.0014 0.2064 0.000000
0.0014 0.2066 0.000050
0.0014 0.2068 0.000300
0.0014 0.207 0.000217
0.0014 0.2072 0.000117
0.0014 0.2074 0.000033
0.0014 0.2076 0.000050
0.0014 0.2078 0.000133
0.0014 0.208 0.000067
0.0014 0.2082 0.000050
0.0014 0.2084 0.000150
0.0014 0.2086 0.000050
0.0014 0.2088 0.000000
0.0014 0.209 0.000033
0.0014 0.2092 0.000050
0.0014 0.2094 0.000033
0.0014 0.2096 0.000117
0.0014 0.2098 0.000033
0.0014 0.21 0.000083
0.0014 0.2102 0.000150
0.0014 0.2104 0.000317
0.0014 0.2106 0.000050
0.0014 0.2108 0.000017
0.0014 0.211 0.000050
0.0014 0.2112 0.000033
0.0014 0.2114 0.000000
0.0014 0.2116 0.000000
0.0014 0.2118 0.000017
0.0014 0.212 0.000000
0.0014 0.2122 0.000000
0.0014 0.2124 0.000017
0.0014 0.2126 0.000017
0.0014 0.2128 0.000000
0.0014 0.213 0.000033
0.0014 0.2132 0.000017
0.0014 0.2134 0.000017
0.0014 0.2136 0.000000
0.0014 0.2138 0.000000
0.0014 0.214 0.000000
0.0014 0.2142 0.000017
0.0014 0.2144 0.000000
0.0014 0.2146 0.000033
0.0014 0.2148 0.000050
0.0014 0.215 0.000033
0.0014 0.2152 0.000017
0.0014 0.2154 0.000017
0.0014 0.2156 0.000150
0.0014 0.2158 0.000633
0.0014 0.216 0.000000
0.0014 0.2162 0.000017
0.0014 0.2164 0.000033
0.0014 0.2166 0.000033
0.0014 0.2168 0.000083
0.0014 0.217 0.000067
0.0014 0.2172 0.000083
0.0014 0.2174 0.000083
0.0014 0.2176 0.000133
0.0014 0.2178 0.000067
0.0014 0.218 0.000050
0.0014 0.2182 0.000033
0.0014 0.2184 0.000067
0.0014 0.2186 0.000033
0.0014 0.2188 0.000017
0.0014 0.219 0.000033
0.0014 0.2192 0.000033
0.0014 0.2194 0.000050
0.0014 0.2196 0.000050
0.0014 0.2198 0.000033
0.0014 0.22 0.000017
0.0014 0.2202 0.000050
0.0014 0.2204 0.000017
0.0014 0.2206 0.000000
0.0014 0.2208 0.000017
0.0014 0.221 0.000067
0.0014 0.2212 0.000050
0.0014 0.2214 0.000033
0.0014 0.2216 0.000033
0.0014 0.2218 0.000067
0.0014 0.222 0.000083
0.0014 0.2222 0.000083
0.0014 0.2224 0.000067
0.0014 0.2226 0.000083
0.0014 0.2228 0.000000
0.0014 0.223 0.000050
0.0014 0.2232 0.000017
0.0014 0.2234 0.000017
0.0014 0.2236 0.000050
0.0014 0.2238 0.000033
0.0014 0.224 0.000033
0.0014 0.2242 0.000017
0.0014 0.2244 0.000067
0.0014 0.2246 0.000033
0.0014 0.2248 0.000067
0.0014 0.225 0.000183
0.0014 0.2252 0.000067
0.0014 0.2254 0.000100
0.0014 0.2256 0.000100
0.0014 0.2258 0.000067
0.0014 0.226 0.000033
0.0014 0.2262 0.000033
0.0014 0.2264 0.000050
0.0014 0.2266 0.000017
0.0014 0.2268 0.000050
0.0014 0.227 0.000017
0.0014 0.2272 0.000033
0.0014 0.2274 0.000017
0.0014 0.2276 0.000100
0.0014 0.2278 0.000100
0.0014 0.228 0.000033
0.0014 0.2282 0.000050
0.0014 0.2284 0.000050
0.0014 0.2286 0.000050
0.0014 0.2288 0.000183
0.0014 0.229 0.000217
0.0014 0.2292 0.000117
0.0014 0.2294 0.000450
0.0014 0.2296 0.000050
0.0014 0.2298 0.000050
0.0014 0.23 0.000017
0.0014 0.2302 0.000033
0.0014 0.2304 0.000000
0.0014 0.2306 0.000050
0.0014 0.2308 0.000017
0.0014 0.231 0.000050
0.0014 0.2312 0.000067
0.0014 0.2314 0.000083
0.0014 0.2316 0.000033
0.0014 0.2318 0.000000
0.0014 0.232 0.000017
0.0014 0.2322 0.000050
0.0014 0.2324 0.000017
0.0014 0.2326 0.000000
0.0014 0.2328 0.000017
0.0014 0.233 0.000017
0.0014 0.2332 0.000017
0.0014 0.2334 0.000000
0.0014 0.2336 0.000000
0.0014 0.2338 0.000000
0.0014 0.234 0.000017
0.0014 0.2342 0.000067
0.0014 0.2344 0.000117
0.0014 0.2346 0.000050
0.0014 0.2348 0.000033
0.0014 0.235 0.000017
0.0014 0.2352 0.000000
0.0014 0.2354 0.000000
0.0014 0.2356 0.000000
0.0014 0.2358 0.000000
0.0014 0.236 0.000017
0.0014 0.2362 0.000050
0.0014 0.2364 0.000033
0.0014 0.2366 0.000017
0.0014 0.2368 0.000017
0.0014 0.237 0.000000
0.0014 0.2372 0.000000
0.0014 0.2374 0.000000
0.0014 0.2376 0.000033
0.0014 0.2378 0.000017
0.0014 0.238 0.000000
0.0014 0.2382 0.000000
0.0014 0.2384 0.000033
0.0014 0.2386 0.000033
0.0014 0.2388 0.000033
0.0014 0.239 0.000050
0.0014 0.2392 0.000100
0.0014 0.2394 0.000017
0.0014 0.2396 0.000033
0.0014 0.2398 0.000033
0.0014 0.24 0.000017
0.0014 0.2402 0.000017
0.0014 0.2404 0.000017
0.0014 0.2406 0.000000
0.0014 0.2408 0.000033
0.0014 0.241 0.000033
0.0014 0.2412 0.000033
0.0014 0.2414 0.000000
0.0014 0.2416 0.000033
0.0014 0.2418 0.000017
0.0014 0.242 0.000017
0.0014 0.2422 0.000033
0.0014 0.2424 0.000000
0.0014 0.2426 0.000017
0.0014 0.2428 0.000033
0.0014 0.243 0.000050
0.0014 0.2432 0.000033
0.0014 0.2434 0.000033
0.0014 0.2436 0.000000
0.0014 0.2438 0.000000
0.0014 0.244 0.000050
0.0014 0.2442 0.000050
0.0014 0.2444 0.000017
0.0014 0.2446 0.000017
0.0014 0.2448 0.000033
0.0014 0.245 0.000017
0.0014 0.2452 0.000050
0.0014 0.2454 0.000067
0.0014 0.2456 0.000067
0.0014 0.2458 0.000033
0.0014 0.246 0.000000
0.0014 0.2462 0.000017
0.0014 0.2464 0.000033
0.0014 0.2466 0.000067
0.0014 0.2468 0.000067
0.0014 0.247 0.000017
0.0014 0.2472 0.000033
0.0014 0.2474 0.000033
0.0014 0.2476 0.000000
0.0014 0.2478 0.000000
0.0014 0.248 0.000017
0.0014 0.2482 0.000017
0.0014 0.2484 0.000000
0.0014 0.2486 0.000000
0.0014 0.2488 0.000033
0.0014 0.249 0.000050
0.0014 0.2492 0.000067
0.0014 0.2494 0.000150
0.0014 0.2496 0.000083
0.0014 0.2498 0.000017
0.0016 0 0.009067
0.0016 0.0002 0.010483
0.0016 0.0004 0.015917
0.0016 0.0006 0.016267
0.0016 0.0008 0.020367
0.0016 0.001 0.033717
0.0016 0.0012 0.072133
0.0016 0.0014 0.328200
0.0016 0.0016 0.000000
0.0016 0.0018 0.327967
0.0016 0.002 0.075233
0.0016 0.0022 0.030367
0.0016 0.0024 0.020817
0.0016 0.0026 0.012733
0.0016 0.0028 0.004700
0.0016 0.003 0.006617
0.0016 0.0032 0.006667
0.0016 0.0034 0.008283
0.0016 0.0036 0.007700
0.0016 0.0038 0.004600
0.0016 0.004 0.003833
0.0016 0.0042 0.002833
0.0016 0.0044 0.003250
0.0016 0.0046 0.003367
0.0016 0.0048 0.003600
0.0016 0.005 0.003017
0.0016 0.0052 0.002783
0.0016 0.0054 0.002333
0.0016 0.0056 0.001867
0.0016 0.0058 0.000900
0.0016 0.006 0.001017
0.0016 0.0062 0.001033
0.0016 0.0064 0.000533
0.0016 0.0066 0.000900
0.0016 0.0068 0.001133
0.0016 0.007 0.001533
0.0016 0.0072 0.001083
0.0016 0.0074 0.000617
0.0016 0.0076 0.001750
0.0016 0.0078 0.000400
0.0016 0.008 0.000217
0.0016 0.0082 0.000200
0.0016 0.0084 0.000200
0.0016 0.0086 0.000150
0.0016 0.0088 0.000200
0.0016 0.009 0.000367
0.0016 0.0092 0.000867
0.0016 0.0094 0.000350
0.0016 0.0096 0.000233
0.0016 0.0098 0.000267
0.0016 0.01 0.000333
0.0016 0.0102 0.000400
0.0016 0.0104 0.001017
0.0016 0.0106 0.000550
0.0016 0.0108 0.000283
0.0016 0.011 0.000267
0.0016 0.0112 0.000417
0.0016 0.0114 0.000383
0.0016 0.0116 0.000350
0.0016 0.0118 0.000433
0.0016 0.012 0.000250
0.0016 0.0122 0.000233
0.0016 0.0124 0.000317
0.0016 0.0126 0.000283
0.0016 0.0128 0.000250
0.0016 0.013 0.000283
0.0016 0.0132 0.000583
0.0016 0.0134 0.000117
0.0016 0.0136 0.000133
0.0016 0.0138 0.000233
0.0016 0.014 0.000717
0.0016 0.0142 0.000117
0.0016 0.0144 0.000150
0.0016 0.0146 0.000250
0.0016 0.0148 0.000183
0.0016 0.015 0.000117
0.0016 0.0152 0.000400
0.0016 0.0154 0.000267
0.0016 0.0156 0.000800
0.0016 0.0158 0.000867
0.0016 0.016 0.000450
0.0016 0.0162 0.000517
0.0016 0.0164 0.000500
0.0016 0.0166 0.000600
0.0016 0.0168 0.000283
0.0016 0.017 0.000483
0.0016 0.0172 0.000117
0.0016 0.0174 0.000350
0.0016 0.0176 0.000183
0.0016 0.0178 0.000317
0.0016 0.018 0.000217
0.0016 0.0182 0.000117
0.0016 0.0184 0.000100
0.0016 0.0186 0.000083
0.0016 0.0188 0.000200
0.0016 0.019 0.000133
0.0016 0.0192 0.000167
0.0016 0.0194 0.000167
0.0016 0.0196 0.000350
0.0016 0.0198 0.000633
0.0016 0.02 0.000350
0.0016 0.0202 0.000517
0.0016 0.0204 0.000217
0.0016 0.0206 0.000150
0.0016 0.0208 0.000067
0.0016 0.021 0.000117
0.0016 0.0212 0.000133
0.0016 0.0214 0.000100
0.0016 0.0216 0.000217
0.0016 0.0218 0.000083
0.0016 0.022 0.000117
0.0016 0.0222 0.000267
0.0016 0.0224 0.000367
0.0016 0.0226 0.000667
0.0016 0.0228 0.000283
0.0016 0.023 0.000150
0.0016 0.0232 0.000183
0.0016 0.0234 0.000150
0.0016 0.0236 0.000100
0.0016 0.0238 0.000117
0.0016 0.024 0.000150
0.0016 0.0242 0.000100
0.0016 0.0244 0.000117
0.0016 0.0246 0.000100
0.0016 0.0248 0.000067
0.0016 0.025 0.000100
0.0016 0.0252 0.000200
0.0016 0.0254 0.000333
0.0016 0.0256 0.000050
0.0016 0.0258 0.000100
0.0016 0.026 0.000117
0.0016 0.0262 0.000133
0.0016 0.0264 0.000117
0.0016 0.0266 0.000083
0.0016 0.0268 0.000117
0.0016 0.027 0.000517
0.0016 0.0272 0.000550
0.0016 0.0274 0.000133
0.0016 0.0276 0.000050
0.0016 0.0278 0.000033
0.0016 0.028 0.000033
0.0016 0.0282 0.000050
0.0016 0.0284 0.000050
0.0016 0.0286 0.000017
0.0016 0.0288 0.000033
0.0016 0.029 0.000050
0.0016 0.0292 0.000033
0.0016 0.0294 0.000167
0.0016 0.0296 0.000133
0.0016 0.0298 0.000150
0.0016 0.03 0.000117
0.0016 0.0302 0.000100
0.0016 0.0304 0.000100
0.0016 0.0306 0.000100
0.0016 0.0308 0.000067
0.0016 0.031 0.000133
0.0016 0.0312 0.000133
0.0016 0.0314 0.000250
0.0016 0.0316 0.000217
0.0016 0.0318 0.000050
0.0016 0.032 0.000033
0.0016 0.0322 0.000083
0.0016 0.0324 0.000033
0.0016 0.0326 0.000050
0.0016 0.0328 0.000083
0.0016 0.033 0.000117
0.0016 0.0332 0.000267
0.0016 0.0334 0.000267
0.0016 0.0336 0.000567
0.0016 0.0338 0.001267
0.0016 0.034 0.000333
0.0016 0.0342 0.000117
0.0016 0.0344 0.000167
0.0016 0.0346 0.000317
0.0016 0.0348 0.000317
0.0016 0.035 0.000200
0.0016 0.0352 0.000133
0.0016 0.0354 0.000167
0.0016 0.0356 0.000167
0.0016 0.0358 0.000300
0.0016 0.036 0.000233
0.0016 0.0362 0.000233
0.0016 0.0364 0.000117
0.0016 0.0366 0.000150
0.0016 0.0368 0.000450
0.0016 0.037 0.000233
0.0016 0.0372 0.000333
0.0016 0.0374 0.000083
0.0016 0.0376 0.000050
0.0016 0.0378 0.000150
0.0016 0.038 0.000100
0.0016 0.0382 0.000167
0.0016 0.0384 0.000067
0.0016 0.0386 0.000033
0.0016 0.0388 0.000083
0.0016 0.039 0.000100
0.0016 0.0392 0.000100
0.0016 0.0394 0.000100
0.0016 0.0396 0.000050
0.0016 0.0398 0.000333
0.0016 0.04 0.000017
0.0016 0.0402 0.000067
0.0016 0.0404 0.000067
0.0016 0.0406 0.000050
0.0016 0.0408 0.000067
0.0016 0.041 0.000050
0.0016 0.0412 0.000067
0.0016 0.0414 0.000000
0.0016 0.0416 0.000100
0.0016 0.0418 0.000133
0.0016 0.042 0.000167
0.0016 0.0422 0.000183
0.0016 0.0424 0.000150
0.0016 0.0426 0.000067
0.0016 0.0428 0.000017
0.0016 0.043 0.000000
0.0016 0.0432 0.000050
0.0016 0.0434 0.000050
0.0016 0.0436 0.000067
0.0016 0.0438 0.000050
0.0016 0.044 0.000100
0.0016 0.0442 0.000100
0.0016 0.0444 0.000000
0.0016 0.0446 0.000067
0.0016 0.0448 0.000100
0.0016 0.045 0.000200
0.0016 0.0452 0.000500
0.0016 0.0454 0.000167
0.0016 0.0456 0.000350
0.0016 0.0458 0.000183
0.0016 0.046 0.000083
0.0016 0.0462 0.000033
0.0016 0.0464 0.000100
0.0016 0.0466 0.000550
0.0016 0.0468 0.000167
0.0016 0.047 0.000100
0.0016 0.0472 0.000050
0.0016 0.0474 0.000050
0.0016 0.0476 0.000033
0.0016 0.0478 0.000017
0.0016 0.048 0.000100
0.0016 0.0482 0.000133
0.0016 0.0484 0.000017
0.0016 0.0486 0.000033
0.0016 0.0488 0.000083
0.0016 0.049 0.000050
0.0016 0.0492 0.000300
0.0016 0.0494 0.000067
0.0016 0.0496 0.000050
0.0016 0.0498 0.000050
0.0016 0.05 0.000067
0.0016 0.0502 0.000083
0.0016 0.0504 0.000117
0.0016 0.0506 0.000067
0.0016 0.0508 0.000117
0.0016 0.051 0.000067
0.0016 0.0512 0.000333
0.0016 0.0514 0.000483
0.0016 0.0516 0.000167
0.0016 0.0518 0.000217
0.0016 0.052 0.000100
0.0016 0.0522 0.000083
0.0016 0.0524 0.000317
0.0016 0.0526 0.000250
0.0016 0.0528 0.000150
0.0016 0.053 0.000033
0.0016 0.0532 0.000100
0.0016 0.0534 0.000217
0.0016 0.0536 0.000217
0.0016 0.0538 0.000100
0.0016 0.054 0.000067
0.0016 0.0542 0.000117
0.0016 0.0544 0.000200
0.0016 0.0546 0.000100
0.0016 0.0548 0.000167
0.0016 0.055 0.000183
0.0016 0.0552 0.000383
0.0016 0.0554 0.000917
0.0016 0.0556 0.000133
0.0016 0.0558 0.000117
0.0016 0.056 0.000100
0.0016 0.0562 0.000133
0.0016 0.0564 0.000083
0.0016 0.0566 0.000200
0.0016 0.0568 0.000350
0.0016 0.057 0.000200
0.0016 0.0572 0.000050
0.0016 0.0574 0.000033
0.0016 0.0576 0.000067
0.0016 0.0578 0.000050
0.0016 0.058 0.000033
0.0016 0.0582 0.000033
0.0016 0.0584 0.000000
0.0016 0.0586 0.000000
0.0016 0.0588 0.000083
0.0016 0.059 0.000167
0.0016 0.0592 0.000050
0.0016 0.0594 0.000083
0.0016 0.0596 0.000050
0.0016 0.0598 0.000067
0.0016 0.06 0.000017
0.0016 0.0602 0.000033
0.0016 0.0604 0.000050
0.0016 0.0606 0.000050
0.0016 0.0608 0.000050
0.0016 0.061 0.000133
0.0016 0.0612 0.000317
0.0016 0.0614 0.000050
0.0016 0.0616 0.000033
0.0016 0.0618 0.000133
0.0016 0.062 0.000067
0.0016 0.0622 0.000267
0.0016 0.0624 0.000217
0.0016 0.0626 0.000250
0.0016 0.0628 0.000167
0.0016 0.063 0.000167
0.0016 0.0632 0.000183
0.0016 0.0634 0.000050
0.0016 0.0636 0.000067
0.0016 0.0638 0.000083
0.0016 0.064 0.000083
0.0016 0.0642 0.000050
0.0016 0.0644 0.000050
0.0016 0.0646 0.000150
0.0016 0.0648 0.000033
0.0016 0.065 0.000017
0.0016 0.0652 0.000033
0.0016 0.0654 0.000083
0.0016 0.0656 0.000050
0.0016 0.0658 0.000017
0.0016 0.066 0.000150
0.0016 0.0662 0.000067
0.0016 0.0664 0.000033
0.0016 0.0666 0.000000
0.0016 0.0668 0.000067
0.0016 0.067 0.000067
0.0016 0.0672 0.000083
0.0016 0.0674 0.000133
0.0016 0.0676 0.000067
0.0016 0.0678 0.000100
0.0016 0.068 0.000067
0.0016 0.0682 0.000100
0.0016 0.0684 0.000050
0.0016 0.0686 0.000050
0.0016 0.0688 0.000033
0.0016 0.069 0.000050
0.0016 0.0692 0.000050
0.0016 0.0694 0.000100
0.0016 0.0696 0.000050
0.0016 0.0698 0.000000
0.0016 0.07 0.000217
0.0016 0.0702 0.000083
0.0016 0.0704 0.000100
0.0016 0.0706 0.000233
0.0016 0.0708 0.000050
0.0016 0.071 0.000067
0.0016 0.0712 0.000067
0.0016 0.0714 0.000083
0.0016 0.0716 0.000100
0.0016 0.0718 0.000167
0.0016 0.072 0.000050
0.0016 0.0722 0.000083
0.0016 0.0724 0.000050
0.0016 0.0726 0.000117
0.0016 0.0728 0.000050
0.0016 0.073 0.000033
0.0016 0.0732 0.000067
0.0016 0.0734 0.000017
0.0016 0.0736 0.000050
0.0016 0.0738 0.000033
0.0016 0.074 0.000050
0.0016 0.0742 0.000050
0.0016 0.0744 0.000017
0.0016 0.0746 0.000067
0.0016 0.0748 0.000033
0.0016 0.075 0.000067
0.0016 0.0752 0.000017
0.0016 0.0754 0.000067
0.0016 0.0756 0.000050
0.0016 0.0758 0.000050
0.0016 0.076 0.000067
0.0016 0.0762 0.000083
0.0016 0.0764 0.000017
0.0016 0.0766 0.000000
0.0016 0.0768 0.000033
0.0016 0.077 0.000050
0.0016 0.0772 0.000117
0.0016 0.0774 0.000183
0.0016 0.0776 0.000217
0.0016 0.0778 0.000317
0.0016 0.078 0.000033
0.0016 0.0782 0.000067
0.0016 0.0784 0.000133
0.0016 0.0786 0.000300
0.0016 0.0788 0.000067
0.0016 0.079 0.000067
0.0016 0.0792 0.000017
0.0016 0.0794 0.000067
0.0016 0.0796 0.000033
0.0016 0.0798 0.000117
0.0016 0.08 0.000050
0.0016 0.0802 0.000017
0.0016 0.0804 0.000033
0.0016 0.0806 0.000050
0.0016 0.0808 0.000133
0.0016 0.081 0.000133
0.0016 0.0812 0.000100
0.0016 0.0814 0.000067
0.0016 0.0816 0.000267
0.0016 0.0818 0.000067
0.0016 0.082 0.000050
0.0016 0.0822 0.000117
0.0016 0.0824 0.000033
0.0016 0.0826 0.000050
0.0016 0.0828 0.000033
0.0016 0.083 0.000050
0.0016 0.0832 0.000117
0.0016 0.0834 0.000083
0.0016 0.0836 0.000167
0.0016 0.0838 0.000067
0.0016 0.084 0.000100
0.0016 0.0842 0.000083
0.0016 0.0844 0.000067
0.0016 0.0846 0.000017
0.0016 0.0848 0.000000
0.0016 0.085 0.000000
0.0016 0.0852 0.000017
0.0016 0.0854 0.000017
0.0016 0.0856 0.000067
0.0016 0.0858 0.000083
0.0016 0.086 0.000033
0.0016 0.0862 0.000000
0.0016 0.0864 0.000083
0.0016 0.0866 0.000000
0.0016 0.0868 0.000017
0.0016 0.087 0.000017
0.0016 0.0872 0.000033
0.0016 0.0874 0.000050
0.0016 0.0876 0.000050
0.0016 0.0878 0.000067
0.0016 0.088 0.000117
0.0016 0.0882 0.000217
0.0016 0.0884 0.000150
0.0016 0.0886 0.000017
0.0016 0.0888 0.000100
0.0016 0.089 0.000367
0.0016 0.0892 0.000167
0.0016 0.0894 0.000133
0.0016 0.0896 0.000100
0.0016 0.0898 0.000083
0.0016 0.09 0.000167
0.0016 0.0902 0.000167
0.0016 0.0904 0.000117
0.0016 0.0906 0.000050
0.0016 0.0908 0.000117
0.0016 0.091 0.000083
0.0016 0.0912 0.000033
0.0016 0.0914 0.000017
0.0016 0.0916 0.000017
0.0016 0.0918 0.000017
0.0016 0.092 0.000033
0.0016 0.0922 0.000017
0.0016 0.0924 0.000033
0.0016 0.0926 0.000033
0.0016 0.0928 0.000033
0.0016 0.093 0.000033
0.0016 0.0932 0.000050
0.0016 0.0934 0.000100
0.0016 0.0936 0.000033
0.0016 0.0938 0.000450
0.0016 0.094 0.000100
0.0016 0.0942 0.000050
0.0016 0.0944 0.000017
0.0016 0.0946 0.000000
0.0016 0.0948 0.000033
0.0016 0.095 0.000067
0.0016 0.0952 0.000067
0.0016 0.0954 0.000050
0.0016 0.0956 0.000050
0.0016 0.0958 0.000067
0.0016 0.096 0.000083
0.0016 0.0962 0.000033
0.0016 0.0964 0.000050
0.0016 0.0966 0.000050
0.0016 0.0968 0.000033
0.0016 0.097 0.000000
0.0016 0.0972 0.000050
0.0016 0.0974 0.000067
0.0016 0.0976 0.000050
0.0016 0.0978 0.000050
0.0016 0.098 0.000067
0.0016 0.0982 0.000000
0.0016 0.0984 0.000033
0.0016 0.0986 0.000017
0.0016 0.0988 0.000050
0.0016 0.099 0.000033
0.0016 0.0992 0.000067
0.0016 0.0994 0.000067
0.0016 0.0996 0.000033
0.0016 0.0998 0.000000
0.0016 0.1 0.000033
0.0016 0.1002 0.000017
0.0016 0.1004 0.000033
0.0016 0.1006 0.000017
0.0016 0.1008 0.000083
0.0016 0.101 0.000150
0.0016 0.1012 0.000133
0.0016 0.1014 0.000033
0.0016 0.1016 0.000017
0.0016 0.1018 0.000067
0.0016 0.102 0.000033
0.0016 0.1022 0.000033
0.0016 0.1024 0.000017
0.0016 0.1026 0.000000
0.0016 0.1028 0.000017
0.0016 0.103 0.000083
0.0016 0.1032 0.000050
0.0016 0.1034 0.000067
0.0016 0.1036 0.000117
0.0016 0.1038 0.000067
0.0016 0.104 0.000033
0.0016 0.1042 0.000033
0.0016 0.1044 0.000017
0.0016 0.1046 0.000033
0.0016 0.1048 0.000000
0.0016 0.105 0.000017
0.0016 0.1052 0.000050
0.0016 0.1054 0.000033
0.0016 0.1056 0.000067
0.0016 0.1058 0.000017
0.0016 0.106 0.000017
0.0016 0.1062 0.000000
0.0016 0.1064 0.000017
0.0016 0.1066 0.000017
0.0016 0.1068 0.000133
0.0016 0.107 0.000067
0.0016 0.1072 0.000033
0.0016 0.1074 0.000267
0.0016 0.1076 0.000017
0.0016 0.1078 0.000300
0.0016 0.108 0.000067
0.0016 0.1082 0.000000
0.0016 0.1084 0.000050
0.0016 0.1086 0.000017
0.0016 0.1088 0.000033
0.0016 0.109 0.000033
0.0016 0.1092 0.000033
0.0016 0.1094 0.000017
0.0016 0.1096 0.000017
0.0016 0.1098 0.000017
0.0016 0.11 0.000050
0.0016 0.1102 0.000067
0.0016 0.1104 0.000000
0.0016 0.1106 0.000000
0.0016 0.1108 0.000033
0.0016 0.111 0.000067
0.0016 0.1112 0.000083
0.0016 0.1114 0.000050
0.0016 0.1116 0.000067
0.0016 0.1118 0.000083
0.0016 0.112 0.000050
0.0016 0.1122 0.000100
0.0016 0.1124 0.000067
0.0016 0.1126 0.000050
0.0016 0.1128 0.000033
0.0016 0.113 0.000050
0.0016 0.1132 0.000033
0.0016 0.1134 0.000050
0.0016 0.1136 0.000083
0.0016 0.1138 0.000033
0.0016 0.114 0.000083
0.0016 0.1142 0.000033
0.0016 0.1144 0.000033
0.0016 0.1146 0.000033
0.0016 0.1148 0.000150
0.0016 0.115 0.000133
0.0016 0.1152 0.000217
0.0016 0.1154 0.000100
0.0016 0.1156 0.000067
0.0016 0.1158 0.000083
0.0016 0.116 0.000050
0.0016 0.1162 0.000033
0.0016 0.1164 0.000067
0.0016 0.1166 0.000033
0.0016 0.1168 0.000033
0.0016 0.117 0.000050
0.0016 0.1172 0.000083
0.0016 0.1174 0.000017
0.0016 0.1176 0.000050
0.0016 0.1178 0.000117
0.0016 0.118 0.000167
0.0016 0.1182 0.000250
0.0016 0.1184 0.000217
0.0016 0.1186 0.000083
0.0016 0.1188 0.000033
0.0016 0.119 0.000050
0.0016 0.1192 0.000033
0.0016 0.1194 0.000017
0.0016 0.1196 0.000033
0.0016 0.1198 0.000033
0.0016 0.12 0.000017
0.0016 0.1202 0.000017
0.0016 0.1204 0.000050
0.0016 0.1206 0.000033
0.0016 0.1208 0.000067
0.0016 0.121 0.000033
0.0016 0.1212 0.000033
0.0016 0.1214 0.000017
0.0016 0.1216 0.000083
0.0016 0.1218 0.000033
0.0016 0.122 0.000033
0.0016 0.1222 0.000017
0.0016 0.1224 0.000000
0.0016 0.1226 0.000067
0.0016 0.1228 0.000050
0.0016 0.123 0.000033
0.0016 0.1232 0.000017
0.0016 0.1234 0.000017
0.0016 0.1236 0.000067
0.0016 0.1238 0.000033
0.0016 0.124 0.000017
0.0016 0.1242 0.000050
0.0016 0.1244 0.000083
0.0016 0.1246 0.000033
0.0016 0.1248 0.000067
0.0016 0.125 0.000133
0.0016 0.1252 0.000133
0.0016 0.1254 0.000000
0.0016 0.1256 0.000033
0.0016 0.1258 0.000233
0.0016 0.126 0.000017
0.0016 0.1262 0.000017
0.0016 0.1264 0.000033
0.0016 0.1266 0.000083
0.0016 0.1268 0.000150
0.0016 0.127 0.000100
0.0016 0.1272 0.000067
0.0016 0.1274 0.000083
0.0016 0.1276 0.000050
0.0016 0.1278 0.000050
0.0016 0.128 0.000083
0.0016 0.1282 0.000033
0.0016 0.1284 0.000083
0.0016 0.1286 0.000033
0.0016 0.1288 0.000033
0.0016 0.129 0.000000
0.0016 0.1292 0.000033
0.0016 0.1294 0.000083
0.0016 0.1296 0.000067
0.0016 0.1298 0.000133
0.0016 0.13 0.000033
0.0016 0.1302 0.000033
0.0016 0.1304 0.000083
0.0016 0.1306 0.000033
0.0016 0.1308 0.000033
0.0016 0.131 0.000000
0.0016 0.1312 0.000050
0.0016 0.1314 0.000017
0.0016 0.1316 0.000033
0.0016 0.1318 0.000017
0.0016 0.132 0.000367
0.0016 0.1322 0.000183
0.0016 0.1324 0.000067
0.0016 0.1326 0.000083
0.0016 0.1328 0.000117
0.0016 0.133 0.000133
0.0016 0.1332 0.000117
0.0016 0.1334 0.000067
0.0016 0.1336 0.000050
0.0016 0.1338 0.000050
0.0016 0.134 0.000050
0.0016 0.1342 0.000050
0.0016 0.1344 0.000033
0.0016 0.1346 0.000017
0.0016 0.1348 0.000033
0.0016 0.135 0.000067
0.0016 0.1352 0.000067
0.0016 0.1354 0.000033
0.0016 0.1356 0.000033
0.0016 0.1358 0.000083
0.0016 0.136 0.000050
0.0016 0.1362 0.000017
0.0016 0.1364 0.000000
0.0016 0.1366 0.000083
0.0016 0.1368 0.000333
0.0016 0.137 0.000100
0.0016 0.1372 0.000067
0.0016 0.1374 0.000083
0.0016 0.1376 0.000100
0.0016 0.1378 0.000050
0.0016 0.138 0.000000
0.0016 0.1382 0.000017
0.0016 0.1384 0.000533
0.0016 0.1386 0.000217
0.0016 0.1388 0.000183
0.0016 0.139 0.000017
0.0016 0.1392 0.000050
0.0016 0.1394 0.000050
0.0016 0.1396 0.000083
0.0016 0.1398 0.000050
0.0016 0.14 0.000067
0.0016 0.1402 0.000683
0.0016 0.1404 0.000333
0.0016 0.1406 0.000200
0.0016 0.1408 0.000133
0.0016 0.141 0.000050
0.0016 0.1412 0.000100
0.0016 0.1414 0.000083
0.0016 0.1416 0.000100
0.0016 0.1418 0.000300
0.0016 0.142 0.000283
0.0016 0.1422 0.000233
0.0016 0.1424 0.000367
0.0016 0.1426 0.000183
0.0016 0.1428 0.000050
0.0016 0.143 0.000233
0.0016 0.1432 0.000767
0.0016 0.1434 0.000450
0.0016 0.1436 0.000117
0.0016 0.1438 0.000033
0.0016 0.144 0.000083
0.0016 0.1442 0.000067
0.0016 0.1444 0.000100
0.0016 0.1446 0.000050
0.0016 0.1448 0.000067
0.0016 0.145 0.000033
0.0016 0.1452 0.000050
0.0016 0.1454 0.000117
0.0016 0.1456 0.000017
0.0016 0.1458 0.000150
0.0016 0.146 0.000267
0.0016 0.1462 0.000083
0.0016 0.1464 0.000050
0.0016 0.1466 0.000067
0.0016 0.1468 0.000017
0.0016 0.147 0.000067
0.0016 0.1472 0.000117
0.0016 0.1474 0.000150
0.0016 0.1476 0.000067
0.0016 0.1478 0.000100
0.0016 0.148 0.000200
0.0016 0.1482 0.000083
0.0016 0.1484 0.000033
0.0016 0.1486 0.000083
0.0016 0.1488 0.000017
0.0016 0.149 0.000100
0.0016 0.1492 0.000050
0.0016 0.1494 0.000000
0.0016 0.1496 0.000067
0.0016 0.1498 0.000283
0.0016 0.15 0.000333
0.0016 0.1502 0.000083
0.0016 0.1504 0.000033
0.0016 0.1506 0.000050
0.0016 0.1508 0.000033
0.0016 0.151 0.000033
0.0016 0.1512 0.000017
0.0016 0.1514 0.000033
0.0016 0.1516 0.000150
0.0016 0.1518 0.000083
0.0016 0.152 0.000133
0.0016 0.1522 0.000050
0.0016 0.1524 0.000067
0.0016 0.1526 0.000033
0.0016 0.1528 0.000050
0.0016 0.153 0.000083
0.0016 0.1532 0.000050
0.0016 0.1534 0.000100
0.0016 0.1536 0.000083
0.0016 0.1538 0.000083
0.0016 0.154 0.000067
0.0016 0.1542 0.000100
0.0016 0.1544 0.000050
0.0016 0.1546 0.000117
0.0016 0.1548 0.000033
0.0016 0.155 0.000083
0.0016 0.1552 0.000083
0.0016 0.1554 0.000100
0.0016 0.1556 0.000100
0.0016 0.1558 0.000083
0.0016 0.156 0.000050
0.0016 0.1562 0.000300
0.0016 0.1564 0.000033
0.0016 0.1566 0.000083
0.0016 0.1568 0.000117
0.0016 0.157 0.000117
0.0016 0.1572 0.000183
0.0016 0.1574 0.000083
0.0016 0.1576 0.000200
0.0016 0.1578 0.000183
0.0016 0.158 0.000133
0.0016 0.1582 0.000100
0.0016 0.1584 0.000100
0.0016 0.1586 0.000050
0.0016 0.1588 0.000017
0.0016 0.159 0.000050
0.0016 0.1592 0.000017
0.0016 0.1594 0.000067
0.0016 0.1596 0.000033
0.0016 0.1598 0.000067
0.0016 0.16 0.000167
0.0016 0.1602 0.000583
0.0016 0.1604 0.000067
0.0016 0.1606 0.000050
0.0016 0.1608 0.000000
0.0016 0.161 0.000050
0.0016 0.1612 0.000067
0.0016 0.1614 0.000100
0.0016 0.1616 0.000083
0.0016 0.1618 0.000067
0.0016 0.162 0.000167
0.0016 0.1622 0.000033
0.0016 0.1624 0.000067
0.0016 0.1626 0.000033
0.0016 0.1628 0.000017
0.0016 0.163 0.000000
0.0016 0.1632 0.000033
0.0016 0.1634 0.000067
0.0016 0.1636 0.000083
0.0016 0.1638 0.000050
0.0016 0.164 0.000067
0.0016 0.1642 0.000067
0.0016 0.1644 0.000117
0.0016 0.1646 0.000133
0.0016 0.1648 0.000150
0.0016 0.165 0.000117
0.0016 0.1652 0.000117
0.0016 0.1654 0.000067
0.0016 0.1656 0.000033
0.0016 0.1658 0.000067
0.0016 0.166 0.000033
0.0016 0.1662 0.000067
0.0016 0.1664 0.000117
0.0016 0.1666 0.000117
0.0016 0.1668 0.000150
0.0016 0.167 0.000183
0.0016 0.1672 0.000150
0.0016 0.1674 0.000167
0.0016 0.1676 0.000133
0.0016 0.1678 0.000317
0.0016 0.168 0.000117
0.0016 0.1682 0.000033
0.0016 0.1684 0.000000
0.0016 0.1686 0.000083
0.0016 0.1688 0.000083
0.0016 0.169 0.000033
0.0016 0.1692 0.000117
0.0016 0.1694 0.000200
0.0016 0.1696 0.000050
0.0016 0.1698 0.000033
0.0016 0.17 0.000067
0.0016 0.1702 0.000083
0.0016 0.1704 0.000050
0.0016 0.1706 0.000017
0.0016 0.1708 0.000067
0.0016 0.171 0.000017
0.0016 0.1712 0.000017
0.0016 0.1714 0.000067
0.0016 0.1716 0.000050
0.0016 0.1718 0.000017
0.0016 0.172 0.000083
0.0016 0.1722 0.000050
0.0016 0.1724 0.000050
0.0016 0.1726 0.000050
0.0016 0.1728 0.000050
0.0016 0.173 0.000067
0.0016 0.1732 0.000133
0.0016 0.1734 0.000067
0.0016 0.1736 0.000050
0.0016 0.1738 0.000217
0.0016 0.174 0.000117
0.0016 0.1742 0.000317
0.0016 0.1744 0.000200
0.0016 0.1746 0.000100
0.0016 0.1748 0.000450
0.0016 0.175 0.000100
0.0016 0.1752 0.000033
0.0016 0.1754 0.000100
0.0016 0.1756 0.000167
0.0016 0.1758 0.000133
0.0016 0.176 0.000067
0.0016 0.1762 0.000150
0.0016 0.1764 0.000083
0.0016 0.1766 0.000100
0.0016 0.1768 0.000033
0.0016 0.177 0.000017
0.0016 0.1772 0.000100
0.0016 0.1774 0.000050
0.0016 0.1776 0.000033
0.0016 0.1778 0.000117
0.0016 0.178 0.000083
0.0016 0.1782 0.000083
0.0016 0.1784 0.000067
0.0016 0.1786 0.000100
0.0016 0.1788 0.000050
0.0016 0.179 0.000050
0.0016 0.1792 0.000050
0.0016 0.1794 0.000017
0.0016 0.1796 0.000050
0.0016 0.1798 0.000033
0.0016 0.18 0.000233
0.0016 0.1802 0.000150
0.0016 0.1804 0.000100
0.0016 0.1806 0.000067
0.0016 0.1808 0.000067
0.0016 0.181 0.000033
0.0016 0.1812 0.000000
0.0016 0.1814 0.000017
0.0016 0.1816 0.000017
0.0016 0.1818 0.000000
0.0016 0.182 0.000017
0.0016 0.1822 0.000050
0.0016 0.1824 0.000133
0.0016 0.1826 0.000083
0.0016 0.1828 0.000033
0.0016 0.183 0.000250
0.0016 0.1832 0.000050
0.0016 0.1834 0.000017
0.0016 0.1836 0.000067
0.0016 0.1838 0.000067
0.0016 0.184 0.000117
0.0016 0.1842 0.000350
0.0016 0.1844 0.000200
0.0016 0.1846 0.000083
0.0016 0.1848 0.000067
0.0016 0.185 0.000083
0.0016 0.1852 0.000133
0.0016 0.1854 0.000000
0.0016 0.1856 0.000017
0.0016 0.1858 0.000050
0.0016 0.186 0.000100
0.0016 0.1862 0.000483
0.0016 0.1864 0.000117
0.0016 0.1866 0.000067
0.0016 0.1868 0.000367
0.0016 0.187 0.000417
0.0016 0.1872 0.000133
0.0016 0.1874 0.000133
0.0016 0.1876 0.000167
0.0016 0.1878 0.000200
0.0016 0.188 0.000283
0.0016 0.1882 0.000400
0.0016 0.1884 0.000133
0.0016 0.1886 0.000200
0.0016 0.1888 0.000300
0.0016 0.189 0.000217
0.0016 0.1892 0.000267
0.0016 0.1894 0.000400
0.0016 0.1896 0.000150
0.0016 0.1898 0.000033
0.0016 0.19 0.000133
0.0016 0.1902 0.000067
0.0016 0.1904 0.000000
0.0016 0.1906 0.000017
0.0016 0.1908 0.000017
0.0016 0.191 0.000150
0.0016 0.1912 0.000217
0.0016 0.1914 0.000350
0.0016 0.1916 0.000133
0.0016 0.1918 0.000133
0.0016 0.192 0.000067
0.0016 0.1922 0.000050
0.0016 0.1924 0.000067
0.0016 0.1926 0.000050
0.0016 0.1928 0.000150
0.0016 0.193 0.000117
0.0016 0.1932 0.000167
0.0016 0.1934 0.000250
0.0016 0.1936 0.000167
0.0016 0.1938 0.000117
0.0016 0.194 0.000050
0.0016 0.1942 0.000067
0.0016 0.1944 0.000017
0.0016 0.1946 0.000033
0.0016 0.1948 0.000033
0.0016 0.195 0.000533
0.0016 0.1952 0.000117
0.0016 0.1954 0.000117
0.0016 0.1956 0.000217
0.0016 0.1958 0.000133
0.0016 0.196 0.000200
0.0016 0.1962 0.000100
0.0016 0.1964 0.000067
0.0016 0.1966 0.000067
0.0016 0.1968 0.000117
0.0016 0.197 0.000100
0.0016 0.1972 0.000083
0.0016 0.1974 0.000083
0.0016 0.1976 0.000067
0.0016 0.1978 0.000067
0.0016 0.198 0.000083
0.0016 0.1982 0.000000
0.0016 0.1984 0.000100
0.0016 0.1986 0.000067
0.0016 0.1988 0.000117
0.0016 0.199 0.000033
0.0016 0.1992 0.000083
0.0016 0.1994 0.000050
0.0016 0.1996 0.000117
0.0016 0.1998 0.000183
0.0016 0.2 0.000133
0.0016 0.2002 0.000100
0.0016 0.2004 0.000067
0.0016 0.2006 0.000017
0.0016 0.2008 0.000050
0.0016 0.201 0.000083
0.0016 0.2012 0.000050
0.0016 0.2014 0.000017
0.0016 0.2016 0.000017
0.0016 0.2018 0.000083
0.0016 0.202 0.000033
0.0016 0.2022 0.000033
0.0016 0.2024 0.000017
0.0016 0.2026 0.000083
0.0016 0.2028 0.000117
0.0016 0.203 0.000100
0.0016 0.2032 0.000067
0.0016 0.2034 0.000033
0.0016 0.2036 0.000083
0.0016 0.2038 0.000100
0.0016 0.204 0.000200
0.0016 0.2042 0.000067
0.0016 0.2044 0.000083
0.0016 0.2046 0.000067
0.0016 0.2048 0.000050
0.0016 0.205 0.000033
0.0016 0.2052 0.000067
0.0016 0.2054 0.000067
0.0016 0.2056 0.000133
0.0016 0.2058 0.000167
0.0016 0.206 0.000517
0.0016 0.2062 0.000033
0.0016 0.2064 0.000033
0.0016 0.2066 0.000033
0.0016 0.2068 0.000083
0.0016 0.207 0.000100
0.0016 0.2072 0.000083
0.0016 0.2074 0.000050
0.0016 0.2076 0.000017
0.0016 0.2078 0.000133
0.0016 0.208 0.000167
0.0016 0.2082 0.000067
0.0016 0.2084 0.000083
0.0016 0.2086 0.000050
0.0016 0.2088 0.000033
0.0016 0.209 0.000000
0.0016 0.2092 0.000050
0.0016 0.2094 0.000017
0.0016 0.2096 0.000017
0.0016 0.2098 0.000050
0.0016 0.21 0.000000
0.0016 0.2102 0.000033
0.0016 0.2104 0.000117
0.0016 0.2106 0.000117
0.0016 0.2108 0.000050
0.0016 0.211 0.000050
0.0016 0.2112 0.000017
0.0016 0.2114 0.000000
0.0016 0.2116 0.000017
0.0016 0.2118 0.000050
0.0016 0.212 0.000017
0.0016 0.2122 0.000000
0.0016 0.2124 0.000017
0.0016 0.2126 0.000017
0.0016 0.2128 0.000017
0.0016 0.213 0.000050
0.0016 0.2132 0.000083
0.0016 0.2134 0.000033
0.0016 0.2136 0.000017
0.0016 0.2138 0.000017
0.0016 0.214 0.000000
0.0016 0.2142 0.000050
0.0016 0.2144 0.000000
0.0016 0.2146 0.000033
0.0016 0.2148 0.000017
0.0016 0.215 0.000033
0.0016 0.2152 0.000000
0.0016 0.2154 0.000050
0.0016 0.2156 0.000083
0.0016 0.2158 0.000133
0.0016 0.216 0.000033
0.0016 0.2162 0.000000
0.0016 0.2164 0.000033
0.0016 0.2166 0.000017
0.0016 0.2168 0.000033
0.0016 0.217 0.000117
0.0016 0.2172 0.000150
0.0016 0.2174 0.000150
0.0016 0.2176 0.000100
0.0016 0.2178 0.000083
0.0016 0.218 0.000033
0.0016 0.2182 0.000067
0.0016 0.2184 0.000067
0.0016 0.2186 0.000050
0.0016 0.2188 0.000067
0.0016 0.219 0.000050
0.0016 0.2192 0.000067
0.0016 0.2194 0.000067
0.0016 0.2196 0.000133
0.0016 0.2198 0.000017
0.0016 0.22 0.000033
0.0016 0.2202 0.000000
0.0016 0.2204 0.000000
0.0016 0.2206 0.000000
0.0016 0.2208 0.000017
0.0016 0.221 0.000083
0.0016 0.2212 0.000200
0.0016 0.2214 0.000150
0.0016 0.2216 0.000067
0.0016 0.2218 0.000050
0.0016 0.222 0.000067
0.0016 0.2222 0.000100
0.0016 0.2224 0.000100
0.0016 0.2226 0.000167
0.0016 0.2228 0.000017
0.0016 0.223 0.000067
0.0016 0.2232 0.000017
0.0016 0.2234 0.000000
0.0016 0.2236 0.000000
0.0016 0.2238 0.000000
0.0016 0.224 0.000033
0.0016 0.2242 0.000000
0.0016 0.2244 0.000050
0.0016 0.2246 0.000067
0.0016 0.2248 0.000083
0.0016 0.225 0.000150
0.0016 0.2252 0.000100
0.0016 0.2254 0.000067
0.0016 0.2256 0.000017
0.0016 0.2258 0.000033
0.0016 0.226 0.000017
0.0016 0.2262 0.000033
0.0016 0.2264 0.000033
0.0016 0.2266 0.000017
0.0016 0.2268 0.000067
0.0016 0.227 0.000067
0.0016 0.2272 0.000067
0.0016 0.2274 0.000050
0.0016 0.2276 0.000033
0.0016 0.2278 0.000067
0.0016 0.228 0.000317
0.0016 0.2282 0.000250
0.0016 0.2284 0.000083
0.0016 0.2286 0.000050
0.0016 0.2288 0.000167
0.0016 0.229 0.000233
0.0016 0.2292 0.000083
0.0016 0.2294 0.000150
0.0016 0.2296 0.000033
0.0016 0.2298 0.000050
0.0016 0.23 0.000017
0.0016 0.2302 0.000033
0.0016 0.2304 0.000050
0.0016 0.2306 0.000033
0.0016 0.2308 0.000017
0.0016 0.231 0.000117
0.0016 0.2312 0.000117
0.0016 0.2314 0.000050
0.0016 0.2316 0.000050
0.0016 0.2318 0.000050
0.0016 0.232 0.000067
0.0016 0.2322 0.000033
0.0016 0.2324 0.000017
0.0016 0.2326 0.000017
0.0016 0.2328 0.000050
0.0016 0.233 0.000000
0.0016 0.2332 0.000017
0.0016 0.2334 0.000000
0.0016 0.2336 0.000017
0.0016 0.2338 0.000017
0.0016 0.234 0.000017
0.0016 0.2342 0.000017
0.0016 0.2344 0.000067
0.0016 0.2346 0.000083
0.0016 0.2348 0.000067
0.0016 0.235 0.000050
0.0016 0.2352 0.000017
0.0016 0.2354 0.000017
0.0016 0.2356 0.000033
0.0016 0.2358 0.000017
0.0016 0.236 0.000000
0.0016 0.2362 0.000017
0.0016 0.2364 0.000033
0.0016 0.2366 0.000050
0.0016 0.2368 0.000017
0.0016 0.237 0.000000
0.0016 0.2372 0.000000
0.0016 0.2374 0.000000
0.0016 0.2376 0.000033
0.0016 0.2378 0.000000
0.0016 0.238 0.000017
0.0016 0.2382 0.000033
0.0016 0.2384 0.000000
0.0016 0.2386 0.000017
0.0016 0.2388 0.000017
0.0016 0.239 0.000033
0.0016 0.2392 0.000000
0.0016 0.2394 0.000017
0.0016 0.2396 0.000033
0.0016 0.2398 0.000017
0.0016 0.24 0.000033
0.0016 0.2402 0.000017
0.0016 0.2404 0.000000
0.0016 0.2406 0.000017
0.0016 0.2408 0.000017
0.0016 0.241 0.000033
0.0016 0.2412 0.000017
0.0016 0.2414 0.000000
0.0016 0.2416 0.000033
0.0016 0.2418 0.000000
0.0016 0.242 0.000067
0.0016 0.2422 0.000017
0.0016 0.2424 0.000033
0.0016 0.2426 0.000017
0.0016 0.2428 0.000017
0.0016 0.243 0.000000
0.0016 0.2432 0.000033
0.0016 0.2434 0.000083
0.0016 0.2436 0.000033
0.0016 0.2438 0.000000
0.0016 0.244 0.000000
0.0016 0.2442 0.000017
0.0016 0.2444 0.000067
0.0016 0.2446 0.000050
0.0016 0.2448 0.000033
0.0016 0.245 0.000017
0.0016 0.2452 0.000017
0.0016 0.2454 0.000067
0.0016 0.2456 0.000067
0.0016 0.2458 0.000017
0.0016 0.246 0.000017
0.0016 0.2462 0.000017
0.0016 0.2464 0.000067
0.0016 0.2466 0.000017
0.0016 0.2468 0.000050
0.0016 0.247 0.000050
0.0016 0.2472 0.000000
0.0016 0.2474 0.000033
0.0016 0.2476 0.000033
0.0016 0.2478 0.000017
0.0016 0.248 0.000033
0.0016 0.2482 0.000050
0.0016 0.2484 0.000017
0.0016 0.2486 0.000033
0.0016 0.2488 0.000017
0.0016 0.249 0.000017
0.0016 0.2492 0.000017
0.0016 0.2494 0.000017
0.0016 0.2496 0.000083
0.0016 0.2498 0.000033
0.0018 0 0.007900
0.0018 0.0002 0.007850
0.0018 0.0004 0.013017
0.0018 0.0006 0.016133
0.0018 0.0008 0.017067
0.0018 0.001 0.019950
0.0018 0.0012 0.030383
0.0018 0.0014 0.066767
0.0018 0.0016 0.327967
0.0018 0.0018 0.000000
0.0018 0.002 0.325250
0.0018 0.0022 0.067617
0.0018 0.0024 0.027517
0.0018 0.0026 0.014900
0.0018 0.0028 0.005800
0.0018 0.003 0.006517
0.0018 0.0032 0.011550
0.0018 0.0034 0.010100
0.0018 0.0036 0.008683
0.0018 0.0038 0.005267
0.0018 0.004 0.005300
0.0018 0.0042 0.003183
0.0018 0.0044 0.004083
0.0018 0.0046 0.003483
0.0018 0.0048 0.003000
0.0018 0.005 0.003017
0.0018 0.0052 0.004400
0.0018 0.0054 0.002250
0.0018 0.0056 0.002050
0.0018 0.0058 0.001217
0.0018 0.006 0.001400
0.0018 0.0062 0.002067
0.0018 0.0064 0.001150
0.0018 0.0066 0.000617
0.0018 0.0068 0.000417
0.0018 0.007 0.000583
0.0018 0.0072 0.000200
0.0018 0.0074 0.000383
0.0018 0.0076 0.000433
0.0018 0.0078 0.000367
0.0018 0.008 0.000250
0.0018 0.0082 0.000183
0.0018 0.0084 0.000117
0.0018 0.0086 0.000133
0.0018 0.0088 0.000200
0.0018 0.009 0.000500
0.0018 0.0092 0.001183
0.0018 0.0094 0.000717
0.0018 0.0096 0.000300
0.0018 0.0098 0.000183
0.0018 0.01 0.000200
0.0018 0.0102 0.000300
0.0018 0.0104 0.000600
0.0018 0.0106 0.001133
0.0018 0.0108 0.000317
0.0018 0.011 0.000333
0.0018 0.0112 0.000300
0.0018 0.0114 0.000350
0.0018 0.0116 0.000267
0.0018 0.0118 0.000400
0.0018 0.012 0.000183
0.0018 0.0122 0.000400
0.0018 0.0124 0.000650
0.0018 0.0126 0.000233
0.0018 0.0128 0.000283
0.0018 0.013 0.000267
0.0018 0.0132 0.000233
0.0018 0.0134 0.000117
0.0018 0.0136 0.000150
0.0018 0.0138 0.000300
0.0018 0.014 0.000300
0.0018 0.0142 0.000067
0.0018 0.0144 0.000267
0.0018 0.0146 0.000150
0.0018 0.0148 0.000083
0.0018 0.015 0.000050
0.0018 0.0152 0.000483
0.0018 0.0154 0.000583
0.0018 0.0156 0.000933
0.0018 0.0158 0.000300
0.0018 0.016 0.000433
0.0018 0.0162 0.000767
0.0018 0.0164 0.000350
0.0018 0.0166 0.000767
0.0018 0.0168 0.000217
0.0018 0.017 0.000133
0.0018 0.0172 0.000100
0.0018 0.0174 0.000133
0.0018 0.0176 0.000233
0.0018 0.0178 0.000917
0.0018 0.018 0.000217
0.0018 0.0182 0.000333
0.0018 0.0184 0.000550
0.0018 0.0186 0.000083
0.0018 0.0188 0.000050
0.0018 0.019 0.000217
0.0018 0.0192 0.000583
0.0018 0.0194 0.000267
0.0018 0.0196 0.000683
0.0018 0.0198 0.000300
0.0018 0.02 0.000167
0.0018 0.0202 0.000217
0.0018 0.0204 0.000167
0.0018 0.0206 0.000167
0.0018 0.0208 0.000183
0.0018 0.021 0.000600
0.0018 0.0212 0.000333
0.0018 0.0214 0.000267
0.0018 0.0216 0.000183
0.0018 0.0218 0.000100
0.0018 0.022 0.000200
0.0018 0.0222 0.000167
0.0018 0.0224 0.000417
0.0018 0.0226 0.000367
0.0018 0.0228 0.000233
0.0018 0.023 0.000200
0.0018 0.0232 0.000183
0.0018 0.0234 0.000200
0.0018 0.0236 0.000183
0.0018 0.0238 0.000283
0.0018 0.024 0.000100
0.0018 0.0242 0.000183
0.0018 0.0244 0.000017
0.0018 0.0246 0.000083
0.0018 0.0248 0.000100
0.0018 0.025 0.000150
0.0018 0.0252 0.000250
0.0018 0.0254 0.000233
0.0018 0.0256 0.000100
0.0018 0.0258 0.000067
0.0018 0.026 0.000117
0.0018 0.0262 0.000033
0.0018 0.0264 0.000133
0.0018 0.0266 0.000083
0.0018 0.0268 0.000150
0.0018 0.027 0.000217
0.0018 0.0272 0.000300
0.0018 0.0274 0.000150
0.0018 0.0276 0.000050
0.0018 0.0278 0.000117
0.0018 0.028 0.000017
0.0018 0.0282 0.000100
0.0018 0.0284 0.000017
0.0018 0.0286 0.000033
0.0018 0.0288 0.000100
0.0018 0.029 0.000167
0.0018 0.0292 0.000217
0.0018 0.0294 0.000083
0.0018 0.0296 0.000133
0.0018 0.0298 0.000117
0.0018 0.03 0.000117
0.0018 0.0302 0.000083
0.0018 0.0304 0.000067
0.0018 0.0306 0.000133
0.0018 0.0308 0.000267
0.0018 0.031 0.000750
0.0018 0.0312 0.000450
0.0018 0.0314 0.000233
0.0018 0.0316 0.000150
0.0018 0.0318 0.000067
0.0018 0.032 0.000133
0.0018 0.0322 0.000117
0.0018 0.0324 0.000100
0.0018 0.0326 0.000067
0.0018 0.0328 0.000083
0.0018 0.033 0.000183
0.0018 0.0332 0.000517
0.0018 0.0334 0.000200
0.0018 0.0336 0.000300
0.0018 0.0338 0.000350
0.0018 0.034 0.000283
0.0018 0.0342 0.000250
0.0018 0.0344 0.000250
0.0018 0.0346 0.000550
0.0018 0.0348 0.000350
0.0018 0.035 0.000100
0.0018 0.0352 0.000100
0.0018 0.0354 0.000133
0.0018 0.0356 0.000083
0.0018 0.0358 0.000150
0.0018 0.036 0.000117
0.0018 0.0362 0.000133
0.0018 0.0364 0.000083
0.0018 0.0366 0.000150
0.0018 0.0368 0.000083
0.0018 0.037 0.000300
0.0018 0.0372 0.001000
0.0018 0.0374 0.000200
0.0018 0.0376 0.000083
0.0018 0.0378 0.000083
0.0018 0.038 0.000283
0.0018 0.0382 0.000133
0.0018 0.0384 0.000033
0.0018 0.0386 0.000050
0.0018 0.0388 0.000050
0.0018 0.039 0.000067
0.0018 0.0392 0.000050
0.0018 0.0394 0.000033
0.0018 0.0396 0.000133
0.0018 0.0398 0.000250
0.0018 0.04 0.000050
0.0018 0.0402 0.000033
0.0018 0.0404 0.000017
0.0018 0.0406 0.000017
0.0018 0.0408 0.000050
0.0018 0.041 0.000017
0.0018 0.0412 0.000100
0.0018 0.0414 0.000000
0.0018 0.0416 0.000033
0.0018 0.0418 0.000050
0.0018 0.042 0.000067
0.0018 0.0422 0.000133
0.0018 0.0424 0.000067
0.0018 0.0426 0.000050
0.0018 0.0428 0.000033
0.0018 0.043 0.000033
0.0018 0.0432 0.000033
0.0018 0.0434 0.000050
0.0018 0.0436 0.000050
0.0018 0.0438 0.000033
0.0018 0.044 0.000067
0.0018 0.0442 0.000517
0.0018 0.0444 0.000083
0.0018 0.0446 0.000050
0.0018 0.0448 0.000083
0.0018 0.045 0.000017
0.0018 0.0452 0.000067
0.0018 0.0454 0.000117
0.0018 0.0456 0.000133
0.0018 0.0458 0.000083
0.0018 0.046 0.000067
0.0018 0.0462 0.000083
0.0018 0.0464 0.000050
0.0018 0.0466 0.000083
0.0018 0.0468 0.000083
0.0018 0.047 0.000067
0.0018 0.0472 0.000017
0.0018 0.0474 0.000050
0.0018 0.0476 0.000067
0.0018 0.0478 0.000017
0.0018 0.048 0.000067
0.0018 0.0482 0.000067
0.0018 0.0484 0.000117
0.0018 0.0486 0.000050
0.0018 0.0488 0.000083
0.0018 0.049 0.000067
0.0018 0.0492 0.000050
0.0018 0.0494 0.000033
0.0018 0.0496 0.000050
0.0018 0.0498 0.000033
0.0018 0.05 0.000083
0.0018 0.0502 0.000083
0.0018 0.0504 0.000167
0.0018 0.0506 0.000183
0.0018 0.0508 0.000133
0.0018 0.051 0.000100
0.0018 0.0512 0.000100
0.0018 0.0514 0.000283
0.0018 0.0516 0.000100
0.0018 0.0518 0.000033
0.0018 0.052 0.000017
0.0018 0.0522 0.000183
0.0018 0.0524 0.000417
0.0018 0.0526 0.000167
0.0018 0.0528 0.000250
0.0018 0.053 0.000183
0.0018 0.0532 0.000350
0.0018 0.0534 0.000250
0.0018 0.0536 0.000250
0.0018 0.0538 0.000183
0.0018 0.054 0.000083
0.0018 0.0542 0.000117
0.0018 0.0544 0.000167
0.0018 0.0546 0.000067
0.0018 0.0548 0.000050
0.0018 0.055 0.000117
0.0018 0.0552 0.000650
0.0018 0.0554 0.000400
0.0018 0.0556 0.000100
0.0018 0.0558 0.000083
0.0018 0.056 0.000083
0.0018 0.0562 0.000083
0.0018 0.0564 0.000133
0.0018 0.0566 0.000083
0.0018 0.0568 0.000117
0.0018 0.057 0.000100
0.0018 0.0572 0.000050
0.0018 0.0574 0.000017
0.0018 0.0576 0.000033
0.0018 0.0578 0.000067
0.0018 0.058 0.000050
0.0018 0.0582 0.000050
0.0018 0.0584 0.000033
0.0018 0.0586 0.000067
0.0018 0.0588 0.000033
0.0018 0.059 0.000067
0.0018 0.0592 0.000033
0.0018 0.0594 0.000033
0.0018 0.0596 0.000083
0.0018 0.0598 0.000083
0.0018 0.06 0.000050
0.0018 0.0602 0.000017
0.0018 0.0604 0.000083
0.0018 0.0606 0.000083
0.0018 0.0608 0.000050
0.0018 0.061 0.000050
0.0018 0.0612 0.000067
0.0018 0.0614 0.000183
0.0018 0.0616 0.000050
0.0018 0.0618 0.000033
0.0018 0.062 0.000150
0.0018 0.0622 0.000200
0.0018 0.0624 0.000167
0.0018 0.0626 0.000183
0.0018 0.0628 0.000383
0.0018 0.063 0.000900
0.0018 0.0632 0.000250
0.0018 0.0634 0.000067
0.0018 0.0636 0.000050
0.0018 0.0638 0.000133
0.0018 0.064 0.000100
0.0018 0.0642 0.000100
0.0018 0.0644 0.000167
0.0018 0.0646 0.000083
0.0018 0.0648 0.000067
0.0018 0.065 0.000050
0.0018 0.0652 0.000050
0.0018 0.0654 0.000100
0.0018 0.0656 0.000050
0.0018 0.0658 0.000133
0.0018 0.066 0.000267
0.0018 0.0662 0.000067
0.0018 0.0664 0.000017
0.0018 0.0666 0.000000
0.0018 0.0668 0.000083
0.0018 0.067 0.000083
0.0018 0.0672 0.000150
0.0018 0.0674 0.000200
0.0018 0.0676 0.000267
0.0018 0.0678 0.000133
0.0018 0.068 0.000083
0.0018 0.0682 0.000017
0.0018 0.0684 0.000017
0.0018 0.0686 0.000050
0.0018 0.0688 0.000000
0.0018 0.069 0.000100
0.0018 0.0692 0.000050
0.0018 0.0694 0.000033
0.0018 0.0696 0.000033
0.0018 0.0698 0.000150
0.0018 0.07 0.000150
0.0018 0.0702 0.000083
0.0018 0.0704 0.000100
0.0018 0.0706 0.000150
0.0018 0.0708 0.000033
0.0018 0.071 0.000067
0.0018 0.0712 0.000100
0.0018 0.0714 0.000083
0.0018 0.0716 0.000067
0.0018 0.0718 0.000100
0.0018 0.072 0.000017
0.0018 0.0722 0.000067
0.0018 0.0724 0.000133
0.0018 0.0726 0.000400
0.0018 0.0728 0.000017
0.0018 0.073 0.000050
0.0018 0.0732 0.000033
0.0018 0.0734 0.000000
0.0018 0.0736 0.000067
0.0018 0.0738 0.000083
0.0018 0.074 0.000050
0.0018 0.0742 0.000067
0.0018 0.0744 0.000067
0.0018 0.0746 0.000033
0.0018 0.0748 0.000017
0.0018 0.075 0.000067
0.0018 0.0752 0.000100
0.0018 0.0754 0.000117
0.0018 0.0756 0.000100
0.0018 0.0758 0.000083
0.0018 0.076 0.000083
0.0018 0.0762 0.000067
0.0018 0.0764 0.000117
0.0018 0.0766 0.000017
0.0018 0.0768 0.000050
0.0018 0.077 0.000050
0.0018 0.0772 0.000117
0.0018 0.0774 0.000233
0.0018 0.0776 0.000133
0.0018 0.0778 0.000417
0.0018 0.078 0.000117
0.0018 0.0782 0.000050
0.0018 0.0784 0.000083
0.0018 0.0786 0.000100
0.0018 0.0788 0.000033
0.0018 0.079 0.000133
0.0018 0.0792 0.000000
0.0018 0.0794 0.000067
0.0018 0.0796 0.000133
0.0018 0.0798 0.000067
0.0018 0.08 0.000067
0.0018 0.0802 0.000050
0.0018 0.0804 0.000033
0.0018 0.0806 0.000033
0.0018 0.0808 0.000067
0.0018 0.081 0.000083
0.0018 0.0812 0.000033
0.0018 0.0814 0.000100
0.0018 0.0816 0.000033
0.0018 0.0818 0.000033
0.0018 0.082 0.000200
0.0018 0.0822 0.000033
0.0018 0.0824 0.000033
0.0018 0.0826 0.000033
0.0018 0.0828 0.000000
0.0018 0.083 0.000200
0.0018 0.0832 0.000350
0.0018 0.0834 0.000067
0.0018 0.0836 0.000150
0.0018 0.0838 0.000017
0.0018 0.084 0.000100
0.0018 0.0842 0.000000
0.0018 0.0844 0.000017
0.0018 0.0846 0.000017
0.0018 0.0848 0.000033
0.0018 0.085 0.000050
0.0018 0.0852 0.000033
0.0018 0.0854 0.000150
0.0018 0.0856 0.000183
0.0018 0.0858 0.000650
0.0018 0.086 0.000067
0.0018 0.0862 0.000050
0.0018 0.0864 0.000083
0.0018 0.0866 0.000033
0.0018 0.0868 0.000050
0.0018 0.087 0.000017
0.0018 0.0872 0.000033
0.0018 0.0874 0.000050
0.0018 0.0876 0.000017
0.0018 0.0878 0.000083
0.0018 0.088 0.000317
0.0018 0.0882 0.000183
0.0018 0.0884 0.000100
0.0018 0.0886 0.000083
0.0018 0.0888 0.000100
0.0018 0.089 0.000100
0.0018 0.0892 0.000117
0.0018 0.0894 0.000183
0.0018 0.0896 0.000067
0.0018 0.0898 0.000067
0.0018 0.09 0.000500
0.0018 0.0902 0.000083
0.0018 0.0904 0.000050
0.0018 0.0906 0.000067
0.0018 0.0908 0.000083
0.0018 0.091 0.000117
0.0018 0.0912 0.000067
0.0018 0.0914 0.000033
0.0018 0.0916 0.000050
0.0018 0.0918 0.000083
0.0018 0.092 0.000067
0.0018 0.0922 0.000067
0.0018 0.0924 0.000000
0.0018 0.0926 0.000050
0.0018 0.0928 0.000067
0.0018 0.093 0.000417
0.0018 0.0932 0.000183
0.0018 0.0934 0.000100
0.0018 0.0936 0.000050
0.0018 0.0938 0.000100
0.0018 0.094 0.000117
0.0018 0.0942 0.000117
0.0018 0.0944 0.000000
0.0018 0.0946 0.000050
0.0018 0.0948 0.000050
0.0018 0.095 0.000083
0.0018 0.0952 0.000150
0.0018 0.0954 0.000100
0.0018 0.0956 0.000017
0.0018 0.0958 0.000033
0.0018 0.096 0.000100
0.0018 0.0962 0.000183
0.0018 0.0964 0.000117
0.0018 0.0966 0.000150
0.0018 0.0968 0.000033
0.0018 0.097 0.000000
0.0018 0.0972 0.000050
0.0018 0.0974 0.000000
0.0018 0.0976 0.000117
0.0018 0.0978 0.000517
0.0018 0.098 0.000133
0.0018 0.0982 0.000100
0.0018 0.0984 0.000050
0.0018 0.0986 0.000033
0.0018 0.0988 0.000050
0.0018 0.099 0.000000
0.0018 0.0992 0.000000
0.0018 0.0994 0.000017
0.0018 0.0996 0.000050
0.0018 0.0998 0.000000
0.0018 0.1 0.000017
0.0018 0.1002 0.000033
0.0018 0.1004 0.000033
0.0018 0.1006 0.000017
0.0018 0.1008 0.000000
0.0018 0.101 0.000050
0.0018 0.1012 0.000017
0.0018 0.1014 0.000033
0.0018 0.1016 0.000083
0.0018 0.1018 0.000567
0.0018 0.102 0.000200
0.0018 0.1022 0.000000
0.0018 0.1024 0.000017
0.0018 0.1026 0.000017
0.0018 0.1028 0.000067
0.0018 0.103 0.000017
0.0018 0.1032 0.000000
0.0018 0.1034 0.000050
0.0018 0.1036 0.000050
0.0018 0.1038 0.000017
0.0018 0.104 0.000017
0.0018 0.1042 0.000033
0.0018 0.1044 0.000083
0.0018 0.1046 0.000050
0.0018 0.1048 0.000133
0.0018 0.105 0.000050
0.0018 0.1052 0.000100
0.0018 0.1054 0.000050
0.0018 0.1056 0.000033
0.0018 0.1058 0.000033
0.0018 0.106 0.000000
0.0018 0.1062 0.000017
0.0018 0.1064 0.000017
0.0018 0.1066 0.000067
0.0018 0.1068 0.000050
0.0018 0.107 0.000033
0.0018 0.1072 0.000067
0.0018 0.1074 0.000067
0.0018 0.1076 0.000050
0.0018 0.1078 0.000083
0.0018 0.108 0.000017
0.0018 0.1082 0.000000
0.0018 0.1084 0.000017
0.0018 0.1086 0.000017
0.0018 0.1088 0.000000
0.0018 0.109 0.000067
0.0018 0.1092 0.000000
0.0018 0.1094 0.000000
0.0018 0.1096 0.000050
0.0018 0.1098 0.000033
0.0018 0.11 0.000017
0.0018 0.1102 0.000033
0.0018 0.1104 0.000017
0.0018 0.1106 0.000100
0.0018 0.1108 0.000000
0.0018 0.111 0.000050
0.0018 0.1112 0.000017
0.0018 0.1114 0.000000
0.0018 0.1116 0.000050
0.0018 0.1118 0.000050
0.0018 0.112 0.000050
0.0018 0.1122 0.000033
0.0018 0.1124 0.000017
0.0018 0.1126 0.000067
0.0018 0.1128 0.000017
0.0018 0.113 0.000083
0.0018 0.1132 0.000017
0.0018 0.1134 0.000050
0.0018 0.1136 0.000067
0.0018 0.1138 0.000050
0.0018 0.114 0.000017
0.0018 0.1142 0.000000
0.0018 0.1144 0.000083
0.0018 0.1146 0.000033
0.0018 0.1148 0.000067
0.0018 0.115 0.000050
0.0018 0.1152 0.000083
0.0018 0.1154 0.000083
0.0018 0.1156 0.000017
0.0018 0.1158 0.000067
0.0018 0.116 0.000033
0.0018 0.1162 0.000017
0.0018 0.1164 0.000033
0.0018 0.1166 0.000067
0.0018 0.1168 0.000050
0.0018 0.117 0.000050
0.0018 0.1172 0.000083
0.0018 0.1174 0.000033
0.0018 0.1176 0.000050
0.0018 0.1178 0.000200
0.0018 0.118 0.000100
0.0018 0.1182 0.000117
0.0018 0.1184 0.000117
0.0018 0.1186 0.000017
0.0018 0.1188 0.000017
0.0018 0.119 0.000033
0.0018 0.1192 0.000017
0.0018 0.1194 0.000017
0.0018 0.1196 0.000000
0.0018 0.1198 0.000050
0.0018 0.12 0.000017
0.0018 0.1202 0.000033
0.0018 0.1204 0.000050
0.0018 0.1206 0.000050
0.0018 0.1208 0.000033
0.0018 0.121 0.000050
0.0018 0.1212 0.000067
0.0018 0.1214 0.000033
0.0018 0.1216 0.000083
0.0018 0.1218 0.000033
0.0018 0.122 0.000017
0.0018 0.1222 0.000050
0.0018 0.1224 0.000017
0.0018 0.1226 0.000017
0.0018 0.1228 0.000033
0.0018 0.123 0.000000
0.0018 0.1232 0.000017
0.0018 0.1234 0.000067
0.0018 0.1236 0.000017
0.0018 0.1238 0.000033
0.0018 0.124 0.000033
0.0018 0.1242 0.000033
0.0018 0.1244 0.000017
0.0018 0.1246 0.000033
0.0018 0.1248 0.000017
0.0018 0.125 0.000000
0.0018 0.1252 0.000017
0.0018 0.1254 0.000017
0.0018 0.1256 0.000000
0.0018 0.1258 0.000017
0.0018 0.126 0.000033
0.0018 0.1262 0.000050
0.0018 0.1264 0.000050
0.0018 0.1266 0.000083
0.0018 0.1268 0.000233
0.0018 0.127 0.000433
0.0018 0.1272 0.000183
0.0018 0.1274 0.000083
0.0018 0.1276 0.000050
0.0018 0.1278 0.000067
0.0018 0.128 0.000017
0.0018 0.1282 0.000033
0.0018 0.1284 0.000083
0.0018 0.1286 0.000017
0.0018 0.1288 0.000017
0.0018 0.129 0.000017
0.0018 0.1292 0.000017
0.0018 0.1294 0.000017
0.0018 0.1296 0.000017
0.0018 0.1298 0.000050
0.0018 0.13 0.000017
0.0018 0.1302 0.000017
0.0018 0.1304 0.000067
0.0018 0.1306 0.000050
0.0018 0.1308 0.000033
0.0018 0.131 0.000017
0.0018 0.1312 0.000067
0.0018 0.1314 0.000017
0.0018 0.1316 0.000033
0.0018 0.1318 0.000033
0.0018 0.132 0.000133
0.0018 0.1322 0.000133
0.0018 0.1324 0.000017
0.0018 0.1326 0.000067
0.0018 0.1328 0.000517
0.0018 0.133 0.000250
0.0018 0.1332 0.000100
0.0018 0.1334 0.000000
0.0018 0.1336 0.000067
0.0018 0.1338 0.000050
0.0018 0.134 0.000000
0.0018 0.1342 0.000050
0.0018 0.1344 0.000033
0.0018 0.1346 0.000017
0.0018 0.1348 0.000050
0.0018 0.135 0.000017
0.0018 0.1352 0.000067
0.0018 0.1354 0.000033
0.0018 0.1356 0.000017
0.0018 0.1358 0.000033
0.0018 0.136 0.000083
0.0018 0.1362 0.000050
0.0018 0.1364 0.000017
0.0018 0.1366 0.000100
0.0018 0.1368 0.000117
0.0018 0.137 0.000017
0.0018 0.1372 0.000033
0.0018 0.1374 0.000067
0.0018 0.1376 0.000350
0.0018 0.1378 0.000100
0.0018 0.138 0.000033
0.0018 0.1382 0.000050
0.0018 0.1384 0.000050
0.0018 0.1386 0.000067
0.0018 0.1388 0.000117
0.0018 0.139 0.000050
0.0018 0.1392 0.000067
0.0018 0.1394 0.000033
0.0018 0.1396 0.000033
0.0018 0.1398 0.000100
0.0018 0.14 0.000200
0.0018 0.1402 0.000250
0.0018 0.1404 0.000100
0.0018 0.1406 0.000050
0.0018 0.1408 0.000067
0.0018 0.141 0.000067
0.0018 0.1412 0.000117
0.0018 0.1414 0.000133
0.0018 0.1416 0.000133
0.0018 0.1418 0.000150
0.0018 0.142 0.000217
0.0018 0.1422 0.000483
0.0018 0.1424 0.000133
0.0018 0.1426 0.000100
0.0018 0.1428 0.000083
0.0018 0.143 0.000083
0.0018 0.1432 0.000150
0.0018 0.1434 0.000200
0.0018 0.1436 0.000067
0.0018 0.1438 0.000050
0.0018 0.144 0.000117
0.0018 0.1442 0.000100
0.0018 0.1444 0.000167
0.0018 0.1446 0.000083
0.0018 0.1448 0.000050
0.0018 0.145 0.000017
0.0018 0.1452 0.000067
0.0018 0.1454 0.000133
0.0018 0.1456 0.000100
0.0018 0.1458 0.000167
0.0018 0.146 0.000183
0.0018 0.1462 0.000100
0.0018 0.1464 0.000033
0.0018 0.1466 0.000017
0.0018 0.1468 0.000100
0.0018 0.147 0.000100
0.0018 0.1472 0.000133
0.0018 0.1474 0.000100
0.0018 0.1476 0.000133
0.0018 0.1478 0.000050
0.0018 0.148 0.000167
0.0018 0.1482 0.000050
0.0018 0.1484 0.000050
0.0018 0.1486 0.000283
0.0018 0.1488 0.000100
0.0018 0.149 0.000017
0.0018 0.1492 0.000100
0.0018 0.1494 0.000067
0.0018 0.1496 0.000050
0.0018 0.1498 0.000050
0.0018 0.15 0.000067
0.0018 0.1502 0.000017
0.0018 0.1504 0.000033
0.0018 0.1506 0.000050
0.0018 0.1508 0.000050
0.0018 0.151 0.000067
0.0018 0.1512 0.000067
0.0018 0.1514 0.000117
0.0018 0.1516 0.000583
0.0018 0.1518 0.000183
0.0018 0.152 0.000100
0.0018 0.1522 0.000000
0.0018 0.1524 0.000033
0.0018 0.1526 0.000000
0.0018 0.1528 0.000050
0.0018 0.153 0.000200
0.0018 0.1532 0.000000
0.0018 0.1534 0.000100
0.0018 0.1536 0.000033
0.0018 0.1538 0.000067
0.0018 0.154 0.000067
0.0018 0.1542 0.000067
0.0018 0.1544 0.000350
0.0018 0.1546 0.000133
0.0018 0.1548 0.000017
0.0018 0.155 0.000133
0.0018 0.1552 0.000133
0.0018 0.1554 0.000117
0.0018 0.1556 0.000083
0.0018 0.1558 0.000200
0.0018 0.156 0.000117
0.0018 0.1562 0.000117
0.0018 0.1564 0.000133
0.0018 0.1566 0.000183
0.0018 0.1568 0.000367
0.0018 0.157 0.000317
0.0018 0.1572 0.000217
0.0018 0.1574 0.000033
0.0018 0.1576 0.000100
0.0018 0.1578 0.000083
0.0018 0.158 0.000133
0.0018 0.1582 0.000083
0.0018 0.1584 0.000183
0.0018 0.1586 0.000100
0.0018 0.1588 0.000033
0.0018 0.159 0.000067
0.0018 0.1592 0.000033
0.0018 0.1594 0.000067
0.0018 0.1596 0.000083
0.0018 0.1598 0.000017
0.0018 0.16 0.000033
0.0018 0.1602 0.000167
0.0018 0.1604 0.000033
0.0018 0.1606 0.000083
0.0018 0.1608 0.000033
0.0018 0.161 0.000083
0.0018 0.1612 0.000033
0.0018 0.1614 0.000017
0.0018 0.1616 0.000050
0.0018 0.1618 0.000083
0.0018 0.162 0.000183
0.0018 0.1622 0.000050
0.0018 0.1624 0.000050
0.0018 0.1626 0.000017
0.0018 0.1628 0.000017
0.0018 0.163 0.000017
0.0018 0.1632 0.000033
0.0018 0.1634 0.000133
0.0018 0.1636 0.000033
0.0018 0.1638 0.000050
0.0018 0.164 0.000067
0.0018 0.1642 0.000067
0.0018 0.1644 0.000133
0.0018 0.1646 0.000083
0.0018 0.1648 0.000067
0.0018 0.165 0.000067
0.0018 0.1652 0.000083
0.0018 0.1654 0.000067
0.0018 0.1656 0.000050
0.0018 0.1658 0.000100
0.0018 0.166 0.000083
0.0018 0.1662 0.000067
0.0018 0.1664 0.000033
0.0018 0.1666 0.000050
0.0018 0.1668 0.000150
0.0018 0.167 0.000133
0.0018 0.1672 0.000150
0.0018 0.1674 0.000133
0.0018 0.1676 0.000150
0.0018 0.1678 0.000217
0.0018 0.168 0.000000
0.0018 0.1682 0.000000
0.0018 0.1684 0.000067
0.0018 0.1686 0.000150
0.0018 0.1688 0.000083
0.0018 0.169 0.000133
0.0018 0.1692 0.000100
0.0018 0.1694 0.000050
0.0018 0.1696 0.000033
0.0018 0.1698 0.000033
0.0018 0.17 0.000067
0.0018 0.1702 0.000050
0.0018 0.1704 0.000083
0.0018 0.1706 0.000033
0.0018 0.1708 0.000050
0.0018 0.171 0.000067
0.0018 0.1712 0.000050
0.0018 0.1714 0.000017
0.0018 0.1716 0.000167
0.0018 0.1718 0.000033
0.0018 0.172 0.000083
0.0018 0.1722 0.000050
0.0018 0.1724 0.000150
0.0018 0.1726 0.000050
0.0018 0.1728 0.000033
0.0018 0.173 0.000033
0.0018 0.1732 0.000133
0.0018 0.1734 0.000117
0.0018 0.1736 0.000050
0.0018 0.1738 0.000283
0.0018 0.174 0.000200
0.0018 0.1742 0.000117
0.0018 0.1744 0.000167
0.0018 0.1746 0.000100
0.0018 0.1748 0.000333
0.0018 0.175 0.000133
0.0018 0.1752 0.000067
0.0018 0.1754 0.000133
0.0018 0.1756 0.000250
0.0018 0.1758 0.000150
0.0018 0.176 0.000067
0.0018 0.1762 0.000033
0.0018 0.1764 0.000017
0.0018 0.1766 0.000100
0.0018 0.1768 0.000050
0.0018 0.177 0.000000
0.0018 0.1772 0.000050
0.0018 0.1774 0.000017
0.0018 0.1776 0.000050
0.0018 0.1778 0.000183
0.0018 0.178 0.000033
0.0018 0.1782 0.000050
0.0018 0.1784 0.000100
0.0018 0.1786 0.000050
0.0018 0.1788 0.000050
0.0018 0.179 0.000017
0.0018 0.1792 0.000067
0.0018 0.1794 0.000050
0.0018 0.1796 0.000050
0.0018 0.1798 0.000017
0.0018 0.18 0.000050
0.0018 0.1802 0.000183
0.0018 0.1804 0.000133
0.0018 0.1806 0.000083
0.0018 0.1808 0.000100
0.0018 0.181 0.000100
0.0018 0.1812 0.000017
0.0018 0.1814 0.000017
0.0018 0.1816 0.000017
0.0018 0.1818 0.000017
0.0018 0.182 0.000067
0.0018 0.1822 0.000067
0.0018 0.1824 0.000200
0.0018 0.1826 0.000533
0.0018 0.1828 0.000133
0.0018 0.183 0.000117
0.0018 0.1832 0.000067
0.0018 0.1834 0.000067
0.0018 0.1836 0.000050
0.0018 0.1838 0.000050
0.0018 0.184 0.000033
0.0018 0.1842 0.000033
0.0018 0.1844 0.000067
0.0018 0.1846 0.000050
0.0018 0.1848 0.000100
0.0018 0.185 0.000083
0.0018 0.1852 0.000017
0.0018 0.1854 0.000033
0.0018 0.1856 0.000000
0.0018 0.1858 0.000050
0.0018 0.186 0.000083
0.0018 0.1862 0.000067
0.0018 0.1864 0.000017
0.0018 0.1866 0.000083
0.0018 0.1868 0.000033
0.0018 0.187 0.000117
0.0018 0.1872 0.000117
0.0018 0.1874 0.000150
0.0018 0.1876 0.000067
0.0018 0.1878 0.000117
0.0018 0.188 0.000100
0.0018 0.1882 0.000133
0.0018 0.1884 0.000150
0.0018 0.1886 0.000217
0.0018 0.1888 0.000150
0.0018 0.189 0.000083
0.0018 0.1892 0.000017
0.0018 0.1894 0.000017
0.0018 0.1896 0.000067
0.0018 0.1898 0.000083
0.0018 0.19 0.000067
0.0018 0.1902 0.000067
0.0018 0.1904 0.000033
0.0018 0.1906 0.000067
0.0018 0.1908 0.000083
0.0018 0.191 0.000050
0.0018 0.1912 0.000283
0.0018 0.1914 0.000333
0.0018 0.1916 0.000300
0.0018 0.1918 0.000133
0.0018 0.192 0.000117
0.0018 0.1922 0.000117
0.0018 0.1924 0.000083
0.0018 0.1926 0.000133
0.0018 0.1928 0.000183
0.0018 0.193 0.000133
0.0018 0.1932 0.000150
0.0018 0.1934 0.000117
0.0018 0.1936 0.000083
0.0018 0.1938 0.000017
0.0018 0.194 0.000067
0.0018 0.1942 0.000050
0.0018 0.1944 0.000033
0.0018 0.1946 0.000050
0.0018 0.1948 0.000100
0.0018 0.195 0.000167
0.0018 0.1952 0.000167
0.0018 0.1954 0.000133
0.0018 0.1956 0.000050
0.0018 0.1958 0.000133
0.0018 0.196 0.000067
0.0018 0.1962 0.000050
0.0018 0.1964 0.000117
0.0018 0.1966 0.000083
0.0018 0.1968 0.000033
0.0018 0.197 0.000100
0.0018 0.1972 0.000067
0.0018 0.1974 0.000100
0.0018 0.1976 0.000067
0.0018 0.1978 0.000067
0.0018 0.198 0.000083
0.0018 0.1982 0.000033
0.0018 0.1984 0.000033
0.0018 0.1986 0.000100
0.0018 0.1988 0.000050
0.0018 0.199 0.000033
0.0018 0.1992 0.000000
0.0018 0.1994 0.000033
0.0018 0.1996 0.000067
0.0018 0.1998 0.000083
0.0018 0.2 0.000050
0.0018 0.2002 0.000033
0.0018 0.2004 0.000033
0.0018 0.2006 0.000017
0.0018 0.2008 0.000100
0.0018 0.201 0.000033
0.0018 0.2012 0.000067
0.0018 0.2014 0.000033
0.0018 0.2016 0.000017
0.0018 0.2018 0.000050
0.0018 0.202 0.000033
0.0018 0.2022 0.000050
0.0018 0.2024 0.000033
0.0018 0.2026 0.000133
0.0018 0.2028 0.000067
0.0018 0.203 0.000067
0.0018 0.2032 0.000033
0.0018 0.2034 0.000067
0.0018 0.2036 0.000100
0.0018 0.2038 0.000233
0.0018 0.204 0.000933
0.0018 0.2042 0.000833
0.0018 0.2044 0.000083
0.0018 0.2046 0.000067
0.0018 0.2048 0.000050
0.0018 0.205 0.000050
0.0018 0.2052 0.000017
0.0018 0.2054 0.000050
0.0018 0.2056 0.000033
0.0018 0.2058 0.000067
0.0018 0.206 0.000117
0.0018 0.2062 0.000067
0.0018 0.2064 0.000050
0.0018 0.2066 0.000033
0.0018 0.2068 0.000033
0.0018 0.207 0.000033
0.0018 0.2072 0.000117
0.0018 0.2074 0.000033
0.0018 0.2076 0.000083
0.0018 0.2078 0.000700
0.0018 0.208 0.000383
0.0018 0.2082 0.000033
0.0018 0.2084 0.000100
0.0018 0.2086 0.000083
0.0018 0.2088 0.000067
0.0018 0.209 0.000050
0.0018 0.2092 0.000033
0.0018 0.2094 0.000050
0.0018 0.2096 0.000033
0.0018 0.2098 0.000033
0.0018 0.21 0.000033
0.0018 0.2102 0.000017
0.0018 0.2104 0.000033
0.0018 0.2106 0.000050
0.0018 0.2108 0.000033
0.0018 0.211 0.000050
0.0018 0.2112 0.000050
0.0018 0.2114 0.000017
0.0018 0.2116 0.000033
0.0018 0.2118 0.000033
0.0018 0.212 0.000033
0.0018 0.2122 0.000033
0.0018 0.2124 0.000033
0.0018 0.2126 0.000000
0.0018 0.2128 0.000033
0.0018 0.213 0.000033
0.0018 0.2132 0.000033
0.0018 0.2134 0.000100
0.0018 0.2136 0.000083
0.0018 0.2138 0.000033
0.0018 0.214 0.000067
0.0018 0.2142 0.000017
0.0018 0.2144 0.000033
0.0018 0.2146 0.000017
0.0018 0.2148 0.000067
0.0018 0.215 0.000017
0.0018 0.2152 0.000050
0.0018 0.2154 0.000050
0.0018 0.2156 0.000083
0.0018 0.2158 0.000083
0.0018 0.216 0.000033
0.0018 0.2162 0.000000
0.0018 0.2164 0.000033
0.0018 0.2166 0.000050
0.0018 0.2168 0.000083
0.0018 0.217 0.000183
0.0018 0.2172 0.000800
0.0018 0.2174 0.000683
0.0018 0.2176 0.000683
0.0018 0.2178 0.000083
0.0018 0.218 0.000050
0.0018 0.2182 0.000033
0.0018 0.2184 0.000067
0.0018 0.2186 0.000050
0.0018 0.2188 0.000050
0.0018 0.219 0.000133
0.0018 0.2192 0.000233
0.0018 0.2194 0.000133
0.0018 0.2196 0.000033
0.0018 0.2198 0.000183
0.0018 0.22 0.000033
0.0018 0.2202 0.000017
0.0018 0.2204 0.000017
0.0018 0.2206 0.000017
0.0018 0.2208 0.000033
0.0018 0.221 0.000033
0.0018 0.2212 0.000600
0.0018 0.2214 0.000133
0.0018 0.2216 0.000100
0.0018 0.2218 0.000050
0.0018 0.222 0.000017
0.0018 0.2222 0.000133
0.0018 0.2224 0.000117
0.0018 0.2226 0.000100
0.0018 0.2228 0.000067
0.0018 0.223 0.000050
0.0018 0.2232 0.000017
0.0018 0.2234 0.000000
0.0018 0.2236 0.000000
0.0018 0.2238 0.000033
0.0018 0.224 0.000033
0.0018 0.2242 0.000017
0.0018 0.2244 0.000050
0.0018 0.2246 0.000050
0.0018 0.2248 0.000050
0.0018 0.225 0.000033
0.0018 0.2252 0.000050
0.0018 0.2254 0.000033
0.0018 0.2256 0.000000
0.0018 0.2258 0.000000
0.0018 0.226 0.000017
0.0018 0.2262 0.000017
0.0018 0.2264 0.000033
0.0018 0.2266 0.000000
0.0018 0.2268 0.000083
0.0018 0.227 0.000050
0.0018 0.2272 0.000050
0.0018 0.2274 0.000050
0.0018 0.2276 0.000050
0.0018 0.2278 0.000100
0.0018 0.228 0.000233
0.0018 0.2282 0.000133
0.0018 0.2284 0.000083
0.0018 0.2286 0.000017
0.0018 0.2288 0.000050
0.0018 0.229 0.000033
0.0018 0.2292 0.000033
0.0018 0.2294 0.000100
0.0018 0.2296 0.000033
0.0018 0.2298 0.000033
0.0018 0.23 0.000050
0.0018 0.2302 0.000050
0.0018 0.2304 0.000083
0.0018 0.2306 0.000000
0.0018 0.2308 0.000033
0.0018 0.231 0.000017
0.0018 0.2312 0.000033
0.0018 0.2314 0.000083
0.0018 0.2316 0.000067
0.0018 0.2318 0.000033
0.0018 0.232 0.000033
0.0018 0.2322 0.000050
0.0018 0.2324 0.000067
0.0018 0.2326 0.000100
0.0018 0.2328 0.000100
0.0018 0.233 0.000067
0.0018 0.2332 0.000017
0.0018 0.2334 0.000017
0.0018 0.2336 0.000033
0.0018 0.2338 0.000033
0.0018 0.234 0.000017
0.0018 0.2342 0.000033
0.0018 0.2344 0.000000
0.0018 0.2346 0.000050
0.0018 0.2348 0.000050
0.0018 0.235 0.000067
0.0018 0.2352 0.000000
0.0018 0.2354 0.000017
0.0018 0.2356 0.000000
0.0018 0.2358 0.000017
0.0018 0.236 0.000017
0.0018 0.2362 0.000017
0.0018 0.2364 0.000000
0.0018 0.2366 0.000017
0.0018 0.2368 0.000033
0.0018 0.237 0.000050
0.0018 0.2372 0.000017
0.0018 0.2374 0.000033
0.0018 0.2376 0.000050
0.0018 0.2378 0.000067
0.0018 0.238 0.000017
0.0018 0.2382 0.000033
0.0018 0.2384 0.000017
0.0018 0.2386 0.000017
0.0018 0.2388 0.000033
0.0018 0.239 0.000033
0.0018 0.2392 0.000017
0.0018 0.2394 0.000017
0.0018 0.2396 0.000050
0.0018 0.2398 0.000050
0.0018 0.24 0.000033
0.0018 0.2402 0.000033
0.0018 0.2404 0.000017
0.0018 0.2406 0.000033
0.0018 0.2408 0.000033
0.0018 0.241 0.000067
0.0018 0.2412 0.000000
0.0018 0.2414 0.000000
0.0018 0.2416 0.000000
0.0018 0.2418 0.000017
0.0018 0.242 0.000000
0.0018 0.2422 0.000000
0.0018 0.2424 0.000000
0.0018 0.2426 0.000000
0.0018 0.2428 0.000000
0.0018 0.243 0.000033
0.0018 0.2432 0.000050
0.0018 0.2434 0.000033
0.0018 0.2436 0.000017
0.0018 0.2438 0.000017
0.0018 0.244 0.000033
0.0018 0.2442 0.000033
0.0018 0.2444 0.000017
0.0018 0.2446 0.000000
0.0018 0.2448 0.000017
0.0018 0.245 0.000017
0.0018 0.2452 0.000000
0.0018 0.2454 0.000033
0.0018 0.2456 0.000050
0.0018 0.2458 0.000083
0.0018 0.246 0.000033
0.0018 0.2462 0.000033
0.0018 0.2464 0.000050
0.0018 0.2466 0.000067
0.0018 0.2468 0.000067
0.0018 0.247 0.000050
0.0018 0.2472 0.000050
0.0018 0.2474 0.000017
0.0018 0.2476 0.000017
0.0018 0.2478 0.000017
0.0018 0.248 0.000050
0.0018 0.2482 0.000017
0.0018 0.2484 0.000050
0.0018 0.2486 0.000033
0.0018 0.2488 0.000033
0.0018 0.249 0.000033
0.0018 0.2492 0.000000
0.0018 0.2494 0.000033
0.0018 0.2496 0.000083
0.0018 0.2498 0.000000
0.002 0 0.007583
0.002 0.0002 0.008517
0.002 0.0004 0.010850
0.002 0.0006 0.013350
0.002 0.0008 0.011050
0.002 0.001 0.017833
0.002 0.0012 0.021000
0.002 0.0014 0.030867
0.002 0.0016 0.075233
0.002 0.0018 0.325250
0.002 0.002 0.000000
0.002 0.0022 0.325183
0.002 0.0024 0.069100
0.002 0.0026 0.029083
0.002 0.0028 0.010750
0.002 0.003 0.011583
0.002 0.0032 0.013350
0.002 0.0034 0.011100
0.002 0.0036 0.007267
0.002 0.0038 0.008650
0.002 0.004 0.009667
0.002 0.0042 0.005750
0.002 0.0044 0.006933
0.002 0.0046 0.003817
0.002 0.0048 0.002183
0.002 0.005 0.004117
0.002 0.0052 0.003933
0.002 0.0054 0.002200
0.002 0.0056 0.001700
0.002 0.0058 0.002467
0.002 0.006 0.001117
0.002 0.0062 0.001533
0.002 0.0064 0.001050
0.002 0.0066 0.000450
0.002 0.0068 0.000550
0.002 0.007 0.000417
0.002 0.0072 0.000383
0.002 0.0074 0.000300
0.002 0.0076 0.000233
0.002 0.0078 0.000250
0.002 0.008 0.000300
0.002 0.0082 0.000350
0.002 0.0084 0.000300
0.002 0.0086 0.000183
0.002 0.0088 0.000300
0.002 0.009 0.000833
0.002 0.0092 0.000683
0.002 0.0094 0.001233
0.002 0.0096 0.000417
0.002 0.0098 0.000483
0.002 0.01 0.000167
0.002 0.0102 0.000233
0.002 0.0104 0.000267
0.002 0.0106 0.000367
0.002 0.0108 0.000267
0.002 0.011 0.000300
0.002 0.0112 0.000317
0.002 0.0114 0.000383
0.002 0.0116 0.000867
0.002 0.0118 0.000450
0.002 0.012 0.000383
0.002 0.0122 0.000267
0.002 0.0124 0.000267
0.002 0.0126 0.000317
0.002 0.0128 0.000233
0.002 0.013 0.000100
0.002 0.0132 0.000233
0.002 0.0134 0.000333
0.002 0.0136 0.000117
0.002 0.0138 0.000133
0.002 0.014 0.000100
0.002 0.0142 0.000200
0.002 0.0144 0.000100
0.002 0.0146 0.000233
0.002 0.0148 0.000300
0.002 0.015 0.000183
0.002 0.0152 0.000267
0.002 0.0154 0.000200
0.002 0.0156 0.000233
0.002 0.0158 0.000167
0.002 0.016 0.000583
0.002 0.0162 0.000267
0.002 0.0164 0.000333
0.002 0.0166 0.000150
0.002 0.0168 0.000250
0.002 0.017 0.000033
0.002 0.0172 0.000117
0.002 0.0174 0.000200
0.002 0.0176 0.000167
0.002 0.0178 0.000183
0.002 0.018 0.000183
0.002 0.0182 0.000283
0.002 0.0184 0.000267
0.002 0.0186 0.000067
0.002 0.0188 0.000083
0.002 0.019 0.000217
0.002 0.0192 0.000100
0.002 0.0194 0.000117
0.002 0.0196 0.000167
0.002 0.0198 0.000117
0.002 0.02 0.000100
0.002 0.0202 0.000200
0.002 0.0204 0.000367
0.002 0.0206 0.000183
0.002 0.0208 0.000100
0.002 0.021 0.000200
0.002 0.0212 0.000300
0.002 0.0214 0.000233
0.002 0.0216 0.000117
0.002 0.0218 0.000167
0.002 0.022 0.000267
0.002 0.0222 0.000383
0.002 0.0224 0.000983
0.002 0.0226 0.000567
0.002 0.0228 0.000150
0.002 0.023 0.000217
0.002 0.0232 0.000133
0.002 0.0234 0.000200
0.002 0.0236 0.000983
0.002 0.0238 0.000483
0.002 0.024 0.000350
0.002 0.0242 0.000217
0.002 0.0244 0.000150
0.002 0.0246 0.000083
0.002 0.0248 0.000100
0.002 0.025 0.000100
0.002 0.0252 0.000117
0.002 0.0254 0.000283
0.002 0.0256 0.000250
0.002 0.0258 0.000133
0.002 0.026 0.000117
0.002 0.0262 0.000033
0.002 0.0264 0.000133
0.002 0.0266 0.000167
0.002 0.0268 0.000150
0.002 0.027 0.000117
0.002 0.0272 0.000150
0.002 0.0274 0.000150
0.002 0.0276 0.000100
0.002 0.0278 0.000100
0.002 0.028 0.000033
0.002 0.0282 0.000067
0.002 0.0284 0.000083
0.002 0.0286 0.000133
0.002 0.0288 0.000083
0.002 0.029 0.000133
0.002 0.0292 0.000117
0.002 0.0294 0.000083
0.002 0.0296 0.000100
0.002 0.0298 0.000050
0.002 0.03 0.000083
0.002 0.0302 0.000400
0.002 0.0304 0.000117
0.002 0.0306 0.000133
0.002 0.0308 0.000100
0.002 0.031 0.000433
0.002 0.0312 0.000650
0.002 0.0314 0.000267
0.002 0.0316 0.000267
0.002 0.0318 0.000067
0.002 0.032 0.000100
0.002 0.0322 0.000117
0.002 0.0324 0.000017
0.002 0.0326 0.000050
0.002 0.0328 0.000183
0.002 0.033 0.000083
0.002 0.0332 0.000200
0.002 0.0334 0.000167
0.002 0.0336 0.000183
0.002 0.0338 0.000133
0.002 0.034 0.000150
0.002 0.0342 0.000067
0.002 0.0344 0.000150
0.002 0.0346 0.000117
0.002 0.0348 0.000150
0.002 0.035 0.000383
0.002 0.0352 0.000133
0.002 0.0354 0.000100
0.002 0.0356 0.000183
0.002 0.0358 0.000117
0.002 0.036 0.000083
0.002 0.0362 0.000150
0.002 0.0364 0.000167
0.002 0.0366 0.000250
0.002 0.0368 0.000083
0.002 0.037 0.000067
0.002 0.0372 0.000100
0.002 0.0374 0.000067
0.002 0.0376 0.000067
0.002 0.0378 0.000217
0.002 0.038 0.000567
0.002 0.0382 0.000233
0.002 0.0384 0.000067
0.002 0.0386 0.000100
0.002 0.0388 0.000050
0.002 0.039 0.000050
0.002 0.0392 0.000033
0.002 0.0394 0.000067
0.002 0.0396 0.000017
0.002 0.0398 0.000150
0.002 0.04 0.000150
0.002 0.0402 0.000050
0.002 0.0404 0.000167
0.002 0.0406 0.000033
0.002 0.0408 0.000050
0.002 0.041 0.000100
0.002 0.0412 0.000050
0.002 0.0414 0.000067
0.002 0.0416 0.000067
0.002 0.0418 0.000083
0.002 0.042 0.000100
0.002 0.0422 0.000000
0.002 0.0424 0.000083
0.002 0.0426 0.000083
0.002 0.0428 0.000067
0.002 0.043 0.000100
0.002 0.0432 0.000117
0.002 0.0434 0.000033
0.002 0.0436 0.000050
0.002 0.0438 0.000117
0.002 0.044 0.000083
0.002 0.0442 0.000183
0.002 0.0444 0.000083
0.002 0.0446 0.000067
0.002 0.0448 0.000067
0.002 0.045 0.000067
0.002 0.0452 0.000083
0.002 0.0454 0.000183
0.002 0.0456 0.000150
0.002 0.0458 0.000117
0.002 0.046 0.000033
0.002 0.0462 0.000067
0.002 0.0464 0.000083
0.002 0.0466 0.000033
0.002 0.0468 0.000117
0.002 0.047 0.000033
0.002 0.0472 0.000033
0.002 0.0474 0.000050
0.002 0.0476 0.000067
0.002 0.0478 0.000083
0.002 0.048 0.000083
0.002 0.0482 0.000017
0.002 0.0484 0.000133
0.002 0.0486 0.000133
0.002 0.0488 0.000100
0.002 0.049 0.000067
0.002 0.0492 0.000067
0.002 0.0494 0.000050
0.002 0.0496 0.000083
0.002 0.0498 0.000033
0.002 0.05 0.000133
0.002 0.0502 0.000083
0.002 0.0504 0.000167
0.002 0.0506 0.000450
0.002 0.0508 0.000950
0.002 0.051 0.000133
0.002 0.0512 0.000083
0.002 0.0514 0.000083
0.002 0.0516 0.000100
0.002 0.0518 0.000050
0.002 0.052 0.000050
0.002 0.0522 0.000083
0.002 0.0524 0.000167
0.002 0.0526 0.000300
0.002 0.0528 0.001133
0.002 0.053 0.000233
0.002 0.0532 0.000200
0.002 0.0534 0.000117
0.002 0.0536 0.000133
0.002 0.0538 0.000050
0.002 0.054 0.000133
0.002 0.0542 0.000117
0.002 0.0544 0.000083
0.002 0.0546 0.000083
0.002 0.0548 0.000150
0.002 0.055 0.000167
0.002 0.0552 0.000133
0.002 0.0554 0.000067
0.002 0.0556 0.000083
0.002 0.0558 0.000067
0.002 0.056 0.000183
0.002 0.0562 0.000183
0.002 0.0564 0.000150
0.002 0.0566 0.000067
0.002 0.0568 0.000117
0.002 0.057 0.000000
0.002 0.0572 0.000067
0.002 0.0574 0.000033
0.002 0.0576 0.000017
0.002 0.0578 0.000150
0.002 0.058 0.000050
0.002 0.0582 0.000033
0.002 0.0584 0.000033
0.002 0.0586 0.000033
0.002 0.0588 0.000000
0.002 0.059 0.000050
0.002 0.0592 0.000000
0.002 0.0594 0.000017
0.002 0.0596 0.000050
0.002 0.0598 0.000050
0.002 0.06 0.000067
0.002 0.0602 0.000017
0.002 0.0604 0.000050
0.002 0.0606 0.000083
0.002 0.0608 0.000450
0.002 0.061 0.000217
0.002 0.0612 0.000050
0.002 0.0614 0.000500
0.002 0.0616 0.000150
0.002 0.0618 0.000050
0.002 0.062 0.000033
0.002 0.0622 0.000117
0.002 0.0624 0.000117
0.002 0.0626 0.000133
0.002 0.0628 0.000217
0.002 0.063 0.000167
0.002 0.0632 0.000133
0.002 0.0634 0.000067
0.002 0.0636 0.000100
0.002 0.0638 0.000050
0.002 0.064 0.000017
0.002 0.0642 0.000083
0.002 0.0644 0.000050
0.002 0.0646 0.000083
0.002 0.0648 0.000050
0.002 0.065 0.000017
0.002 0.0652 0.000033
0.002 0.0654 0.000067
0.002 0.0656 0.000100
0.002 0.0658 0.000083
0.002 0.066 0.000583
0.002 0.0662 0.000083
0.002 0.0664 0.000033
0.002 0.0666 0.000033
0.002 0.0668 0.000033
0.002 0.067 0.000017
0.002 0.0672 0.000200
0.002 0.0674 0.000683
0.002 0.0676 0.000867
0.002 0.0678 0.000150
0.002 0.068 0.000067
0.002 0.0682 0.000083
0.002 0.0684 0.000033
0.002 0.0686 0.000067
0.002 0.0688 0.000083
0.002 0.069 0.000017
0.002 0.0692 0.000050
0.002 0.0694 0.000050
0.002 0.0696 0.000000
0.002 0.0698 0.000067
0.002 0.07 0.000083
0.002 0.0702 0.000083
0.002 0.0704 0.000217
0.002 0.0706 0.000117
0.002 0.0708 0.000033
0.002 0.071 0.000133
0.002 0.0712 0.000117
0.002 0.0714 0.000200
0.002 0.0716 0.000133
0.002 0.0718 0.000133
0.002 0.072 0.000033
0.002 0.0722 0.000050
0.002 0.0724 0.000067
0.002 0.0726 0.000050
0.002 0.0728 0.000017
0.002 0.073 0.000033
0.002 0.0732 0.000067
0.002 0.0734 0.000067
0.002 0.0736 0.000100
0.002 0.0738 0.000133
0.002 0.074 0.000050
0.002 0.0742 0.000100
0.002 0.0744 0.000150
0.002 0.0746 0.000133
0.002 0.0748 0.000033
0.002 0.075 0.000133
0.002 0.0752 0.000050
0.002 0.0754 0.000067
0.002 0.0756 0.000083
0.002 0.0758 0.000083
0.002 0.076 0.000067
0.002 0.0762 0.000100
0.002 0.0764 0.000400
0.002 0.0766 0.000000
0.002 0.0768 0.000067
0.002 0.077 0.000050
0.002 0.0772 0.000033
0.002 0.0774 0.000050
0.002 0.0776 0.000133
0.002 0.0778 0.000067
0.002 0.078 0.000117
0.002 0.0782 0.000017
0.002 0.0784 0.000033
0.002 0.0786 0.000050
0.002 0.0788 0.000050
0.002 0.079 0.000050
0.002 0.0792 0.000017
0.002 0.0794 0.000067
0.002 0.0796 0.000133
0.002 0.0798 0.000167
0.002 0.08 0.000117
0.002 0.0802 0.000017
0.002 0.0804 0.000100
0.002 0.0806 0.000167
0.002 0.0808 0.000167
0.002 0.081 0.000017
0.002 0.0812 0.000000
0.002 0.0814 0.000017
0.002 0.0816 0.000033
0.002 0.0818 0.000000
0.002 0.082 0.000083
0.002 0.0822 0.000017
0.002 0.0824 0.000033
0.002 0.0826 0.000000
0.002 0.0828 0.000033
0.002 0.083 0.000050
0.002 0.0832 0.000033
0.002 0.0834 0.000050
0.002 0.0836 0.000050
0.002 0.0838 0.000033
0.002 0.084 0.000017
0.002 0.0842 0.000017
0.002 0.0844 0.000033
0.002 0.0846 0.000050
0.002 0.0848 0.000067
0.002 0.085 0.000017
0.002 0.0852 0.000017
0.002 0.0854 0.000117
0.002 0.0856 0.000083
0.002 0.0858 0.000233
0.002 0.086 0.000117
0.002 0.0862 0.000183
0.002 0.0864 0.000067
0.002 0.0866 0.000083
0.002 0.0868 0.000067
0.002 0.087 0.000033
0.002 0.0872 0.000050
0.002 0.0874 0.000017
0.002 0.0876 0.000017
0.002 0.0878 0.000133
0.002 0.088 0.000117
0.002 0.0882 0.000067
0.002 0.0884 0.000033
0.002 0.0886 0.000100
0.002 0.0888 0.000217
0.002 0.089 0.000633
0.002 0.0892 0.000100
0.002 0.0894 0.000100
0.002 0.0896 0.000117
0.002 0.0898 0.000017
0.002 0.09 0.000050
0.002 0.0902 0.000017
0.002 0.0904 0.000117
0.002 0.0906 0.000017
0.002 0.0908 0.000067
0.002 0.091 0.000050
0.002 0.0912 0.000050
0.002 0.0914 0.000050
0.002 0.0916 0.000050
0.002 0.0918 0.000167
0.002 0.092 0.000050
0.002 0.0922 0.000083
0.002 0.0924 0.000050
0.002 0.0926 0.000050
0.002 0.0928 0.000050
0.002 0.093 0.000150
0.002 0.0932 0.000083
0.002 0.0934 0.000067
0.002 0.0936 0.000050
0.002 0.0938 0.000067
0.002 0.094 0.000067
0.002 0.0942 0.000067
0.002 0.0944 0.000050
0.002 0.0946 0.000033
0.002 0.0948 0.000083
0.002 0.095 0.000100
0.002 0.0952 0.000100
0.002 0.0954 0.000050
0.002 0.0956 0.000000
0.002 0.0958 0.000017
0.002 0.096 0.000050
0.002 0.0962 0.000133
0.002 0.0964 0.000083
0.002 0.0966 0.000083
0.002 0.0968 0.000083
0.002 0.097 0.000000
0.002 0.0972 0.000017
0.002 0.0974 0.000033
0.002 0.0976 0.000050
0.002 0.0978 0.000200
0.002 0.098 0.000017
0.002 0.0982 0.000017
0.002 0.0984 0.000017
0.002 0.0986 0.000000
0.002 0.0988 0.000017
0.002 0.099 0.000000
0.002 0.0992 0.000000
0.002 0.0994 0.000000
0.002 0.0996 0.000050
0.002 0.0998 0.000017
0.002 0.1 0.000000
0.002 0.1002 0.000000
0.002 0.1004 0.000000
0.002 0.1006 0.000000
0.002 0.1008 0.000017
0.002 0.101 0.000033
0.002 0.1012 0.000100
0.002 0.1014 0.000317
0.002 0.1016 0.000100
0.002 0.1018 0.000067
0.002 0.102 0.000017
0.002 0.1022 0.000067
0.002 0.1024 0.000017
0.002 0.1026 0.000033
0.002 0.1028 0.000033
0.002 0.103 0.000050
0.002 0.1032 0.000050
0.002 0.1034 0.000050
0.002 0.1036 0.000050
0.002 0.1038 0.000050
0.002 0.104 0.000033
0.002 0.1042 0.000083
0.002 0.1044 0.000300
0.002 0.1046 0.000167
0.002 0.1048 0.000067
0.002 0.105 0.000100
0.002 0.1052 0.000067
0.002 0.1054 0.000117
0.002 0.1056 0.000050
0.002 0.1058 0.000033
0.002 0.106 0.000033
0.002 0.1062 0.000017
0.002 0.1064 0.000033
0.002 0.1066 0.000133
0.002 0.1068 0.000117
0.002 0.107 0.000033
0.002 0.1072 0.000050
0.002 0.1074 0.000000
0.002 0.1076 0.000017
0.002 0.1078 0.000017
0.002 0.108 0.000017
0.002 0.1082 0.000017
0.002 0.1084 0.000033
0.002 0.1086 0.000100
0.002 0.1088 0.000033
0.002 0.109 0.000050
0.002 0.1092 0.000050
0.002 0.1094 0.000050
0.002 0.1096 0.000000
0.002 0.1098 0.000033
0.002 0.11 0.000067
0.002 0.1102 0.000017
0.002 0.1104 0.000067
0.002 0.1106 0.000100
0.002 0.1108 0.000067
0.002 0.111 0.000067
0.002 0.1112 0.000050
0.002 0.1114 0.000017
0.002 0.1116 0.000050
0.002 0.1118 0.000083
0.002 0.112 0.000067
0.002 0.1122 0.000000
0.002 0.1124 0.000033
0.002 0.1126 0.000050
0.002 0.1128 0.000017
0.002 0.113 0.000000
0.002 0.1132 0.000000
0.002 0.1134 0.000017
0.002 0.1136 0.000067
0.002 0.1138 0.000050
0.002 0.114 0.000017
0.002 0.1142 0.000050
0.002 0.1144 0.000033
0.002 0.1146 0.000133
0.002 0.1148 0.000083
0.002 0.115 0.000100
0.002 0.1152 0.000017
0.002 0.1154 0.000050
0.002 0.1156 0.000067
0.002 0.1158 0.000017
0.002 0.116 0.000100
0.002 0.1162 0.000033
0.002 0.1164 0.000050
0.002 0.1166 0.000083
0.002 0.1168 0.000133
0.002 0.117 0.000067
0.002 0.1172 0.000033
0.002 0.1174 0.000033
0.002 0.1176 0.000000
0.002 0.1178 0.000133
0.002 0.118 0.000050
0.002 0.1182 0.000033
0.002 0.1184 0.000067
0.002 0.1186 0.000083
0.002 0.1188 0.000167
0.002 0.119 0.000250
0.002 0.1192 0.000083
0.002 0.1194 0.000033
0.002 0.1196 0.000033
0.002 0.1198 0.000033
0.002 0.12 0.000100
0.002 0.1202 0.000067
0.002 0.1204 0.000150
0.002 0.1206 0.000133
0.002 0.1208 0.000017
0.002 0.121 0.000050
0.002 0.1212 0.000050
0.002 0.1214 0.000050
0.002 0.1216 0.000067
0.002 0.1218 0.000000
0.002 0.122 0.000033
0.002 0.1222 0.000017
0.002 0.1224 0.000017
0.002 0.1226 0.000017
0.002 0.1228 0.000033
0.002 0.123 0.000017
0.002 0.1232 0.000017
0.002 0.1234 0.000033
0.002 0.1236 0.000100
0.002 0.1238 0.000067
0.002 0.124 0.000083
0.002 0.1242 0.000017
0.002 0.1244 0.000000
0.002 0.1246 0.000017
0.002 0.1248 0.000000
0.002 0.125 0.000017
0.002 0.1252 0.000000
0.002 0.1254 0.000000
0.002 0.1256 0.000033
0.002 0.1258 0.000033
0.002 0.126 0.000033
0.002 0.1262 0.000050
0.002 0.1264 0.000017
0.002 0.1266 0.000067
0.002 0.1268 0.000033
0.002 0.127 0.000083
0.002 0.1272 0.000050
0.002 0.1274 0.000033
0.002 0.1276 0.000000
0.002 0.1278 0.000033
0.002 0.128 0.000050
0.002 0.1282 0.000050
0.002 0.1284 0.000067
0.002 0.1286 0.000017
0.002 0.1288 0.000017
0.002 0.129 0.000033
0.002 0.1292 0.000033
0.002 0.1294 0.000033
0.002 0.1296 0.000017
0.002 0.1298 0.000000
0.002 0.13 0.000050
0.002 0.1302 0.000033
0.002 0.1304 0.000000
0.002 0.1306 0.000117
0.002 0.1308 0.000083
0.002 0.131 0.000067
0.002 0.1312 0.000017
0.002 0.1314 0.000033
0.002 0.1316 0.000050
0.002 0.1318 0.000217
0.002 0.132 0.000183
0.002 0.1322 0.000133
0.002 0.1324 0.000100
0.002 0.1326 0.000150
0.002 0.1328 0.000250
0.002 0.133 0.000067
0.002 0.1332 0.000000
0.002 0.1334 0.000117
0.002 0.1336 0.000067
0.002 0.1338 0.000033
0.002 0.134 0.000017
0.002 0.1342 0.000050
0.002 0.1344 0.000017
0.002 0.1346 0.000033
0.002 0.1348 0.000067
0.002 0.135 0.000050
0.002 0.1352 0.000000
0.002 0.1354 0.000067
0.002 0.1356 0.000000
0.002 0.1358 0.000000
0.002 0.136 0.000050
0.002 0.1362 0.000050
0.002 0.1364 0.000033
0.002 0.1366 0.000083
0.002 0.1368 0.000050
0.002 0.137 0.000067
0.002 0.1372 0.000017
0.002 0.1374 0.000050
0.002 0.1376 0.000050
0.002 0.1378 0.000050
0.002 0.138 0.000133
0.002 0.1382 0.000033
0.002 0.1384 0.000017
0.002 0.1386 0.000050
0.002 0.1388 0.000033
0.002 0.139 0.000067
0.002 0.1392 0.000017
0.002 0.1394 0.000017
0.002 0.1396 0.000100
0.002 0.1398 0.000083
0.002 0.14 0.000133
0.002 0.1402 0.000167
0.002 0.1404 0.000083
0.002 0.1406 0.000083
0.002 0.1408 0.000100
0.002 0.141 0.000067
0.002 0.1412 0.000100
0.002 0.1414 0.000050
0.002 0.1416 0.000150
0.002 0.1418 0.000117
0.002 0.142 0.000083
0.002 0.1422 0.000217
0.002 0.1424 0.000250
0.002 0.1426 0.000050
0.002 0.1428 0.000067
0.002 0.143 0.000350
0.002 0.1432 0.000250
0.002 0.1434 0.000050
0.002 0.1436 0.000083
0.002 0.1438 0.000083
0.002 0.144 0.000200
0.002 0.1442 0.000183
0.002 0.1444 0.000150
0.002 0.1446 0.000033
0.002 0.1448 0.000033
0.002 0.145 0.000067
0.002 0.1452 0.000050
0.002 0.1454 0.000067
0.002 0.1456 0.000033
0.002 0.1458 0.000200
0.002 0.146 0.000533
0.002 0.1462 0.000033
0.002 0.1464 0.000083
0.002 0.1466 0.000000
0.002 0.1468 0.000050
0.002 0.147 0.000000
0.002 0.1472 0.000033
0.002 0.1474 0.000050
0.002 0.1476 0.000100
0.002 0.1478 0.000050
0.002 0.148 0.000033
0.002 0.1482 0.000083
0.002 0.1484 0.000083
0.002 0.1486 0.000217
0.002 0.1488 0.000067
0.002 0.149 0.000083
0.002 0.1492 0.000050
0.002 0.1494 0.000083
0.002 0.1496 0.000017
0.002 0.1498 0.000033
0.002 0.15 0.000100
0.002 0.1502 0.000100
0.002 0.1504 0.000050
0.002 0.1506 0.000100
0.002 0.1508 0.000033
0.002 0.151 0.000100
0.002 0.1512 0.000150
0.002 0.1514 0.000267
0.002 0.1516 0.000583
0.002 0.1518 0.000133
0.002 0.152 0.000083
0.002 0.1522 0.000067
0.002 0.1524 0.000017
0.002 0.1526 0.000017
0.002 0.1528 0.000033
0.002 0.153 0.000083
0.002 0.1532 0.000050
0.002 0.1534 0.000033
0.002 0.1536 0.000067
0.002 0.1538 0.000017
0.002 0.154 0.000067
0.002 0.1542 0.000117
0.002 0.1544 0.000283
0.002 0.1546 0.000117
0.002 0.1548 0.000017
0.002 0.155 0.000083
0.002 0.1552 0.000083
0.002 0.1554 0.000150
0.002 0.1556 0.000083
0.002 0.1558 0.000183
0.002 0.156 0.000483
0.002 0.1562 0.000233
0.002 0.1564 0.000200
0.002 0.1566 0.000117
0.002 0.1568 0.000283
0.002 0.157 0.000183
0.002 0.1572 0.000167
0.002 0.1574 0.000117
0.002 0.1576 0.000083
0.002 0.1578 0.000050
0.002 0.158 0.000083
0.002 0.1582 0.000117
0.002 0.1584 0.000733
0.002 0.1586 0.000117
0.002 0.1588 0.000067
0.002 0.159 0.000100
0.002 0.1592 0.000167
0.002 0.1594 0.000050
0.002 0.1596 0.000117
0.002 0.1598 0.000050
0.002 0.16 0.000050
0.002 0.1602 0.000083
0.002 0.1604 0.000100
0.002 0.1606 0.000050
0.002 0.1608 0.000033
0.002 0.161 0.000067
0.002 0.1612 0.000067
0.002 0.1614 0.000067
0.002 0.1616 0.000050
0.002 0.1618 0.000083
0.002 0.162 0.000250
0.002 0.1622 0.000067
0.002 0.1624 0.000050
0.002 0.1626 0.000000
0.002 0.1628 0.000067
0.002 0.163 0.000000
0.002 0.1632 0.000033
0.002 0.1634 0.000083
0.002 0.1636 0.000050
0.002 0.1638 0.000000
0.002 0.164 0.000050
0.002 0.1642 0.000033
0.002 0.1644 0.000117
0.002 0.1646 0.000083
0.002 0.1648 0.000083
0.002 0.165 0.000067
0.002 0.1652 0.000133
0.002 0.1654 0.000133
0.002 0.1656 0.000150
0.002 0.1658 0.000083
0.002 0.166 0.000083
0.002 0.1662 0.000067
0.002 0.1664 0.000067
0.002 0.1666 0.000067
0.002 0.1668 0.000067
0.002 0.167 0.000100
0.002 0.1672 0.000083
0.002 0.1674 0.000133
0.002 0.1676 0.000467
0.002 0.1678 0.000150
0.002 0.168 0.000050
0.002 0.1682 0.000033
0.002 0.1684 0.000050
0.002 0.1686 0.000067
0.002 0.1688 0.000083
0.002 0.169 0.000133
0.002 0.1692 0.000050
0.002 0.1694 0.000050
0.002 0.1696 0.000050
0.002 0.1698 0.000000
0.002 0.17 0.000067
0.002 0.1702 0.000000
0.002 0.1704 0.000033
0.002 0.1706 0.000050
0.002 0.1708 0.000100
0.002 0.171 0.000167
0.002 0.1712 0.000050
0.002 0.1714 0.000050
0.002 0.1716 0.000017
0.002 0.1718 0.000083
0.002 0.172 0.000017
0.002 0.1722 0.000000
0.002 0.1724 0.000067
0.002 0.1726 0.000017
0.002 0.1728 0.000050
0.002 0.173 0.000067
0.002 0.1732 0.000183
0.002 0.1734 0.000167
0.002 0.1736 0.000050
0.002 0.1738 0.000150
0.002 0.174 0.000133
0.002 0.1742 0.000083
0.002 0.1744 0.000067
0.002 0.1746 0.000033
0.002 0.1748 0.000200
0.002 0.175 0.000333
0.002 0.1752 0.000100
0.002 0.1754 0.000000
0.002 0.1756 0.000117
0.002 0.1758 0.000117
0.002 0.176 0.000083
0.002 0.1762 0.000117
0.002 0.1764 0.000050
0.002 0.1766 0.000033
0.002 0.1768 0.000017
0.002 0.177 0.000033
0.002 0.1772 0.000033
0.002 0.1774 0.000050
0.002 0.1776 0.000217
0.002 0.1778 0.000667
0.002 0.178 0.000183
0.002 0.1782 0.000083
0.002 0.1784 0.000067
0.002 0.1786 0.000100
0.002 0.1788 0.000183
0.002 0.179 0.000033
0.002 0.1792 0.000100
0.002 0.1794 0.000150
0.002 0.1796 0.000067
0.002 0.1798 0.000133
0.002 0.18 0.000067
0.002 0.1802 0.000483
0.002 0.1804 0.000167
0.002 0.1806 0.000133
0.002 0.1808 0.000100
0.002 0.181 0.000050
0.002 0.1812 0.000050
0.002 0.1814 0.000017
0.002 0.1816 0.000000
0.002 0.1818 0.000033
0.002 0.182 0.000000
0.002 0.1822 0.000067
0.002 0.1824 0.000050
0.002 0.1826 0.000233
0.002 0.1828 0.000150
0.002 0.183 0.000117
0.002 0.1832 0.000050
0.002 0.1834 0.000033
0.002 0.1836 0.000033
0.002 0.1838 0.000050
0.002 0.184 0.000017
0.002 0.1842 0.000017
0.002 0.1844 0.000067
0.002 0.1846 0.000067
0.002 0.1848 0.000050
0.002 0.185 0.000033
0.002 0.1852 0.000017
0.002 0.1854 0.000017
0.002 0.1856 0.000067
0.002 0.1858 0.000050
0.002 0.186 0.000067
0.002 0.1862 0.000033
0.002 0.1864 0.000017
0.002 0.1866 0.000017
0.002 0.1868 0.000067
0.002 0.187 0.000100
0.002 0.1872 0.000133
0.002 0.1874 0.000083
0.002 0.1876 0.000067
0.002 0.1878 0.000050
0.002 0.188 0.000083
0.002 0.1882 0.000033
0.002 0.1884 0.000050
0.002 0.1886 0.000067
0.002 0.1888 0.000083
0.002 0.189 0.000133
0.002 0.1892 0.000067
0.002 0.1894 0.000067
0.002 0.1896 0.000083
0.002 0.1898 0.000083
0.002 0.19 0.000050
0.002 0.1902 0.000067
0.002 0.1904 0.000050
0.002 0.1906 0.000067
0.002 0.1908 0.000233
0.002 0.191 0.000083
0.002 0.1912 0.000350
0.002 0.1914 0.001250
0.002 0.1916 0.000550
0.002 0.1918 0.000300
0.002 0.192 0.000267
0.002 0.1922 0.000250
0.002 0.1924 0.000100
0.002 0.1926 0.000100
0.002 0.1928 0.000117
0.002 0.193 0.000067
0.002 0.1932 0.000083
0.002 0.1934 0.000067
0.002 0.1936 0.000000
0.002 0.1938 0.000033
0.002 0.194 0.000000
0.002 0.1942 0.000033
0.002 0.1944 0.000067
0.002 0.1946 0.000067
0.002 0.1948 0.000083
0.002 0.195 0.000117
0.002 0.1952 0.000067
0.002 0.1954 0.000183
0.002 0.1956 0.000117
0.002 0.1958 0.000067
0.002 0.196 0.000100
0.002 0.1962 0.000133
0.002 0.1964 0.000167
0.002 0.1966 0.000083
0.002 0.1968 0.000050
0.002 0.197 0.000100
0.002 0.1972 0.000150
0.002 0.1974 0.000067
0.002 0.1976 0.000050
0.002 0.1978 0.000017
0.002 0.198 0.000017
0.002 0.1982 0.000067
0.002 0.1984 0.000117
0.002 0.1986 0.000017
0.002 0.1988 0.000050
0.002 0.199 0.000000
0.002 0.1992 0.000083
0.002 0.1994 0.000083
0.002 0.1996 0.000050
0.002 0.1998 0.000067
0.002 0.2 0.000017
0.002 0.2002 0.000083
0.002 0.2004 0.000300
0.002 0.2006 0.000067
0.002 0.2008 0.000100
0.002 0.201 0.000083
0.002 0.2012 0.000050
0.002 0.2014 0.000050
0.002 0.2016 0.000017
0.002 0.2018 0.000017
0.002 0.202 0.000033
0.002 0.2022 0.000050
0.002 0.2024 0.000000
0.002 0.2026 0.000050
0.002 0.2028 0.000050
0.002 0.203 0.000033
0.002 0.2032 0.000017
0.002 0.2034 0.000083
0.002 0.2036 0.000067
0.002 0.2038 0.000650
0.002 0.204 0.000250
0.002 0.2042 0.000233
0.002 0.2044 0.000150
0.002 0.2046 0.000033
0.002 0.2048 0.000100
0.002 0.205 0.000017
0.002 0.2052 0.000067
0.002 0.2054 0.000017
0.002 0.2056 0.000033
0.002 0.2058 0.000017
0.002 0.206 0.000017
0.002 0.2062 0.000050
0.002 0.2064 0.000033
0.002 0.2066 0.000017
0.002 0.2068 0.000017
0.002 0.207 0.000067
0.002 0.2072 0.000033
0.002 0.2074 0.000017
0.002 0.2076 0.000083
0.002 0.2078 0.000167
0.002 0.208 0.000167
0.002 0.2082 0.000133
0.002 0.2084 0.000050
0.002 0.2086 0.000067
0.002 0.2088 0.000033
0.002 0.209 0.000133
0.002 0.2092 0.000050
0.002 0.2094 0.000033
0.002 0.2096 0.000067
0.002 0.2098 0.000050
0.002 0.21 0.000050
0.002 0.2102 0.000033
0.002 0.2104 0.000067
0.002 0.2106 0.000033
0.002 0.2108 0.000100
0.002 0.211 0.000050
0.002 0.2112 0.000033
0.002 0.2114 0.000000
0.002 0.2116 0.000017
0.002 0.2118 0.000033
0.002 0.212 0.000017
0.002 0.2122 0.000017
0.002 0.2124 0.000000
0.002 0.2126 0.000050
0.002 0.2128 0.000017
0.002 0.213 0.000050
0.002 0.2132 0.000133
0.002 0.2134 0.000850
0.002 0.2136 0.000100
0.002 0.2138 0.000033
0.002 0.214 0.000000
0.002 0.2142 0.000017
0.002 0.2144 0.000000
0.002 0.2146 0.000033
0.002 0.2148 0.000033
0.002 0.215 0.000050
0.002 0.2152 0.000000
0.002 0.2154 0.000083
0.002 0.2156 0.000033
0.002 0.2158 0.000150
0.002 0.216 0.000117
0.002 0.2162 0.000067
0.002 0.2164 0.000033
0.002 0.2166 0.000033
0.002 0.2168 0.000100
0.002 0.217 0.000100
0.002 0.2172 0.000167
0.002 0.2174 0.000117
0.002 0.2176 0.000100
0.002 0.2178 0.000033
0.002 0.218 0.000033
0.002 0.2182 0.000033
0.002 0.2184 0.000117
0.002 0.2186 0.000000
0.002 0.2188 0.000083
0.002 0.219 0.000100
0.002 0.2192 0.000200
0.002 0.2194 0.000333
0.002 0.2196 0.000100
0.002 0.2198 0.000067
0.002 0.22 0.000050
0.002 0.2202 0.000000
0.002 0.2204 0.000017
0.002 0.2206 0.000000
0.002 0.2208 0.000067
0.002 0.221 0.000067
0.002 0.2212 0.000200
0.002 0.2214 0.000183
0.002 0.2216 0.000617
0.002 0.2218 0.000283
0.002 0.222 0.000050
0.002 0.2222 0.000083
0.002 0.2224 0.000067
0.002 0.2226 0.000000
0.002 0.2228 0.000017
0.002 0.223 0.000000
0.002 0.2232 0.000000
0.002 0.2234 0.000000
0.002 0.2236 0.000000
0.002 0.2238 0.000033
0.002 0.224 0.000050
0.002 0.2242 0.000017
0.002 0.2244 0.000000
0.002 0.2246 0.000050
0.002 0.2248 0.000083
0.002 0.225 0.000050
0.002 0.2252 0.000000
0.002 0.2254 0.000033
0.002 0.2256 0.000017
0.002 0.2258 0.000033
0.002 0.226 0.000017
0.002 0.2262 0.000017
0.002 0.2264 0.000033
0.002 0.2266 0.000067
0.002 0.2268 0.000067
0.002 0.227 0.000000
0.002 0.2272 0.000067
0.002 0.2274 0.000033
0.002 0.2276 0.000033
0.002 0.2278 0.000150
0.002 0.228 0.000183
0.002 0.2282 0.000033
0.002 0.2284 0.000033
0.002 0.2286 0.000067
0.002 0.2288 0.000050
0.002 0.229 0.000017
0.002 0.2292 0.000033
0.002 0.2294 0.000200
0.002 0.2296 0.000050
0.002 0.2298 0.000033
0.002 0.23 0.000033
0.002 0.2302 0.000067
0.002 0.2304 0.000050
0.002 0.2306 0.000083
0.002 0.2308 0.000067
0.002 0.231 0.000083
0.002 0.2312 0.000067
0.002 0.2314 0.000033
0.002 0.2316 0.000217
0.002 0.2318 0.000067
0.002 0.232 0.000033
0.002 0.2322 0.000033
0.002 0.2324 0.000133
0.002 0.2326 0.000250
0.002 0.2328 0.000083
0.002 0.233 0.000067
0.002 0.2332 0.000100
0.002 0.2334 0.000050
0.002 0.2336 0.000050
0.002 0.2338 0.000033
0.002 0.234 0.000050
0.002 0.2342 0.000050
0.002 0.2344 0.000033
0.002 0.2346 0.000033
0.002 0.2348 0.000050
0.002 0.235 0.000000
0.002 0.2352 0.000000
0.002 0.2354 0.000033
0.002 0.2356 0.000000
0.002 0.2358 0.000067
0.002 0.236 0.000033
0.002 0.2362 0.000033
0.002 0.2364 0.000033
0.002 0.2366 0.000000
0.002 0.2368 0.000050
0.002 0.237 0.000033
0.002 0.2372 0.000083
0.002 0.2374 0.000067
0.002 0.2376 0.000033
0.002 0.2378 0.000067
0.002 0.238 0.000033
0.002 0.2382 0.000050
0.002 0.2384 0.000017
0.002 0.2386 0.000017
0.002 0.2388 0.000033
0.002 0.239 0.000017
0.002 0.2392 0.000017
0.002 0.2394 0.000017
0.002 0.2396 0.000033
0.002 0.2398 0.000017
0.002 0.24 0.000050
0.002 0.2402 0.000050
0.002 0.2404 0.000017
0.002 0.2406 0.000033
0.002 0.2408 0.000017
0.002 0.241 0.000050
0.002 0.2412 0.000067
0.002 0.2414 0.000017
0.002 0.2416 0.000017
0.002 0.2418 0.000017
0.002 0.242 0.000017
0.002 0.2422 0.000000
0.002 0.2424 0.000017
0.002 0.2426 0.000000
0.002 0.2428 0.000017
0.002 0.243 0.000000
0.002 0.2432 0.000017
0.002 0.2434 0.000017
0.002 0.2436 0.000017
0.002 0.2438 0.000000
0.002 0.244 0.000050
0.002 0.2442 0.000050
0.002 0.2444 0.000033
0.002 0.2446 0.000017
0.002 0.2448 0.000050
0.002 0.245 0.000000
0.002 0.2452 0.000000
0.002 0.2454 0.000033
0.002 0.2456 0.000000
0.002 0.2458 0.000100
0.002 0.246 0.000067
0.002 0.2462 0.000017
0.002 0.2464 0.000050
0.002 0.2466 0.000050
0.002 0.2468 0.000033
0.002 0.247 0.000033
0.002 0.2472 0.000017
0.002 0.2474 0.000033
0.002 0.2476 0.000000
0.002 0.2478 0.000033
0.002 0.248 0.000017
0.002 0.2482 0.000000
0.002 0.2484 0.000033
0.002 0.2486 0.000000
0.002 0.2488 0.000000
0.002 0.249 0.000000
0.002 0.2492 0.000033
0.002 0.2494 0.000033
0.002 0.2496 0.000033
0.002 0.2498 0.000017
0.0022 0 0.006783
0.0022 0.0002 0.007750
0.0022 0.0004 0.011033
0.0022 0.0006 0.008983
0.0022 0.0008 0.007033
0.0022 0.001 0.009117
0.0022 0.0012 0.015267
0.0022 0.0014 0.020450
0.0022 0.0016 0.030367
0.0022 0.0018 0.067617
0.0022 0.002 0.325183
0.0022 0.0022 0.000000
0.0022 0.0024 0.323817
0.0022 0.0026 0.065467
0.0022 0.0028 0.018850
0.0022 0.003 0.016933
0.0022 0.0032 0.013500
0.0022 0.0034 0.010300
0.0022 0.0036 0.009033
0.0022 0.0038 0.013400
0.0022 0.004 0.012967
0.0022 0.0042 0.005817
0.0022 0.0044 0.004100
0.0022 0.0046 0.002183
0.0022 0.0048 0.002400
0.0022 0.005 0.005200
0.0022 0.0052 0.005933
0.0022 0.0054 0.003317
0.0022 0.0056 0.002483
0.0022 0.0058 0.002333
0.0022 0.006 0.001017
0.0022 0.0062 0.000883
0.0022 0.0064 0.001883
0.0022 0.0066 0.000867
0.0022 0.0068 0.001017
0.0022 0.007 0.001050
0.0022 0.0072 0.000300
0.0022 0.0074 0.000367
0.0022 0.0076 0.000267
0.0022 0.0078 0.000200
0.0022 0.008 0.000300
0.0022 0.0082 0.000250
0.0022 0.0084 0.000150
0.0022 0.0086 0.000150
0.0022 0.0088 0.000217
0.0022 0.009 0.000350
0.0022 0.0092 0.000317
0.0022 0.0094 0.000417
0.0022 0.0096 0.001267
0.0022 0.0098 0.000300
0.0022 0.01 0.000150
0.0022 0.0102 0.000283
0.0022 0.0104 0.000150
0.0022 0.0106 0.000283
0.0022 0.0108 0.000183
0.0022 0.011 0.000200
0.0022 0.0112 0.000333
0.0022 0.0114 0.000333
0.0022 0.0116 0.000850
0.0022 0.0118 0.001100
0.0022 0.012 0.000417
0.0022 0.0122 0.000183
0.0022 0.0124 0.000350
0.0022 0.0126 0.000183
0.0022 0.0128 0.000117
0.0022 0.013 0.000183
0.0022 0.0132 0.000283
0.0022 0.0134 0.001317
0.0022 0.0136 0.000217
0.0022 0.0138 0.000200
0.0022 0.014 0.000050
0.0022 0.0142 0.000083
0.0022 0.0144 0.000117
0.0022 0.0146 0.000133
0.0022 0.0148 0.000350
0.0022 0.015 0.000267
0.0022 0.0152 0.000633
0.0022 0.0154 0.000217
0.0022 0.0156 0.000133
0.0022 0.0158 0.000283
0.0022 0.016 0.001267
0.0022 0.0162 0.000367
0.0022 0.0164 0.000317
0.0022 0.0166 0.000300
0.0022 0.0168 0.000133
0.0022 0.017 0.000183
0.0022 0.0172 0.000183
0.0022 0.0174 0.000200
0.0022 0.0176 0.000133
0.0022 0.0178 0.000167
0.0022 0.018 0.000133
0.0022 0.0182 0.000200
0.0022 0.0184 0.000167
0.0022 0.0186 0.000167
0.0022 0.0188 0.000150
0.0022 0.019 0.000250
0.0022 0.0192 0.000117
0.0022 0.0194 0.000267
0.0022 0.0196 0.000183
0.0022 0.0198 0.000067
0.0022 0.02 0.000083
0.0022 0.0202 0.000267
0.0022 0.0204 0.000767
0.0022 0.0206 0.000217
0.0022 0.0208 0.000150
0.0022 0.021 0.000083
0.0022 0.0212 0.000067
0.0022 0.0214 0.000150
0.0022 0.0216 0.000533
0.0022 0.0218 0.000400
0.0022 0.022 0.000383
0.0022 0.0222 0.000167
0.0022 0.0224 0.000433
0.0022 0.0226 0.000600
0.0022 0.0228 0.000483
0.0022 0.023 0.000317
0.0022 0.0232 0.000167
0.0022 0.0234 0.000283
0.0022 0.0236 0.000700
0.0022 0.0238 0.000500
0.0022 0.024 0.000117
0.0022 0.0242 0.000100
0.0022 0.0244 0.000133
0.0022 0.0246 0.000050
0.0022 0.0248 0.000067
0.0022 0.025 0.000067
0.0022 0.0252 0.000100
0.0022 0.0254 0.000233
0.0022 0.0256 0.000317
0.0022 0.0258 0.000267
0.0022 0.026 0.000567
0.0022 0.0262 0.000183
0.0022 0.0264 0.000633
0.0022 0.0266 0.000117
0.0022 0.0268 0.000200
0.0022 0.027 0.000200
0.0022 0.0272 0.000633
0.0022 0.0274 0.000183
0.0022 0.0276 0.000117
0.0022 0.0278 0.000050
0.0022 0.028 0.000067
0.0022 0.0282 0.000067
0.0022 0.0284 0.000050
0.0022 0.0286 0.000133
0.0022 0.0288 0.000050
0.0022 0.029 0.000717
0.0022 0.0292 0.000150
0.0022 0.0294 0.000083
0.0022 0.0296 0.000083
0.0022 0.0298 0.000100
0.0022 0.03 0.000117
0.0022 0.0302 0.000150
0.0022 0.0304 0.000067
0.0022 0.0306 0.000150
0.0022 0.0308 0.000033
0.0022 0.031 0.000133
0.0022 0.0312 0.000200
0.0022 0.0314 0.000150
0.0022 0.0316 0.000083
0.0022 0.0318 0.000083
0.0022 0.032 0.000067
0.0022 0.0322 0.000217
0.0022 0.0324 0.000100
0.0022 0.0326 0.000083
0.0022 0.0328 0.000200
0.0022 0.033 0.000067
0.0022 0.0332 0.000100
0.0022 0.0334 0.000067
0.0022 0.0336 0.000100
0.0022 0.0338 0.000083
0.0022 0.034 0.000067
0.0022 0.0342 0.000133
0.0022 0.0344 0.000083
0.0022 0.0346 0.000100
0.0022 0.0348 0.000100
0.0022 0.035 0.000083
0.0022 0.0352 0.000083
0.0022 0.0354 0.000117
0.0022 0.0356 0.000133
0.0022 0.0358 0.000133
0.0022 0.036 0.000117
0.0022 0.0362 0.000200
0.0022 0.0364 0.000083
0.0022 0.0366 0.000133
0.0022 0.0368 0.000033
0.0022 0.037 0.000067
0.0022 0.0372 0.000050
0.0022 0.0374 0.000050
0.0022 0.0376 0.000083
0.0022 0.0378 0.000117
0.0022 0.038 0.000150
0.0022 0.0382 0.000333
0.0022 0.0384 0.000050
0.0022 0.0386 0.000067
0.0022 0.0388 0.000050
0.0022 0.039 0.000067
0.0022 0.0392 0.000100
0.0022 0.0394 0.000117
0.0022 0.0396 0.000017
0.0022 0.0398 0.000083
0.0022 0.04 0.000083
0.0022 0.0402 0.000033
0.0022 0.0404 0.000067
0.0022 0.0406 0.000083
0.0022 0.0408 0.000017
0.0022 0.041 0.000067
0.0022 0.0412 0.000067
0.0022 0.0414 0.000017
0.0022 0.0416 0.000050
0.0022 0.0418 0.000133
0.0022 0.042 0.000117
0.0022 0.0422 0.000133
0.0022 0.0424 0.000100
0.0022 0.0426 0.000117
0.0022 0.0428 0.000067
0.0022 0.043 0.000033
0.0022 0.0432 0.000083
0.0022 0.0434 0.000050
0.0022 0.0436 0.000050
0.0022 0.0438 0.000100
0.0022 0.044 0.000867
0.0022 0.0442 0.000367
0.0022 0.0444 0.000067
0.0022 0.0446 0.000017
0.0022 0.0448 0.000000
0.0022 0.045 0.000050
0.0022 0.0452 0.000050
0.0022 0.0454 0.000100
0.0022 0.0456 0.000100
0.0022 0.0458 0.000233
0.0022 0.046 0.000067
0.0022 0.0462 0.000133
0.0022 0.0464 0.000033
0.0022 0.0466 0.000017
0.0022 0.0468 0.000050
0.0022 0.047 0.000033
0.0022 0.0472 0.000100
0.0022 0.0474 0.000033
0.0022 0.0476 0.000017
0.0022 0.0478 0.000100
0.0022 0.048 0.000133
0.0022 0.0482 0.000100
0.0022 0.0484 0.000200
0.0022 0.0486 0.000167
0.0022 0.0488 0.000083
0.0022 0.049 0.000117
0.0022 0.0492 0.000050
0.0022 0.0494 0.000083
0.0022 0.0496 0.000033
0.0022 0.0498 0.000033
0.0022 0.05 0.000100
0.0022 0.0502 0.000150
0.0022 0.0504 0.000433
0.0022 0.0506 0.000250
0.0022 0.0508 0.000183
0.0022 0.051 0.000100
0.0022 0.0512 0.000117
0.0022 0.0514 0.000100
0.0022 0.0516 0.000117
0.0022 0.0518 0.000050
0.0022 0.052 0.000050
0.0022 0.0522 0.000117
0.0022 0.0524 0.000117
0.0022 0.0526 0.000200
0.0022 0.0528 0.000300
0.0022 0.053 0.000167
0.0022 0.0532 0.000383
0.0022 0.0534 0.000233
0.0022 0.0536 0.000217
0.0022 0.0538 0.000150
0.0022 0.054 0.000150
0.0022 0.0542 0.000167
0.0022 0.0544 0.000100
0.0022 0.0546 0.000067
0.0022 0.0548 0.000067
0.0022 0.055 0.000050
0.0022 0.0552 0.000067
0.0022 0.0554 0.000067
0.0022 0.0556 0.000100
0.0022 0.0558 0.000133
0.0022 0.056 0.000133
0.0022 0.0562 0.000050
0.0022 0.0564 0.000033
0.0022 0.0566 0.000033
0.0022 0.0568 0.000033
0.0022 0.057 0.000000
0.0022 0.0572 0.000050
0.0022 0.0574 0.000050
0.0022 0.0576 0.000083
0.0022 0.0578 0.000067
0.0022 0.058 0.000083
0.0022 0.0582 0.000050
0.0022 0.0584 0.000067
0.0022 0.0586 0.000017
0.0022 0.0588 0.000017
0.0022 0.059 0.000100
0.0022 0.0592 0.000067
0.0022 0.0594 0.000033
0.0022 0.0596 0.000050
0.0022 0.0598 0.000067
0.0022 0.06 0.000117
0.0022 0.0602 0.000050
0.0022 0.0604 0.000350
0.0022 0.0606 0.000067
0.0022 0.0608 0.000100
0.0022 0.061 0.000050
0.0022 0.0612 0.000100
0.0022 0.0614 0.000100
0.0022 0.0616 0.000033
0.0022 0.0618 0.000050
0.0022 0.062 0.000150
0.0022 0.0622 0.000083
0.0022 0.0624 0.000150
0.0022 0.0626 0.000133
0.0022 0.0628 0.000083
0.0022 0.063 0.000150
0.0022 0.0632 0.000033
0.0022 0.0634 0.000017
0.0022 0.0636 0.000050
0.0022 0.0638 0.000033
0.0022 0.064 0.000033
0.0022 0.0642 0.000050
0.0022 0.0644 0.000050
0.0022 0.0646 0.000117
0.0022 0.0648 0.000733
0.0022 0.065 0.000050
0.0022 0.0652 0.000083
0.0022 0.0654 0.000100
0.0022 0.0656 0.000100
0.0022 0.0658 0.000017
0.0022 0.066 0.000133
0.0022 0.0662 0.000050
0.0022 0.0664 0.000000
0.0022 0.0666 0.000050
0.0022 0.0668 0.000033
0.0022 0.067 0.000083
0.0022 0.0672 0.000200
0.0022 0.0674 0.000283
0.0022 0.0676 0.000133
0.0022 0.0678 0.000033
0.0022 0.068 0.000167
0.0022 0.0682 0.000133
0.0022 0.0684 0.000100
0.0022 0.0686 0.000067
0.0022 0.0688 0.000067
0.0022 0.069 0.000083
0.0022 0.0692 0.000067
0.0022 0.0694 0.000067
0.0022 0.0696 0.000100
0.0022 0.0698 0.000050
0.0022 0.07 0.000083
0.0022 0.0702 0.000033
0.0022 0.0704 0.000100
0.0022 0.0706 0.000050
0.0022 0.0708 0.000033
0.0022 0.071 0.000033
0.0022 0.0712 0.000050
0.0022 0.0714 0.000067
0.0022 0.0716 0.000083
0.0022 0.0718 0.000083
0.0022 0.072 0.000050
0.0022 0.0722 0.000017
0.0022 0.0724 0.000067
0.0022 0.0726 0.000017
0.0022 0.0728 0.000000
0.0022 0.073 0.000067
0.0022 0.0732 0.000100
0.0022 0.0734 0.000083
0.0022 0.0736 0.000133
0.0022 0.0738 0.000633
0.0022 0.074 0.000267
0.0022 0.0742 0.000150
0.0022 0.0744 0.000083
0.0022 0.0746 0.000100
0.0022 0.0748 0.000183
0.0022 0.075 0.000617
0.0022 0.0752 0.000233
0.0022 0.0754 0.000133
0.0022 0.0756 0.000067
0.0022 0.0758 0.000067
0.0022 0.076 0.000033
0.0022 0.0762 0.000067
0.0022 0.0764 0.000017
0.0022 0.0766 0.000050
0.0022 0.0768 0.000017
0.0022 0.077 0.000050
0.0022 0.0772 0.000033
0.0022 0.0774 0.000033
0.0022 0.0776 0.000033
0.0022 0.0778 0.000050
0.0022 0.078 0.000000
0.0022 0.0782 0.000050
0.0022 0.0784 0.000050
0.0022 0.0786 0.000100
0.0022 0.0788 0.000050
0.0022 0.079 0.000017
0.0022 0.0792 0.000000
0.0022 0.0794 0.000100
0.0022 0.0796 0.000067
0.0022 0.0798 0.000050
0.0022 0.08 0.000067
0.0022 0.0802 0.000067
0.0022 0.0804 0.000117
0.0022 0.0806 0.000117
0.0022 0.0808 0.000050
0.0022 0.081 0.000017
0.0022 0.0812 0.000050
0.0022 0.0814 0.000000
0.0022 0.0816 0.000000
0.0022 0.0818 0.000000
0.0022 0.082 0.000000
0.0022 0.0822 0.000000
0.0022 0.0824 0.000017
0.0022 0.0826 0.000033
0.0022 0.0828 0.000217
0.0022 0.083 0.000300
0.0022 0.0832 0.000033
0.0022 0.0834 0.000100
0.0022 0.0836 0.000033
0.0022 0.0838 0.000000
0.0022 0.084 0.000067
0.0022 0.0842 0.000033
0.0022 0.0844 0.000017
0.0022 0.0846 0.000033
0.0022 0.0848 0.000033
0.0022 0.085 0.000000
0.0022 0.0852 0.000017
0.0022 0.0854 0.000017
0.0022 0.0856 0.000050
0.0022 0.0858 0.000117
0.0022 0.086 0.000183
0.0022 0.0862 0.000683
0.0022 0.0864 0.000600
0.0022 0.0866 0.000183
0.0022 0.0868 0.000033
0.0022 0.087 0.000000
0.0022 0.0872 0.000100
0.0022 0.0874 0.000050
0.0022 0.0876 0.000033
0.0022 0.0878 0.000017
0.0022 0.088 0.000017
0.0022 0.0882 0.000117
0.0022 0.0884 0.000067
0.0022 0.0886 0.000050
0.0022 0.0888 0.000200
0.0022 0.089 0.000217
0.0022 0.0892 0.000117
0.0022 0.0894 0.000067
0.0022 0.0896 0.000133
0.0022 0.0898 0.000033
0.0022 0.09 0.000150
0.0022 0.0902 0.000050
0.0022 0.0904 0.000117
0.0022 0.0906 0.000033
0.0022 0.0908 0.000050
0.0022 0.091 0.000083
0.0022 0.0912 0.000033
0.0022 0.0914 0.000050
0.0022 0.0916 0.000050
0.0022 0.0918 0.000067
0.0022 0.092 0.000067
0.0022 0.0922 0.000000
0.0022 0.0924 0.000050
0.0022 0.0926 0.000033
0.0022 0.0928 0.000083
0.0022 0.093 0.000133
0.0022 0.0932 0.000183
0.0022 0.0934 0.000167
0.0022 0.0936 0.000050
0.0022 0.0938 0.000083
0.0022 0.094 0.000100
0.0022 0.0942 0.000067
0.0022 0.0944 0.000067
0.0022 0.0946 0.000083
0.0022 0.0948 0.000133
0.0022 0.095 0.000033
0.0022 0.0952 0.000083
0.0022 0.0954 0.000033
0.0022 0.0956 0.000017
0.0022 0.0958 0.000000
0.0022 0.096 0.000017
0.0022 0.0962 0.000000
0.0022 0.0964 0.000083
0.0022 0.0966 0.000067
0.0022 0.0968 0.000033
0.0022 0.097 0.000017
0.0022 0.0972 0.000000
0.0022 0.0974 0.000017
0.0022 0.0976 0.000067
0.0022 0.0978 0.000083
0.0022 0.098 0.000100
0.0022 0.0982 0.000067
0.0022 0.0984 0.000100
0.0022 0.0986 0.000033
0.0022 0.0988 0.000050
0.0022 0.099 0.000033
0.0022 0.0992 0.000017
0.0022 0.0994 0.000017
0.0022 0.0996 0.000000
0.0022 0.0998 0.000017
0.0022 0.1 0.000050
0.0022 0.1002 0.000017
0.0022 0.1004 0.000100
0.0022 0.1006 0.000033
0.0022 0.1008 0.000033
0.0022 0.101 0.000033
0.0022 0.1012 0.000017
0.0022 0.1014 0.000067
0.0022 0.1016 0.000033
0.0022 0.1018 0.000033
0.0022 0.102 0.000017
0.0022 0.1022 0.000033
0.0022 0.1024 0.000017
0.0022 0.1026 0.000050
0.0022 0.1028 0.000000
0.0022 0.103 0.000033
0.0022 0.1032 0.000017
0.0022 0.1034 0.000017
0.0022 0.1036 0.000050
0.0022 0.1038 0.000033
0.0022 0.104 0.000100
0.0022 0.1042 0.000100
0.0022 0.1044 0.000217
0.0022 0.1046 0.000500
0.0022 0.1048 0.000133
0.0022 0.105 0.000133
0.0022 0.1052 0.000100
0.0022 0.1054 0.000233
0.0022 0.1056 0.000617
0.0022 0.1058 0.000067
0.0022 0.106 0.000033
0.0022 0.1062 0.000050
0.0022 0.1064 0.000067
0.0022 0.1066 0.000117
0.0022 0.1068 0.000667
0.0022 0.107 0.000183
0.0022 0.1072 0.000083
0.0022 0.1074 0.000033
0.0022 0.1076 0.000033
0.0022 0.1078 0.000033
0.0022 0.108 0.000050
0.0022 0.1082 0.000083
0.0022 0.1084 0.000050
0.0022 0.1086 0.000183
0.0022 0.1088 0.000117
0.0022 0.109 0.000083
0.0022 0.1092 0.000083
0.0022 0.1094 0.000050
0.0022 0.1096 0.000050
0.0022 0.1098 0.000050
0.0022 0.11 0.000033
0.0022 0.1102 0.000083
0.0022 0.1104 0.000100
0.0022 0.1106 0.000033
0.0022 0.1108 0.000017
0.0022 0.111 0.000050
0.0022 0.1112 0.000017
0.0022 0.1114 0.000000
0.0022 0.1116 0.000017
0.0022 0.1118 0.000083
0.0022 0.112 0.000100
0.0022 0.1122 0.000050
0.0022 0.1124 0.000033
0.0022 0.1126 0.000033
0.0022 0.1128 0.000033
0.0022 0.113 0.000017
0.0022 0.1132 0.000017
0.0022 0.1134 0.000050
0.0022 0.1136 0.000067
0.0022 0.1138 0.000017
0.0022 0.114 0.000000
0.0022 0.1142 0.000033
0.0022 0.1144 0.000033
0.0022 0.1146 0.000050
0.0022 0.1148 0.000050
0.0022 0.115 0.000033
0.0022 0.1152 0.000000
0.0022 0.1154 0.000017
0.0022 0.1156 0.000017
0.0022 0.1158 0.000050
0.0022 0.116 0.000050
0.0022 0.1162 0.000067
0.0022 0.1164 0.000117
0.0022 0.1166 0.000133
0.0022 0.1168 0.000050
0.0022 0.117 0.000083
0.0022 0.1172 0.000017
0.0022 0.1174 0.000050
0.0022 0.1176 0.000017
0.0022 0.1178 0.000050
0.0022 0.118 0.000017
0.0022 0.1182 0.000033
0.0022 0.1184 0.000017
0.0022 0.1186 0.000083
0.0022 0.1188 0.000167
0.0022 0.119 0.000567
0.0022 0.1192 0.000117
0.0022 0.1194 0.000167
0.0022 0.1196 0.000033
0.0022 0.1198 0.000050
0.0022 0.12 0.000050
0.0022 0.1202 0.000100
0.0022 0.1204 0.000367
0.0022 0.1206 0.000317
0.0022 0.1208 0.000100
0.0022 0.121 0.000050
0.0022 0.1212 0.000033
0.0022 0.1214 0.000050
0.0022 0.1216 0.000083
0.0022 0.1218 0.000017
0.0022 0.122 0.000067
0.0022 0.1222 0.000117
0.0022 0.1224 0.000050
0.0022 0.1226 0.000000
0.0022 0.1228 0.000017
0.0022 0.123 0.000017
0.0022 0.1232 0.000017
0.0022 0.1234 0.000017
0.0022 0.1236 0.000100
0.0022 0.1238 0.000067
0.0022 0.124 0.000000
0.0022 0.1242 0.000000
0.0022 0.1244 0.000000
0.0022 0.1246 0.000000
0.0022 0.1248 0.000017
0.0022 0.125 0.000017
0.0022 0.1252 0.000017
0.0022 0.1254 0.000017
0.0022 0.1256 0.000050
0.0022 0.1258 0.000033
0.0022 0.126 0.000017
0.0022 0.1262 0.000067
0.0022 0.1264 0.000067
0.0022 0.1266 0.000183
0.0022 0.1268 0.000017
0.0022 0.127 0.000000
0.0022 0.1272 0.000067
0.0022 0.1274 0.000017
0.0022 0.1276 0.000050
0.0022 0.1278 0.000017
0.0022 0.128 0.000000
0.0022 0.1282 0.000017
0.0022 0.1284 0.000050
0.0022 0.1286 0.000033
0.0022 0.1288 0.000050
0.0022 0.129 0.000033
0.0022 0.1292 0.000000
0.0022 0.1294 0.000067
0.0022 0.1296 0.000167
0.0022 0.1298 0.000067
0.0022 0.13 0.000067
0.0022 0.1302 0.000000
0.0022 0.1304 0.000083
0.0022 0.1306 0.000083
0.0022 0.1308 0.000133
0.0022 0.131 0.000200
0.0022 0.1312 0.000033
0.0022 0.1314 0.000033
0.0022 0.1316 0.000033
0.0022 0.1318 0.000083
0.0022 0.132 0.000450
0.0022 0.1322 0.000250
0.0022 0.1324 0.000217
0.0022 0.1326 0.000683
0.0022 0.1328 0.000167
0.0022 0.133 0.000050
0.0022 0.1332 0.000050
0.0022 0.1334 0.000033
0.0022 0.1336 0.000033
0.0022 0.1338 0.000033
0.0022 0.134 0.000050
0.0022 0.1342 0.000000
0.0022 0.1344 0.000017
0.0022 0.1346 0.000217
0.0022 0.1348 0.000017
0.0022 0.135 0.000067
0.0022 0.1352 0.000050
0.0022 0.1354 0.000033
0.0022 0.1356 0.000033
0.0022 0.1358 0.000017
0.0022 0.136 0.000017
0.0022 0.1362 0.000050
0.0022 0.1364 0.000050
0.0022 0.1366 0.000083
0.0022 0.1368 0.000050
0.0022 0.137 0.000050
0.0022 0.1372 0.000067
0.0022 0.1374 0.000050
0.0022 0.1376 0.000067
0.0022 0.1378 0.000133
0.0022 0.138 0.000617
0.0022 0.1382 0.000133
0.0022 0.1384 0.000050
0.0022 0.1386 0.000000
0.0022 0.1388 0.000133
0.0022 0.139 0.000133
0.0022 0.1392 0.000067
0.0022 0.1394 0.000133
0.0022 0.1396 0.000217
0.0022 0.1398 0.000117
0.0022 0.14 0.000067
0.0022 0.1402 0.000033
0.0022 0.1404 0.000050
0.0022 0.1406 0.000050
0.0022 0.1408 0.000000
0.0022 0.141 0.000033
0.0022 0.1412 0.000067
0.0022 0.1414 0.000100
0.0022 0.1416 0.000083
0.0022 0.1418 0.000150
0.0022 0.142 0.000150
0.0022 0.1422 0.000117
0.0022 0.1424 0.000100
0.0022 0.1426 0.000100
0.0022 0.1428 0.000033
0.0022 0.143 0.000067
0.0022 0.1432 0.000150
0.0022 0.1434 0.000167
0.0022 0.1436 0.000117
0.0022 0.1438 0.000083
0.0022 0.144 0.000117
0.0022 0.1442 0.000117
0.0022 0.1444 0.000050
0.0022 0.1446 0.000050
0.0022 0.1448 0.000083
0.0022 0.145 0.000017
0.0022 0.1452 0.000050
0.0022 0.1454 0.000050
0.0022 0.1456 0.000167
0.0022 0.1458 0.000167
0.0022 0.146 0.000150
0.0022 0.1462 0.000067
0.0022 0.1464 0.000067
0.0022 0.1466 0.000050
0.0022 0.1468 0.000017
0.0022 0.147 0.000000
0.0022 0.1472 0.000050
0.0022 0.1474 0.000050
0.0022 0.1476 0.000050
0.0022 0.1478 0.000083
0.0022 0.148 0.000067
0.0022 0.1482 0.000050
0.0022 0.1484 0.000083
0.0022 0.1486 0.000150
0.0022 0.1488 0.000117
0.0022 0.149 0.000183
0.0022 0.1492 0.000417
0.0022 0.1494 0.000100
0.0022 0.1496 0.000050
0.0022 0.1498 0.000033
0.0022 0.15 0.000067
0.0022 0.1502 0.000000
0.0022 0.1504 0.000033
0.0022 0.1506 0.000050
0.0022 0.1508 0.000050
0.0022 0.151 0.000767
0.0022 0.1512 0.000183
0.0022 0.1514 0.000100
0.0022 0.1516 0.000067
0.0022 0.1518 0.000033
0.0022 0.152 0.000050
0.0022 0.1522 0.000033
0.0022 0.1524 0.000033
0.0022 0.1526 0.000017
0.0022 0.1528 0.000017
0.0022 0.153 0.000033
0.0022 0.1532 0.000017
0.0022 0.1534 0.000033
0.0022 0.1536 0.000067
0.0022 0.1538 0.000017
0.0022 0.154 0.000017
0.0022 0.1542 0.000083
0.0022 0.1544 0.000067
0.0022 0.1546 0.000083
0.0022 0.1548 0.000067
0.0022 0.155 0.000017
0.0022 0.1552 0.000067
0.0022 0.1554 0.000133
0.0022 0.1556 0.000167
0.0022 0.1558 0.000083
0.0022 0.156 0.000217
0.0022 0.1562 0.000200
0.0022 0.1564 0.000067
0.0022 0.1566 0.000167
0.0022 0.1568 0.000150
0.0022 0.157 0.000183
0.0022 0.1572 0.000200
0.0022 0.1574 0.000283
0.0022 0.1576 0.000050
0.0022 0.1578 0.000067
0.0022 0.158 0.000017
0.0022 0.1582 0.000033
0.0022 0.1584 0.000150
0.0022 0.1586 0.000183
0.0022 0.1588 0.000083
0.0022 0.159 0.000250
0.0022 0.1592 0.000183
0.0022 0.1594 0.000117
0.0022 0.1596 0.000183
0.0022 0.1598 0.000100
0.0022 0.16 0.000033
0.0022 0.1602 0.000100
0.0022 0.1604 0.000150
0.0022 0.1606 0.000150
0.0022 0.1608 0.000300
0.0022 0.161 0.000233
0.0022 0.1612 0.000117
0.0022 0.1614 0.000050
0.0022 0.1616 0.000150
0.0022 0.1618 0.000167
0.0022 0.162 0.000083
0.0022 0.1622 0.000033
0.0022 0.1624 0.000050
0.0022 0.1626 0.000017
0.0022 0.1628 0.000050
0.0022 0.163 0.000067
0.0022 0.1632 0.000050
0.0022 0.1634 0.000050
0.0022 0.1636 0.000033
0.0022 0.1638 0.000033
0.0022 0.164 0.000067
0.0022 0.1642 0.000067
0.0022 0.1644 0.000100
0.0022 0.1646 0.000067
0.0022 0.1648 0.000083
0.0022 0.165 0.000067
0.0022 0.1652 0.000100
0.0022 0.1654 0.000183
0.0022 0.1656 0.000100
0.0022 0.1658 0.000050
0.0022 0.166 0.000067
0.0022 0.1662 0.000033
0.0022 0.1664 0.000150
0.0022 0.1666 0.000050
0.0022 0.1668 0.000100
0.0022 0.167 0.000100
0.0022 0.1672 0.000067
0.0022 0.1674 0.000133
0.0022 0.1676 0.000167
0.0022 0.1678 0.000067
0.0022 0.168 0.000167
0.0022 0.1682 0.000033
0.0022 0.1684 0.000033
0.0022 0.1686 0.000083
0.0022 0.1688 0.000150
0.0022 0.169 0.000167
0.0022 0.1692 0.000017
0.0022 0.1694 0.000083
0.0022 0.1696 0.000050
0.0022 0.1698 0.000067
0.0022 0.17 0.000033
0.0022 0.1702 0.000050
0.0022 0.1704 0.000067
0.0022 0.1706 0.000117
0.0022 0.1708 0.000267
0.0022 0.171 0.000683
0.0022 0.1712 0.000167
0.0022 0.1714 0.000117
0.0022 0.1716 0.000083
0.0022 0.1718 0.000050
0.0022 0.172 0.000083
0.0022 0.1722 0.000067
0.0022 0.1724 0.000017
0.0022 0.1726 0.000067
0.0022 0.1728 0.000033
0.0022 0.173 0.000083
0.0022 0.1732 0.000983
0.0022 0.1734 0.000250
0.0022 0.1736 0.000083
0.0022 0.1738 0.000100
0.0022 0.174 0.000150
0.0022 0.1742 0.000117
0.0022 0.1744 0.000067
0.0022 0.1746 0.000267
0.0022 0.1748 0.000200
0.0022 0.175 0.000400
0.0022 0.1752 0.000150
0.0022 0.1754 0.000167
0.0022 0.1756 0.000167
0.0022 0.1758 0.000150
0.0022 0.176 0.000033
0.0022 0.1762 0.000067
0.0022 0.1764 0.000017
0.0022 0.1766 0.000033
0.0022 0.1768 0.000000
0.0022 0.177 0.000000
0.0022 0.1772 0.000033
0.0022 0.1774 0.000150
0.0022 0.1776 0.000083
0.0022 0.1778 0.000350
0.0022 0.178 0.000100
0.0022 0.1782 0.000067
0.0022 0.1784 0.000100
0.0022 0.1786 0.000067
0.0022 0.1788 0.000183
0.0022 0.179 0.000033
0.0022 0.1792 0.000000
0.0022 0.1794 0.000083
0.0022 0.1796 0.000083
0.0022 0.1798 0.000050
0.0022 0.18 0.000050
0.0022 0.1802 0.000100
0.0022 0.1804 0.000133
0.0022 0.1806 0.000133
0.0022 0.1808 0.000133
0.0022 0.181 0.000067
0.0022 0.1812 0.000017
0.0022 0.1814 0.000067
0.0022 0.1816 0.000017
0.0022 0.1818 0.000017
0.0022 0.182 0.000067
0.0022 0.1822 0.000067
0.0022 0.1824 0.000050
0.0022 0.1826 0.000050
0.0022 0.1828 0.000067
0.0022 0.183 0.000083
0.0022 0.1832 0.000017
0.0022 0.1834 0.000067
0.0022 0.1836 0.000033
0.0022 0.1838 0.000050
0.0022 0.184 0.000083
0.0022 0.1842 0.000033
0.0022 0.1844 0.000067
0.0022 0.1846 0.000100
0.0022 0.1848 0.000050
0.0022 0.185 0.000033
0.0022 0.1852 0.000067
0.0022 0.1854 0.000017
0.0022 0.1856 0.000050
0.0022 0.1858 0.000067
0.0022 0.186 0.000033
0.0022 0.1862 0.000017
0.0022 0.1864 0.000017
0.0022 0.1866 0.000017
0.0022 0.1868 0.000117
0.0022 0.187 0.000100
0.0022 0.1872 0.000683
0.0022 0.1874 0.000167
0.0022 0.1876 0.000033
0.0022 0.1878 0.000083
0.0022 0.188 0.000017
0.0022 0.1882 0.000017
0.0022 0.1884 0.000083
0.0022 0.1886 0.000100
0.0022 0.1888 0.000050
0.0022 0.189 0.000133
0.0022 0.1892 0.000050
0.0022 0.1894 0.000150
0.0022 0.1896 0.000150
0.0022 0.1898 0.000067
0.0022 0.19 0.000067
0.0022 0.1902 0.000183
0.0022 0.1904 0.000100
0.0022 0.1906 0.000133
0.0022 0.1908 0.000183
0.0022 0.191 0.000117
0.0022 0.1912 0.000150
0.0022 0.1914 0.000400
0.0022 0.1916 0.000200
0.0022 0.1918 0.000933
0.0022 0.192 0.000367
0.0022 0.1922 0.000700
0.0022 0.1924 0.000200
0.0022 0.1926 0.000233
0.0022 0.1928 0.000100
0.0022 0.193 0.000050
0.0022 0.1932 0.000033
0.0022 0.1934 0.000017
0.0022 0.1936 0.000017
0.0022 0.1938 0.000083
0.0022 0.194 0.000050
0.0022 0.1942 0.000050
0.0022 0.1944 0.000100
0.0022 0.1946 0.000017
0.0022 0.1948 0.000067
0.0022 0.195 0.000017
0.0022 0.1952 0.000100
0.0022 0.1954 0.000200
0.0022 0.1956 0.000233
0.0022 0.1958 0.000117
0.0022 0.196 0.000067
0.0022 0.1962 0.000117
0.0022 0.1964 0.000217
0.0022 0.1966 0.000067
0.0022 0.1968 0.000017
0.0022 0.197 0.000083
0.0022 0.1972 0.000117
0.0022 0.1974 0.000033
0.0022 0.1976 0.000067
0.0022 0.1978 0.000117
0.0022 0.198 0.000067
0.0022 0.1982 0.000067
0.0022 0.1984 0.000050
0.0022 0.1986 0.000017
0.0022 0.1988 0.000050
0.0022 0.199 0.000033
0.0022 0.1992 0.000000
0.0022 0.1994 0.000067
0.0022 0.1996 0.000150
0.0022 0.1998 0.000017
0.0022 0.2 0.000017
0.0022 0.2002 0.000050
0.0022 0.2004 0.000033
0.0022 0.2006 0.000017
0.0022 0.2008 0.000017
0.0022 0.201 0.000067
0.0022 0.2012 0.000083
0.0022 0.2014 0.000017
0.0022 0.2016 0.000033
0.0022 0.2018 0.000050
0.0022 0.202 0.000017
0.0022 0.2022 0.000033
0.0022 0.2024 0.000033
0.0022 0.2026 0.000017
0.0022 0.2028 0.000017
0.0022 0.203 0.000000
0.0022 0.2032 0.000000
0.0022 0.2034 0.000117
0.0022 0.2036 0.000100
0.0022 0.2038 0.000067
0.0022 0.204 0.000100
0.0022 0.2042 0.000200
0.0022 0.2044 0.000600
0.0022 0.2046 0.000100
0.0022 0.2048 0.000017
0.0022 0.205 0.000067
0.0022 0.2052 0.000083
0.0022 0.2054 0.000050
0.0022 0.2056 0.000033
0.0022 0.2058 0.000017
0.0022 0.206 0.000017
0.0022 0.2062 0.000017
0.0022 0.2064 0.000017
0.0022 0.2066 0.000000
0.0022 0.2068 0.000000
0.0022 0.207 0.000050
0.0022 0.2072 0.000117
0.0022 0.2074 0.000033
0.0022 0.2076 0.000083
0.0022 0.2078 0.000150
0.0022 0.208 0.000067
0.0022 0.2082 0.000100
0.0022 0.2084 0.000050
0.0022 0.2086 0.000117
0.0022 0.2088 0.000067
0.0022 0.209 0.000100
0.0022 0.2092 0.000033
0.0022 0.2094 0.000017
0.0022 0.2096 0.000117
0.0022 0.2098 0.000483
0.0022 0.21 0.000083
0.0022 0.2102 0.000067
0.0022 0.2104 0.000017
0.0022 0.2106 0.000067
0.0022 0.2108 0.000083
0.0022 0.211 0.000000
0.0022 0.2112 0.000017
0.0022 0.2114 0.000017
0.0022 0.2116 0.000033
0.0022 0.2118 0.000017
0.0022 0.212 0.000050
0.0022 0.2122 0.000000
0.0022 0.2124 0.000033
0.0022 0.2126 0.000067
0.0022 0.2128 0.000033
0.0022 0.213 0.000067
0.0022 0.2132 0.000017
0.0022 0.2134 0.000083
0.0022 0.2136 0.000050
0.0022 0.2138 0.000033
0.0022 0.214 0.000017
0.0022 0.2142 0.000017
0.0022 0.2144 0.000000
0.0022 0.2146 0.000033
0.0022 0.2148 0.000033
0.0022 0.215 0.000033
0.0022 0.2152 0.000017
0.0022 0.2154 0.000050
0.0022 0.2156 0.000083
0.0022 0.2158 0.000167
0.0022 0.216 0.000000
0.0022 0.2162 0.000067
0.0022 0.2164 0.000067
0.0022 0.2166 0.000083
0.0022 0.2168 0.000067
0.0022 0.217 0.000100
0.0022 0.2172 0.000067
0.0022 0.2174 0.000100
0.0022 0.2176 0.000067
0.0022 0.2178 0.000050
0.0022 0.218 0.000067
0.0022 0.2182 0.000083
0.0022 0.2184 0.000133
0.0022 0.2186 0.000100
0.0022 0.2188 0.000083
0.0022 0.219 0.000233
0.0022 0.2192 0.000217
0.0022 0.2194 0.000683
0.0022 0.2196 0.000800
0.0022 0.2198 0.000067
0.0022 0.22 0.000067
0.0022 0.2202 0.000033
0.0022 0.2204 0.000050
0.0022 0.2206 0.000017
0.0022 0.2208 0.000017
0.0022 0.221 0.000067
0.0022 0.2212 0.000033
0.0022 0.2214 0.000100
0.0022 0.2216 0.000283
0.0022 0.2218 0.000017
0.0022 0.222 0.000050
0.0022 0.2222 0.000067
0.0022 0.2224 0.000050
0.0022 0.2226 0.000067
0.0022 0.2228 0.000033
0.0022 0.223 0.000050
0.0022 0.2232 0.000033
0.0022 0.2234 0.000017
0.0022 0.2236 0.000017
0.0022 0.2238 0.000000
0.0022 0.224 0.000033
0.0022 0.2242 0.000000
0.0022 0.2244 0.000017
0.0022 0.2246 0.000083
0.0022 0.2248 0.000083
0.0022 0.225 0.000100
0.0022 0.2252 0.000050
0.0022 0.2254 0.000000
0.0022 0.2256 0.000017
0.0022 0.2258 0.000000
0.0022 0.226 0.000000
0.0022 0.2262 0.000017
0.0022 0.2264 0.000017
0.0022 0.2266 0.000017
0.0022 0.2268 0.000033
0.0022 0.227 0.000033
0.0022 0.2272 0.000017
0.0022 0.2274 0.000017
0.0022 0.2276 0.000017
0.0022 0.2278 0.000000
0.0022 0.228 0.000033
0.0022 0.2282 0.000017
0.0022 0.2284 0.000017
0.0022 0.2286 0.000100
0.0022 0.2288 0.000033
0.0022 0.229 0.000033
0.0022 0.2292 0.000000
0.0022 0.2294 0.000050
0.0022 0.2296 0.000117
0.0022 0.2298 0.000100
0.0022 0.23 0.000033
0.0022 0.2302 0.000117
0.0022 0.2304 0.000083
0.0022 0.2306 0.000117
0.0022 0.2308 0.000083
0.0022 0.231 0.000167
0.0022 0.2312 0.000117
0.0022 0.2314 0.000167
0.0022 0.2316 0.000217
0.0022 0.2318 0.000017
0.0022 0.232 0.000017
0.0022 0.2322 0.000050
0.0022 0.2324 0.000167
0.0022 0.2326 0.000817
0.0022 0.2328 0.000133
0.0022 0.233 0.000133
0.0022 0.2332 0.000117
0.0022 0.2334 0.000050
0.0022 0.2336 0.000033
0.0022 0.2338 0.000083
0.0022 0.234 0.000083
0.0022 0.2342 0.000050
0.0022 0.2344 0.000033
0.0022 0.2346 0.000033
0.0022 0.2348 0.000033
0.0022 0.235 0.000067
0.0022 0.2352 0.000000
0.0022 0.2354 0.000033
0.0022 0.2356 0.000083
0.0022 0.2358 0.000067
0.0022 0.236 0.000067
0.0022 0.2362 0.000100
0.0022 0.2364 0.000017
0.0022 0.2366 0.000017
0.0022 0.2368 0.000050
0.0022 0.237 0.000033
0.0022 0.2372 0.000083
0.0022 0.2374 0.000050
0.0022 0.2376 0.000067
0.0022 0.2378 0.000017
0.0022 0.238 0.000083
0.0022 0.2382 0.000050
0.0022 0.2384 0.000033
0.0022 0.2386 0.000050
0.0022 0.2388 0.000017
0.0022 0.239 0.000050
0.0022 0.2392 0.000000
0.0022 0.2394 0.000033
0.0022 0.2396 0.000000
0.0022 0.2398 0.000000
0.0022 0.24 0.000050
0.0022 0.2402 0.000033
0.0022 0.2404 0.000033
0.0022 0.2406 0.000033
0.0022 0.2408 0.000033
0.0022 0.241 0.000017
0.0022 0.2412 0.000033
0.0022 0.2414 0.000017
0.0022 0.2416 0.000000
0.0022 0.2418 0.000017
0.0022 0.242 0.000050
0.0022 0.2422 0.000017
0.0022 0.2424 0.000017
0.0022 0.2426 0.000000
0.0022 0.2428 0.000000
0.0022 0.243 0.000050
0.0022 0.2432 0.000000
0.0022 0.2434 0.000017
0.0022 0.2436 0.000067
0.0022 0.2438 0.000033
0.0022 0.244 0.000033
0.0022 0.2442 0.000033
0.0022 0.2444 0.000017
0.0022 0.2446 0.000050
0.0022 0.2448 0.000067
0.0022 0.245 0.000050
0.0022 0.2452 0.000017
0.0022 0.2454 0.000000
0.0022 0.2456 0.000000
0.0022 0.2458 0.000083
0.0022 0.246 0.000050
0.0022 0.2462 0.000067
0.0022 0.2464 0.000150
0.0022 0.2466 0.000033
0.0022 0.2468 0.000017
0.0022 0.247 0.000100
0.0022 0.2472 0.000083
0.0022 0.2474 0.000033
0.0022 0.2476 0.000017
0.0022 0.2478 0.000033
0.0022 0.248 0.000033
0.0022 0.2482 0.000017
0.0022 0.2484 0.000017
0.0022 0.2486 0.000000
0.0022 0.2488 0.000033
0.0022 0.249 0.000000
0.0022 0.2492 0.000033
0.0022 0.2494 0.000017
0.0022 0.2496 0.000033
0.0022 0.2498 0.000083
0.0024 0 0.004650
0.0024 0.0002 0.005367
0.0024 0.0004 0.006867
0.0024 0.0006 0.008083
0.0024 0.0008 0.007267
0.0024 0.001 0.009850
0.0024 0.0012 0.010133
0.0024 0.0014 0.015533
0.0024 0.0016 0.020817
0.0024 0.0018 0.027517
0.0024 0.002 0.069100
0.0024 0.0022 0.323817
0.0024 0.0024 0.000000
0.0024 0.0026 0.320783
0.0024 0.0028 0.057667
0.0024 0.003 0.033250
0.0024 0.0032 0.024767
0.0024 0.0034 0.014350
0.0024 0.0036 0.011550
0.0024 0.0038 0.013467
0.0024 0.004 0.011333
0.0024 0.0042 0.006833
0.0024 0.0044 0.006250
0.0024 0.0046 0.003267
0.0024 0.0048 0.005850
0.0024 0.005 0.006167
0.0024 0.0052 0.005317
0.0024 0.0054 0.005233
0.0024 0.0056 0.003183
0.0024 0.0058 0.001283
0.0024 0.006 0.002183
0.0024 0.0062 0.002100
0.0024 0.0064 0.001317
0.0024 0.0066 0.000717
0.0024 0.0068 0.000700
0.0024 0.007 0.000950
0.0024 0.0072 0.000450
0.0024 0.0074 0.000617
0.0024 0.0076 0.000283
0.0024 0.0078 0.000317
0.0024 0.008 0.000183
0.0024 0.0082 0.000117
0.0024 0.0084 0.000333
0.0024 0.0086 0.000300
0.0024 0.0088 0.000183
0.0024 0.009 0.001133
0.0024 0.0092 0.000367
0.0024 0.0094 0.000183
0.0024 0.0096 0.000500
0.0024 0.0098 0.000833
0.0024 0.01 0.000250
0.0024 0.0102 0.000817
0.0024 0.0104 0.000483
0.0024 0.0106 0.000300
0.0024 0.0108 0.000217
0.0024 0.011 0.000217
0.0024 0.0112 0.001333
0.0024 0.0114 0.000300
0.0024 0.0116 0.000300
0.0024 0.0118 0.000417
0.0024 0.012 0.000283
0.0024 0.0122 0.000317
0.0024 0.0124 0.000933
0.0024 0.0126 0.000633
0.0024 0.0128 0.000250
0.0024 0.013 0.000150
0.0024 0.0132 0.000150
0.0024 0.0134 0.000433
0.0024 0.0136 0.000367
0.0024 0.0138 0.000683
0.0024 0.014 0.000067
0.0024 0.0142 0.000083
0.0024 0.0144 0.000100
0.0024 0.0146 0.000200
0.0024 0.0148 0.000300
0.0024 0.015 0.000400
0.0024 0.0152 0.000683
0.0024 0.0154 0.000317
0.0024 0.0156 0.000250
0.0024 0.0158 0.000100
0.0024 0.016 0.000483
0.0024 0.0162 0.000383
0.0024 0.0164 0.000400
0.0024 0.0166 0.000167
0.0024 0.0168 0.000100
0.0024 0.017 0.000150
0.0024 0.0172 0.000133
0.0024 0.0174 0.000250
0.0024 0.0176 0.000333
0.0024 0.0178 0.000167
0.0024 0.018 0.000300
0.0024 0.0182 0.000800
0.0024 0.0184 0.000200
0.0024 0.0186 0.000183
0.0024 0.0188 0.000183
0.0024 0.019 0.000183
0.0024 0.0192 0.000150
0.0024 0.0194 0.000467
0.0024 0.0196 0.000667
0.0024 0.0198 0.000233
0.0024 0.02 0.000417
0.0024 0.0202 0.000117
0.0024 0.0204 0.000233
0.0024 0.0206 0.000100
0.0024 0.0208 0.000217
0.0024 0.021 0.000200
0.0024 0.0212 0.000117
0.0024 0.0214 0.000100
0.0024 0.0216 0.000150
0.0024 0.0218 0.000467
0.0024 0.022 0.001117
0.0024 0.0222 0.000450
0.0024 0.0224 0.001000
0.0024 0.0226 0.000567
0.0024 0.0228 0.000350
0.0024 0.023 0.000683
0.0024 0.0232 0.000267
0.0024 0.0234 0.001017
0.0024 0.0236 0.000450
0.0024 0.0238 0.000283
0.0024 0.024 0.000117
0.0024 0.0242 0.001000
0.0024 0.0244 0.000200
0.0024 0.0246 0.000117
0.0024 0.0248 0.000067
0.0024 0.025 0.000150
0.0024 0.0252 0.000200
0.0024 0.0254 0.000200
0.0024 0.0256 0.000167
0.0024 0.0258 0.000250
0.0024 0.026 0.000183
0.0024 0.0262 0.000083
0.0024 0.0264 0.000183
0.0024 0.0266 0.000117
0.0024 0.0268 0.000633
0.0024 0.027 0.000200
0.0024 0.0272 0.000217
0.0024 0.0274 0.000067
0.0024 0.0276 0.000067
0.0024 0.0278 0.000117
0.0024 0.028 0.000150
0.0024 0.0282 0.000533
0.0024 0.0284 0.000150
0.0024 0.0286 0.000133
0.0024 0.0288 0.000167
0.0024 0.029 0.000167
0.0024 0.0292 0.000117
0.0024 0.0294 0.000050
0.0024 0.0296 0.000150
0.0024 0.0298 0.000100
0.0024 0.03 0.000233
0.0024 0.0302 0.000500
0.0024 0.0304 0.000133
0.0024 0.0306 0.000133
0.0024 0.0308 0.000067
0.0024 0.031 0.000033
0.0024 0.0312 0.000033
0.0024 0.0314 0.000117
0.0024 0.0316 0.000117
0.0024 0.0318 0.000050
0.0024 0.032 0.000100
0.0024 0.0322 0.000233
0.0024 0.0324 0.000050
0.0024 0.0326 0.000117
0.0024 0.0328 0.000150
0.0024 0.033 0.000117
0.0024 0.0332 0.000450
0.0024 0.0334 0.000167
0.0024 0.0336 0.000083
0.0024 0.0338 0.000133
0.0024 0.034 0.000050
0.0024 0.0342 0.000017
0.0024 0.0344 0.000017
0.0024 0.0346 0.000083
0.0024 0.0348 0.000033
0.0024 0.035 0.000150
0.0024 0.0352 0.000083
0.0024 0.0354 0.000233
0.0024 0.0356 0.000133
0.0024 0.0358 0.000133
0.0024 0.036 0.000050
0.0024 0.0362 0.000150
0.0024 0.0364 0.000200
0.0024 0.0366 0.000083
0.0024 0.0368 0.000033
0.0024 0.037 0.000033
0.0024 0.0372 0.000050
0.0024 0.0374 0.000067
0.0024 0.0376 0.000100
0.0024 0.0378 0.000117
0.0024 0.038 0.000117
0.0024 0.0382 0.000100
0.0024 0.0384 0.000133
0.0024 0.0386 0.000083
0.0024 0.0388 0.000033
0.0024 0.039 0.000083
0.0024 0.0392 0.000100
0.0024 0.0394 0.000083
0.0024 0.0396 0.000133
0.0024 0.0398 0.000033
0.0024 0.04 0.000133
0.0024 0.0402 0.000050
0.0024 0.0404 0.000067
0.0024 0.0406 0.000017
0.0024 0.0408 0.000033
0.0024 0.041 0.000067
0.0024 0.0412 0.000050
0.0024 0.0414 0.000050
0.0024 0.0416 0.000083
0.0024 0.0418 0.000133
0.0024 0.042 0.000133
0.0024 0.0422 0.000183
0.0024 0.0424 0.000433
0.0024 0.0426 0.000167
0.0024 0.0428 0.000067
0.0024 0.043 0.000100
0.0024 0.0432 0.000083
0.0024 0.0434 0.000067
0.0024 0.0436 0.000117
0.0024 0.0438 0.000200
0.0024 0.044 0.000183
0.0024 0.0442 0.000250
0.0024 0.0444 0.000117
0.0024 0.0446 0.000167
0.0024 0.0448 0.000017
0.0024 0.045 0.000000
0.0024 0.0452 0.000033
0.0024 0.0454 0.000067
0.0024 0.0456 0.000167
0.0024 0.0458 0.000083
0.0024 0.046 0.000050
0.0024 0.0462 0.000017
0.0024 0.0464 0.000117
0.0024 0.0466 0.000067
0.0024 0.0468 0.000100
0.0024 0.047 0.000100
0.0024 0.0472 0.000100
0.0024 0.0474 0.000083
0.0024 0.0476 0.000117
0.0024 0.0478 0.000050
0.0024 0.048 0.000067
0.0024 0.0482 0.000133
0.0024 0.0484 0.000117
0.0024 0.0486 0.000200
0.0024 0.0488 0.000150
0.0024 0.049 0.000067
0.0024 0.0492 0.000033
0.0024 0.0494 0.000067
0.0024 0.0496 0.000050
0.0024 0.0498 0.000050
0.0024 0.05 0.000217
0.0024 0.0502 0.000183
0.0024 0.0504 0.000150
0.0024 0.0506 0.000167
0.0024 0.0508 0.000150
0.0024 0.051 0.000083
0.0024 0.0512 0.000133
0.0024 0.0514 0.000150
0.0024 0.0516 0.000050
0.0024 0.0518 0.000083
0.0024 0.052 0.000100
0.0024 0.0522 0.000083
0.0024 0.0524 0.000083
0.0024 0.0526 0.000183
0.0024 0.0528 0.000200
0.0024 0.053 0.000083
0.0024 0.0532 0.000350
0.0024 0.0534 0.000433
0.0024 0.0536 0.000133
0.0024 0.0538 0.000217
0.0024 0.054 0.000383
0.0024 0.0542 0.000117
0.0024 0.0544 0.000233
0.0024 0.0546 0.000117
0.0024 0.0548 0.000067
0.0024 0.055 0.000017
0.0024 0.0552 0.000050
0.0024 0.0554 0.000117
0.0024 0.0556 0.000017
0.0024 0.0558 0.000067
0.0024 0.056 0.000050
0.0024 0.0562 0.000050
0.0024 0.0564 0.000033
0.0024 0.0566 0.000117
0.0024 0.0568 0.000067
0.0024 0.057 0.000033
0.0024 0.0572 0.000033
0.0024 0.0574 0.000067
0.0024 0.0576 0.000017
0.0024 0.0578 0.000050
0.0024 0.058 0.000067
0.0024 0.0582 0.000050
0.0024 0.0584 0.000017
0.0024 0.0586 0.000017
0.0024 0.0588 0.000033
0.0024 0.059 0.000033
0.0024 0.0592 0.000033
0.0024 0.0594 0.000050
0.0024 0.0596 0.000050
0.0024 0.0598 0.000017
0.0024 0.06 0.000000
0.0024 0.0602 0.000050
0.0024 0.0604 0.000083
0.0024 0.0606 0.000100
0.0024 0.0608 0.000050
0.0024 0.061 0.000067
0.0024 0.0612 0.000000
0.0024 0.0614 0.000017
0.0024 0.0616 0.000033
0.0024 0.0618 0.000050
0.0024 0.062 0.000017
0.0024 0.0622 0.000083
0.0024 0.0624 0.000083
0.0024 0.0626 0.000150
0.0024 0.0628 0.000050
0.0024 0.063 0.000050
0.0024 0.0632 0.000033
0.0024 0.0634 0.000067
0.0024 0.0636 0.000300
0.0024 0.0638 0.000117
0.0024 0.064 0.000017
0.0024 0.0642 0.000100
0.0024 0.0644 0.000167
0.0024 0.0646 0.000167
0.0024 0.0648 0.000833
0.0024 0.065 0.000133
0.0024 0.0652 0.000067
0.0024 0.0654 0.000100
0.0024 0.0656 0.000150
0.0024 0.0658 0.000033
0.0024 0.066 0.000067
0.0024 0.0662 0.000033
0.0024 0.0664 0.000067
0.0024 0.0666 0.000067
0.0024 0.0668 0.000017
0.0024 0.067 0.000000
0.0024 0.0672 0.000083
0.0024 0.0674 0.000083
0.0024 0.0676 0.000050
0.0024 0.0678 0.000083
0.0024 0.068 0.000100
0.0024 0.0682 0.000083
0.0024 0.0684 0.000083
0.0024 0.0686 0.000067
0.0024 0.0688 0.000033
0.0024 0.069 0.000117
0.0024 0.0692 0.000067
0.0024 0.0694 0.000083
0.0024 0.0696 0.000033
0.0024 0.0698 0.000033
0.0024 0.07 0.000067
0.0024 0.0702 0.000000
0.0024 0.0704 0.000117
0.0024 0.0706 0.000083
0.0024 0.0708 0.000033
0.0024 0.071 0.000050
0.0024 0.0712 0.000050
0.0024 0.0714 0.000033
0.0024 0.0716 0.000100
0.0024 0.0718 0.000000
0.0024 0.072 0.000033
0.0024 0.0722 0.000033
0.0024 0.0724 0.000033
0.0024 0.0726 0.000033
0.0024 0.0728 0.000117
0.0024 0.073 0.000033
0.0024 0.0732 0.000067
0.0024 0.0734 0.000033
0.0024 0.0736 0.000117
0.0024 0.0738 0.000150
0.0024 0.074 0.000217
0.0024 0.0742 0.000033
0.0024 0.0744 0.000017
0.0024 0.0746 0.000033
0.0024 0.0748 0.000117
0.0024 0.075 0.000183
0.0024 0.0752 0.000033
0.0024 0.0754 0.000067
0.0024 0.0756 0.000033
0.0024 0.0758 0.000033
0.0024 0.076 0.000017
0.0024 0.0762 0.000133
0.0024 0.0764 0.000167
0.0024 0.0766 0.000100
0.0024 0.0768 0.000017
0.0024 0.077 0.000050
0.0024 0.0772 0.000100
0.0024 0.0774 0.000067
0.0024 0.0776 0.000017
0.0024 0.0778 0.000033
0.0024 0.078 0.000017
0.0024 0.0782 0.000017
0.0024 0.0784 0.000283
0.0024 0.0786 0.000700
0.0024 0.0788 0.000133
0.0024 0.079 0.000017
0.0024 0.0792 0.000017
0.0024 0.0794 0.000083
0.0024 0.0796 0.000033
0.0024 0.0798 0.000050
0.0024 0.08 0.000100
0.0024 0.0802 0.000050
0.0024 0.0804 0.000033
0.0024 0.0806 0.000033
0.0024 0.0808 0.000000
0.0024 0.081 0.000017
0.0024 0.0812 0.000033
0.0024 0.0814 0.000033
0.0024 0.0816 0.000000
0.0024 0.0818 0.000000
0.0024 0.082 0.000000
0.0024 0.0822 0.000017
0.0024 0.0824 0.000017
0.0024 0.0826 0.000033
0.0024 0.0828 0.000033
0.0024 0.083 0.000133
0.0024 0.0832 0.000067
0.0024 0.0834 0.000083
0.0024 0.0836 0.000050
0.0024 0.0838 0.000050
0.0024 0.084 0.000033
0.0024 0.0842 0.000033
0.0024 0.0844 0.000033
0.0024 0.0846 0.000033
0.0024 0.0848 0.000050
0.0024 0.085 0.000033
0.0024 0.0852 0.000050
0.0024 0.0854 0.000000
0.0024 0.0856 0.000050
0.0024 0.0858 0.000050
0.0024 0.086 0.000050
0.0024 0.0862 0.000033
0.0024 0.0864 0.000133
0.0024 0.0866 0.000083
0.0024 0.0868 0.000050
0.0024 0.087 0.000050
0.0024 0.0872 0.000017
0.0024 0.0874 0.000067
0.0024 0.0876 0.000050
0.0024 0.0878 0.000100
0.0024 0.088 0.000067
0.0024 0.0882 0.000017
0.0024 0.0884 0.000150
0.0024 0.0886 0.000117
0.0024 0.0888 0.000117
0.0024 0.089 0.000383
0.0024 0.0892 0.000100
0.0024 0.0894 0.000067
0.0024 0.0896 0.000033
0.0024 0.0898 0.000050
0.0024 0.09 0.000067
0.0024 0.0902 0.000050
0.0024 0.0904 0.000067
0.0024 0.0906 0.000083
0.0024 0.0908 0.000150
0.0024 0.091 0.000033
0.0024 0.0912 0.000067
0.0024 0.0914 0.000017
0.0024 0.0916 0.000033
0.0024 0.0918 0.000100
0.0024 0.092 0.000033
0.0024 0.0922 0.000017
0.0024 0.0924 0.000050
0.0024 0.0926 0.000067
0.0024 0.0928 0.000133
0.0024 0.093 0.000183
0.0024 0.0932 0.000517
0.0024 0.0934 0.000200
0.0024 0.0936 0.000017
0.0024 0.0938 0.000050
0.0024 0.094 0.000017
0.0024 0.0942 0.000050
0.0024 0.0944 0.000067
0.0024 0.0946 0.000033
0.0024 0.0948 0.000050
0.0024 0.095 0.000083
0.0024 0.0952 0.000033
0.0024 0.0954 0.000050
0.0024 0.0956 0.000000
0.0024 0.0958 0.000017
0.0024 0.096 0.000017
0.0024 0.0962 0.000100
0.0024 0.0964 0.000100
0.0024 0.0966 0.000067
0.0024 0.0968 0.000067
0.0024 0.097 0.000000
0.0024 0.0972 0.000017
0.0024 0.0974 0.000017
0.0024 0.0976 0.000017
0.0024 0.0978 0.000083
0.0024 0.098 0.000033
0.0024 0.0982 0.000033
0.0024 0.0984 0.000017
0.0024 0.0986 0.000067
0.0024 0.0988 0.000050
0.0024 0.099 0.000033
0.0024 0.0992 0.000067
0.0024 0.0994 0.000083
0.0024 0.0996 0.000033
0.0024 0.0998 0.000033
0.0024 0.1 0.000033
0.0024 0.1002 0.000083
0.0024 0.1004 0.000117
0.0024 0.1006 0.000067
0.0024 0.1008 0.000000
0.0024 0.101 0.000033
0.0024 0.1012 0.000050
0.0024 0.1014 0.000083
0.0024 0.1016 0.000083
0.0024 0.1018 0.000117
0.0024 0.102 0.000083
0.0024 0.1022 0.000050
0.0024 0.1024 0.000067
0.0024 0.1026 0.000100
0.0024 0.1028 0.000017
0.0024 0.103 0.000017
0.0024 0.1032 0.000017
0.0024 0.1034 0.000000
0.0024 0.1036 0.000033
0.0024 0.1038 0.000050
0.0024 0.104 0.000033
0.0024 0.1042 0.000067
0.0024 0.1044 0.000083
0.0024 0.1046 0.000000
0.0024 0.1048 0.000017
0.0024 0.105 0.000100
0.0024 0.1052 0.000083
0.0024 0.1054 0.000100
0.0024 0.1056 0.000100
0.0024 0.1058 0.000083
0.0024 0.106 0.000067
0.0024 0.1062 0.000117
0.0024 0.1064 0.000067
0.0024 0.1066 0.000050
0.0024 0.1068 0.000067
0.0024 0.107 0.000033
0.0024 0.1072 0.000050
0.0024 0.1074 0.000000
0.0024 0.1076 0.000033
0.0024 0.1078 0.000033
0.0024 0.108 0.000083
0.0024 0.1082 0.000483
0.0024 0.1084 0.000117
0.0024 0.1086 0.000067
0.0024 0.1088 0.000167
0.0024 0.109 0.000217
0.0024 0.1092 0.000083
0.0024 0.1094 0.000133
0.0024 0.1096 0.000117
0.0024 0.1098 0.000100
0.0024 0.11 0.000100
0.0024 0.1102 0.000167
0.0024 0.1104 0.000583
0.0024 0.1106 0.000133
0.0024 0.1108 0.000050
0.0024 0.111 0.000033
0.0024 0.1112 0.000000
0.0024 0.1114 0.000033
0.0024 0.1116 0.000033
0.0024 0.1118 0.000017
0.0024 0.112 0.000000
0.0024 0.1122 0.000000
0.0024 0.1124 0.000000
0.0024 0.1126 0.000017
0.0024 0.1128 0.000000
0.0024 0.113 0.000000
0.0024 0.1132 0.000000
0.0024 0.1134 0.000050
0.0024 0.1136 0.000033
0.0024 0.1138 0.000050
0.0024 0.114 0.000033
0.0024 0.1142 0.000050
0.0024 0.1144 0.000033
0.0024 0.1146 0.000050
0.0024 0.1148 0.000017
0.0024 0.115 0.000067
0.0024 0.1152 0.000083
0.0024 0.1154 0.000100
0.0024 0.1156 0.000083
0.0024 0.1158 0.000067
0.0024 0.116 0.000083
0.0024 0.1162 0.000050
0.0024 0.1164 0.000117
0.0024 0.1166 0.000067
0.0024 0.1168 0.000117
0.0024 0.117 0.000183
0.0024 0.1172 0.000033
0.0024 0.1174 0.000033
0.0024 0.1176 0.000017
0.0024 0.1178 0.000083
0.0024 0.118 0.000050
0.0024 0.1182 0.000067
0.0024 0.1184 0.000067
0.0024 0.1186 0.000067
0.0024 0.1188 0.000017
0.0024 0.119 0.000133
0.0024 0.1192 0.000050
0.0024 0.1194 0.000000
0.0024 0.1196 0.000033
0.0024 0.1198 0.000117
0.0024 0.12 0.000050
0.0024 0.1202 0.000017
0.0024 0.1204 0.000100
0.0024 0.1206 0.000517
0.0024 0.1208 0.000083
0.0024 0.121 0.000083
0.0024 0.1212 0.000083
0.0024 0.1214 0.000083
0.0024 0.1216 0.000033
0.0024 0.1218 0.000117
0.0024 0.122 0.000200
0.0024 0.1222 0.000450
0.0024 0.1224 0.000033
0.0024 0.1226 0.000017
0.0024 0.1228 0.000017
0.0024 0.123 0.000000
0.0024 0.1232 0.000033
0.0024 0.1234 0.000017
0.0024 0.1236 0.000033
0.0024 0.1238 0.000017
0.0024 0.124 0.000100
0.0024 0.1242 0.000067
0.0024 0.1244 0.000050
0.0024 0.1246 0.000033
0.0024 0.1248 0.000000
0.0024 0.125 0.000033
0.0024 0.1252 0.000033
0.0024 0.1254 0.000033
0.0024 0.1256 0.000050
0.0024 0.1258 0.000033
0.0024 0.126 0.000067
0.0024 0.1262 0.000133
0.0024 0.1264 0.000050
0.0024 0.1266 0.000083
0.0024 0.1268 0.000000
0.0024 0.127 0.000017
0.0024 0.1272 0.000083
0.0024 0.1274 0.000083
0.0024 0.1276 0.000050
0.0024 0.1278 0.000017
0.0024 0.128 0.000000
0.0024 0.1282 0.000017
0.0024 0.1284 0.000117
0.0024 0.1286 0.000067
0.0024 0.1288 0.000017
0.0024 0.129 0.000117
0.0024 0.1292 0.000100
0.0024 0.1294 0.000017
0.0024 0.1296 0.000083
0.0024 0.1298 0.000083
0.0024 0.13 0.000067
0.0024 0.1302 0.000050
0.0024 0.1304 0.000033
0.0024 0.1306 0.000100
0.0024 0.1308 0.000217
0.0024 0.131 0.000133
0.0024 0.1312 0.000150
0.0024 0.1314 0.000150
0.0024 0.1316 0.000017
0.0024 0.1318 0.000017
0.0024 0.132 0.000067
0.0024 0.1322 0.000483
0.0024 0.1324 0.000283
0.0024 0.1326 0.000083
0.0024 0.1328 0.000017
0.0024 0.133 0.000017
0.0024 0.1332 0.000067
0.0024 0.1334 0.000017
0.0024 0.1336 0.000000
0.0024 0.1338 0.000017
0.0024 0.134 0.000000
0.0024 0.1342 0.000100
0.0024 0.1344 0.000067
0.0024 0.1346 0.000067
0.0024 0.1348 0.000017
0.0024 0.135 0.000067
0.0024 0.1352 0.000033
0.0024 0.1354 0.000033
0.0024 0.1356 0.000017
0.0024 0.1358 0.000033
0.0024 0.136 0.000017
0.0024 0.1362 0.000067
0.0024 0.1364 0.000033
0.0024 0.1366 0.000067
0.0024 0.1368 0.000050
0.0024 0.137 0.000017
0.0024 0.1372 0.000067
0.0024 0.1374 0.000017
0.0024 0.1376 0.000050
0.0024 0.1378 0.000017
0.0024 0.138 0.000267
0.0024 0.1382 0.000200
0.0024 0.1384 0.000067
0.0024 0.1386 0.000017
0.0024 0.1388 0.000450
0.0024 0.139 0.000200
0.0024 0.1392 0.000083
0.0024 0.1394 0.000067
0.0024 0.1396 0.000083
0.0024 0.1398 0.000033
0.0024 0.14 0.000067
0.0024 0.1402 0.000100
0.0024 0.1404 0.000017
0.0024 0.1406 0.000000
0.0024 0.1408 0.000050
0.0024 0.141 0.000100
0.0024 0.1412 0.000083
0.0024 0.1414 0.000050
0.0024 0.1416 0.000017
0.0024 0.1418 0.000117
0.0024 0.142 0.000100
0.0024 0.1422 0.000050
0.0024 0.1424 0.000067
0.0024 0.1426 0.000083
0.0024 0.1428 0.000050
0.0024 0.143 0.000067
0.0024 0.1432 0.000167
0.0024 0.1434 0.000150
0.0024 0.1436 0.000150
0.0024 0.1438 0.000133
0.0024 0.144 0.000217
0.0024 0.1442 0.000067
0.0024 0.1444 0.000133
0.0024 0.1446 0.000067
0.0024 0.1448 0.000017
0.0024 0.145 0.000067
0.0024 0.1452 0.000050
0.0024 0.1454 0.000117
0.0024 0.1456 0.000150
0.0024 0.1458 0.000117
0.0024 0.146 0.000050
0.0024 0.1462 0.000050
0.0024 0.1464 0.000017
0.0024 0.1466 0.000017
0.0024 0.1468 0.000017
0.0024 0.147 0.000033
0.0024 0.1472 0.000033
0.0024 0.1474 0.000133
0.0024 0.1476 0.000117
0.0024 0.1478 0.000083
0.0024 0.148 0.000117
0.0024 0.1482 0.000050
0.0024 0.1484 0.000067
0.0024 0.1486 0.000133
0.0024 0.1488 0.000083
0.0024 0.149 0.000133
0.0024 0.1492 0.000150
0.0024 0.1494 0.000033
0.0024 0.1496 0.000033
0.0024 0.1498 0.000033
0.0024 0.15 0.000083
0.0024 0.1502 0.000067
0.0024 0.1504 0.000050
0.0024 0.1506 0.000017
0.0024 0.1508 0.000050
0.0024 0.151 0.000183
0.0024 0.1512 0.000167
0.0024 0.1514 0.000217
0.0024 0.1516 0.000133
0.0024 0.1518 0.000033
0.0024 0.152 0.000083
0.0024 0.1522 0.000050
0.0024 0.1524 0.000050
0.0024 0.1526 0.000033
0.0024 0.1528 0.000033
0.0024 0.153 0.000000
0.0024 0.1532 0.000017
0.0024 0.1534 0.000050
0.0024 0.1536 0.000033
0.0024 0.1538 0.000050
0.0024 0.154 0.000050
0.0024 0.1542 0.000083
0.0024 0.1544 0.000050
0.0024 0.1546 0.000033
0.0024 0.1548 0.000017
0.0024 0.155 0.000050
0.0024 0.1552 0.000133
0.0024 0.1554 0.000067
0.0024 0.1556 0.000467
0.0024 0.1558 0.000100
0.0024 0.156 0.000033
0.0024 0.1562 0.000100
0.0024 0.1564 0.000067
0.0024 0.1566 0.000067
0.0024 0.1568 0.000050
0.0024 0.157 0.000050
0.0024 0.1572 0.000017
0.0024 0.1574 0.000050
0.0024 0.1576 0.000167
0.0024 0.1578 0.000083
0.0024 0.158 0.000067
0.0024 0.1582 0.000050
0.0024 0.1584 0.000050
0.0024 0.1586 0.000083
0.0024 0.1588 0.000083
0.0024 0.159 0.000150
0.0024 0.1592 0.000600
0.0024 0.1594 0.000300
0.0024 0.1596 0.000217
0.0024 0.1598 0.000317
0.0024 0.16 0.000117
0.0024 0.1602 0.000033
0.0024 0.1604 0.000100
0.0024 0.1606 0.000067
0.0024 0.1608 0.000683
0.0024 0.161 0.000267
0.0024 0.1612 0.000150
0.0024 0.1614 0.000067
0.0024 0.1616 0.000050
0.0024 0.1618 0.000100
0.0024 0.162 0.000117
0.0024 0.1622 0.000067
0.0024 0.1624 0.000333
0.0024 0.1626 0.000067
0.0024 0.1628 0.000100
0.0024 0.163 0.000083
0.0024 0.1632 0.000083
0.0024 0.1634 0.000067
0.0024 0.1636 0.000100
0.0024 0.1638 0.000000
0.0024 0.164 0.000067
0.0024 0.1642 0.000033
0.0024 0.1644 0.000017
0.0024 0.1646 0.000050
0.0024 0.1648 0.000117
0.0024 0.165 0.000217
0.0024 0.1652 0.000083
0.0024 0.1654 0.000167
0.0024 0.1656 0.000700
0.0024 0.1658 0.000050
0.0024 0.166 0.000150
0.0024 0.1662 0.000183
0.0024 0.1664 0.000717
0.0024 0.1666 0.000150
0.0024 0.1668 0.000100
0.0024 0.167 0.000117
0.0024 0.1672 0.000117
0.0024 0.1674 0.000067
0.0024 0.1676 0.000083
0.0024 0.1678 0.000117
0.0024 0.168 0.000083
0.0024 0.1682 0.000083
0.0024 0.1684 0.000033
0.0024 0.1686 0.000050
0.0024 0.1688 0.000067
0.0024 0.169 0.000100
0.0024 0.1692 0.000067
0.0024 0.1694 0.000117
0.0024 0.1696 0.000033
0.0024 0.1698 0.000033
0.0024 0.17 0.000150
0.0024 0.1702 0.000100
0.0024 0.1704 0.000083
0.0024 0.1706 0.000100
0.0024 0.1708 0.000067
0.0024 0.171 0.000133
0.0024 0.1712 0.000183
0.0024 0.1714 0.000100
0.0024 0.1716 0.000150
0.0024 0.1718 0.000100
0.0024 0.172 0.000100
0.0024 0.1722 0.000083
0.0024 0.1724 0.000067
0.0024 0.1726 0.000033
0.0024 0.1728 0.000033
0.0024 0.173 0.000033
0.0024 0.1732 0.000083
0.0024 0.1734 0.000117
0.0024 0.1736 0.000117
0.0024 0.1738 0.000117
0.0024 0.174 0.000100
0.0024 0.1742 0.000083
0.0024 0.1744 0.000133
0.0024 0.1746 0.000150
0.0024 0.1748 0.000083
0.0024 0.175 0.000267
0.0024 0.1752 0.000150
0.0024 0.1754 0.000150
0.0024 0.1756 0.000217
0.0024 0.1758 0.000117
0.0024 0.176 0.000033
0.0024 0.1762 0.000067
0.0024 0.1764 0.000050
0.0024 0.1766 0.000017
0.0024 0.1768 0.000033
0.0024 0.177 0.000000
0.0024 0.1772 0.000000
0.0024 0.1774 0.000017
0.0024 0.1776 0.000117
0.0024 0.1778 0.000083
0.0024 0.178 0.000083
0.0024 0.1782 0.000067
0.0024 0.1784 0.000017
0.0024 0.1786 0.000000
0.0024 0.1788 0.000050
0.0024 0.179 0.000067
0.0024 0.1792 0.000050
0.0024 0.1794 0.000017
0.0024 0.1796 0.000033
0.0024 0.1798 0.000083
0.0024 0.18 0.000033
0.0024 0.1802 0.000050
0.0024 0.1804 0.000033
0.0024 0.1806 0.000017
0.0024 0.1808 0.000133
0.0024 0.181 0.000100
0.0024 0.1812 0.000050
0.0024 0.1814 0.000000
0.0024 0.1816 0.000050
0.0024 0.1818 0.000017
0.0024 0.182 0.000050
0.0024 0.1822 0.000017
0.0024 0.1824 0.000100
0.0024 0.1826 0.000317
0.0024 0.1828 0.000050
0.0024 0.183 0.000083
0.0024 0.1832 0.000817
0.0024 0.1834 0.000067
0.0024 0.1836 0.000050
0.0024 0.1838 0.000017
0.0024 0.184 0.000083
0.0024 0.1842 0.000083
0.0024 0.1844 0.000017
0.0024 0.1846 0.000050
0.0024 0.1848 0.000067
0.0024 0.185 0.000033
0.0024 0.1852 0.000083
0.0024 0.1854 0.000067
0.0024 0.1856 0.000083
0.0024 0.1858 0.000000
0.0024 0.186 0.000050
0.0024 0.1862 0.000050
0.0024 0.1864 0.000067
0.0024 0.1866 0.000050
0.0024 0.1868 0.000033
0.0024 0.187 0.000133
0.0024 0.1872 0.000083
0.0024 0.1874 0.000133
0.0024 0.1876 0.000017
0.0024 0.1878 0.000067
0.0024 0.188 0.000033
0.0024 0.1882 0.000033
0.0024 0.1884 0.000017
0.0024 0.1886 0.000050
0.0024 0.1888 0.000117
0.0024 0.189 0.000733
0.0024 0.1892 0.000100
0.0024 0.1894 0.000167
0.0024 0.1896 0.000533
0.0024 0.1898 0.000200
0.0024 0.19 0.000300
0.0024 0.1902 0.000600
0.0024 0.1904 0.000167
0.0024 0.1906 0.000133
0.0024 0.1908 0.000050
0.0024 0.191 0.000083
0.0024 0.1912 0.000100
0.0024 0.1914 0.000133
0.0024 0.1916 0.000167
0.0024 0.1918 0.000350
0.0024 0.192 0.000350
0.0024 0.1922 0.000400
0.0024 0.1924 0.000233
0.0024 0.1926 0.000267
0.0024 0.1928 0.000867
0.0024 0.193 0.000167
0.0024 0.1932 0.000117
0.0024 0.1934 0.000050
0.0024 0.1936 0.000133
0.0024 0.1938 0.000067
0.0024 0.194 0.000050
0.0024 0.1942 0.000117
0.0024 0.1944 0.000050
0.0024 0.1946 0.000083
0.0024 0.1948 0.000100
0.0024 0.195 0.000067
0.0024 0.1952 0.000167
0.0024 0.1954 0.000200
0.0024 0.1956 0.000133
0.0024 0.1958 0.000117
0.0024 0.196 0.000117
0.0024 0.1962 0.000050
0.0024 0.1964 0.000033
0.0024 0.1966 0.000167
0.0024 0.1968 0.000033
0.0024 0.197 0.000067
0.0024 0.1972 0.000133
0.0024 0.1974 0.000033
0.0024 0.1976 0.000033
0.0024 0.1978 0.000050
0.0024 0.198 0.000033
0.0024 0.1982 0.000033
0.0024 0.1984 0.000517
0.0024 0.1986 0.000050
0.0024 0.1988 0.000100
0.0024 0.199 0.000067
0.0024 0.1992 0.000017
0.0024 0.1994 0.000050
0.0024 0.1996 0.000017
0.0024 0.1998 0.000033
0.0024 0.2 0.000017
0.0024 0.2002 0.000050
0.0024 0.2004 0.000100
0.0024 0.2006 0.000100
0.0024 0.2008 0.000050
0.0024 0.201 0.000067
0.0024 0.2012 0.000083
0.0024 0.2014 0.000033
0.0024 0.2016 0.000050
0.0024 0.2018 0.000050
0.0024 0.202 0.000000
0.0024 0.2022 0.000050
0.0024 0.2024 0.000033
0.0024 0.2026 0.000033
0.0024 0.2028 0.000050
0.0024 0.203 0.000050
0.0024 0.2032 0.000150
0.0024 0.2034 0.000133
0.0024 0.2036 0.000083
0.0024 0.2038 0.000033
0.0024 0.204 0.000050
0.0024 0.2042 0.000050
0.0024 0.2044 0.000150
0.0024 0.2046 0.000000
0.0024 0.2048 0.000067
0.0024 0.205 0.000083
0.0024 0.2052 0.000100
0.0024 0.2054 0.000050
0.0024 0.2056 0.000083
0.0024 0.2058 0.000017
0.0024 0.206 0.000050
0.0024 0.2062 0.000033
0.0024 0.2064 0.000050
0.0024 0.2066 0.000050
0.0024 0.2068 0.000100
0.0024 0.207 0.000100
0.0024 0.2072 0.000083
0.0024 0.2074 0.000000
0.0024 0.2076 0.000050
0.0024 0.2078 0.000033
0.0024 0.208 0.000233
0.0024 0.2082 0.000117
0.0024 0.2084 0.000083
0.0024 0.2086 0.000117
0.0024 0.2088 0.000017
0.0024 0.209 0.000050
0.0024 0.2092 0.000050
0.0024 0.2094 0.000033
0.0024 0.2096 0.000050
0.0024 0.2098 0.000050
0.0024 0.21 0.000050
0.0024 0.2102 0.000083
0.0024 0.2104 0.000017
0.0024 0.2106 0.000033
0.0024 0.2108 0.000117
0.0024 0.211 0.000100
0.0024 0.2112 0.000033
0.0024 0.2114 0.000033
0.0024 0.2116 0.000083
0.0024 0.2118 0.000017
0.0024 0.212 0.000050
0.0024 0.2122 0.000017
0.0024 0.2124 0.000017
0.0024 0.2126 0.000000
0.0024 0.2128 0.000033
0.0024 0.213 0.000017
0.0024 0.2132 0.000033
0.0024 0.2134 0.000050
0.0024 0.2136 0.000083
0.0024 0.2138 0.000050
0.0024 0.214 0.000050
0.0024 0.2142 0.000033
0.0024 0.2144 0.000000
0.0024 0.2146 0.000017
0.0024 0.2148 0.000000
0.0024 0.215 0.000050
0.0024 0.2152 0.000033
0.0024 0.2154 0.000017
0.0024 0.2156 0.000033
0.0024 0.2158 0.000033
0.0024 0.216 0.000083
0.0024 0.2162 0.000017
0.0024 0.2164 0.000067
0.0024 0.2166 0.000117
0.0024 0.2168 0.000167
0.0024 0.217 0.000033
0.0024 0.2172 0.000083
0.0024 0.2174 0.000017
0.0024 0.2176 0.000033
0.0024 0.2178 0.000017
0.0024 0.218 0.000083
0.0024 0.2182 0.000083
0.0024 0.2184 0.000183
0.0024 0.2186 0.000050
0.0024 0.2188 0.000083
0.0024 0.219 0.000050
0.0024 0.2192 0.000033
0.0024 0.2194 0.000167
0.0024 0.2196 0.000100
0.0024 0.2198 0.000083
0.0024 0.22 0.000000
0.0024 0.2202 0.000033
0.0024 0.2204 0.000017
0.0024 0.2206 0.000033
0.0024 0.2208 0.000033
0.0024 0.221 0.000000
0.0024 0.2212 0.000017
0.0024 0.2214 0.000083
0.0024 0.2216 0.000117
0.0024 0.2218 0.000017
0.0024 0.222 0.000033
0.0024 0.2222 0.000017
0.0024 0.2224 0.000017
0.0024 0.2226 0.000033
0.0024 0.2228 0.000000
0.0024 0.223 0.000017
0.0024 0.2232 0.000050
0.0024 0.2234 0.000017
0.0024 0.2236 0.000033
0.0024 0.2238 0.000017
0.0024 0.224 0.000050
0.0024 0.2242 0.000083
0.0024 0.2244 0.000033
0.0024 0.2246 0.000033
0.0024 0.2248 0.000017
0.0024 0.225 0.000033
0.0024 0.2252 0.000050
0.0024 0.2254 0.000017
0.0024 0.2256 0.000000
0.0024 0.2258 0.000050
0.0024 0.226 0.000050
0.0024 0.2262 0.000033
0.0024 0.2264 0.000017
0.0024 0.2266 0.000050
0.0024 0.2268 0.000033
0.0024 0.227 0.000033
0.0024 0.2272 0.000017
0.0024 0.2274 0.000000
0.0024 0.2276 0.000017
0.0024 0.2278 0.000067
0.0024 0.228 0.000133
0.0024 0.2282 0.000050
0.0024 0.2284 0.000033
0.0024 0.2286 0.000050
0.0024 0.2288 0.000017
0.0024 0.229 0.000050
0.0024 0.2292 0.000033
0.0024 0.2294 0.000017
0.0024 0.2296 0.000017
0.0024 0.2298 0.000000
0.0024 0.23 0.000050
0.0024 0.2302 0.000117
0.0024 0.2304 0.000067
0.0024 0.2306 0.000050
0.0024 0.2308 0.000050
0.0024 0.231 0.000300
0.0024 0.2312 0.000150
0.0024 0.2314 0.000167
0.0024 0.2316 0.000700
0.0024 0.2318 0.000183
0.0024 0.232 0.000100
0.0024 0.2322 0.000017
0.0024 0.2324 0.000100
0.0024 0.2326 0.000100
0.0024 0.2328 0.000117
0.0024 0.233 0.000217
0.0024 0.2332 0.000550
0.0024 0.2334 0.000050
0.0024 0.2336 0.000050
0.0024 0.2338 0.000100
0.0024 0.234 0.000100
0.0024 0.2342 0.000033
0.0024 0.2344 0.000067
0.0024 0.2346 0.000017
0.0024 0.2348 0.000017
0.0024 0.235 0.000050
0.0024 0.2352 0.000050
0.0024 0.2354 0.000033
0.0024 0.2356 0.000067
0.0024 0.2358 0.000050
0.0024 0.236 0.000050
0.0024 0.2362 0.000033
0.0024 0.2364 0.000033
0.0024 0.2366 0.000050
0.0024 0.2368 0.000017
0.0024 0.237 0.000117
0.0024 0.2372 0.000033
0.0024 0.2374 0.000050
0.0024 0.2376 0.000017
0.0024 0.2378 0.000000
0.0024 0.238 0.000050
0.0024 0.2382 0.000017
0.0024 0.2384 0.000000
0.0024 0.2386 0.000033
0.0024 0.2388 0.000017
0.0024 0.239 0.000050
0.0024 0.2392 0.000033
0.0024 0.2394 0.000033
0.0024 0.2396 0.000067
0.0024 0.2398 0.000017
0.0024 0.24 0.000050
0.0024 0.2402 0.000067
0.0024 0.2404 0.000017
0.0024 0.2406 0.000000
0.0024 0.2408 0.000067
0.0024 0.241 0.000083
0.0024 0.2412 0.000150
0.0024 0.2414 0.000033
0.0024 0.2416 0.000067
0.0024 0.2418 0.000017
0.0024 0.242 0.000067
0.0024 0.2422 0.000017
0.0024 0.2424 0.000000
0.0024 0.2426 0.000083
0.0024 0.2428 0.000000
0.0024 0.243 0.000050
0.0024 0.2432 0.000017
0.0024 0.2434 0.000100
0.0024 0.2436 0.000067
0.0024 0.2438 0.000017
0.0024 0.244 0.000033
0.0024 0.2442 0.000033
0.0024 0.2444 0.000000
0.0024 0.2446 0.000017
0.0024 0.2448 0.000050
0.0024 0.245 0.000000
0.0024 0.2452 0.000033
0.0024 0.2454 0.000133
0.0024 0.2456 0.000083
0.0024 0.2458 0.000133
0.0024 0.246 0.000233
0.0024 0.2462 0.000067
0.0024 0.2464 0.000083
0.0024 0.2466 0.000083
0.0024 0.2468 0.000100
0.0024 0.247 0.000117
0.0024 0.2472 0.000083
0.0024 0.2474 0.000083
0.0024 0.2476 0.000000
0.0024 0.2478 0.000017
0.0024 0.248 0.000017
0.0024 0.2482 0.000000
0.0024 0.2484 0.000050
0.0024 0.2486 0.000050
0.0024 0.2488 0.000000
0.0024 0.249 0.000017
0.0024 0.2492 0.000000
0.0024 0.2494 0.000033
0.0024 0.2496 0.000033
0.0024 0.2498 0.000017
0.0026 0 0.004050
0.0026 0.0002 0.004317
0.0026 0.0004 0.005150
0.0026 0.0006 0.004317
0.0026 0.0008 0.006800
0.0026 0.001 0.006400
0.0026 0.0012 0.007350
0.0026 0.0014 0.008633
0.0026 0.0016 0.012733
0.0026 0.0018 0.014900
0.0026 0.002 0.029083
0.0026 0.0022 0.065467
0.0026 0.0024 0.320783
0.0026 0.0026 0.000000
0.0026 0.0028 0.324983
0.0026 0.003 0.072283
0.0026 0.0032 0.028683
0.0026 0.0034 0.017917
0.0026 0.0036 0.014300
0.0026 0.0038 0.012917
0.0026 0.004 0.010650
0.0026 0.0042 0.009733
0.0026 0.0044 0.005083
0.0026 0.0046 0.004867
0.0026 0.0048 0.004183
0.0026 0.005 0.006600
0.0026 0.0052 0.004817
0.0026 0.0054 0.004983
0.0026 0.0056 0.002050
0.0026 0.0058 0.000900
0.0026 0.006 0.001200
0.0026 0.0062 0.001883
0.0026 0.0064 0.000733
0.0026 0.0066 0.001283
0.0026 0.0068 0.000383
0.0026 0.007 0.000483
0.0026 0.0072 0.000367
0.0026 0.0074 0.000683
0.0026 0.0076 0.000233
0.0026 0.0078 0.000217
0.0026 0.008 0.000283
0.0026 0.0082 0.000167
0.0026 0.0084 0.000633
0.0026 0.0086 0.000933
0.0026 0.0088 0.000300
0.0026 0.009 0.000683
0.0026 0.0092 0.000483
0.0026 0.0094 0.000133
0.0026 0.0096 0.000217
0.0026 0.0098 0.000200
0.0026 0.01 0.000183
0.0026 0.0102 0.000383
0.0026 0.0104 0.000900
0.0026 0.0106 0.000183
0.0026 0.0108 0.000183
0.0026 0.011 0.000233
0.0026 0.0112 0.000567
0.0026 0.0114 0.000333
0.0026 0.0116 0.000783
0.0026 0.0118 0.000200
0.0026 0.012 0.000300
0.0026 0.0122 0.000983
0.0026 0.0124 0.000683
0.0026 0.0126 0.000333
0.0026 0.0128 0.000267
0.0026 0.013 0.001017
0.0026 0.0132 0.000150
0.0026 0.0134 0.000233
0.0026 0.0136 0.000300
0.0026 0.0138 0.000967
0.0026 0.014 0.000267
0.0026 0.0142 0.000117
0.0026 0.0144 0.000167
0.0026 0.0146 0.000267
0.0026 0.0148 0.000300
0.0026 0.015 0.001133
0.0026 0.0152 0.000900
0.0026 0.0154 0.000783
0.0026 0.0156 0.000283
0.0026 0.0158 0.000167
0.0026 0.016 0.000350
0.0026 0.0162 0.000817
0.0026 0.0164 0.001050
0.0026 0.0166 0.000283
0.0026 0.0168 0.000217
0.0026 0.017 0.000267
0.0026 0.0172 0.000750
0.0026 0.0174 0.000500
0.0026 0.0176 0.000250
0.0026 0.0178 0.000100
0.0026 0.018 0.000133
0.0026 0.0182 0.000267
0.0026 0.0184 0.000117
0.0026 0.0186 0.000167
0.0026 0.0188 0.000183
0.0026 0.019 0.001150
0.0026 0.0192 0.000200
0.0026 0.0194 0.000183
0.0026 0.0196 0.000300
0.0026 0.0198 0.000383
0.0026 0.02 0.000250
0.0026 0.0202 0.000183
0.0026 0.0204 0.000100
0.0026 0.0206 0.000133
0.0026 0.0208 0.000083
0.0026 0.021 0.000167
0.0026 0.0212 0.000200
0.0026 0.0214 0.000183
0.0026 0.0216 0.000133
0.0026 0.0218 0.000967
0.0026 0.022 0.000450
0.0026 0.0222 0.000633
0.0026 0.0224 0.000650
0.0026 0.0226 0.000233
0.0026 0.0228 0.000350
0.0026 0.023 0.000433
0.0026 0.0232 0.000100
0.0026 0.0234 0.000250
0.0026 0.0236 0.000150
0.0026 0.0238 0.000217
0.0026 0.024 0.000167
0.0026 0.0242 0.000267
0.0026 0.0244 0.000117
0.0026 0.0246 0.000117
0.0026 0.0248 0.000067
0.0026 0.025 0.000133
0.0026 0.0252 0.000150
0.0026 0.0254 0.000150
0.0026 0.0256 0.000667
0.0026 0.0258 0.000433
0.0026 0.026 0.000633
0.0026 0.0262 0.000083
0.0026 0.0264 0.000150
0.0026 0.0266 0.000100
0.0026 0.0268 0.000317
0.0026 0.027 0.000233
0.0026 0.0272 0.000150
0.0026 0.0274 0.000100
0.0026 0.0276 0.000100
0.0026 0.0278 0.000050
0.0026 0.028 0.000067
0.0026 0.0282 0.000267
0.0026 0.0284 0.000133
0.0026 0.0286 0.000117
0.0026 0.0288 0.000083
0.0026 0.029 0.000117
0.0026 0.0292 0.000100
0.0026 0.0294 0.000033
0.0026 0.0296 0.000150
0.0026 0.0298 0.000100
0.0026 0.03 0.000067
0.0026 0.0302 0.000133
0.0026 0.0304 0.000133
0.0026 0.0306 0.000117
0.0026 0.0308 0.000017
0.0026 0.031 0.000050
0.0026 0.0312 0.000067
0.0026 0.0314 0.000083
0.0026 0.0316 0.000100
0.0026 0.0318 0.000117
0.0026 0.032 0.000167
0.0026 0.0322 0.000783
0.0026 0.0324 0.000117
0.0026 0.0326 0.000117
0.0026 0.0328 0.000050
0.0026 0.033 0.000150
0.0026 0.0332 0.000100
0.0026 0.0334 0.000033
0.0026 0.0336 0.000050
0.0026 0.0338 0.000133
0.0026 0.034 0.000100
0.0026 0.0342 0.000133
0.0026 0.0344 0.000067
0.0026 0.0346 0.000100
0.0026 0.0348 0.000100
0.0026 0.035 0.000383
0.0026 0.0352 0.000100
0.0026 0.0354 0.000083
0.0026 0.0356 0.000067
0.0026 0.0358 0.000100
0.0026 0.036 0.000083
0.0026 0.0362 0.000100
0.0026 0.0364 0.000083
0.0026 0.0366 0.000100
0.0026 0.0368 0.000050
0.0026 0.037 0.000033
0.0026 0.0372 0.000117
0.0026 0.0374 0.000150
0.0026 0.0376 0.000150
0.0026 0.0378 0.000133
0.0026 0.038 0.000117
0.0026 0.0382 0.000033
0.0026 0.0384 0.000050
0.0026 0.0386 0.000033
0.0026 0.0388 0.000000
0.0026 0.039 0.000083
0.0026 0.0392 0.000117
0.0026 0.0394 0.000100
0.0026 0.0396 0.000317
0.0026 0.0398 0.000067
0.0026 0.04 0.000067
0.0026 0.0402 0.000100
0.0026 0.0404 0.000133
0.0026 0.0406 0.000050
0.0026 0.0408 0.000050
0.0026 0.041 0.000100
0.0026 0.0412 0.000017
0.0026 0.0414 0.000100
0.0026 0.0416 0.000100
0.0026 0.0418 0.000033
0.0026 0.042 0.000100
0.0026 0.0422 0.000117
0.0026 0.0424 0.000100
0.0026 0.0426 0.000017
0.0026 0.0428 0.000050
0.0026 0.043 0.000067
0.0026 0.0432 0.000083
0.0026 0.0434 0.000100
0.0026 0.0436 0.000133
0.0026 0.0438 0.000200
0.0026 0.044 0.000167
0.0026 0.0442 0.000117
0.0026 0.0444 0.000100
0.0026 0.0446 0.000067
0.0026 0.0448 0.000100
0.0026 0.045 0.000067
0.0026 0.0452 0.000217
0.0026 0.0454 0.000117
0.0026 0.0456 0.000600
0.0026 0.0458 0.000283
0.0026 0.046 0.000133
0.0026 0.0462 0.000100
0.0026 0.0464 0.000117
0.0026 0.0466 0.000183
0.0026 0.0468 0.000117
0.0026 0.047 0.000083
0.0026 0.0472 0.000050
0.0026 0.0474 0.000067
0.0026 0.0476 0.000050
0.0026 0.0478 0.000133
0.0026 0.048 0.000050
0.0026 0.0482 0.000083
0.0026 0.0484 0.000083
0.0026 0.0486 0.000117
0.0026 0.0488 0.000133
0.0026 0.049 0.000100
0.0026 0.0492 0.000100
0.0026 0.0494 0.000067
0.0026 0.0496 0.000083
0.0026 0.0498 0.000083
0.0026 0.05 0.001000
0.0026 0.0502 0.000283
0.0026 0.0504 0.000217
0.0026 0.0506 0.000233
0.0026 0.0508 0.000117
0.0026 0.051 0.000167
0.0026 0.0512 0.000100
0.0026 0.0514 0.000067
0.0026 0.0516 0.000050
0.0026 0.0518 0.000033
0.0026 0.052 0.000067
0.0026 0.0522 0.000083
0.0026 0.0524 0.000100
0.0026 0.0526 0.000100
0.0026 0.0528 0.000200
0.0026 0.053 0.000367
0.0026 0.0532 0.000100
0.0026 0.0534 0.000150
0.0026 0.0536 0.000317
0.0026 0.0538 0.000550
0.0026 0.054 0.000267
0.0026 0.0542 0.000217
0.0026 0.0544 0.000317
0.0026 0.0546 0.000083
0.0026 0.0548 0.000067
0.0026 0.055 0.000017
0.0026 0.0552 0.000050
0.0026 0.0554 0.000017
0.0026 0.0556 0.000033
0.0026 0.0558 0.000317
0.0026 0.056 0.000183
0.0026 0.0562 0.000067
0.0026 0.0564 0.000050
0.0026 0.0566 0.000083
0.0026 0.0568 0.000117
0.0026 0.057 0.000050
0.0026 0.0572 0.000033
0.0026 0.0574 0.000050
0.0026 0.0576 0.000017
0.0026 0.0578 0.000000
0.0026 0.058 0.000033
0.0026 0.0582 0.000033
0.0026 0.0584 0.000033
0.0026 0.0586 0.000117
0.0026 0.0588 0.000050
0.0026 0.059 0.000017
0.0026 0.0592 0.000050
0.0026 0.0594 0.000050
0.0026 0.0596 0.000050
0.0026 0.0598 0.000033
0.0026 0.06 0.000067
0.0026 0.0602 0.000033
0.0026 0.0604 0.000050
0.0026 0.0606 0.000083
0.0026 0.0608 0.000100
0.0026 0.061 0.000067
0.0026 0.0612 0.000083
0.0026 0.0614 0.000067
0.0026 0.0616 0.000050
0.0026 0.0618 0.000050
0.0026 0.062 0.000033
0.0026 0.0622 0.000133
0.0026 0.0624 0.000083
0.0026 0.0626 0.000083
0.0026 0.0628 0.000050
0.0026 0.063 0.000050
0.0026 0.0632 0.000100
0.0026 0.0634 0.000050
0.0026 0.0636 0.000133
0.0026 0.0638 0.000117
0.0026 0.064 0.000083
0.0026 0.0642 0.000100
0.0026 0.0644 0.000600
0.0026 0.0646 0.000150
0.0026 0.0648 0.000200
0.0026 0.065 0.000117
0.0026 0.0652 0.000133
0.0026 0.0654 0.000183
0.0026 0.0656 0.000050
0.0026 0.0658 0.000067
0.0026 0.066 0.000100
0.0026 0.0662 0.000350
0.0026 0.0664 0.000100
0.0026 0.0666 0.000050
0.0026 0.0668 0.000050
0.0026 0.067 0.000083
0.0026 0.0672 0.000017
0.0026 0.0674 0.000050
0.0026 0.0676 0.000067
0.0026 0.0678 0.000050
0.0026 0.068 0.000033
0.0026 0.0682 0.000033
0.0026 0.0684 0.000067
0.0026 0.0686 0.000033
0.0026 0.0688 0.000017
0.0026 0.069 0.000067
0.0026 0.0692 0.000083
0.0026 0.0694 0.000100
0.0026 0.0696 0.000083
0.0026 0.0698 0.000017
0.0026 0.07 0.000083
0.0026 0.0702 0.000050
0.0026 0.0704 0.000133
0.0026 0.0706 0.000033
0.0026 0.0708 0.000033
0.0026 0.071 0.000033
0.0026 0.0712 0.000067
0.0026 0.0714 0.000050
0.0026 0.0716 0.000033
0.0026 0.0718 0.000033
0.0026 0.072 0.000033
0.0026 0.0722 0.000067
0.0026 0.0724 0.000000
0.0026 0.0726 0.000117
0.0026 0.0728 0.000000
0.0026 0.073 0.000100
0.0026 0.0732 0.000033
0.0026 0.0734 0.000033
0.0026 0.0736 0.000083
0.0026 0.0738 0.000083
0.0026 0.074 0.000033
0.0026 0.0742 0.000050
0.0026 0.0744 0.000000
0.0026 0.0746 0.000033
0.0026 0.0748 0.000100
0.0026 0.075 0.000067
0.0026 0.0752 0.000050
0.0026 0.0754 0.000017
0.0026 0.0756 0.000017
0.0026 0.0758 0.000083
0.0026 0.076 0.000017
0.0026 0.0762 0.000033
0.0026 0.0764 0.000100
0.0026 0.0766 0.000050
0.0026 0.0768 0.000100
0.0026 0.077 0.000117
0.0026 0.0772 0.000033
0.0026 0.0774 0.000017
0.0026 0.0776 0.000050
0.0026 0.0778 0.000050
0.0026 0.078 0.000017
0.0026 0.0782 0.000017
0.0026 0.0784 0.000800
0.0026 0.0786 0.000317
0.0026 0.0788 0.000083
0.0026 0.079 0.000033
0.0026 0.0792 0.000083
0.0026 0.0794 0.000083
0.0026 0.0796 0.000117
0.0026 0.0798 0.000083
0.0026 0.08 0.000000
0.0026 0.0802 0.000017
0.0026 0.0804 0.000050
0.0026 0.0806 0.000033
0.0026 0.0808 0.000017
0.0026 0.081 0.000033
0.0026 0.0812 0.000017
0.0026 0.0814 0.000083
0.0026 0.0816 0.000017
0.0026 0.0818 0.000000
0.0026 0.082 0.000017
0.0026 0.0822 0.000017
0.0026 0.0824 0.000017
0.0026 0.0826 0.000083
0.0026 0.0828 0.000033
0.0026 0.083 0.000050
0.0026 0.0832 0.000017
0.0026 0.0834 0.000050
0.0026 0.0836 0.000017
0.0026 0.0838 0.000050
0.0026 0.084 0.000033
0.0026 0.0842 0.000017
0.0026 0.0844 0.000083
0.0026 0.0846 0.000033
0.0026 0.0848 0.000033
0.0026 0.085 0.000033
0.0026 0.0852 0.000083
0.0026 0.0854 0.000067
0.0026 0.0856 0.000067
0.0026 0.0858 0.000050
0.0026 0.086 0.000000
0.0026 0.0862 0.000067
0.0026 0.0864 0.000067
0.0026 0.0866 0.000033
0.0026 0.0868 0.000067
0.0026 0.087 0.000033
0.0026 0.0872 0.000050
0.0026 0.0874 0.000033
0.0026 0.0876 0.000050
0.0026 0.0878 0.000083
0.0026 0.088 0.000067
0.0026 0.0882 0.000033
0.0026 0.0884 0.000050
0.0026 0.0886 0.000033
0.0026 0.0888 0.000100
0.0026 0.089 0.000050
0.0026 0.0892 0.000050
0.0026 0.0894 0.000067
0.0026 0.0896 0.000067
0.0026 0.0898 0.000067
0.0026 0.09 0.000050
0.0026 0.0902 0.000050
0.0026 0.0904 0.000067
0.0026 0.0906 0.000117
0.0026 0.0908 0.000050
0.0026 0.091 0.000033
0.0026 0.0912 0.000050
0.0026 0.0914 0.000083
0.0026 0.0916 0.000117
0.0026 0.0918 0.000133
0.0026 0.092 0.000000
0.0026 0.0922 0.000067
0.0026 0.0924 0.000033
0.0026 0.0926 0.000083
0.0026 0.0928 0.000033
0.0026 0.093 0.000083
0.0026 0.0932 0.000050
0.0026 0.0934 0.000050
0.0026 0.0936 0.000050
0.0026 0.0938 0.000033
0.0026 0.094 0.000050
0.0026 0.0942 0.000050
0.0026 0.0944 0.000050
0.0026 0.0946 0.000000
0.0026 0.0948 0.000050
0.0026 0.095 0.000017
0.0026 0.0952 0.000033
0.0026 0.0954 0.000017
0.0026 0.0956 0.000017
0.0026 0.0958 0.000033
0.0026 0.096 0.000033
0.0026 0.0962 0.000083
0.0026 0.0964 0.000133
0.0026 0.0966 0.000067
0.0026 0.0968 0.000083
0.0026 0.097 0.000017
0.0026 0.0972 0.000017
0.0026 0.0974 0.000017
0.0026 0.0976 0.000033
0.0026 0.0978 0.000000
0.0026 0.098 0.000017
0.0026 0.0982 0.000050
0.0026 0.0984 0.000033
0.0026 0.0986 0.000133
0.0026 0.0988 0.000350
0.0026 0.099 0.000050
0.0026 0.0992 0.000133
0.0026 0.0994 0.000050
0.0026 0.0996 0.000050
0.0026 0.0998 0.000050
0.0026 0.1 0.000050
0.0026 0.1002 0.000017
0.0026 0.1004 0.000067
0.0026 0.1006 0.000117
0.0026 0.1008 0.000050
0.0026 0.101 0.000050
0.0026 0.1012 0.000117
0.0026 0.1014 0.000067
0.0026 0.1016 0.000067
0.0026 0.1018 0.000033
0.0026 0.102 0.000133
0.0026 0.1022 0.000050
0.0026 0.1024 0.000067
0.0026 0.1026 0.000033
0.0026 0.1028 0.000000
0.0026 0.103 0.000000
0.0026 0.1032 0.000017
0.0026 0.1034 0.000050
0.0026 0.1036 0.000000
0.0026 0.1038 0.000017
0.0026 0.104 0.000050
0.0026 0.1042 0.000067
0.0026 0.1044 0.000067
0.0026 0.1046 0.000017
0.0026 0.1048 0.000000
0.0026 0.105 0.000050
0.0026 0.1052 0.000067
0.0026 0.1054 0.000117
0.0026 0.1056 0.000133
0.0026 0.1058 0.000067
0.0026 0.106 0.000083
0.0026 0.1062 0.000083
0.0026 0.1064 0.000083
0.0026 0.1066 0.000083
0.0026 0.1068 0.000017
0.0026 0.107 0.000050
0.0026 0.1072 0.000017
0.0026 0.1074 0.000067
0.0026 0.1076 0.000017
0.0026 0.1078 0.000000
0.0026 0.108 0.000017
0.0026 0.1082 0.000067
0.0026 0.1084 0.000100
0.0026 0.1086 0.000050
0.0026 0.1088 0.000067
0.0026 0.109 0.000100
0.0026 0.1092 0.000067
0.0026 0.1094 0.000233
0.0026 0.1096 0.000533
0.0026 0.1098 0.000117
0.0026 0.11 0.000017
0.0026 0.1102 0.000067
0.0026 0.1104 0.000033
0.0026 0.1106 0.000067
0.0026 0.1108 0.000067
0.0026 0.111 0.000033
0.0026 0.1112 0.000000
0.0026 0.1114 0.000083
0.0026 0.1116 0.000067
0.0026 0.1118 0.000067
0.0026 0.112 0.000017
0.0026 0.1122 0.000017
0.0026 0.1124 0.000000
0.0026 0.1126 0.000017
0.0026 0.1128 0.000017
0.0026 0.113 0.000033
0.0026 0.1132 0.000067
0.0026 0.1134 0.000000
0.0026 0.1136 0.000000
0.0026 0.1138 0.000000
0.0026 0.114 0.000000
0.0026 0.1142 0.000083
0.0026 0.1144 0.000033
0.0026 0.1146 0.000050
0.0026 0.1148 0.000067
0.0026 0.115 0.000050
0.0026 0.1152 0.000100
0.0026 0.1154 0.000050
0.0026 0.1156 0.000133
0.0026 0.1158 0.000083
0.0026 0.116 0.000133
0.0026 0.1162 0.000067
0.0026 0.1164 0.000100
0.0026 0.1166 0.000067
0.0026 0.1168 0.000017
0.0026 0.117 0.000083
0.0026 0.1172 0.000033
0.0026 0.1174 0.000067
0.0026 0.1176 0.000083
0.0026 0.1178 0.000017
0.0026 0.118 0.000017
0.0026 0.1182 0.000133
0.0026 0.1184 0.000017
0.0026 0.1186 0.000017
0.0026 0.1188 0.000000
0.0026 0.119 0.000017
0.0026 0.1192 0.000017
0.0026 0.1194 0.000017
0.0026 0.1196 0.000100
0.0026 0.1198 0.000450
0.0026 0.12 0.000050
0.0026 0.1202 0.000000
0.0026 0.1204 0.000117
0.0026 0.1206 0.000183
0.0026 0.1208 0.000217
0.0026 0.121 0.000483
0.0026 0.1212 0.000050
0.0026 0.1214 0.000017
0.0026 0.1216 0.000050
0.0026 0.1218 0.000117
0.0026 0.122 0.000100
0.0026 0.1222 0.000150
0.0026 0.1224 0.000033
0.0026 0.1226 0.000067
0.0026 0.1228 0.000000
0.0026 0.123 0.000050
0.0026 0.1232 0.000100
0.0026 0.1234 0.000033
0.0026 0.1236 0.000167
0.0026 0.1238 0.000317
0.0026 0.124 0.000600
0.0026 0.1242 0.000133
0.0026 0.1244 0.000050
0.0026 0.1246 0.000050
0.0026 0.1248 0.000033
0.0026 0.125 0.000067
0.0026 0.1252 0.000033
0.0026 0.1254 0.000000
0.0026 0.1256 0.000033
0.0026 0.1258 0.000050
0.0026 0.126 0.000033
0.0026 0.1262 0.000050
0.0026 0.1264 0.000000
0.0026 0.1266 0.000017
0.0026 0.1268 0.000033
0.0026 0.127 0.000067
0.0026 0.1272 0.000017
0.0026 0.1274 0.000033
0.0026 0.1276 0.000050
0.0026 0.1278 0.000050
0.0026 0.128 0.000017
0.0026 0.1282 0.000033
0.0026 0.1284 0.000050
0.0026 0.1286 0.000100
0.0026 0.1288 0.000000
0.0026 0.129 0.000100
0.0026 0.1292 0.000067
0.0026 0.1294 0.000083
0.0026 0.1296 0.000100
0.0026 0.1298 0.000033
0.0026 0.13 0.000067
0.0026 0.1302 0.000033
0.0026 0.1304 0.000183
0.0026 0.1306 0.000150
0.0026 0.1308 0.000167
0.0026 0.131 0.000133
0.0026 0.1312 0.000033
0.0026 0.1314 0.000033
0.0026 0.1316 0.000067
0.0026 0.1318 0.000017
0.0026 0.132 0.000033
0.0026 0.1322 0.000150
0.0026 0.1324 0.000100
0.0026 0.1326 0.000067
0.0026 0.1328 0.000033
0.0026 0.133 0.000050
0.0026 0.1332 0.000000
0.0026 0.1334 0.000000
0.0026 0.1336 0.000017
0.0026 0.1338 0.000017
0.0026 0.134 0.000017
0.0026 0.1342 0.000050
0.0026 0.1344 0.000033
0.0026 0.1346 0.000050
0.0026 0.1348 0.000083
0.0026 0.135 0.000100
0.0026 0.1352 0.000100
0.0026 0.1354 0.000033
0.0026 0.1356 0.000000
0.0026 0.1358 0.000017
0.0026 0.136 0.000033
0.0026 0.1362 0.000017
0.0026 0.1364 0.000017
0.0026 0.1366 0.000017
0.0026 0.1368 0.000017
0.0026 0.137 0.000033
0.0026 0.1372 0.000033
0.0026 0.1374 0.000050
0.0026 0.1376 0.000017
0.0026 0.1378 0.000050
0.0026 0.138 0.000050
0.0026 0.1382 0.000050
0.0026 0.1384 0.000050
0.0026 0.1386 0.000033
0.0026 0.1388 0.000050
0.0026 0.139 0.000117
0.0026 0.1392 0.000017
0.0026 0.1394 0.000083
0.0026 0.1396 0.000050
0.0026 0.1398 0.000017
0.0026 0.14 0.000100
0.0026 0.1402 0.000017
0.0026 0.1404 0.000033
0.0026 0.1406 0.000033
0.0026 0.1408 0.000000
0.0026 0.141 0.000150
0.0026 0.1412 0.000133
0.0026 0.1414 0.000167
0.0026 0.1416 0.000183
0.0026 0.1418 0.000183
0.0026 0.142 0.000467
0.0026 0.1422 0.000183
0.0026 0.1424 0.000517
0.0026 0.1426 0.000100
0.0026 0.1428 0.000017
0.0026 0.143 0.000117
0.0026 0.1432 0.000083
0.0026 0.1434 0.000100
0.0026 0.1436 0.000083
0.0026 0.1438 0.000067
0.0026 0.144 0.000283
0.0026 0.1442 0.000050
0.0026 0.1444 0.000100
0.0026 0.1446 0.000067
0.0026 0.1448 0.000067
0.0026 0.145 0.000067
0.0026 0.1452 0.000117
0.0026 0.1454 0.000067
0.0026 0.1456 0.000083
0.0026 0.1458 0.000117
0.0026 0.146 0.000083
0.0026 0.1462 0.000067
0.0026 0.1464 0.000033
0.0026 0.1466 0.000033
0.0026 0.1468 0.000000
0.0026 0.147 0.000000
0.0026 0.1472 0.000033
0.0026 0.1474 0.000100
0.0026 0.1476 0.000150
0.0026 0.1478 0.000100
0.0026 0.148 0.000100
0.0026 0.1482 0.000083
0.0026 0.1484 0.000000
0.0026 0.1486 0.000083
0.0026 0.1488 0.000083
0.0026 0.149 0.000067
0.0026 0.1492 0.000033
0.0026 0.1494 0.000033
0.0026 0.1496 0.000033
0.0026 0.1498 0.000017
0.0026 0.15 0.000050
0.0026 0.1502 0.000100
0.0026 0.1504 0.000083
0.0026 0.1506 0.000033
0.0026 0.1508 0.000167
0.0026 0.151 0.000183
0.0026 0.1512 0.000083
0.0026 0.1514 0.000083
0.0026 0.1516 0.000100
0.0026 0.1518 0.000050
0.0026 0.152 0.000117
0.0026 0.1522 0.000083
0.0026 0.1524 0.000067
0.0026 0.1526 0.000033
0.0026 0.1528 0.000067
0.0026 0.153 0.000033
0.0026 0.1532 0.000033
0.0026 0.1534 0.000067
0.0026 0.1536 0.000067
0.0026 0.1538 0.000033
0.0026 0.154 0.000050
0.0026 0.1542 0.000067
0.0026 0.1544 0.000117
0.0026 0.1546 0.000100
0.0026 0.1548 0.000033
0.0026 0.155 0.000083
0.0026 0.1552 0.000100
0.0026 0.1554 0.000183
0.0026 0.1556 0.000150
0.0026 0.1558 0.000067
0.0026 0.156 0.000067
0.0026 0.1562 0.000683
0.0026 0.1564 0.000067
0.0026 0.1566 0.000100
0.0026 0.1568 0.000117
0.0026 0.157 0.000067
0.0026 0.1572 0.000083
0.0026 0.1574 0.000400
0.0026 0.1576 0.000150
0.0026 0.1578 0.000050
0.0026 0.158 0.000067
0.0026 0.1582 0.000117
0.0026 0.1584 0.000050
0.0026 0.1586 0.000067
0.0026 0.1588 0.000100
0.0026 0.159 0.000133
0.0026 0.1592 0.000100
0.0026 0.1594 0.000150
0.0026 0.1596 0.000133
0.0026 0.1598 0.000033
0.0026 0.16 0.000067
0.0026 0.1602 0.000100
0.0026 0.1604 0.000067
0.0026 0.1606 0.000050
0.0026 0.1608 0.000067
0.0026 0.161 0.000017
0.0026 0.1612 0.000033
0.0026 0.1614 0.000050
0.0026 0.1616 0.000083
0.0026 0.1618 0.000017
0.0026 0.162 0.000150
0.0026 0.1622 0.000117
0.0026 0.1624 0.000467
0.0026 0.1626 0.000050
0.0026 0.1628 0.000067
0.0026 0.163 0.000083
0.0026 0.1632 0.000117
0.0026 0.1634 0.000100
0.0026 0.1636 0.000017
0.0026 0.1638 0.000017
0.0026 0.164 0.000133
0.0026 0.1642 0.000067
0.0026 0.1644 0.000083
0.0026 0.1646 0.000100
0.0026 0.1648 0.000033
0.0026 0.165 0.000067
0.0026 0.1652 0.000100
0.0026 0.1654 0.000050
0.0026 0.1656 0.000133
0.0026 0.1658 0.000133
0.0026 0.166 0.000200
0.0026 0.1662 0.000183
0.0026 0.1664 0.000550
0.0026 0.1666 0.000167
0.0026 0.1668 0.000117
0.0026 0.167 0.000133
0.0026 0.1672 0.000100
0.0026 0.1674 0.000017
0.0026 0.1676 0.000050
0.0026 0.1678 0.000117
0.0026 0.168 0.000067
0.0026 0.1682 0.000050
0.0026 0.1684 0.000050
0.0026 0.1686 0.000050
0.0026 0.1688 0.000117
0.0026 0.169 0.000083
0.0026 0.1692 0.000167
0.0026 0.1694 0.000383
0.0026 0.1696 0.000100
0.0026 0.1698 0.000100
0.0026 0.17 0.000133
0.0026 0.1702 0.000067
0.0026 0.1704 0.000067
0.0026 0.1706 0.000117
0.0026 0.1708 0.000067
0.0026 0.171 0.000067
0.0026 0.1712 0.000050
0.0026 0.1714 0.000167
0.0026 0.1716 0.000133
0.0026 0.1718 0.000050
0.0026 0.172 0.000133
0.0026 0.1722 0.000100
0.0026 0.1724 0.000067
0.0026 0.1726 0.000083
0.0026 0.1728 0.000067
0.0026 0.173 0.000067
0.0026 0.1732 0.000133
0.0026 0.1734 0.000100
0.0026 0.1736 0.000033
0.0026 0.1738 0.000117
0.0026 0.174 0.000117
0.0026 0.1742 0.000133
0.0026 0.1744 0.000217
0.0026 0.1746 0.000067
0.0026 0.1748 0.000100
0.0026 0.175 0.000217
0.0026 0.1752 0.000067
0.0026 0.1754 0.000100
0.0026 0.1756 0.000117
0.0026 0.1758 0.000067
0.0026 0.176 0.000033
0.0026 0.1762 0.000033
0.0026 0.1764 0.000067
0.0026 0.1766 0.000033
0.0026 0.1768 0.000050
0.0026 0.177 0.000033
0.0026 0.1772 0.000117
0.0026 0.1774 0.000100
0.0026 0.1776 0.000133
0.0026 0.1778 0.000183
0.0026 0.178 0.000083
0.0026 0.1782 0.000083
0.0026 0.1784 0.000017
0.0026 0.1786 0.000033
0.0026 0.1788 0.000033
0.0026 0.179 0.000033
0.0026 0.1792 0.000033
0.0026 0.1794 0.000067
0.0026 0.1796 0.000100
0.0026 0.1798 0.000100
0.0026 0.18 0.000117
0.0026 0.1802 0.000067
0.0026 0.1804 0.000017
0.0026 0.1806 0.000033
0.0026 0.1808 0.000100
0.0026 0.181 0.000183
0.0026 0.1812 0.000050
0.0026 0.1814 0.000100
0.0026 0.1816 0.000067
0.0026 0.1818 0.000117
0.0026 0.182 0.000050
0.0026 0.1822 0.000067
0.0026 0.1824 0.000117
0.0026 0.1826 0.000083
0.0026 0.1828 0.000017
0.0026 0.183 0.000033
0.0026 0.1832 0.000167
0.0026 0.1834 0.000117
0.0026 0.1836 0.000067
0.0026 0.1838 0.000033
0.0026 0.184 0.000117
0.0026 0.1842 0.000083
0.0026 0.1844 0.000100
0.0026 0.1846 0.000050
0.0026 0.1848 0.000033
0.0026 0.185 0.000033
0.0026 0.1852 0.000033
0.0026 0.1854 0.000033
0.0026 0.1856 0.000033
0.0026 0.1858 0.000017
0.0026 0.186 0.000033
0.0026 0.1862 0.000033
0.0026 0.1864 0.000067
0.0026 0.1866 0.000117
0.0026 0.1868 0.000017
0.0026 0.187 0.000067
0.0026 0.1872 0.000100
0.0026 0.1874 0.000100
0.0026 0.1876 0.000083
0.0026 0.1878 0.000067
0.0026 0.188 0.000017
0.0026 0.1882 0.000033
0.0026 0.1884 0.000050
0.0026 0.1886 0.000017
0.0026 0.1888 0.000150
0.0026 0.189 0.000183
0.0026 0.1892 0.000067
0.0026 0.1894 0.000067
0.0026 0.1896 0.000083
0.0026 0.1898 0.000050
0.0026 0.19 0.000100
0.0026 0.1902 0.000133
0.0026 0.1904 0.000117
0.0026 0.1906 0.000117
0.0026 0.1908 0.000417
0.0026 0.191 0.000100
0.0026 0.1912 0.000100
0.0026 0.1914 0.000067
0.0026 0.1916 0.000250
0.0026 0.1918 0.000300
0.0026 0.192 0.000350
0.0026 0.1922 0.000917
0.0026 0.1924 0.000200
0.0026 0.1926 0.000083
0.0026 0.1928 0.000100
0.0026 0.193 0.000217
0.0026 0.1932 0.000183
0.0026 0.1934 0.000117
0.0026 0.1936 0.000033
0.0026 0.1938 0.000050
0.0026 0.194 0.000067
0.0026 0.1942 0.000133
0.0026 0.1944 0.000167
0.0026 0.1946 0.000083
0.0026 0.1948 0.000050
0.0026 0.195 0.000050
0.0026 0.1952 0.000567
0.0026 0.1954 0.000267
0.0026 0.1956 0.000083
0.0026 0.1958 0.000050
0.0026 0.196 0.000050
0.0026 0.1962 0.000033
0.0026 0.1964 0.000117
0.0026 0.1966 0.000083
0.0026 0.1968 0.000150
0.0026 0.197 0.000083
0.0026 0.1972 0.000233
0.0026 0.1974 0.000200
0.0026 0.1976 0.000050
0.0026 0.1978 0.000033
0.0026 0.198 0.000050
0.0026 0.1982 0.000050
0.0026 0.1984 0.000067
0.0026 0.1986 0.000017
0.0026 0.1988 0.000067
0.0026 0.199 0.000083
0.0026 0.1992 0.000083
0.0026 0.1994 0.000050
0.0026 0.1996 0.000017
0.0026 0.1998 0.000033
0.0026 0.2 0.000033
0.0026 0.2002 0.000033
0.0026 0.2004 0.000017
0.0026 0.2006 0.000067
0.0026 0.2008 0.000050
0.0026 0.201 0.000067
0.0026 0.2012 0.000067
0.0026 0.2014 0.000050
0.0026 0.2016 0.000050
0.0026 0.2018 0.000017
0.0026 0.202 0.000017
0.0026 0.2022 0.000017
0.0026 0.2024 0.000050
0.0026 0.2026 0.000050
0.0026 0.2028 0.000050
0.0026 0.203 0.000083
0.0026 0.2032 0.000617
0.0026 0.2034 0.000150
0.0026 0.2036 0.000083
0.0026 0.2038 0.000050
0.0026 0.204 0.000133
0.0026 0.2042 0.000050
0.0026 0.2044 0.000033
0.0026 0.2046 0.000067
0.0026 0.2048 0.000067
0.0026 0.205 0.000283
0.0026 0.2052 0.000733
0.0026 0.2054 0.000083
0.0026 0.2056 0.000083
0.0026 0.2058 0.000017
0.0026 0.206 0.000033
0.0026 0.2062 0.000000
0.0026 0.2064 0.000000
0.0026 0.2066 0.000050
0.0026 0.2068 0.000050
0.0026 0.207 0.000033
0.0026 0.2072 0.000050
0.0026 0.2074 0.000000
0.0026 0.2076 0.000050
0.0026 0.2078 0.000117
0.0026 0.208 0.000200
0.0026 0.2082 0.000117
0.0026 0.2084 0.000067
0.0026 0.2086 0.000017
0.0026 0.2088 0.000017
0.0026 0.209 0.000050
0.0026 0.2092 0.000033
0.0026 0.2094 0.000050
0.0026 0.2096 0.000033
0.0026 0.2098 0.000000
0.0026 0.21 0.000000
0.0026 0.2102 0.000000
0.0026 0.2104 0.000050
0.0026 0.2106 0.000100
0.0026 0.2108 0.000050
0.0026 0.211 0.000067
0.0026 0.2112 0.000033
0.0026 0.2114 0.000083
0.0026 0.2116 0.000017
0.0026 0.2118 0.000050
0.0026 0.212 0.000000
0.0026 0.2122 0.000050
0.0026 0.2124 0.000000
0.0026 0.2126 0.000017
0.0026 0.2128 0.000017
0.0026 0.213 0.000000
0.0026 0.2132 0.000033
0.0026 0.2134 0.000050
0.0026 0.2136 0.000067
0.0026 0.2138 0.000000
0.0026 0.214 0.000017
0.0026 0.2142 0.000050
0.0026 0.2144 0.000017
0.0026 0.2146 0.000000
0.0026 0.2148 0.000033
0.0026 0.215 0.000017
0.0026 0.2152 0.000033
0.0026 0.2154 0.000017
0.0026 0.2156 0.000033
0.0026 0.2158 0.000000
0.0026 0.216 0.000033
0.0026 0.2162 0.000000
0.0026 0.2164 0.000117
0.0026 0.2166 0.000767
0.0026 0.2168 0.000200
0.0026 0.217 0.000067
0.0026 0.2172 0.000067
0.0026 0.2174 0.000017
0.0026 0.2176 0.000067
0.0026 0.2178 0.000050
0.0026 0.218 0.000050
0.0026 0.2182 0.000117
0.0026 0.2184 0.000550
0.0026 0.2186 0.000150
0.0026 0.2188 0.000050
0.0026 0.219 0.000067
0.0026 0.2192 0.000083
0.0026 0.2194 0.000033
0.0026 0.2196 0.000083
0.0026 0.2198 0.000050
0.0026 0.22 0.000000
0.0026 0.2202 0.000017
0.0026 0.2204 0.000033
0.0026 0.2206 0.000000
0.0026 0.2208 0.000000
0.0026 0.221 0.000033
0.0026 0.2212 0.000017
0.0026 0.2214 0.000083
0.0026 0.2216 0.000017
0.0026 0.2218 0.000017
0.0026 0.222 0.000083
0.0026 0.2222 0.000017
0.0026 0.2224 0.000017
0.0026 0.2226 0.000000
0.0026 0.2228 0.000017
0.0026 0.223 0.000000
0.0026 0.2232 0.000017
0.0026 0.2234 0.000000
0.0026 0.2236 0.000017
0.0026 0.2238 0.000017
0.0026 0.224 0.000050
0.0026 0.2242 0.000000
0.0026 0.2244 0.000017
0.0026 0.2246 0.000067
0.0026 0.2248 0.000067
0.0026 0.225 0.000050
0.0026 0.2252 0.000000
0.0026 0.2254 0.000017
0.0026 0.2256 0.000017
0.0026 0.2258 0.000067
0.0026 0.226 0.000033
0.0026 0.2262 0.000017
0.0026 0.2264 0.000017
0.0026 0.2266 0.000017
0.0026 0.2268 0.000050
0.0026 0.227 0.000033
0.0026 0.2272 0.000017
0.0026 0.2274 0.000067
0.0026 0.2276 0.000050
0.0026 0.2278 0.000050
0.0026 0.228 0.000150
0.0026 0.2282 0.000033
0.0026 0.2284 0.000050
0.0026 0.2286 0.000033
0.0026 0.2288 0.000017
0.0026 0.229 0.000017
0.0026 0.2292 0.000017
0.0026 0.2294 0.000050
0.0026 0.2296 0.000083
0.0026 0.2298 0.000033
0.0026 0.23 0.000017
0.0026 0.2302 0.000100
0.0026 0.2304 0.000017
0.0026 0.2306 0.000033
0.0026 0.2308 0.000100
0.0026 0.231 0.000400
0.0026 0.2312 0.000050
0.0026 0.2314 0.000067
0.0026 0.2316 0.000267
0.0026 0.2318 0.000200
0.0026 0.232 0.000067
0.0026 0.2322 0.000117
0.0026 0.2324 0.000000
0.0026 0.2326 0.000183
0.0026 0.2328 0.000067
0.0026 0.233 0.000067
0.0026 0.2332 0.000200
0.0026 0.2334 0.000067
0.0026 0.2336 0.000100
0.0026 0.2338 0.000250
0.0026 0.234 0.000950
0.0026 0.2342 0.000100
0.0026 0.2344 0.000083
0.0026 0.2346 0.000017
0.0026 0.2348 0.000033
0.0026 0.235 0.000067
0.0026 0.2352 0.000050
0.0026 0.2354 0.000050
0.0026 0.2356 0.000067
0.0026 0.2358 0.000150
0.0026 0.236 0.000117
0.0026 0.2362 0.000050
0.0026 0.2364 0.000033
0.0026 0.2366 0.000017
0.0026 0.2368 0.000033
0.0026 0.237 0.000033
0.0026 0.2372 0.000017
0.0026 0.2374 0.000100
0.0026 0.2376 0.000067
0.0026 0.2378 0.000050
0.0026 0.238 0.000017
0.0026 0.2382 0.000050
0.0026 0.2384 0.000033
0.0026 0.2386 0.000000
0.0026 0.2388 0.000017
0.0026 0.239 0.000000
0.0026 0.2392 0.000033
0.0026 0.2394 0.000067
0.0026 0.2396 0.000033
0.0026 0.2398 0.000050
0.0026 0.24 0.000083
0.0026 0.2402 0.000050
0.0026 0.2404 0.000033
0.0026 0.2406 0.000050
0.0026 0.2408 0.000117
0.0026 0.241 0.000667
0.0026 0.2412 0.000150
0.0026 0.2414 0.000017
0.0026 0.2416 0.000083
0.0026 0.2418 0.000033
0.0026 0.242 0.000000
0.0026 0.2422 0.000083
0.0026 0.2424 0.000033
0.0026 0.2426 0.000150
0.0026 0.2428 0.000017
0.0026 0.243 0.000083
0.0026 0.2432 0.000267
0.0026 0.2434 0.000600
0.0026 0.2436 0.000100
0.0026 0.2438 0.000067
0.0026 0.244 0.000033
0.0026 0.2442 0.000017
0.0026 0.2444 0.000000
0.0026 0.2446 0.000067
0.0026 0.2448 0.000033
0.0026 0.245 0.000050
0.0026 0.2452 0.000067
0.0026 0.2454 0.000067
0.0026 0.2456 0.000233
0.0026 0.2458 0.000117
0.0026 0.246 0.000100
0.0026 0.2462 0.000533
0.0026 0.2464 0.000133
0.0026 0.2466 0.000117
0.0026 0.2468 0.000200
0.0026 0.247 0.000967
0.0026 0.2472 0.000183
0.0026 0.2474 0.000033
0.0026 0.2476 0.000033
0.0026 0.2478 0.000033
0.0026 0.248 0.000000
0.0026 0.2482 0.000017
0.0026 0.2484 0.000067
0.0026 0.2486 0.000000
0.0026 0.2488 0.000000
0.0026 0.249 0.000000
0.0026 0.2492 0.000017
0.0026 0.2494 0.000017
0.0026 0.2496 0.000067
0.0026 0.2498 0.000033
0.0028 0 0.001933
0.0028 0.0002 0.001650
0.0028 0.0004 0.002033
0.0028 0.0006 0.001983
0.0028 0.0008 0.002233
0.0028 0.001 0.002500
0.0028 0.0012 0.003567
0.0028 0.0014 0.003467
0.0028 0.0016 0.004700
0.0028 0.0018 0.005800
0.0028 0.002 0.010750
0.0028 0.0022 0.018850
0.0028 0.0024 0.057667
0.0028 0.0026 0.324983
0.0028 0.0028 0.000000
0.0028 0.003 0.324750
0.0028 0.0032 0.058233
0.0028 0.0034 0.019417
0.0028 0.0036 0.010867
0.0028 0.0038 0.008317
0.0028 0.004 0.006167
0.0028 0.0042 0.006233
0.0028 0.0044 0.004567
0.0028 0.0046 0.003883
0.0028 0.0048 0.003650
0.0028 0.005 0.003417
0.0028 0.0052 0.002700
0.0028 0.0054 0.002000
0.0028 0.0056 0.001733
0.0028 0.0058 0.001083
0.0028 0.006 0.001067
0.0028 0.0062 0.000767
0.0028 0.0064 0.000683
0.0028 0.0066 0.000517
0.0028 0.0068 0.000433
0.0028 0.007 0.000383
0.0028 0.0072 0.000400
0.0028 0.0074 0.000433
0.0028 0.0076 0.000250
0.0028 0.0078 0.000183
0.0028 0.008 0.000183
0.0028 0.0082 0.000283
0.0028 0.0084 0.000400
0.0028 0.0086 0.000333
0.0028 0.0088 0.000283
0.0028 0.009 0.000283
0.0028 0.0092 0.000233
0.0028 0.0094 0.000183
0.0028 0.0096 0.000250
0.0028 0.0098 0.000350
0.0028 0.01 0.000233
0.0028 0.0102 0.000217
0.0028 0.0104 0.000133
0.0028 0.0106 0.000183
0.0028 0.0108 0.000250
0.0028 0.011 0.000217
0.0028 0.0112 0.000150
0.0028 0.0114 0.000367
0.0028 0.0116 0.000367
0.0028 0.0118 0.000167
0.0028 0.012 0.000183
0.0028 0.0122 0.000500
0.0028 0.0124 0.000300
0.0028 0.0126 0.000200
0.0028 0.0128 0.000317
0.0028 0.013 0.000450
0.0028 0.0132 0.000217
0.0028 0.0134 0.000117
0.0028 0.0136 0.000317
0.0028 0.0138 0.000200
0.0028 0.014 0.000150
0.0028 0.0142 0.000183
0.0028 0.0144 0.000117
0.0028 0.0146 0.000217
0.0028 0.0148 0.000283
0.0028 0.015 0.000367
0.0028 0.0152 0.000250
0.0028 0.0154 0.000400
0.0028 0.0156 0.000633
0.0028 0.0158 0.000250
0.0028 0.016 0.000250
0.0028 0.0162 0.000233
0.0028 0.0164 0.000250
0.0028 0.0166 0.000217
0.0028 0.0168 0.000133
0.0028 0.017 0.000150
0.0028 0.0172 0.000183
0.0028 0.0174 0.000283
0.0028 0.0176 0.000133
0.0028 0.0178 0.000033
0.0028 0.018 0.000117
0.0028 0.0182 0.000167
0.0028 0.0184 0.000233
0.0028 0.0186 0.000300
0.0028 0.0188 0.000133
0.0028 0.019 0.000383
0.0028 0.0192 0.000083
0.0028 0.0194 0.000150
0.0028 0.0196 0.000200
0.0028 0.0198 0.000083
0.0028 0.02 0.000150
0.0028 0.0202 0.000200
0.0028 0.0204 0.000183
0.0028 0.0206 0.000167
0.0028 0.0208 0.000117
0.0028 0.021 0.000183
0.0028 0.0212 0.000150
0.0028 0.0214 0.000100
0.0028 0.0216 0.000200
0.0028 0.0218 0.000400
0.0028 0.022 0.000383
0.0028 0.0222 0.000250
0.0028 0.0224 0.000267
0.0028 0.0226 0.000333
0.0028 0.0228 0.000300
0.0028 0.023 0.000200
0.0028 0.0232 0.000167
0.0028 0.0234 0.000100
0.0028 0.0236 0.000167
0.0028 0.0238 0.000217
0.0028 0.024 0.000133
0.0028 0.0242 0.000133
0.0028 0.0244 0.000150
0.0028 0.0246 0.000083
0.0028 0.0248 0.000133
0.0028 0.025 0.000067
0.0028 0.0252 0.000150
0.0028 0.0254 0.000183
0.0028 0.0256 0.000267
0.0028 0.0258 0.000217
0.0028 0.026 0.000167
0.0028 0.0262 0.000100
0.0028 0.0264 0.000067
0.0028 0.0266 0.000133
0.0028 0.0268 0.000267
0.0028 0.027 0.000133
0.0028 0.0272 0.000117
0.0028 0.0274 0.000150
0.0028 0.0276 0.000067
0.0028 0.0278 0.000117
0.0028 0.028 0.000133
0.0028 0.0282 0.000200
0.0028 0.0284 0.000150
0.0028 0.0286 0.000167
0.0028 0.0288 0.000117
0.0028 0.029 0.000117
0.0028 0.0292 0.000083
0.0028 0.0294 0.000133
0.0028 0.0296 0.000050
0.0028 0.0298 0.000033
0.0028 0.03 0.000083
0.0028 0.0302 0.000083
0.0028 0.0304 0.000117
0.0028 0.0306 0.000083
0.0028 0.0308 0.000067
0.0028 0.031 0.000033
0.0028 0.0312 0.000000
0.0028 0.0314 0.000067
0.0028 0.0316 0.000083
0.0028 0.0318 0.000117
0.0028 0.032 0.000083
0.0028 0.0322 0.000283
0.0028 0.0324 0.000117
0.0028 0.0326 0.000083
0.0028 0.0328 0.000050
0.0028 0.033 0.000200
0.0028 0.0332 0.000100
0.0028 0.0334 0.000033
0.0028 0.0336 0.000100
0.0028 0.0338 0.000050
0.0028 0.034 0.000017
0.0028 0.0342 0.000050
0.0028 0.0344 0.000050
0.0028 0.0346 0.000033
0.0028 0.0348 0.000083
0.0028 0.035 0.000100
0.0028 0.0352 0.000183
0.0028 0.0354 0.000117
0.0028 0.0356 0.000083
0.0028 0.0358 0.000067
0.0028 0.036 0.000117
0.0028 0.0362 0.000150
0.0028 0.0364 0.000267
0.0028 0.0366 0.000067
0.0028 0.0368 0.000133
0.0028 0.037 0.000050
0.0028 0.0372 0.000083
0.0028 0.0374 0.000133
0.0028 0.0376 0.000150
0.0028 0.0378 0.000150
0.0028 0.038 0.000050
0.0028 0.0382 0.000067
0.0028 0.0384 0.000083
0.0028 0.0386 0.000067
0.0028 0.0388 0.000067
0.0028 0.039 0.000100
0.0028 0.0392 0.000050
0.0028 0.0394 0.000100
0.0028 0.0396 0.000100
0.0028 0.0398 0.000083
0.0028 0.04 0.000117
0.0028 0.0402 0.000100
0.0028 0.0404 0.000150
0.0028 0.0406 0.000050
0.0028 0.0408 0.000033
0.0028 0.041 0.000217
0.0028 0.0412 0.000033
0.0028 0.0414 0.000050
0.0028 0.0416 0.000167
0.0028 0.0418 0.000333
0.0028 0.042 0.000133
0.0028 0.0422 0.000083
0.0028 0.0424 0.000083
0.0028 0.0426 0.000017
0.0028 0.0428 0.000033
0.0028 0.043 0.000017
0.0028 0.0432 0.000083
0.0028 0.0434 0.000133
0.0028 0.0436 0.000067
0.0028 0.0438 0.000050
0.0028 0.044 0.000133
0.0028 0.0442 0.000083
0.0028 0.0444 0.000067
0.0028 0.0446 0.000100
0.0028 0.0448 0.000117
0.0028 0.045 0.000100
0.0028 0.0452 0.000067
0.0028 0.0454 0.000067
0.0028 0.0456 0.000367
0.0028 0.0458 0.000250
0.0028 0.046 0.000250
0.0028 0.0462 0.000400
0.0028 0.0464 0.000600
0.0028 0.0466 0.000300
0.0028 0.0468 0.000100
0.0028 0.047 0.000117
0.0028 0.0472 0.000100
0.0028 0.0474 0.000100
0.0028 0.0476 0.000083
0.0028 0.0478 0.000067
0.0028 0.048 0.000050
0.0028 0.0482 0.000233
0.0028 0.0484 0.000083
0.0028 0.0486 0.000150
0.0028 0.0488 0.000050
0.0028 0.049 0.000067
0.0028 0.0492 0.000017
0.0028 0.0494 0.000017
0.0028 0.0496 0.000050
0.0028 0.0498 0.000133
0.0028 0.05 0.000317
0.0028 0.0502 0.000150
0.0028 0.0504 0.000233
0.0028 0.0506 0.000217
0.0028 0.0508 0.000117
0.0028 0.051 0.000067
0.0028 0.0512 0.000167
0.0028 0.0514 0.000083
0.0028 0.0516 0.000100
0.0028 0.0518 0.000067
0.0028 0.052 0.000100
0.0028 0.0522 0.000100
0.0028 0.0524 0.000067
0.0028 0.0526 0.000100
0.0028 0.0528 0.000083
0.0028 0.053 0.000133
0.0028 0.0532 0.000083
0.0028 0.0534 0.000217
0.0028 0.0536 0.000333
0.0028 0.0538 0.000317
0.0028 0.054 0.000267
0.0028 0.0542 0.000167
0.0028 0.0544 0.000283
0.0028 0.0546 0.000067
0.0028 0.0548 0.000017
0.0028 0.055 0.000033
0.0028 0.0552 0.000033
0.0028 0.0554 0.000033
0.0028 0.0556 0.000033
0.0028 0.0558 0.000133
0.0028 0.056 0.000100
0.0028 0.0562 0.000100
0.0028 0.0564 0.000100
0.0028 0.0566 0.000050
0.0028 0.0568 0.000150
0.0028 0.057 0.000067
0.0028 0.0572 0.000017
0.0028 0.0574 0.000033
0.0028 0.0576 0.000100
0.0028 0.0578 0.000067
0.0028 0.058 0.000050
0.0028 0.0582 0.000133
0.0028 0.0584 0.000050
0.0028 0.0586 0.000033
0.0028 0.0588 0.000067
0.0028 0.059 0.000033
0.0028 0.0592 0.000083
0.0028 0.0594 0.000117
0.0028 0.0596 0.000100
0.0028 0.0598 0.000067
0.0028 0.06 0.000083
0.0028 0.0602 0.000117
0.0028 0.0604 0.000150
0.0028 0.0606 0.000133
0.0028 0.0608 0.000067
0.0028 0.061 0.000033
0.0028 0.0612 0.000017
0.0028 0.0614 0.000017
0.0028 0.0616 0.000100
0.0028 0.0618 0.000083
0.0028 0.062 0.000050
0.0028 0.0622 0.000033
0.0028 0.0624 0.000050
0.0028 0.0626 0.000067
0.0028 0.0628 0.000033
0.0028 0.063 0.000100
0.0028 0.0632 0.000083
0.0028 0.0634 0.000117
0.0028 0.0636 0.000100
0.0028 0.0638 0.000067
0.0028 0.064 0.000050
0.0028 0.0642 0.000083
0.0028 0.0644 0.000150
0.0028 0.0646 0.000200
0.0028 0.0648 0.000117
0.0028 0.065 0.000100
0.0028 0.0652 0.000100
0.0028 0.0654 0.000083
0.0028 0.0656 0.000017
0.0028 0.0658 0.000017
0.0028 0.066 0.000033
0.0028 0.0662 0.000067
0.0028 0.0664 0.000100
0.0028 0.0666 0.000050
0.0028 0.0668 0.000067
0.0028 0.067 0.000100
0.0028 0.0672 0.000133
0.0028 0.0674 0.000000
0.0028 0.0676 0.000083
0.0028 0.0678 0.000017
0.0028 0.068 0.000100
0.0028 0.0682 0.000033
0.0028 0.0684 0.000017
0.0028 0.0686 0.000050
0.0028 0.0688 0.000033
0.0028 0.069 0.000067
0.0028 0.0692 0.000133
0.0028 0.0694 0.000067
0.0028 0.0696 0.000167
0.0028 0.0698 0.000067
0.0028 0.07 0.000117
0.0028 0.0702 0.000033
0.0028 0.0704 0.000133
0.0028 0.0706 0.000150
0.0028 0.0708 0.000150
0.0028 0.071 0.000017
0.0028 0.0712 0.000117
0.0028 0.0714 0.000050
0.0028 0.0716 0.000083
0.0028 0.0718 0.000033
0.0028 0.072 0.000000
0.0028 0.0722 0.000000
0.0028 0.0724 0.000067
0.0028 0.0726 0.000067
0.0028 0.0728 0.000100
0.0028 0.073 0.000100
0.0028 0.0732 0.000050
0.0028 0.0734 0.000100
0.0028 0.0736 0.000050
0.0028 0.0738 0.000033
0.0028 0.074 0.000100
0.0028 0.0742 0.000033
0.0028 0.0744 0.000033
0.0028 0.0746 0.000067
0.0028 0.0748 0.000050
0.0028 0.075 0.000067
0.0028 0.0752 0.000000
0.0028 0.0754 0.000000
0.0028 0.0756 0.000017
0.0028 0.0758 0.000017
0.0028 0.076 0.000017
0.0028 0.0762 0.000033
0.0028 0.0764 0.000017
0.0028 0.0766 0.000067
0.0028 0.0768 0.000067
0.0028 0.077 0.000000
0.0028 0.0772 0.000000
0.0028 0.0774 0.000033
0.0028 0.0776 0.000067
0.0028 0.0778 0.000067
0.0028 0.078 0.000067
0.0028 0.0782 0.000133
0.0028 0.0784 0.000233
0.0028 0.0786 0.000217
0.0028 0.0788 0.000083
0.0028 0.079 0.000067
0.0028 0.0792 0.000033
0.0028 0.0794 0.000133
0.0028 0.0796 0.000133
0.0028 0.0798 0.000033
0.0028 0.08 0.000100
0.0028 0.0802 0.000067
0.0028 0.0804 0.000050
0.0028 0.0806 0.000050
0.0028 0.0808 0.000017
0.0028 0.081 0.000017
0.0028 0.0812 0.000000
0.0028 0.0814 0.000033
0.0028 0.0816 0.000017
0.0028 0.0818 0.000033
0.0028 0.082 0.000083
0.0028 0.0822 0.000050
0.0028 0.0824 0.000033
0.0028 0.0826 0.000017
0.0028 0.0828 0.000017
0.0028 0.083 0.000050
0.0028 0.0832 0.000067
0.0028 0.0834 0.000067
0.0028 0.0836 0.000017
0.0028 0.0838 0.000067
0.0028 0.084 0.000000
0.0028 0.0842 0.000050
0.0028 0.0844 0.000033
0.0028 0.0846 0.000000
0.0028 0.0848 0.000033
0.0028 0.085 0.000117
0.0028 0.0852 0.000017
0.0028 0.0854 0.000117
0.0028 0.0856 0.000217
0.0028 0.0858 0.000067
0.0028 0.086 0.000017
0.0028 0.0862 0.000067
0.0028 0.0864 0.000050
0.0028 0.0866 0.000100
0.0028 0.0868 0.000033
0.0028 0.087 0.000050
0.0028 0.0872 0.000033
0.0028 0.0874 0.000000
0.0028 0.0876 0.000067
0.0028 0.0878 0.000183
0.0028 0.088 0.000083
0.0028 0.0882 0.000083
0.0028 0.0884 0.000033
0.0028 0.0886 0.000117
0.0028 0.0888 0.000033
0.0028 0.089 0.000050
[truncated: 34,837,515 more chars]
