# Supplementary material for: Predicting scale-dependent chromatin polymer properties from systematic coarse-graining
Source: Nat Commun. 2023 Jul 11;14:4108. doi: 10.1038/s41467-023-39907-2 (PMC10336007; doi:10.1038/s41467-023-39907-2)
Supplement: Supplementary file 4 — Source Data [file 41467_2023_39907_MOESM4_ESM.zip › source_data/source_data_supplementary/source_data_supplementary_fig_3/Arsg_pc_map.txt.gawk.37vPUC]

0 0 0.000000
0 1 0.342750
0 2 0.080367
0 3 0.038833
0 4 0.023133
0 5 0.018433
0 6 0.014400
0 7 0.010117
0 8 0.009067
0 9 0.007900
0 10 0.007583
0 11 0.006783
0 12 0.004650
0 13 0.004050
0 14 0.001933
0 15 0.003017
0 16 0.001700
0 17 0.003250
0 18 0.001983
0 19 0.002133
0 20 0.002533
0 21 0.002600
0 22 0.002750
0 23 0.002617
0 24 0.002150
0 25 0.001233
0 26 0.001700
0 27 0.002050
0 28 0.001350
0 29 0.002167
0 30 0.001517
0 31 0.001283
0 32 0.000867
0 33 0.000717
0 34 0.000483
0 35 0.000250
0 36 0.000267
0 37 0.000283
0 38 0.000233
0 39 0.001250
0 40 0.000500
0 41 0.000300
0 42 0.000250
0 43 0.000233
0 44 0.000250
0 45 0.000633
0 46 0.000367
0 47 0.001250
0 48 0.000833
0 49 0.000150
0 50 0.000267
0 51 0.000367
0 52 0.000500
0 53 0.000333
0 54 0.000267
0 55 0.000233
0 56 0.000250
0 57 0.000817
0 58 0.000583
0 59 0.000383
0 60 0.000383
0 61 0.000717
0 62 0.000300
0 63 0.000333
0 64 0.000483
0 65 0.000367
0 66 0.000633
0 67 0.000283
0 68 0.000083
0 69 0.000200
0 70 0.000133
0 71 0.000250
0 72 0.000367
0 73 0.000367
0 74 0.000167
0 75 0.000267
0 76 0.000417
0 77 0.000117
0 78 0.000117
0 79 0.000100
0 80 0.000350
0 81 0.000167
0 82 0.000083
0 83 0.000150
0 84 0.000200
0 85 0.000183
0 86 0.000433
0 87 0.000333
0 88 0.000133
0 89 0.000350
0 90 0.000150
0 91 0.000183
0 92 0.000333
0 93 0.000283
0 94 0.000233
0 95 0.000167
0 96 0.000150
0 97 0.000133
0 98 0.000100
0 99 0.000467
0 100 0.000583
0 101 0.000383
0 102 0.000367
0 103 0.000150
0 104 0.000300
0 105 0.000250
0 106 0.000117
0 107 0.000067
0 108 0.000100
0 109 0.000117
0 110 0.000117
0 111 0.000167
0 112 0.000183
0 113 0.000217
0 114 0.000100
0 115 0.000100
0 116 0.000067
0 117 0.000100
0 118 0.000050
0 119 0.000017
0 120 0.000050
0 121 0.000033
0 122 0.000083
0 123 0.000150
0 124 0.000467
0 125 0.000167
0 126 0.000217
0 127 0.000133
0 128 0.000150
0 129 0.000133
0 130 0.000133
0 131 0.000400
0 132 0.000133
0 133 0.000167
0 134 0.000100
0 135 0.000117
0 136 0.000083
0 137 0.000083
0 138 0.000083
0 139 0.000133
0 140 0.000200
0 141 0.000133
0 142 0.000083
0 143 0.000067
0 144 0.000083
0 145 0.000217
0 146 0.000317
0 147 0.000400
0 148 0.000167
0 149 0.000183
0 150 0.000350
0 151 0.000250
0 152 0.000217
0 153 0.000167
0 154 0.000717
0 155 0.000300
0 156 0.000217
0 157 0.000150
0 158 0.000083
0 159 0.000083
0 160 0.000033
0 161 0.000150
0 162 0.000100
0 163 0.000150
0 164 0.000100
0 165 0.000150
0 166 0.000200
0 167 0.000100
0 168 0.000100
0 169 0.000050
0 170 0.000417
0 171 0.000150
0 172 0.000100
0 173 0.000033
0 174 0.000133
0 175 0.000100
0 176 0.000083
0 177 0.000050
0 178 0.000167
0 179 0.000067
0 180 0.000283
0 181 0.000233
0 182 0.000150
0 183 0.000100
0 184 0.000100
0 185 0.000133
0 186 0.000050
0 187 0.000050
0 188 0.000100
0 189 0.000067
0 190 0.000117
0 191 0.000067
0 192 0.000083
0 193 0.000067
0 194 0.000250
0 195 0.000067
0 196 0.000200
0 197 0.000033
0 198 0.000033
0 199 0.000050
0 200 0.000167
0 201 0.000450
0 202 0.000050
0 203 0.000083
0 204 0.000050
0 205 0.000067
0 206 0.000067
0 207 0.000150
0 208 0.000133
0 209 0.000133
0 210 0.000133
0 211 0.000083
0 212 0.000183
0 213 0.000517
0 214 0.000217
0 215 0.000133
0 216 0.000067
0 217 0.000050
0 218 0.000100
0 219 0.000050
0 220 0.000150
0 221 0.000150
0 222 0.000100
0 223 0.000167
0 224 0.000067
0 225 0.000250
0 226 0.000233
0 227 0.000133
0 228 0.000450
0 229 0.000100
0 230 0.000100
0 231 0.000117
0 232 0.000100
0 233 0.000100
0 234 0.000100
0 235 0.000133
0 236 0.000033
0 237 0.000050
0 238 0.000067
0 239 0.000100
0 240 0.000167
0 241 0.000083
0 242 0.000100
0 243 0.000067
0 244 0.000117
0 245 0.000083
0 246 0.000067
0 247 0.000217
0 248 0.000600
0 249 0.000217
0 250 0.000117
0 251 0.000117
0 252 0.000050
0 253 0.000167
0 254 0.000067
0 255 0.000150
0 256 0.000317
0 257 0.000233
0 258 0.000317
0 259 0.000150
0 260 0.000133
0 261 0.000067
0 262 0.000133
0 263 0.000083
0 264 0.000133
0 265 0.000300
0 266 0.000117
0 267 0.000067
0 268 0.000133
0 269 0.000050
0 270 0.000067
0 271 0.000100
0 272 0.000117
0 273 0.000100
0 274 0.000167
0 275 0.000150
0 276 0.000150
0 277 0.000100
0 278 0.000217
0 279 0.000133
0 280 0.000250
0 281 0.000500
0 282 0.000150
0 283 0.000433
0 284 0.000133
0 285 0.000033
0 286 0.000117
0 287 0.000050
0 288 0.000017
0 289 0.000117
0 290 0.000100
0 291 0.000150
0 292 0.000150
0 293 0.000350
0 294 0.000183
0 295 0.000083
0 296 0.000133
0 297 0.000117
0 298 0.000183
0 299 0.000417
0 300 0.000300
0 301 0.000083
0 302 0.000117
0 303 0.000133
0 304 0.000000
0 305 0.000133
0 306 0.000167
0 307 0.000150
0 308 0.000167
0 309 0.000067
0 310 0.000033
0 311 0.000067
0 312 0.000333
0 313 0.000083
0 314 0.000083
0 315 0.000100
0 316 0.000150
0 317 0.000100
0 318 0.000100
0 319 0.000067
0 320 0.000083
0 321 0.000433
0 322 0.000417
0 323 0.000067
0 324 0.000100
0 325 0.000133
0 326 0.000083
0 327 0.000083
0 328 0.000017
0 329 0.000017
0 330 0.000067
0 331 0.000033
0 332 0.000033
0 333 0.000067
0 334 0.000200
0 335 0.000167
0 336 0.000100
0 337 0.000067
0 338 0.000017
0 339 0.000100
0 340 0.000067
0 341 0.000150
0 342 0.000083
0 343 0.000050
0 344 0.000033
0 345 0.000067
0 346 0.000050
0 347 0.000117
0 348 0.000183
0 349 0.000067
0 350 0.000133
0 351 0.000133
0 352 0.000033
0 353 0.000083
0 354 0.000133
0 355 0.000067
0 356 0.000050
0 357 0.000050
0 358 0.000067
0 359 0.000050
0 360 0.000050
0 361 0.000100
0 362 0.000067
0 363 0.000083
0 364 0.000083
0 365 0.000467
0 366 0.000200
0 367 0.000100
0 368 0.000033
0 369 0.000067
0 370 0.000117
0 371 0.000333
0 372 0.000067
0 373 0.000067
0 374 0.000033
0 375 0.000033
0 376 0.000067
0 377 0.000100
0 378 0.000033
0 379 0.000083
0 380 0.000050
0 381 0.000033
0 382 0.000017
0 383 0.000117
0 384 0.000117
0 385 0.000167
0 386 0.000067
0 387 0.000083
0 388 0.000083
0 389 0.000083
0 390 0.000050
0 391 0.000083
0 392 0.000167
0 393 0.000400
0 394 0.000483
0 395 0.000083
0 396 0.000067
0 397 0.000133
0 398 0.000117
0 399 0.000050
0 400 0.000067
0 401 0.000083
0 402 0.000117
0 403 0.000267
0 404 0.000033
0 405 0.000067
0 406 0.000117
0 407 0.000083
0 408 0.000217
0 409 0.000217
0 410 0.000183
0 411 0.000383
0 412 0.000100
0 413 0.000150
0 414 0.000067
0 415 0.000067
0 416 0.000083
0 417 0.000083
0 418 0.000067
0 419 0.000050
0 420 0.000117
0 421 0.000083
0 422 0.000633
0 423 0.000400
0 424 0.000150
0 425 0.000050
0 426 0.000000
0 427 0.000083
0 428 0.000117
0 429 0.000283
0 430 0.000117
0 431 0.000033
0 432 0.000050
0 433 0.000033
0 434 0.000067
0 435 0.000217
0 436 0.000167
0 437 0.000233
0 438 0.000117
0 439 0.000083
0 440 0.000083
0 441 0.000067
0 442 0.000067
0 443 0.000050
0 444 0.000033
0 445 0.000017
0 446 0.000050
0 447 0.000050
0 448 0.000033
0 449 0.000033
0 450 0.000067
0 451 0.000033
0 452 0.000033
0 453 0.000017
0 454 0.000050
0 455 0.000033
0 456 0.000067
0 457 0.000083
0 458 0.000233
0 459 0.000167
0 460 0.000150
0 461 0.000050
0 462 0.000050
0 463 0.000083
0 464 0.000050
0 465 0.000100
0 466 0.000050
0 467 0.000067
0 468 0.000067
0 469 0.000150
0 470 0.000417
0 471 0.000067
0 472 0.000067
0 473 0.000033
0 474 0.000017
0 475 0.000033
0 476 0.000350
0 477 0.000217
0 478 0.000117
0 479 0.000150
0 480 0.000100
0 481 0.000067
0 482 0.000100
0 483 0.000000
0 484 0.000133
0 485 0.000067
0 486 0.000033
0 487 0.000117
0 488 0.000217
0 489 0.000150
0 490 0.000050
0 491 0.000117
0 492 0.000383
0 493 0.000167
0 494 0.000117
0 495 0.000067
0 496 0.000117
0 497 0.000050
0 498 0.000050
0 499 0.000033
0 500 0.000100
0 501 0.000067
0 502 0.000067
0 503 0.000133
0 504 0.000117
0 505 0.000150
0 506 0.000167
0 507 0.000183
0 508 0.000117
0 509 0.000100
0 510 0.000133
0 511 0.000133
0 512 0.000100
0 513 0.000067
0 514 0.000067
0 515 0.000033
0 516 0.000117
0 517 0.000033
0 518 0.000067
0 519 0.000133
0 520 0.000133
0 521 0.000217
0 522 0.000417
0 523 0.000100
0 524 0.000083
0 525 0.000033
0 526 0.000050
0 527 0.000033
0 528 0.000083
0 529 0.000067
0 530 0.000100
0 531 0.000067
0 532 0.000067
0 533 0.000000
0 534 0.000017
0 535 0.000067
0 536 0.000150
0 537 0.000200
0 538 0.000333
0 539 0.000317
0 540 0.000117
0 541 0.000100
0 542 0.000167
0 543 0.000133
0 544 0.000050
0 545 0.000083
0 546 0.000117
0 547 0.000100
0 548 0.000067
0 549 0.000150
0 550 0.000117
0 551 0.000200
0 552 0.000583
0 553 0.000100
0 554 0.000117
0 555 0.000117
0 556 0.000050
0 557 0.000033
0 558 0.000050
0 559 0.000083
0 560 0.000150
0 561 0.000167
0 562 0.000117
0 563 0.000067
0 564 0.000033
0 565 0.000117
0 566 0.000017
0 567 0.000317
0 568 0.000067
0 569 0.000183
0 570 0.000050
0 571 0.000083
0 572 0.000050
0 573 0.000083
0 574 0.000100
0 575 0.000033
0 576 0.000083
0 577 0.000033
0 578 0.000083
0 579 0.000033
0 580 0.000100
0 581 0.000017
0 582 0.000000
0 583 0.000033
0 584 0.000033
0 585 0.000067
0 586 0.000117
0 587 0.000050
0 588 0.000100
0 589 0.000100
0 590 0.000050
0 591 0.000067
0 592 0.000067
0 593 0.000117
0 594 0.000033
0 595 0.000050
0 596 0.000117
0 597 0.000067
0 598 0.000083
0 599 0.000050
0 600 0.000017
0 601 0.000000
0 602 0.000050
0 603 0.000033
0 604 0.000050
0 605 0.000067
0 606 0.000067
0 607 0.000033
0 608 0.000033
0 609 0.000050
0 610 0.000067
0 611 0.000200
0 612 0.000067
0 613 0.000050
0 614 0.000000
0 615 0.000067
0 616 0.000117
0 617 0.000117
0 618 0.000400
0 619 0.000183
0 620 0.000667
0 621 0.000033
0 622 0.000017
0 623 0.000083
0 624 0.000033
0 625 0.000033
0 626 0.000067
0 627 0.000067
0 628 0.000133
0 629 0.000267
0 630 0.000183
0 631 0.000150
0 632 0.000050
0 633 0.000150
0 634 0.000117
0 635 0.000217
0 636 0.000167
0 637 0.000017
0 638 0.000067
0 639 0.000083
0 640 0.000067
0 641 0.000067
0 642 0.000067
0 643 0.000067
0 644 0.000150
0 645 0.000067
0 646 0.000067
0 647 0.000050
0 648 0.000133
0 649 0.000083
0 650 0.000050
0 651 0.000017
0 652 0.000083
0 653 0.000017
0 654 0.000033
0 655 0.000033
0 656 0.000050
0 657 0.000017
0 658 0.000017
0 659 0.000033
0 660 0.000100
0 661 0.000033
0 662 0.000317
0 663 0.000100
0 664 0.000050
0 665 0.000167
0 666 0.000067
0 667 0.000033
0 668 0.000033
0 669 0.000033
0 670 0.000033
0 671 0.000067
0 672 0.000050
0 673 0.000033
0 674 0.000067
0 675 0.000067
0 676 0.000117
0 677 0.000050
0 678 0.000033
0 679 0.000050
0 680 0.000033
0 681 0.000017
0 682 0.000033
0 683 0.000050
0 684 0.000050
0 685 0.000067
0 686 0.000083
0 687 0.000033
0 688 0.000017
0 689 0.000050
0 690 0.000117
0 691 0.000033
0 692 0.000033
0 693 0.000100
0 694 0.000033
0 695 0.000050
0 696 0.000033
0 697 0.000067
0 698 0.000150
0 699 0.000167
0 700 0.000033
0 701 0.000050
0 702 0.000033
0 703 0.000050
0 704 0.000067
0 705 0.000100
0 706 0.000417
0 707 0.000150
0 708 0.000083
0 709 0.000083
0 710 0.000033
0 711 0.000133
0 712 0.000050
0 713 0.000067
0 714 0.000067
0 715 0.000050
0 716 0.000083
0 717 0.000117
0 718 0.000117
0 719 0.000117
0 720 0.000067
0 721 0.000017
0 722 0.000050
0 723 0.000033
0 724 0.000167
0 725 0.000083
0 726 0.000100
0 727 0.000050
0 728 0.000033
0 729 0.000017
0 730 0.000033
0 731 0.000083
0 732 0.000117
0 733 0.000367
0 734 0.000350
0 735 0.000217
0 736 0.000083
0 737 0.000100
0 738 0.000067
0 739 0.000067
0 740 0.000033
0 741 0.000050
0 742 0.000067
0 743 0.000100
0 744 0.000083
0 745 0.000233
0 746 0.000583
0 747 0.000333
0 748 0.000433
0 749 0.000150
0 750 0.000067
0 751 0.000150
0 752 0.000033
0 753 0.000050
0 754 0.000400
0 755 0.000367
0 756 0.000083
0 757 0.000017
0 758 0.000067
0 759 0.000083
0 760 0.000083
0 761 0.000050
0 762 0.000100
0 763 0.000433
0 764 0.000067
0 765 0.000067
0 766 0.000033
0 767 0.000017
0 768 0.000050
0 769 0.000017
0 770 0.000033
0 771 0.000000
0 772 0.000050
0 773 0.000083
0 774 0.000067
0 775 0.000100
0 776 0.000450
0 777 0.000100
0 778 0.000117
0 779 0.000083
0 780 0.000083
0 781 0.000067
0 782 0.000067
0 783 0.000100
0 784 0.000083
0 785 0.000000
0 786 0.000067
0 787 0.000050
0 788 0.000083
0 789 0.000117
0 790 0.000117
0 791 0.000100
0 792 0.000050
0 793 0.000100
0 794 0.000050
0 795 0.000100
0 796 0.000367
0 797 0.000117
0 798 0.000050
0 799 0.000033
0 800 0.000033
0 801 0.000000
0 802 0.000000
0 803 0.000050
0 804 0.000050
0 805 0.000067
0 806 0.000033
0 807 0.000050
0 808 0.000083
0 809 0.000117
0 810 0.000117
0 811 0.000083
0 812 0.000033
0 813 0.000050
0 814 0.000033
0 815 0.000083
0 816 0.000150
0 817 0.000367
0 818 0.001017
0 819 0.000333
0 820 0.000217
0 821 0.000383
0 822 0.000100
0 823 0.000083
0 824 0.000067
0 825 0.000017
0 826 0.000050
0 827 0.000083
0 828 0.000050
0 829 0.000200
0 830 0.000100
0 831 0.000250
0 832 0.000150
0 833 0.000233
0 834 0.000200
0 835 0.000450
0 836 0.000267
0 837 0.000183
0 838 0.000383
0 839 0.000150
0 840 0.000100
0 841 0.000050
0 842 0.000167
0 843 0.000083
0 844 0.000017
0 845 0.000017
0 846 0.000150
0 847 0.000083
0 848 0.000133
0 849 0.000050
0 850 0.000100
0 851 0.000067
0 852 0.000050
0 853 0.000250
0 854 0.000117
0 855 0.000083
0 856 0.000067
0 857 0.000033
0 858 0.000017
0 859 0.000100
0 860 0.000050
0 861 0.000050
0 862 0.000033
0 863 0.000067
0 864 0.000117
0 865 0.000600
0 866 0.000133
0 867 0.000150
0 868 0.000117
0 869 0.000217
0 870 0.000083
0 871 0.000183
0 872 0.000150
0 873 0.000100
0 874 0.000083
0 875 0.000100
0 876 0.000083
0 877 0.000133
0 878 0.000117
0 879 0.000150
0 880 0.000083
0 881 0.000100
0 882 0.000200
0 883 0.000700
0 884 0.000217
0 885 0.000100
0 886 0.000133
0 887 0.000400
0 888 0.000100
0 889 0.000017
0 890 0.000083
0 891 0.000100
0 892 0.000117
0 893 0.000033
0 894 0.000050
0 895 0.000033
0 896 0.000100
0 897 0.000067
0 898 0.000083
0 899 0.000083
0 900 0.000033
0 901 0.000017
0 902 0.000050
0 903 0.000050
0 904 0.000100
0 905 0.000067
0 906 0.000200
0 907 0.000067
0 908 0.000100
0 909 0.000083
0 910 0.000100
0 911 0.000417
0 912 0.000133
0 913 0.000100
0 914 0.000133
0 915 0.000300
0 916 0.000117
0 917 0.000050
0 918 0.000100
0 919 0.000100
0 920 0.000033
0 921 0.000033
0 922 0.000050
0 923 0.000033
0 924 0.000100
0 925 0.000100
0 926 0.000133
0 927 0.000067
0 928 0.000150
0 929 0.000400
0 930 0.000117
0 931 0.000133
0 932 0.000300
0 933 0.000017
0 934 0.000100
0 935 0.000033
0 936 0.000067
0 937 0.000067
0 938 0.000100
0 939 0.000150
0 940 0.000100
0 941 0.000100
0 942 0.000067
0 943 0.000050
0 944 0.000067
0 945 0.000083
0 946 0.000067
0 947 0.000200
0 948 0.000167
0 949 0.000133
0 950 0.000133
0 951 0.000050
0 952 0.000050
0 953 0.000033
0 954 0.000050
0 955 0.000067
0 956 0.000133
0 957 0.000733
0 958 0.000283
0 959 0.000083
0 960 0.000067
0 961 0.000083
0 962 0.000117
0 963 0.000083
0 964 0.000100
0 965 0.000050
0 966 0.000033
0 967 0.000067
0 968 0.000017
0 969 0.000017
0 970 0.000017
0 971 0.000017
0 972 0.000067
0 973 0.000100
0 974 0.000067
0 975 0.000083
0 976 0.000067
0 977 0.000050
0 978 0.000050
0 979 0.000083
0 980 0.000017
0 981 0.000050
0 982 0.000100
0 983 0.000150
0 984 0.000050
0 985 0.000100
0 986 0.000000
0 987 0.000067
0 988 0.000033
0 989 0.000017
0 990 0.000133
0 991 0.000150
0 992 0.000567
0 993 0.000117
0 994 0.000100
0 995 0.000050
0 996 0.000117
0 997 0.000050
0 998 0.000083
0 999 0.000033
0 1000 0.000133
0 1001 0.000433
0 1002 0.000150
0 1003 0.000117
0 1004 0.000033
0 1005 0.000217
0 1006 0.000450
0 1007 0.000117
0 1008 0.000067
0 1009 0.000067
0 1010 0.000300
0 1011 0.000200
0 1012 0.000050
0 1013 0.000050
0 1014 0.000083
0 1015 0.000050
0 1016 0.000050
0 1017 0.000050
0 1018 0.000017
0 1019 0.000033
0 1020 0.000067
0 1021 0.000033
0 1022 0.000083
0 1023 0.000033
0 1024 0.000100
0 1025 0.000100
0 1026 0.000117
0 1027 0.000150
0 1028 0.000083
0 1029 0.000133
0 1030 0.000517
0 1031 0.000167
0 1032 0.000117
0 1033 0.000033
0 1034 0.000017
0 1035 0.000067
0 1036 0.000150
0 1037 0.000067
0 1038 0.000300
0 1039 0.000133
0 1040 0.000150
0 1041 0.000150
0 1042 0.000083
0 1043 0.000083
0 1044 0.000017
0 1045 0.000050
0 1046 0.000083
0 1047 0.000017
0 1048 0.000067
0 1049 0.000083
0 1050 0.000100
0 1051 0.000117
0 1052 0.000100
0 1053 0.000100
0 1054 0.000117
0 1055 0.000117
0 1056 0.000050
0 1057 0.000033
0 1058 0.000000
0 1059 0.000067
0 1060 0.000133
0 1061 0.000150
0 1062 0.000167
0 1063 0.000067
0 1064 0.000100
0 1065 0.000017
0 1066 0.000017
0 1067 0.000100
0 1068 0.000067
0 1069 0.000017
0 1070 0.000067
0 1071 0.000100
0 1072 0.000050
0 1073 0.000050
0 1074 0.000017
0 1075 0.000033
0 1076 0.000150
0 1077 0.000117
0 1078 0.000117
0 1079 0.000417
0 1080 0.000083
0 1081 0.000050
0 1082 0.000050
0 1083 0.000033
0 1084 0.000100
0 1085 0.000033
0 1086 0.000150
0 1087 0.000083
0 1088 0.000117
0 1089 0.000017
0 1090 0.000100
0 1091 0.000017
0 1092 0.000117
0 1093 0.000383
0 1094 0.000350
0 1095 0.000317
0 1096 0.000150
0 1097 0.000017
0 1098 0.000067
0 1099 0.000383
0 1100 0.000083
0 1101 0.000050
0 1102 0.000050
0 1103 0.000017
0 1104 0.000067
0 1105 0.000050
0 1106 0.000033
0 1107 0.000133
0 1108 0.000050
0 1109 0.000117
0 1110 0.000067
0 1111 0.000050
0 1112 0.000050
0 1113 0.000100
0 1114 0.000133
0 1115 0.000067
0 1116 0.000283
0 1117 0.000033
0 1118 0.000000
0 1119 0.000033
0 1120 0.000050
0 1121 0.000017
0 1122 0.000017
0 1123 0.000050
0 1124 0.000017
0 1125 0.000050
0 1126 0.000033
0 1127 0.000117
0 1128 0.000383
0 1129 0.000017
0 1130 0.000017
0 1131 0.000017
0 1132 0.000100
0 1133 0.000383
0 1134 0.000100
0 1135 0.000033
0 1136 0.000033
0 1137 0.000017
0 1138 0.000117
0 1139 0.000117
0 1140 0.000117
0 1141 0.000100
0 1142 0.000083
0 1143 0.000100
0 1144 0.000000
0 1145 0.000083
0 1146 0.000117
0 1147 0.000117
0 1148 0.000017
0 1149 0.000067
0 1150 0.000083
0 1151 0.000033
0 1152 0.000067
0 1153 0.000133
0 1154 0.000050
0 1155 0.000100
0 1156 0.000050
0 1157 0.000000
0 1158 0.000067
0 1159 0.000067
0 1160 0.000050
0 1161 0.000033
0 1162 0.000033
0 1163 0.000067
0 1164 0.000017
0 1165 0.000033
0 1166 0.000017
0 1167 0.000033
0 1168 0.000033
0 1169 0.000117
0 1170 0.000150
0 1171 0.000067
0 1172 0.000050
0 1173 0.000183
0 1174 0.000050
0 1175 0.000033
0 1176 0.000050
0 1177 0.000033
0 1178 0.000083
0 1179 0.000100
0 1180 0.000033
0 1181 0.000050
0 1182 0.000133
0 1183 0.000100
0 1184 0.000050
0 1185 0.000083
0 1186 0.000017
0 1187 0.000100
0 1188 0.000017
0 1189 0.000033
0 1190 0.000083
0 1191 0.000117
0 1192 0.000033
0 1193 0.000067
0 1194 0.000050
0 1195 0.000083
0 1196 0.000033
0 1197 0.000033
0 1198 0.000033
0 1199 0.000033
0 1200 0.000050
0 1201 0.000000
0 1202 0.000083
0 1203 0.000017
0 1204 0.000050
0 1205 0.000083
0 1206 0.000100
0 1207 0.000117
0 1208 0.000100
0 1209 0.000033
0 1210 0.000050
0 1211 0.000033
0 1212 0.000050
0 1213 0.000033
0 1214 0.000100
0 1215 0.000017
0 1216 0.000033
0 1217 0.000000
0 1218 0.000067
0 1219 0.000050
0 1220 0.000017
0 1221 0.000017
0 1222 0.000017
0 1223 0.000000
0 1224 0.000067
0 1225 0.000067
0 1226 0.000050
0 1227 0.000050
0 1228 0.000017
0 1229 0.000067
0 1230 0.000067
0 1231 0.000100
0 1232 0.000083
0 1233 0.000167
0 1234 0.000117
0 1235 0.000133
0 1236 0.000033
0 1237 0.000017
0 1238 0.000067
0 1239 0.000067
0 1240 0.000050
0 1241 0.000100
0 1242 0.000100
0 1243 0.000017
0 1244 0.000050
0 1245 0.000000
0 1246 0.000017
0 1247 0.000033
0 1248 0.000050
0 1249 0.000100
0.0002 0 0.342750
0.0002 1 0.000000
0.0002 2 0.328950
0.0002 3 0.070250
0.0002 4 0.029650
0.0002 5 0.021650
0.0002 6 0.016217
0.0002 7 0.011967
0.0002 8 0.010483
0.0002 9 0.007850
0.0002 10 0.008517
0.0002 11 0.007750
0.0002 12 0.005367
0.0002 13 0.004317
0.0002 14 0.001650
0.0002 15 0.002700
0.0002 16 0.002567
0.0002 17 0.003300
0.0002 18 0.003167
0.0002 19 0.002283
0.0002 20 0.002567
0.0002 21 0.002883
0.0002 22 0.003600
0.0002 23 0.002700
0.0002 24 0.000983
0.0002 25 0.001817
0.0002 26 0.001683
0.0002 27 0.001833
0.0002 28 0.001117
0.0002 29 0.000583
0.0002 30 0.000717
0.0002 31 0.000567
0.0002 32 0.001417
0.0002 33 0.001083
0.0002 34 0.000717
0.0002 35 0.000267
0.0002 36 0.000333
0.0002 37 0.000200
0.0002 38 0.000317
0.0002 39 0.000217
0.0002 40 0.000200
0.0002 41 0.000217
0.0002 42 0.000233
0.0002 43 0.000167
0.0002 44 0.000633
0.0002 45 0.000233
0.0002 46 0.000200
0.0002 47 0.000533
0.0002 48 0.001000
0.0002 49 0.000367
0.0002 50 0.000267
0.0002 51 0.000367
0.0002 52 0.001050
0.0002 53 0.000617
0.0002 54 0.000483
0.0002 55 0.000250
0.0002 56 0.000333
0.0002 57 0.000417
0.0002 58 0.000383
0.0002 59 0.000300
0.0002 60 0.000467
0.0002 61 0.000450
0.0002 62 0.000250
0.0002 63 0.000317
0.0002 64 0.000283
0.0002 65 0.000317
0.0002 66 0.000333
0.0002 67 0.000550
0.0002 68 0.000300
0.0002 69 0.000550
0.0002 70 0.000200
0.0002 71 0.000233
0.0002 72 0.000167
0.0002 73 0.000467
0.0002 74 0.000250
0.0002 75 0.000200
0.0002 76 0.000117
0.0002 77 0.000133
0.0002 78 0.000183
0.0002 79 0.000200
0.0002 80 0.000333
0.0002 81 0.000283
0.0002 82 0.000100
0.0002 83 0.000100
0.0002 84 0.000233
0.0002 85 0.000267
0.0002 86 0.000300
0.0002 87 0.000283
0.0002 88 0.000067
0.0002 89 0.000483
0.0002 90 0.000283
0.0002 91 0.000150
0.0002 92 0.000100
0.0002 93 0.000383
0.0002 94 0.000117
0.0002 95 0.000133
0.0002 96 0.000067
0.0002 97 0.000033
0.0002 98 0.000050
0.0002 99 0.000250
0.0002 100 0.000250
0.0002 101 0.000183
0.0002 102 0.000100
0.0002 103 0.000083
0.0002 104 0.000250
0.0002 105 0.000367
0.0002 106 0.000100
0.0002 107 0.000200
0.0002 108 0.000117
0.0002 109 0.000100
0.0002 110 0.000150
0.0002 111 0.000100
0.0002 112 0.000133
0.0002 113 0.000017
0.0002 114 0.000050
0.0002 115 0.000050
0.0002 116 0.000050
0.0002 117 0.000067
0.0002 118 0.000083
0.0002 119 0.000050
0.0002 120 0.000033
0.0002 121 0.000050
0.0002 122 0.000017
0.0002 123 0.000033
0.0002 124 0.000233
0.0002 125 0.000067
0.0002 126 0.000150
0.0002 127 0.000267
0.0002 128 0.000100
0.0002 129 0.000100
0.0002 130 0.000167
0.0002 131 0.000617
0.0002 132 0.000300
0.0002 133 0.000150
0.0002 134 0.000167
0.0002 135 0.000083
0.0002 136 0.000150
0.0002 137 0.000050
0.0002 138 0.000083
0.0002 139 0.000100
0.0002 140 0.000067
0.0002 141 0.000200
0.0002 142 0.000100
0.0002 143 0.000017
0.0002 144 0.000083
0.0002 145 0.000133
0.0002 146 0.000183
0.0002 147 0.000100
0.0002 148 0.000167
0.0002 149 0.000633
0.0002 150 0.000183
0.0002 151 0.000117
0.0002 152 0.000083
0.0002 153 0.000100
0.0002 154 0.000250
0.0002 155 0.000133
0.0002 156 0.000083
0.0002 157 0.000100
0.0002 158 0.000067
0.0002 159 0.000067
0.0002 160 0.000067
0.0002 161 0.000050
0.0002 162 0.000117
0.0002 163 0.000050
0.0002 164 0.000117
0.0002 165 0.000117
0.0002 166 0.000083
0.0002 167 0.000167
0.0002 168 0.000133
0.0002 169 0.000083
0.0002 170 0.000033
0.0002 171 0.000050
0.0002 172 0.000033
0.0002 173 0.000067
0.0002 174 0.000067
0.0002 175 0.000133
0.0002 176 0.000083
0.0002 177 0.000100
0.0002 178 0.000083
0.0002 179 0.000100
0.0002 180 0.000133
0.0002 181 0.000100
0.0002 182 0.000033
0.0002 183 0.000017
0.0002 184 0.000067
0.0002 185 0.000033
0.0002 186 0.000033
0.0002 187 0.000100
0.0002 188 0.000017
0.0002 189 0.000100
0.0002 190 0.000050
0.0002 191 0.000050
0.0002 192 0.000017
0.0002 193 0.000133
0.0002 194 0.000183
0.0002 195 0.000183
0.0002 196 0.000283
0.0002 197 0.000150
0.0002 198 0.000083
0.0002 199 0.000033
0.0002 200 0.000050
0.0002 201 0.000017
0.0002 202 0.000050
0.0002 203 0.000033
0.0002 204 0.000050
0.0002 205 0.000067
0.0002 206 0.000100
0.0002 207 0.000167
0.0002 208 0.000117
0.0002 209 0.000167
0.0002 210 0.000550
0.0002 211 0.000067
0.0002 212 0.000067
0.0002 213 0.000167
0.0002 214 0.000100
0.0002 215 0.000450
0.0002 216 0.000150
0.0002 217 0.000133
0.0002 218 0.000033
0.0002 219 0.000083
0.0002 220 0.000133
0.0002 221 0.000083
0.0002 222 0.000083
0.0002 223 0.000083
0.0002 224 0.000067
0.0002 225 0.000083
0.0002 226 0.000117
0.0002 227 0.000133
0.0002 228 0.000517
0.0002 229 0.000067
0.0002 230 0.000133
0.0002 231 0.000050
0.0002 232 0.000067
0.0002 233 0.000050
0.0002 234 0.000083
0.0002 235 0.000367
0.0002 236 0.000117
0.0002 237 0.000083
0.0002 238 0.000050
0.0002 239 0.000117
0.0002 240 0.000050
0.0002 241 0.000067
0.0002 242 0.000050
0.0002 243 0.000033
0.0002 244 0.000017
0.0002 245 0.000017
0.0002 246 0.000133
0.0002 247 0.000067
0.0002 248 0.000267
0.0002 249 0.000133
0.0002 250 0.000017
0.0002 251 0.000100
0.0002 252 0.000067
0.0002 253 0.000050
0.0002 254 0.000067
0.0002 255 0.000133
0.0002 256 0.000117
0.0002 257 0.000117
0.0002 258 0.000117
0.0002 259 0.000117
0.0002 260 0.000067
0.0002 261 0.000083
0.0002 262 0.000033
0.0002 263 0.000067
0.0002 264 0.000033
0.0002 265 0.000017
0.0002 266 0.000067
0.0002 267 0.000083
0.0002 268 0.000317
0.0002 269 0.000017
0.0002 270 0.000033
0.0002 271 0.000100
0.0002 272 0.000100
0.0002 273 0.000083
0.0002 274 0.000367
0.0002 275 0.000283
0.0002 276 0.000050
0.0002 277 0.000067
0.0002 278 0.000083
0.0002 279 0.000050
0.0002 280 0.000150
0.0002 281 0.000100
0.0002 282 0.000133
0.0002 283 0.000133
0.0002 284 0.000017
0.0002 285 0.000100
0.0002 286 0.000117
0.0002 287 0.000033
0.0002 288 0.000050
0.0002 289 0.000100
0.0002 290 0.000117
0.0002 291 0.000150
0.0002 292 0.000067
0.0002 293 0.000133
0.0002 294 0.000017
0.0002 295 0.000050
0.0002 296 0.000033
0.0002 297 0.000100
0.0002 298 0.000033
0.0002 299 0.000183
0.0002 300 0.000133
0.0002 301 0.000217
0.0002 302 0.000100
0.0002 303 0.000067
0.0002 304 0.000067
0.0002 305 0.000100
0.0002 306 0.000083
0.0002 307 0.000133
0.0002 308 0.000167
0.0002 309 0.000100
0.0002 310 0.000100
0.0002 311 0.000083
0.0002 312 0.000067
0.0002 313 0.000067
0.0002 314 0.000000
0.0002 315 0.000000
0.0002 316 0.000067
0.0002 317 0.000067
0.0002 318 0.000033
0.0002 319 0.000033
0.0002 320 0.000083
0.0002 321 0.000100
0.0002 322 0.000050
0.0002 323 0.000083
0.0002 324 0.000117
0.0002 325 0.000133
0.0002 326 0.000033
0.0002 327 0.000000
0.0002 328 0.000000
0.0002 329 0.000033
0.0002 330 0.000050
0.0002 331 0.000050
0.0002 332 0.000067
0.0002 333 0.000133
0.0002 334 0.000050
0.0002 335 0.000133
0.0002 336 0.000100
0.0002 337 0.000050
0.0002 338 0.000083
0.0002 339 0.000067
0.0002 340 0.000033
0.0002 341 0.000067
0.0002 342 0.000033
0.0002 343 0.000067
0.0002 344 0.000133
0.0002 345 0.000250
0.0002 346 0.000150
0.0002 347 0.000133
0.0002 348 0.000050
0.0002 349 0.000100
0.0002 350 0.000067
0.0002 351 0.000100
0.0002 352 0.000033
0.0002 353 0.000233
0.0002 354 0.000717
0.0002 355 0.000133
0.0002 356 0.000067
0.0002 357 0.000017
0.0002 358 0.000033
0.0002 359 0.000067
0.0002 360 0.000000
0.0002 361 0.000017
0.0002 362 0.000033
0.0002 363 0.000300
0.0002 364 0.000017
0.0002 365 0.000067
0.0002 366 0.000083
0.0002 367 0.000050
0.0002 368 0.000067
0.0002 369 0.000167
0.0002 370 0.000067
0.0002 371 0.000067
0.0002 372 0.000050
0.0002 373 0.000067
0.0002 374 0.000083
0.0002 375 0.000167
0.0002 376 0.000133
0.0002 377 0.000367
0.0002 378 0.000117
0.0002 379 0.000083
0.0002 380 0.000033
0.0002 381 0.000033
0.0002 382 0.000083
0.0002 383 0.000083
0.0002 384 0.000100
0.0002 385 0.000050
0.0002 386 0.000033
0.0002 387 0.000050
0.0002 388 0.000050
0.0002 389 0.000083
0.0002 390 0.000033
0.0002 391 0.000267
0.0002 392 0.000283
0.0002 393 0.000067
0.0002 394 0.000167
0.0002 395 0.000083
0.0002 396 0.000000
0.0002 397 0.000033
0.0002 398 0.000017
0.0002 399 0.000050
0.0002 400 0.000083
0.0002 401 0.000183
0.0002 402 0.000267
0.0002 403 0.000100
0.0002 404 0.000083
0.0002 405 0.000117
0.0002 406 0.000050
0.0002 407 0.000267
0.0002 408 0.000117
0.0002 409 0.000417
0.0002 410 0.000300
0.0002 411 0.000083
0.0002 412 0.000067
0.0002 413 0.000083
0.0002 414 0.000083
0.0002 415 0.000033
0.0002 416 0.000067
0.0002 417 0.000017
0.0002 418 0.000017
0.0002 419 0.000033
0.0002 420 0.000033
0.0002 421 0.000033
0.0002 422 0.000067
0.0002 423 0.000033
0.0002 424 0.000000
0.0002 425 0.000033
0.0002 426 0.000033
0.0002 427 0.000000
0.0002 428 0.000067
0.0002 429 0.000100
0.0002 430 0.000083
0.0002 431 0.000050
0.0002 432 0.000017
0.0002 433 0.000067
0.0002 434 0.000100
0.0002 435 0.000533
0.0002 436 0.000183
0.0002 437 0.000033
0.0002 438 0.000050
0.0002 439 0.000050
0.0002 440 0.000050
0.0002 441 0.000450
0.0002 442 0.000200
0.0002 443 0.000150
0.0002 444 0.000050
0.0002 445 0.000000
0.0002 446 0.000033
0.0002 447 0.000017
0.0002 448 0.000033
0.0002 449 0.000017
0.0002 450 0.000050
0.0002 451 0.000017
0.0002 452 0.000050
0.0002 453 0.000050
0.0002 454 0.000050
0.0002 455 0.000067
0.0002 456 0.000067
0.0002 457 0.000100
0.0002 458 0.000167
0.0002 459 0.000133
0.0002 460 0.000083
0.0002 461 0.000083
0.0002 462 0.000033
0.0002 463 0.000083
0.0002 464 0.000067
0.0002 465 0.000167
0.0002 466 0.000067
0.0002 467 0.000083
0.0002 468 0.000150
0.0002 469 0.000050
0.0002 470 0.000083
0.0002 471 0.000050
0.0002 472 0.000067
0.0002 473 0.000017
0.0002 474 0.000033
0.0002 475 0.000033
0.0002 476 0.000033
0.0002 477 0.000150
0.0002 478 0.000183
0.0002 479 0.000083
0.0002 480 0.000183
0.0002 481 0.000233
0.0002 482 0.000133
0.0002 483 0.000167
0.0002 484 0.000117
0.0002 485 0.000083
0.0002 486 0.000133
0.0002 487 0.000133
0.0002 488 0.000100
0.0002 489 0.000050
0.0002 490 0.000117
0.0002 491 0.000133
0.0002 492 0.000200
0.0002 493 0.000100
0.0002 494 0.000083
0.0002 495 0.000050
0.0002 496 0.000067
0.0002 497 0.000050
0.0002 498 0.000067
0.0002 499 0.000083
0.0002 500 0.000100
0.0002 501 0.000033
0.0002 502 0.000050
0.0002 503 0.000133
0.0002 504 0.000033
0.0002 505 0.000050
0.0002 506 0.000000
0.0002 507 0.000083
0.0002 508 0.000083
0.0002 509 0.000400
0.0002 510 0.000117
0.0002 511 0.000017
0.0002 512 0.000017
0.0002 513 0.000017
0.0002 514 0.000033
0.0002 515 0.000033
0.0002 516 0.000067
0.0002 517 0.000050
0.0002 518 0.000083
0.0002 519 0.000117
0.0002 520 0.000067
0.0002 521 0.000200
0.0002 522 0.000033
0.0002 523 0.000117
0.0002 524 0.000050
0.0002 525 0.000117
0.0002 526 0.000083
0.0002 527 0.000050
0.0002 528 0.000050
0.0002 529 0.000050
0.0002 530 0.000067
0.0002 531 0.000033
0.0002 532 0.000000
0.0002 533 0.000050
0.0002 534 0.000017
0.0002 535 0.000033
0.0002 536 0.000050
0.0002 537 0.000000
0.0002 538 0.000283
0.0002 539 0.000317
0.0002 540 0.000117
0.0002 541 0.000117
0.0002 542 0.000117
0.0002 543 0.000083
0.0002 544 0.000100
0.0002 545 0.000017
0.0002 546 0.000100
0.0002 547 0.000033
0.0002 548 0.000067
0.0002 549 0.000200
0.0002 550 0.000150
0.0002 551 0.000133
0.0002 552 0.000100
0.0002 553 0.000100
0.0002 554 0.000083
0.0002 555 0.000133
0.0002 556 0.000117
0.0002 557 0.000100
0.0002 558 0.000083
0.0002 559 0.000017
0.0002 560 0.000417
0.0002 561 0.000150
0.0002 562 0.000100
0.0002 563 0.000100
0.0002 564 0.000033
0.0002 565 0.000017
0.0002 566 0.000000
0.0002 567 0.000050
0.0002 568 0.000050
0.0002 569 0.000067
0.0002 570 0.000050
0.0002 571 0.000017
0.0002 572 0.000100
0.0002 573 0.000033
0.0002 574 0.000067
0.0002 575 0.000067
0.0002 576 0.000050
0.0002 577 0.000083
0.0002 578 0.000000
0.0002 579 0.000067
0.0002 580 0.000000
0.0002 581 0.000050
0.0002 582 0.000050
0.0002 583 0.000033
0.0002 584 0.000033
0.0002 585 0.000083
0.0002 586 0.000033
0.0002 587 0.000033
0.0002 588 0.000067
0.0002 589 0.000000
0.0002 590 0.000033
0.0002 591 0.000050
0.0002 592 0.000083
0.0002 593 0.000033
0.0002 594 0.000100
0.0002 595 0.000083
0.0002 596 0.000167
0.0002 597 0.000267
0.0002 598 0.000050
0.0002 599 0.000067
0.0002 600 0.000050
0.0002 601 0.000050
0.0002 602 0.000050
0.0002 603 0.000000
0.0002 604 0.000017
0.0002 605 0.000050
0.0002 606 0.000033
0.0002 607 0.000017
0.0002 608 0.000083
0.0002 609 0.000000
0.0002 610 0.000100
0.0002 611 0.000133
0.0002 612 0.000083
0.0002 613 0.000083
0.0002 614 0.000050
0.0002 615 0.000000
0.0002 616 0.000050
0.0002 617 0.000017
0.0002 618 0.000133
0.0002 619 0.000083
0.0002 620 0.000200
0.0002 621 0.000000
0.0002 622 0.000017
0.0002 623 0.000017
0.0002 624 0.000017
0.0002 625 0.000000
0.0002 626 0.000000
0.0002 627 0.000033
0.0002 628 0.000083
0.0002 629 0.000200
0.0002 630 0.000533
0.0002 631 0.000050
0.0002 632 0.000033
0.0002 633 0.000117
0.0002 634 0.000050
0.0002 635 0.000133
0.0002 636 0.000467
0.0002 637 0.000067
0.0002 638 0.000033
0.0002 639 0.000050
0.0002 640 0.000033
0.0002 641 0.000117
0.0002 642 0.000050
0.0002 643 0.000000
0.0002 644 0.000017
0.0002 645 0.000033
0.0002 646 0.000050
0.0002 647 0.000033
0.0002 648 0.000150
0.0002 649 0.000100
0.0002 650 0.000033
0.0002 651 0.000017
0.0002 652 0.000033
0.0002 653 0.000000
0.0002 654 0.000033
0.0002 655 0.000067
0.0002 656 0.000000
0.0002 657 0.000000
0.0002 658 0.000033
0.0002 659 0.000083
0.0002 660 0.000117
0.0002 661 0.000083
0.0002 662 0.000083
0.0002 663 0.000133
0.0002 664 0.000033
0.0002 665 0.000200
0.0002 666 0.000017
0.0002 667 0.000067
0.0002 668 0.000033
0.0002 669 0.000017
0.0002 670 0.000033
0.0002 671 0.000033
0.0002 672 0.000250
0.0002 673 0.000033
0.0002 674 0.000133
0.0002 675 0.000100
0.0002 676 0.000167
0.0002 677 0.000067
0.0002 678 0.000050
0.0002 679 0.000033
0.0002 680 0.000050
0.0002 681 0.000050
0.0002 682 0.000050
0.0002 683 0.000033
0.0002 684 0.000033
0.0002 685 0.000067
0.0002 686 0.000050
0.0002 687 0.000050
0.0002 688 0.000050
0.0002 689 0.000017
0.0002 690 0.000083
0.0002 691 0.000033
0.0002 692 0.000000
0.0002 693 0.000017
0.0002 694 0.000017
0.0002 695 0.000067
0.0002 696 0.000067
0.0002 697 0.000117
0.0002 698 0.000067
0.0002 699 0.000033
0.0002 700 0.000083
0.0002 701 0.000083
0.0002 702 0.000017
0.0002 703 0.000033
0.0002 704 0.000033
0.0002 705 0.000033
0.0002 706 0.000100
0.0002 707 0.000083
0.0002 708 0.000167
0.0002 709 0.000367
0.0002 710 0.000067
0.0002 711 0.000117
0.0002 712 0.000117
0.0002 713 0.000050
0.0002 714 0.000133
0.0002 715 0.000100
0.0002 716 0.000067
0.0002 717 0.000300
0.0002 718 0.000100
0.0002 719 0.000083
0.0002 720 0.000117
0.0002 721 0.000033
0.0002 722 0.000000
0.0002 723 0.000083
0.0002 724 0.000100
0.0002 725 0.000050
0.0002 726 0.000050
0.0002 727 0.000033
0.0002 728 0.000067
0.0002 729 0.000033
0.0002 730 0.000067
0.0002 731 0.000033
0.0002 732 0.000100
0.0002 733 0.000583
0.0002 734 0.000250
0.0002 735 0.000100
0.0002 736 0.000067
0.0002 737 0.000117
0.0002 738 0.000033
0.0002 739 0.000033
0.0002 740 0.000083
0.0002 741 0.000050
0.0002 742 0.000050
0.0002 743 0.000033
0.0002 744 0.000017
0.0002 745 0.000050
0.0002 746 0.000317
0.0002 747 0.000267
0.0002 748 0.000167
0.0002 749 0.000083
0.0002 750 0.000033
0.0002 751 0.000033
0.0002 752 0.000067
0.0002 753 0.000017
0.0002 754 0.000050
0.0002 755 0.000050
0.0002 756 0.000050
0.0002 757 0.000017
0.0002 758 0.000117
0.0002 759 0.000083
0.0002 760 0.000317
0.0002 761 0.000133
0.0002 762 0.000117
0.0002 763 0.000050
0.0002 764 0.000067
0.0002 765 0.000017
0.0002 766 0.000083
0.0002 767 0.000067
0.0002 768 0.000000
0.0002 769 0.000017
0.0002 770 0.000033
0.0002 771 0.000050
0.0002 772 0.000033
0.0002 773 0.000100
0.0002 774 0.000200
0.0002 775 0.000133
0.0002 776 0.000150
0.0002 777 0.000067
0.0002 778 0.000083
0.0002 779 0.000117
0.0002 780 0.000050
0.0002 781 0.000083
0.0002 782 0.000350
0.0002 783 0.000100
0.0002 784 0.000033
0.0002 785 0.000017
0.0002 786 0.000033
0.0002 787 0.000100
0.0002 788 0.000167
0.0002 789 0.000033
0.0002 790 0.000133
0.0002 791 0.000333
0.0002 792 0.000100
0.0002 793 0.000133
0.0002 794 0.000183
0.0002 795 0.000083
0.0002 796 0.000050
0.0002 797 0.000067
0.0002 798 0.000050
0.0002 799 0.000000
0.0002 800 0.000017
0.0002 801 0.000000
0.0002 802 0.000033
0.0002 803 0.000000
0.0002 804 0.000033
0.0002 805 0.000083
0.0002 806 0.000383
0.0002 807 0.000217
0.0002 808 0.000050
0.0002 809 0.000033
0.0002 810 0.000117
0.0002 811 0.000067
0.0002 812 0.000050
0.0002 813 0.000033
0.0002 814 0.000033
0.0002 815 0.000067
0.0002 816 0.000050
0.0002 817 0.000217
0.0002 818 0.000450
0.0002 819 0.000117
0.0002 820 0.000100
0.0002 821 0.000133
0.0002 822 0.000100
0.0002 823 0.000033
0.0002 824 0.000033
0.0002 825 0.000033
0.0002 826 0.000067
0.0002 827 0.000050
0.0002 828 0.000067
0.0002 829 0.000083
0.0002 830 0.000033
0.0002 831 0.000133
0.0002 832 0.000117
0.0002 833 0.000100
0.0002 834 0.000200
0.0002 835 0.000117
0.0002 836 0.000067
0.0002 837 0.000067
0.0002 838 0.000033
0.0002 839 0.000050
0.0002 840 0.000083
0.0002 841 0.000100
0.0002 842 0.000067
0.0002 843 0.000050
0.0002 844 0.000033
0.0002 845 0.000067
0.0002 846 0.000033
0.0002 847 0.000050
0.0002 848 0.000183
0.0002 849 0.000117
0.0002 850 0.000033
0.0002 851 0.000083
0.0002 852 0.000050
0.0002 853 0.000017
0.0002 854 0.000017
0.0002 855 0.000067
0.0002 856 0.000033
0.0002 857 0.000033
0.0002 858 0.000033
0.0002 859 0.000083
0.0002 860 0.000050
0.0002 861 0.000033
0.0002 862 0.000083
0.0002 863 0.000067
0.0002 864 0.000067
0.0002 865 0.000050
0.0002 866 0.000050
0.0002 867 0.000017
0.0002 868 0.000117
0.0002 869 0.000083
0.0002 870 0.000083
0.0002 871 0.000050
0.0002 872 0.000083
0.0002 873 0.000050
0.0002 874 0.000067
0.0002 875 0.000083
0.0002 876 0.000067
0.0002 877 0.000100
0.0002 878 0.000067
0.0002 879 0.000133
0.0002 880 0.000167
0.0002 881 0.000050
0.0002 882 0.000150
0.0002 883 0.000150
0.0002 884 0.000100
0.0002 885 0.000067
0.0002 886 0.000033
0.0002 887 0.000083
0.0002 888 0.000117
0.0002 889 0.000100
0.0002 890 0.000050
0.0002 891 0.000083
0.0002 892 0.000083
0.0002 893 0.000067
0.0002 894 0.000100
0.0002 895 0.000117
0.0002 896 0.000083
0.0002 897 0.000100
0.0002 898 0.000067
0.0002 899 0.000050
0.0002 900 0.000017
0.0002 901 0.000017
0.0002 902 0.000017
0.0002 903 0.000050
0.0002 904 0.000033
0.0002 905 0.000000
0.0002 906 0.000067
0.0002 907 0.000033
0.0002 908 0.000000
0.0002 909 0.000033
0.0002 910 0.000100
0.0002 911 0.000117
0.0002 912 0.000083
0.0002 913 0.000083
0.0002 914 0.000117
0.0002 915 0.000050
0.0002 916 0.000083
0.0002 917 0.000050
0.0002 918 0.000050
0.0002 919 0.000100
0.0002 920 0.000100
0.0002 921 0.000050
0.0002 922 0.000017
0.0002 923 0.000067
0.0002 924 0.000083
0.0002 925 0.000033
0.0002 926 0.000067
0.0002 927 0.000117
0.0002 928 0.000150
0.0002 929 0.000200
0.0002 930 0.000067
0.0002 931 0.000150
0.0002 932 0.000067
0.0002 933 0.000050
0.0002 934 0.000033
0.0002 935 0.000083
0.0002 936 0.000083
0.0002 937 0.000067
0.0002 938 0.000133
0.0002 939 0.000583
0.0002 940 0.000067
0.0002 941 0.000050
0.0002 942 0.000117
0.0002 943 0.000100
0.0002 944 0.000033
0.0002 945 0.000067
0.0002 946 0.000033
0.0002 947 0.000117
0.0002 948 0.000033
0.0002 949 0.000083
0.0002 950 0.000100
0.0002 951 0.000050
0.0002 952 0.000017
0.0002 953 0.000017
0.0002 954 0.000017
0.0002 955 0.000083
0.0002 956 0.000017
0.0002 957 0.000100
0.0002 958 0.000100
0.0002 959 0.000133
0.0002 960 0.000200
0.0002 961 0.000083
0.0002 962 0.000067
0.0002 963 0.000067
0.0002 964 0.000117
0.0002 965 0.000033
0.0002 966 0.000050
0.0002 967 0.000067
0.0002 968 0.000067
0.0002 969 0.000000
0.0002 970 0.000017
0.0002 971 0.000033
0.0002 972 0.000033
0.0002 973 0.000050
0.0002 974 0.000033
0.0002 975 0.000083
0.0002 976 0.000083
0.0002 977 0.000083
0.0002 978 0.000050
0.0002 979 0.000067
0.0002 980 0.000067
0.0002 981 0.000050
0.0002 982 0.000050
0.0002 983 0.000000
0.0002 984 0.000000
0.0002 985 0.000050
0.0002 986 0.000017
0.0002 987 0.000033
0.0002 988 0.000017
0.0002 989 0.000050
0.0002 990 0.000033
0.0002 991 0.000133
0.0002 992 0.000367
0.0002 993 0.000150
0.0002 994 0.000017
0.0002 995 0.000083
0.0002 996 0.000100
0.0002 997 0.000100
0.0002 998 0.000067
0.0002 999 0.000133
0.0002 1000 0.000033
0.0002 1001 0.000100
0.0002 1002 0.000117
0.0002 1003 0.000067
0.0002 1004 0.000100
0.0002 1005 0.000150
0.0002 1006 0.000217
0.0002 1007 0.000117
0.0002 1008 0.000167
0.0002 1009 0.000117
0.0002 1010 0.000083
0.0002 1011 0.000067
0.0002 1012 0.000100
0.0002 1013 0.000033
0.0002 1014 0.000067
0.0002 1015 0.000033
0.0002 1016 0.000050
0.0002 1017 0.000033
0.0002 1018 0.000000
0.0002 1019 0.000067
0.0002 1020 0.000017
0.0002 1021 0.000000
0.0002 1022 0.000017
0.0002 1023 0.000117
0.0002 1024 0.000033
0.0002 1025 0.000033
0.0002 1026 0.000167
0.0002 1027 0.000133
0.0002 1028 0.000067
0.0002 1029 0.000017
0.0002 1030 0.000217
0.0002 1031 0.000067
0.0002 1032 0.000050
0.0002 1033 0.000033
0.0002 1034 0.000033
0.0002 1035 0.000017
0.0002 1036 0.000167
0.0002 1037 0.000167
0.0002 1038 0.000667
0.0002 1039 0.000133
0.0002 1040 0.000183
0.0002 1041 0.000167
0.0002 1042 0.000133
0.0002 1043 0.000100
0.0002 1044 0.000017
0.0002 1045 0.000017
0.0002 1046 0.000050
0.0002 1047 0.000017
0.0002 1048 0.000017
0.0002 1049 0.000050
0.0002 1050 0.000083
0.0002 1051 0.000083
0.0002 1052 0.000100
0.0002 1053 0.000100
0.0002 1054 0.000067
0.0002 1055 0.000117
0.0002 1056 0.000067
0.0002 1057 0.000017
0.0002 1058 0.000117
0.0002 1059 0.000150
0.0002 1060 0.000050
0.0002 1061 0.000017
0.0002 1062 0.000117
0.0002 1063 0.000150
0.0002 1064 0.000033
0.0002 1065 0.000017
0.0002 1066 0.000033
0.0002 1067 0.000067
0.0002 1068 0.000033
0.0002 1069 0.000033
0.0002 1070 0.000017
0.0002 1071 0.000050
0.0002 1072 0.000033
0.0002 1073 0.000000
0.0002 1074 0.000033
0.0002 1075 0.000033
0.0002 1076 0.000067
0.0002 1077 0.000117
0.0002 1078 0.000050
0.0002 1079 0.000083
0.0002 1080 0.000000
0.0002 1081 0.000083
0.0002 1082 0.000050
0.0002 1083 0.000067
0.0002 1084 0.000067
0.0002 1085 0.000100
0.0002 1086 0.000050
0.0002 1087 0.000033
0.0002 1088 0.000050
0.0002 1089 0.000033
0.0002 1090 0.000017
0.0002 1091 0.000000
0.0002 1092 0.000033
0.0002 1093 0.000067
0.0002 1094 0.000117
0.0002 1095 0.000100
0.0002 1096 0.000083
0.0002 1097 0.000033
0.0002 1098 0.000017
0.0002 1099 0.000300
0.0002 1100 0.000067
0.0002 1101 0.000033
0.0002 1102 0.000050
0.0002 1103 0.000033
0.0002 1104 0.000000
0.0002 1105 0.000017
0.0002 1106 0.000033
0.0002 1107 0.000033
0.0002 1108 0.000083
0.0002 1109 0.000133
0.0002 1110 0.000067
0.0002 1111 0.000100
0.0002 1112 0.000050
0.0002 1113 0.000150
0.0002 1114 0.000133
0.0002 1115 0.000050
0.0002 1116 0.000017
0.0002 1117 0.000033
0.0002 1118 0.000000
0.0002 1119 0.000017
0.0002 1120 0.000033
0.0002 1121 0.000033
0.0002 1122 0.000000
0.0002 1123 0.000033
0.0002 1124 0.000017
0.0002 1125 0.000000
0.0002 1126 0.000050
0.0002 1127 0.000017
0.0002 1128 0.000067
0.0002 1129 0.000050
0.0002 1130 0.000050
0.0002 1131 0.000033
0.0002 1132 0.000033
0.0002 1133 0.000067
0.0002 1134 0.000033
0.0002 1135 0.000017
0.0002 1136 0.000067
0.0002 1137 0.000050
0.0002 1138 0.000050
0.0002 1139 0.000033
0.0002 1140 0.000100
0.0002 1141 0.000033
0.0002 1142 0.000100
0.0002 1143 0.000033
0.0002 1144 0.000067
0.0002 1145 0.000150
0.0002 1146 0.000050
0.0002 1147 0.000050
0.0002 1148 0.000050
0.0002 1149 0.000033
0.0002 1150 0.000050
0.0002 1151 0.000017
0.0002 1152 0.000017
0.0002 1153 0.000067
0.0002 1154 0.000033
0.0002 1155 0.000050
0.0002 1156 0.000100
0.0002 1157 0.000017
0.0002 1158 0.000050
0.0002 1159 0.000033
0.0002 1160 0.000017
0.0002 1161 0.000033
0.0002 1162 0.000050
0.0002 1163 0.000017
0.0002 1164 0.000017
0.0002 1165 0.000017
0.0002 1166 0.000017
0.0002 1167 0.000000
0.0002 1168 0.000000
0.0002 1169 0.000000
0.0002 1170 0.000033
0.0002 1171 0.000000
0.0002 1172 0.000050
0.0002 1173 0.000050
0.0002 1174 0.000067
0.0002 1175 0.000050
0.0002 1176 0.000067
0.0002 1177 0.000083
0.0002 1178 0.000067
0.0002 1179 0.000083
0.0002 1180 0.000250
0.0002 1181 0.000133
0.0002 1182 0.000150
0.0002 1183 0.000483
0.0002 1184 0.000067
0.0002 1185 0.000017
0.0002 1186 0.000000
0.0002 1187 0.000017
0.0002 1188 0.000050
0.0002 1189 0.000017
0.0002 1190 0.000150
0.0002 1191 0.000050
0.0002 1192 0.000033
0.0002 1193 0.000033
0.0002 1194 0.000067
0.0002 1195 0.000100
0.0002 1196 0.000067
0.0002 1197 0.000050
0.0002 1198 0.000033
0.0002 1199 0.000017
0.0002 1200 0.000050
0.0002 1201 0.000000
0.0002 1202 0.000050
0.0002 1203 0.000033
0.0002 1204 0.000017
0.0002 1205 0.000083
0.0002 1206 0.000150
0.0002 1207 0.000250
0.0002 1208 0.000100
0.0002 1209 0.000033
0.0002 1210 0.000000
0.0002 1211 0.000067
0.0002 1212 0.000033
0.0002 1213 0.000033
0.0002 1214 0.000083
0.0002 1215 0.000000
0.0002 1216 0.000050
0.0002 1217 0.000050
0.0002 1218 0.000017
0.0002 1219 0.000000
0.0002 1220 0.000000
0.0002 1221 0.000000
0.0002 1222 0.000000
0.0002 1223 0.000017
0.0002 1224 0.000017
0.0002 1225 0.000033
0.0002 1226 0.000083
0.0002 1227 0.000033
0.0002 1228 0.000000
0.0002 1229 0.000067
0.0002 1230 0.000083
0.0002 1231 0.000117
0.0002 1232 0.000133
0.0002 1233 0.000517
0.0002 1234 0.000133
0.0002 1235 0.000750
0.0002 1236 0.000083
0.0002 1237 0.000083
0.0002 1238 0.000017
0.0002 1239 0.000017
0.0002 1240 0.000033
0.0002 1241 0.000067
0.0002 1242 0.000050
0.0002 1243 0.000000
0.0002 1244 0.000017
0.0002 1245 0.000050
0.0002 1246 0.000017
0.0002 1247 0.000000
0.0002 1248 0.000017
0.0002 1249 0.000083
0.0004 0 0.080367
0.0004 1 0.328950
0.0004 2 0.000000
0.0004 3 0.324533
0.0004 4 0.071850
0.0004 5 0.031667
0.0004 6 0.023100
0.0004 7 0.015567
0.0004 8 0.015917
0.0004 9 0.013017
0.0004 10 0.010850
0.0004 11 0.011033
0.0004 12 0.006867
0.0004 13 0.005150
0.0004 14 0.002033
0.0004 15 0.003083
0.0004 16 0.004867
0.0004 17 0.003350
0.0004 18 0.002733
0.0004 19 0.002533
0.0004 20 0.001767
0.0004 21 0.002667
0.0004 22 0.002533
0.0004 23 0.003383
0.0004 24 0.001617
0.0004 25 0.001200
0.0004 26 0.001967
0.0004 27 0.001433
0.0004 28 0.001700
0.0004 29 0.000500
0.0004 30 0.000517
0.0004 31 0.000533
0.0004 32 0.000467
0.0004 33 0.000867
0.0004 34 0.000350
0.0004 35 0.000283
0.0004 36 0.000917
0.0004 37 0.000767
0.0004 38 0.000317
0.0004 39 0.000117
0.0004 40 0.000217
0.0004 41 0.000217
0.0004 42 0.001000
0.0004 43 0.000350
0.0004 44 0.000533
0.0004 45 0.000283
0.0004 46 0.000200
0.0004 47 0.000283
0.0004 48 0.000483
0.0004 49 0.000567
0.0004 50 0.000217
0.0004 51 0.000650
0.0004 52 0.000433
0.0004 53 0.000417
0.0004 54 0.000800
0.0004 55 0.000333
0.0004 56 0.000283
0.0004 57 0.000167
0.0004 58 0.000700
0.0004 59 0.000267
0.0004 60 0.000350
0.0004 61 0.000333
0.0004 62 0.000583
0.0004 63 0.000617
0.0004 64 0.000417
0.0004 65 0.000250
0.0004 66 0.000100
0.0004 67 0.000133
0.0004 68 0.000167
0.0004 69 0.000433
0.0004 70 0.000283
0.0004 71 0.000450
0.0004 72 0.000583
0.0004 73 0.000317
0.0004 74 0.000200
0.0004 75 0.000683
0.0004 76 0.000383
0.0004 77 0.000133
0.0004 78 0.000100
0.0004 79 0.000400
0.0004 80 0.000800
0.0004 81 0.000467
0.0004 82 0.000167
0.0004 83 0.000033
0.0004 84 0.000233
0.0004 85 0.000983
0.0004 86 0.000483
0.0004 87 0.000633
0.0004 88 0.000217
0.0004 89 0.000483
0.0004 90 0.000250
0.0004 91 0.000267
0.0004 92 0.000467
0.0004 93 0.000200
0.0004 94 0.000133
0.0004 95 0.000350
0.0004 96 0.000183
0.0004 97 0.000083
0.0004 98 0.000250
0.0004 99 0.000133
0.0004 100 0.000250
0.0004 101 0.000350
0.0004 102 0.000117
0.0004 103 0.000150
0.0004 104 0.000117
0.0004 105 0.000133
0.0004 106 0.000067
0.0004 107 0.000117
0.0004 108 0.000200
0.0004 109 0.000133
0.0004 110 0.000267
0.0004 111 0.000233
0.0004 112 0.000217
0.0004 113 0.000150
0.0004 114 0.000050
0.0004 115 0.000083
0.0004 116 0.000183
0.0004 117 0.000033
0.0004 118 0.000067
0.0004 119 0.000067
0.0004 120 0.000083
0.0004 121 0.000117
0.0004 122 0.000050
0.0004 123 0.000117
0.0004 124 0.000383
0.0004 125 0.000050
0.0004 126 0.000150
0.0004 127 0.000217
0.0004 128 0.000300
0.0004 129 0.000083
0.0004 130 0.000083
0.0004 131 0.000100
0.0004 132 0.000383
0.0004 133 0.000100
0.0004 134 0.000083
0.0004 135 0.000150
0.0004 136 0.000217
0.0004 137 0.000133
0.0004 138 0.000467
0.0004 139 0.000533
0.0004 140 0.000167
0.0004 141 0.000150
0.0004 142 0.000033
0.0004 143 0.000017
0.0004 144 0.000050
0.0004 145 0.000083
0.0004 146 0.000200
0.0004 147 0.000183
0.0004 148 0.000150
0.0004 149 0.000150
0.0004 150 0.000100
0.0004 151 0.000067
0.0004 152 0.000083
0.0004 153 0.000083
0.0004 154 0.000117
0.0004 155 0.000067
0.0004 156 0.000067
0.0004 157 0.000033
0.0004 158 0.000050
0.0004 159 0.000050
0.0004 160 0.000050
0.0004 161 0.000033
0.0004 162 0.000083
0.0004 163 0.000200
0.0004 164 0.000217
0.0004 165 0.000117
0.0004 166 0.000050
0.0004 167 0.000000
0.0004 168 0.000100
0.0004 169 0.000067
0.0004 170 0.000033
0.0004 171 0.000050
0.0004 172 0.000033
0.0004 173 0.000150
0.0004 174 0.000017
0.0004 175 0.000050
0.0004 176 0.000117
0.0004 177 0.000150
0.0004 178 0.000067
0.0004 179 0.000067
0.0004 180 0.000183
0.0004 181 0.000150
0.0004 182 0.000167
0.0004 183 0.000050
0.0004 184 0.000050
0.0004 185 0.000033
0.0004 186 0.000050
0.0004 187 0.000050
0.0004 188 0.000033
0.0004 189 0.000100
0.0004 190 0.000117
0.0004 191 0.000050
0.0004 192 0.000117
0.0004 193 0.000067
0.0004 194 0.000150
0.0004 195 0.000183
0.0004 196 0.000367
0.0004 197 0.000283
0.0004 198 0.000100
0.0004 199 0.000133
0.0004 200 0.000067
0.0004 201 0.000017
0.0004 202 0.000117
0.0004 203 0.000033
0.0004 204 0.000000
0.0004 205 0.000050
0.0004 206 0.000050
0.0004 207 0.000100
0.0004 208 0.000083
0.0004 209 0.000017
0.0004 210 0.000167
0.0004 211 0.000050
0.0004 212 0.000083
0.0004 213 0.000067
0.0004 214 0.000033
0.0004 215 0.000100
0.0004 216 0.000117
0.0004 217 0.000067
0.0004 218 0.000067
0.0004 219 0.000050
0.0004 220 0.000083
0.0004 221 0.000067
0.0004 222 0.000117
0.0004 223 0.000183
0.0004 224 0.000117
0.0004 225 0.000033
0.0004 226 0.000117
0.0004 227 0.000150
0.0004 228 0.000050
0.0004 229 0.000083
0.0004 230 0.000133
0.0004 231 0.000067
0.0004 232 0.000050
0.0004 233 0.000017
0.0004 234 0.000067
0.0004 235 0.000167
0.0004 236 0.000133
0.0004 237 0.000183
0.0004 238 0.000100
0.0004 239 0.000050
0.0004 240 0.000117
0.0004 241 0.000100
0.0004 242 0.000117
0.0004 243 0.000067
0.0004 244 0.000033
0.0004 245 0.000050
0.0004 246 0.000050
0.0004 247 0.000050
0.0004 248 0.000133
0.0004 249 0.000067
0.0004 250 0.000017
0.0004 251 0.000083
0.0004 252 0.000017
0.0004 253 0.000033
0.0004 254 0.000067
0.0004 255 0.000033
0.0004 256 0.000000
0.0004 257 0.000050
0.0004 258 0.000150
0.0004 259 0.000033
0.0004 260 0.000117
0.0004 261 0.000117
0.0004 262 0.000083
0.0004 263 0.000100
0.0004 264 0.000100
0.0004 265 0.000033
0.0004 266 0.000083
0.0004 267 0.000117
0.0004 268 0.000133
0.0004 269 0.000167
0.0004 270 0.000350
0.0004 271 0.000117
0.0004 272 0.000467
0.0004 273 0.000167
0.0004 274 0.000067
0.0004 275 0.000067
0.0004 276 0.000000
0.0004 277 0.000017
0.0004 278 0.000083
0.0004 279 0.000083
0.0004 280 0.000133
0.0004 281 0.000150
0.0004 282 0.000150
0.0004 283 0.000083
0.0004 284 0.000050
0.0004 285 0.000133
0.0004 286 0.000100
0.0004 287 0.000083
0.0004 288 0.000183
0.0004 289 0.000283
0.0004 290 0.000233
0.0004 291 0.000233
0.0004 292 0.000050
0.0004 293 0.000050
0.0004 294 0.000017
0.0004 295 0.000033
0.0004 296 0.000050
0.0004 297 0.000050
0.0004 298 0.000100
0.0004 299 0.000133
0.0004 300 0.000050
0.0004 301 0.000183
0.0004 302 0.000350
0.0004 303 0.000083
0.0004 304 0.000000
0.0004 305 0.000050
0.0004 306 0.000100
0.0004 307 0.000183
0.0004 308 0.000200
0.0004 309 0.000150
0.0004 310 0.000200
0.0004 311 0.000167
0.0004 312 0.000083
0.0004 313 0.000017
0.0004 314 0.000000
0.0004 315 0.000017
0.0004 316 0.000017
0.0004 317 0.000033
0.0004 318 0.000067
0.0004 319 0.000067
0.0004 320 0.000000
0.0004 321 0.000000
0.0004 322 0.000017
0.0004 323 0.000117
0.0004 324 0.000067
0.0004 325 0.000350
0.0004 326 0.000050
0.0004 327 0.000150
0.0004 328 0.000033
0.0004 329 0.000050
0.0004 330 0.000050
0.0004 331 0.000050
0.0004 332 0.000150
0.0004 333 0.000117
0.0004 334 0.000350
0.0004 335 0.000133
0.0004 336 0.000067
0.0004 337 0.000033
0.0004 338 0.000050
0.0004 339 0.000083
0.0004 340 0.000067
0.0004 341 0.000017
0.0004 342 0.000083
0.0004 343 0.000117
0.0004 344 0.000450
0.0004 345 0.000850
0.0004 346 0.000767
0.0004 347 0.000200
0.0004 348 0.000083
0.0004 349 0.000083
0.0004 350 0.000050
0.0004 351 0.000017
0.0004 352 0.000067
0.0004 353 0.000067
0.0004 354 0.000117
0.0004 355 0.000017
0.0004 356 0.000017
0.0004 357 0.000000
0.0004 358 0.000000
0.0004 359 0.000017
0.0004 360 0.000067
0.0004 361 0.000367
0.0004 362 0.000067
0.0004 363 0.000100
0.0004 364 0.000100
0.0004 365 0.000017
0.0004 366 0.000100
0.0004 367 0.000067
0.0004 368 0.000050
0.0004 369 0.000050
0.0004 370 0.000033
0.0004 371 0.000017
0.0004 372 0.000033
0.0004 373 0.000133
0.0004 374 0.000267
0.0004 375 0.000367
0.0004 376 0.000083
0.0004 377 0.000200
0.0004 378 0.000033
0.0004 379 0.000017
0.0004 380 0.000000
0.0004 381 0.000033
0.0004 382 0.000050
0.0004 383 0.000033
0.0004 384 0.000050
0.0004 385 0.000183
0.0004 386 0.000050
0.0004 387 0.000100
0.0004 388 0.000233
0.0004 389 0.000083
0.0004 390 0.000067
0.0004 391 0.000050
0.0004 392 0.000267
0.0004 393 0.000133
0.0004 394 0.000100
0.0004 395 0.000050
0.0004 396 0.000100
0.0004 397 0.000150
0.0004 398 0.000033
0.0004 399 0.000100
0.0004 400 0.000150
0.0004 401 0.000200
0.0004 402 0.000067
0.0004 403 0.000033
0.0004 404 0.000083
0.0004 405 0.000050
0.0004 406 0.000083
0.0004 407 0.000400
0.0004 408 0.000300
0.0004 409 0.000267
0.0004 410 0.000083
0.0004 411 0.000117
0.0004 412 0.000033
0.0004 413 0.000067
0.0004 414 0.000083
0.0004 415 0.000033
0.0004 416 0.000067
0.0004 417 0.000033
0.0004 418 0.000050
0.0004 419 0.000033
0.0004 420 0.000033
0.0004 421 0.000033
0.0004 422 0.000067
0.0004 423 0.000117
0.0004 424 0.000217
0.0004 425 0.000050
0.0004 426 0.000050
0.0004 427 0.000017
0.0004 428 0.000050
0.0004 429 0.000033
0.0004 430 0.000000
0.0004 431 0.000150
0.0004 432 0.000033
0.0004 433 0.000033
0.0004 434 0.000000
0.0004 435 0.000067
0.0004 436 0.000100
0.0004 437 0.000117
0.0004 438 0.000050
0.0004 439 0.000017
0.0004 440 0.000000
0.0004 441 0.000050
0.0004 442 0.000200
0.0004 443 0.000167
0.0004 444 0.000100
0.0004 445 0.000067
0.0004 446 0.000117
0.0004 447 0.000083
0.0004 448 0.000033
0.0004 449 0.000083
0.0004 450 0.000033
0.0004 451 0.000033
0.0004 452 0.000017
0.0004 453 0.000050
0.0004 454 0.000067
0.0004 455 0.000017
0.0004 456 0.000017
0.0004 457 0.000117
0.0004 458 0.000017
0.0004 459 0.000083
0.0004 460 0.000050
0.0004 461 0.000067
0.0004 462 0.000050
0.0004 463 0.000067
0.0004 464 0.000117
0.0004 465 0.000117
0.0004 466 0.000067
0.0004 467 0.000350
0.0004 468 0.000233
0.0004 469 0.000067
0.0004 470 0.000117
0.0004 471 0.000000
0.0004 472 0.000050
0.0004 473 0.000017
0.0004 474 0.000017
0.0004 475 0.000083
0.0004 476 0.000133
0.0004 477 0.000517
0.0004 478 0.000183
0.0004 479 0.000150
0.0004 480 0.000233
0.0004 481 0.000650
0.0004 482 0.000050
0.0004 483 0.000250
0.0004 484 0.000083
0.0004 485 0.000033
0.0004 486 0.000067
0.0004 487 0.000100
0.0004 488 0.000300
0.0004 489 0.000067
0.0004 490 0.000133
0.0004 491 0.000200
0.0004 492 0.000117
0.0004 493 0.000083
0.0004 494 0.000250
0.0004 495 0.000083
0.0004 496 0.000050
0.0004 497 0.000050
0.0004 498 0.000017
0.0004 499 0.000033
0.0004 500 0.000117
0.0004 501 0.000033
0.0004 502 0.000033
0.0004 503 0.000233
0.0004 504 0.000033
0.0004 505 0.000050
0.0004 506 0.000033
0.0004 507 0.000017
0.0004 508 0.000067
0.0004 509 0.000017
0.0004 510 0.000083
0.0004 511 0.000050
0.0004 512 0.000017
0.0004 513 0.000050
0.0004 514 0.000033
0.0004 515 0.000383
0.0004 516 0.000167
0.0004 517 0.000000
0.0004 518 0.000083
0.0004 519 0.000233
0.0004 520 0.000100
0.0004 521 0.000067
0.0004 522 0.000067
0.0004 523 0.000083
0.0004 524 0.000067
0.0004 525 0.000083
0.0004 526 0.000117
0.0004 527 0.000100
0.0004 528 0.000117
0.0004 529 0.000017
0.0004 530 0.000067
0.0004 531 0.000067
0.0004 532 0.000017
0.0004 533 0.000017
0.0004 534 0.000050
0.0004 535 0.000083
0.0004 536 0.000083
0.0004 537 0.000067
0.0004 538 0.000333
0.0004 539 0.000433
0.0004 540 0.000117
0.0004 541 0.000050
0.0004 542 0.000100
0.0004 543 0.000100
0.0004 544 0.000083
0.0004 545 0.000067
0.0004 546 0.000067
0.0004 547 0.000050
0.0004 548 0.000067
0.0004 549 0.000433
0.0004 550 0.000167
0.0004 551 0.000100
0.0004 552 0.000083
0.0004 553 0.000033
0.0004 554 0.000017
0.0004 555 0.000167
0.0004 556 0.000233
0.0004 557 0.000350
0.0004 558 0.000150
0.0004 559 0.000050
0.0004 560 0.000067
0.0004 561 0.000100
0.0004 562 0.000033
0.0004 563 0.000083
0.0004 564 0.000100
0.0004 565 0.000000
0.0004 566 0.000017
0.0004 567 0.000033
0.0004 568 0.000017
0.0004 569 0.000017
0.0004 570 0.000033
0.0004 571 0.000033
0.0004 572 0.000050
0.0004 573 0.000067
0.0004 574 0.000083
0.0004 575 0.000150
0.0004 576 0.000067
0.0004 577 0.000033
0.0004 578 0.000100
0.0004 579 0.000017
0.0004 580 0.000017
0.0004 581 0.000017
0.0004 582 0.000033
0.0004 583 0.000033
0.0004 584 0.000050
0.0004 585 0.000017
0.0004 586 0.000100
0.0004 587 0.000117
0.0004 588 0.000050
0.0004 589 0.000117
0.0004 590 0.000133
0.0004 591 0.000033
0.0004 592 0.000050
0.0004 593 0.000083
0.0004 594 0.000133
0.0004 595 0.000167
0.0004 596 0.000117
0.0004 597 0.000083
0.0004 598 0.000083
0.0004 599 0.000033
0.0004 600 0.000017
0.0004 601 0.000017
0.0004 602 0.000017
0.0004 603 0.000033
0.0004 604 0.000017
0.0004 605 0.000033
0.0004 606 0.000017
0.0004 607 0.000000
0.0004 608 0.000050
0.0004 609 0.000017
0.0004 610 0.000100
0.0004 611 0.000250
0.0004 612 0.000267
0.0004 613 0.000067
0.0004 614 0.000033
0.0004 615 0.000017
0.0004 616 0.000017
0.0004 617 0.000000
0.0004 618 0.000067
0.0004 619 0.000017
0.0004 620 0.000033
0.0004 621 0.000000
0.0004 622 0.000017
0.0004 623 0.000000
0.0004 624 0.000017
0.0004 625 0.000033
0.0004 626 0.000000
0.0004 627 0.000017
0.0004 628 0.000033
0.0004 629 0.000083
0.0004 630 0.000317
0.0004 631 0.000067
0.0004 632 0.000000
0.0004 633 0.000083
0.0004 634 0.000050
0.0004 635 0.000017
0.0004 636 0.000067
0.0004 637 0.000000
0.0004 638 0.000033
0.0004 639 0.000050
0.0004 640 0.000133
0.0004 641 0.000217
0.0004 642 0.000050
0.0004 643 0.000033
0.0004 644 0.000033
0.0004 645 0.000033
0.0004 646 0.000033
0.0004 647 0.000050
0.0004 648 0.000067
0.0004 649 0.000067
0.0004 650 0.000017
0.0004 651 0.000017
0.0004 652 0.000017
0.0004 653 0.000050
0.0004 654 0.000033
0.0004 655 0.000033
0.0004 656 0.000000
0.0004 657 0.000050
0.0004 658 0.000067
0.0004 659 0.000050
0.0004 660 0.000067
0.0004 661 0.000083
0.0004 662 0.000183
0.0004 663 0.000033
0.0004 664 0.000067
0.0004 665 0.000033
0.0004 666 0.000050
0.0004 667 0.000000
0.0004 668 0.000017
0.0004 669 0.000000
0.0004 670 0.000000
0.0004 671 0.000033
0.0004 672 0.000000
0.0004 673 0.000067
0.0004 674 0.000117
0.0004 675 0.000050
0.0004 676 0.000033
0.0004 677 0.000050
0.0004 678 0.000033
0.0004 679 0.000033
0.0004 680 0.000067
0.0004 681 0.000017
0.0004 682 0.000167
0.0004 683 0.000050
0.0004 684 0.000017
0.0004 685 0.000050
0.0004 686 0.000033
0.0004 687 0.000017
0.0004 688 0.000050
0.0004 689 0.000017
0.0004 690 0.000033
0.0004 691 0.000050
0.0004 692 0.000033
0.0004 693 0.000067
0.0004 694 0.000050
0.0004 695 0.000033
0.0004 696 0.000100
0.0004 697 0.000067
0.0004 698 0.000067
0.0004 699 0.000017
0.0004 700 0.000000
0.0004 701 0.000017
0.0004 702 0.000017
0.0004 703 0.000017
0.0004 704 0.000033
0.0004 705 0.000100
0.0004 706 0.000167
0.0004 707 0.000350
0.0004 708 0.000283
0.0004 709 0.000067
0.0004 710 0.000050
0.0004 711 0.000317
0.0004 712 0.000217
0.0004 713 0.000150
0.0004 714 0.000383
0.0004 715 0.000150
0.0004 716 0.000100
0.0004 717 0.000133
0.0004 718 0.000083
0.0004 719 0.000083
0.0004 720 0.000083
0.0004 721 0.000050
0.0004 722 0.000017
0.0004 723 0.000033
0.0004 724 0.000050
0.0004 725 0.000033
0.0004 726 0.000033
0.0004 727 0.000033
0.0004 728 0.000067
0.0004 729 0.000083
0.0004 730 0.000067
0.0004 731 0.000083
0.0004 732 0.000050
0.0004 733 0.000067
0.0004 734 0.000067
0.0004 735 0.000033
0.0004 736 0.000117
0.0004 737 0.000217
0.0004 738 0.000033
0.0004 739 0.000033
0.0004 740 0.000033
0.0004 741 0.000067
0.0004 742 0.000017
0.0004 743 0.000017
0.0004 744 0.000033
0.0004 745 0.000000
0.0004 746 0.000000
0.0004 747 0.000050
0.0004 748 0.000100
0.0004 749 0.000067
0.0004 750 0.000033
0.0004 751 0.000017
0.0004 752 0.000017
0.0004 753 0.000017
0.0004 754 0.000017
0.0004 755 0.000017
0.0004 756 0.000017
0.0004 757 0.000033
0.0004 758 0.000067
0.0004 759 0.000050
0.0004 760 0.000133
0.0004 761 0.000083
0.0004 762 0.000083
0.0004 763 0.000083
0.0004 764 0.000017
0.0004 765 0.000033
0.0004 766 0.000017
0.0004 767 0.000000
0.0004 768 0.000033
0.0004 769 0.000017
0.0004 770 0.000083
0.0004 771 0.000067
0.0004 772 0.000167
0.0004 773 0.000050
0.0004 774 0.000183
0.0004 775 0.000100
0.0004 776 0.000017
0.0004 777 0.000100
0.0004 778 0.000067
0.0004 779 0.000033
0.0004 780 0.000017
0.0004 781 0.000050
0.0004 782 0.000017
0.0004 783 0.000083
0.0004 784 0.000050
0.0004 785 0.000050
0.0004 786 0.000017
0.0004 787 0.000217
0.0004 788 0.000050
0.0004 789 0.000033
0.0004 790 0.000050
0.0004 791 0.000117
0.0004 792 0.000083
0.0004 793 0.000383
0.0004 794 0.000333
0.0004 795 0.000217
0.0004 796 0.000100
0.0004 797 0.000033
0.0004 798 0.000000
0.0004 799 0.000050
0.0004 800 0.000000
0.0004 801 0.000017
0.0004 802 0.000050
0.0004 803 0.000017
0.0004 804 0.000050
0.0004 805 0.000033
0.0004 806 0.000133
0.0004 807 0.000133
0.0004 808 0.000517
0.0004 809 0.000083
0.0004 810 0.000100
0.0004 811 0.000133
0.0004 812 0.000083
0.0004 813 0.000083
0.0004 814 0.000017
0.0004 815 0.000017
0.0004 816 0.000067
0.0004 817 0.000067
0.0004 818 0.000150
0.0004 819 0.000067
0.0004 820 0.000083
0.0004 821 0.000067
0.0004 822 0.000067
0.0004 823 0.000100
0.0004 824 0.000000
0.0004 825 0.000050
0.0004 826 0.000083
0.0004 827 0.000067
0.0004 828 0.000067
0.0004 829 0.000100
0.0004 830 0.000150
0.0004 831 0.000183
0.0004 832 0.000250
0.0004 833 0.000200
0.0004 834 0.000283
0.0004 835 0.000133
0.0004 836 0.000150
0.0004 837 0.000067
0.0004 838 0.000050
0.0004 839 0.000067
0.0004 840 0.000050
0.0004 841 0.000083
0.0004 842 0.000083
0.0004 843 0.000017
0.0004 844 0.000000
0.0004 845 0.000000
0.0004 846 0.000083
0.0004 847 0.000100
0.0004 848 0.000467
0.0004 849 0.000667
0.0004 850 0.000100
0.0004 851 0.000117
0.0004 852 0.000000
0.0004 853 0.000083
0.0004 854 0.000050
0.0004 855 0.000000
0.0004 856 0.000017
0.0004 857 0.000033
0.0004 858 0.000017
0.0004 859 0.000000
0.0004 860 0.000000
0.0004 861 0.000033
0.0004 862 0.000083
0.0004 863 0.000033
0.0004 864 0.000033
0.0004 865 0.000033
0.0004 866 0.000000
0.0004 867 0.000050
0.0004 868 0.000083
0.0004 869 0.000100
0.0004 870 0.000133
0.0004 871 0.000133
0.0004 872 0.000050
0.0004 873 0.000133
0.0004 874 0.000067
0.0004 875 0.000133
0.0004 876 0.000067
0.0004 877 0.000150
0.0004 878 0.000283
0.0004 879 0.000050
0.0004 880 0.000133
0.0004 881 0.000083
0.0004 882 0.000083
0.0004 883 0.000017
0.0004 884 0.000050
0.0004 885 0.000083
0.0004 886 0.000117
0.0004 887 0.000067
0.0004 888 0.000017
0.0004 889 0.000050
0.0004 890 0.000050
0.0004 891 0.000100
0.0004 892 0.000033
0.0004 893 0.000067
0.0004 894 0.000233
0.0004 895 0.000150
0.0004 896 0.000117
0.0004 897 0.000200
0.0004 898 0.000067
0.0004 899 0.000100
0.0004 900 0.000333
0.0004 901 0.000050
0.0004 902 0.000033
0.0004 903 0.000050
0.0004 904 0.000050
0.0004 905 0.000000
0.0004 906 0.000050
0.0004 907 0.000033
0.0004 908 0.000033
0.0004 909 0.000033
0.0004 910 0.000050
0.0004 911 0.000067
0.0004 912 0.000067
0.0004 913 0.000100
0.0004 914 0.000083
0.0004 915 0.000050
0.0004 916 0.000050
0.0004 917 0.000067
0.0004 918 0.000100
0.0004 919 0.000100
0.0004 920 0.000083
0.0004 921 0.000067
0.0004 922 0.000017
0.0004 923 0.000033
0.0004 924 0.000083
0.0004 925 0.000050
0.0004 926 0.000050
0.0004 927 0.000100
0.0004 928 0.000217
0.0004 929 0.000200
0.0004 930 0.000350
0.0004 931 0.000517
0.0004 932 0.000200
0.0004 933 0.000067
0.0004 934 0.000050
0.0004 935 0.000050
0.0004 936 0.000067
0.0004 937 0.000083
0.0004 938 0.000133
0.0004 939 0.000083
0.0004 940 0.000067
0.0004 941 0.000067
0.0004 942 0.000083
0.0004 943 0.000067
0.0004 944 0.000050
0.0004 945 0.000100
0.0004 946 0.000167
0.0004 947 0.000067
0.0004 948 0.000067
0.0004 949 0.000033
0.0004 950 0.000050
0.0004 951 0.000000
0.0004 952 0.000100
0.0004 953 0.000250
0.0004 954 0.000067
0.0004 955 0.000000
0.0004 956 0.000033
0.0004 957 0.000083
0.0004 958 0.000150
0.0004 959 0.000067
0.0004 960 0.000083
0.0004 961 0.000050
0.0004 962 0.000117
0.0004 963 0.000033
0.0004 964 0.000017
0.0004 965 0.000050
0.0004 966 0.000067
0.0004 967 0.000083
0.0004 968 0.000033
0.0004 969 0.000050
0.0004 970 0.000033
0.0004 971 0.000033
0.0004 972 0.000017
0.0004 973 0.000050
0.0004 974 0.000050
0.0004 975 0.000100
0.0004 976 0.000083
0.0004 977 0.000083
0.0004 978 0.000017
0.0004 979 0.000117
0.0004 980 0.000033
0.0004 981 0.000050
0.0004 982 0.000017
0.0004 983 0.000000
0.0004 984 0.000000
0.0004 985 0.000050
0.0004 986 0.000050
0.0004 987 0.000050
0.0004 988 0.000067
0.0004 989 0.000017
0.0004 990 0.000067
0.0004 991 0.000033
0.0004 992 0.000183
0.0004 993 0.000067
0.0004 994 0.000083
0.0004 995 0.000067
0.0004 996 0.000033
0.0004 997 0.000117
0.0004 998 0.000133
0.0004 999 0.000583
0.0004 1000 0.000050
0.0004 1001 0.000117
0.0004 1002 0.000033
0.0004 1003 0.000017
0.0004 1004 0.000067
0.0004 1005 0.000067
0.0004 1006 0.000100
0.0004 1007 0.000100
0.0004 1008 0.000050
0.0004 1009 0.000150
0.0004 1010 0.000167
0.0004 1011 0.000233
0.0004 1012 0.000250
0.0004 1013 0.000017
0.0004 1014 0.000083
0.0004 1015 0.000083
0.0004 1016 0.000117
0.0004 1017 0.000033
0.0004 1018 0.000000
0.0004 1019 0.000033
0.0004 1020 0.000000
0.0004 1021 0.000017
0.0004 1022 0.000000
0.0004 1023 0.000267
0.0004 1024 0.000117
0.0004 1025 0.000083
0.0004 1026 0.000083
0.0004 1027 0.000133
0.0004 1028 0.000067
0.0004 1029 0.000117
0.0004 1030 0.000100
0.0004 1031 0.000083
0.0004 1032 0.000033
0.0004 1033 0.000067
0.0004 1034 0.000017
0.0004 1035 0.000200
0.0004 1036 0.000100
0.0004 1037 0.000033
0.0004 1038 0.000083
0.0004 1039 0.000050
0.0004 1040 0.000033
0.0004 1041 0.000150
0.0004 1042 0.000083
0.0004 1043 0.000183
0.0004 1044 0.000083
0.0004 1045 0.000033
0.0004 1046 0.000033
0.0004 1047 0.000067
0.0004 1048 0.000067
0.0004 1049 0.000067
0.0004 1050 0.000100
0.0004 1051 0.000067
0.0004 1052 0.000050
0.0004 1053 0.000167
0.0004 1054 0.000117
0.0004 1055 0.000200
0.0004 1056 0.000100
0.0004 1057 0.000100
0.0004 1058 0.000017
0.0004 1059 0.000067
0.0004 1060 0.000067
0.0004 1061 0.000033
0.0004 1062 0.000083
0.0004 1063 0.000067
0.0004 1064 0.000000
0.0004 1065 0.000017
0.0004 1066 0.000017
0.0004 1067 0.000033
0.0004 1068 0.000083
0.0004 1069 0.000067
0.0004 1070 0.000050
0.0004 1071 0.000017
0.0004 1072 0.000067
0.0004 1073 0.000033
0.0004 1074 0.000000
0.0004 1075 0.000000
0.0004 1076 0.000017
0.0004 1077 0.000050
0.0004 1078 0.000017
0.0004 1079 0.000033
0.0004 1080 0.000050
0.0004 1081 0.000017
0.0004 1082 0.000017
0.0004 1083 0.000033
0.0004 1084 0.000017
0.0004 1085 0.000017
0.0004 1086 0.000083
0.0004 1087 0.000083
0.0004 1088 0.000083
0.0004 1089 0.000033
0.0004 1090 0.000050
0.0004 1091 0.000033
0.0004 1092 0.000050
0.0004 1093 0.000017
0.0004 1094 0.000017
0.0004 1095 0.000033
0.0004 1096 0.000083
0.0004 1097 0.000050
0.0004 1098 0.000067
0.0004 1099 0.000100
0.0004 1100 0.000033
0.0004 1101 0.000033
0.0004 1102 0.000033
0.0004 1103 0.000033
0.0004 1104 0.000050
0.0004 1105 0.000067
0.0004 1106 0.000033
0.0004 1107 0.000050
0.0004 1108 0.000000
0.0004 1109 0.000050
0.0004 1110 0.000033
0.0004 1111 0.000200
0.0004 1112 0.000850
0.0004 1113 0.000717
0.0004 1114 0.000100
0.0004 1115 0.000117
0.0004 1116 0.000067
0.0004 1117 0.000033
0.0004 1118 0.000050
0.0004 1119 0.000017
0.0004 1120 0.000050
0.0004 1121 0.000033
0.0004 1122 0.000017
0.0004 1123 0.000033
0.0004 1124 0.000033
0.0004 1125 0.000017
0.0004 1126 0.000033
0.0004 1127 0.000067
0.0004 1128 0.000017
0.0004 1129 0.000033
0.0004 1130 0.000000
0.0004 1131 0.000033
0.0004 1132 0.000033
0.0004 1133 0.000017
0.0004 1134 0.000017
0.0004 1135 0.000017
0.0004 1136 0.000033
0.0004 1137 0.000017
0.0004 1138 0.000050
0.0004 1139 0.000017
0.0004 1140 0.000050
0.0004 1141 0.000017
0.0004 1142 0.000050
0.0004 1143 0.000050
0.0004 1144 0.000083
0.0004 1145 0.000067
0.0004 1146 0.000017
0.0004 1147 0.000017
0.0004 1148 0.000083
0.0004 1149 0.000033
0.0004 1150 0.000000
0.0004 1151 0.000017
0.0004 1152 0.000000
0.0004 1153 0.000033
0.0004 1154 0.000033
0.0004 1155 0.000033
0.0004 1156 0.000050
0.0004 1157 0.000033
0.0004 1158 0.000067
0.0004 1159 0.000017
0.0004 1160 0.000017
0.0004 1161 0.000033
0.0004 1162 0.000000
0.0004 1163 0.000067
0.0004 1164 0.000050
0.0004 1165 0.000017
0.0004 1166 0.000017
0.0004 1167 0.000017
0.0004 1168 0.000033
0.0004 1169 0.000017
0.0004 1170 0.000050
0.0004 1171 0.000017
0.0004 1172 0.000000
0.0004 1173 0.000017
0.0004 1174 0.000000
0.0004 1175 0.000017
0.0004 1176 0.000033
0.0004 1177 0.000083
0.0004 1178 0.000050
0.0004 1179 0.000200
0.0004 1180 0.000600
0.0004 1181 0.000117
0.0004 1182 0.000050
0.0004 1183 0.000100
0.0004 1184 0.000000
0.0004 1185 0.000033
0.0004 1186 0.000000
0.0004 1187 0.000017
0.0004 1188 0.000000
0.0004 1189 0.000100
0.0004 1190 0.000517
0.0004 1191 0.000033
0.0004 1192 0.000017
0.0004 1193 0.000050
0.0004 1194 0.000117
0.0004 1195 0.000067
0.0004 1196 0.000000
0.0004 1197 0.000033
0.0004 1198 0.000067
0.0004 1199 0.000067
0.0004 1200 0.000067
0.0004 1201 0.000033
0.0004 1202 0.000017
0.0004 1203 0.000033
0.0004 1204 0.000000
0.0004 1205 0.000067
0.0004 1206 0.000300
0.0004 1207 0.000750
0.0004 1208 0.000183
0.0004 1209 0.000000
0.0004 1210 0.000000
0.0004 1211 0.000000
0.0004 1212 0.000033
0.0004 1213 0.000017
0.0004 1214 0.000017
0.0004 1215 0.000050
0.0004 1216 0.000050
0.0004 1217 0.000067
0.0004 1218 0.000017
0.0004 1219 0.000017
0.0004 1220 0.000000
0.0004 1221 0.000000
0.0004 1222 0.000000
0.0004 1223 0.000017
0.0004 1224 0.000000
0.0004 1225 0.000050
0.0004 1226 0.000050
0.0004 1227 0.000067
0.0004 1228 0.000017
0.0004 1229 0.000017
0.0004 1230 0.000017
0.0004 1231 0.000033
0.0004 1232 0.000067
0.0004 1233 0.000133
0.0004 1234 0.000050
0.0004 1235 0.000150
0.0004 1236 0.000033
0.0004 1237 0.000067
0.0004 1238 0.000050
0.0004 1239 0.000033
0.0004 1240 0.000033
0.0004 1241 0.000067
0.0004 1242 0.000067
0.0004 1243 0.000017
0.0004 1244 0.000033
0.0004 1245 0.000050
0.0004 1246 0.000050
0.0004 1247 0.000017
0.0004 1248 0.000017
0.0004 1249 0.000067
0.0006 0 0.038833
0.0006 1 0.070250
0.0006 2 0.324533
0.0006 3 0.000000
0.0006 4 0.325733
0.0006 5 0.071300
0.0006 6 0.032367
0.0006 7 0.019883
0.0006 8 0.016267
0.0006 9 0.016133
0.0006 10 0.013350
0.0006 11 0.008983
0.0006 12 0.008083
0.0006 13 0.004317
0.0006 14 0.001983
0.0006 15 0.002317
0.0006 16 0.002317
0.0006 17 0.004333
0.0006 18 0.005067
0.0006 19 0.003017
0.0006 20 0.003850
0.0006 21 0.003233
0.0006 22 0.004317
0.0006 23 0.004367
0.0006 24 0.002517
0.0006 25 0.000900
0.0006 26 0.000950
0.0006 27 0.001067
0.0006 28 0.001367
0.0006 29 0.000633
0.0006 30 0.000517
0.0006 31 0.000283
0.0006 32 0.000250
0.0006 33 0.000200
0.0006 34 0.000267
0.0006 35 0.000250
0.0006 36 0.000367
0.0006 37 0.000400
0.0006 38 0.000300
0.0006 39 0.000167
0.0006 40 0.000133
0.0006 41 0.000200
0.0006 42 0.000233
0.0006 43 0.000300
0.0006 44 0.000467
0.0006 45 0.000350
0.0006 46 0.000300
0.0006 47 0.000183
0.0006 48 0.000267
0.0006 49 0.000783
0.0006 50 0.000417
0.0006 51 0.000433
0.0006 52 0.000367
0.0006 53 0.000433
0.0006 54 0.000417
0.0006 55 0.000267
0.0006 56 0.000167
0.0006 57 0.000183
0.0006 58 0.000833
0.0006 59 0.000350
0.0006 60 0.000250
0.0006 61 0.000200
0.0006 62 0.000250
0.0006 63 0.000217
0.0006 64 0.000833
0.0006 65 0.000467
0.0006 66 0.000150
0.0006 67 0.000117
0.0006 68 0.000167
0.0006 69 0.000100
0.0006 70 0.000333
0.0006 71 0.000900
0.0006 72 0.000550
0.0006 73 0.000783
0.0006 74 0.000217
0.0006 75 0.000833
0.0006 76 0.000383
0.0006 77 0.000683
0.0006 78 0.000217
0.0006 79 0.000933
0.0006 80 0.000300
0.0006 81 0.000250
0.0006 82 0.000150
0.0006 83 0.000117
0.0006 84 0.000217
0.0006 85 0.000267
0.0006 86 0.000467
0.0006 87 0.000333
0.0006 88 0.000467
0.0006 89 0.000250
0.0006 90 0.000383
0.0006 91 0.000933
0.0006 92 0.000533
0.0006 93 0.000133
0.0006 94 0.000183
0.0006 95 0.001167
0.0006 96 0.000217
0.0006 97 0.000150
0.0006 98 0.000183
0.0006 99 0.000083
0.0006 100 0.000250
0.0006 101 0.000183
0.0006 102 0.000267
0.0006 103 0.000283
0.0006 104 0.000133
0.0006 105 0.000167
0.0006 106 0.000150
0.0006 107 0.000100
0.0006 108 0.000150
0.0006 109 0.000283
0.0006 110 0.001200
0.0006 111 0.000317
0.0006 112 0.000767
0.0006 113 0.000283
0.0006 114 0.000150
0.0006 115 0.000133
0.0006 116 0.000233
0.0006 117 0.000067
0.0006 118 0.000083
0.0006 119 0.000083
0.0006 120 0.000300
0.0006 121 0.000200
0.0006 122 0.000150
0.0006 123 0.000100
0.0006 124 0.000133
0.0006 125 0.000150
0.0006 126 0.000133
0.0006 127 0.000100
0.0006 128 0.000117
0.0006 129 0.000100
0.0006 130 0.000183
0.0006 131 0.000117
0.0006 132 0.000083
0.0006 133 0.000133
0.0006 134 0.000217
0.0006 135 0.000200
0.0006 136 0.000300
0.0006 137 0.000433
0.0006 138 0.000400
0.0006 139 0.000250
0.0006 140 0.000183
0.0006 141 0.000100
0.0006 142 0.000033
0.0006 143 0.000033
0.0006 144 0.000050
0.0006 145 0.000117
0.0006 146 0.001400
0.0006 147 0.000233
0.0006 148 0.000217
0.0006 149 0.000150
0.0006 150 0.000600
0.0006 151 0.000217
0.0006 152 0.000017
0.0006 153 0.000100
0.0006 154 0.000050
0.0006 155 0.000117
0.0006 156 0.000283
0.0006 157 0.000133
0.0006 158 0.000083
0.0006 159 0.000117
0.0006 160 0.000133
0.0006 161 0.000050
0.0006 162 0.000117
0.0006 163 0.000333
0.0006 164 0.000700
0.0006 165 0.000300
0.0006 166 0.000117
0.0006 167 0.000100
0.0006 168 0.000067
0.0006 169 0.000133
0.0006 170 0.000050
0.0006 171 0.000017
0.0006 172 0.000067
0.0006 173 0.000133
0.0006 174 0.000067
0.0006 175 0.000017
0.0006 176 0.000050
0.0006 177 0.000050
0.0006 178 0.000083
0.0006 179 0.000183
0.0006 180 0.000767
0.0006 181 0.000150
0.0006 182 0.000083
0.0006 183 0.000050
0.0006 184 0.000117
0.0006 185 0.000033
0.0006 186 0.000033
0.0006 187 0.000000
0.0006 188 0.000083
0.0006 189 0.000100
0.0006 190 0.000050
0.0006 191 0.000033
0.0006 192 0.000100
0.0006 193 0.000150
0.0006 194 0.000583
0.0006 195 0.000133
0.0006 196 0.000133
0.0006 197 0.000117
0.0006 198 0.000150
0.0006 199 0.000067
0.0006 200 0.000050
0.0006 201 0.000050
0.0006 202 0.000017
0.0006 203 0.000067
0.0006 204 0.000033
0.0006 205 0.000100
0.0006 206 0.000017
0.0006 207 0.000117
0.0006 208 0.000033
0.0006 209 0.000117
0.0006 210 0.000083
0.0006 211 0.000067
0.0006 212 0.000067
0.0006 213 0.000050
0.0006 214 0.000050
0.0006 215 0.000117
0.0006 216 0.000350
0.0006 217 0.000133
0.0006 218 0.000067
0.0006 219 0.000000
0.0006 220 0.000000
0.0006 221 0.000067
0.0006 222 0.000067
0.0006 223 0.000100
0.0006 224 0.000100
0.0006 225 0.000100
0.0006 226 0.000167
0.0006 227 0.000183
0.0006 228 0.000050
0.0006 229 0.000083
0.0006 230 0.000067
0.0006 231 0.000083
0.0006 232 0.000050
0.0006 233 0.000050
0.0006 234 0.000083
0.0006 235 0.000217
0.0006 236 0.000683
0.0006 237 0.000517
0.0006 238 0.000117
0.0006 239 0.000083
0.0006 240 0.000500
0.0006 241 0.000217
0.0006 242 0.000217
0.0006 243 0.000117
0.0006 244 0.000017
0.0006 245 0.000033
0.0006 246 0.000100
0.0006 247 0.000100
0.0006 248 0.000050
0.0006 249 0.000067
0.0006 250 0.000017
0.0006 251 0.000050
0.0006 252 0.000000
0.0006 253 0.000050
0.0006 254 0.000033
0.0006 255 0.000033
0.0006 256 0.000067
0.0006 257 0.000083
0.0006 258 0.000083
0.0006 259 0.000117
0.0006 260 0.000083
0.0006 261 0.000133
0.0006 262 0.000083
0.0006 263 0.000083
0.0006 264 0.000133
0.0006 265 0.000300
0.0006 266 0.000183
0.0006 267 0.000433
0.0006 268 0.000067
0.0006 269 0.000083
0.0006 270 0.000100
0.0006 271 0.000117
0.0006 272 0.000083
0.0006 273 0.000100
0.0006 274 0.000100
0.0006 275 0.000133
0.0006 276 0.000067
0.0006 277 0.000117
0.0006 278 0.000083
0.0006 279 0.000033
0.0006 280 0.000083
0.0006 281 0.000383
0.0006 282 0.000217
0.0006 283 0.000083
0.0006 284 0.000100
0.0006 285 0.000133
0.0006 286 0.000050
0.0006 287 0.000367
0.0006 288 0.000317
0.0006 289 0.000717
0.0006 290 0.000217
0.0006 291 0.000100
0.0006 292 0.000033
0.0006 293 0.000050
0.0006 294 0.000050
0.0006 295 0.000033
0.0006 296 0.000050
0.0006 297 0.000067
0.0006 298 0.000050
0.0006 299 0.000083
0.0006 300 0.000133
0.0006 301 0.000167
0.0006 302 0.000150
0.0006 303 0.000050
0.0006 304 0.000050
0.0006 305 0.000050
0.0006 306 0.000117
0.0006 307 0.000100
0.0006 308 0.000150
0.0006 309 0.000467
0.0006 310 0.000367
0.0006 311 0.000067
0.0006 312 0.000033
0.0006 313 0.000033
0.0006 314 0.000017
0.0006 315 0.000017
0.0006 316 0.000033
0.0006 317 0.000033
0.0006 318 0.000033
0.0006 319 0.000033
0.0006 320 0.000033
0.0006 321 0.000017
0.0006 322 0.000033
0.0006 323 0.000083
0.0006 324 0.000017
0.0006 325 0.000017
0.0006 326 0.000100
0.0006 327 0.000017
0.0006 328 0.000000
0.0006 329 0.000067
0.0006 330 0.000050
0.0006 331 0.000100
0.0006 332 0.000200
0.0006 333 0.000117
0.0006 334 0.000083
0.0006 335 0.000067
0.0006 336 0.000050
0.0006 337 0.000083
0.0006 338 0.000050
0.0006 339 0.000100
0.0006 340 0.000133
0.0006 341 0.000150
0.0006 342 0.000050
0.0006 343 0.000000
0.0006 344 0.000050
0.0006 345 0.000050
0.0006 346 0.000217
0.0006 347 0.000200
0.0006 348 0.000183
0.0006 349 0.000100
0.0006 350 0.000050
0.0006 351 0.000033
0.0006 352 0.000033
0.0006 353 0.000083
0.0006 354 0.000033
0.0006 355 0.000017
0.0006 356 0.000000
0.0006 357 0.000017
0.0006 358 0.000017
0.0006 359 0.000000
0.0006 360 0.000033
0.0006 361 0.000050
0.0006 362 0.000050
0.0006 363 0.000033
0.0006 364 0.000033
0.0006 365 0.000067
0.0006 366 0.000050
0.0006 367 0.000033
0.0006 368 0.000017
0.0006 369 0.000017
0.0006 370 0.000000
0.0006 371 0.000000
0.0006 372 0.000017
0.0006 373 0.000050
0.0006 374 0.000150
0.0006 375 0.000050
0.0006 376 0.000083
0.0006 377 0.000117
0.0006 378 0.000050
0.0006 379 0.000050
0.0006 380 0.000050
0.0006 381 0.000033
0.0006 382 0.000033
0.0006 383 0.000067
0.0006 384 0.000067
0.0006 385 0.000167
0.0006 386 0.000083
0.0006 387 0.000067
0.0006 388 0.000183
0.0006 389 0.000117
0.0006 390 0.000033
0.0006 391 0.000050
0.0006 392 0.000117
0.0006 393 0.000117
0.0006 394 0.000133
0.0006 395 0.000450
0.0006 396 0.000217
0.0006 397 0.000083
0.0006 398 0.000033
0.0006 399 0.000050
0.0006 400 0.000267
0.0006 401 0.000533
0.0006 402 0.000133
0.0006 403 0.000017
0.0006 404 0.000000
0.0006 405 0.000150
0.0006 406 0.000133
0.0006 407 0.000083
0.0006 408 0.000067
0.0006 409 0.000067
0.0006 410 0.000050
0.0006 411 0.000033
0.0006 412 0.000033
0.0006 413 0.000100
0.0006 414 0.000150
0.0006 415 0.000050
0.0006 416 0.000067
0.0006 417 0.000050
0.0006 418 0.000033
0.0006 419 0.000033
0.0006 420 0.000017
0.0006 421 0.000000
0.0006 422 0.000033
0.0006 423 0.000017
0.0006 424 0.000017
0.0006 425 0.000033
0.0006 426 0.000050
0.0006 427 0.000033
0.0006 428 0.000067
0.0006 429 0.000050
0.0006 430 0.000050
0.0006 431 0.000017
0.0006 432 0.000033
0.0006 433 0.000033
0.0006 434 0.000017
0.0006 435 0.000033
0.0006 436 0.000000
0.0006 437 0.000083
0.0006 438 0.000017
0.0006 439 0.000050
0.0006 440 0.000067
0.0006 441 0.000083
0.0006 442 0.000033
0.0006 443 0.000217
0.0006 444 0.000117
0.0006 445 0.000067
0.0006 446 0.000033
0.0006 447 0.000067
0.0006 448 0.000067
0.0006 449 0.000050
0.0006 450 0.000050
0.0006 451 0.000017
0.0006 452 0.000033
0.0006 453 0.000067
0.0006 454 0.000033
0.0006 455 0.000000
0.0006 456 0.000033
0.0006 457 0.000050
0.0006 458 0.000050
0.0006 459 0.000050
0.0006 460 0.000033
0.0006 461 0.000050
0.0006 462 0.000100
0.0006 463 0.000133
0.0006 464 0.000033
0.0006 465 0.000050
0.0006 466 0.000150
0.0006 467 0.000217
0.0006 468 0.000800
0.0006 469 0.000050
0.0006 470 0.000083
0.0006 471 0.000050
0.0006 472 0.000017
0.0006 473 0.000017
0.0006 474 0.000033
0.0006 475 0.000050
0.0006 476 0.000067
0.0006 477 0.000050
0.0006 478 0.000050
0.0006 479 0.000083
0.0006 480 0.000033
0.0006 481 0.000050
0.0006 482 0.000133
0.0006 483 0.000517
0.0006 484 0.000117
0.0006 485 0.000050
0.0006 486 0.000017
0.0006 487 0.000017
0.0006 488 0.000033
0.0006 489 0.000067
0.0006 490 0.000033
0.0006 491 0.000083
0.0006 492 0.000033
0.0006 493 0.000067
0.0006 494 0.000417
0.0006 495 0.000117
0.0006 496 0.000017
0.0006 497 0.000050
0.0006 498 0.000033
0.0006 499 0.000050
0.0006 500 0.000000
0.0006 501 0.000100
0.0006 502 0.000033
0.0006 503 0.000050
0.0006 504 0.000133
0.0006 505 0.000083
0.0006 506 0.000083
0.0006 507 0.000050
0.0006 508 0.000033
0.0006 509 0.000050
0.0006 510 0.000033
0.0006 511 0.000000
0.0006 512 0.000083
0.0006 513 0.000067
0.0006 514 0.000100
0.0006 515 0.000067
0.0006 516 0.000050
0.0006 517 0.000050
0.0006 518 0.000067
0.0006 519 0.000117
0.0006 520 0.000233
0.0006 521 0.000050
0.0006 522 0.000067
0.0006 523 0.000083
0.0006 524 0.000017
0.0006 525 0.000017
0.0006 526 0.000083
0.0006 527 0.000100
0.0006 528 0.000250
0.0006 529 0.000083
0.0006 530 0.000067
0.0006 531 0.000050
0.0006 532 0.000050
0.0006 533 0.000050
0.0006 534 0.000167
0.0006 535 0.000050
0.0006 536 0.000117
0.0006 537 0.000067
0.0006 538 0.000100
0.0006 539 0.000033
0.0006 540 0.000017
0.0006 541 0.000083
0.0006 542 0.000050
0.0006 543 0.000150
0.0006 544 0.000133
0.0006 545 0.000167
0.0006 546 0.000267
0.0006 547 0.000133
0.0006 548 0.000033
0.0006 549 0.000117
0.0006 550 0.000083
0.0006 551 0.000067
0.0006 552 0.000050
0.0006 553 0.000067
0.0006 554 0.000017
0.0006 555 0.000133
0.0006 556 0.000100
0.0006 557 0.000150
0.0006 558 0.000150
0.0006 559 0.000017
0.0006 560 0.000050
0.0006 561 0.000050
0.0006 562 0.000017
0.0006 563 0.000033
0.0006 564 0.000017
0.0006 565 0.000017
0.0006 566 0.000033
0.0006 567 0.000033
0.0006 568 0.000050
0.0006 569 0.000050
0.0006 570 0.000033
0.0006 571 0.000050
0.0006 572 0.000033
0.0006 573 0.000000
0.0006 574 0.000033
0.0006 575 0.000067
0.0006 576 0.000017
0.0006 577 0.000000
0.0006 578 0.000017
0.0006 579 0.000033
0.0006 580 0.000033
0.0006 581 0.000033
0.0006 582 0.000000
0.0006 583 0.000067
0.0006 584 0.000133
0.0006 585 0.000083
0.0006 586 0.000067
0.0006 587 0.000033
0.0006 588 0.000033
0.0006 589 0.000100
0.0006 590 0.000050
0.0006 591 0.000067
0.0006 592 0.000067
0.0006 593 0.000067
0.0006 594 0.000133
0.0006 595 0.000483
0.0006 596 0.000167
0.0006 597 0.000033
0.0006 598 0.000050
0.0006 599 0.000033
0.0006 600 0.000083
0.0006 601 0.000000
0.0006 602 0.000083
0.0006 603 0.000017
0.0006 604 0.000033
0.0006 605 0.000000
0.0006 606 0.000033
0.0006 607 0.000050
0.0006 608 0.000000
0.0006 609 0.000033
0.0006 610 0.000033
0.0006 611 0.000067
0.0006 612 0.000083
0.0006 613 0.000033
0.0006 614 0.000067
0.0006 615 0.000033
0.0006 616 0.000017
0.0006 617 0.000017
0.0006 618 0.000017
0.0006 619 0.000033
0.0006 620 0.000083
0.0006 621 0.000033
0.0006 622 0.000000
0.0006 623 0.000050
0.0006 624 0.000017
0.0006 625 0.000017
0.0006 626 0.000000
0.0006 627 0.000017
0.0006 628 0.000000
0.0006 629 0.000017
0.0006 630 0.000050
0.0006 631 0.000083
0.0006 632 0.000050
0.0006 633 0.000033
0.0006 634 0.000033
0.0006 635 0.000033
0.0006 636 0.000050
0.0006 637 0.000017
0.0006 638 0.000017
0.0006 639 0.000133
0.0006 640 0.000067
0.0006 641 0.000117
0.0006 642 0.000033
0.0006 643 0.000000
0.0006 644 0.000017
0.0006 645 0.000017
0.0006 646 0.000000
0.0006 647 0.000017
0.0006 648 0.000017
0.0006 649 0.000017
0.0006 650 0.000050
0.0006 651 0.000017
0.0006 652 0.000000
0.0006 653 0.000033
0.0006 654 0.000017
0.0006 655 0.000050
0.0006 656 0.000050
0.0006 657 0.000067
0.0006 658 0.000017
0.0006 659 0.000050
0.0006 660 0.000033
0.0006 661 0.000033
0.0006 662 0.000533
0.0006 663 0.000117
0.0006 664 0.000017
0.0006 665 0.000017
0.0006 666 0.000083
0.0006 667 0.000067
0.0006 668 0.000033
0.0006 669 0.000050
0.0006 670 0.000033
0.0006 671 0.000017
0.0006 672 0.000050
0.0006 673 0.000067
0.0006 674 0.000617
0.0006 675 0.000150
0.0006 676 0.000033
0.0006 677 0.000050
0.0006 678 0.000050
0.0006 679 0.000017
0.0006 680 0.000500
0.0006 681 0.000217
0.0006 682 0.000050
0.0006 683 0.000017
0.0006 684 0.000050
0.0006 685 0.000067
0.0006 686 0.000017
0.0006 687 0.000033
0.0006 688 0.000050
0.0006 689 0.000033
0.0006 690 0.000067
0.0006 691 0.000167
0.0006 692 0.000067
0.0006 693 0.000117
0.0006 694 0.000050
0.0006 695 0.000017
0.0006 696 0.000117
0.0006 697 0.000217
0.0006 698 0.000533
0.0006 699 0.000050
0.0006 700 0.000050
0.0006 701 0.000067
0.0006 702 0.000050
0.0006 703 0.000000
0.0006 704 0.000067
0.0006 705 0.000067
0.0006 706 0.000117
0.0006 707 0.000250
0.0006 708 0.000133
0.0006 709 0.000083
0.0006 710 0.000100
0.0006 711 0.000200
0.0006 712 0.000183
0.0006 713 0.000133
0.0006 714 0.000100
0.0006 715 0.000150
0.0006 716 0.000050
0.0006 717 0.000083
0.0006 718 0.000017
0.0006 719 0.000033
0.0006 720 0.000050
0.0006 721 0.000067
0.0006 722 0.000017
0.0006 723 0.000050
0.0006 724 0.000100
0.0006 725 0.000033
0.0006 726 0.000083
0.0006 727 0.000100
0.0006 728 0.000067
0.0006 729 0.000100
0.0006 730 0.000067
0.0006 731 0.000050
0.0006 732 0.000067
0.0006 733 0.000100
0.0006 734 0.000150
0.0006 735 0.000200
0.0006 736 0.000150
0.0006 737 0.000350
0.0006 738 0.000067
0.0006 739 0.000033
0.0006 740 0.000067
0.0006 741 0.000067
0.0006 742 0.000033
0.0006 743 0.000017
0.0006 744 0.000017
0.0006 745 0.000033
0.0006 746 0.000017
0.0006 747 0.000000
0.0006 748 0.000033
0.0006 749 0.000050
0.0006 750 0.000000
0.0006 751 0.000050
0.0006 752 0.000067
0.0006 753 0.000050
0.0006 754 0.000017
0.0006 755 0.000000
0.0006 756 0.000050
0.0006 757 0.000017
0.0006 758 0.000017
0.0006 759 0.000017
0.0006 760 0.000017
0.0006 761 0.000033
0.0006 762 0.000083
0.0006 763 0.000050
0.0006 764 0.000050
0.0006 765 0.000017
0.0006 766 0.000000
0.0006 767 0.000033
0.0006 768 0.000050
0.0006 769 0.000033
0.0006 770 0.000083
0.0006 771 0.000067
0.0006 772 0.000100
0.0006 773 0.000033
0.0006 774 0.000150
0.0006 775 0.000100
0.0006 776 0.000117
0.0006 777 0.000117
0.0006 778 0.000033
0.0006 779 0.000033
0.0006 780 0.000017
0.0006 781 0.000033
0.0006 782 0.000100
0.0006 783 0.000050
0.0006 784 0.000067
0.0006 785 0.000100
0.0006 786 0.000033
0.0006 787 0.000017
0.0006 788 0.000000
0.0006 789 0.000017
0.0006 790 0.000033
0.0006 791 0.000000
0.0006 792 0.000067
0.0006 793 0.000083
0.0006 794 0.000050
0.0006 795 0.000167
0.0006 796 0.000133
0.0006 797 0.000050
0.0006 798 0.000017
0.0006 799 0.000000
0.0006 800 0.000033
0.0006 801 0.000017
0.0006 802 0.000050
0.0006 803 0.000100
0.0006 804 0.000017
0.0006 805 0.000083
0.0006 806 0.000117
0.0006 807 0.000067
0.0006 808 0.000133
0.0006 809 0.000083
0.0006 810 0.000100
0.0006 811 0.000100
0.0006 812 0.000150
0.0006 813 0.000067
0.0006 814 0.000067
0.0006 815 0.000100
0.0006 816 0.000117
0.0006 817 0.000100
0.0006 818 0.000100
0.0006 819 0.000133
0.0006 820 0.000050
0.0006 821 0.000067
0.0006 822 0.000100
0.0006 823 0.000083
0.0006 824 0.000017
0.0006 825 0.000033
0.0006 826 0.000117
0.0006 827 0.000033
0.0006 828 0.000050
0.0006 829 0.000067
0.0006 830 0.000067
0.0006 831 0.000233
0.0006 832 0.000800
0.0006 833 0.000483
0.0006 834 0.001617
0.0006 835 0.000200
0.0006 836 0.000083
0.0006 837 0.000167
0.0006 838 0.000117
0.0006 839 0.000133
0.0006 840 0.000117
0.0006 841 0.000083
0.0006 842 0.000067
0.0006 843 0.000050
0.0006 844 0.000017
0.0006 845 0.000083
0.0006 846 0.000167
0.0006 847 0.000117
0.0006 848 0.000083
0.0006 849 0.000083
0.0006 850 0.000083
0.0006 851 0.000133
0.0006 852 0.000100
0.0006 853 0.000050
0.0006 854 0.000033
0.0006 855 0.000017
0.0006 856 0.000067
0.0006 857 0.000083
0.0006 858 0.000017
0.0006 859 0.000017
0.0006 860 0.000033
0.0006 861 0.000067
0.0006 862 0.000067
0.0006 863 0.000100
0.0006 864 0.000483
0.0006 865 0.000117
0.0006 866 0.000050
0.0006 867 0.000000
0.0006 868 0.000017
0.0006 869 0.000117
0.0006 870 0.000117
0.0006 871 0.000167
0.0006 872 0.000083
0.0006 873 0.000117
0.0006 874 0.000150
0.0006 875 0.000083
0.0006 876 0.000183
0.0006 877 0.000117
0.0006 878 0.000150
0.0006 879 0.000000
0.0006 880 0.000117
0.0006 881 0.000050
0.0006 882 0.000100
0.0006 883 0.000083
0.0006 884 0.000083
0.0006 885 0.000200
0.0006 886 0.000550
0.0006 887 0.000067
0.0006 888 0.000133
0.0006 889 0.000067
0.0006 890 0.000250
0.0006 891 0.000100
0.0006 892 0.000050
0.0006 893 0.000017
0.0006 894 0.000083
0.0006 895 0.000150
0.0006 896 0.000100
0.0006 897 0.000167
0.0006 898 0.000117
0.0006 899 0.000117
0.0006 900 0.000050
0.0006 901 0.000050
0.0006 902 0.000017
0.0006 903 0.000083
0.0006 904 0.000033
0.0006 905 0.000050
0.0006 906 0.000000
0.0006 907 0.000000
0.0006 908 0.000033
0.0006 909 0.000033
0.0006 910 0.000033
0.0006 911 0.000117
0.0006 912 0.000083
0.0006 913 0.000050
0.0006 914 0.000050
0.0006 915 0.000067
0.0006 916 0.000033
0.0006 917 0.000033
0.0006 918 0.000067
0.0006 919 0.000117
0.0006 920 0.000067
0.0006 921 0.000017
0.0006 922 0.000033
0.0006 923 0.000067
0.0006 924 0.000033
0.0006 925 0.000017
0.0006 926 0.000083
0.0006 927 0.000150
0.0006 928 0.000483
0.0006 929 0.000167
0.0006 930 0.000167
0.0006 931 0.000283
0.0006 932 0.000533
0.0006 933 0.000083
0.0006 934 0.000067
0.0006 935 0.000033
0.0006 936 0.000017
0.0006 937 0.000067
0.0006 938 0.000050
0.0006 939 0.000050
0.0006 940 0.000017
0.0006 941 0.000100
0.0006 942 0.000033
0.0006 943 0.000083
0.0006 944 0.000117
0.0006 945 0.000150
0.0006 946 0.000050
0.0006 947 0.000217
0.0006 948 0.000117
0.0006 949 0.000050
0.0006 950 0.000083
0.0006 951 0.000050
0.0006 952 0.000050
0.0006 953 0.000050
0.0006 954 0.000067
0.0006 955 0.000033
0.0006 956 0.000017
0.0006 957 0.000083
0.0006 958 0.000117
0.0006 959 0.000167
0.0006 960 0.000033
0.0006 961 0.000233
0.0006 962 0.000050
0.0006 963 0.000083
0.0006 964 0.000050
0.0006 965 0.000150
0.0006 966 0.000033
0.0006 967 0.000017
0.0006 968 0.000050
0.0006 969 0.000050
0.0006 970 0.000050
0.0006 971 0.000033
0.0006 972 0.000050
0.0006 973 0.000117
0.0006 974 0.000067
0.0006 975 0.000083
0.0006 976 0.000067
0.0006 977 0.000083
0.0006 978 0.000050
0.0006 979 0.000133
0.0006 980 0.000050
0.0006 981 0.000050
0.0006 982 0.000017
0.0006 983 0.000050
0.0006 984 0.000000
0.0006 985 0.000000
0.0006 986 0.000017
0.0006 987 0.000050
0.0006 988 0.000050
0.0006 989 0.000117
0.0006 990 0.000067
0.0006 991 0.000067
0.0006 992 0.000000
0.0006 993 0.000133
0.0006 994 0.000050
0.0006 995 0.000017
0.0006 996 0.000150
0.0006 997 0.000150
0.0006 998 0.000033
0.0006 999 0.000050
0.0006 1000 0.000000
0.0006 1001 0.000017
0.0006 1002 0.000217
0.0006 1003 0.000033
0.0006 1004 0.000017
0.0006 1005 0.000033
0.0006 1006 0.000050
0.0006 1007 0.000033
0.0006 1008 0.000067
0.0006 1009 0.000167
0.0006 1010 0.000450
0.0006 1011 0.000200
0.0006 1012 0.000233
0.0006 1013 0.000017
0.0006 1014 0.000083
0.0006 1015 0.000033
0.0006 1016 0.000117
0.0006 1017 0.000117
0.0006 1018 0.000100
0.0006 1019 0.000017
0.0006 1020 0.000033
0.0006 1021 0.000033
0.0006 1022 0.000050
0.0006 1023 0.000083
0.0006 1024 0.000033
0.0006 1025 0.000017
0.0006 1026 0.000133
0.0006 1027 0.000100
0.0006 1028 0.000033
0.0006 1029 0.000133
0.0006 1030 0.000117
0.0006 1031 0.000083
0.0006 1032 0.000050
0.0006 1033 0.000050
0.0006 1034 0.000050
0.0006 1035 0.000117
0.0006 1036 0.000267
0.0006 1037 0.000050
0.0006 1038 0.000033
0.0006 1039 0.000000
0.0006 1040 0.000033
0.0006 1041 0.000083
0.0006 1042 0.000050
0.0006 1043 0.000117
0.0006 1044 0.000050
0.0006 1045 0.000033
0.0006 1046 0.000017
0.0006 1047 0.000033
0.0006 1048 0.000017
0.0006 1049 0.000050
0.0006 1050 0.000033
0.0006 1051 0.000000
0.0006 1052 0.000067
0.0006 1053 0.000100
0.0006 1054 0.000083
0.0006 1055 0.000200
0.0006 1056 0.000200
0.0006 1057 0.000083
0.0006 1058 0.000033
0.0006 1059 0.000000
0.0006 1060 0.000067
0.0006 1061 0.000050
0.0006 1062 0.000017
0.0006 1063 0.000017
0.0006 1064 0.000017
0.0006 1065 0.000117
0.0006 1066 0.000083
0.0006 1067 0.000083
0.0006 1068 0.000017
0.0006 1069 0.000033
0.0006 1070 0.000000
0.0006 1071 0.000067
0.0006 1072 0.000033
0.0006 1073 0.000033
0.0006 1074 0.000000
0.0006 1075 0.000000
0.0006 1076 0.000000
0.0006 1077 0.000017
0.0006 1078 0.000017
0.0006 1079 0.000083
0.0006 1080 0.000000
0.0006 1081 0.000050
0.0006 1082 0.000067
0.0006 1083 0.000050
0.0006 1084 0.000067
0.0006 1085 0.000133
0.0006 1086 0.000117
0.0006 1087 0.000083
0.0006 1088 0.000100
0.0006 1089 0.000050
0.0006 1090 0.000067
0.0006 1091 0.000067
0.0006 1092 0.000033
0.0006 1093 0.000117
0.0006 1094 0.000017
0.0006 1095 0.000050
0.0006 1096 0.000067
0.0006 1097 0.000017
0.0006 1098 0.000017
0.0006 1099 0.000033
0.0006 1100 0.000050
0.0006 1101 0.000017
0.0006 1102 0.000067
0.0006 1103 0.000033
0.0006 1104 0.000033
0.0006 1105 0.000033
0.0006 1106 0.000017
0.0006 1107 0.000133
0.0006 1108 0.000133
0.0006 1109 0.000033
0.0006 1110 0.000050
0.0006 1111 0.000050
0.0006 1112 0.000083
0.0006 1113 0.000117
0.0006 1114 0.000050
0.0006 1115 0.000033
0.0006 1116 0.000067
0.0006 1117 0.000017
0.0006 1118 0.000133
0.0006 1119 0.000083
0.0006 1120 0.000083
0.0006 1121 0.000017
0.0006 1122 0.000000
0.0006 1123 0.000067
0.0006 1124 0.000050
0.0006 1125 0.000050
0.0006 1126 0.000017
0.0006 1127 0.000000
0.0006 1128 0.000017
0.0006 1129 0.000133
0.0006 1130 0.000033
0.0006 1131 0.000150
0.0006 1132 0.000050
0.0006 1133 0.000033
0.0006 1134 0.000017
0.0006 1135 0.000017
0.0006 1136 0.000083
0.0006 1137 0.000017
0.0006 1138 0.000017
0.0006 1139 0.000067
0.0006 1140 0.000000
0.0006 1141 0.000050
0.0006 1142 0.000033
0.0006 1143 0.000050
0.0006 1144 0.000017
0.0006 1145 0.000067
0.0006 1146 0.000017
0.0006 1147 0.000050
0.0006 1148 0.000050
0.0006 1149 0.000100
0.0006 1150 0.000033
0.0006 1151 0.000050
0.0006 1152 0.000000
0.0006 1153 0.000033
0.0006 1154 0.000033
0.0006 1155 0.000033
0.0006 1156 0.000033
0.0006 1157 0.000017
0.0006 1158 0.000050
0.0006 1159 0.000033
0.0006 1160 0.000017
0.0006 1161 0.000033
0.0006 1162 0.000017
0.0006 1163 0.000000
0.0006 1164 0.000017
0.0006 1165 0.000050
0.0006 1166 0.000017
0.0006 1167 0.000000
0.0006 1168 0.000000
0.0006 1169 0.000050
0.0006 1170 0.000017
0.0006 1171 0.000017
0.0006 1172 0.000000
0.0006 1173 0.000033
0.0006 1174 0.000000
0.0006 1175 0.000017
0.0006 1176 0.000050
0.0006 1177 0.000017
0.0006 1178 0.000017
0.0006 1179 0.000117
0.0006 1180 0.000100
0.0006 1181 0.000033
0.0006 1182 0.000067
0.0006 1183 0.000000
0.0006 1184 0.000033
0.0006 1185 0.000033
0.0006 1186 0.000000
0.0006 1187 0.000017
0.0006 1188 0.000033
0.0006 1189 0.000017
0.0006 1190 0.000033
0.0006 1191 0.000033
0.0006 1192 0.000017
0.0006 1193 0.000033
0.0006 1194 0.000017
0.0006 1195 0.000083
0.0006 1196 0.000083
0.0006 1197 0.000000
0.0006 1198 0.000067
0.0006 1199 0.000017
0.0006 1200 0.000067
0.0006 1201 0.000017
0.0006 1202 0.000050
0.0006 1203 0.000000
0.0006 1204 0.000000
0.0006 1205 0.000067
0.0006 1206 0.000017
0.0006 1207 0.000033
0.0006 1208 0.000083
0.0006 1209 0.000017
0.0006 1210 0.000017
0.0006 1211 0.000017
0.0006 1212 0.000067
0.0006 1213 0.000017
0.0006 1214 0.000017
0.0006 1215 0.000017
0.0006 1216 0.000000
0.0006 1217 0.000017
0.0006 1218 0.000050
0.0006 1219 0.000017
0.0006 1220 0.000000
0.0006 1221 0.000000
0.0006 1222 0.000000
0.0006 1223 0.000000
0.0006 1224 0.000017
0.0006 1225 0.000017
0.0006 1226 0.000050
0.0006 1227 0.000017
0.0006 1228 0.000050
0.0006 1229 0.000000
0.0006 1230 0.000017
0.0006 1231 0.000017
0.0006 1232 0.000017
0.0006 1233 0.000033
0.0006 1234 0.000050
0.0006 1235 0.000050
0.0006 1236 0.000067
0.0006 1237 0.000017
0.0006 1238 0.000050
0.0006 1239 0.000100
0.0006 1240 0.000133
0.0006 1241 0.000067
0.0006 1242 0.000083
0.0006 1243 0.000033
0.0006 1244 0.000033
0.0006 1245 0.000033
0.0006 1246 0.000000
0.0006 1247 0.000067
0.0006 1248 0.000033
0.0006 1249 0.000083
0.0008 0 0.023133
0.0008 1 0.029650
0.0008 2 0.071850
0.0008 3 0.325733
0.0008 4 0.000000
0.0008 5 0.325767
0.0008 6 0.067483
0.0008 7 0.030900
0.0008 8 0.020367
0.0008 9 0.017067
0.0008 10 0.011050
0.0008 11 0.007033
0.0008 12 0.007267
0.0008 13 0.006800
0.0008 14 0.002233
0.0008 15 0.003683
0.0008 16 0.004200
0.0008 17 0.004067
0.0008 18 0.005717
0.0008 19 0.004283
0.0008 20 0.003017
0.0008 21 0.002817
0.0008 22 0.004650
0.0008 23 0.004083
0.0008 24 0.002233
0.0008 25 0.000967
0.0008 26 0.001117
0.0008 27 0.002267
0.0008 28 0.001050
0.0008 29 0.001383
0.0008 30 0.000567
0.0008 31 0.000350
0.0008 32 0.000433
0.0008 33 0.000217
0.0008 34 0.000200
0.0008 35 0.000350
0.0008 36 0.000783
0.0008 37 0.000350
0.0008 38 0.000217
0.0008 39 0.000283
0.0008 40 0.000200
0.0008 41 0.000183
0.0008 42 0.000667
0.0008 43 0.000567
0.0008 44 0.000467
0.0008 45 0.001000
0.0008 46 0.000317
0.0008 47 0.000283
0.0008 48 0.000167
0.0008 49 0.000400
0.0008 50 0.000467
0.0008 51 0.000817
0.0008 52 0.000533
0.0008 53 0.001050
0.0008 54 0.000600
0.0008 55 0.001200
0.0008 56 0.000233
0.0008 57 0.000433
0.0008 58 0.000600
0.0008 59 0.000267
0.0008 60 0.000167
0.0008 61 0.000283
0.0008 62 0.000250
0.0008 63 0.000150
0.0008 64 0.000200
0.0008 65 0.000233
0.0008 66 0.000217
0.0008 67 0.000133
0.0008 68 0.000050
0.0008 69 0.000033
0.0008 70 0.000067
0.0008 71 0.000100
0.0008 72 0.000083
0.0008 73 0.000217
0.0008 74 0.000150
0.0008 75 0.000267
0.0008 76 0.000233
0.0008 77 0.000200
0.0008 78 0.000117
0.0008 79 0.000233
0.0008 80 0.000083
0.0008 81 0.000217
0.0008 82 0.000150
0.0008 83 0.000100
0.0008 84 0.000217
0.0008 85 0.000300
0.0008 86 0.001050
0.0008 87 0.000383
0.0008 88 0.000167
0.0008 89 0.000083
0.0008 90 0.000283
0.0008 91 0.000400
0.0008 92 0.000600
0.0008 93 0.000267
0.0008 94 0.000133
0.0008 95 0.000400
0.0008 96 0.000433
0.0008 97 0.000133
0.0008 98 0.000133
0.0008 99 0.000133
0.0008 100 0.000700
0.0008 101 0.000200
0.0008 102 0.000267
0.0008 103 0.000133
0.0008 104 0.000483
0.0008 105 0.000767
0.0008 106 0.000183
0.0008 107 0.000050
0.0008 108 0.000200
0.0008 109 0.000283
0.0008 110 0.000367
0.0008 111 0.000183
0.0008 112 0.000400
0.0008 113 0.000617
0.0008 114 0.000150
0.0008 115 0.000200
0.0008 116 0.000683
0.0008 117 0.000250
0.0008 118 0.000150
0.0008 119 0.000117
0.0008 120 0.000267
0.0008 121 0.000233
0.0008 122 0.000183
0.0008 123 0.000200
0.0008 124 0.000533
0.0008 125 0.000067
0.0008 126 0.000083
0.0008 127 0.000133
0.0008 128 0.000100
0.0008 129 0.000050
0.0008 130 0.000100
0.0008 131 0.000133
0.0008 132 0.000067
0.0008 133 0.000100
0.0008 134 0.000133
0.0008 135 0.000183
0.0008 136 0.000217
0.0008 137 0.000600
0.0008 138 0.000383
0.0008 139 0.000100
0.0008 140 0.000083
0.0008 141 0.000050
0.0008 142 0.000050
0.0008 143 0.000033
0.0008 144 0.000100
0.0008 145 0.000117
0.0008 146 0.000150
0.0008 147 0.000217
0.0008 148 0.000533
0.0008 149 0.000133
0.0008 150 0.000267
0.0008 151 0.000083
0.0008 152 0.000100
0.0008 153 0.000200
0.0008 154 0.000317
0.0008 155 0.000800
0.0008 156 0.000383
0.0008 157 0.000283
0.0008 158 0.000517
0.0008 159 0.000317
0.0008 160 0.000250
0.0008 161 0.000083
0.0008 162 0.000183
0.0008 163 0.000233
0.0008 164 0.000467
0.0008 165 0.000483
0.0008 166 0.000367
0.0008 167 0.000117
0.0008 168 0.000033
0.0008 169 0.000217
0.0008 170 0.000150
0.0008 171 0.000067
0.0008 172 0.000067
0.0008 173 0.000033
0.0008 174 0.000083
0.0008 175 0.000117
0.0008 176 0.000067
0.0008 177 0.000083
0.0008 178 0.000100
0.0008 179 0.000133
0.0008 180 0.000283
0.0008 181 0.000183
0.0008 182 0.000083
0.0008 183 0.000167
0.0008 184 0.000050
0.0008 185 0.000067
0.0008 186 0.000067
0.0008 187 0.000083
0.0008 188 0.000067
0.0008 189 0.000100
0.0008 190 0.000133
0.0008 191 0.000100
0.0008 192 0.000183
0.0008 193 0.000067
0.0008 194 0.000067
0.0008 195 0.000083
0.0008 196 0.000167
0.0008 197 0.000117
0.0008 198 0.000050
0.0008 199 0.000067
0.0008 200 0.000067
0.0008 201 0.000167
0.0008 202 0.000100
0.0008 203 0.000550
0.0008 204 0.000200
0.0008 205 0.000083
0.0008 206 0.000017
0.0008 207 0.000050
0.0008 208 0.000033
0.0008 209 0.000100
0.0008 210 0.000067
0.0008 211 0.000067
0.0008 212 0.000067
0.0008 213 0.000050
0.0008 214 0.000067
0.0008 215 0.000150
0.0008 216 0.000217
0.0008 217 0.000100
0.0008 218 0.000050
0.0008 219 0.000067
0.0008 220 0.000017
0.0008 221 0.000033
0.0008 222 0.000183
0.0008 223 0.000083
0.0008 224 0.000083
0.0008 225 0.000133
0.0008 226 0.000083
0.0008 227 0.000133
0.0008 228 0.000083
0.0008 229 0.000100
0.0008 230 0.000050
0.0008 231 0.000100
0.0008 232 0.000067
0.0008 233 0.000067
0.0008 234 0.000117
0.0008 235 0.000067
0.0008 236 0.000050
0.0008 237 0.000017
0.0008 238 0.000067
0.0008 239 0.000017
0.0008 240 0.000217
0.0008 241 0.000250
0.0008 242 0.000233
0.0008 243 0.000117
0.0008 244 0.000100
0.0008 245 0.000050
0.0008 246 0.000067
0.0008 247 0.000067
0.0008 248 0.000083
0.0008 249 0.000133
0.0008 250 0.000150
0.0008 251 0.000033
0.0008 252 0.000033
0.0008 253 0.000000
0.0008 254 0.000017
0.0008 255 0.000050
0.0008 256 0.000033
0.0008 257 0.000067
0.0008 258 0.000033
0.0008 259 0.000050
0.0008 260 0.000083
0.0008 261 0.000100
0.0008 262 0.000117
0.0008 263 0.000067
0.0008 264 0.000067
0.0008 265 0.000183
0.0008 266 0.000200
0.0008 267 0.000233
0.0008 268 0.000150
0.0008 269 0.000067
0.0008 270 0.000033
0.0008 271 0.000017
0.0008 272 0.000167
0.0008 273 0.000050
0.0008 274 0.000050
0.0008 275 0.000100
0.0008 276 0.000083
0.0008 277 0.000183
0.0008 278 0.000117
0.0008 279 0.000233
0.0008 280 0.000133
0.0008 281 0.000400
0.0008 282 0.000067
0.0008 283 0.000050
0.0008 284 0.000050
0.0008 285 0.000100
0.0008 286 0.000017
0.0008 287 0.000167
0.0008 288 0.000117
0.0008 289 0.000150
0.0008 290 0.000133
0.0008 291 0.000117
0.0008 292 0.000033
0.0008 293 0.000033
0.0008 294 0.000000
0.0008 295 0.000033
0.0008 296 0.000050
0.0008 297 0.000067
0.0008 298 0.000017
0.0008 299 0.000000
0.0008 300 0.000200
0.0008 301 0.000350
0.0008 302 0.000083
0.0008 303 0.000067
0.0008 304 0.000017
0.0008 305 0.000050
0.0008 306 0.000083
0.0008 307 0.000100
0.0008 308 0.000250
0.0008 309 0.000767
0.0008 310 0.000200
0.0008 311 0.000100
0.0008 312 0.000017
0.0008 313 0.000100
0.0008 314 0.000067
0.0008 315 0.000017
0.0008 316 0.000017
0.0008 317 0.000033
0.0008 318 0.000033
0.0008 319 0.000017
0.0008 320 0.000017
0.0008 321 0.000033
0.0008 322 0.000033
0.0008 323 0.000000
0.0008 324 0.000017
0.0008 325 0.000033
0.0008 326 0.000033
0.0008 327 0.000100
0.0008 328 0.000083
0.0008 329 0.000117
0.0008 330 0.000150
0.0008 331 0.000267
0.0008 332 0.000200
0.0008 333 0.000117
0.0008 334 0.000083
0.0008 335 0.000133
0.0008 336 0.000083
0.0008 337 0.000167
0.0008 338 0.000133
0.0008 339 0.000133
0.0008 340 0.000300
0.0008 341 0.000083
0.0008 342 0.000017
0.0008 343 0.000050
0.0008 344 0.000067
0.0008 345 0.000050
0.0008 346 0.000033
0.0008 347 0.000100
0.0008 348 0.000167
0.0008 349 0.000133
0.0008 350 0.000067
0.0008 351 0.000017
0.0008 352 0.000033
0.0008 353 0.000033
0.0008 354 0.000000
0.0008 355 0.000017
0.0008 356 0.000017
0.0008 357 0.000033
0.0008 358 0.000017
0.0008 359 0.000017
0.0008 360 0.000033
0.0008 361 0.000067
0.0008 362 0.000017
0.0008 363 0.000017
0.0008 364 0.000083
0.0008 365 0.000050
0.0008 366 0.000017
0.0008 367 0.000000
0.0008 368 0.000067
0.0008 369 0.000017
0.0008 370 0.000017
0.0008 371 0.000033
0.0008 372 0.000033
0.0008 373 0.000100
0.0008 374 0.000050
0.0008 375 0.000033
0.0008 376 0.000067
0.0008 377 0.000067
0.0008 378 0.000083
0.0008 379 0.000067
0.0008 380 0.000017
0.0008 381 0.000050
0.0008 382 0.000050
0.0008 383 0.000117
0.0008 384 0.000067
0.0008 385 0.000083
0.0008 386 0.000183
0.0008 387 0.000083
0.0008 388 0.000067
0.0008 389 0.000050
0.0008 390 0.000100
0.0008 391 0.000033
0.0008 392 0.000117
0.0008 393 0.000083
0.0008 394 0.000050
0.0008 395 0.000050
0.0008 396 0.000067
0.0008 397 0.000050
0.0008 398 0.000017
0.0008 399 0.000000
0.0008 400 0.000033
0.0008 401 0.000117
0.0008 402 0.000183
0.0008 403 0.000117
0.0008 404 0.000083
0.0008 405 0.000000
0.0008 406 0.000067
0.0008 407 0.000117
0.0008 408 0.000150
0.0008 409 0.000200
0.0008 410 0.000150
0.0008 411 0.000050
0.0008 412 0.000067
0.0008 413 0.000067
0.0008 414 0.000150
0.0008 415 0.000167
0.0008 416 0.000133
0.0008 417 0.000100
0.0008 418 0.000117
0.0008 419 0.000050
0.0008 420 0.000017
0.0008 421 0.000050
0.0008 422 0.000083
0.0008 423 0.000017
0.0008 424 0.000000
0.0008 425 0.000017
0.0008 426 0.000033
0.0008 427 0.000033
0.0008 428 0.000017
0.0008 429 0.000017
0.0008 430 0.000017
0.0008 431 0.000017
0.0008 432 0.000033
0.0008 433 0.000050
0.0008 434 0.000067
0.0008 435 0.000017
0.0008 436 0.000067
0.0008 437 0.000050
0.0008 438 0.000033
0.0008 439 0.000033
0.0008 440 0.000033
0.0008 441 0.000033
0.0008 442 0.000017
0.0008 443 0.000050
0.0008 444 0.000217
0.0008 445 0.000200
0.0008 446 0.000117
0.0008 447 0.000167
0.0008 448 0.000067
0.0008 449 0.000033
0.0008 450 0.000033
0.0008 451 0.000000
0.0008 452 0.000017
0.0008 453 0.000083
0.0008 454 0.000050
0.0008 455 0.000050
0.0008 456 0.000067
0.0008 457 0.000083
0.0008 458 0.000100
0.0008 459 0.000000
0.0008 460 0.000000
0.0008 461 0.000117
0.0008 462 0.000017
0.0008 463 0.000033
0.0008 464 0.000117
0.0008 465 0.000033
0.0008 466 0.000067
0.0008 467 0.000200
0.0008 468 0.000167
0.0008 469 0.000050
0.0008 470 0.000000
0.0008 471 0.000017
0.0008 472 0.000033
0.0008 473 0.000017
0.0008 474 0.000000
0.0008 475 0.000083
0.0008 476 0.000100
0.0008 477 0.000117
0.0008 478 0.000083
0.0008 479 0.000033
0.0008 480 0.000100
0.0008 481 0.000017
0.0008 482 0.000067
0.0008 483 0.000117
0.0008 484 0.000033
0.0008 485 0.000050
0.0008 486 0.000000
0.0008 487 0.000017
0.0008 488 0.000050
0.0008 489 0.000017
0.0008 490 0.000033
0.0008 491 0.000117
0.0008 492 0.000083
0.0008 493 0.000017
0.0008 494 0.000017
0.0008 495 0.000050
0.0008 496 0.000033
0.0008 497 0.000033
0.0008 498 0.000033
0.0008 499 0.000050
0.0008 500 0.000033
0.0008 501 0.000067
0.0008 502 0.000050
0.0008 503 0.000100
0.0008 504 0.000033
0.0008 505 0.000050
0.0008 506 0.000083
0.0008 507 0.000183
0.0008 508 0.000017
0.0008 509 0.000067
0.0008 510 0.000017
0.0008 511 0.000083
0.0008 512 0.000083
0.0008 513 0.000050
0.0008 514 0.000017
0.0008 515 0.000117
0.0008 516 0.000050
0.0008 517 0.000067
0.0008 518 0.000050
0.0008 519 0.000117
0.0008 520 0.000050
0.0008 521 0.000150
0.0008 522 0.000050
0.0008 523 0.000083
0.0008 524 0.000033
0.0008 525 0.000017
0.0008 526 0.000033
0.0008 527 0.000033
0.0008 528 0.000067
0.0008 529 0.000050
0.0008 530 0.000083
0.0008 531 0.000000
0.0008 532 0.000050
0.0008 533 0.000117
0.0008 534 0.000517
0.0008 535 0.000183
0.0008 536 0.000067
0.0008 537 0.000017
0.0008 538 0.000017
0.0008 539 0.000017
0.0008 540 0.000050
0.0008 541 0.000033
0.0008 542 0.000067
0.0008 543 0.000067
0.0008 544 0.000200
0.0008 545 0.000100
0.0008 546 0.000133
0.0008 547 0.000117
0.0008 548 0.000017
0.0008 549 0.000067
0.0008 550 0.000100
0.0008 551 0.000133
0.0008 552 0.000083
0.0008 553 0.000033
0.0008 554 0.000067
0.0008 555 0.000033
0.0008 556 0.000050
0.0008 557 0.000067
0.0008 558 0.000083
0.0008 559 0.000067
0.0008 560 0.000067
0.0008 561 0.000067
0.0008 562 0.000017
0.0008 563 0.000067
0.0008 564 0.000017
0.0008 565 0.000000
0.0008 566 0.000017
0.0008 567 0.000033
0.0008 568 0.000017
0.0008 569 0.000017
0.0008 570 0.000050
0.0008 571 0.000000
0.0008 572 0.000017
0.0008 573 0.000017
0.0008 574 0.000033
0.0008 575 0.000083
0.0008 576 0.000083
0.0008 577 0.000067
0.0008 578 0.000083
0.0008 579 0.000033
0.0008 580 0.000033
0.0008 581 0.000067
0.0008 582 0.000083
0.0008 583 0.000100
0.0008 584 0.000117
0.0008 585 0.000033
0.0008 586 0.000017
0.0008 587 0.000050
0.0008 588 0.000050
0.0008 589 0.000083
0.0008 590 0.000117
0.0008 591 0.000083
0.0008 592 0.000033
0.0008 593 0.000067
0.0008 594 0.000083
0.0008 595 0.000000
0.0008 596 0.000083
0.0008 597 0.000017
0.0008 598 0.000033
0.0008 599 0.000033
0.0008 600 0.000000
0.0008 601 0.000033
0.0008 602 0.000033
0.0008 603 0.000033
0.0008 604 0.000000
0.0008 605 0.000000
0.0008 606 0.000050
0.0008 607 0.000017
0.0008 608 0.000017
0.0008 609 0.000083
0.0008 610 0.000117
0.0008 611 0.000017
0.0008 612 0.000050
0.0008 613 0.000050
0.0008 614 0.000017
0.0008 615 0.000000
0.0008 616 0.000000
0.0008 617 0.000017
0.0008 618 0.000050
0.0008 619 0.000050
0.0008 620 0.000000
0.0008 621 0.000067
0.0008 622 0.000000
0.0008 623 0.000017
0.0008 624 0.000033
0.0008 625 0.000000
0.0008 626 0.000017
0.0008 627 0.000033
0.0008 628 0.000000
0.0008 629 0.000017
0.0008 630 0.000067
0.0008 631 0.000033
0.0008 632 0.000033
0.0008 633 0.000067
0.0008 634 0.000017
0.0008 635 0.000067
0.0008 636 0.000083
0.0008 637 0.000050
0.0008 638 0.000017
0.0008 639 0.000117
0.0008 640 0.000100
0.0008 641 0.000050
0.0008 642 0.000017
0.0008 643 0.000033
0.0008 644 0.000017
0.0008 645 0.000050
0.0008 646 0.000000
0.0008 647 0.000067
0.0008 648 0.000000
0.0008 649 0.000033
0.0008 650 0.000050
0.0008 651 0.000033
0.0008 652 0.000050
0.0008 653 0.000050
0.0008 654 0.000000
0.0008 655 0.000000
0.0008 656 0.000050
0.0008 657 0.000067
0.0008 658 0.000033
0.0008 659 0.000033
0.0008 660 0.000017
0.0008 661 0.000000
0.0008 662 0.000050
0.0008 663 0.000017
0.0008 664 0.000033
0.0008 665 0.000033
0.0008 666 0.000000
0.0008 667 0.000050
0.0008 668 0.000033
0.0008 669 0.000017
0.0008 670 0.000400
0.0008 671 0.000083
0.0008 672 0.000067
0.0008 673 0.000067
0.0008 674 0.000083
0.0008 675 0.000083
0.0008 676 0.000050
0.0008 677 0.000033
0.0008 678 0.000033
0.0008 679 0.000050
0.0008 680 0.000117
0.0008 681 0.000017
0.0008 682 0.000033
0.0008 683 0.000033
0.0008 684 0.000017
0.0008 685 0.000000
0.0008 686 0.000033
0.0008 687 0.000017
0.0008 688 0.000050
0.0008 689 0.000050
0.0008 690 0.000083
0.0008 691 0.000317
0.0008 692 0.000167
0.0008 693 0.000133
0.0008 694 0.000067
0.0008 695 0.000050
0.0008 696 0.000133
0.0008 697 0.000117
0.0008 698 0.000117
0.0008 699 0.000050
0.0008 700 0.000067
0.0008 701 0.000067
0.0008 702 0.000017
0.0008 703 0.000067
0.0008 704 0.000000
0.0008 705 0.000083
0.0008 706 0.000100
0.0008 707 0.000083
0.0008 708 0.000150
0.0008 709 0.000083
0.0008 710 0.000100
0.0008 711 0.000067
0.0008 712 0.000133
0.0008 713 0.000167
0.0008 714 0.000233
0.0008 715 0.000200
0.0008 716 0.000083
0.0008 717 0.000083
0.0008 718 0.000000
0.0008 719 0.000033
0.0008 720 0.000083
0.0008 721 0.000033
0.0008 722 0.000067
0.0008 723 0.000033
0.0008 724 0.000033
0.0008 725 0.000050
0.0008 726 0.000050
0.0008 727 0.000050
0.0008 728 0.000033
0.0008 729 0.000083
0.0008 730 0.000233
0.0008 731 0.000150
0.0008 732 0.000117
0.0008 733 0.000017
0.0008 734 0.000083
0.0008 735 0.000233
0.0008 736 0.000267
0.0008 737 0.002017
0.0008 738 0.000217
0.0008 739 0.000117
0.0008 740 0.000083
0.0008 741 0.000033
0.0008 742 0.000017
0.0008 743 0.000000
0.0008 744 0.000033
0.0008 745 0.000000
0.0008 746 0.000000
0.0008 747 0.000117
0.0008 748 0.000067
0.0008 749 0.000067
0.0008 750 0.000017
0.0008 751 0.000033
0.0008 752 0.000083
0.0008 753 0.000033
0.0008 754 0.000033
0.0008 755 0.000067
0.0008 756 0.000017
0.0008 757 0.000017
0.0008 758 0.000083
0.0008 759 0.000067
0.0008 760 0.000167
0.0008 761 0.000083
0.0008 762 0.000050
0.0008 763 0.000033
0.0008 764 0.000050
0.0008 765 0.000000
0.0008 766 0.000083
0.0008 767 0.000033
0.0008 768 0.000050
0.0008 769 0.000000
0.0008 770 0.000067
0.0008 771 0.000050
0.0008 772 0.000067
0.0008 773 0.000083
0.0008 774 0.000100
0.0008 775 0.000167
0.0008 776 0.000100
0.0008 777 0.000083
0.0008 778 0.000033
0.0008 779 0.000033
0.0008 780 0.000083
0.0008 781 0.000050
0.0008 782 0.000100
0.0008 783 0.000083
0.0008 784 0.000183
0.0008 785 0.000033
0.0008 786 0.000067
0.0008 787 0.000050
0.0008 788 0.000083
0.0008 789 0.000083
0.0008 790 0.000083
0.0008 791 0.000117
0.0008 792 0.000050
0.0008 793 0.000133
0.0008 794 0.000050
0.0008 795 0.000233
0.0008 796 0.000167
0.0008 797 0.000033
0.0008 798 0.000033
0.0008 799 0.000017
0.0008 800 0.000083
0.0008 801 0.000000
0.0008 802 0.000033
0.0008 803 0.000083
0.0008 804 0.000000
0.0008 805 0.000133
0.0008 806 0.000100
0.0008 807 0.000133
0.0008 808 0.000067
0.0008 809 0.000067
0.0008 810 0.000050
0.0008 811 0.000067
0.0008 812 0.000117
0.0008 813 0.000033
0.0008 814 0.000100
0.0008 815 0.000117
0.0008 816 0.000083
0.0008 817 0.000167
0.0008 818 0.000167
0.0008 819 0.000083
0.0008 820 0.000067
0.0008 821 0.000283
0.0008 822 0.000400
0.0008 823 0.000067
0.0008 824 0.000017
0.0008 825 0.000017
0.0008 826 0.000000
0.0008 827 0.000050
0.0008 828 0.000100
0.0008 829 0.000117
0.0008 830 0.000050
0.0008 831 0.000183
0.0008 832 0.000167
0.0008 833 0.000300
0.0008 834 0.000400
0.0008 835 0.000567
0.0008 836 0.000100
0.0008 837 0.000117
0.0008 838 0.000217
0.0008 839 0.000050
0.0008 840 0.000033
0.0008 841 0.000250
0.0008 842 0.000183
0.0008 843 0.000083
0.0008 844 0.000100
0.0008 845 0.000217
0.0008 846 0.000500
0.0008 847 0.000117
0.0008 848 0.000117
0.0008 849 0.000383
0.0008 850 0.000650
0.0008 851 0.000217
0.0008 852 0.000100
0.0008 853 0.000000
0.0008 854 0.000050
0.0008 855 0.000083
0.0008 856 0.000067
0.0008 857 0.000067
0.0008 858 0.000017
0.0008 859 0.000017
0.0008 860 0.000033
0.0008 861 0.000017
0.0008 862 0.000050
0.0008 863 0.000017
0.0008 864 0.000067
0.0008 865 0.000050
0.0008 866 0.000017
0.0008 867 0.000033
0.0008 868 0.000083
0.0008 869 0.000100
0.0008 870 0.000183
0.0008 871 0.000567
0.0008 872 0.000117
0.0008 873 0.000067
0.0008 874 0.000017
0.0008 875 0.000167
0.0008 876 0.000317
0.0008 877 0.000217
0.0008 878 0.000267
0.0008 879 0.000083
0.0008 880 0.000050
0.0008 881 0.000133
0.0008 882 0.000083
0.0008 883 0.000117
0.0008 884 0.000017
0.0008 885 0.000117
0.0008 886 0.000167
0.0008 887 0.000050
0.0008 888 0.000083
0.0008 889 0.000000
0.0008 890 0.000483
0.0008 891 0.000167
0.0008 892 0.000100
0.0008 893 0.000083
0.0008 894 0.000050
0.0008 895 0.000167
0.0008 896 0.000067
0.0008 897 0.000133
0.0008 898 0.000050
0.0008 899 0.000033
0.0008 900 0.000017
0.0008 901 0.000033
0.0008 902 0.000017
0.0008 903 0.000033
0.0008 904 0.000050
0.0008 905 0.000017
0.0008 906 0.000017
0.0008 907 0.000017
0.0008 908 0.000033
0.0008 909 0.000067
0.0008 910 0.000050
0.0008 911 0.000100
0.0008 912 0.000033
0.0008 913 0.000033
0.0008 914 0.000083
0.0008 915 0.000050
0.0008 916 0.000050
0.0008 917 0.000017
0.0008 918 0.000100
0.0008 919 0.000200
0.0008 920 0.000100
0.0008 921 0.000017
0.0008 922 0.000000
0.0008 923 0.000083
0.0008 924 0.000050
0.0008 925 0.000033
0.0008 926 0.000033
0.0008 927 0.000117
0.0008 928 0.000133
0.0008 929 0.000083
0.0008 930 0.000033
0.0008 931 0.000100
0.0008 932 0.000067
0.0008 933 0.000100
0.0008 934 0.000033
0.0008 935 0.000017
0.0008 936 0.000033
0.0008 937 0.000117
0.0008 938 0.000067
0.0008 939 0.000050
0.0008 940 0.000050
0.0008 941 0.000083
0.0008 942 0.000117
0.0008 943 0.000100
0.0008 944 0.000100
0.0008 945 0.000067
0.0008 946 0.000117
0.0008 947 0.001017
0.0008 948 0.000783
0.0008 949 0.000233
0.0008 950 0.000067
0.0008 951 0.000067
0.0008 952 0.000050
0.0008 953 0.000033
0.0008 954 0.000083
0.0008 955 0.000067
0.0008 956 0.000033
0.0008 957 0.000033
0.0008 958 0.000067
0.0008 959 0.000183
0.0008 960 0.000117
0.0008 961 0.000433
0.0008 962 0.000200
0.0008 963 0.000217
0.0008 964 0.000083
0.0008 965 0.000117
0.0008 966 0.000017
0.0008 967 0.000050
0.0008 968 0.000050
0.0008 969 0.000050
0.0008 970 0.000050
0.0008 971 0.000067
0.0008 972 0.000083
0.0008 973 0.000083
0.0008 974 0.000100
0.0008 975 0.000133
0.0008 976 0.000183
0.0008 977 0.000083
0.0008 978 0.000017
0.0008 979 0.000033
0.0008 980 0.000067
0.0008 981 0.000067
0.0008 982 0.000000
0.0008 983 0.000017
0.0008 984 0.000000
0.0008 985 0.000017
0.0008 986 0.000000
0.0008 987 0.000033
0.0008 988 0.000083
0.0008 989 0.000033
0.0008 990 0.000017
0.0008 991 0.000100
0.0008 992 0.000200
0.0008 993 0.000767
0.0008 994 0.000083
0.0008 995 0.000083
0.0008 996 0.000083
0.0008 997 0.000083
0.0008 998 0.000050
0.0008 999 0.000067
0.0008 1000 0.000033
0.0008 1001 0.000033
0.0008 1002 0.000083
0.0008 1003 0.000117
0.0008 1004 0.000017
0.0008 1005 0.000050
0.0008 1006 0.000017
0.0008 1007 0.000000
0.0008 1008 0.000033
0.0008 1009 0.000033
0.0008 1010 0.000117
0.0008 1011 0.000050
0.0008 1012 0.000083
0.0008 1013 0.000050
0.0008 1014 0.000083
0.0008 1015 0.000050
0.0008 1016 0.000167
0.0008 1017 0.000133
0.0008 1018 0.000117
0.0008 1019 0.000050
0.0008 1020 0.000050
0.0008 1021 0.000050
0.0008 1022 0.000133
0.0008 1023 0.000067
0.0008 1024 0.000050
0.0008 1025 0.000033
0.0008 1026 0.000033
0.0008 1027 0.000067
0.0008 1028 0.000100
0.0008 1029 0.000067
0.0008 1030 0.000083
0.0008 1031 0.000033
0.0008 1032 0.000117
0.0008 1033 0.000250
0.0008 1034 0.000133
0.0008 1035 0.000433
0.0008 1036 0.000233
0.0008 1037 0.000067
0.0008 1038 0.000083
0.0008 1039 0.000133
0.0008 1040 0.000133
0.0008 1041 0.000100
0.0008 1042 0.000033
0.0008 1043 0.000050
0.0008 1044 0.000033
0.0008 1045 0.000100
0.0008 1046 0.000100
0.0008 1047 0.000017
0.0008 1048 0.000050
0.0008 1049 0.000000
0.0008 1050 0.000050
0.0008 1051 0.000050
0.0008 1052 0.000100
0.0008 1053 0.000283
0.0008 1054 0.000567
0.0008 1055 0.000233
0.0008 1056 0.000667
0.0008 1057 0.000183
0.0008 1058 0.000167
0.0008 1059 0.000050
0.0008 1060 0.000083
0.0008 1061 0.000050
0.0008 1062 0.000067
0.0008 1063 0.000033
0.0008 1064 0.000033
0.0008 1065 0.000133
0.0008 1066 0.000117
0.0008 1067 0.000150
0.0008 1068 0.000083
0.0008 1069 0.000067
0.0008 1070 0.000017
0.0008 1071 0.000017
0.0008 1072 0.000033
0.0008 1073 0.000017
0.0008 1074 0.000083
0.0008 1075 0.000083
0.0008 1076 0.000050
0.0008 1077 0.000033
0.0008 1078 0.000033
0.0008 1079 0.000017
0.0008 1080 0.000000
0.0008 1081 0.000083
0.0008 1082 0.000050
0.0008 1083 0.000017
0.0008 1084 0.000050
0.0008 1085 0.000133
0.0008 1086 0.000667
0.0008 1087 0.000083
0.0008 1088 0.000033
0.0008 1089 0.000050
0.0008 1090 0.000067
0.0008 1091 0.000100
0.0008 1092 0.000067
0.0008 1093 0.000050
0.0008 1094 0.000000
0.0008 1095 0.000083
0.0008 1096 0.000000
0.0008 1097 0.000033
0.0008 1098 0.000050
0.0008 1099 0.000167
0.0008 1100 0.000050
0.0008 1101 0.000033
0.0008 1102 0.000033
0.0008 1103 0.000083
0.0008 1104 0.000067
0.0008 1105 0.000017
0.0008 1106 0.000050
0.0008 1107 0.000133
0.0008 1108 0.000083
0.0008 1109 0.000100
0.0008 1110 0.000017
0.0008 1111 0.000000
0.0008 1112 0.000017
0.0008 1113 0.000033
0.0008 1114 0.000000
0.0008 1115 0.000017
0.0008 1116 0.000000
0.0008 1117 0.000117
0.0008 1118 0.000483
0.0008 1119 0.000083
0.0008 1120 0.000033
0.0008 1121 0.000050
0.0008 1122 0.000050
0.0008 1123 0.000017
0.0008 1124 0.000050
0.0008 1125 0.000050
0.0008 1126 0.000000
0.0008 1127 0.000033
0.0008 1128 0.000000
0.0008 1129 0.000017
0.0008 1130 0.000033
0.0008 1131 0.000033
0.0008 1132 0.000000
0.0008 1133 0.000050
0.0008 1134 0.000033
0.0008 1135 0.000100
0.0008 1136 0.000117
0.0008 1137 0.000100
0.0008 1138 0.000067
0.0008 1139 0.000067
0.0008 1140 0.000033
0.0008 1141 0.000033
0.0008 1142 0.000033
0.0008 1143 0.000033
0.0008 1144 0.000017
0.0008 1145 0.000050
0.0008 1146 0.000050
0.0008 1147 0.000083
0.0008 1148 0.000083
0.0008 1149 0.000050
0.0008 1150 0.000033
0.0008 1151 0.000050
0.0008 1152 0.000000
0.0008 1153 0.000017
0.0008 1154 0.000033
0.0008 1155 0.000033
0.0008 1156 0.000067
0.0008 1157 0.000000
0.0008 1158 0.000000
0.0008 1159 0.000017
0.0008 1160 0.000033
0.0008 1161 0.000000
0.0008 1162 0.000017
0.0008 1163 0.000000
0.0008 1164 0.000017
0.0008 1165 0.000017
0.0008 1166 0.000050
0.0008 1167 0.000017
0.0008 1168 0.000033
0.0008 1169 0.000000
0.0008 1170 0.000000
0.0008 1171 0.000033
0.0008 1172 0.000067
0.0008 1173 0.000033
0.0008 1174 0.000017
0.0008 1175 0.000017
0.0008 1176 0.000000
0.0008 1177 0.000017
0.0008 1178 0.000100
0.0008 1179 0.000050
0.0008 1180 0.000083
0.0008 1181 0.000000
0.0008 1182 0.000050
0.0008 1183 0.000017
0.0008 1184 0.000000
0.0008 1185 0.000017
0.0008 1186 0.000000
0.0008 1187 0.000000
0.0008 1188 0.000017
0.0008 1189 0.000017
0.0008 1190 0.000017
0.0008 1191 0.000000
0.0008 1192 0.000000
0.0008 1193 0.000000
0.0008 1194 0.000033
0.0008 1195 0.000000
0.0008 1196 0.000083
0.0008 1197 0.000017
0.0008 1198 0.000000
0.0008 1199 0.000033
0.0008 1200 0.000000
0.0008 1201 0.000033
0.0008 1202 0.000017
0.0008 1203 0.000017
0.0008 1204 0.000050
0.0008 1205 0.000033
0.0008 1206 0.000033
0.0008 1207 0.000000
0.0008 1208 0.000033
0.0008 1209 0.000033
0.0008 1210 0.000050
0.0008 1211 0.000017
0.0008 1212 0.000017
0.0008 1213 0.000000
0.0008 1214 0.000000
0.0008 1215 0.000033
0.0008 1216 0.000067
0.0008 1217 0.000000
0.0008 1218 0.000033
0.0008 1219 0.000033
0.0008 1220 0.000017
0.0008 1221 0.000017
0.0008 1222 0.000000
0.0008 1223 0.000017
0.0008 1224 0.000000
0.0008 1225 0.000000
0.0008 1226 0.000033
0.0008 1227 0.000033
0.0008 1228 0.000017
0.0008 1229 0.000033
0.0008 1230 0.000067
0.0008 1231 0.000017
0.0008 1232 0.000050
0.0008 1233 0.000100
0.0008 1234 0.000033
0.0008 1235 0.000033
0.0008 1236 0.000067
0.0008 1237 0.000017
0.0008 1238 0.000017
0.0008 1239 0.000383
0.0008 1240 0.000133
0.0008 1241 0.000067
0.0008 1242 0.000050
0.0008 1243 0.000150
0.0008 1244 0.000067
0.0008 1245 0.000067
0.0008 1246 0.000033
0.0008 1247 0.000050
0.0008 1248 0.000017
0.0008 1249 0.000067
0.001 0 0.018433
0.001 1 0.021650
0.001 2 0.031667
0.001 3 0.071300
0.001 4 0.325767
0.001 5 0.000000
0.001 6 0.322233
0.001 7 0.073583
0.001 8 0.033717
0.001 9 0.019950
0.001 10 0.017833
0.001 11 0.009117
0.001 12 0.009850
0.001 13 0.006400
0.001 14 0.002500
0.001 15 0.003483
0.001 16 0.004067
0.001 17 0.005567
0.001 18 0.003667
0.001 19 0.002983
0.001 20 0.002750
0.001 21 0.002567
0.001 22 0.003783
0.001 23 0.002383
0.001 24 0.002133
0.001 25 0.000933
0.001 26 0.001200
0.001 27 0.001517
0.001 28 0.001767
0.001 29 0.000833
0.001 30 0.000500
0.001 31 0.000817
0.001 32 0.000550
0.001 33 0.000300
0.001 34 0.000267
0.001 35 0.000233
0.001 36 0.000233
0.001 37 0.000300
0.001 38 0.000383
0.001 39 0.001133
0.001 40 0.000217
0.001 41 0.000183
0.001 42 0.000350
0.001 43 0.000250
0.001 44 0.000617
0.001 45 0.000633
0.001 46 0.000833
0.001 47 0.000333
0.001 48 0.000267
0.001 49 0.000900
0.001 50 0.000267
0.001 51 0.000333
0.001 52 0.000667
0.001 53 0.000550
0.001 54 0.000500
0.001 55 0.000433
0.001 56 0.000367
0.001 57 0.000267
0.001 58 0.000350
0.001 59 0.000133
0.001 60 0.000133
0.001 61 0.000150
0.001 62 0.000433
0.001 63 0.000683
0.001 64 0.000617
0.001 65 0.000233
0.001 66 0.000150
0.001 67 0.000200
0.001 68 0.000133
0.001 69 0.000083
0.001 70 0.000083
0.001 71 0.000100
0.001 72 0.000150
0.001 73 0.000067
0.001 74 0.000217
0.001 75 0.000333
0.001 76 0.000667
0.001 77 0.000417
0.001 78 0.000267
0.001 79 0.000350
0.001 80 0.000217
0.001 81 0.000183
0.001 82 0.000283
0.001 83 0.000350
0.001 84 0.000400
0.001 85 0.000300
0.001 86 0.000367
0.001 87 0.000567
0.001 88 0.000283
0.001 89 0.000167
0.001 90 0.000183
0.001 91 0.000683
0.001 92 0.000333
0.001 93 0.000117
0.001 94 0.000150
0.001 95 0.000233
0.001 96 0.000583
0.001 97 0.000617
0.001 98 0.000217
0.001 99 0.000450
0.001 100 0.000167
0.001 101 0.000183
0.001 102 0.000183
0.001 103 0.000150
0.001 104 0.000200
0.001 105 0.000217
0.001 106 0.000250
0.001 107 0.000383
0.001 108 0.000817
0.001 109 0.000400
0.001 110 0.000250
0.001 111 0.000317
0.001 112 0.000267
0.001 113 0.000133
0.001 114 0.000167
0.001 115 0.000183
0.001 116 0.000700
0.001 117 0.000233
0.001 118 0.000133
0.001 119 0.000133
0.001 120 0.000217
0.001 121 0.000200
0.001 122 0.000200
0.001 123 0.000133
0.001 124 0.000150
0.001 125 0.000517
0.001 126 0.000350
0.001 127 0.000183
0.001 128 0.000150
0.001 129 0.000050
0.001 130 0.000067
0.001 131 0.000083
0.001 132 0.000033
0.001 133 0.000050
0.001 134 0.000217
0.001 135 0.000183
0.001 136 0.000283
0.001 137 0.000267
0.001 138 0.000100
0.001 139 0.000067
0.001 140 0.000083
0.001 141 0.000017
0.001 142 0.000033
0.001 143 0.000000
0.001 144 0.000000
0.001 145 0.000067
0.001 146 0.000033
0.001 147 0.000033
0.001 148 0.000100
0.001 149 0.000117
0.001 150 0.000083
0.001 151 0.000083
0.001 152 0.000117
0.001 153 0.000150
0.001 154 0.000167
0.001 155 0.000250
0.001 156 0.000300
0.001 157 0.000400
0.001 158 0.000900
0.001 159 0.000500
0.001 160 0.000583
0.001 161 0.000050
0.001 162 0.000117
0.001 163 0.000200
0.001 164 0.000517
0.001 165 0.000350
0.001 166 0.000267
0.001 167 0.000183
0.001 168 0.000150
0.001 169 0.000150
0.001 170 0.000217
0.001 171 0.000083
0.001 172 0.000117
0.001 173 0.000217
0.001 174 0.000133
0.001 175 0.000100
0.001 176 0.000117
0.001 177 0.000183
0.001 178 0.000133
0.001 179 0.000067
0.001 180 0.000133
0.001 181 0.000050
0.001 182 0.000217
0.001 183 0.000133
0.001 184 0.000133
0.001 185 0.000017
0.001 186 0.000067
0.001 187 0.000083
0.001 188 0.000033
0.001 189 0.000100
0.001 190 0.000400
0.001 191 0.000200
0.001 192 0.000200
0.001 193 0.000033
0.001 194 0.000083
0.001 195 0.000050
0.001 196 0.000100
0.001 197 0.000083
0.001 198 0.000133
0.001 199 0.000033
0.001 200 0.000100
0.001 201 0.000083
0.001 202 0.000050
0.001 203 0.000100
0.001 204 0.000067
0.001 205 0.000067
0.001 206 0.000050
0.001 207 0.000050
0.001 208 0.000050
0.001 209 0.000083
0.001 210 0.000033
0.001 211 0.000100
0.001 212 0.000100
0.001 213 0.000083
0.001 214 0.000033
0.001 215 0.000050
0.001 216 0.000033
0.001 217 0.000067
0.001 218 0.000067
0.001 219 0.000050
0.001 220 0.000017
0.001 221 0.000000
0.001 222 0.000083
0.001 223 0.000100
0.001 224 0.000133
0.001 225 0.000283
0.001 226 0.000133
0.001 227 0.000217
0.001 228 0.000217
0.001 229 0.000067
0.001 230 0.000067
0.001 231 0.000033
0.001 232 0.000050
0.001 233 0.000000
0.001 234 0.000017
0.001 235 0.000067
0.001 236 0.000117
0.001 237 0.000000
0.001 238 0.000050
0.001 239 0.000050
0.001 240 0.000067
0.001 241 0.000217
0.001 242 0.000467
0.001 243 0.000083
0.001 244 0.000000
0.001 245 0.000100
0.001 246 0.000017
0.001 247 0.000100
0.001 248 0.000200
0.001 249 0.000100
0.001 250 0.000017
0.001 251 0.000067
0.001 252 0.000100
0.001 253 0.000033
0.001 254 0.000050
0.001 255 0.000050
0.001 256 0.000050
0.001 257 0.000033
0.001 258 0.000083
0.001 259 0.000083
0.001 260 0.000050
0.001 261 0.000183
0.001 262 0.000233
0.001 263 0.000167
0.001 264 0.000167
0.001 265 0.000133
0.001 266 0.000467
0.001 267 0.000250
0.001 268 0.000200
0.001 269 0.000183
0.001 270 0.000067
0.001 271 0.000133
0.001 272 0.000050
0.001 273 0.000033
0.001 274 0.000083
0.001 275 0.000067
0.001 276 0.000083
0.001 277 0.000150
0.001 278 0.000217
0.001 279 0.000783
0.001 280 0.000250
0.001 281 0.000250
0.001 282 0.000250
0.001 283 0.000483
0.001 284 0.000083
0.001 285 0.000133
0.001 286 0.000100
0.001 287 0.000100
0.001 288 0.000050
0.001 289 0.000017
0.001 290 0.000033
0.001 291 0.000317
0.001 292 0.000000
0.001 293 0.000000
0.001 294 0.000183
0.001 295 0.000117
0.001 296 0.000050
0.001 297 0.000033
0.001 298 0.000033
0.001 299 0.000017
0.001 300 0.000133
0.001 301 0.000117
0.001 302 0.000050
0.001 303 0.000033
0.001 304 0.000033
0.001 305 0.000017
0.001 306 0.000100
0.001 307 0.000083
0.001 308 0.000100
0.001 309 0.000133
0.001 310 0.000200
0.001 311 0.000133
0.001 312 0.000100
0.001 313 0.000117
0.001 314 0.000083
0.001 315 0.000033
0.001 316 0.000083
0.001 317 0.000100
0.001 318 0.000050
0.001 319 0.000000
0.001 320 0.000050
0.001 321 0.000033
0.001 322 0.000033
0.001 323 0.000033
0.001 324 0.000067
0.001 325 0.000133
0.001 326 0.000117
0.001 327 0.000133
0.001 328 0.000067
0.001 329 0.000117
0.001 330 0.000083
0.001 331 0.000100
0.001 332 0.000117
0.001 333 0.000117
0.001 334 0.000150
0.001 335 0.000017
0.001 336 0.000050
0.001 337 0.000017
0.001 338 0.000067
0.001 339 0.000067
0.001 340 0.000100
0.001 341 0.000050
0.001 342 0.000000
0.001 343 0.000033
0.001 344 0.000000
0.001 345 0.000000
0.001 346 0.000067
0.001 347 0.000050
0.001 348 0.000067
0.001 349 0.000117
0.001 350 0.000033
0.001 351 0.000083
0.001 352 0.000067
0.001 353 0.000033
0.001 354 0.000033
0.001 355 0.000017
0.001 356 0.000000
0.001 357 0.000050
0.001 358 0.000133
0.001 359 0.000033
0.001 360 0.000050
0.001 361 0.000000
0.001 362 0.000000
0.001 363 0.000017
0.001 364 0.000067
0.001 365 0.000083
0.001 366 0.000033
0.001 367 0.000033
0.001 368 0.000100
0.001 369 0.000050
0.001 370 0.000033
0.001 371 0.000033
0.001 372 0.000033
0.001 373 0.000500
0.001 374 0.000067
0.001 375 0.000067
0.001 376 0.000083
0.001 377 0.000050
0.001 378 0.000050
0.001 379 0.000083
0.001 380 0.000033
0.001 381 0.000017
0.001 382 0.000067
0.001 383 0.000083
0.001 384 0.000050
0.001 385 0.000333
0.001 386 0.000133
0.001 387 0.000050
0.001 388 0.000100
0.001 389 0.000083
0.001 390 0.000050
0.001 391 0.000067
0.001 392 0.000067
0.001 393 0.000050
0.001 394 0.000017
0.001 395 0.000033
0.001 396 0.000033
0.001 397 0.000067
0.001 398 0.000050
0.001 399 0.000017
0.001 400 0.000067
0.001 401 0.000100
0.001 402 0.000117
0.001 403 0.000183
0.001 404 0.000333
0.001 405 0.000067
0.001 406 0.000083
0.001 407 0.000050
0.001 408 0.000383
0.001 409 0.000133
0.001 410 0.000217
0.001 411 0.000083
0.001 412 0.000117
0.001 413 0.000083
0.001 414 0.000050
0.001 415 0.000167
0.001 416 0.000133
0.001 417 0.000083
0.001 418 0.000150
0.001 419 0.000033
0.001 420 0.000000
0.001 421 0.000067
0.001 422 0.000100
0.001 423 0.000017
0.001 424 0.000000
0.001 425 0.000000
0.001 426 0.000033
0.001 427 0.000050
0.001 428 0.000033
0.001 429 0.000033
0.001 430 0.000033
0.001 431 0.000033
0.001 432 0.000033
0.001 433 0.000017
0.001 434 0.000000
0.001 435 0.000000
0.001 436 0.000017
0.001 437 0.000050
0.001 438 0.000067
0.001 439 0.000083
0.001 440 0.000117
0.001 441 0.000050
0.001 442 0.000033
0.001 443 0.000050
0.001 444 0.000050
0.001 445 0.000067
0.001 446 0.000200
0.001 447 0.000083
0.001 448 0.000133
0.001 449 0.000033
0.001 450 0.000000
0.001 451 0.000050
0.001 452 0.000017
0.001 453 0.000100
0.001 454 0.000117
0.001 455 0.000017
0.001 456 0.000017
0.001 457 0.000033
0.001 458 0.000050
0.001 459 0.000033
0.001 460 0.000067
0.001 461 0.000050
0.001 462 0.000067
0.001 463 0.000033
0.001 464 0.000033
0.001 465 0.000017
0.001 466 0.000083
0.001 467 0.000050
0.001 468 0.000033
0.001 469 0.000067
0.001 470 0.000050
0.001 471 0.000050
0.001 472 0.000067
0.001 473 0.000017
0.001 474 0.000067
0.001 475 0.000067
0.001 476 0.000100
0.001 477 0.000050
0.001 478 0.000083
0.001 479 0.000067
0.001 480 0.000067
0.001 481 0.000067
0.001 482 0.000033
0.001 483 0.000067
0.001 484 0.000033
0.001 485 0.000067
0.001 486 0.000067
0.001 487 0.000050
0.001 488 0.000033
0.001 489 0.000033
0.001 490 0.000117
0.001 491 0.000250
0.001 492 0.000083
0.001 493 0.000050
0.001 494 0.000083
0.001 495 0.000083
0.001 496 0.000067
0.001 497 0.000050
0.001 498 0.000000
0.001 499 0.000033
0.001 500 0.000050
0.001 501 0.000067
0.001 502 0.000017
0.001 503 0.000033
0.001 504 0.000067
0.001 505 0.000100
0.001 506 0.000083
0.001 507 0.000050
0.001 508 0.000083
0.001 509 0.000033
0.001 510 0.000050
0.001 511 0.000050
0.001 512 0.000033
0.001 513 0.000050
0.001 514 0.000067
0.001 515 0.000083
0.001 516 0.000100
0.001 517 0.000100
0.001 518 0.000150
0.001 519 0.000083
0.001 520 0.000050
0.001 521 0.000067
0.001 522 0.000033
0.001 523 0.000033
0.001 524 0.000000
0.001 525 0.000017
0.001 526 0.000050
0.001 527 0.000050
0.001 528 0.000033
0.001 529 0.000017
0.001 530 0.000000
0.001 531 0.000033
0.001 532 0.000050
0.001 533 0.000067
0.001 534 0.000033
0.001 535 0.000033
0.001 536 0.000067
0.001 537 0.000067
0.001 538 0.000017
0.001 539 0.000017
0.001 540 0.000033
0.001 541 0.000017
0.001 542 0.000083
0.001 543 0.000033
0.001 544 0.000067
0.001 545 0.000050
0.001 546 0.000067
0.001 547 0.000067
0.001 548 0.000033
0.001 549 0.000017
0.001 550 0.000200
0.001 551 0.000150
0.001 552 0.000083
0.001 553 0.000033
0.001 554 0.000017
0.001 555 0.000033
0.001 556 0.000017
0.001 557 0.000067
0.001 558 0.000017
0.001 559 0.000200
0.001 560 0.000050
0.001 561 0.000033
0.001 562 0.000050
0.001 563 0.000000
0.001 564 0.000033
0.001 565 0.000050
0.001 566 0.000000
0.001 567 0.000033
0.001 568 0.000050
0.001 569 0.000017
0.001 570 0.000033
0.001 571 0.000050
0.001 572 0.000083
0.001 573 0.000067
0.001 574 0.000033
0.001 575 0.000050
0.001 576 0.000117
0.001 577 0.000200
0.001 578 0.000367
0.001 579 0.000050
0.001 580 0.000250
0.001 581 0.000483
0.001 582 0.000183
0.001 583 0.000150
0.001 584 0.000250
0.001 585 0.000100
0.001 586 0.000017
0.001 587 0.000033
0.001 588 0.000167
0.001 589 0.000333
0.001 590 0.000167
0.001 591 0.000117
0.001 592 0.000033
0.001 593 0.000183
0.001 594 0.000167
0.001 595 0.000117
0.001 596 0.000117
0.001 597 0.000050
0.001 598 0.000067
0.001 599 0.000050
0.001 600 0.000017
0.001 601 0.000017
0.001 602 0.000100
0.001 603 0.000067
0.001 604 0.000133
0.001 605 0.000117
0.001 606 0.000017
0.001 607 0.000083
0.001 608 0.000133
0.001 609 0.000367
0.001 610 0.000083
0.001 611 0.000033
0.001 612 0.000033
0.001 613 0.000017
0.001 614 0.000033
0.001 615 0.000033
0.001 616 0.000050
0.001 617 0.000033
0.001 618 0.000083
0.001 619 0.000100
0.001 620 0.000083
0.001 621 0.000033
0.001 622 0.000017
0.001 623 0.000000
0.001 624 0.000017
0.001 625 0.000000
0.001 626 0.000017
0.001 627 0.000050
0.001 628 0.000083
0.001 629 0.000017
0.001 630 0.000050
0.001 631 0.000017
0.001 632 0.000033
0.001 633 0.000067
0.001 634 0.000100
0.001 635 0.000033
0.001 636 0.000100
0.001 637 0.000067
0.001 638 0.000167
0.001 639 0.000233
0.001 640 0.000283
0.001 641 0.000033
0.001 642 0.000033
0.001 643 0.000000
0.001 644 0.000033
0.001 645 0.000000
0.001 646 0.000033
0.001 647 0.000033
0.001 648 0.000083
0.001 649 0.000033
0.001 650 0.000067
0.001 651 0.000033
0.001 652 0.000017
0.001 653 0.000033
0.001 654 0.000017
0.001 655 0.000050
0.001 656 0.000100
0.001 657 0.000033
0.001 658 0.000017
0.001 659 0.000033
0.001 660 0.000017
0.001 661 0.000083
0.001 662 0.000067
0.001 663 0.000117
0.001 664 0.000100
0.001 665 0.000067
0.001 666 0.000067
0.001 667 0.000050
0.001 668 0.000050
0.001 669 0.000050
0.001 670 0.000083
0.001 671 0.000083
0.001 672 0.000017
0.001 673 0.000067
0.001 674 0.000533
0.001 675 0.000233
0.001 676 0.000133
0.001 677 0.000050
0.001 678 0.000067
0.001 679 0.000067
0.001 680 0.000133
0.001 681 0.000083
0.001 682 0.000067
0.001 683 0.000183
0.001 684 0.000300
0.001 685 0.000033
0.001 686 0.000100
0.001 687 0.000017
0.001 688 0.000017
0.001 689 0.000017
0.001 690 0.000117
0.001 691 0.000233
0.001 692 0.000117
0.001 693 0.000033
0.001 694 0.000033
0.001 695 0.000050
0.001 696 0.000033
0.001 697 0.000033
0.001 698 0.000017
0.001 699 0.000000
0.001 700 0.000167
0.001 701 0.000650
0.001 702 0.000133
0.001 703 0.000033
0.001 704 0.000017
0.001 705 0.000100
0.001 706 0.000133
0.001 707 0.000167
0.001 708 0.000067
0.001 709 0.000083
0.001 710 0.000167
0.001 711 0.000083
0.001 712 0.000083
0.001 713 0.000567
0.001 714 0.000350
0.001 715 0.000233
0.001 716 0.000083
0.001 717 0.000017
0.001 718 0.000033
0.001 719 0.000067
0.001 720 0.000033
0.001 721 0.000017
0.001 722 0.000000
0.001 723 0.000100
0.001 724 0.000083
0.001 725 0.000100
0.001 726 0.000067
0.001 727 0.000067
0.001 728 0.000067
0.001 729 0.000067
0.001 730 0.000333
0.001 731 0.000167
0.001 732 0.000067
0.001 733 0.000050
0.001 734 0.000100
0.001 735 0.000150
0.001 736 0.000100
0.001 737 0.000233
0.001 738 0.000100
0.001 739 0.000067
0.001 740 0.000050
0.001 741 0.000083
0.001 742 0.000017
0.001 743 0.000000
0.001 744 0.000033
0.001 745 0.000033
0.001 746 0.000050
0.001 747 0.000133
0.001 748 0.000067
0.001 749 0.000067
0.001 750 0.000067
0.001 751 0.000050
0.001 752 0.000017
0.001 753 0.000083
0.001 754 0.000033
0.001 755 0.000017
0.001 756 0.000033
0.001 757 0.000050
0.001 758 0.000050
0.001 759 0.000033
0.001 760 0.000100
0.001 761 0.000100
0.001 762 0.000050
0.001 763 0.000050
0.001 764 0.000017
0.001 765 0.000033
0.001 766 0.000100
0.001 767 0.000017
0.001 768 0.000050
0.001 769 0.000033
0.001 770 0.000067
0.001 771 0.000050
0.001 772 0.000067
0.001 773 0.000100
0.001 774 0.000083
0.001 775 0.000083
0.001 776 0.000083
0.001 777 0.000083
0.001 778 0.000050
0.001 779 0.000033
0.001 780 0.000050
0.001 781 0.000217
0.001 782 0.000183
0.001 783 0.000133
0.001 784 0.000050
0.001 785 0.000000
0.001 786 0.000033
0.001 787 0.000033
0.001 788 0.000050
0.001 789 0.000083
0.001 790 0.000100
0.001 791 0.000067
0.001 792 0.000067
0.001 793 0.000167
0.001 794 0.000083
0.001 795 0.000217
0.001 796 0.000133
0.001 797 0.000017
0.001 798 0.000033
0.001 799 0.000067
0.001 800 0.000233
0.001 801 0.000100
0.001 802 0.000000
0.001 803 0.000033
0.001 804 0.000017
0.001 805 0.000017
0.001 806 0.000283
0.001 807 0.000133
0.001 808 0.000017
0.001 809 0.000067
0.001 810 0.000067
0.001 811 0.000100
0.001 812 0.000017
0.001 813 0.000017
0.001 814 0.000017
0.001 815 0.000117
0.001 816 0.000017
0.001 817 0.000067
0.001 818 0.000183
0.001 819 0.000217
0.001 820 0.000083
0.001 821 0.000067
0.001 822 0.000167
0.001 823 0.000300
0.001 824 0.000083
0.001 825 0.000017
0.001 826 0.000017
0.001 827 0.000017
0.001 828 0.000117
0.001 829 0.000083
0.001 830 0.000117
0.001 831 0.000117
0.001 832 0.000133
0.001 833 0.000100
0.001 834 0.000117
0.001 835 0.000217
0.001 836 0.000150
0.001 837 0.000100
0.001 838 0.000250
0.001 839 0.000100
0.001 840 0.000050
0.001 841 0.000100
0.001 842 0.000567
0.001 843 0.000150
0.001 844 0.000133
0.001 845 0.000150
0.001 846 0.000100
0.001 847 0.000100
0.001 848 0.000167
0.001 849 0.000700
0.001 850 0.000300
0.001 851 0.000033
0.001 852 0.000117
0.001 853 0.000083
0.001 854 0.000017
0.001 855 0.000067
0.001 856 0.000017
0.001 857 0.000067
0.001 858 0.000117
0.001 859 0.000017
0.001 860 0.000033
0.001 861 0.000017
0.001 862 0.000017
0.001 863 0.000033
0.001 864 0.000017
0.001 865 0.000033
0.001 866 0.000067
0.001 867 0.000033
0.001 868 0.000000
0.001 869 0.000050
0.001 870 0.000083
0.001 871 0.000133
0.001 872 0.000117
0.001 873 0.000083
0.001 874 0.000100
0.001 875 0.000100
0.001 876 0.000133
0.001 877 0.000067
0.001 878 0.000050
0.001 879 0.000083
0.001 880 0.000100
0.001 881 0.000467
0.001 882 0.000050
0.001 883 0.000033
0.001 884 0.000033
0.001 885 0.000183
0.001 886 0.000033
0.001 887 0.000067
0.001 888 0.000100
0.001 889 0.000033
0.001 890 0.000083
0.001 891 0.000033
0.001 892 0.000017
0.001 893 0.000033
0.001 894 0.000083
0.001 895 0.000350
0.001 896 0.000083
0.001 897 0.000050
0.001 898 0.000033
0.001 899 0.000067
0.001 900 0.000050
0.001 901 0.000033
0.001 902 0.000050
0.001 903 0.000050
0.001 904 0.000017
0.001 905 0.000050
0.001 906 0.000017
0.001 907 0.000017
0.001 908 0.000083
0.001 909 0.000067
0.001 910 0.000033
0.001 911 0.000050
0.001 912 0.000083
0.001 913 0.000033
0.001 914 0.000000
0.001 915 0.000017
0.001 916 0.000083
0.001 917 0.000000
0.001 918 0.000067
0.001 919 0.001000
0.001 920 0.000217
0.001 921 0.000067
0.001 922 0.000100
0.001 923 0.000033
0.001 924 0.000000
0.001 925 0.000050
0.001 926 0.000000
0.001 927 0.000083
0.001 928 0.000033
0.001 929 0.000083
0.001 930 0.000117
0.001 931 0.000067
0.001 932 0.000100
0.001 933 0.000083
0.001 934 0.000033
0.001 935 0.000067
0.001 936 0.000100
0.001 937 0.000150
0.001 938 0.000483
0.001 939 0.000167
0.001 940 0.000100
0.001 941 0.000133
0.001 942 0.000167
0.001 943 0.000033
0.001 944 0.000050
0.001 945 0.000033
0.001 946 0.000067
0.001 947 0.000250
0.001 948 0.000150
0.001 949 0.000100
0.001 950 0.000067
0.001 951 0.000117
0.001 952 0.000383
0.001 953 0.000033
0.001 954 0.000100
0.001 955 0.000350
0.001 956 0.000067
0.001 957 0.000100
0.001 958 0.000067
0.001 959 0.000133
0.001 960 0.000083
0.001 961 0.000017
0.001 962 0.000150
0.001 963 0.000817
0.001 964 0.000167
0.001 965 0.000050
0.001 966 0.000067
0.001 967 0.000067
0.001 968 0.000050
0.001 969 0.000067
0.001 970 0.000033
0.001 971 0.000033
0.001 972 0.000083
0.001 973 0.000067
0.001 974 0.000267
0.001 975 0.000767
0.001 976 0.000183
0.001 977 0.000083
0.001 978 0.000050
0.001 979 0.000033
0.001 980 0.000033
0.001 981 0.000067
0.001 982 0.000017
0.001 983 0.000050
0.001 984 0.000050
0.001 985 0.000017
0.001 986 0.000000
0.001 987 0.000017
0.001 988 0.000017
0.001 989 0.000050
0.001 990 0.000017
0.001 991 0.000000
0.001 992 0.000417
0.001 993 0.000150
0.001 994 0.000050
0.001 995 0.000050
0.001 996 0.000117
0.001 997 0.000083
0.001 998 0.000067
0.001 999 0.000083
0.001 1000 0.000033
0.001 1001 0.000017
0.001 1002 0.000067
0.001 1003 0.000050
0.001 1004 0.000100
0.001 1005 0.000367
0.001 1006 0.000100
0.001 1007 0.000017
0.001 1008 0.000033
0.001 1009 0.000050
0.001 1010 0.000050
0.001 1011 0.000083
0.001 1012 0.000067
0.001 1013 0.000067
0.001 1014 0.000067
0.001 1015 0.000017
0.001 1016 0.000167
0.001 1017 0.000100
0.001 1018 0.000050
0.001 1019 0.000067
0.001 1020 0.000033
0.001 1021 0.000100
0.001 1022 0.000317
0.001 1023 0.000150
0.001 1024 0.000267
0.001 1025 0.000133
0.001 1026 0.000083
0.001 1027 0.000150
0.001 1028 0.000067
0.001 1029 0.000083
0.001 1030 0.000367
0.001 1031 0.000000
0.001 1032 0.000017
0.001 1033 0.000183
0.001 1034 0.000217
0.001 1035 0.000183
0.001 1036 0.000133
0.001 1037 0.000233
0.001 1038 0.000200
0.001 1039 0.000567
0.001 1040 0.000117
0.001 1041 0.000067
0.001 1042 0.000017
0.001 1043 0.000050
0.001 1044 0.000017
0.001 1045 0.000117
0.001 1046 0.000067
0.001 1047 0.000150
0.001 1048 0.000100
0.001 1049 0.000050
0.001 1050 0.000033
0.001 1051 0.000067
0.001 1052 0.000083
0.001 1053 0.000100
0.001 1054 0.000067
0.001 1055 0.000167
0.001 1056 0.000083
0.001 1057 0.000067
0.001 1058 0.000133
0.001 1059 0.000050
0.001 1060 0.000050
0.001 1061 0.000050
0.001 1062 0.000083
0.001 1063 0.000050
0.001 1064 0.000067
0.001 1065 0.000083
0.001 1066 0.000233
0.001 1067 0.000033
0.001 1068 0.000017
0.001 1069 0.000017
0.001 1070 0.000017
0.001 1071 0.000017
0.001 1072 0.000017
0.001 1073 0.000017
0.001 1074 0.000000
0.001 1075 0.000033
0.001 1076 0.000017
0.001 1077 0.000150
0.001 1078 0.000100
0.001 1079 0.000167
0.001 1080 0.000100
0.001 1081 0.000050
0.001 1082 0.000017
0.001 1083 0.000083
0.001 1084 0.000033
0.001 1085 0.000067
0.001 1086 0.000117
0.001 1087 0.000067
0.001 1088 0.000100
0.001 1089 0.000067
0.001 1090 0.000050
0.001 1091 0.000050
0.001 1092 0.000167
0.001 1093 0.000017
0.001 1094 0.000017
0.001 1095 0.000017
0.001 1096 0.000033
0.001 1097 0.000033
0.001 1098 0.000050
0.001 1099 0.000333
0.001 1100 0.000017
0.001 1101 0.000000
0.001 1102 0.000000
0.001 1103 0.000017
0.001 1104 0.000100
0.001 1105 0.000067
0.001 1106 0.000050
0.001 1107 0.000050
0.001 1108 0.000050
0.001 1109 0.000000
0.001 1110 0.000033
0.001 1111 0.000050
0.001 1112 0.000017
0.001 1113 0.000000
0.001 1114 0.000017
0.001 1115 0.000050
0.001 1116 0.000050
0.001 1117 0.000050
0.001 1118 0.000033
0.001 1119 0.000067
0.001 1120 0.000033
0.001 1121 0.000000
0.001 1122 0.000067
0.001 1123 0.000050
0.001 1124 0.000100
0.001 1125 0.000050
0.001 1126 0.000033
0.001 1127 0.000050
0.001 1128 0.000017
0.001 1129 0.000150
0.001 1130 0.000067
0.001 1131 0.000067
0.001 1132 0.000017
0.001 1133 0.000017
0.001 1134 0.000050
0.001 1135 0.000117
0.001 1136 0.000117
0.001 1137 0.000133
0.001 1138 0.000067
0.001 1139 0.000067
0.001 1140 0.000100
0.001 1141 0.000033
0.001 1142 0.000067
0.001 1143 0.000017
0.001 1144 0.000033
0.001 1145 0.000050
0.001 1146 0.000150
0.001 1147 0.000117
0.001 1148 0.000067
0.001 1149 0.000067
0.001 1150 0.000050
0.001 1151 0.000050
0.001 1152 0.000033
0.001 1153 0.000033
0.001 1154 0.000100
0.001 1155 0.000050
0.001 1156 0.000000
0.001 1157 0.000033
0.001 1158 0.000017
0.001 1159 0.000033
0.001 1160 0.000017
0.001 1161 0.000017
0.001 1162 0.000033
0.001 1163 0.000017
0.001 1164 0.000000
0.001 1165 0.000100
0.001 1166 0.000267
0.001 1167 0.000050
0.001 1168 0.000050
0.001 1169 0.000033
0.001 1170 0.000000
0.001 1171 0.000017
0.001 1172 0.000167
0.001 1173 0.000017
0.001 1174 0.000000
0.001 1175 0.000000
0.001 1176 0.000017
0.001 1177 0.000000
0.001 1178 0.000017
0.001 1179 0.000033
0.001 1180 0.000017
0.001 1181 0.000017
0.001 1182 0.000017
0.001 1183 0.000050
0.001 1184 0.000017
0.001 1185 0.000017
0.001 1186 0.000017
0.001 1187 0.000000
0.001 1188 0.000000
0.001 1189 0.000000
0.001 1190 0.000000
0.001 1191 0.000033
0.001 1192 0.000017
0.001 1193 0.000067
0.001 1194 0.000000
0.001 1195 0.000067
0.001 1196 0.000133
0.001 1197 0.000150
0.001 1198 0.000033
0.001 1199 0.000017
0.001 1200 0.000000
0.001 1201 0.000050
0.001 1202 0.000033
0.001 1203 0.000000
0.001 1204 0.000017
0.001 1205 0.000000
0.001 1206 0.000000
0.001 1207 0.000000
0.001 1208 0.000017
0.001 1209 0.000000
0.001 1210 0.000017
0.001 1211 0.000000
0.001 1212 0.000000
0.001 1213 0.000017
0.001 1214 0.000000
0.001 1215 0.000017
0.001 1216 0.000017
0.001 1217 0.000033
0.001 1218 0.000033
0.001 1219 0.000033
0.001 1220 0.000017
0.001 1221 0.000050
0.001 1222 0.000017
0.001 1223 0.000050
0.001 1224 0.000033
0.001 1225 0.000017
0.001 1226 0.000000
0.001 1227 0.000033
0.001 1228 0.000017
0.001 1229 0.000033
0.001 1230 0.000017
0.001 1231 0.000017
0.001 1232 0.000083
0.001 1233 0.000033
0.001 1234 0.000050
0.001 1235 0.000017
0.001 1236 0.000033
0.001 1237 0.000033
0.001 1238 0.000033
0.001 1239 0.000083
0.001 1240 0.000100
0.001 1241 0.000067
0.001 1242 0.000083
0.001 1243 0.000650
0.001 1244 0.000083
0.001 1245 0.000083
0.001 1246 0.000033
0.001 1247 0.000233
0.001 1248 0.000133
0.001 1249 0.000033
0.0012 0 0.014400
0.0012 1 0.016217
0.0012 2 0.023100
0.0012 3 0.032367
0.0012 4 0.067483
0.0012 5 0.322233
0.0012 6 0.000000
0.0012 7 0.323767
0.0012 8 0.072133
0.0012 9 0.030383
0.0012 10 0.021000
0.0012 11 0.015267
0.0012 12 0.010133
0.0012 13 0.007350
0.0012 14 0.003567
0.0012 15 0.005417
0.0012 16 0.005417
0.0012 17 0.003350
0.0012 18 0.003950
0.0012 19 0.002867
0.0012 20 0.003383
0.0012 21 0.002450
0.0012 22 0.002267
0.0012 23 0.004333
0.0012 24 0.002567
0.0012 25 0.002633
0.0012 26 0.002983
0.0012 27 0.001783
0.0012 28 0.001050
0.0012 29 0.000300
0.0012 30 0.000500
0.0012 31 0.000583
0.0012 32 0.000233
0.0012 33 0.000183
0.0012 34 0.000233
0.0012 35 0.000183
0.0012 36 0.000183
0.0012 37 0.000300
0.0012 38 0.000517
0.0012 39 0.000367
0.0012 40 0.000100
0.0012 41 0.000283
0.0012 42 0.000683
0.0012 43 0.000150
0.0012 44 0.000233
0.0012 45 0.000433
0.0012 46 0.000550
0.0012 47 0.000417
0.0012 48 0.000633
0.0012 49 0.000400
0.0012 50 0.000167
0.0012 51 0.000433
0.0012 52 0.001367
0.0012 53 0.001867
0.0012 54 0.000650
0.0012 55 0.000233
0.0012 56 0.000250
0.0012 57 0.000117
0.0012 58 0.000250
0.0012 59 0.000233
0.0012 60 0.000150
0.0012 61 0.000100
0.0012 62 0.000800
0.0012 63 0.000300
0.0012 64 0.000167
0.0012 65 0.000150
0.0012 66 0.000183
0.0012 67 0.000267
0.0012 68 0.000100
0.0012 69 0.000050
0.0012 70 0.000050
0.0012 71 0.000133
0.0012 72 0.000150
0.0012 73 0.000283
0.0012 74 0.000517
0.0012 75 0.000433
0.0012 76 0.000450
0.0012 77 0.000200
0.0012 78 0.000300
0.0012 79 0.000283
0.0012 80 0.000433
0.0012 81 0.000700
0.0012 82 0.000450
0.0012 83 0.001183
0.0012 84 0.000583
0.0012 85 0.000167
0.0012 86 0.000200
0.0012 87 0.000267
0.0012 88 0.000183
0.0012 89 0.000150
0.0012 90 0.000133
0.0012 91 0.000167
0.0012 92 0.000167
0.0012 93 0.000100
0.0012 94 0.000167
0.0012 95 0.000233
0.0012 96 0.000800
0.0012 97 0.000167
0.0012 98 0.000200
0.0012 99 0.000383
0.0012 100 0.000117
0.0012 101 0.000133
0.0012 102 0.000183
0.0012 103 0.000200
0.0012 104 0.000217
0.0012 105 0.000133
0.0012 106 0.000183
0.0012 107 0.000300
0.0012 108 0.000417
0.0012 109 0.000733
0.0012 110 0.000217
0.0012 111 0.000367
0.0012 112 0.001067
0.0012 113 0.000267
0.0012 114 0.000183
0.0012 115 0.000083
0.0012 116 0.000267
0.0012 117 0.000250
0.0012 118 0.000317
0.0012 119 0.000317
0.0012 120 0.000800
0.0012 121 0.000167
0.0012 122 0.000283
0.0012 123 0.000183
0.0012 124 0.000300
0.0012 125 0.000117
0.0012 126 0.000400
0.0012 127 0.000200
0.0012 128 0.000100
0.0012 129 0.000117
0.0012 130 0.000050
0.0012 131 0.000150
0.0012 132 0.000067
0.0012 133 0.000150
0.0012 134 0.000100
0.0012 135 0.000183
0.0012 136 0.000117
0.0012 137 0.000150
0.0012 138 0.000683
0.0012 139 0.000133
0.0012 140 0.000033
0.0012 141 0.000000
0.0012 142 0.000017
0.0012 143 0.000050
0.0012 144 0.000050
0.0012 145 0.000067
0.0012 146 0.000067
0.0012 147 0.000050
0.0012 148 0.000133
0.0012 149 0.000167
0.0012 150 0.000167
0.0012 151 0.000083
0.0012 152 0.000083
0.0012 153 0.000033
0.0012 154 0.000033
0.0012 155 0.000083
0.0012 156 0.000233
0.0012 157 0.000167
0.0012 158 0.000167
0.0012 159 0.000117
0.0012 160 0.000100
0.0012 161 0.000067
0.0012 162 0.000050
0.0012 163 0.000183
0.0012 164 0.000217
0.0012 165 0.000150
0.0012 166 0.000117
0.0012 167 0.000283
0.0012 168 0.000117
0.0012 169 0.000133
0.0012 170 0.000333
0.0012 171 0.000233
0.0012 172 0.000717
0.0012 173 0.000350
0.0012 174 0.000117
0.0012 175 0.000067
0.0012 176 0.000117
0.0012 177 0.000600
0.0012 178 0.000150
0.0012 179 0.000200
0.0012 180 0.000083
0.0012 181 0.000067
0.0012 182 0.000067
0.0012 183 0.000083
0.0012 184 0.000083
0.0012 185 0.000017
0.0012 186 0.000117
0.0012 187 0.000050
0.0012 188 0.000117
0.0012 189 0.000117
0.0012 190 0.000100
0.0012 191 0.000083
0.0012 192 0.000083
0.0012 193 0.000083
0.0012 194 0.000033
0.0012 195 0.000033
0.0012 196 0.000083
0.0012 197 0.000067
0.0012 198 0.000100
0.0012 199 0.000050
0.0012 200 0.000083
0.0012 201 0.000050
0.0012 202 0.000000
0.0012 203 0.000067
0.0012 204 0.000017
0.0012 205 0.000100
0.0012 206 0.000067
0.0012 207 0.000067
0.0012 208 0.000033
0.0012 209 0.000067
0.0012 210 0.000083
0.0012 211 0.000150
0.0012 212 0.000133
0.0012 213 0.000017
0.0012 214 0.000033
0.0012 215 0.000067
0.0012 216 0.000083
0.0012 217 0.000017
0.0012 218 0.000050
0.0012 219 0.000083
0.0012 220 0.000033
0.0012 221 0.000117
0.0012 222 0.000083
0.0012 223 0.000067
0.0012 224 0.000033
0.0012 225 0.000067
0.0012 226 0.000200
0.0012 227 0.000867
0.0012 228 0.000217
0.0012 229 0.000083
0.0012 230 0.000050
0.0012 231 0.000033
0.0012 232 0.000017
0.0012 233 0.000017
0.0012 234 0.000017
0.0012 235 0.000017
0.0012 236 0.000067
0.0012 237 0.000117
0.0012 238 0.000017
0.0012 239 0.000050
0.0012 240 0.000100
0.0012 241 0.000300
0.0012 242 0.000417
0.0012 243 0.000083
0.0012 244 0.000050
0.0012 245 0.000017
0.0012 246 0.000000
0.0012 247 0.000083
0.0012 248 0.000033
0.0012 249 0.000117
0.0012 250 0.000067
0.0012 251 0.000050
0.0012 252 0.000050
0.0012 253 0.000017
0.0012 254 0.000033
0.0012 255 0.000050
0.0012 256 0.000150
0.0012 257 0.000050
0.0012 258 0.000050
0.0012 259 0.000150
0.0012 260 0.000167
0.0012 261 0.000367
0.0012 262 0.000167
0.0012 263 0.000167
0.0012 264 0.000267
0.0012 265 0.000167
0.0012 266 0.000167
0.0012 267 0.000117
0.0012 268 0.000117
0.0012 269 0.000317
0.0012 270 0.000117
0.0012 271 0.000067
0.0012 272 0.000033
0.0012 273 0.000067
0.0012 274 0.000100
0.0012 275 0.000167
0.0012 276 0.000133
0.0012 277 0.000150
0.0012 278 0.000250
0.0012 279 0.000333
0.0012 280 0.000200
0.0012 281 0.000100
0.0012 282 0.000083
0.0012 283 0.000100
0.0012 284 0.000100
0.0012 285 0.000050
0.0012 286 0.000100
0.0012 287 0.000083
0.0012 288 0.000067
0.0012 289 0.000050
0.0012 290 0.000100
0.0012 291 0.000100
0.0012 292 0.000050
0.0012 293 0.000067
0.0012 294 0.000183
0.0012 295 0.000233
0.0012 296 0.000050
0.0012 297 0.000033
0.0012 298 0.000033
0.0012 299 0.000017
0.0012 300 0.000083
0.0012 301 0.000117
0.0012 302 0.000050
0.0012 303 0.000033
0.0012 304 0.000000
0.0012 305 0.000000
0.0012 306 0.000050
0.0012 307 0.000083
0.0012 308 0.000333
0.0012 309 0.000067
0.0012 310 0.000100
0.0012 311 0.000233
0.0012 312 0.000100
0.0012 313 0.000217
0.0012 314 0.000050
0.0012 315 0.000033
0.0012 316 0.000067
0.0012 317 0.000100
0.0012 318 0.000033
0.0012 319 0.000067
0.0012 320 0.000050
0.0012 321 0.000067
0.0012 322 0.000167
0.0012 323 0.000150
0.0012 324 0.000050
0.0012 325 0.000083
0.0012 326 0.000083
0.0012 327 0.000033
0.0012 328 0.000067
0.0012 329 0.000067
0.0012 330 0.000067
0.0012 331 0.000117
0.0012 332 0.000117
0.0012 333 0.000267
0.0012 334 0.000633
0.0012 335 0.000133
0.0012 336 0.000183
0.0012 337 0.000033
0.0012 338 0.000083
0.0012 339 0.000133
0.0012 340 0.000050
0.0012 341 0.000017
0.0012 342 0.000000
0.0012 343 0.000017
0.0012 344 0.000033
0.0012 345 0.000033
0.0012 346 0.000033
0.0012 347 0.000050
0.0012 348 0.000117
0.0012 349 0.000067
0.0012 350 0.000117
0.0012 351 0.000083
0.0012 352 0.000083
0.0012 353 0.000117
0.0012 354 0.000033
0.0012 355 0.000000
0.0012 356 0.000000
0.0012 357 0.000067
0.0012 358 0.000100
0.0012 359 0.000033
0.0012 360 0.000033
0.0012 361 0.000000
0.0012 362 0.000017
0.0012 363 0.000050
0.0012 364 0.000100
0.0012 365 0.000000
0.0012 366 0.000033
0.0012 367 0.000033
0.0012 368 0.000067
0.0012 369 0.000033
0.0012 370 0.000017
0.0012 371 0.000017
0.0012 372 0.000000
0.0012 373 0.000067
0.0012 374 0.000033
0.0012 375 0.000050
0.0012 376 0.000050
0.0012 377 0.000033
0.0012 378 0.000033
0.0012 379 0.000150
0.0012 380 0.000050
0.0012 381 0.000050
0.0012 382 0.000033
0.0012 383 0.000083
0.0012 384 0.000083
0.0012 385 0.000033
0.0012 386 0.000083
0.0012 387 0.000167
0.0012 388 0.000533
0.0012 389 0.000033
0.0012 390 0.000033
0.0012 391 0.000017
0.0012 392 0.000117
0.0012 393 0.000083
0.0012 394 0.000117
0.0012 395 0.000050
0.0012 396 0.000033
0.0012 397 0.000050
0.0012 398 0.000050
0.0012 399 0.000117
0.0012 400 0.000167
0.0012 401 0.000067
0.0012 402 0.000017
0.0012 403 0.000167
0.0012 404 0.000683
0.0012 405 0.000233
0.0012 406 0.000100
0.0012 407 0.000033
0.0012 408 0.000117
0.0012 409 0.000150
0.0012 410 0.000133
0.0012 411 0.000167
0.0012 412 0.000217
0.0012 413 0.000167
0.0012 414 0.000033
0.0012 415 0.000083
0.0012 416 0.000067
0.0012 417 0.000150
0.0012 418 0.000250
0.0012 419 0.000050
0.0012 420 0.000000
0.0012 421 0.000033
0.0012 422 0.000017
0.0012 423 0.000083
0.0012 424 0.000033
0.0012 425 0.000017
0.0012 426 0.000050
0.0012 427 0.000050
0.0012 428 0.000067
0.0012 429 0.000000
0.0012 430 0.000017
0.0012 431 0.000067
0.0012 432 0.000083
0.0012 433 0.000017
0.0012 434 0.000000
0.0012 435 0.000017
0.0012 436 0.000017
0.0012 437 0.000000
0.0012 438 0.000050
0.0012 439 0.000067
0.0012 440 0.000100
0.0012 441 0.000100
0.0012 442 0.000100
0.0012 443 0.000067
0.0012 444 0.000050
0.0012 445 0.000050
0.0012 446 0.000067
0.0012 447 0.000133
0.0012 448 0.000117
0.0012 449 0.000083
0.0012 450 0.000083
0.0012 451 0.000100
0.0012 452 0.000083
0.0012 453 0.000267
0.0012 454 0.000783
0.0012 455 0.000167
0.0012 456 0.000067
0.0012 457 0.000017
0.0012 458 0.000000
0.0012 459 0.000050
0.0012 460 0.000033
0.0012 461 0.000033
0.0012 462 0.000033
0.0012 463 0.000033
0.0012 464 0.000067
0.0012 465 0.000083
0.0012 466 0.000067
0.0012 467 0.000017
0.0012 468 0.000100
0.0012 469 0.000050
0.0012 470 0.000017
0.0012 471 0.000000
0.0012 472 0.000033
0.0012 473 0.000050
0.0012 474 0.000083
0.0012 475 0.000017
0.0012 476 0.000000
0.0012 477 0.000033
0.0012 478 0.000050
0.0012 479 0.000083
0.0012 480 0.000067
0.0012 481 0.000067
0.0012 482 0.000083
0.0012 483 0.000067
0.0012 484 0.000000
0.0012 485 0.000050
0.0012 486 0.000033
0.0012 487 0.000000
0.0012 488 0.000000
0.0012 489 0.000000
0.0012 490 0.000033
0.0012 491 0.000033
0.0012 492 0.000050
0.0012 493 0.000083
0.0012 494 0.000050
0.0012 495 0.000067
0.0012 496 0.000067
0.0012 497 0.000017
0.0012 498 0.000033
0.0012 499 0.000000
0.0012 500 0.000050
0.0012 501 0.000017
0.0012 502 0.000050
0.0012 503 0.000033
0.0012 504 0.000083
0.0012 505 0.000300
0.0012 506 0.000067
0.0012 507 0.000067
0.0012 508 0.000017
0.0012 509 0.000017
0.0012 510 0.000033
0.0012 511 0.000033
0.0012 512 0.000067
0.0012 513 0.000017
0.0012 514 0.000000
0.0012 515 0.000167
0.0012 516 0.000183
0.0012 517 0.000650
0.0012 518 0.000183
0.0012 519 0.000067
0.0012 520 0.000067
0.0012 521 0.000083
0.0012 522 0.000033
0.0012 523 0.000017
0.0012 524 0.000000
0.0012 525 0.000050
0.0012 526 0.000050
0.0012 527 0.000033
0.0012 528 0.000033
0.0012 529 0.000017
0.0012 530 0.000000
0.0012 531 0.000000
0.0012 532 0.000033
0.0012 533 0.000083
0.0012 534 0.000417
0.0012 535 0.000050
0.0012 536 0.000050
0.0012 537 0.000000
0.0012 538 0.000000
0.0012 539 0.000000
0.0012 540 0.000083
0.0012 541 0.000067
0.0012 542 0.000600
0.0012 543 0.000067
0.0012 544 0.000083
0.0012 545 0.000067
0.0012 546 0.000017
0.0012 547 0.000033
0.0012 548 0.000050
0.0012 549 0.000150
0.0012 550 0.000450
0.0012 551 0.000117
0.0012 552 0.000050
0.0012 553 0.000083
0.0012 554 0.000017
0.0012 555 0.000050
0.0012 556 0.000050
0.0012 557 0.000083
0.0012 558 0.000533
0.0012 559 0.000867
0.0012 560 0.000133
0.0012 561 0.000083
0.0012 562 0.000067
0.0012 563 0.000017
0.0012 564 0.000033
0.0012 565 0.000067
0.0012 566 0.000033
0.0012 567 0.000033
0.0012 568 0.000083
0.0012 569 0.000067
0.0012 570 0.000050
0.0012 571 0.000133
0.0012 572 0.000117
0.0012 573 0.000133
0.0012 574 0.000067
0.0012 575 0.000117
0.0012 576 0.000350
0.0012 577 0.000200
0.0012 578 0.000100
0.0012 579 0.000117
0.0012 580 0.000117
0.0012 581 0.000283
0.0012 582 0.000200
0.0012 583 0.000067
0.0012 584 0.000133
0.0012 585 0.000033
0.0012 586 0.000067
0.0012 587 0.000083
0.0012 588 0.000317
0.0012 589 0.002000
0.0012 590 0.000483
0.0012 591 0.000367
0.0012 592 0.000117
0.0012 593 0.000033
0.0012 594 0.000167
0.0012 595 0.000100
0.0012 596 0.000167
0.0012 597 0.000033
0.0012 598 0.000050
0.0012 599 0.000050
0.0012 600 0.000050
0.0012 601 0.000033
0.0012 602 0.000083
0.0012 603 0.000067
0.0012 604 0.000100
0.0012 605 0.000067
0.0012 606 0.000017
0.0012 607 0.000017
0.0012 608 0.000033
0.0012 609 0.000100
0.0012 610 0.000017
0.0012 611 0.000017
0.0012 612 0.000017
0.0012 613 0.000000
0.0012 614 0.000000
0.0012 615 0.000000
0.0012 616 0.000000
0.0012 617 0.000033
0.0012 618 0.000117
0.0012 619 0.000033
0.0012 620 0.000000
0.0012 621 0.000017
0.0012 622 0.000017
0.0012 623 0.000000
0.0012 624 0.000050
0.0012 625 0.000067
0.0012 626 0.000000
0.0012 627 0.000033
0.0012 628 0.000017
0.0012 629 0.000050
0.0012 630 0.000067
0.0012 631 0.000033
0.0012 632 0.000050
0.0012 633 0.000067
0.0012 634 0.000150
0.0012 635 0.000217
0.0012 636 0.000167
0.0012 637 0.000033
0.0012 638 0.000117
0.0012 639 0.000083
0.0012 640 0.000050
0.0012 641 0.000000
0.0012 642 0.000017
0.0012 643 0.000000
0.0012 644 0.000017
0.0012 645 0.000033
0.0012 646 0.000000
0.0012 647 0.000067
0.0012 648 0.000000
0.0012 649 0.000067
0.0012 650 0.000017
0.0012 651 0.000000
0.0012 652 0.000050
0.0012 653 0.000033
0.0012 654 0.000033
0.0012 655 0.000067
0.0012 656 0.000033
0.0012 657 0.000017
0.0012 658 0.000017
0.0012 659 0.000083
0.0012 660 0.000067
0.0012 661 0.000133
0.0012 662 0.000150
0.0012 663 0.000067
0.0012 664 0.000083
0.0012 665 0.000017
0.0012 666 0.000067
0.0012 667 0.000017
0.0012 668 0.000083
0.0012 669 0.000083
0.0012 670 0.000033
0.0012 671 0.000100
0.0012 672 0.000050
0.0012 673 0.000000
0.0012 674 0.000033
0.0012 675 0.000117
0.0012 676 0.000083
0.0012 677 0.000283
0.0012 678 0.000133
0.0012 679 0.000067
0.0012 680 0.000183
0.0012 681 0.000117
0.0012 682 0.000067
0.0012 683 0.000083
0.0012 684 0.000033
0.0012 685 0.000033
0.0012 686 0.000017
0.0012 687 0.000017
0.0012 688 0.000033
0.0012 689 0.000083
0.0012 690 0.000117
0.0012 691 0.000100
0.0012 692 0.000067
0.0012 693 0.000033
0.0012 694 0.000067
0.0012 695 0.000033
0.0012 696 0.000033
0.0012 697 0.000033
0.0012 698 0.000017
0.0012 699 0.000033
0.0012 700 0.000117
0.0012 701 0.000117
0.0012 702 0.000167
0.0012 703 0.000217
0.0012 704 0.000050
0.0012 705 0.000083
0.0012 706 0.000033
0.0012 707 0.000017
0.0012 708 0.000067
0.0012 709 0.000117
0.0012 710 0.000150
0.0012 711 0.000250
0.0012 712 0.000117
0.0012 713 0.000183
0.0012 714 0.000167
0.0012 715 0.000100
0.0012 716 0.000033
0.0012 717 0.000067
0.0012 718 0.000050
0.0012 719 0.000050
0.0012 720 0.000017
0.0012 721 0.000050
0.0012 722 0.000083
0.0012 723 0.000133
0.0012 724 0.000133
0.0012 725 0.000033
0.0012 726 0.000033
0.0012 727 0.000033
0.0012 728 0.000067
0.0012 729 0.000133
0.0012 730 0.000083
0.0012 731 0.000083
0.0012 732 0.000067
0.0012 733 0.000017
0.0012 734 0.000017
0.0012 735 0.000100
0.0012 736 0.000133
0.0012 737 0.000067
0.0012 738 0.000083
0.0012 739 0.000083
0.0012 740 0.000017
0.0012 741 0.000033
0.0012 742 0.000033
0.0012 743 0.000017
0.0012 744 0.000000
0.0012 745 0.000050
0.0012 746 0.000100
0.0012 747 0.000083
0.0012 748 0.000067
0.0012 749 0.000083
0.0012 750 0.000050
0.0012 751 0.000067
0.0012 752 0.000017
0.0012 753 0.000000
0.0012 754 0.000050
0.0012 755 0.000000
0.0012 756 0.000000
0.0012 757 0.000050
0.0012 758 0.000017
0.0012 759 0.000100
0.0012 760 0.000200
0.0012 761 0.000417
0.0012 762 0.000050
0.0012 763 0.000017
0.0012 764 0.000100
0.0012 765 0.000083
0.0012 766 0.000050
0.0012 767 0.000000
0.0012 768 0.000017
0.0012 769 0.000033
0.0012 770 0.000067
0.0012 771 0.000050
0.0012 772 0.000017
0.0012 773 0.000083
0.0012 774 0.000033
0.0012 775 0.000083
0.0012 776 0.000100
0.0012 777 0.000033
0.0012 778 0.000067
0.0012 779 0.000133
0.0012 780 0.000150
0.0012 781 0.000583
0.0012 782 0.000250
0.0012 783 0.000150
0.0012 784 0.000100
0.0012 785 0.000083
0.0012 786 0.000117
0.0012 787 0.000117
0.0012 788 0.000083
0.0012 789 0.000117
0.0012 790 0.000633
0.0012 791 0.000183
0.0012 792 0.000133
0.0012 793 0.000083
0.0012 794 0.000050
0.0012 795 0.000117
0.0012 796 0.000017
0.0012 797 0.000033
0.0012 798 0.000017
0.0012 799 0.000067
0.0012 800 0.000167
0.0012 801 0.000183
0.0012 802 0.000017
0.0012 803 0.000000
0.0012 804 0.000033
0.0012 805 0.000083
0.0012 806 0.000050
0.0012 807 0.000067
0.0012 808 0.000050
0.0012 809 0.000083
0.0012 810 0.000050
0.0012 811 0.000017
0.0012 812 0.000033
0.0012 813 0.000000
0.0012 814 0.000000
0.0012 815 0.000033
0.0012 816 0.000033
0.0012 817 0.000000
0.0012 818 0.000050
0.0012 819 0.000000
0.0012 820 0.000000
0.0012 821 0.000000
0.0012 822 0.000067
0.0012 823 0.000167
0.0012 824 0.000067
0.0012 825 0.000067
0.0012 826 0.000033
0.0012 827 0.000083
0.0012 828 0.000050
0.0012 829 0.000133
0.0012 830 0.000083
0.0012 831 0.000050
0.0012 832 0.000083
0.0012 833 0.000083
0.0012 834 0.000050
0.0012 835 0.000100
0.0012 836 0.000067
0.0012 837 0.000117
0.0012 838 0.000167
0.0012 839 0.000050
0.0012 840 0.000050
0.0012 841 0.000000
0.0012 842 0.000117
0.0012 843 0.000567
0.0012 844 0.000200
0.0012 845 0.000567
0.0012 846 0.000217
0.0012 847 0.000167
0.0012 848 0.000167
0.0012 849 0.000150
0.0012 850 0.000033
0.0012 851 0.000050
0.0012 852 0.000050
0.0012 853 0.000033
0.0012 854 0.000000
0.0012 855 0.000033
0.0012 856 0.000000
0.0012 857 0.000017
0.0012 858 0.000017
0.0012 859 0.000050
0.0012 860 0.000083
0.0012 861 0.000067
0.0012 862 0.000133
0.0012 863 0.000067
0.0012 864 0.000017
0.0012 865 0.000033
0.0012 866 0.000067
0.0012 867 0.000050
0.0012 868 0.000033
0.0012 869 0.000117
0.0012 870 0.000117
0.0012 871 0.000067
0.0012 872 0.000117
0.0012 873 0.000167
0.0012 874 0.000100
0.0012 875 0.000100
0.0012 876 0.000050
0.0012 877 0.000150
0.0012 878 0.000033
0.0012 879 0.000083
0.0012 880 0.000067
0.0012 881 0.000050
0.0012 882 0.000033
0.0012 883 0.000050
0.0012 884 0.000017
0.0012 885 0.000117
0.0012 886 0.000017
0.0012 887 0.000117
0.0012 888 0.000100
0.0012 889 0.000117
0.0012 890 0.000033
0.0012 891 0.000017
0.0012 892 0.000100
0.0012 893 0.000050
0.0012 894 0.000133
0.0012 895 0.000183
0.0012 896 0.000017
0.0012 897 0.000000
0.0012 898 0.000017
0.0012 899 0.000017
0.0012 900 0.000067
0.0012 901 0.000050
0.0012 902 0.000033
0.0012 903 0.000067
0.0012 904 0.000083
0.0012 905 0.000000
0.0012 906 0.000050
0.0012 907 0.000017
0.0012 908 0.000017
0.0012 909 0.000017
0.0012 910 0.000033
0.0012 911 0.000050
0.0012 912 0.000033
0.0012 913 0.000050
0.0012 914 0.000067
0.0012 915 0.000017
0.0012 916 0.000050
0.0012 917 0.000117
0.0012 918 0.000117
0.0012 919 0.000200
0.0012 920 0.000333
0.0012 921 0.000133
0.0012 922 0.000083
0.0012 923 0.000000
0.0012 924 0.000050
0.0012 925 0.000100
0.0012 926 0.000033
0.0012 927 0.000033
0.0012 928 0.000033
0.0012 929 0.000050
0.0012 930 0.000083
0.0012 931 0.000100
0.0012 932 0.000050
0.0012 933 0.000067
0.0012 934 0.000050
0.0012 935 0.000050
0.0012 936 0.000083
0.0012 937 0.000200
0.0012 938 0.000250
0.0012 939 0.000100
0.0012 940 0.000167
0.0012 941 0.000150
0.0012 942 0.000100
0.0012 943 0.000033
0.0012 944 0.000017
0.0012 945 0.000033
0.0012 946 0.000100
0.0012 947 0.000017
0.0012 948 0.000050
0.0012 949 0.000117
0.0012 950 0.000117
0.0012 951 0.000017
0.0012 952 0.000200
0.0012 953 0.000050
0.0012 954 0.000067
0.0012 955 0.000067
0.0012 956 0.000100
0.0012 957 0.000267
0.0012 958 0.000183
0.0012 959 0.000083
0.0012 960 0.000067
0.0012 961 0.000050
0.0012 962 0.000200
0.0012 963 0.000200
0.0012 964 0.000317
0.0012 965 0.000817
0.0012 966 0.000233
0.0012 967 0.000233
0.0012 968 0.000100
0.0012 969 0.000150
0.0012 970 0.000067
0.0012 971 0.000017
0.0012 972 0.000133
0.0012 973 0.000033
0.0012 974 0.000133
0.0012 975 0.000117
0.0012 976 0.000033
0.0012 977 0.000017
0.0012 978 0.000100
0.0012 979 0.000050
0.0012 980 0.000083
0.0012 981 0.000067
0.0012 982 0.000017
0.0012 983 0.000000
0.0012 984 0.000067
0.0012 985 0.000033
0.0012 986 0.000067
0.0012 987 0.000067
0.0012 988 0.000017
0.0012 989 0.000017
0.0012 990 0.000000
0.0012 991 0.000083
0.0012 992 0.000117
0.0012 993 0.000033
0.0012 994 0.000033
0.0012 995 0.000033
0.0012 996 0.000100
0.0012 997 0.000050
0.0012 998 0.000050
0.0012 999 0.000233
0.0012 1000 0.000117
0.0012 1001 0.000050
0.0012 1002 0.000017
0.0012 1003 0.000050
0.0012 1004 0.000050
0.0012 1005 0.000200
0.0012 1006 0.000133
0.0012 1007 0.000050
0.0012 1008 0.000050
0.0012 1009 0.000083
0.0012 1010 0.000050
0.0012 1011 0.000017
0.0012 1012 0.000017
0.0012 1013 0.000000
0.0012 1014 0.000017
0.0012 1015 0.000050
0.0012 1016 0.000050
0.0012 1017 0.000067
0.0012 1018 0.000083
0.0012 1019 0.000000
0.0012 1020 0.000033
0.0012 1021 0.000017
0.0012 1022 0.000117
0.0012 1023 0.000250
0.0012 1024 0.000700
0.0012 1025 0.000100
0.0012 1026 0.000100
0.0012 1027 0.000033
0.0012 1028 0.000067
0.0012 1029 0.000133
0.0012 1030 0.000083
0.0012 1031 0.000083
0.0012 1032 0.000067
0.0012 1033 0.000167
0.0012 1034 0.000133
0.0012 1035 0.000100
0.0012 1036 0.000117
0.0012 1037 0.000033
0.0012 1038 0.000067
0.0012 1039 0.000133
0.0012 1040 0.000167
0.0012 1041 0.000167
0.0012 1042 0.000100
0.0012 1043 0.000033
0.0012 1044 0.000067
0.0012 1045 0.000067
0.0012 1046 0.000050
0.0012 1047 0.000017
0.0012 1048 0.000033
0.0012 1049 0.000017
0.0012 1050 0.000050
0.0012 1051 0.000267
0.0012 1052 0.000550
0.0012 1053 0.000067
0.0012 1054 0.000033
0.0012 1055 0.000067
0.0012 1056 0.000150
0.0012 1057 0.000017
0.0012 1058 0.000067
0.0012 1059 0.000017
0.0012 1060 0.000067
0.0012 1061 0.000017
0.0012 1062 0.000067
0.0012 1063 0.000033
0.0012 1064 0.000033
0.0012 1065 0.000050
0.0012 1066 0.000033
0.0012 1067 0.000000
0.0012 1068 0.000000
0.0012 1069 0.000000
0.0012 1070 0.000000
0.0012 1071 0.000000
0.0012 1072 0.000017
0.0012 1073 0.000033
0.0012 1074 0.000017
0.0012 1075 0.000000
0.0012 1076 0.000000
0.0012 1077 0.000050
0.0012 1078 0.000067
0.0012 1079 0.000217
0.0012 1080 0.000017
0.0012 1081 0.000033
0.0012 1082 0.000067
0.0012 1083 0.000033
0.0012 1084 0.000017
0.0012 1085 0.000067
0.0012 1086 0.000083
0.0012 1087 0.000050
0.0012 1088 0.000183
0.0012 1089 0.000100
0.0012 1090 0.000100
0.0012 1091 0.000017
0.0012 1092 0.000000
0.0012 1093 0.000083
0.0012 1094 0.000067
0.0012 1095 0.000017
0.0012 1096 0.000000
0.0012 1097 0.000033
0.0012 1098 0.000033
0.0012 1099 0.000133
0.0012 1100 0.000017
0.0012 1101 0.000017
0.0012 1102 0.000000
0.0012 1103 0.000067
0.0012 1104 0.000033
0.0012 1105 0.000033
0.0012 1106 0.000050
0.0012 1107 0.000017
0.0012 1108 0.000117
0.0012 1109 0.000067
0.0012 1110 0.000067
0.0012 1111 0.000050
0.0012 1112 0.000083
0.0012 1113 0.000000
0.0012 1114 0.000033
0.0012 1115 0.000033
0.0012 1116 0.000050
0.0012 1117 0.000067
0.0012 1118 0.000017
0.0012 1119 0.000000
0.0012 1120 0.000000
0.0012 1121 0.000017
0.0012 1122 0.000050
0.0012 1123 0.000050
0.0012 1124 0.000033
0.0012 1125 0.000117
0.0012 1126 0.000067
0.0012 1127 0.000117
0.0012 1128 0.000117
0.0012 1129 0.000617
0.0012 1130 0.000050
0.0012 1131 0.000017
0.0012 1132 0.000050
0.0012 1133 0.000067
0.0012 1134 0.000050
0.0012 1135 0.000000
0.0012 1136 0.000083
0.0012 1137 0.000000
0.0012 1138 0.000117
0.0012 1139 0.000067
0.0012 1140 0.000033
0.0012 1141 0.000017
0.0012 1142 0.000050
0.0012 1143 0.000083
0.0012 1144 0.000050
0.0012 1145 0.000167
0.0012 1146 0.000117
0.0012 1147 0.000400
0.0012 1148 0.000067
0.0012 1149 0.000067
0.0012 1150 0.000067
0.0012 1151 0.000033
0.0012 1152 0.000083
0.0012 1153 0.000050
0.0012 1154 0.000100
0.0012 1155 0.000067
0.0012 1156 0.000150
0.0012 1157 0.000033
0.0012 1158 0.000033
0.0012 1159 0.000017
0.0012 1160 0.000033
0.0012 1161 0.000017
0.0012 1162 0.000017
0.0012 1163 0.000000
0.0012 1164 0.000033
0.0012 1165 0.000067
0.0012 1166 0.000050
0.0012 1167 0.000033
0.0012 1168 0.000067
0.0012 1169 0.000050
0.0012 1170 0.000050
0.0012 1171 0.000133
0.0012 1172 0.000717
0.0012 1173 0.000183
0.0012 1174 0.000033
0.0012 1175 0.000033
0.0012 1176 0.000033
0.0012 1177 0.000017
0.0012 1178 0.000000
0.0012 1179 0.000000
0.0012 1180 0.000000
0.0012 1181 0.000017
0.0012 1182 0.000000
0.0012 1183 0.000033
0.0012 1184 0.000050
0.0012 1185 0.000017
0.0012 1186 0.000033
0.0012 1187 0.000033
0.0012 1188 0.000017
0.0012 1189 0.000000
0.0012 1190 0.000017
0.0012 1191 0.000050
0.0012 1192 0.000000
0.0012 1193 0.000033
0.0012 1194 0.000050
0.0012 1195 0.000167
0.0012 1196 0.000900
0.0012 1197 0.000067
0.0012 1198 0.000033
0.0012 1199 0.000033
0.0012 1200 0.000000
0.0012 1201 0.000000
0.0012 1202 0.000033
0.0012 1203 0.000017
0.0012 1204 0.000050
0.0012 1205 0.000017
0.0012 1206 0.000017
0.0012 1207 0.000000
0.0012 1208 0.000017
0.0012 1209 0.000033
0.0012 1210 0.000017
0.0012 1211 0.000017
0.0012 1212 0.000017
0.0012 1213 0.000000
0.0012 1214 0.000017
0.0012 1215 0.000000
0.0012 1216 0.000000
0.0012 1217 0.000033
0.0012 1218 0.000000
0.0012 1219 0.000067
0.0012 1220 0.000017
0.0012 1221 0.000000
0.0012 1222 0.000000
0.0012 1223 0.000067
0.0012 1224 0.000033
0.0012 1225 0.000033
0.0012 1226 0.000033
0.0012 1227 0.000050
0.0012 1228 0.000033
0.0012 1229 0.000017
0.0012 1230 0.000000
0.0012 1231 0.000017
0.0012 1232 0.000083
0.0012 1233 0.000033
0.0012 1234 0.000100
0.0012 1235 0.000050
0.0012 1236 0.000100
0.0012 1237 0.000017
0.0012 1238 0.000033
0.0012 1239 0.000000
0.0012 1240 0.000067
0.0012 1241 0.000000
0.0012 1242 0.000033
0.0012 1243 0.000067
0.0012 1244 0.000100
0.0012 1245 0.000067
0.0012 1246 0.000017
0.0012 1247 0.000733
0.0012 1248 0.000167
0.0012 1249 0.000100
0.0014 0 0.010117
0.0014 1 0.011967
0.0014 2 0.015567
0.0014 3 0.019883
0.0014 4 0.030900
0.0014 5 0.073583
0.0014 6 0.323767
0.0014 7 0.000000
0.0014 8 0.328200
0.0014 9 0.066767
0.0014 10 0.030867
0.0014 11 0.020450
0.0014 12 0.015533
0.0014 13 0.008633
0.0014 14 0.003467
0.0014 15 0.005000
0.0014 16 0.006417
0.0014 17 0.008383
0.0014 18 0.005683
0.0014 19 0.004167
0.0014 20 0.003000
0.0014 21 0.003700
0.0014 22 0.002650
0.0014 23 0.002950
0.0014 24 0.003417
0.0014 25 0.003833
0.0014 26 0.002400
0.0014 27 0.003133
0.0014 28 0.003150
0.0014 29 0.000817
0.0014 30 0.000850
0.0014 31 0.000300
0.0014 32 0.000300
0.0014 33 0.000150
0.0014 34 0.000300
0.0014 35 0.000267
0.0014 36 0.000300
0.0014 37 0.000317
0.0014 38 0.000517
0.0014 39 0.000483
0.0014 40 0.000267
0.0014 41 0.000217
0.0014 42 0.000383
0.0014 43 0.000167
0.0014 44 0.000350
0.0014 45 0.001183
0.0014 46 0.001817
0.0014 47 0.000850
0.0014 48 0.000333
0.0014 49 0.000233
0.0014 50 0.000233
0.0014 51 0.000267
0.0014 52 0.000617
0.0014 53 0.000450
0.0014 54 0.000250
0.0014 55 0.000250
0.0014 56 0.000733
0.0014 57 0.000333
0.0014 58 0.000700
0.0014 59 0.001067
0.0014 60 0.000200
0.0014 61 0.000183
0.0014 62 0.000217
0.0014 63 0.000183
0.0014 64 0.000200
0.0014 65 0.000717
0.0014 66 0.000800
0.0014 67 0.000233
0.0014 68 0.000083
0.0014 69 0.000100
0.0014 70 0.000167
0.0014 71 0.000167
0.0014 72 0.000250
0.0014 73 0.000400
0.0014 74 0.000383
0.0014 75 0.000283
0.0014 76 0.000300
0.0014 77 0.000267
0.0014 78 0.000333
0.0014 79 0.000650
0.0014 80 0.000317
0.0014 81 0.000383
0.0014 82 0.000250
0.0014 83 0.000700
0.0014 84 0.000583
0.0014 85 0.000317
0.0014 86 0.000233
0.0014 87 0.000467
0.0014 88 0.000250
0.0014 89 0.000483
0.0014 90 0.000083
0.0014 91 0.000150
0.0014 92 0.000100
0.0014 93 0.000067
0.0014 94 0.000150
0.0014 95 0.000150
0.0014 96 0.000167
0.0014 97 0.000167
0.0014 98 0.000200
0.0014 99 0.000333
0.0014 100 0.000183
0.0014 101 0.000183
0.0014 102 0.000083
0.0014 103 0.000150
0.0014 104 0.000167
0.0014 105 0.000083
0.0014 106 0.000100
0.0014 107 0.000200
0.0014 108 0.000183
0.0014 109 0.000367
0.0014 110 0.000233
0.0014 111 0.000150
0.0014 112 0.000367
0.0014 113 0.000350
0.0014 114 0.000150
0.0014 115 0.000133
0.0014 116 0.000150
0.0014 117 0.000250
0.0014 118 0.000283
0.0014 119 0.000167
0.0014 120 0.000300
0.0014 121 0.000133
0.0014 122 0.000183
0.0014 123 0.000133
0.0014 124 0.000083
0.0014 125 0.000150
0.0014 126 0.000333
0.0014 127 0.000133
0.0014 128 0.000117
0.0014 129 0.000083
0.0014 130 0.000150
0.0014 131 0.000083
0.0014 132 0.000100
0.0014 133 0.000100
0.0014 134 0.000183
0.0014 135 0.000783
0.0014 136 0.000167
0.0014 137 0.000117
0.0014 138 0.000167
0.0014 139 0.000133
0.0014 140 0.000050
0.0014 141 0.000100
0.0014 142 0.000017
0.0014 143 0.000050
0.0014 144 0.000067
0.0014 145 0.000033
0.0014 146 0.000017
0.0014 147 0.000017
0.0014 148 0.000083
0.0014 149 0.000050
0.0014 150 0.000083
0.0014 151 0.000250
0.0014 152 0.000067
0.0014 153 0.000033
0.0014 154 0.000067
0.0014 155 0.000067
0.0014 156 0.000117
0.0014 157 0.000100
0.0014 158 0.000033
0.0014 159 0.000067
0.0014 160 0.000117
0.0014 161 0.000083
0.0014 162 0.000017
0.0014 163 0.000067
0.0014 164 0.000050
0.0014 165 0.000167
0.0014 166 0.000133
0.0014 167 0.000233
0.0014 168 0.000267
0.0014 169 0.000183
0.0014 170 0.000150
0.0014 171 0.000100
0.0014 172 0.000200
0.0014 173 0.000167
0.0014 174 0.000083
0.0014 175 0.000383
0.0014 176 0.000183
0.0014 177 0.000083
0.0014 178 0.000083
0.0014 179 0.000217
0.0014 180 0.000350
0.0014 181 0.000200
0.0014 182 0.000133
0.0014 183 0.000100
0.0014 184 0.000100
0.0014 185 0.000117
0.0014 186 0.000150
0.0014 187 0.000100
0.0014 188 0.000050
0.0014 189 0.000100
0.0014 190 0.000150
0.0014 191 0.000517
0.0014 192 0.000083
0.0014 193 0.000050
0.0014 194 0.000083
0.0014 195 0.000133
0.0014 196 0.000083
0.0014 197 0.000083
0.0014 198 0.000050
0.0014 199 0.000133
0.0014 200 0.000050
0.0014 201 0.000033
0.0014 202 0.000133
0.0014 203 0.000067
0.0014 204 0.000050
0.0014 205 0.000083
0.0014 206 0.000050
0.0014 207 0.000017
0.0014 208 0.000150
0.0014 209 0.000250
0.0014 210 0.000133
0.0014 211 0.000700
0.0014 212 0.000217
0.0014 213 0.000133
0.0014 214 0.000050
0.0014 215 0.000050
0.0014 216 0.000083
0.0014 217 0.000017
0.0014 218 0.000067
0.0014 219 0.000067
0.0014 220 0.000083
0.0014 221 0.000117
0.0014 222 0.000050
0.0014 223 0.000033
0.0014 224 0.000083
0.0014 225 0.000200
0.0014 226 0.000333
0.0014 227 0.000350
0.0014 228 0.000200
0.0014 229 0.000117
0.0014 230 0.000117
0.0014 231 0.000067
0.0014 232 0.000083
0.0014 233 0.000050
0.0014 234 0.000017
0.0014 235 0.000033
0.0014 236 0.000000
0.0014 237 0.000050
0.0014 238 0.000017
0.0014 239 0.000050
0.0014 240 0.000017
0.0014 241 0.000050
0.0014 242 0.000067
0.0014 243 0.000050
0.0014 244 0.000117
0.0014 245 0.000217
0.0014 246 0.000633
0.0014 247 0.000067
0.0014 248 0.000067
0.0014 249 0.000100
0.0014 250 0.000033
0.0014 251 0.000067
0.0014 252 0.000017
0.0014 253 0.000083
0.0014 254 0.000017
0.0014 255 0.000250
0.0014 256 0.000683
0.0014 257 0.000300
0.0014 258 0.000083
0.0014 259 0.000517
0.0014 260 0.000150
0.0014 261 0.000133
0.0014 262 0.000150
0.0014 263 0.000167
0.0014 264 0.000150
0.0014 265 0.000183
0.0014 266 0.000117
0.0014 267 0.000200
0.0014 268 0.000133
0.0014 269 0.000383
0.0014 270 0.000517
0.0014 271 0.000183
0.0014 272 0.000083
0.0014 273 0.000150
0.0014 274 0.000133
0.0014 275 0.000150
0.0014 276 0.000117
0.0014 277 0.000217
0.0014 278 0.000100
0.0014 279 0.000250
0.0014 280 0.000083
0.0014 281 0.000267
0.0014 282 0.000217
0.0014 283 0.000100
0.0014 284 0.000050
0.0014 285 0.000083
0.0014 286 0.000050
0.0014 287 0.000017
0.0014 288 0.000050
0.0014 289 0.000017
0.0014 290 0.000067
0.0014 291 0.000050
0.0014 292 0.000017
0.0014 293 0.000017
0.0014 294 0.000183
0.0014 295 0.000767
0.0014 296 0.000100
0.0014 297 0.000017
0.0014 298 0.000067
0.0014 299 0.000033
0.0014 300 0.000050
0.0014 301 0.000100
0.0014 302 0.000017
0.0014 303 0.000100
0.0014 304 0.000033
0.0014 305 0.000050
0.0014 306 0.000067
0.0014 307 0.000067
0.0014 308 0.000100
0.0014 309 0.000050
0.0014 310 0.000067
0.0014 311 0.000150
0.0014 312 0.000200
0.0014 313 0.000133
0.0014 314 0.000100
0.0014 315 0.000033
0.0014 316 0.000050
0.0014 317 0.000067
0.0014 318 0.000100
0.0014 319 0.000133
0.0014 320 0.000167
0.0014 321 0.000217
0.0014 322 0.000150
0.0014 323 0.000083
0.0014 324 0.000067
0.0014 325 0.000067
0.0014 326 0.000033
0.0014 327 0.000033
0.0014 328 0.000083
0.0014 329 0.000067
0.0014 330 0.000100
0.0014 331 0.000050
0.0014 332 0.000150
0.0014 333 0.000117
0.0014 334 0.000183
0.0014 335 0.000033
0.0014 336 0.000033
0.0014 337 0.000100
0.0014 338 0.000033
0.0014 339 0.000033
0.0014 340 0.000017
0.0014 341 0.000033
0.0014 342 0.000050
0.0014 343 0.000050
0.0014 344 0.000017
0.0014 345 0.000050
0.0014 346 0.000033
0.0014 347 0.000067
0.0014 348 0.000050
0.0014 349 0.000217
0.0014 350 0.000650
0.0014 351 0.000150
0.0014 352 0.000167
0.0014 353 0.000500
0.0014 354 0.000050
0.0014 355 0.000067
0.0014 356 0.000067
0.0014 357 0.000150
0.0014 358 0.000100
0.0014 359 0.000083
0.0014 360 0.000033
0.0014 361 0.000033
0.0014 362 0.000050
0.0014 363 0.000033
0.0014 364 0.000067
0.0014 365 0.000017
0.0014 366 0.000050
0.0014 367 0.000050
0.0014 368 0.000050
0.0014 369 0.000017
0.0014 370 0.000017
0.0014 371 0.000000
0.0014 372 0.000083
0.0014 373 0.000050
0.0014 374 0.000100
0.0014 375 0.000067
0.0014 376 0.000017
0.0014 377 0.000050
0.0014 378 0.000067
0.0014 379 0.000117
0.0014 380 0.000033
0.0014 381 0.000050
0.0014 382 0.000017
0.0014 383 0.000067
0.0014 384 0.000133
0.0014 385 0.000167
0.0014 386 0.000067
0.0014 387 0.000150
0.0014 388 0.000067
0.0014 389 0.000150
0.0014 390 0.000033
0.0014 391 0.000017
0.0014 392 0.000217
0.0014 393 0.000817
0.0014 394 0.000067
0.0014 395 0.000017
0.0014 396 0.000017
0.0014 397 0.000033
0.0014 398 0.000050
0.0014 399 0.000050
0.0014 400 0.000050
0.0014 401 0.000050
0.0014 402 0.000067
0.0014 403 0.000033
0.0014 404 0.000017
0.0014 405 0.000183
0.0014 406 0.000133
0.0014 407 0.000100
0.0014 408 0.000100
0.0014 409 0.000067
0.0014 410 0.000000
0.0014 411 0.000067
0.0014 412 0.000050
0.0014 413 0.000100
0.0014 414 0.000067
0.0014 415 0.000083
0.0014 416 0.000100
0.0014 417 0.000017
0.0014 418 0.000100
0.0014 419 0.000033
0.0014 420 0.000033
0.0014 421 0.000000
0.0014 422 0.000017
0.0014 423 0.000017
0.0014 424 0.000017
0.0014 425 0.000017
0.0014 426 0.000050
0.0014 427 0.000017
0.0014 428 0.000033
0.0014 429 0.000083
0.0014 430 0.000017
0.0014 431 0.000050
0.0014 432 0.000050
0.0014 433 0.000017
0.0014 434 0.000000
0.0014 435 0.000017
0.0014 436 0.000017
0.0014 437 0.000100
0.0014 438 0.000000
0.0014 439 0.000067
0.0014 440 0.000067
0.0014 441 0.000033
0.0014 442 0.000267
0.0014 443 0.000133
0.0014 444 0.000050
0.0014 445 0.000167
0.0014 446 0.000017
0.0014 447 0.000033
0.0014 448 0.000333
0.0014 449 0.000100
0.0014 450 0.000050
0.0014 451 0.000050
0.0014 452 0.000133
0.0014 453 0.000117
0.0014 454 0.000217
0.0014 455 0.000167
0.0014 456 0.000017
0.0014 457 0.000017
0.0014 458 0.000017
0.0014 459 0.000017
0.0014 460 0.000000
0.0014 461 0.000017
0.0014 462 0.000017
0.0014 463 0.000100
0.0014 464 0.000017
0.0014 465 0.000100
0.0014 466 0.000017
0.0014 467 0.000050
0.0014 468 0.000033
0.0014 469 0.000133
0.0014 470 0.000050
0.0014 471 0.000050
0.0014 472 0.000000
0.0014 473 0.000033
0.0014 474 0.000083
0.0014 475 0.000050
0.0014 476 0.000067
0.0014 477 0.000083
0.0014 478 0.000017
0.0014 479 0.000033
0.0014 480 0.000083
0.0014 481 0.000117
0.0014 482 0.000067
0.0014 483 0.000017
0.0014 484 0.000033
0.0014 485 0.000033
0.0014 486 0.000017
0.0014 487 0.000050
0.0014 488 0.000017
0.0014 489 0.000033
0.0014 490 0.000017
0.0014 491 0.000017
0.0014 492 0.000067
0.0014 493 0.000017
0.0014 494 0.000000
0.0014 495 0.000050
0.0014 496 0.000033
0.0014 497 0.000067
0.0014 498 0.000033
0.0014 499 0.000033
0.0014 500 0.000000
0.0014 501 0.000017
0.0014 502 0.000050
0.0014 503 0.000117
0.0014 504 0.000017
0.0014 505 0.000150
0.0014 506 0.000150
0.0014 507 0.000050
0.0014 508 0.000000
0.0014 509 0.000100
0.0014 510 0.000167
0.0014 511 0.000050
0.0014 512 0.000067
0.0014 513 0.000017
0.0014 514 0.000067
0.0014 515 0.000050
0.0014 516 0.000117
0.0014 517 0.000200
0.0014 518 0.000533
0.0014 519 0.000050
0.0014 520 0.000050
0.0014 521 0.000033
0.0014 522 0.000033
0.0014 523 0.000033
0.0014 524 0.000000
0.0014 525 0.000000
0.0014 526 0.000050
0.0014 527 0.000033
0.0014 528 0.000033
0.0014 529 0.000000
0.0014 530 0.000017
0.0014 531 0.000000
0.0014 532 0.000050
0.0014 533 0.000017
0.0014 534 0.000067
0.0014 535 0.000017
0.0014 536 0.000067
0.0014 537 0.000067
0.0014 538 0.000000
0.0014 539 0.000067
0.0014 540 0.000033
0.0014 541 0.000050
0.0014 542 0.000100
0.0014 543 0.000050
0.0014 544 0.000067
0.0014 545 0.000050
0.0014 546 0.000050
0.0014 547 0.000000
0.0014 548 0.000050
0.0014 549 0.000050
0.0014 550 0.000150
0.0014 551 0.000033
0.0014 552 0.000050
0.0014 553 0.000017
0.0014 554 0.000033
0.0014 555 0.000100
0.0014 556 0.000017
0.0014 557 0.000083
0.0014 558 0.000200
0.0014 559 0.000067
0.0014 560 0.000117
0.0014 561 0.000050
0.0014 562 0.000083
0.0014 563 0.000017
0.0014 564 0.000067
0.0014 565 0.000050
0.0014 566 0.000033
0.0014 567 0.000067
0.0014 568 0.000100
0.0014 569 0.000033
0.0014 570 0.000050
0.0014 571 0.000067
0.0014 572 0.000050
0.0014 573 0.000033
0.0014 574 0.000167
0.0014 575 0.000100
0.0014 576 0.000050
0.0014 577 0.000050
0.0014 578 0.000050
0.0014 579 0.000083
0.0014 580 0.000050
0.0014 581 0.000033
0.0014 582 0.000083
0.0014 583 0.000050
0.0014 584 0.000050
0.0014 585 0.000033
0.0014 586 0.000017
0.0014 587 0.000017
0.0014 588 0.000117
0.0014 589 0.000383
0.0014 590 0.000217
0.0014 591 0.000133
0.0014 592 0.000067
0.0014 593 0.000017
0.0014 594 0.000067
0.0014 595 0.000050
0.0014 596 0.000067
0.0014 597 0.000050
0.0014 598 0.000033
0.0014 599 0.000100
0.0014 600 0.000033
0.0014 601 0.000050
0.0014 602 0.000017
0.0014 603 0.000067
0.0014 604 0.000117
0.0014 605 0.000100
0.0014 606 0.000067
0.0014 607 0.000083
0.0014 608 0.000033
0.0014 609 0.000067
0.0014 610 0.000017
0.0014 611 0.000050
0.0014 612 0.000017
0.0014 613 0.000017
0.0014 614 0.000017
0.0014 615 0.000050
0.0014 616 0.000067
0.0014 617 0.000033
0.0014 618 0.000033
0.0014 619 0.000067
0.0014 620 0.000000
0.0014 621 0.000000
0.0014 622 0.000100
0.0014 623 0.000017
0.0014 624 0.000000
0.0014 625 0.000033
0.0014 626 0.000067
0.0014 627 0.000050
0.0014 628 0.000083
0.0014 629 0.000133
0.0014 630 0.000083
0.0014 631 0.000050
0.0014 632 0.000067
0.0014 633 0.000083
0.0014 634 0.000117
0.0014 635 0.000083
0.0014 636 0.000117
0.0014 637 0.000050
0.0014 638 0.000133
0.0014 639 0.000167
0.0014 640 0.000300
0.0014 641 0.000050
0.0014 642 0.000033
0.0014 643 0.000017
0.0014 644 0.000033
0.0014 645 0.000033
0.0014 646 0.000017
0.0014 647 0.000033
0.0014 648 0.000050
0.0014 649 0.000067
0.0014 650 0.000017
0.0014 651 0.000017
0.0014 652 0.000033
0.0014 653 0.000000
0.0014 654 0.000033
0.0014 655 0.000017
0.0014 656 0.000033
0.0014 657 0.000000
0.0014 658 0.000033
0.0014 659 0.000067
0.0014 660 0.000150
0.0014 661 0.000250
0.0014 662 0.000117
0.0014 663 0.000133
0.0014 664 0.000067
0.0014 665 0.000283
0.0014 666 0.000133
0.0014 667 0.000067
0.0014 668 0.000017
0.0014 669 0.000067
0.0014 670 0.000067
0.0014 671 0.000050
0.0014 672 0.000017
0.0014 673 0.000050
0.0014 674 0.000017
0.0014 675 0.000033
0.0014 676 0.000000
0.0014 677 0.000067
0.0014 678 0.000083
0.0014 679 0.000133
0.0014 680 0.000083
0.0014 681 0.000033
0.0014 682 0.000050
0.0014 683 0.000033
0.0014 684 0.000000
0.0014 685 0.000033
0.0014 686 0.000067
0.0014 687 0.000050
0.0014 688 0.000050
0.0014 689 0.000033
0.0014 690 0.000050
0.0014 691 0.000033
0.0014 692 0.000083
0.0014 693 0.000067
0.0014 694 0.000100
0.0014 695 0.000050
0.0014 696 0.000017
0.0014 697 0.000033
0.0014 698 0.000050
0.0014 699 0.000033
0.0014 700 0.000083
0.0014 701 0.000217
0.0014 702 0.000433
0.0014 703 0.000317
0.0014 704 0.000133
0.0014 705 0.000067
0.0014 706 0.000067
0.0014 707 0.000033
0.0014 708 0.000067
0.0014 709 0.000067
0.0014 710 0.000150
0.0014 711 0.000367
0.0014 712 0.000150
0.0014 713 0.000183
0.0014 714 0.000117
0.0014 715 0.000267
0.0014 716 0.000233
0.0014 717 0.000233
0.0014 718 0.000250
0.0014 719 0.000233
0.0014 720 0.000100
0.0014 721 0.000067
0.0014 722 0.000067
0.0014 723 0.000033
0.0014 724 0.000067
0.0014 725 0.000067
0.0014 726 0.000050
0.0014 727 0.000117
0.0014 728 0.000067
0.0014 729 0.000233
0.0014 730 0.000617
0.0014 731 0.000117
0.0014 732 0.000217
0.0014 733 0.000100
0.0014 734 0.000067
0.0014 735 0.000417
0.0014 736 0.000167
0.0014 737 0.000100
0.0014 738 0.000183
0.0014 739 0.000350
0.0014 740 0.000183
0.0014 741 0.000000
0.0014 742 0.000033
0.0014 743 0.000050
0.0014 744 0.000017
0.0014 745 0.000000
0.0014 746 0.000033
0.0014 747 0.000033
0.0014 748 0.000050
0.0014 749 0.000050
0.0014 750 0.000167
0.0014 751 0.000117
0.0014 752 0.000067
0.0014 753 0.000050
0.0014 754 0.000033
0.0014 755 0.000033
0.0014 756 0.000033
0.0014 757 0.000100
0.0014 758 0.000067
0.0014 759 0.000050
0.0014 760 0.000067
0.0014 761 0.000067
0.0014 762 0.000033
0.0014 763 0.000017
0.0014 764 0.000100
0.0014 765 0.000033
0.0014 766 0.000033
0.0014 767 0.000050
0.0014 768 0.000033
0.0014 769 0.000017
0.0014 770 0.000017
0.0014 771 0.000033
0.0014 772 0.000050
0.0014 773 0.000000
0.0014 774 0.000017
0.0014 775 0.000050
0.0014 776 0.000000
0.0014 777 0.000100
0.0014 778 0.000100
0.0014 779 0.000100
0.0014 780 0.000083
0.0014 781 0.000217
0.0014 782 0.000133
0.0014 783 0.000117
0.0014 784 0.000133
0.0014 785 0.000117
0.0014 786 0.000150
0.0014 787 0.000117
0.0014 788 0.000083
0.0014 789 0.000183
0.0014 790 0.000233
0.0014 791 0.000100
0.0014 792 0.000100
0.0014 793 0.000133
0.0014 794 0.000050
0.0014 795 0.000067
0.0014 796 0.000033
0.0014 797 0.000067
0.0014 798 0.000067
0.0014 799 0.000067
0.0014 800 0.000100
0.0014 801 0.000217
0.0014 802 0.000050
0.0014 803 0.000033
0.0014 804 0.000017
0.0014 805 0.000050
0.0014 806 0.000083
0.0014 807 0.000067
0.0014 808 0.000100
0.0014 809 0.000100
0.0014 810 0.000117
0.0014 811 0.000083
0.0014 812 0.000033
0.0014 813 0.000017
0.0014 814 0.000017
0.0014 815 0.000017
0.0014 816 0.000050
0.0014 817 0.000033
0.0014 818 0.000017
0.0014 819 0.000017
0.0014 820 0.000050
0.0014 821 0.000033
0.0014 822 0.000050
0.0014 823 0.000167
0.0014 824 0.000133
0.0014 825 0.000083
0.0014 826 0.000100
0.0014 827 0.000083
0.0014 828 0.000133
0.0014 829 0.000050
0.0014 830 0.000083
0.0014 831 0.000033
0.0014 832 0.000033
0.0014 833 0.000050
0.0014 834 0.000117
0.0014 835 0.000100
0.0014 836 0.000150
0.0014 837 0.000083
0.0014 838 0.000133
0.0014 839 0.000150
0.0014 840 0.000067
0.0014 841 0.000050
0.0014 842 0.000133
0.0014 843 0.000200
0.0014 844 0.000100
0.0014 845 0.000167
0.0014 846 0.000267
0.0014 847 0.000433
0.0014 848 0.000133
0.0014 849 0.000067
0.0014 850 0.000050
0.0014 851 0.000067
0.0014 852 0.000083
0.0014 853 0.000050
0.0014 854 0.000083
0.0014 855 0.000017
0.0014 856 0.000083
0.0014 857 0.000117
0.0014 858 0.000117
0.0014 859 0.000083
0.0014 860 0.000083
0.0014 861 0.000033
0.0014 862 0.000133
0.0014 863 0.000050
0.0014 864 0.000017
0.0014 865 0.000050
0.0014 866 0.000050
0.0014 867 0.000100
0.0014 868 0.000100
0.0014 869 0.000033
0.0014 870 0.000067
0.0014 871 0.000167
0.0014 872 0.000300
0.0014 873 0.000133
0.0014 874 0.000100
0.0014 875 0.000083
0.0014 876 0.000017
0.0014 877 0.000133
0.0014 878 0.000083
0.0014 879 0.000050
0.0014 880 0.000133
0.0014 881 0.000117
0.0014 882 0.000117
0.0014 883 0.000000
0.0014 884 0.000017
0.0014 885 0.000033
0.0014 886 0.000033
0.0014 887 0.000033
0.0014 888 0.000050
0.0014 889 0.000083
0.0014 890 0.000117
0.0014 891 0.000067
0.0014 892 0.000067
0.0014 893 0.000067
0.0014 894 0.000100
0.0014 895 0.000083
0.0014 896 0.000017
0.0014 897 0.000033
0.0014 898 0.000017
0.0014 899 0.000000
0.0014 900 0.000000
0.0014 901 0.000083
0.0014 902 0.000083
0.0014 903 0.000050
0.0014 904 0.000050
0.0014 905 0.000033
0.0014 906 0.000017
0.0014 907 0.000017
0.0014 908 0.000017
0.0014 909 0.000017
0.0014 910 0.000033
0.0014 911 0.000017
0.0014 912 0.000067
0.0014 913 0.000033
0.0014 914 0.000050
0.0014 915 0.000133
0.0014 916 0.000067
0.0014 917 0.000050
0.0014 918 0.000167
0.0014 919 0.000183
0.0014 920 0.000200
0.0014 921 0.000667
0.0014 922 0.000267
0.0014 923 0.000100
0.0014 924 0.000033
0.0014 925 0.000033
0.0014 926 0.000083
0.0014 927 0.000017
0.0014 928 0.000017
0.0014 929 0.000033
0.0014 930 0.000133
0.0014 931 0.000117
0.0014 932 0.000050
0.0014 933 0.000050
0.0014 934 0.000083
0.0014 935 0.000167
0.0014 936 0.000050
0.0014 937 0.000117
0.0014 938 0.000133
0.0014 939 0.000167
0.0014 940 0.000883
0.0014 941 0.000167
0.0014 942 0.000083
0.0014 943 0.000200
0.0014 944 0.000067
0.0014 945 0.000200
0.0014 946 0.000117
0.0014 947 0.000083
0.0014 948 0.000083
0.0014 949 0.000067
0.0014 950 0.000100
0.0014 951 0.000033
0.0014 952 0.000017
0.0014 953 0.000000
0.0014 954 0.000033
0.0014 955 0.000467
0.0014 956 0.000300
0.0014 957 0.000250
0.0014 958 0.000133
0.0014 959 0.000133
0.0014 960 0.000133
0.0014 961 0.000050
0.0014 962 0.000133
0.0014 963 0.000050
0.0014 964 0.000800
0.0014 965 0.000533
0.0014 966 0.000350
0.0014 967 0.000883
0.0014 968 0.000150
0.0014 969 0.000150
0.0014 970 0.000033
0.0014 971 0.000033
0.0014 972 0.000167
0.0014 973 0.000017
0.0014 974 0.000033
0.0014 975 0.000050
0.0014 976 0.000050
0.0014 977 0.000167
0.0014 978 0.000550
0.0014 979 0.000133
0.0014 980 0.000083
0.0014 981 0.000117
0.0014 982 0.000083
0.0014 983 0.000050
0.0014 984 0.000050
0.0014 985 0.000050
0.0014 986 0.000083
0.0014 987 0.000083
0.0014 988 0.000100
0.0014 989 0.000033
0.0014 990 0.000050
0.0014 991 0.000033
0.0014 992 0.000033
0.0014 993 0.000050
0.0014 994 0.000050
0.0014 995 0.000100
0.0014 996 0.000067
0.0014 997 0.000067
0.0014 998 0.000150
0.0014 999 0.000367
0.0014 1000 0.000317
0.0014 1001 0.000067
0.0014 1002 0.000083
0.0014 1003 0.000067
0.0014 1004 0.000167
0.0014 1005 0.000033
0.0014 1006 0.000067
0.0014 1007 0.000033
0.0014 1008 0.000067
0.0014 1009 0.000067
0.0014 1010 0.000017
0.0014 1011 0.000000
0.0014 1012 0.000017
0.0014 1013 0.000100
0.0014 1014 0.000183
0.0014 1015 0.000067
0.0014 1016 0.000033
0.0014 1017 0.000050
0.0014 1018 0.000100
0.0014 1019 0.000050
0.0014 1020 0.000050
0.0014 1021 0.000033
0.0014 1022 0.000050
0.0014 1023 0.000133
0.0014 1024 0.000167
0.0014 1025 0.000067
0.0014 1026 0.000000
0.0014 1027 0.000000
0.0014 1028 0.000050
0.0014 1029 0.000067
0.0014 1030 0.000117
0.0014 1031 0.000067
0.0014 1032 0.000000
0.0014 1033 0.000050
0.0014 1034 0.000300
0.0014 1035 0.000217
0.0014 1036 0.000117
0.0014 1037 0.000033
0.0014 1038 0.000050
0.0014 1039 0.000133
0.0014 1040 0.000067
0.0014 1041 0.000050
0.0014 1042 0.000150
0.0014 1043 0.000050
0.0014 1044 0.000000
0.0014 1045 0.000033
0.0014 1046 0.000050
0.0014 1047 0.000033
0.0014 1048 0.000117
0.0014 1049 0.000033
0.0014 1050 0.000083
0.0014 1051 0.000150
0.0014 1052 0.000317
0.0014 1053 0.000050
0.0014 1054 0.000017
0.0014 1055 0.000050
0.0014 1056 0.000033
0.0014 1057 0.000000
0.0014 1058 0.000000
0.0014 1059 0.000017
0.0014 1060 0.000000
0.0014 1061 0.000000
0.0014 1062 0.000017
0.0014 1063 0.000017
0.0014 1064 0.000000
0.0014 1065 0.000033
0.0014 1066 0.000017
0.0014 1067 0.000017
0.0014 1068 0.000000
0.0014 1069 0.000000
0.0014 1070 0.000000
0.0014 1071 0.000017
0.0014 1072 0.000000
0.0014 1073 0.000033
0.0014 1074 0.000050
0.0014 1075 0.000033
0.0014 1076 0.000017
0.0014 1077 0.000017
0.0014 1078 0.000150
0.0014 1079 0.000633
0.0014 1080 0.000000
0.0014 1081 0.000017
0.0014 1082 0.000033
0.0014 1083 0.000033
0.0014 1084 0.000083
0.0014 1085 0.000067
0.0014 1086 0.000083
0.0014 1087 0.000083
0.0014 1088 0.000133
0.0014 1089 0.000067
0.0014 1090 0.000050
0.0014 1091 0.000033
0.0014 1092 0.000067
0.0014 1093 0.000033
0.0014 1094 0.000017
0.0014 1095 0.000033
0.0014 1096 0.000033
0.0014 1097 0.000050
0.0014 1098 0.000050
0.0014 1099 0.000033
0.0014 1100 0.000017
0.0014 1101 0.000050
0.0014 1102 0.000017
0.0014 1103 0.000000
0.0014 1104 0.000017
0.0014 1105 0.000067
0.0014 1106 0.000050
0.0014 1107 0.000033
0.0014 1108 0.000033
0.0014 1109 0.000067
0.0014 1110 0.000083
0.0014 1111 0.000083
0.0014 1112 0.000067
0.0014 1113 0.000083
0.0014 1114 0.000000
0.0014 1115 0.000050
0.0014 1116 0.000017
0.0014 1117 0.000017
0.0014 1118 0.000050
0.0014 1119 0.000033
0.0014 1120 0.000033
0.0014 1121 0.000017
0.0014 1122 0.000067
0.0014 1123 0.000033
0.0014 1124 0.000067
0.0014 1125 0.000183
0.0014 1126 0.000067
0.0014 1127 0.000100
0.0014 1128 0.000100
0.0014 1129 0.000067
0.0014 1130 0.000033
0.0014 1131 0.000033
0.0014 1132 0.000050
0.0014 1133 0.000017
0.0014 1134 0.000050
0.0014 1135 0.000017
0.0014 1136 0.000033
0.0014 1137 0.000017
0.0014 1138 0.000100
0.0014 1139 0.000100
0.0014 1140 0.000033
0.0014 1141 0.000050
0.0014 1142 0.000050
0.0014 1143 0.000050
0.0014 1144 0.000183
0.0014 1145 0.000217
0.0014 1146 0.000117
0.0014 1147 0.000450
0.0014 1148 0.000050
0.0014 1149 0.000050
0.0014 1150 0.000017
0.0014 1151 0.000033
0.0014 1152 0.000000
0.0014 1153 0.000050
0.0014 1154 0.000017
0.0014 1155 0.000050
0.0014 1156 0.000067
0.0014 1157 0.000083
0.0014 1158 0.000033
0.0014 1159 0.000000
0.0014 1160 0.000017
0.0014 1161 0.000050
0.0014 1162 0.000017
0.0014 1163 0.000000
0.0014 1164 0.000017
0.0014 1165 0.000017
0.0014 1166 0.000017
0.0014 1167 0.000000
0.0014 1168 0.000000
0.0014 1169 0.000000
0.0014 1170 0.000017
0.0014 1171 0.000067
0.0014 1172 0.000117
0.0014 1173 0.000050
0.0014 1174 0.000033
0.0014 1175 0.000017
0.0014 1176 0.000000
0.0014 1177 0.000000
0.0014 1178 0.000000
0.0014 1179 0.000000
0.0014 1180 0.000017
0.0014 1181 0.000050
0.0014 1182 0.000033
0.0014 1183 0.000017
0.0014 1184 0.000017
0.0014 1185 0.000000
0.0014 1186 0.000000
0.0014 1187 0.000000
0.0014 1188 0.000033
0.0014 1189 0.000017
0.0014 1190 0.000000
0.0014 1191 0.000000
0.0014 1192 0.000033
0.0014 1193 0.000033
0.0014 1194 0.000033
0.0014 1195 0.000050
0.0014 1196 0.000100
0.0014 1197 0.000017
0.0014 1198 0.000033
0.0014 1199 0.000033
0.0014 1200 0.000017
0.0014 1201 0.000017
0.0014 1202 0.000017
0.0014 1203 0.000000
0.0014 1204 0.000033
0.0014 1205 0.000033
0.0014 1206 0.000033
0.0014 1207 0.000000
0.0014 1208 0.000033
0.0014 1209 0.000017
0.0014 1210 0.000017
0.0014 1211 0.000033
0.0014 1212 0.000000
0.0014 1213 0.000017
0.0014 1214 0.000033
0.0014 1215 0.000050
0.0014 1216 0.000033
0.0014 1217 0.000033
0.0014 1218 0.000000
0.0014 1219 0.000000
0.0014 1220 0.000050
0.0014 1221 0.000050
0.0014 1222 0.000017
0.0014 1223 0.000017
0.0014 1224 0.000033
0.0014 1225 0.000017
0.0014 1226 0.000050
0.0014 1227 0.000067
0.0014 1228 0.000067
0.0014 1229 0.000033
0.0014 1230 0.000000
0.0014 1231 0.000017
0.0014 1232 0.000033
0.0014 1233 0.000067
0.0014 1234 0.000067
0.0014 1235 0.000017
0.0014 1236 0.000033
0.0014 1237 0.000033
0.0014 1238 0.000000
0.0014 1239 0.000000
0.0014 1240 0.000017
0.0014 1241 0.000017
0.0014 1242 0.000000
0.0014 1243 0.000000
0.0014 1244 0.000033
0.0014 1245 0.000050
0.0014 1246 0.000067
0.0014 1247 0.000150
0.0014 1248 0.000083
0.0014 1249 0.000017
0.0016 0 0.009067
0.0016 1 0.010483
0.0016 2 0.015917
0.0016 3 0.016267
0.0016 4 0.020367
0.0016 5 0.033717
0.0016 6 0.072133
0.0016 7 0.328200
0.0016 8 0.000000
0.0016 9 0.327967
0.0016 10 0.075233
0.0016 11 0.030367
0.0016 12 0.020817
0.0016 13 0.012733
0.0016 14 0.004700
0.0016 15 0.006617
0.0016 16 0.006667
0.0016 17 0.008283
0.0016 18 0.007700
0.0016 19 0.004600
0.0016 20 0.003833
0.0016 21 0.002833
0.0016 22 0.003250
0.0016 23 0.003367
0.0016 24 0.003600
0.0016 25 0.003017
0.0016 26 0.002783
0.0016 27 0.002333
0.0016 28 0.001867
0.0016 29 0.000900
0.0016 30 0.001017
0.0016 31 0.001033
0.0016 32 0.000533
0.0016 33 0.000900
0.0016 34 0.001133
0.0016 35 0.001533
0.0016 36 0.001083
0.0016 37 0.000617
0.0016 38 0.001750
0.0016 39 0.000400
0.0016 40 0.000217
0.0016 41 0.000200
0.0016 42 0.000200
0.0016 43 0.000150
0.0016 44 0.000200
0.0016 45 0.000367
0.0016 46 0.000867
0.0016 47 0.000350
0.0016 48 0.000233
0.0016 49 0.000267
0.0016 50 0.000333
0.0016 51 0.000400
0.0016 52 0.001017
0.0016 53 0.000550
0.0016 54 0.000283
0.0016 55 0.000267
0.0016 56 0.000417
0.0016 57 0.000383
0.0016 58 0.000350
0.0016 59 0.000433
0.0016 60 0.000250
0.0016 61 0.000233
0.0016 62 0.000317
0.0016 63 0.000283
0.0016 64 0.000250
0.0016 65 0.000283
0.0016 66 0.000583
0.0016 67 0.000117
0.0016 68 0.000133
0.0016 69 0.000233
0.0016 70 0.000717
0.0016 71 0.000117
0.0016 72 0.000150
0.0016 73 0.000250
0.0016 74 0.000183
0.0016 75 0.000117
0.0016 76 0.000400
0.0016 77 0.000267
0.0016 78 0.000800
0.0016 79 0.000867
0.0016 80 0.000450
0.0016 81 0.000517
0.0016 82 0.000500
0.0016 83 0.000600
0.0016 84 0.000283
0.0016 85 0.000483
0.0016 86 0.000117
0.0016 87 0.000350
0.0016 88 0.000183
0.0016 89 0.000317
0.0016 90 0.000217
0.0016 91 0.000117
0.0016 92 0.000100
0.0016 93 0.000083
0.0016 94 0.000200
0.0016 95 0.000133
0.0016 96 0.000167
0.0016 97 0.000167
0.0016 98 0.000350
0.0016 99 0.000633
0.0016 100 0.000350
0.0016 101 0.000517
0.0016 102 0.000217
0.0016 103 0.000150
0.0016 104 0.000067
0.0016 105 0.000117
0.0016 106 0.000133
0.0016 107 0.000100
0.0016 108 0.000217
0.0016 109 0.000083
0.0016 110 0.000117
0.0016 111 0.000267
0.0016 112 0.000367
0.0016 113 0.000667
0.0016 114 0.000283
0.0016 115 0.000150
0.0016 116 0.000183
0.0016 117 0.000150
0.0016 118 0.000100
0.0016 119 0.000117
0.0016 120 0.000150
0.0016 121 0.000100
0.0016 122 0.000117
0.0016 123 0.000100
0.0016 124 0.000067
0.0016 125 0.000100
0.0016 126 0.000200
0.0016 127 0.000333
0.0016 128 0.000050
0.0016 129 0.000100
0.0016 130 0.000117
0.0016 131 0.000133
0.0016 132 0.000117
0.0016 133 0.000083
0.0016 134 0.000117
0.0016 135 0.000517
0.0016 136 0.000550
0.0016 137 0.000133
0.0016 138 0.000050
0.0016 139 0.000033
0.0016 140 0.000033
0.0016 141 0.000050
0.0016 142 0.000050
0.0016 143 0.000017
0.0016 144 0.000033
0.0016 145 0.000050
0.0016 146 0.000033
0.0016 147 0.000167
0.0016 148 0.000133
0.0016 149 0.000150
0.0016 150 0.000117
0.0016 151 0.000100
0.0016 152 0.000100
0.0016 153 0.000100
0.0016 154 0.000067
0.0016 155 0.000133
0.0016 156 0.000133
0.0016 157 0.000250
0.0016 158 0.000217
0.0016 159 0.000050
0.0016 160 0.000033
0.0016 161 0.000083
0.0016 162 0.000033
0.0016 163 0.000050
0.0016 164 0.000083
0.0016 165 0.000117
0.0016 166 0.000267
0.0016 167 0.000267
0.0016 168 0.000567
0.0016 169 0.001267
0.0016 170 0.000333
0.0016 171 0.000117
0.0016 172 0.000167
0.0016 173 0.000317
0.0016 174 0.000317
0.0016 175 0.000200
0.0016 176 0.000133
0.0016 177 0.000167
0.0016 178 0.000167
0.0016 179 0.000300
0.0016 180 0.000233
0.0016 181 0.000233
0.0016 182 0.000117
0.0016 183 0.000150
0.0016 184 0.000450
0.0016 185 0.000233
0.0016 186 0.000333
0.0016 187 0.000083
0.0016 188 0.000050
0.0016 189 0.000150
0.0016 190 0.000100
0.0016 191 0.000167
0.0016 192 0.000067
0.0016 193 0.000033
0.0016 194 0.000083
0.0016 195 0.000100
0.0016 196 0.000100
0.0016 197 0.000100
0.0016 198 0.000050
0.0016 199 0.000333
0.0016 200 0.000017
0.0016 201 0.000067
0.0016 202 0.000067
0.0016 203 0.000050
0.0016 204 0.000067
0.0016 205 0.000050
0.0016 206 0.000067
0.0016 207 0.000000
0.0016 208 0.000100
0.0016 209 0.000133
0.0016 210 0.000167
0.0016 211 0.000183
0.0016 212 0.000150
0.0016 213 0.000067
0.0016 214 0.000017
0.0016 215 0.000000
0.0016 216 0.000050
0.0016 217 0.000050
0.0016 218 0.000067
0.0016 219 0.000050
0.0016 220 0.000100
0.0016 221 0.000100
0.0016 222 0.000000
0.0016 223 0.000067
0.0016 224 0.000100
0.0016 225 0.000200
0.0016 226 0.000500
0.0016 227 0.000167
0.0016 228 0.000350
0.0016 229 0.000183
0.0016 230 0.000083
0.0016 231 0.000033
0.0016 232 0.000100
0.0016 233 0.000550
0.0016 234 0.000167
0.0016 235 0.000100
0.0016 236 0.000050
0.0016 237 0.000050
0.0016 238 0.000033
0.0016 239 0.000017
0.0016 240 0.000100
0.0016 241 0.000133
0.0016 242 0.000017
0.0016 243 0.000033
0.0016 244 0.000083
0.0016 245 0.000050
0.0016 246 0.000300
0.0016 247 0.000067
0.0016 248 0.000050
0.0016 249 0.000050
0.0016 250 0.000067
0.0016 251 0.000083
0.0016 252 0.000117
0.0016 253 0.000067
0.0016 254 0.000117
0.0016 255 0.000067
0.0016 256 0.000333
0.0016 257 0.000483
0.0016 258 0.000167
0.0016 259 0.000217
0.0016 260 0.000100
0.0016 261 0.000083
0.0016 262 0.000317
0.0016 263 0.000250
0.0016 264 0.000150
0.0016 265 0.000033
0.0016 266 0.000100
0.0016 267 0.000217
0.0016 268 0.000217
0.0016 269 0.000100
0.0016 270 0.000067
0.0016 271 0.000117
0.0016 272 0.000200
0.0016 273 0.000100
0.0016 274 0.000167
0.0016 275 0.000183
0.0016 276 0.000383
0.0016 277 0.000917
0.0016 278 0.000133
0.0016 279 0.000117
0.0016 280 0.000100
0.0016 281 0.000133
0.0016 282 0.000083
0.0016 283 0.000200
0.0016 284 0.000350
0.0016 285 0.000200
0.0016 286 0.000050
0.0016 287 0.000033
0.0016 288 0.000067
0.0016 289 0.000050
0.0016 290 0.000033
0.0016 291 0.000033
0.0016 292 0.000000
0.0016 293 0.000000
0.0016 294 0.000083
0.0016 295 0.000167
0.0016 296 0.000050
0.0016 297 0.000083
0.0016 298 0.000050
0.0016 299 0.000067
0.0016 300 0.000017
0.0016 301 0.000033
0.0016 302 0.000050
0.0016 303 0.000050
0.0016 304 0.000050
0.0016 305 0.000133
0.0016 306 0.000317
0.0016 307 0.000050
0.0016 308 0.000033
0.0016 309 0.000133
0.0016 310 0.000067
0.0016 311 0.000267
0.0016 312 0.000217
0.0016 313 0.000250
0.0016 314 0.000167
0.0016 315 0.000167
0.0016 316 0.000183
0.0016 317 0.000050
0.0016 318 0.000067
0.0016 319 0.000083
0.0016 320 0.000083
0.0016 321 0.000050
0.0016 322 0.000050
0.0016 323 0.000150
0.0016 324 0.000033
0.0016 325 0.000017
0.0016 326 0.000033
0.0016 327 0.000083
0.0016 328 0.000050
0.0016 329 0.000017
0.0016 330 0.000150
0.0016 331 0.000067
0.0016 332 0.000033
0.0016 333 0.000000
0.0016 334 0.000067
0.0016 335 0.000067
0.0016 336 0.000083
0.0016 337 0.000133
0.0016 338 0.000067
0.0016 339 0.000100
0.0016 340 0.000067
0.0016 341 0.000100
0.0016 342 0.000050
0.0016 343 0.000050
0.0016 344 0.000033
0.0016 345 0.000050
0.0016 346 0.000050
0.0016 347 0.000100
0.0016 348 0.000050
0.0016 349 0.000000
0.0016 350 0.000217
0.0016 351 0.000083
0.0016 352 0.000100
0.0016 353 0.000233
0.0016 354 0.000050
0.0016 355 0.000067
0.0016 356 0.000067
0.0016 357 0.000083
0.0016 358 0.000100
0.0016 359 0.000167
0.0016 360 0.000050
0.0016 361 0.000083
0.0016 362 0.000050
0.0016 363 0.000117
0.0016 364 0.000050
0.0016 365 0.000033
0.0016 366 0.000067
0.0016 367 0.000017
0.0016 368 0.000050
0.0016 369 0.000033
0.0016 370 0.000050
0.0016 371 0.000050
0.0016 372 0.000017
0.0016 373 0.000067
0.0016 374 0.000033
0.0016 375 0.000067
0.0016 376 0.000017
0.0016 377 0.000067
0.0016 378 0.000050
0.0016 379 0.000050
0.0016 380 0.000067
0.0016 381 0.000083
0.0016 382 0.000017
0.0016 383 0.000000
0.0016 384 0.000033
0.0016 385 0.000050
0.0016 386 0.000117
0.0016 387 0.000183
0.0016 388 0.000217
0.0016 389 0.000317
0.0016 390 0.000033
0.0016 391 0.000067
0.0016 392 0.000133
0.0016 393 0.000300
0.0016 394 0.000067
0.0016 395 0.000067
0.0016 396 0.000017
0.0016 397 0.000067
0.0016 398 0.000033
0.0016 399 0.000117
0.0016 400 0.000050
0.0016 401 0.000017
0.0016 402 0.000033
0.0016 403 0.000050
0.0016 404 0.000133
0.0016 405 0.000133
0.0016 406 0.000100
0.0016 407 0.000067
0.0016 408 0.000267
0.0016 409 0.000067
0.0016 410 0.000050
0.0016 411 0.000117
0.0016 412 0.000033
0.0016 413 0.000050
0.0016 414 0.000033
0.0016 415 0.000050
0.0016 416 0.000117
0.0016 417 0.000083
0.0016 418 0.000167
0.0016 419 0.000067
0.0016 420 0.000100
0.0016 421 0.000083
0.0016 422 0.000067
0.0016 423 0.000017
0.0016 424 0.000000
0.0016 425 0.000000
0.0016 426 0.000017
0.0016 427 0.000017
0.0016 428 0.000067
0.0016 429 0.000083
0.0016 430 0.000033
0.0016 431 0.000000
0.0016 432 0.000083
0.0016 433 0.000000
0.0016 434 0.000017
0.0016 435 0.000017
0.0016 436 0.000033
0.0016 437 0.000050
0.0016 438 0.000050
0.0016 439 0.000067
0.0016 440 0.000117
0.0016 441 0.000217
0.0016 442 0.000150
0.0016 443 0.000017
0.0016 444 0.000100
0.0016 445 0.000367
0.0016 446 0.000167
0.0016 447 0.000133
0.0016 448 0.000100
0.0016 449 0.000083
0.0016 450 0.000167
0.0016 451 0.000167
0.0016 452 0.000117
0.0016 453 0.000050
0.0016 454 0.000117
0.0016 455 0.000083
0.0016 456 0.000033
0.0016 457 0.000017
0.0016 458 0.000017
0.0016 459 0.000017
0.0016 460 0.000033
0.0016 461 0.000017
0.0016 462 0.000033
0.0016 463 0.000033
0.0016 464 0.000033
0.0016 465 0.000033
0.0016 466 0.000050
0.0016 467 0.000100
0.0016 468 0.000033
0.0016 469 0.000450
0.0016 470 0.000100
0.0016 471 0.000050
0.0016 472 0.000017
0.0016 473 0.000000
0.0016 474 0.000033
0.0016 475 0.000067
0.0016 476 0.000067
0.0016 477 0.000050
0.0016 478 0.000050
0.0016 479 0.000067
0.0016 480 0.000083
0.0016 481 0.000033
0.0016 482 0.000050
0.0016 483 0.000050
0.0016 484 0.000033
0.0016 485 0.000000
0.0016 486 0.000050
0.0016 487 0.000067
0.0016 488 0.000050
0.0016 489 0.000050
0.0016 490 0.000067
0.0016 491 0.000000
0.0016 492 0.000033
0.0016 493 0.000017
0.0016 494 0.000050
0.0016 495 0.000033
0.0016 496 0.000067
0.0016 497 0.000067
0.0016 498 0.000033
0.0016 499 0.000000
0.0016 500 0.000033
0.0016 501 0.000017
0.0016 502 0.000033
0.0016 503 0.000017
0.0016 504 0.000083
0.0016 505 0.000150
0.0016 506 0.000133
0.0016 507 0.000033
0.0016 508 0.000017
0.0016 509 0.000067
0.0016 510 0.000033
0.0016 511 0.000033
0.0016 512 0.000017
0.0016 513 0.000000
0.0016 514 0.000017
0.0016 515 0.000083
0.0016 516 0.000050
0.0016 517 0.000067
0.0016 518 0.000117
0.0016 519 0.000067
0.0016 520 0.000033
0.0016 521 0.000033
0.0016 522 0.000017
0.0016 523 0.000033
0.0016 524 0.000000
0.0016 525 0.000017
0.0016 526 0.000050
0.0016 527 0.000033
0.0016 528 0.000067
0.0016 529 0.000017
0.0016 530 0.000017
0.0016 531 0.000000
0.0016 532 0.000017
0.0016 533 0.000017
0.0016 534 0.000133
0.0016 535 0.000067
0.0016 536 0.000033
0.0016 537 0.000267
0.0016 538 0.000017
0.0016 539 0.000300
0.0016 540 0.000067
0.0016 541 0.000000
0.0016 542 0.000050
0.0016 543 0.000017
0.0016 544 0.000033
0.0016 545 0.000033
0.0016 546 0.000033
0.0016 547 0.000017
0.0016 548 0.000017
0.0016 549 0.000017
0.0016 550 0.000050
0.0016 551 0.000067
0.0016 552 0.000000
0.0016 553 0.000000
0.0016 554 0.000033
0.0016 555 0.000067
0.0016 556 0.000083
0.0016 557 0.000050
0.0016 558 0.000067
0.0016 559 0.000083
0.0016 560 0.000050
0.0016 561 0.000100
0.0016 562 0.000067
0.0016 563 0.000050
0.0016 564 0.000033
0.0016 565 0.000050
0.0016 566 0.000033
0.0016 567 0.000050
0.0016 568 0.000083
0.0016 569 0.000033
0.0016 570 0.000083
0.0016 571 0.000033
0.0016 572 0.000033
0.0016 573 0.000033
0.0016 574 0.000150
0.0016 575 0.000133
0.0016 576 0.000217
0.0016 577 0.000100
0.0016 578 0.000067
0.0016 579 0.000083
0.0016 580 0.000050
0.0016 581 0.000033
0.0016 582 0.000067
0.0016 583 0.000033
0.0016 584 0.000033
0.0016 585 0.000050
0.0016 586 0.000083
0.0016 587 0.000017
0.0016 588 0.000050
0.0016 589 0.000117
0.0016 590 0.000167
0.0016 591 0.000250
0.0016 592 0.000217
0.0016 593 0.000083
0.0016 594 0.000033
0.0016 595 0.000050
0.0016 596 0.000033
0.0016 597 0.000017
0.0016 598 0.000033
0.0016 599 0.000033
0.0016 600 0.000017
0.0016 601 0.000017
0.0016 602 0.000050
0.0016 603 0.000033
0.0016 604 0.000067
0.0016 605 0.000033
0.0016 606 0.000033
0.0016 607 0.000017
0.0016 608 0.000083
0.0016 609 0.000033
0.0016 610 0.000033
0.0016 611 0.000017
0.0016 612 0.000000
0.0016 613 0.000067
0.0016 614 0.000050
0.0016 615 0.000033
0.0016 616 0.000017
0.0016 617 0.000017
0.0016 618 0.000067
0.0016 619 0.000033
0.0016 620 0.000017
0.0016 621 0.000050
0.0016 622 0.000083
0.0016 623 0.000033
0.0016 624 0.000067
0.0016 625 0.000133
0.0016 626 0.000133
0.0016 627 0.000000
0.0016 628 0.000033
0.0016 629 0.000233
0.0016 630 0.000017
0.0016 631 0.000017
0.0016 632 0.000033
0.0016 633 0.000083
0.0016 634 0.000150
0.0016 635 0.000100
0.0016 636 0.000067
0.0016 637 0.000083
0.0016 638 0.000050
0.0016 639 0.000050
0.0016 640 0.000083
0.0016 641 0.000033
0.0016 642 0.000083
0.0016 643 0.000033
0.0016 644 0.000033
0.0016 645 0.000000
0.0016 646 0.000033
0.0016 647 0.000083
0.0016 648 0.000067
0.0016 649 0.000133
0.0016 650 0.000033
0.0016 651 0.000033
0.0016 652 0.000083
0.0016 653 0.000033
0.0016 654 0.000033
0.0016 655 0.000000
0.0016 656 0.000050
0.0016 657 0.000017
0.0016 658 0.000033
0.0016 659 0.000017
0.0016 660 0.000367
0.0016 661 0.000183
0.0016 662 0.000067
0.0016 663 0.000083
0.0016 664 0.000117
0.0016 665 0.000133
0.0016 666 0.000117
0.0016 667 0.000067
0.0016 668 0.000050
0.0016 669 0.000050
0.0016 670 0.000050
0.0016 671 0.000050
0.0016 672 0.000033
0.0016 673 0.000017
0.0016 674 0.000033
0.0016 675 0.000067
0.0016 676 0.000067
0.0016 677 0.000033
0.0016 678 0.000033
0.0016 679 0.000083
0.0016 680 0.000050
0.0016 681 0.000017
0.0016 682 0.000000
0.0016 683 0.000083
0.0016 684 0.000333
0.0016 685 0.000100
0.0016 686 0.000067
0.0016 687 0.000083
0.0016 688 0.000100
0.0016 689 0.000050
0.0016 690 0.000000
0.0016 691 0.000017
0.0016 692 0.000533
0.0016 693 0.000217
0.0016 694 0.000183
0.0016 695 0.000017
0.0016 696 0.000050
0.0016 697 0.000050
0.0016 698 0.000083
0.0016 699 0.000050
0.0016 700 0.000067
0.0016 701 0.000683
0.0016 702 0.000333
0.0016 703 0.000200
0.0016 704 0.000133
0.0016 705 0.000050
0.0016 706 0.000100
0.0016 707 0.000083
0.0016 708 0.000100
0.0016 709 0.000300
0.0016 710 0.000283
0.0016 711 0.000233
0.0016 712 0.000367
0.0016 713 0.000183
0.0016 714 0.000050
0.0016 715 0.000233
0.0016 716 0.000767
0.0016 717 0.000450
0.0016 718 0.000117
0.0016 719 0.000033
0.0016 720 0.000083
0.0016 721 0.000067
0.0016 722 0.000100
0.0016 723 0.000050
0.0016 724 0.000067
0.0016 725 0.000033
0.0016 726 0.000050
0.0016 727 0.000117
0.0016 728 0.000017
0.0016 729 0.000150
0.0016 730 0.000267
0.0016 731 0.000083
0.0016 732 0.000050
0.0016 733 0.000067
0.0016 734 0.000017
0.0016 735 0.000067
0.0016 736 0.000117
0.0016 737 0.000150
0.0016 738 0.000067
0.0016 739 0.000100
0.0016 740 0.000200
0.0016 741 0.000083
0.0016 742 0.000033
0.0016 743 0.000083
0.0016 744 0.000017
0.0016 745 0.000100
0.0016 746 0.000050
0.0016 747 0.000000
0.0016 748 0.000067
0.0016 749 0.000283
0.0016 750 0.000333
0.0016 751 0.000083
0.0016 752 0.000033
0.0016 753 0.000050
0.0016 754 0.000033
0.0016 755 0.000033
0.0016 756 0.000017
0.0016 757 0.000033
0.0016 758 0.000150
0.0016 759 0.000083
0.0016 760 0.000133
0.0016 761 0.000050
0.0016 762 0.000067
0.0016 763 0.000033
0.0016 764 0.000050
0.0016 765 0.000083
0.0016 766 0.000050
0.0016 767 0.000100
0.0016 768 0.000083
0.0016 769 0.000083
0.0016 770 0.000067
0.0016 771 0.000100
0.0016 772 0.000050
0.0016 773 0.000117
0.0016 774 0.000033
0.0016 775 0.000083
0.0016 776 0.000083
0.0016 777 0.000100
0.0016 778 0.000100
0.0016 779 0.000083
0.0016 780 0.000050
0.0016 781 0.000300
0.0016 782 0.000033
0.0016 783 0.000083
0.0016 784 0.000117
0.0016 785 0.000117
0.0016 786 0.000183
0.0016 787 0.000083
0.0016 788 0.000200
0.0016 789 0.000183
0.0016 790 0.000133
0.0016 791 0.000100
0.0016 792 0.000100
0.0016 793 0.000050
0.0016 794 0.000017
0.0016 795 0.000050
0.0016 796 0.000017
0.0016 797 0.000067
0.0016 798 0.000033
0.0016 799 0.000067
0.0016 800 0.000167
0.0016 801 0.000583
0.0016 802 0.000067
0.0016 803 0.000050
0.0016 804 0.000000
0.0016 805 0.000050
0.0016 806 0.000067
0.0016 807 0.000100
0.0016 808 0.000083
0.0016 809 0.000067
0.0016 810 0.000167
0.0016 811 0.000033
0.0016 812 0.000067
0.0016 813 0.000033
0.0016 814 0.000017
0.0016 815 0.000000
0.0016 816 0.000033
0.0016 817 0.000067
0.0016 818 0.000083
0.0016 819 0.000050
0.0016 820 0.000067
0.0016 821 0.000067
0.0016 822 0.000117
0.0016 823 0.000133
0.0016 824 0.000150
0.0016 825 0.000117
0.0016 826 0.000117
0.0016 827 0.000067
0.0016 828 0.000033
0.0016 829 0.000067
0.0016 830 0.000033
0.0016 831 0.000067
0.0016 832 0.000117
0.0016 833 0.000117
0.0016 834 0.000150
0.0016 835 0.000183
0.0016 836 0.000150
0.0016 837 0.000167
0.0016 838 0.000133
0.0016 839 0.000317
0.0016 840 0.000117
0.0016 841 0.000033
0.0016 842 0.000000
0.0016 843 0.000083
0.0016 844 0.000083
0.0016 845 0.000033
0.0016 846 0.000117
0.0016 847 0.000200
0.0016 848 0.000050
0.0016 849 0.000033
0.0016 850 0.000067
0.0016 851 0.000083
0.0016 852 0.000050
0.0016 853 0.000017
0.0016 854 0.000067
0.0016 855 0.000017
0.0016 856 0.000017
0.0016 857 0.000067
0.0016 858 0.000050
0.0016 859 0.000017
0.0016 860 0.000083
0.0016 861 0.000050
0.0016 862 0.000050
0.0016 863 0.000050
0.0016 864 0.000050
0.0016 865 0.000067
0.0016 866 0.000133
0.0016 867 0.000067
0.0016 868 0.000050
0.0016 869 0.000217
0.0016 870 0.000117
0.0016 871 0.000317
0.0016 872 0.000200
0.0016 873 0.000100
0.0016 874 0.000450
0.0016 875 0.000100
0.0016 876 0.000033
0.0016 877 0.000100
0.0016 878 0.000167
0.0016 879 0.000133
0.0016 880 0.000067
0.0016 881 0.000150
0.0016 882 0.000083
0.0016 883 0.000100
0.0016 884 0.000033
0.0016 885 0.000017
0.0016 886 0.000100
0.0016 887 0.000050
0.0016 888 0.000033
0.0016 889 0.000117
0.0016 890 0.000083
0.0016 891 0.000083
0.0016 892 0.000067
0.0016 893 0.000100
0.0016 894 0.000050
0.0016 895 0.000050
0.0016 896 0.000050
0.0016 897 0.000017
0.0016 898 0.000050
0.0016 899 0.000033
0.0016 900 0.000233
0.0016 901 0.000150
0.0016 902 0.000100
0.0016 903 0.000067
0.0016 904 0.000067
0.0016 905 0.000033
0.0016 906 0.000000
0.0016 907 0.000017
0.0016 908 0.000017
0.0016 909 0.000000
0.0016 910 0.000017
0.0016 911 0.000050
0.0016 912 0.000133
0.0016 913 0.000083
0.0016 914 0.000033
0.0016 915 0.000250
0.0016 916 0.000050
0.0016 917 0.000017
0.0016 918 0.000067
0.0016 919 0.000067
0.0016 920 0.000117
0.0016 921 0.000350
0.0016 922 0.000200
0.0016 923 0.000083
0.0016 924 0.000067
0.0016 925 0.000083
0.0016 926 0.000133
0.0016 927 0.000000
0.0016 928 0.000017
0.0016 929 0.000050
0.0016 930 0.000100
0.0016 931 0.000483
0.0016 932 0.000117
0.0016 933 0.000067
0.0016 934 0.000367
0.0016 935 0.000417
0.0016 936 0.000133
0.0016 937 0.000133
0.0016 938 0.000167
0.0016 939 0.000200
0.0016 940 0.000283
0.0016 941 0.000400
0.0016 942 0.000133
0.0016 943 0.000200
0.0016 944 0.000300
0.0016 945 0.000217
0.0016 946 0.000267
0.0016 947 0.000400
0.0016 948 0.000150
0.0016 949 0.000033
0.0016 950 0.000133
0.0016 951 0.000067
0.0016 952 0.000000
0.0016 953 0.000017
0.0016 954 0.000017
0.0016 955 0.000150
0.0016 956 0.000217
0.0016 957 0.000350
0.0016 958 0.000133
0.0016 959 0.000133
0.0016 960 0.000067
0.0016 961 0.000050
0.0016 962 0.000067
0.0016 963 0.000050
0.0016 964 0.000150
0.0016 965 0.000117
0.0016 966 0.000167
0.0016 967 0.000250
0.0016 968 0.000167
0.0016 969 0.000117
0.0016 970 0.000050
0.0016 971 0.000067
0.0016 972 0.000017
0.0016 973 0.000033
0.0016 974 0.000033
0.0016 975 0.000533
0.0016 976 0.000117
0.0016 977 0.000117
0.0016 978 0.000217
0.0016 979 0.000133
0.0016 980 0.000200
0.0016 981 0.000100
0.0016 982 0.000067
0.0016 983 0.000067
0.0016 984 0.000117
0.0016 985 0.000100
0.0016 986 0.000083
0.0016 987 0.000083
0.0016 988 0.000067
0.0016 989 0.000067
0.0016 990 0.000083
0.0016 991 0.000000
0.0016 992 0.000100
0.0016 993 0.000067
0.0016 994 0.000117
0.0016 995 0.000033
0.0016 996 0.000083
0.0016 997 0.000050
0.0016 998 0.000117
0.0016 999 0.000183
0.0016 1000 0.000133
0.0016 1001 0.000100
0.0016 1002 0.000067
0.0016 1003 0.000017
0.0016 1004 0.000050
0.0016 1005 0.000083
0.0016 1006 0.000050
0.0016 1007 0.000017
0.0016 1008 0.000017
0.0016 1009 0.000083
0.0016 1010 0.000033
0.0016 1011 0.000033
0.0016 1012 0.000017
0.0016 1013 0.000083
0.0016 1014 0.000117
0.0016 1015 0.000100
0.0016 1016 0.000067
0.0016 1017 0.000033
0.0016 1018 0.000083
0.0016 1019 0.000100
0.0016 1020 0.000200
0.0016 1021 0.000067
0.0016 1022 0.000083
0.0016 1023 0.000067
0.0016 1024 0.000050
0.0016 1025 0.000033
0.0016 1026 0.000067
0.0016 1027 0.000067
0.0016 1028 0.000133
0.0016 1029 0.000167
0.0016 1030 0.000517
0.0016 1031 0.000033
0.0016 1032 0.000033
0.0016 1033 0.000033
0.0016 1034 0.000083
0.0016 1035 0.000100
0.0016 1036 0.000083
0.0016 1037 0.000050
0.0016 1038 0.000017
0.0016 1039 0.000133
0.0016 1040 0.000167
0.0016 1041 0.000067
0.0016 1042 0.000083
0.0016 1043 0.000050
0.0016 1044 0.000033
0.0016 1045 0.000000
0.0016 1046 0.000050
0.0016 1047 0.000017
0.0016 1048 0.000017
0.0016 1049 0.000050
0.0016 1050 0.000000
0.0016 1051 0.000033
0.0016 1052 0.000117
0.0016 1053 0.000117
0.0016 1054 0.000050
0.0016 1055 0.000050
0.0016 1056 0.000017
0.0016 1057 0.000000
0.0016 1058 0.000017
0.0016 1059 0.000050
0.0016 1060 0.000017
0.0016 1061 0.000000
0.0016 1062 0.000017
0.0016 1063 0.000017
0.0016 1064 0.000017
0.0016 1065 0.000050
0.0016 1066 0.000083
0.0016 1067 0.000033
0.0016 1068 0.000017
0.0016 1069 0.000017
0.0016 1070 0.000000
0.0016 1071 0.000050
0.0016 1072 0.000000
0.0016 1073 0.000033
0.0016 1074 0.000017
0.0016 1075 0.000033
0.0016 1076 0.000000
0.0016 1077 0.000050
0.0016 1078 0.000083
0.0016 1079 0.000133
0.0016 1080 0.000033
0.0016 1081 0.000000
0.0016 1082 0.000033
0.0016 1083 0.000017
0.0016 1084 0.000033
0.0016 1085 0.000117
0.0016 1086 0.000150
0.0016 1087 0.000150
0.0016 1088 0.000100
0.0016 1089 0.000083
0.0016 1090 0.000033
0.0016 1091 0.000067
0.0016 1092 0.000067
0.0016 1093 0.000050
0.0016 1094 0.000067
0.0016 1095 0.000050
0.0016 1096 0.000067
0.0016 1097 0.000067
0.0016 1098 0.000133
0.0016 1099 0.000017
0.0016 1100 0.000033
0.0016 1101 0.000000
0.0016 1102 0.000000
0.0016 1103 0.000000
0.0016 1104 0.000017
0.0016 1105 0.000083
0.0016 1106 0.000200
0.0016 1107 0.000150
0.0016 1108 0.000067
0.0016 1109 0.000050
0.0016 1110 0.000067
0.0016 1111 0.000100
0.0016 1112 0.000100
0.0016 1113 0.000167
0.0016 1114 0.000017
0.0016 1115 0.000067
0.0016 1116 0.000017
0.0016 1117 0.000000
0.0016 1118 0.000000
0.0016 1119 0.000000
0.0016 1120 0.000033
0.0016 1121 0.000000
0.0016 1122 0.000050
0.0016 1123 0.000067
0.0016 1124 0.000083
0.0016 1125 0.000150
0.0016 1126 0.000100
0.0016 1127 0.000067
0.0016 1128 0.000017
0.0016 1129 0.000033
0.0016 1130 0.000017
0.0016 1131 0.000033
0.0016 1132 0.000033
0.0016 1133 0.000017
0.0016 1134 0.000067
0.0016 1135 0.000067
0.0016 1136 0.000067
0.0016 1137 0.000050
0.0016 1138 0.000033
0.0016 1139 0.000067
0.0016 1140 0.000317
0.0016 1141 0.000250
0.0016 1142 0.000083
0.0016 1143 0.000050
0.0016 1144 0.000167
0.0016 1145 0.000233
0.0016 1146 0.000083
0.0016 1147 0.000150
0.0016 1148 0.000033
0.0016 1149 0.000050
0.0016 1150 0.000017
0.0016 1151 0.000033
0.0016 1152 0.000050
0.0016 1153 0.000033
0.0016 1154 0.000017
0.0016 1155 0.000117
0.0016 1156 0.000117
0.0016 1157 0.000050
0.0016 1158 0.000050
0.0016 1159 0.000050
0.0016 1160 0.000067
0.0016 1161 0.000033
0.0016 1162 0.000017
0.0016 1163 0.000017
0.0016 1164 0.000050
0.0016 1165 0.000000
0.0016 1166 0.000017
0.0016 1167 0.000000
0.0016 1168 0.000017
0.0016 1169 0.000017
0.0016 1170 0.000017
0.0016 1171 0.000017
0.0016 1172 0.000067
0.0016 1173 0.000083
0.0016 1174 0.000067
0.0016 1175 0.000050
0.0016 1176 0.000017
0.0016 1177 0.000017
0.0016 1178 0.000033
0.0016 1179 0.000017
0.0016 1180 0.000000
0.0016 1181 0.000017
0.0016 1182 0.000033
0.0016 1183 0.000050
0.0016 1184 0.000017
0.0016 1185 0.000000
0.0016 1186 0.000000
0.0016 1187 0.000000
0.0016 1188 0.000033
0.0016 1189 0.000000
0.0016 1190 0.000017
0.0016 1191 0.000033
0.0016 1192 0.000000
0.0016 1193 0.000017
0.0016 1194 0.000017
0.0016 1195 0.000033
0.0016 1196 0.000000
0.0016 1197 0.000017
0.0016 1198 0.000033
0.0016 1199 0.000017
0.0016 1200 0.000033
0.0016 1201 0.000017
0.0016 1202 0.000000
0.0016 1203 0.000017
0.0016 1204 0.000017
0.0016 1205 0.000033
0.0016 1206 0.000017
0.0016 1207 0.000000
0.0016 1208 0.000033
0.0016 1209 0.000000
0.0016 1210 0.000067
0.0016 1211 0.000017
0.0016 1212 0.000033
0.0016 1213 0.000017
0.0016 1214 0.000017
0.0016 1215 0.000000
0.0016 1216 0.000033
0.0016 1217 0.000083
0.0016 1218 0.000033
0.0016 1219 0.000000
0.0016 1220 0.000000
0.0016 1221 0.000017
0.0016 1222 0.000067
0.0016 1223 0.000050
0.0016 1224 0.000033
0.0016 1225 0.000017
0.0016 1226 0.000017
0.0016 1227 0.000067
0.0016 1228 0.000067
0.0016 1229 0.000017
0.0016 1230 0.000017
0.0016 1231 0.000017
0.0016 1232 0.000067
0.0016 1233 0.000017
0.0016 1234 0.000050
0.0016 1235 0.000050
0.0016 1236 0.000000
0.0016 1237 0.000033
0.0016 1238 0.000033
0.0016 1239 0.000017
0.0016 1240 0.000033
0.0016 1241 0.000050
0.0016 1242 0.000017
0.0016 1243 0.000033
0.0016 1244 0.000017
0.0016 1245 0.000017
0.0016 1246 0.000017
0.0016 1247 0.000017
0.0016 1248 0.000083
0.0016 1249 0.000033
0.0018 0 0.007900
0.0018 1 0.007850
0.0018 2 0.013017
0.0018 3 0.016133
0.0018 4 0.017067
0.0018 5 0.019950
0.0018 6 0.030383
0.0018 7 0.066767
0.0018 8 0.327967
0.0018 9 0.000000
0.0018 10 0.325250
0.0018 11 0.067617
0.0018 12 0.027517
0.0018 13 0.014900
0.0018 14 0.005800
0.0018 15 0.006517
0.0018 16 0.011550
0.0018 17 0.010100
0.0018 18 0.008683
0.0018 19 0.005267
0.0018 20 0.005300
0.0018 21 0.003183
0.0018 22 0.004083
0.0018 23 0.003483
0.0018 24 0.003000
0.0018 25 0.003017
0.0018 26 0.004400
0.0018 27 0.002250
0.0018 28 0.002050
0.0018 29 0.001217
0.0018 30 0.001400
0.0018 31 0.002067
0.0018 32 0.001150
0.0018 33 0.000617
0.0018 34 0.000417
0.0018 35 0.000583
0.0018 36 0.000200
0.0018 37 0.000383
0.0018 38 0.000433
0.0018 39 0.000367
0.0018 40 0.000250
0.0018 41 0.000183
0.0018 42 0.000117
0.0018 43 0.000133
0.0018 44 0.000200
0.0018 45 0.000500
0.0018 46 0.001183
0.0018 47 0.000717
0.0018 48 0.000300
0.0018 49 0.000183
0.0018 50 0.000200
0.0018 51 0.000300
0.0018 52 0.000600
0.0018 53 0.001133
0.0018 54 0.000317
0.0018 55 0.000333
0.0018 56 0.000300
0.0018 57 0.000350
0.0018 58 0.000267
0.0018 59 0.000400
0.0018 60 0.000183
0.0018 61 0.000400
0.0018 62 0.000650
0.0018 63 0.000233
0.0018 64 0.000283
0.0018 65 0.000267
0.0018 66 0.000233
0.0018 67 0.000117
0.0018 68 0.000150
0.0018 69 0.000300
0.0018 70 0.000300
0.0018 71 0.000067
0.0018 72 0.000267
0.0018 73 0.000150
0.0018 74 0.000083
0.0018 75 0.000050
0.0018 76 0.000483
0.0018 77 0.000583
0.0018 78 0.000933
0.0018 79 0.000300
0.0018 80 0.000433
0.0018 81 0.000767
0.0018 82 0.000350
0.0018 83 0.000767
0.0018 84 0.000217
0.0018 85 0.000133
0.0018 86 0.000100
0.0018 87 0.000133
0.0018 88 0.000233
0.0018 89 0.000917
0.0018 90 0.000217
0.0018 91 0.000333
0.0018 92 0.000550
0.0018 93 0.000083
0.0018 94 0.000050
0.0018 95 0.000217
0.0018 96 0.000583
0.0018 97 0.000267
0.0018 98 0.000683
0.0018 99 0.000300
0.0018 100 0.000167
0.0018 101 0.000217
0.0018 102 0.000167
0.0018 103 0.000167
0.0018 104 0.000183
0.0018 105 0.000600
0.0018 106 0.000333
0.0018 107 0.000267
0.0018 108 0.000183
0.0018 109 0.000100
0.0018 110 0.000200
0.0018 111 0.000167
0.0018 112 0.000417
0.0018 113 0.000367
0.0018 114 0.000233
0.0018 115 0.000200
0.0018 116 0.000183
0.0018 117 0.000200
0.0018 118 0.000183
0.0018 119 0.000283
0.0018 120 0.000100
0.0018 121 0.000183
0.0018 122 0.000017
0.0018 123 0.000083
0.0018 124 0.000100
0.0018 125 0.000150
0.0018 126 0.000250
0.0018 127 0.000233
0.0018 128 0.000100
0.0018 129 0.000067
0.0018 130 0.000117
0.0018 131 0.000033
0.0018 132 0.000133
0.0018 133 0.000083
0.0018 134 0.000150
0.0018 135 0.000217
0.0018 136 0.000300
0.0018 137 0.000150
0.0018 138 0.000050
0.0018 139 0.000117
0.0018 140 0.000017
0.0018 141 0.000100
0.0018 142 0.000017
0.0018 143 0.000033
0.0018 144 0.000100
0.0018 145 0.000167
0.0018 146 0.000217
0.0018 147 0.000083
0.0018 148 0.000133
0.0018 149 0.000117
0.0018 150 0.000117
0.0018 151 0.000083
0.0018 152 0.000067
0.0018 153 0.000133
0.0018 154 0.000267
0.0018 155 0.000750
0.0018 156 0.000450
0.0018 157 0.000233
0.0018 158 0.000150
0.0018 159 0.000067
0.0018 160 0.000133
0.0018 161 0.000117
0.0018 162 0.000100
0.0018 163 0.000067
0.0018 164 0.000083
0.0018 165 0.000183
0.0018 166 0.000517
0.0018 167 0.000200
0.0018 168 0.000300
0.0018 169 0.000350
0.0018 170 0.000283
0.0018 171 0.000250
0.0018 172 0.000250
0.0018 173 0.000550
0.0018 174 0.000350
0.0018 175 0.000100
0.0018 176 0.000100
0.0018 177 0.000133
0.0018 178 0.000083
0.0018 179 0.000150
0.0018 180 0.000117
0.0018 181 0.000133
0.0018 182 0.000083
0.0018 183 0.000150
0.0018 184 0.000083
0.0018 185 0.000300
0.0018 186 0.001000
0.0018 187 0.000200
0.0018 188 0.000083
0.0018 189 0.000083
0.0018 190 0.000283
0.0018 191 0.000133
0.0018 192 0.000033
0.0018 193 0.000050
0.0018 194 0.000050
0.0018 195 0.000067
0.0018 196 0.000050
0.0018 197 0.000033
0.0018 198 0.000133
0.0018 199 0.000250
0.0018 200 0.000050
0.0018 201 0.000033
0.0018 202 0.000017
0.0018 203 0.000017
0.0018 204 0.000050
0.0018 205 0.000017
0.0018 206 0.000100
0.0018 207 0.000000
0.0018 208 0.000033
0.0018 209 0.000050
0.0018 210 0.000067
0.0018 211 0.000133
0.0018 212 0.000067
0.0018 213 0.000050
0.0018 214 0.000033
0.0018 215 0.000033
0.0018 216 0.000033
0.0018 217 0.000050
0.0018 218 0.000050
0.0018 219 0.000033
0.0018 220 0.000067
0.0018 221 0.000517
0.0018 222 0.000083
0.0018 223 0.000050
0.0018 224 0.000083
0.0018 225 0.000017
0.0018 226 0.000067
0.0018 227 0.000117
0.0018 228 0.000133
0.0018 229 0.000083
0.0018 230 0.000067
0.0018 231 0.000083
0.0018 232 0.000050
0.0018 233 0.000083
0.0018 234 0.000083
0.0018 235 0.000067
0.0018 236 0.000017
0.0018 237 0.000050
0.0018 238 0.000067
0.0018 239 0.000017
0.0018 240 0.000067
0.0018 241 0.000067
0.0018 242 0.000117
0.0018 243 0.000050
0.0018 244 0.000083
0.0018 245 0.000067
0.0018 246 0.000050
0.0018 247 0.000033
0.0018 248 0.000050
0.0018 249 0.000033
0.0018 250 0.000083
0.0018 251 0.000083
0.0018 252 0.000167
0.0018 253 0.000183
0.0018 254 0.000133
0.0018 255 0.000100
0.0018 256 0.000100
0.0018 257 0.000283
0.0018 258 0.000100
0.0018 259 0.000033
0.0018 260 0.000017
0.0018 261 0.000183
0.0018 262 0.000417
0.0018 263 0.000167
0.0018 264 0.000250
0.0018 265 0.000183
0.0018 266 0.000350
0.0018 267 0.000250
0.0018 268 0.000250
0.0018 269 0.000183
0.0018 270 0.000083
0.0018 271 0.000117
0.0018 272 0.000167
0.0018 273 0.000067
0.0018 274 0.000050
0.0018 275 0.000117
0.0018 276 0.000650
0.0018 277 0.000400
0.0018 278 0.000100
0.0018 279 0.000083
0.0018 280 0.000083
0.0018 281 0.000083
0.0018 282 0.000133
0.0018 283 0.000083
0.0018 284 0.000117
0.0018 285 0.000100
0.0018 286 0.000050
0.0018 287 0.000017
0.0018 288 0.000033
0.0018 289 0.000067
0.0018 290 0.000050
0.0018 291 0.000050
0.0018 292 0.000033
0.0018 293 0.000067
0.0018 294 0.000033
0.0018 295 0.000067
0.0018 296 0.000033
0.0018 297 0.000033
0.0018 298 0.000083
0.0018 299 0.000083
0.0018 300 0.000050
0.0018 301 0.000017
0.0018 302 0.000083
0.0018 303 0.000083
0.0018 304 0.000050
0.0018 305 0.000050
0.0018 306 0.000067
0.0018 307 0.000183
0.0018 308 0.000050
0.0018 309 0.000033
0.0018 310 0.000150
0.0018 311 0.000200
0.0018 312 0.000167
0.0018 313 0.000183
0.0018 314 0.000383
0.0018 315 0.000900
0.0018 316 0.000250
0.0018 317 0.000067
0.0018 318 0.000050
0.0018 319 0.000133
0.0018 320 0.000100
0.0018 321 0.000100
0.0018 322 0.000167
0.0018 323 0.000083
0.0018 324 0.000067
0.0018 325 0.000050
0.0018 326 0.000050
0.0018 327 0.000100
0.0018 328 0.000050
0.0018 329 0.000133
0.0018 330 0.000267
0.0018 331 0.000067
0.0018 332 0.000017
0.0018 333 0.000000
0.0018 334 0.000083
0.0018 335 0.000083
0.0018 336 0.000150
0.0018 337 0.000200
0.0018 338 0.000267
0.0018 339 0.000133
0.0018 340 0.000083
0.0018 341 0.000017
0.0018 342 0.000017
0.0018 343 0.000050
0.0018 344 0.000000
0.0018 345 0.000100
0.0018 346 0.000050
0.0018 347 0.000033
0.0018 348 0.000033
0.0018 349 0.000150
0.0018 350 0.000150
0.0018 351 0.000083
0.0018 352 0.000100
0.0018 353 0.000150
0.0018 354 0.000033
0.0018 355 0.000067
0.0018 356 0.000100
0.0018 357 0.000083
0.0018 358 0.000067
0.0018 359 0.000100
0.0018 360 0.000017
0.0018 361 0.000067
0.0018 362 0.000133
0.0018 363 0.000400
0.0018 364 0.000017
0.0018 365 0.000050
0.0018 366 0.000033
0.0018 367 0.000000
0.0018 368 0.000067
0.0018 369 0.000083
0.0018 370 0.000050
0.0018 371 0.000067
0.0018 372 0.000067
0.0018 373 0.000033
0.0018 374 0.000017
0.0018 375 0.000067
0.0018 376 0.000100
0.0018 377 0.000117
0.0018 378 0.000100
0.0018 379 0.000083
0.0018 380 0.000083
0.0018 381 0.000067
0.0018 382 0.000117
0.0018 383 0.000017
0.0018 384 0.000050
0.0018 385 0.000050
0.0018 386 0.000117
0.0018 387 0.000233
0.0018 388 0.000133
0.0018 389 0.000417
0.0018 390 0.000117
0.0018 391 0.000050
0.0018 392 0.000083
0.0018 393 0.000100
0.0018 394 0.000033
0.0018 395 0.000133
0.0018 396 0.000000
0.0018 397 0.000067
0.0018 398 0.000133
0.0018 399 0.000067
0.0018 400 0.000067
0.0018 401 0.000050
0.0018 402 0.000033
0.0018 403 0.000033
0.0018 404 0.000067
0.0018 405 0.000083
0.0018 406 0.000033
0.0018 407 0.000100
0.0018 408 0.000033
0.0018 409 0.000033
0.0018 410 0.000200
0.0018 411 0.000033
0.0018 412 0.000033
0.0018 413 0.000033
0.0018 414 0.000000
0.0018 415 0.000200
0.0018 416 0.000350
0.0018 417 0.000067
0.0018 418 0.000150
0.0018 419 0.000017
0.0018 420 0.000100
0.0018 421 0.000000
0.0018 422 0.000017
0.0018 423 0.000017
0.0018 424 0.000033
0.0018 425 0.000050
0.0018 426 0.000033
0.0018 427 0.000150
0.0018 428 0.000183
0.0018 429 0.000650
0.0018 430 0.000067
0.0018 431 0.000050
0.0018 432 0.000083
0.0018 433 0.000033
0.0018 434 0.000050
0.0018 435 0.000017
0.0018 436 0.000033
0.0018 437 0.000050
0.0018 438 0.000017
0.0018 439 0.000083
0.0018 440 0.000317
0.0018 441 0.000183
0.0018 442 0.000100
0.0018 443 0.000083
0.0018 444 0.000100
0.0018 445 0.000100
0.0018 446 0.000117
0.0018 447 0.000183
0.0018 448 0.000067
0.0018 449 0.000067
0.0018 450 0.000500
0.0018 451 0.000083
0.0018 452 0.000050
0.0018 453 0.000067
0.0018 454 0.000083
0.0018 455 0.000117
0.0018 456 0.000067
0.0018 457 0.000033
0.0018 458 0.000050
0.0018 459 0.000083
0.0018 460 0.000067
0.0018 461 0.000067
0.0018 462 0.000000
0.0018 463 0.000050
0.0018 464 0.000067
0.0018 465 0.000417
0.0018 466 0.000183
0.0018 467 0.000100
0.0018 468 0.000050
0.0018 469 0.000100
0.0018 470 0.000117
0.0018 471 0.000117
0.0018 472 0.000000
0.0018 473 0.000050
0.0018 474 0.000050
0.0018 475 0.000083
0.0018 476 0.000150
0.0018 477 0.000100
0.0018 478 0.000017
0.0018 479 0.000033
0.0018 480 0.000100
0.0018 481 0.000183
0.0018 482 0.000117
0.0018 483 0.000150
0.0018 484 0.000033
0.0018 485 0.000000
0.0018 486 0.000050
0.0018 487 0.000000
0.0018 488 0.000117
0.0018 489 0.000517
0.0018 490 0.000133
0.0018 491 0.000100
0.0018 492 0.000050
0.0018 493 0.000033
0.0018 494 0.000050
0.0018 495 0.000000
0.0018 496 0.000000
0.0018 497 0.000017
0.0018 498 0.000050
0.0018 499 0.000000
0.0018 500 0.000017
0.0018 501 0.000033
0.0018 502 0.000033
0.0018 503 0.000017
0.0018 504 0.000000
0.0018 505 0.000050
0.0018 506 0.000017
0.0018 507 0.000033
0.0018 508 0.000083
0.0018 509 0.000567
0.0018 510 0.000200
0.0018 511 0.000000
0.0018 512 0.000017
0.0018 513 0.000017
0.0018 514 0.000067
0.0018 515 0.000017
0.0018 516 0.000000
0.0018 517 0.000050
0.0018 518 0.000050
0.0018 519 0.000017
0.0018 520 0.000017
0.0018 521 0.000033
0.0018 522 0.000083
0.0018 523 0.000050
0.0018 524 0.000133
0.0018 525 0.000050
0.0018 526 0.000100
0.0018 527 0.000050
0.0018 528 0.000033
0.0018 529 0.000033
0.0018 530 0.000000
0.0018 531 0.000017
0.0018 532 0.000017
0.0018 533 0.000067
0.0018 534 0.000050
0.0018 535 0.000033
0.0018 536 0.000067
0.0018 537 0.000067
0.0018 538 0.000050
0.0018 539 0.000083
0.0018 540 0.000017
0.0018 541 0.000000
0.0018 542 0.000017
0.0018 543 0.000017
0.0018 544 0.000000
0.0018 545 0.000067
0.0018 546 0.000000
0.0018 547 0.000000
0.0018 548 0.000050
0.0018 549 0.000033
0.0018 550 0.000017
0.0018 551 0.000033
0.0018 552 0.000017
0.0018 553 0.000100
0.0018 554 0.000000
0.0018 555 0.000050
0.0018 556 0.000017
0.0018 557 0.000000
0.0018 558 0.000050
0.0018 559 0.000050
0.0018 560 0.000050
0.0018 561 0.000033
0.0018 562 0.000017
0.0018 563 0.000067
0.0018 564 0.000017
0.0018 565 0.000083
0.0018 566 0.000017
0.0018 567 0.000050
0.0018 568 0.000067
0.0018 569 0.000050
0.0018 570 0.000017
0.0018 571 0.000000
0.0018 572 0.000083
0.0018 573 0.000033
0.0018 574 0.000067
0.0018 575 0.000050
0.0018 576 0.000083
0.0018 577 0.000083
0.0018 578 0.000017
0.0018 579 0.000067
0.0018 580 0.000033
0.0018 581 0.000017
0.0018 582 0.000033
0.0018 583 0.000067
0.0018 584 0.000050
0.0018 585 0.000050
0.0018 586 0.000083
0.0018 587 0.000033
0.0018 588 0.000050
0.0018 589 0.000200
0.0018 590 0.000100
0.0018 591 0.000117
0.0018 592 0.000117
0.0018 593 0.000017
0.0018 594 0.000017
0.0018 595 0.000033
0.0018 596 0.000017
0.0018 597 0.000017
0.0018 598 0.000000
0.0018 599 0.000050
0.0018 600 0.000017
0.0018 601 0.000033
0.0018 602 0.000050
0.0018 603 0.000050
0.0018 604 0.000033
0.0018 605 0.000050
0.0018 606 0.000067
0.0018 607 0.000033
0.0018 608 0.000083
0.0018 609 0.000033
0.0018 610 0.000017
0.0018 611 0.000050
0.0018 612 0.000017
0.0018 613 0.000017
0.0018 614 0.000033
0.0018 615 0.000000
0.0018 616 0.000017
0.0018 617 0.000067
0.0018 618 0.000017
0.0018 619 0.000033
0.0018 620 0.000033
0.0018 621 0.000033
0.0018 622 0.000017
0.0018 623 0.000033
0.0018 624 0.000017
0.0018 625 0.000000
0.0018 626 0.000017
0.0018 627 0.000017
0.0018 628 0.000000
0.0018 629 0.000017
0.0018 630 0.000033
0.0018 631 0.000050
0.0018 632 0.000050
0.0018 633 0.000083
0.0018 634 0.000233
0.0018 635 0.000433
0.0018 636 0.000183
0.0018 637 0.000083
0.0018 638 0.000050
0.0018 639 0.000067
0.0018 640 0.000017
0.0018 641 0.000033
0.0018 642 0.000083
0.0018 643 0.000017
0.0018 644 0.000017
0.0018 645 0.000017
0.0018 646 0.000017
0.0018 647 0.000017
0.0018 648 0.000017
0.0018 649 0.000050
0.0018 650 0.000017
0.0018 651 0.000017
0.0018 652 0.000067
0.0018 653 0.000050
0.0018 654 0.000033
0.0018 655 0.000017
0.0018 656 0.000067
0.0018 657 0.000017
0.0018 658 0.000033
0.0018 659 0.000033
0.0018 660 0.000133
0.0018 661 0.000133
0.0018 662 0.000017
0.0018 663 0.000067
0.0018 664 0.000517
0.0018 665 0.000250
0.0018 666 0.000100
0.0018 667 0.000000
0.0018 668 0.000067
0.0018 669 0.000050
0.0018 670 0.000000
0.0018 671 0.000050
0.0018 672 0.000033
0.0018 673 0.000017
0.0018 674 0.000050
0.0018 675 0.000017
0.0018 676 0.000067
0.0018 677 0.000033
0.0018 678 0.000017
0.0018 679 0.000033
0.0018 680 0.000083
0.0018 681 0.000050
0.0018 682 0.000017
0.0018 683 0.000100
0.0018 684 0.000117
0.0018 685 0.000017
0.0018 686 0.000033
0.0018 687 0.000067
0.0018 688 0.000350
0.0018 689 0.000100
0.0018 690 0.000033
0.0018 691 0.000050
0.0018 692 0.000050
0.0018 693 0.000067
0.0018 694 0.000117
0.0018 695 0.000050
0.0018 696 0.000067
0.0018 697 0.000033
0.0018 698 0.000033
0.0018 699 0.000100
0.0018 700 0.000200
0.0018 701 0.000250
0.0018 702 0.000100
0.0018 703 0.000050
0.0018 704 0.000067
0.0018 705 0.000067
0.0018 706 0.000117
0.0018 707 0.000133
0.0018 708 0.000133
0.0018 709 0.000150
0.0018 710 0.000217
0.0018 711 0.000483
0.0018 712 0.000133
0.0018 713 0.000100
0.0018 714 0.000083
0.0018 715 0.000083
0.0018 716 0.000150
0.0018 717 0.000200
0.0018 718 0.000067
0.0018 719 0.000050
0.0018 720 0.000117
0.0018 721 0.000100
0.0018 722 0.000167
0.0018 723 0.000083
0.0018 724 0.000050
0.0018 725 0.000017
0.0018 726 0.000067
0.0018 727 0.000133
0.0018 728 0.000100
0.0018 729 0.000167
0.0018 730 0.000183
0.0018 731 0.000100
0.0018 732 0.000033
0.0018 733 0.000017
0.0018 734 0.000100
0.0018 735 0.000100
0.0018 736 0.000133
0.0018 737 0.000100
0.0018 738 0.000133
0.0018 739 0.000050
0.0018 740 0.000167
0.0018 741 0.000050
0.0018 742 0.000050
0.0018 743 0.000283
0.0018 744 0.000100
0.0018 745 0.000017
0.0018 746 0.000100
0.0018 747 0.000067
0.0018 748 0.000050
0.0018 749 0.000050
0.0018 750 0.000067
0.0018 751 0.000017
0.0018 752 0.000033
0.0018 753 0.000050
0.0018 754 0.000050
0.0018 755 0.000067
0.0018 756 0.000067
0.0018 757 0.000117
0.0018 758 0.000583
0.0018 759 0.000183
0.0018 760 0.000100
0.0018 761 0.000000
0.0018 762 0.000033
0.0018 763 0.000000
0.0018 764 0.000050
0.0018 765 0.000200
0.0018 766 0.000000
0.0018 767 0.000100
0.0018 768 0.000033
0.0018 769 0.000067
0.0018 770 0.000067
0.0018 771 0.000067
0.0018 772 0.000350
0.0018 773 0.000133
0.0018 774 0.000017
0.0018 775 0.000133
0.0018 776 0.000133
0.0018 777 0.000117
0.0018 778 0.000083
0.0018 779 0.000200
0.0018 780 0.000117
0.0018 781 0.000117
0.0018 782 0.000133
0.0018 783 0.000183
0.0018 784 0.000367
0.0018 785 0.000317
0.0018 786 0.000217
0.0018 787 0.000033
0.0018 788 0.000100
0.0018 789 0.000083
0.0018 790 0.000133
0.0018 791 0.000083
0.0018 792 0.000183
0.0018 793 0.000100
0.0018 794 0.000033
0.0018 795 0.000067
0.0018 796 0.000033
0.0018 797 0.000067
0.0018 798 0.000083
0.0018 799 0.000017
0.0018 800 0.000033
0.0018 801 0.000167
0.0018 802 0.000033
0.0018 803 0.000083
0.0018 804 0.000033
0.0018 805 0.000083
0.0018 806 0.000033
0.0018 807 0.000017
0.0018 808 0.000050
0.0018 809 0.000083
0.0018 810 0.000183
0.0018 811 0.000050
0.0018 812 0.000050
0.0018 813 0.000017
0.0018 814 0.000017
0.0018 815 0.000017
0.0018 816 0.000033
0.0018 817 0.000133
0.0018 818 0.000033
0.0018 819 0.000050
0.0018 820 0.000067
0.0018 821 0.000067
0.0018 822 0.000133
0.0018 823 0.000083
0.0018 824 0.000067
0.0018 825 0.000067
0.0018 826 0.000083
0.0018 827 0.000067
0.0018 828 0.000050
0.0018 829 0.000100
0.0018 830 0.000083
0.0018 831 0.000067
0.0018 832 0.000033
0.0018 833 0.000050
0.0018 834 0.000150
0.0018 835 0.000133
0.0018 836 0.000150
0.0018 837 0.000133
0.0018 838 0.000150
0.0018 839 0.000217
0.0018 840 0.000000
0.0018 841 0.000000
0.0018 842 0.000067
0.0018 843 0.000150
0.0018 844 0.000083
0.0018 845 0.000133
0.0018 846 0.000100
0.0018 847 0.000050
0.0018 848 0.000033
0.0018 849 0.000033
0.0018 850 0.000067
0.0018 851 0.000050
0.0018 852 0.000083
0.0018 853 0.000033
0.0018 854 0.000050
0.0018 855 0.000067
0.0018 856 0.000050
0.0018 857 0.000017
0.0018 858 0.000167
0.0018 859 0.000033
0.0018 860 0.000083
0.0018 861 0.000050
0.0018 862 0.000150
0.0018 863 0.000050
0.0018 864 0.000033
0.0018 865 0.000033
0.0018 866 0.000133
0.0018 867 0.000117
0.0018 868 0.000050
0.0018 869 0.000283
0.0018 870 0.000200
0.0018 871 0.000117
0.0018 872 0.000167
0.0018 873 0.000100
0.0018 874 0.000333
0.0018 875 0.000133
0.0018 876 0.000067
0.0018 877 0.000133
0.0018 878 0.000250
0.0018 879 0.000150
0.0018 880 0.000067
0.0018 881 0.000033
0.0018 882 0.000017
0.0018 883 0.000100
0.0018 884 0.000050
0.0018 885 0.000000
0.0018 886 0.000050
0.0018 887 0.000017
0.0018 888 0.000050
0.0018 889 0.000183
0.0018 890 0.000033
0.0018 891 0.000050
0.0018 892 0.000100
0.0018 893 0.000050
0.0018 894 0.000050
0.0018 895 0.000017
0.0018 896 0.000067
0.0018 897 0.000050
0.0018 898 0.000050
0.0018 899 0.000017
0.0018 900 0.000050
0.0018 901 0.000183
0.0018 902 0.000133
0.0018 903 0.000083
0.0018 904 0.000100
0.0018 905 0.000100
0.0018 906 0.000017
0.0018 907 0.000017
0.0018 908 0.000017
0.0018 909 0.000017
0.0018 910 0.000067
0.0018 911 0.000067
0.0018 912 0.000200
0.0018 913 0.000533
0.0018 914 0.000133
0.0018 915 0.000117
0.0018 916 0.000067
0.0018 917 0.000067
0.0018 918 0.000050
0.0018 919 0.000050
0.0018 920 0.000033
0.0018 921 0.000033
0.0018 922 0.000067
0.0018 923 0.000050
0.0018 924 0.000100
0.0018 925 0.000083
0.0018 926 0.000017
0.0018 927 0.000033
0.0018 928 0.000000
0.0018 929 0.000050
0.0018 930 0.000083
0.0018 931 0.000067
0.0018 932 0.000017
0.0018 933 0.000083
0.0018 934 0.000033
0.0018 935 0.000117
0.0018 936 0.000117
0.0018 937 0.000150
0.0018 938 0.000067
0.0018 939 0.000117
0.0018 940 0.000100
0.0018 941 0.000133
0.0018 942 0.000150
0.0018 943 0.000217
0.0018 944 0.000150
0.0018 945 0.000083
0.0018 946 0.000017
0.0018 947 0.000017
0.0018 948 0.000067
0.0018 949 0.000083
0.0018 950 0.000067
0.0018 951 0.000067
0.0018 952 0.000033
0.0018 953 0.000067
0.0018 954 0.000083
0.0018 955 0.000050
0.0018 956 0.000283
0.0018 957 0.000333
0.0018 958 0.000300
0.0018 959 0.000133
0.0018 960 0.000117
0.0018 961 0.000117
0.0018 962 0.000083
0.0018 963 0.000133
0.0018 964 0.000183
0.0018 965 0.000133
0.0018 966 0.000150
0.0018 967 0.000117
0.0018 968 0.000083
0.0018 969 0.000017
0.0018 970 0.000067
0.0018 971 0.000050
0.0018 972 0.000033
0.0018 973 0.000050
0.0018 974 0.000100
0.0018 975 0.000167
0.0018 976 0.000167
0.0018 977 0.000133
0.0018 978 0.000050
0.0018 979 0.000133
0.0018 980 0.000067
0.0018 981 0.000050
0.0018 982 0.000117
0.0018 983 0.000083
0.0018 984 0.000033
0.0018 985 0.000100
0.0018 986 0.000067
0.0018 987 0.000100
0.0018 988 0.000067
0.0018 989 0.000067
0.0018 990 0.000083
0.0018 991 0.000033
0.0018 992 0.000033
0.0018 993 0.000100
0.0018 994 0.000050
0.0018 995 0.000033
0.0018 996 0.000000
0.0018 997 0.000033
0.0018 998 0.000067
0.0018 999 0.000083
0.0018 1000 0.000050
0.0018 1001 0.000033
0.0018 1002 0.000033
0.0018 1003 0.000017
0.0018 1004 0.000100
0.0018 1005 0.000033
0.0018 1006 0.000067
0.0018 1007 0.000033
0.0018 1008 0.000017
0.0018 1009 0.000050
0.0018 1010 0.000033
0.0018 1011 0.000050
0.0018 1012 0.000033
0.0018 1013 0.000133
0.0018 1014 0.000067
0.0018 1015 0.000067
0.0018 1016 0.000033
0.0018 1017 0.000067
0.0018 1018 0.000100
0.0018 1019 0.000233
0.0018 1020 0.000933
0.0018 1021 0.000833
0.0018 1022 0.000083
0.0018 1023 0.000067
0.0018 1024 0.000050
0.0018 1025 0.000050
0.0018 1026 0.000017
0.0018 1027 0.000050
0.0018 1028 0.000033
0.0018 1029 0.000067
0.0018 1030 0.000117
0.0018 1031 0.000067
0.0018 1032 0.000050
0.0018 1033 0.000033
0.0018 1034 0.000033
0.0018 1035 0.000033
0.0018 1036 0.000117
0.0018 1037 0.000033
0.0018 1038 0.000083
0.0018 1039 0.000700
0.0018 1040 0.000383
0.0018 1041 0.000033
0.0018 1042 0.000100
0.0018 1043 0.000083
0.0018 1044 0.000067
0.0018 1045 0.000050
0.0018 1046 0.000033
0.0018 1047 0.000050
0.0018 1048 0.000033
0.0018 1049 0.000033
0.0018 1050 0.000033
0.0018 1051 0.000017
0.0018 1052 0.000033
0.0018 1053 0.000050
0.0018 1054 0.000033
0.0018 1055 0.000050
0.0018 1056 0.000050
0.0018 1057 0.000017
0.0018 1058 0.000033
0.0018 1059 0.000033
0.0018 1060 0.000033
0.0018 1061 0.000033
0.0018 1062 0.000033
0.0018 1063 0.000000
0.0018 1064 0.000033
0.0018 1065 0.000033
0.0018 1066 0.000033
0.0018 1067 0.000100
0.0018 1068 0.000083
0.0018 1069 0.000033
0.0018 1070 0.000067
0.0018 1071 0.000017
0.0018 1072 0.000033
0.0018 1073 0.000017
0.0018 1074 0.000067
0.0018 1075 0.000017
0.0018 1076 0.000050
0.0018 1077 0.000050
0.0018 1078 0.000083
0.0018 1079 0.000083
0.0018 1080 0.000033
0.0018 1081 0.000000
0.0018 1082 0.000033
0.0018 1083 0.000050
0.0018 1084 0.000083
0.0018 1085 0.000183
0.0018 1086 0.000800
0.0018 1087 0.000683
0.0018 1088 0.000683
0.0018 1089 0.000083
0.0018 1090 0.000050
0.0018 1091 0.000033
0.0018 1092 0.000067
0.0018 1093 0.000050
0.0018 1094 0.000050
0.0018 1095 0.000133
0.0018 1096 0.000233
0.0018 1097 0.000133
0.0018 1098 0.000033
0.0018 1099 0.000183
0.0018 1100 0.000033
0.0018 1101 0.000017
0.0018 1102 0.000017
0.0018 1103 0.000017
0.0018 1104 0.000033
0.0018 1105 0.000033
0.0018 1106 0.000600
0.0018 1107 0.000133
0.0018 1108 0.000100
0.0018 1109 0.000050
0.0018 1110 0.000017
0.0018 1111 0.000133
0.0018 1112 0.000117
0.0018 1113 0.000100
0.0018 1114 0.000067
0.0018 1115 0.000050
0.0018 1116 0.000017
0.0018 1117 0.000000
0.0018 1118 0.000000
0.0018 1119 0.000033
0.0018 1120 0.000033
0.0018 1121 0.000017
0.0018 1122 0.000050
0.0018 1123 0.000050
0.0018 1124 0.000050
0.0018 1125 0.000033
0.0018 1126 0.000050
0.0018 1127 0.000033
0.0018 1128 0.000000
0.0018 1129 0.000000
0.0018 1130 0.000017
0.0018 1131 0.000017
0.0018 1132 0.000033
0.0018 1133 0.000000
0.0018 1134 0.000083
0.0018 1135 0.000050
0.0018 1136 0.000050
0.0018 1137 0.000050
0.0018 1138 0.000050
0.0018 1139 0.000100
0.0018 1140 0.000233
0.0018 1141 0.000133
0.0018 1142 0.000083
0.0018 1143 0.000017
0.0018 1144 0.000050
0.0018 1145 0.000033
0.0018 1146 0.000033
0.0018 1147 0.000100
0.0018 1148 0.000033
0.0018 1149 0.000033
0.0018 1150 0.000050
0.0018 1151 0.000050
0.0018 1152 0.000083
0.0018 1153 0.000000
0.0018 1154 0.000033
0.0018 1155 0.000017
0.0018 1156 0.000033
0.0018 1157 0.000083
0.0018 1158 0.000067
0.0018 1159 0.000033
0.0018 1160 0.000033
0.0018 1161 0.000050
0.0018 1162 0.000067
0.0018 1163 0.000100
0.0018 1164 0.000100
0.0018 1165 0.000067
0.0018 1166 0.000017
0.0018 1167 0.000017
0.0018 1168 0.000033
0.0018 1169 0.000033
0.0018 1170 0.000017
0.0018 1171 0.000033
0.0018 1172 0.000000
0.0018 1173 0.000050
0.0018 1174 0.000050
0.0018 1175 0.000067
0.0018 1176 0.000000
0.0018 1177 0.000017
0.0018 1178 0.000000
0.0018 1179 0.000017
0.0018 1180 0.000017
0.0018 1181 0.000017
0.0018 1182 0.000000
0.0018 1183 0.000017
0.0018 1184 0.000033
0.0018 1185 0.000050
0.0018 1186 0.000017
0.0018 1187 0.000033
0.0018 1188 0.000050
0.0018 1189 0.000067
0.0018 1190 0.000017
0.0018 1191 0.000033
0.0018 1192 0.000017
0.0018 1193 0.000017
0.0018 1194 0.000033
0.0018 1195 0.000033
0.0018 1196 0.000017
0.0018 1197 0.000017
0.0018 1198 0.000050
0.0018 1199 0.000050
0.0018 1200 0.000033
0.0018 1201 0.000033
0.0018 1202 0.000017
0.0018 1203 0.000033
0.0018 1204 0.000033
0.0018 1205 0.000067
0.0018 1206 0.000000
0.0018 1207 0.000000
0.0018 1208 0.000000
0.0018 1209 0.000017
0.0018 1210 0.000000
0.0018 1211 0.000000
0.0018 1212 0.000000
0.0018 1213 0.000000
0.0018 1214 0.000000
0.0018 1215 0.000033
0.0018 1216 0.000050
0.0018 1217 0.000033
0.0018 1218 0.000017
0.0018 1219 0.000017
0.0018 1220 0.000033
0.0018 1221 0.000033
0.0018 1222 0.000017
0.0018 1223 0.000000
0.0018 1224 0.000017
0.0018 1225 0.000017
0.0018 1226 0.000000
0.0018 1227 0.000033
0.0018 1228 0.000050
0.0018 1229 0.000083
0.0018 1230 0.000033
0.0018 1231 0.000033
0.0018 1232 0.000050
0.0018 1233 0.000067
0.0018 1234 0.000067
0.0018 1235 0.000050
0.0018 1236 0.000050
0.0018 1237 0.000017
0.0018 1238 0.000017
0.0018 1239 0.000017
0.0018 1240 0.000050
0.0018 1241 0.000017
0.0018 1242 0.000050
0.0018 1243 0.000033
0.0018 1244 0.000033
0.0018 1245 0.000033
0.0018 1246 0.000000
0.0018 1247 0.000033
0.0018 1248 0.000083
0.0018 1249 0.000000
0.002 0 0.007583
0.002 1 0.008517
0.002 2 0.010850
0.002 3 0.013350
0.002 4 0.011050
0.002 5 0.017833
0.002 6 0.021000
0.002 7 0.030867
0.002 8 0.075233
0.002 9 0.325250
0.002 10 0.000000
0.002 11 0.325183
0.002 12 0.069100
0.002 13 0.029083
0.002 14 0.010750
0.002 15 0.011583
0.002 16 0.013350
0.002 17 0.011100
0.002 18 0.007267
0.002 19 0.008650
0.002 20 0.009667
0.002 21 0.005750
0.002 22 0.006933
0.002 23 0.003817
0.002 24 0.002183
0.002 25 0.004117
0.002 26 0.003933
0.002 27 0.002200
0.002 28 0.001700
0.002 29 0.002467
0.002 30 0.001117
0.002 31 0.001533
0.002 32 0.001050
0.002 33 0.000450
0.002 34 0.000550
0.002 35 0.000417
0.002 36 0.000383
0.002 37 0.000300
0.002 38 0.000233
0.002 39 0.000250
0.002 40 0.000300
0.002 41 0.000350
0.002 42 0.000300
0.002 43 0.000183
0.002 44 0.000300
0.002 45 0.000833
0.002 46 0.000683
0.002 47 0.001233
0.002 48 0.000417
0.002 49 0.000483
0.002 50 0.000167
0.002 51 0.000233
0.002 52 0.000267
0.002 53 0.000367
0.002 54 0.000267
0.002 55 0.000300
0.002 56 0.000317
0.002 57 0.000383
0.002 58 0.000867
0.002 59 0.000450
0.002 60 0.000383
0.002 61 0.000267
0.002 62 0.000267
0.002 63 0.000317
0.002 64 0.000233
0.002 65 0.000100
0.002 66 0.000233
0.002 67 0.000333
0.002 68 0.000117
0.002 69 0.000133
0.002 70 0.000100
0.002 71 0.000200
0.002 72 0.000100
0.002 73 0.000233
0.002 74 0.000300
0.002 75 0.000183
0.002 76 0.000267
0.002 77 0.000200
0.002 78 0.000233
0.002 79 0.000167
0.002 80 0.000583
0.002 81 0.000267
0.002 82 0.000333
0.002 83 0.000150
0.002 84 0.000250
0.002 85 0.000033
0.002 86 0.000117
0.002 87 0.000200
0.002 88 0.000167
0.002 89 0.000183
0.002 90 0.000183
0.002 91 0.000283
0.002 92 0.000267
0.002 93 0.000067
0.002 94 0.000083
0.002 95 0.000217
0.002 96 0.000100
0.002 97 0.000117
0.002 98 0.000167
0.002 99 0.000117
0.002 100 0.000100
0.002 101 0.000200
0.002 102 0.000367
0.002 103 0.000183
0.002 104 0.000100
0.002 105 0.000200
0.002 106 0.000300
0.002 107 0.000233
0.002 108 0.000117
0.002 109 0.000167
0.002 110 0.000267
0.002 111 0.000383
0.002 112 0.000983
0.002 113 0.000567
0.002 114 0.000150
0.002 115 0.000217
0.002 116 0.000133
0.002 117 0.000200
0.002 118 0.000983
0.002 119 0.000483
0.002 120 0.000350
0.002 121 0.000217
0.002 122 0.000150
0.002 123 0.000083
0.002 124 0.000100
0.002 125 0.000100
0.002 126 0.000117
0.002 127 0.000283
0.002 128 0.000250
0.002 129 0.000133
0.002 130 0.000117
0.002 131 0.000033
0.002 132 0.000133
0.002 133 0.000167
0.002 134 0.000150
0.002 135 0.000117
0.002 136 0.000150
0.002 137 0.000150
0.002 138 0.000100
0.002 139 0.000100
0.002 140 0.000033
0.002 141 0.000067
0.002 142 0.000083
0.002 143 0.000133
0.002 144 0.000083
0.002 145 0.000133
0.002 146 0.000117
0.002 147 0.000083
0.002 148 0.000100
0.002 149 0.000050
0.002 150 0.000083
0.002 151 0.000400
0.002 152 0.000117
0.002 153 0.000133
0.002 154 0.000100
0.002 155 0.000433
0.002 156 0.000650
0.002 157 0.000267
0.002 158 0.000267
0.002 159 0.000067
0.002 160 0.000100
0.002 161 0.000117
0.002 162 0.000017
0.002 163 0.000050
0.002 164 0.000183
0.002 165 0.000083
0.002 166 0.000200
0.002 167 0.000167
0.002 168 0.000183
0.002 169 0.000133
0.002 170 0.000150
0.002 171 0.000067
0.002 172 0.000150
0.002 173 0.000117
0.002 174 0.000150
0.002 175 0.000383
0.002 176 0.000133
0.002 177 0.000100
0.002 178 0.000183
0.002 179 0.000117
0.002 180 0.000083
0.002 181 0.000150
0.002 182 0.000167
0.002 183 0.000250
0.002 184 0.000083
0.002 185 0.000067
0.002 186 0.000100
0.002 187 0.000067
0.002 188 0.000067
0.002 189 0.000217
0.002 190 0.000567
0.002 191 0.000233
0.002 192 0.000067
0.002 193 0.000100
0.002 194 0.000050
0.002 195 0.000050
0.002 196 0.000033
0.002 197 0.000067
0.002 198 0.000017
0.002 199 0.000150
0.002 200 0.000150
0.002 201 0.000050
0.002 202 0.000167
0.002 203 0.000033
0.002 204 0.000050
0.002 205 0.000100
0.002 206 0.000050
0.002 207 0.000067
0.002 208 0.000067
0.002 209 0.000083
0.002 210 0.000100
0.002 211 0.000000
0.002 212 0.000083
0.002 213 0.000083
0.002 214 0.000067
0.002 215 0.000100
0.002 216 0.000117
0.002 217 0.000033
0.002 218 0.000050
0.002 219 0.000117
0.002 220 0.000083
0.002 221 0.000183
0.002 222 0.000083
0.002 223 0.000067
0.002 224 0.000067
0.002 225 0.000067
0.002 226 0.000083
0.002 227 0.000183
0.002 228 0.000150
0.002 229 0.000117
0.002 230 0.000033
0.002 231 0.000067
0.002 232 0.000083
0.002 233 0.000033
0.002 234 0.000117
0.002 235 0.000033
0.002 236 0.000033
0.002 237 0.000050
0.002 238 0.000067
0.002 239 0.000083
0.002 240 0.000083
0.002 241 0.000017
0.002 242 0.000133
0.002 243 0.000133
0.002 244 0.000100
0.002 245 0.000067
0.002 246 0.000067
0.002 247 0.000050
0.002 248 0.000083
0.002 249 0.000033
0.002 250 0.000133
0.002 251 0.000083
0.002 252 0.000167
0.002 253 0.000450
0.002 254 0.000950
0.002 255 0.000133
0.002 256 0.000083
0.002 257 0.000083
0.002 258 0.000100
0.002 259 0.000050
0.002 260 0.000050
0.002 261 0.000083
0.002 262 0.000167
0.002 263 0.000300
0.002 264 0.001133
0.002 265 0.000233
0.002 266 0.000200
0.002 267 0.000117
0.002 268 0.000133
0.002 269 0.000050
0.002 270 0.000133
0.002 271 0.000117
0.002 272 0.000083
0.002 273 0.000083
0.002 274 0.000150
0.002 275 0.000167
0.002 276 0.000133
0.002 277 0.000067
0.002 278 0.000083
0.002 279 0.000067
0.002 280 0.000183
0.002 281 0.000183
0.002 282 0.000150
0.002 283 0.000067
0.002 284 0.000117
0.002 285 0.000000
0.002 286 0.000067
0.002 287 0.000033
0.002 288 0.000017
0.002 289 0.000150
0.002 290 0.000050
0.002 291 0.000033
0.002 292 0.000033
0.002 293 0.000033
0.002 294 0.000000
0.002 295 0.000050
0.002 296 0.000000
0.002 297 0.000017
0.002 298 0.000050
0.002 299 0.000050
0.002 300 0.000067
0.002 301 0.000017
0.002 302 0.000050
0.002 303 0.000083
0.002 304 0.000450
0.002 305 0.000217
0.002 306 0.000050
0.002 307 0.000500
0.002 308 0.000150
0.002 309 0.000050
0.002 310 0.000033
0.002 311 0.000117
0.002 312 0.000117
0.002 313 0.000133
0.002 314 0.000217
0.002 315 0.000167
0.002 316 0.000133
0.002 317 0.000067
0.002 318 0.000100
0.002 319 0.000050
0.002 320 0.000017
0.002 321 0.000083
0.002 322 0.000050
0.002 323 0.000083
0.002 324 0.000050
0.002 325 0.000017
0.002 326 0.000033
0.002 327 0.000067
0.002 328 0.000100
0.002 329 0.000083
0.002 330 0.000583
0.002 331 0.000083
0.002 332 0.000033
0.002 333 0.000033
0.002 334 0.000033
0.002 335 0.000017
0.002 336 0.000200
0.002 337 0.000683
0.002 338 0.000867
0.002 339 0.000150
0.002 340 0.000067
0.002 341 0.000083
0.002 342 0.000033
0.002 343 0.000067
0.002 344 0.000083
0.002 345 0.000017
0.002 346 0.000050
0.002 347 0.000050
0.002 348 0.000000
0.002 349 0.000067
0.002 350 0.000083
0.002 351 0.000083
0.002 352 0.000217
0.002 353 0.000117
0.002 354 0.000033
0.002 355 0.000133
0.002 356 0.000117
0.002 357 0.000200
0.002 358 0.000133
0.002 359 0.000133
0.002 360 0.000033
0.002 361 0.000050
0.002 362 0.000067
0.002 363 0.000050
0.002 364 0.000017
0.002 365 0.000033
0.002 366 0.000067
0.002 367 0.000067
0.002 368 0.000100
0.002 369 0.000133
0.002 370 0.000050
0.002 371 0.000100
0.002 372 0.000150
0.002 373 0.000133
0.002 374 0.000033
0.002 375 0.000133
0.002 376 0.000050
0.002 377 0.000067
0.002 378 0.000083
0.002 379 0.000083
0.002 380 0.000067
0.002 381 0.000100
0.002 382 0.000400
0.002 383 0.000000
0.002 384 0.000067
0.002 385 0.000050
0.002 386 0.000033
0.002 387 0.000050
0.002 388 0.000133
0.002 389 0.000067
0.002 390 0.000117
0.002 391 0.000017
0.002 392 0.000033
0.002 393 0.000050
0.002 394 0.000050
0.002 395 0.000050
0.002 396 0.000017
0.002 397 0.000067
0.002 398 0.000133
0.002 399 0.000167
0.002 400 0.000117
0.002 401 0.000017
0.002 402 0.000100
0.002 403 0.000167
0.002 404 0.000167
0.002 405 0.000017
0.002 406 0.000000
0.002 407 0.000017
0.002 408 0.000033
0.002 409 0.000000
0.002 410 0.000083
0.002 411 0.000017
0.002 412 0.000033
0.002 413 0.000000
0.002 414 0.000033
0.002 415 0.000050
0.002 416 0.000033
0.002 417 0.000050
0.002 418 0.000050
0.002 419 0.000033
0.002 420 0.000017
0.002 421 0.000017
0.002 422 0.000033
0.002 423 0.000050
0.002 424 0.000067
0.002 425 0.000017
0.002 426 0.000017
0.002 427 0.000117
0.002 428 0.000083
0.002 429 0.000233
0.002 430 0.000117
0.002 431 0.000183
0.002 432 0.000067
0.002 433 0.000083
0.002 434 0.000067
0.002 435 0.000033
0.002 436 0.000050
0.002 437 0.000017
0.002 438 0.000017
0.002 439 0.000133
0.002 440 0.000117
0.002 441 0.000067
0.002 442 0.000033
0.002 443 0.000100
0.002 444 0.000217
0.002 445 0.000633
0.002 446 0.000100
0.002 447 0.000100
0.002 448 0.000117
0.002 449 0.000017
0.002 450 0.000050
0.002 451 0.000017
0.002 452 0.000117
0.002 453 0.000017
0.002 454 0.000067
0.002 455 0.000050
0.002 456 0.000050
0.002 457 0.000050
0.002 458 0.000050
0.002 459 0.000167
0.002 460 0.000050
0.002 461 0.000083
0.002 462 0.000050
0.002 463 0.000050
0.002 464 0.000050
0.002 465 0.000150
0.002 466 0.000083
0.002 467 0.000067
0.002 468 0.000050
0.002 469 0.000067
0.002 470 0.000067
0.002 471 0.000067
0.002 472 0.000050
0.002 473 0.000033
0.002 474 0.000083
0.002 475 0.000100
0.002 476 0.000100
0.002 477 0.000050
0.002 478 0.000000
0.002 479 0.000017
0.002 480 0.000050
0.002 481 0.000133
0.002 482 0.000083
0.002 483 0.000083
0.002 484 0.000083
0.002 485 0.000000
0.002 486 0.000017
0.002 487 0.000033
0.002 488 0.000050
0.002 489 0.000200
0.002 490 0.000017
0.002 491 0.000017
0.002 492 0.000017
0.002 493 0.000000
0.002 494 0.000017
0.002 495 0.000000
0.002 496 0.000000
0.002 497 0.000000
0.002 498 0.000050
0.002 499 0.000017
0.002 500 0.000000
0.002 501 0.000000
0.002 502 0.000000
0.002 503 0.000000
0.002 504 0.000017
0.002 505 0.000033
0.002 506 0.000100
0.002 507 0.000317
0.002 508 0.000100
0.002 509 0.000067
0.002 510 0.000017
0.002 511 0.000067
0.002 512 0.000017
0.002 513 0.000033
0.002 514 0.000033
0.002 515 0.000050
0.002 516 0.000050
0.002 517 0.000050
0.002 518 0.000050
0.002 519 0.000050
0.002 520 0.000033
0.002 521 0.000083
0.002 522 0.000300
0.002 523 0.000167
0.002 524 0.000067
0.002 525 0.000100
0.002 526 0.000067
0.002 527 0.000117
0.002 528 0.000050
0.002 529 0.000033
0.002 530 0.000033
0.002 531 0.000017
0.002 532 0.000033
0.002 533 0.000133
0.002 534 0.000117
0.002 535 0.000033
0.002 536 0.000050
0.002 537 0.000000
0.002 538 0.000017
0.002 539 0.000017
0.002 540 0.000017
0.002 541 0.000017
0.002 542 0.000033
0.002 543 0.000100
0.002 544 0.000033
0.002 545 0.000050
0.002 546 0.000050
0.002 547 0.000050
0.002 548 0.000000
0.002 549 0.000033
0.002 550 0.000067
0.002 551 0.000017
0.002 552 0.000067
0.002 553 0.000100
0.002 554 0.000067
0.002 555 0.000067
0.002 556 0.000050
0.002 557 0.000017
0.002 558 0.000050
0.002 559 0.000083
0.002 560 0.000067
0.002 561 0.000000
0.002 562 0.000033
0.002 563 0.000050
0.002 564 0.000017
0.002 565 0.000000
0.002 566 0.000000
0.002 567 0.000017
0.002 568 0.000067
0.002 569 0.000050
0.002 570 0.000017
0.002 571 0.000050
0.002 572 0.000033
0.002 573 0.000133
0.002 574 0.000083
0.002 575 0.000100
0.002 576 0.000017
0.002 577 0.000050
0.002 578 0.000067
0.002 579 0.000017
0.002 580 0.000100
0.002 581 0.000033
0.002 582 0.000050
0.002 583 0.000083
0.002 584 0.000133
0.002 585 0.000067
0.002 586 0.000033
0.002 587 0.000033
0.002 588 0.000000
0.002 589 0.000133
0.002 590 0.000050
0.002 591 0.000033
0.002 592 0.000067
0.002 593 0.000083
0.002 594 0.000167
0.002 595 0.000250
0.002 596 0.000083
0.002 597 0.000033
0.002 598 0.000033
0.002 599 0.000033
0.002 600 0.000100
0.002 601 0.000067
0.002 602 0.000150
0.002 603 0.000133
0.002 604 0.000017
0.002 605 0.000050
0.002 606 0.000050
0.002 607 0.000050
0.002 608 0.000067
0.002 609 0.000000
0.002 610 0.000033
0.002 611 0.000017
0.002 612 0.000017
0.002 613 0.000017
0.002 614 0.000033
0.002 615 0.000017
0.002 616 0.000017
0.002 617 0.000033
0.002 618 0.000100
0.002 619 0.000067
0.002 620 0.000083
0.002 621 0.000017
0.002 622 0.000000
0.002 623 0.000017
0.002 624 0.000000
0.002 625 0.000017
0.002 626 0.000000
0.002 627 0.000000
0.002 628 0.000033
0.002 629 0.000033
0.002 630 0.000033
0.002 631 0.000050
0.002 632 0.000017
0.002 633 0.000067
0.002 634 0.000033
0.002 635 0.000083
0.002 636 0.000050
0.002 637 0.000033
0.002 638 0.000000
0.002 639 0.000033
0.002 640 0.000050
0.002 641 0.000050
0.002 642 0.000067
0.002 643 0.000017
0.002 644 0.000017
0.002 645 0.000033
0.002 646 0.000033
0.002 647 0.000033
0.002 648 0.000017
0.002 649 0.000000
0.002 650 0.000050
0.002 651 0.000033
0.002 652 0.000000
0.002 653 0.000117
0.002 654 0.000083
0.002 655 0.000067
0.002 656 0.000017
0.002 657 0.000033
0.002 658 0.000050
0.002 659 0.000217
0.002 660 0.000183
0.002 661 0.000133
0.002 662 0.000100
0.002 663 0.000150
0.002 664 0.000250
0.002 665 0.000067
0.002 666 0.000000
0.002 667 0.000117
0.002 668 0.000067
0.002 669 0.000033
0.002 670 0.000017
0.002 671 0.000050
0.002 672 0.000017
0.002 673 0.000033
0.002 674 0.000067
0.002 675 0.000050
0.002 676 0.000000
0.002 677 0.000067
0.002 678 0.000000
0.002 679 0.000000
0.002 680 0.000050
0.002 681 0.000050
0.002 682 0.000033
0.002 683 0.000083
0.002 684 0.000050
0.002 685 0.000067
0.002 686 0.000017
0.002 687 0.000050
0.002 688 0.000050
0.002 689 0.000050
0.002 690 0.000133
0.002 691 0.000033
0.002 692 0.000017
0.002 693 0.000050
0.002 694 0.000033
0.002 695 0.000067
0.002 696 0.000017
0.002 697 0.000017
0.002 698 0.000100
0.002 699 0.000083
0.002 700 0.000133
0.002 701 0.000167
0.002 702 0.000083
0.002 703 0.000083
0.002 704 0.000100
0.002 705 0.000067
0.002 706 0.000100
0.002 707 0.000050
0.002 708 0.000150
0.002 709 0.000117
0.002 710 0.000083
0.002 711 0.000217
0.002 712 0.000250
0.002 713 0.000050
0.002 714 0.000067
0.002 715 0.000350
0.002 716 0.000250
0.002 717 0.000050
0.002 718 0.000083
0.002 719 0.000083
0.002 720 0.000200
0.002 721 0.000183
0.002 722 0.000150
0.002 723 0.000033
0.002 724 0.000033
0.002 725 0.000067
0.002 726 0.000050
0.002 727 0.000067
0.002 728 0.000033
0.002 729 0.000200
0.002 730 0.000533
0.002 731 0.000033
0.002 732 0.000083
0.002 733 0.000000
0.002 734 0.000050
0.002 735 0.000000
0.002 736 0.000033
0.002 737 0.000050
0.002 738 0.000100
0.002 739 0.000050
0.002 740 0.000033
0.002 741 0.000083
0.002 742 0.000083
0.002 743 0.000217
0.002 744 0.000067
0.002 745 0.000083
0.002 746 0.000050
0.002 747 0.000083
0.002 748 0.000017
0.002 749 0.000033
0.002 750 0.000100
0.002 751 0.000100
0.002 752 0.000050
0.002 753 0.000100
0.002 754 0.000033
0.002 755 0.000100
0.002 756 0.000150
0.002 757 0.000267
0.002 758 0.000583
0.002 759 0.000133
0.002 760 0.000083
0.002 761 0.000067
0.002 762 0.000017
0.002 763 0.000017
0.002 764 0.000033
0.002 765 0.000083
0.002 766 0.000050
0.002 767 0.000033
0.002 768 0.000067
0.002 769 0.000017
0.002 770 0.000067
0.002 771 0.000117
0.002 772 0.000283
0.002 773 0.000117
0.002 774 0.000017
0.002 775 0.000083
0.002 776 0.000083
0.002 777 0.000150
0.002 778 0.000083
0.002 779 0.000183
0.002 780 0.000483
0.002 781 0.000233
0.002 782 0.000200
0.002 783 0.000117
0.002 784 0.000283
0.002 785 0.000183
0.002 786 0.000167
0.002 787 0.000117
0.002 788 0.000083
0.002 789 0.000050
0.002 790 0.000083
0.002 791 0.000117
0.002 792 0.000733
0.002 793 0.000117
0.002 794 0.000067
0.002 795 0.000100
0.002 796 0.000167
0.002 797 0.000050
0.002 798 0.000117
0.002 799 0.000050
0.002 800 0.000050
0.002 801 0.000083
0.002 802 0.000100
0.002 803 0.000050
0.002 804 0.000033
0.002 805 0.000067
0.002 806 0.000067
0.002 807 0.000067
0.002 808 0.000050
0.002 809 0.000083
0.002 810 0.000250
0.002 811 0.000067
0.002 812 0.000050
0.002 813 0.000000
0.002 814 0.000067
0.002 815 0.000000
0.002 816 0.000033
0.002 817 0.000083
0.002 818 0.000050
0.002 819 0.000000
0.002 820 0.000050
0.002 821 0.000033
0.002 822 0.000117
0.002 823 0.000083
0.002 824 0.000083
0.002 825 0.000067
0.002 826 0.000133
0.002 827 0.000133
0.002 828 0.000150
0.002 829 0.000083
0.002 830 0.000083
0.002 831 0.000067
0.002 832 0.000067
0.002 833 0.000067
0.002 834 0.000067
0.002 835 0.000100
0.002 836 0.000083
0.002 837 0.000133
0.002 838 0.000467
0.002 839 0.000150
0.002 840 0.000050
0.002 841 0.000033
0.002 842 0.000050
0.002 843 0.000067
0.002 844 0.000083
0.002 845 0.000133
0.002 846 0.000050
0.002 847 0.000050
0.002 848 0.000050
0.002 849 0.000000
0.002 850 0.000067
0.002 851 0.000000
0.002 852 0.000033
0.002 853 0.000050
0.002 854 0.000100
0.002 855 0.000167
0.002 856 0.000050
0.002 857 0.000050
0.002 858 0.000017
0.002 859 0.000083
0.002 860 0.000017
0.002 861 0.000000
0.002 862 0.000067
0.002 863 0.000017
0.002 864 0.000050
0.002 865 0.000067
0.002 866 0.000183
0.002 867 0.000167
0.002 868 0.000050
0.002 869 0.000150
0.002 870 0.000133
0.002 871 0.000083
0.002 872 0.000067
0.002 873 0.000033
0.002 874 0.000200
0.002 875 0.000333
0.002 876 0.000100
0.002 877 0.000000
0.002 878 0.000117
0.002 879 0.000117
0.002 880 0.000083
0.002 881 0.000117
0.002 882 0.000050
0.002 883 0.000033
0.002 884 0.000017
0.002 885 0.000033
0.002 886 0.000033
0.002 887 0.000050
0.002 888 0.000217
0.002 889 0.000667
0.002 890 0.000183
0.002 891 0.000083
0.002 892 0.000067
0.002 893 0.000100
0.002 894 0.000183
0.002 895 0.000033
0.002 896 0.000100
0.002 897 0.000150
0.002 898 0.000067
0.002 899 0.000133
0.002 900 0.000067
0.002 901 0.000483
0.002 902 0.000167
0.002 903 0.000133
0.002 904 0.000100
0.002 905 0.000050
0.002 906 0.000050
0.002 907 0.000017
0.002 908 0.000000
0.002 909 0.000033
0.002 910 0.000000
0.002 911 0.000067
0.002 912 0.000050
0.002 913 0.000233
0.002 914 0.000150
0.002 915 0.000117
0.002 916 0.000050
0.002 917 0.000033
0.002 918 0.000033
0.002 919 0.000050
0.002 920 0.000017
0.002 921 0.000017
0.002 922 0.000067
0.002 923 0.000067
0.002 924 0.000050
0.002 925 0.000033
0.002 926 0.000017
0.002 927 0.000017
0.002 928 0.000067
0.002 929 0.000050
0.002 930 0.000067
0.002 931 0.000033
0.002 932 0.000017
0.002 933 0.000017
0.002 934 0.000067
0.002 935 0.000100
0.002 936 0.000133
0.002 937 0.000083
0.002 938 0.000067
0.002 939 0.000050
0.002 940 0.000083
0.002 941 0.000033
0.002 942 0.000050
0.002 943 0.000067
0.002 944 0.000083
0.002 945 0.000133
0.002 946 0.000067
0.002 947 0.000067
0.002 948 0.000083
0.002 949 0.000083
0.002 950 0.000050
0.002 951 0.000067
0.002 952 0.000050
0.002 953 0.000067
0.002 954 0.000233
0.002 955 0.000083
0.002 956 0.000350
0.002 957 0.001250
0.002 958 0.000550
0.002 959 0.000300
0.002 960 0.000267
0.002 961 0.000250
0.002 962 0.000100
0.002 963 0.000100
0.002 964 0.000117
0.002 965 0.000067
0.002 966 0.000083
0.002 967 0.000067
0.002 968 0.000000
0.002 969 0.000033
0.002 970 0.000000
0.002 971 0.000033
0.002 972 0.000067
0.002 973 0.000067
0.002 974 0.000083
0.002 975 0.000117
0.002 976 0.000067
0.002 977 0.000183
0.002 978 0.000117
0.002 979 0.000067
0.002 980 0.000100
0.002 981 0.000133
0.002 982 0.000167
0.002 983 0.000083
0.002 984 0.000050
0.002 985 0.000100
0.002 986 0.000150
0.002 987 0.000067
0.002 988 0.000050
0.002 989 0.000017
0.002 990 0.000017
0.002 991 0.000067
0.002 992 0.000117
0.002 993 0.000017
0.002 994 0.000050
0.002 995 0.000000
0.002 996 0.000083
0.002 997 0.000083
0.002 998 0.000050
0.002 999 0.000067
0.002 1000 0.000017
0.002 1001 0.000083
0.002 1002 0.000300
0.002 1003 0.000067
0.002 1004 0.000100
0.002 1005 0.000083
0.002 1006 0.000050
0.002 1007 0.000050
0.002 1008 0.000017
0.002 1009 0.000017
0.002 1010 0.000033
0.002 1011 0.000050
0.002 1012 0.000000
0.002 1013 0.000050
0.002 1014 0.000050
0.002 1015 0.000033
0.002 1016 0.000017
0.002 1017 0.000083
0.002 1018 0.000067
0.002 1019 0.000650
0.002 1020 0.000250
0.002 1021 0.000233
0.002 1022 0.000150
0.002 1023 0.000033
0.002 1024 0.000100
0.002 1025 0.000017
0.002 1026 0.000067
0.002 1027 0.000017
0.002 1028 0.000033
0.002 1029 0.000017
0.002 1030 0.000017
0.002 1031 0.000050
0.002 1032 0.000033
0.002 1033 0.000017
0.002 1034 0.000017
0.002 1035 0.000067
0.002 1036 0.000033
0.002 1037 0.000017
0.002 1038 0.000083
0.002 1039 0.000167
0.002 1040 0.000167
0.002 1041 0.000133
0.002 1042 0.000050
0.002 1043 0.000067
0.002 1044 0.000033
0.002 1045 0.000133
0.002 1046 0.000050
0.002 1047 0.000033
0.002 1048 0.000067
0.002 1049 0.000050
0.002 1050 0.000050
0.002 1051 0.000033
0.002 1052 0.000067
0.002 1053 0.000033
0.002 1054 0.000100
0.002 1055 0.000050
0.002 1056 0.000033
0.002 1057 0.000000
0.002 1058 0.000017
0.002 1059 0.000033
0.002 1060 0.000017
0.002 1061 0.000017
0.002 1062 0.000000
0.002 1063 0.000050
0.002 1064 0.000017
0.002 1065 0.000050
0.002 1066 0.000133
0.002 1067 0.000850
0.002 1068 0.000100
0.002 1069 0.000033
0.002 1070 0.000000
0.002 1071 0.000017
0.002 1072 0.000000
0.002 1073 0.000033
0.002 1074 0.000033
0.002 1075 0.000050
0.002 1076 0.000000
0.002 1077 0.000083
0.002 1078 0.000033
0.002 1079 0.000150
0.002 1080 0.000117
0.002 1081 0.000067
0.002 1082 0.000033
0.002 1083 0.000033
0.002 1084 0.000100
0.002 1085 0.000100
0.002 1086 0.000167
0.002 1087 0.000117
0.002 1088 0.000100
0.002 1089 0.000033
0.002 1090 0.000033
0.002 1091 0.000033
0.002 1092 0.000117
0.002 1093 0.000000
0.002 1094 0.000083
0.002 1095 0.000100
0.002 1096 0.000200
0.002 1097 0.000333
0.002 1098 0.000100
0.002 1099 0.000067
0.002 1100 0.000050
0.002 1101 0.000000
0.002 1102 0.000017
0.002 1103 0.000000
0.002 1104 0.000067
0.002 1105 0.000067
0.002 1106 0.000200
0.002 1107 0.000183
0.002 1108 0.000617
0.002 1109 0.000283
0.002 1110 0.000050
0.002 1111 0.000083
0.002 1112 0.000067
0.002 1113 0.000000
0.002 1114 0.000017
0.002 1115 0.000000
0.002 1116 0.000000
0.002 1117 0.000000
0.002 1118 0.000000
0.002 1119 0.000033
0.002 1120 0.000050
0.002 1121 0.000017
0.002 1122 0.000000
0.002 1123 0.000050
0.002 1124 0.000083
0.002 1125 0.000050
0.002 1126 0.000000
0.002 1127 0.000033
0.002 1128 0.000017
0.002 1129 0.000033
0.002 1130 0.000017
0.002 1131 0.000017
0.002 1132 0.000033
0.002 1133 0.000067
0.002 1134 0.000067
0.002 1135 0.000000
0.002 1136 0.000067
0.002 1137 0.000033
0.002 1138 0.000033
0.002 1139 0.000150
0.002 1140 0.000183
0.002 1141 0.000033
0.002 1142 0.000033
0.002 1143 0.000067
0.002 1144 0.000050
0.002 1145 0.000017
0.002 1146 0.000033
0.002 1147 0.000200
0.002 1148 0.000050
0.002 1149 0.000033
0.002 1150 0.000033
0.002 1151 0.000067
0.002 1152 0.000050
0.002 1153 0.000083
0.002 1154 0.000067
0.002 1155 0.000083
0.002 1156 0.000067
0.002 1157 0.000033
0.002 1158 0.000217
0.002 1159 0.000067
0.002 1160 0.000033
0.002 1161 0.000033
0.002 1162 0.000133
0.002 1163 0.000250
0.002 1164 0.000083
0.002 1165 0.000067
0.002 1166 0.000100
0.002 1167 0.000050
0.002 1168 0.000050
0.002 1169 0.000033
0.002 1170 0.000050
0.002 1171 0.000050
0.002 1172 0.000033
0.002 1173 0.000033
0.002 1174 0.000050
0.002 1175 0.000000
0.002 1176 0.000000
0.002 1177 0.000033
0.002 1178 0.000000
0.002 1179 0.000067
0.002 1180 0.000033
0.002 1181 0.000033
0.002 1182 0.000033
0.002 1183 0.000000
0.002 1184 0.000050
0.002 1185 0.000033
0.002 1186 0.000083
0.002 1187 0.000067
0.002 1188 0.000033
0.002 1189 0.000067
0.002 1190 0.000033
0.002 1191 0.000050
0.002 1192 0.000017
0.002 1193 0.000017
0.002 1194 0.000033
0.002 1195 0.000017
0.002 1196 0.000017
0.002 1197 0.000017
0.002 1198 0.000033
0.002 1199 0.000017
0.002 1200 0.000050
0.002 1201 0.000050
0.002 1202 0.000017
0.002 1203 0.000033
0.002 1204 0.000017
0.002 1205 0.000050
0.002 1206 0.000067
0.002 1207 0.000017
0.002 1208 0.000017
0.002 1209 0.000017
0.002 1210 0.000017
0.002 1211 0.000000
0.002 1212 0.000017
0.002 1213 0.000000
0.002 1214 0.000017
0.002 1215 0.000000
0.002 1216 0.000017
0.002 1217 0.000017
0.002 1218 0.000017
0.002 1219 0.000000
0.002 1220 0.000050
0.002 1221 0.000050
0.002 1222 0.000033
0.002 1223 0.000017
0.002 1224 0.000050
0.002 1225 0.000000
0.002 1226 0.000000
0.002 1227 0.000033
0.002 1228 0.000000
0.002 1229 0.000100
0.002 1230 0.000067
0.002 1231 0.000017
0.002 1232 0.000050
0.002 1233 0.000050
0.002 1234 0.000033
0.002 1235 0.000033
0.002 1236 0.000017
0.002 1237 0.000033
0.002 1238 0.000000
0.002 1239 0.000033
0.002 1240 0.000017
0.002 1241 0.000000
0.002 1242 0.000033
0.002 1243 0.000000
0.002 1244 0.000000
0.002 1245 0.000000
0.002 1246 0.000033
0.002 1247 0.000033
0.002 1248 0.000033
0.002 1249 0.000017
0.0022 0 0.006783
0.0022 1 0.007750
0.0022 2 0.011033
0.0022 3 0.008983
0.0022 4 0.007033
0.0022 5 0.009117
0.0022 6 0.015267
0.0022 7 0.020450
0.0022 8 0.030367
0.0022 9 0.067617
0.0022 10 0.325183
0.0022 11 0.000000
0.0022 12 0.323817
0.0022 13 0.065467
0.0022 14 0.018850
0.0022 15 0.016933
0.0022 16 0.013500
0.0022 17 0.010300
0.0022 18 0.009033
0.0022 19 0.013400
0.0022 20 0.012967
0.0022 21 0.005817
0.0022 22 0.004100
0.0022 23 0.002183
0.0022 24 0.002400
0.0022 25 0.005200
0.0022 26 0.005933
0.0022 27 0.003317
0.0022 28 0.002483
0.0022 29 0.002333
0.0022 30 0.001017
0.0022 31 0.000883
0.0022 32 0.001883
0.0022 33 0.000867
0.0022 34 0.001017
0.0022 35 0.001050
0.0022 36 0.000300
0.0022 37 0.000367
0.0022 38 0.000267
0.0022 39 0.000200
0.0022 40 0.000300
0.0022 41 0.000250
0.0022 42 0.000150
0.0022 43 0.000150
0.0022 44 0.000217
0.0022 45 0.000350
0.0022 46 0.000317
0.0022 47 0.000417
0.0022 48 0.001267
0.0022 49 0.000300
0.0022 50 0.000150
0.0022 51 0.000283
0.0022 52 0.000150
0.0022 53 0.000283
0.0022 54 0.000183
0.0022 55 0.000200
0.0022 56 0.000333
0.0022 57 0.000333
0.0022 58 0.000850
0.0022 59 0.001100
0.0022 60 0.000417
0.0022 61 0.000183
0.0022 62 0.000350
0.0022 63 0.000183
0.0022 64 0.000117
0.0022 65 0.000183
0.0022 66 0.000283
0.0022 67 0.001317
0.0022 68 0.000217
0.0022 69 0.000200
0.0022 70 0.000050
0.0022 71 0.000083
0.0022 72 0.000117
0.0022 73 0.000133
0.0022 74 0.000350
0.0022 75 0.000267
0.0022 76 0.000633
0.0022 77 0.000217
0.0022 78 0.000133
0.0022 79 0.000283
0.0022 80 0.001267
0.0022 81 0.000367
0.0022 82 0.000317
0.0022 83 0.000300
0.0022 84 0.000133
0.0022 85 0.000183
0.0022 86 0.000183
0.0022 87 0.000200
0.0022 88 0.000133
0.0022 89 0.000167
0.0022 90 0.000133
0.0022 91 0.000200
0.0022 92 0.000167
0.0022 93 0.000167
0.0022 94 0.000150
0.0022 95 0.000250
0.0022 96 0.000117
0.0022 97 0.000267
0.0022 98 0.000183
0.0022 99 0.000067
0.0022 100 0.000083
0.0022 101 0.000267
0.0022 102 0.000767
0.0022 103 0.000217
0.0022 104 0.000150
0.0022 105 0.000083
0.0022 106 0.000067
0.0022 107 0.000150
0.0022 108 0.000533
0.0022 109 0.000400
0.0022 110 0.000383
0.0022 111 0.000167
0.0022 112 0.000433
0.0022 113 0.000600
0.0022 114 0.000483
0.0022 115 0.000317
0.0022 116 0.000167
0.0022 117 0.000283
0.0022 118 0.000700
0.0022 119 0.000500
0.0022 120 0.000117
0.0022 121 0.000100
0.0022 122 0.000133
0.0022 123 0.000050
0.0022 124 0.000067
0.0022 125 0.000067
0.0022 126 0.000100
0.0022 127 0.000233
0.0022 128 0.000317
0.0022 129 0.000267
0.0022 130 0.000567
0.0022 131 0.000183
0.0022 132 0.000633
0.0022 133 0.000117
0.0022 134 0.000200
0.0022 135 0.000200
0.0022 136 0.000633
0.0022 137 0.000183
0.0022 138 0.000117
0.0022 139 0.000050
0.0022 140 0.000067
0.0022 141 0.000067
0.0022 142 0.000050
0.0022 143 0.000133
0.0022 144 0.000050
0.0022 145 0.000717
0.0022 146 0.000150
0.0022 147 0.000083
0.0022 148 0.000083
0.0022 149 0.000100
0.0022 150 0.000117
0.0022 151 0.000150
0.0022 152 0.000067
0.0022 153 0.000150
0.0022 154 0.000033
0.0022 155 0.000133
0.0022 156 0.000200
0.0022 157 0.000150
0.0022 158 0.000083
0.0022 159 0.000083
0.0022 160 0.000067
0.0022 161 0.000217
0.0022 162 0.000100
0.0022 163 0.000083
0.0022 164 0.000200
0.0022 165 0.000067
0.0022 166 0.000100
0.0022 167 0.000067
0.0022 168 0.000100
0.0022 169 0.000083
0.0022 170 0.000067
0.0022 171 0.000133
0.0022 172 0.000083
0.0022 173 0.000100
0.0022 174 0.000100
0.0022 175 0.000083
0.0022 176 0.000083
0.0022 177 0.000117
0.0022 178 0.000133
0.0022 179 0.000133
0.0022 180 0.000117
0.0022 181 0.000200
0.0022 182 0.000083
0.0022 183 0.000133
0.0022 184 0.000033
0.0022 185 0.000067
0.0022 186 0.000050
0.0022 187 0.000050
0.0022 188 0.000083
0.0022 189 0.000117
0.0022 190 0.000150
0.0022 191 0.000333
0.0022 192 0.000050
0.0022 193 0.000067
0.0022 194 0.000050
0.0022 195 0.000067
0.0022 196 0.000100
0.0022 197 0.000117
0.0022 198 0.000017
0.0022 199 0.000083
0.0022 200 0.000083
0.0022 201 0.000033
0.0022 202 0.000067
0.0022 203 0.000083
0.0022 204 0.000017
0.0022 205 0.000067
0.0022 206 0.000067
0.0022 207 0.000017
0.0022 208 0.000050
0.0022 209 0.000133
0.0022 210 0.000117
0.0022 211 0.000133
0.0022 212 0.000100
0.0022 213 0.000117
0.0022 214 0.000067
0.0022 215 0.000033
0.0022 216 0.000083
0.0022 217 0.000050
0.0022 218 0.000050
0.0022 219 0.000100
0.0022 220 0.000867
0.0022 221 0.000367
0.0022 222 0.000067
0.0022 223 0.000017
0.0022 224 0.000000
0.0022 225 0.000050
0.0022 226 0.000050
0.0022 227 0.000100
0.0022 228 0.000100
0.0022 229 0.000233
0.0022 230 0.000067
0.0022 231 0.000133
0.0022 232 0.000033
0.0022 233 0.000017
0.0022 234 0.000050
0.0022 235 0.000033
0.0022 236 0.000100
0.0022 237 0.000033
0.0022 238 0.000017
0.0022 239 0.000100
0.0022 240 0.000133
0.0022 241 0.000100
0.0022 242 0.000200
0.0022 243 0.000167
0.0022 244 0.000083
0.0022 245 0.000117
0.0022 246 0.000050
0.0022 247 0.000083
0.0022 248 0.000033
0.0022 249 0.000033
0.0022 250 0.000100
0.0022 251 0.000150
0.0022 252 0.000433
0.0022 253 0.000250
0.0022 254 0.000183
0.0022 255 0.000100
0.0022 256 0.000117
0.0022 257 0.000100
0.0022 258 0.000117
0.0022 259 0.000050
0.0022 260 0.000050
0.0022 261 0.000117
0.0022 262 0.000117
0.0022 263 0.000200
0.0022 264 0.000300
0.0022 265 0.000167
0.0022 266 0.000383
0.0022 267 0.000233
0.0022 268 0.000217
0.0022 269 0.000150
0.0022 270 0.000150
0.0022 271 0.000167
0.0022 272 0.000100
0.0022 273 0.000067
0.0022 274 0.000067
0.0022 275 0.000050
0.0022 276 0.000067
0.0022 277 0.000067
0.0022 278 0.000100
0.0022 279 0.000133
0.0022 280 0.000133
0.0022 281 0.000050
0.0022 282 0.000033
0.0022 283 0.000033
0.0022 284 0.000033
0.0022 285 0.000000
0.0022 286 0.000050
0.0022 287 0.000050
0.0022 288 0.000083
0.0022 289 0.000067
0.0022 290 0.000083
0.0022 291 0.000050
0.0022 292 0.000067
0.0022 293 0.000017
0.0022 294 0.000017
0.0022 295 0.000100
0.0022 296 0.000067
0.0022 297 0.000033
0.0022 298 0.000050
0.0022 299 0.000067
0.0022 300 0.000117
0.0022 301 0.000050
0.0022 302 0.000350
0.0022 303 0.000067
0.0022 304 0.000100
0.0022 305 0.000050
0.0022 306 0.000100
0.0022 307 0.000100
0.0022 308 0.000033
0.0022 309 0.000050
0.0022 310 0.000150
0.0022 311 0.000083
0.0022 312 0.000150
0.0022 313 0.000133
0.0022 314 0.000083
0.0022 315 0.000150
0.0022 316 0.000033
0.0022 317 0.000017
0.0022 318 0.000050
0.0022 319 0.000033
0.0022 320 0.000033
0.0022 321 0.000050
0.0022 322 0.000050
0.0022 323 0.000117
0.0022 324 0.000733
0.0022 325 0.000050
0.0022 326 0.000083
0.0022 327 0.000100
0.0022 328 0.000100
0.0022 329 0.000017
0.0022 330 0.000133
0.0022 331 0.000050
0.0022 332 0.000000
0.0022 333 0.000050
0.0022 334 0.000033
0.0022 335 0.000083
0.0022 336 0.000200
0.0022 337 0.000283
0.0022 338 0.000133
0.0022 339 0.000033
0.0022 340 0.000167
0.0022 341 0.000133
0.0022 342 0.000100
0.0022 343 0.000067
0.0022 344 0.000067
0.0022 345 0.000083
0.0022 346 0.000067
0.0022 347 0.000067
0.0022 348 0.000100
0.0022 349 0.000050
0.0022 350 0.000083
0.0022 351 0.000033
0.0022 352 0.000100
0.0022 353 0.000050
0.0022 354 0.000033
0.0022 355 0.000033
0.0022 356 0.000050
0.0022 357 0.000067
0.0022 358 0.000083
0.0022 359 0.000083
0.0022 360 0.000050
0.0022 361 0.000017
0.0022 362 0.000067
0.0022 363 0.000017
0.0022 364 0.000000
0.0022 365 0.000067
0.0022 366 0.000100
0.0022 367 0.000083
0.0022 368 0.000133
0.0022 369 0.000633
0.0022 370 0.000267
0.0022 371 0.000150
0.0022 372 0.000083
0.0022 373 0.000100
0.0022 374 0.000183
0.0022 375 0.000617
0.0022 376 0.000233
0.0022 377 0.000133
0.0022 378 0.000067
0.0022 379 0.000067
0.0022 380 0.000033
0.0022 381 0.000067
0.0022 382 0.000017
0.0022 383 0.000050
0.0022 384 0.000017
0.0022 385 0.000050
0.0022 386 0.000033
0.0022 387 0.000033
0.0022 388 0.000033
0.0022 389 0.000050
0.0022 390 0.000000
0.0022 391 0.000050
0.0022 392 0.000050
0.0022 393 0.000100
0.0022 394 0.000050
0.0022 395 0.000017
0.0022 396 0.000000
0.0022 397 0.000100
0.0022 398 0.000067
0.0022 399 0.000050
0.0022 400 0.000067
0.0022 401 0.000067
0.0022 402 0.000117
0.0022 403 0.000117
0.0022 404 0.000050
0.0022 405 0.000017
0.0022 406 0.000050
0.0022 407 0.000000
0.0022 408 0.000000
0.0022 409 0.000000
0.0022 410 0.000000
0.0022 411 0.000000
0.0022 412 0.000017
0.0022 413 0.000033
0.0022 414 0.000217
0.0022 415 0.000300
0.0022 416 0.000033
0.0022 417 0.000100
0.0022 418 0.000033
0.0022 419 0.000000
0.0022 420 0.000067
0.0022 421 0.000033
0.0022 422 0.000017
0.0022 423 0.000033
0.0022 424 0.000033
0.0022 425 0.000000
0.0022 426 0.000017
0.0022 427 0.000017
0.0022 428 0.000050
0.0022 429 0.000117
0.0022 430 0.000183
0.0022 431 0.000683
0.0022 432 0.000600
0.0022 433 0.000183
0.0022 434 0.000033
0.0022 435 0.000000
0.0022 436 0.000100
0.0022 437 0.000050
0.0022 438 0.000033
0.0022 439 0.000017
0.0022 440 0.000017
0.0022 441 0.000117
0.0022 442 0.000067
0.0022 443 0.000050
0.0022 444 0.000200
0.0022 445 0.000217
0.0022 446 0.000117
0.0022 447 0.000067
0.0022 448 0.000133
0.0022 449 0.000033
0.0022 450 0.000150
0.0022 451 0.000050
0.0022 452 0.000117
0.0022 453 0.000033
0.0022 454 0.000050
0.0022 455 0.000083
0.0022 456 0.000033
0.0022 457 0.000050
0.0022 458 0.000050
0.0022 459 0.000067
0.0022 460 0.000067
0.0022 461 0.000000
0.0022 462 0.000050
0.0022 463 0.000033
0.0022 464 0.000083
0.0022 465 0.000133
0.0022 466 0.000183
0.0022 467 0.000167
0.0022 468 0.000050
0.0022 469 0.000083
0.0022 470 0.000100
0.0022 471 0.000067
0.0022 472 0.000067
0.0022 473 0.000083
0.0022 474 0.000133
0.0022 475 0.000033
0.0022 476 0.000083
0.0022 477 0.000033
0.0022 478 0.000017
0.0022 479 0.000000
0.0022 480 0.000017
0.0022 481 0.000000
0.0022 482 0.000083
0.0022 483 0.000067
0.0022 484 0.000033
0.0022 485 0.000017
0.0022 486 0.000000
0.0022 487 0.000017
0.0022 488 0.000067
0.0022 489 0.000083
0.0022 490 0.000100
0.0022 491 0.000067
0.0022 492 0.000100
0.0022 493 0.000033
0.0022 494 0.000050
0.0022 495 0.000033
0.0022 496 0.000017
0.0022 497 0.000017
0.0022 498 0.000000
0.0022 499 0.000017
0.0022 500 0.000050
0.0022 501 0.000017
0.0022 502 0.000100
0.0022 503 0.000033
0.0022 504 0.000033
0.0022 505 0.000033
0.0022 506 0.000017
0.0022 507 0.000067
0.0022 508 0.000033
0.0022 509 0.000033
0.0022 510 0.000017
0.0022 511 0.000033
0.0022 512 0.000017
0.0022 513 0.000050
0.0022 514 0.000000
0.0022 515 0.000033
0.0022 516 0.000017
0.0022 517 0.000017
0.0022 518 0.000050
0.0022 519 0.000033
0.0022 520 0.000100
0.0022 521 0.000100
0.0022 522 0.000217
0.0022 523 0.000500
0.0022 524 0.000133
0.0022 525 0.000133
0.0022 526 0.000100
0.0022 527 0.000233
0.0022 528 0.000617
0.0022 529 0.000067
0.0022 530 0.000033
0.0022 531 0.000050
0.0022 532 0.000067
0.0022 533 0.000117
0.0022 534 0.000667
0.0022 535 0.000183
0.0022 536 0.000083
0.0022 537 0.000033
0.0022 538 0.000033
0.0022 539 0.000033
0.0022 540 0.000050
0.0022 541 0.000083
0.0022 542 0.000050
0.0022 543 0.000183
0.0022 544 0.000117
0.0022 545 0.000083
0.0022 546 0.000083
0.0022 547 0.000050
0.0022 548 0.000050
0.0022 549 0.000050
0.0022 550 0.000033
0.0022 551 0.000083
0.0022 552 0.000100
0.0022 553 0.000033
0.0022 554 0.000017
0.0022 555 0.000050
0.0022 556 0.000017
0.0022 557 0.000000
0.0022 558 0.000017
0.0022 559 0.000083
0.0022 560 0.000100
0.0022 561 0.000050
0.0022 562 0.000033
0.0022 563 0.000033
0.0022 564 0.000033
0.0022 565 0.000017
0.0022 566 0.000017
0.0022 567 0.000050
0.0022 568 0.000067
0.0022 569 0.000017
0.0022 570 0.000000
0.0022 571 0.000033
0.0022 572 0.000033
0.0022 573 0.000050
0.0022 574 0.000050
0.0022 575 0.000033
0.0022 576 0.000000
0.0022 577 0.000017
0.0022 578 0.000017
0.0022 579 0.000050
0.0022 580 0.000050
0.0022 581 0.000067
0.0022 582 0.000117
0.0022 583 0.000133
0.0022 584 0.000050
0.0022 585 0.000083
0.0022 586 0.000017
0.0022 587 0.000050
0.0022 588 0.000017
0.0022 589 0.000050
0.0022 590 0.000017
0.0022 591 0.000033
0.0022 592 0.000017
0.0022 593 0.000083
0.0022 594 0.000167
0.0022 595 0.000567
0.0022 596 0.000117
0.0022 597 0.000167
0.0022 598 0.000033
0.0022 599 0.000050
0.0022 600 0.000050
0.0022 601 0.000100
0.0022 602 0.000367
0.0022 603 0.000317
0.0022 604 0.000100
0.0022 605 0.000050
0.0022 606 0.000033
0.0022 607 0.000050
0.0022 608 0.000083
0.0022 609 0.000017
0.0022 610 0.000067
0.0022 611 0.000117
0.0022 612 0.000050
0.0022 613 0.000000
0.0022 614 0.000017
0.0022 615 0.000017
0.0022 616 0.000017
0.0022 617 0.000017
0.0022 618 0.000100
0.0022 619 0.000067
0.0022 620 0.000000
0.0022 621 0.000000
0.0022 622 0.000000
0.0022 623 0.000000
0.0022 624 0.000017
0.0022 625 0.000017
0.0022 626 0.000017
0.0022 627 0.000017
0.0022 628 0.000050
0.0022 629 0.000033
0.0022 630 0.000017
0.0022 631 0.000067
0.0022 632 0.000067
0.0022 633 0.000183
0.0022 634 0.000017
0.0022 635 0.000000
0.0022 636 0.000067
0.0022 637 0.000017
0.0022 638 0.000050
0.0022 639 0.000017
0.0022 640 0.000000
0.0022 641 0.000017
0.0022 642 0.000050
0.0022 643 0.000033
0.0022 644 0.000050
0.0022 645 0.000033
0.0022 646 0.000000
0.0022 647 0.000067
0.0022 648 0.000167
0.0022 649 0.000067
0.0022 650 0.000067
0.0022 651 0.000000
0.0022 652 0.000083
0.0022 653 0.000083
0.0022 654 0.000133
0.0022 655 0.000200
0.0022 656 0.000033
0.0022 657 0.000033
0.0022 658 0.000033
0.0022 659 0.000083
0.0022 660 0.000450
0.0022 661 0.000250
0.0022 662 0.000217
0.0022 663 0.000683
0.0022 664 0.000167
0.0022 665 0.000050
0.0022 666 0.000050
0.0022 667 0.000033
0.0022 668 0.000033
0.0022 669 0.000033
0.0022 670 0.000050
0.0022 671 0.000000
0.0022 672 0.000017
0.0022 673 0.000217
0.0022 674 0.000017
0.0022 675 0.000067
0.0022 676 0.000050
0.0022 677 0.000033
0.0022 678 0.000033
0.0022 679 0.000017
0.0022 680 0.000017
0.0022 681 0.000050
0.0022 682 0.000050
0.0022 683 0.000083
0.0022 684 0.000050
0.0022 685 0.000050
0.0022 686 0.000067
0.0022 687 0.000050
0.0022 688 0.000067
0.0022 689 0.000133
0.0022 690 0.000617
0.0022 691 0.000133
0.0022 692 0.000050
0.0022 693 0.000000
0.0022 694 0.000133
0.0022 695 0.000133
0.0022 696 0.000067
0.0022 697 0.000133
0.0022 698 0.000217
0.0022 699 0.000117
0.0022 700 0.000067
0.0022 701 0.000033
0.0022 702 0.000050
0.0022 703 0.000050
0.0022 704 0.000000
0.0022 705 0.000033
0.0022 706 0.000067
0.0022 707 0.000100
0.0022 708 0.000083
0.0022 709 0.000150
0.0022 710 0.000150
0.0022 711 0.000117
0.0022 712 0.000100
0.0022 713 0.000100
0.0022 714 0.000033
0.0022 715 0.000067
0.0022 716 0.000150
0.0022 717 0.000167
0.0022 718 0.000117
0.0022 719 0.000083
0.0022 720 0.000117
0.0022 721 0.000117
0.0022 722 0.000050
0.0022 723 0.000050
0.0022 724 0.000083
0.0022 725 0.000017
0.0022 726 0.000050
0.0022 727 0.000050
0.0022 728 0.000167
0.0022 729 0.000167
0.0022 730 0.000150
0.0022 731 0.000067
0.0022 732 0.000067
0.0022 733 0.000050
0.0022 734 0.000017
0.0022 735 0.000000
0.0022 736 0.000050
0.0022 737 0.000050
0.0022 738 0.000050
0.0022 739 0.000083
0.0022 740 0.000067
0.0022 741 0.000050
0.0022 742 0.000083
0.0022 743 0.000150
0.0022 744 0.000117
0.0022 745 0.000183
0.0022 746 0.000417
0.0022 747 0.000100
0.0022 748 0.000050
0.0022 749 0.000033
0.0022 750 0.000067
0.0022 751 0.000000
0.0022 752 0.000033
0.0022 753 0.000050
0.0022 754 0.000050
0.0022 755 0.000767
0.0022 756 0.000183
0.0022 757 0.000100
0.0022 758 0.000067
0.0022 759 0.000033
0.0022 760 0.000050
0.0022 761 0.000033
0.0022 762 0.000033
0.0022 763 0.000017
0.0022 764 0.000017
0.0022 765 0.000033
0.0022 766 0.000017
0.0022 767 0.000033
0.0022 768 0.000067
0.0022 769 0.000017
0.0022 770 0.000017
0.0022 771 0.000083
0.0022 772 0.000067
0.0022 773 0.000083
0.0022 774 0.000067
0.0022 775 0.000017
0.0022 776 0.000067
0.0022 777 0.000133
0.0022 778 0.000167
0.0022 779 0.000083
0.0022 780 0.000217
0.0022 781 0.000200
0.0022 782 0.000067
0.0022 783 0.000167
0.0022 784 0.000150
0.0022 785 0.000183
0.0022 786 0.000200
0.0022 787 0.000283
0.0022 788 0.000050
0.0022 789 0.000067
0.0022 790 0.000017
0.0022 791 0.000033
0.0022 792 0.000150
0.0022 793 0.000183
0.0022 794 0.000083
0.0022 795 0.000250
0.0022 796 0.000183
0.0022 797 0.000117
0.0022 798 0.000183
0.0022 799 0.000100
0.0022 800 0.000033
0.0022 801 0.000100
0.0022 802 0.000150
0.0022 803 0.000150
0.0022 804 0.000300
0.0022 805 0.000233
0.0022 806 0.000117
0.0022 807 0.000050
0.0022 808 0.000150
0.0022 809 0.000167
0.0022 810 0.000083
0.0022 811 0.000033
0.0022 812 0.000050
0.0022 813 0.000017
0.0022 814 0.000050
0.0022 815 0.000067
0.0022 816 0.000050
0.0022 817 0.000050
0.0022 818 0.000033
0.0022 819 0.000033
0.0022 820 0.000067
0.0022 821 0.000067
0.0022 822 0.000100
0.0022 823 0.000067
0.0022 824 0.000083
0.0022 825 0.000067
0.0022 826 0.000100
0.0022 827 0.000183
0.0022 828 0.000100
0.0022 829 0.000050
0.0022 830 0.000067
0.0022 831 0.000033
0.0022 832 0.000150
0.0022 833 0.000050
0.0022 834 0.000100
0.0022 835 0.000100
0.0022 836 0.000067
0.0022 837 0.000133
0.0022 838 0.000167
0.0022 839 0.000067
0.0022 840 0.000167
0.0022 841 0.000033
0.0022 842 0.000033
0.0022 843 0.000083
0.0022 844 0.000150
0.0022 845 0.000167
0.0022 846 0.000017
0.0022 847 0.000083
0.0022 848 0.000050
0.0022 849 0.000067
0.0022 850 0.000033
0.0022 851 0.000050
0.0022 852 0.000067
0.0022 853 0.000117
0.0022 854 0.000267
0.0022 855 0.000683
0.0022 856 0.000167
0.0022 857 0.000117
0.0022 858 0.000083
0.0022 859 0.000050
0.0022 860 0.000083
0.0022 861 0.000067
0.0022 862 0.000017
0.0022 863 0.000067
0.0022 864 0.000033
0.0022 865 0.000083
0.0022 866 0.000983
0.0022 867 0.000250
0.0022 868 0.000083
0.0022 869 0.000100
0.0022 870 0.000150
0.0022 871 0.000117
0.0022 872 0.000067
0.0022 873 0.000267
0.0022 874 0.000200
0.0022 875 0.000400
0.0022 876 0.000150
0.0022 877 0.000167
0.0022 878 0.000167
0.0022 879 0.000150
0.0022 880 0.000033
0.0022 881 0.000067
0.0022 882 0.000017
0.0022 883 0.000033
0.0022 884 0.000000
0.0022 885 0.000000
0.0022 886 0.000033
0.0022 887 0.000150
0.0022 888 0.000083
0.0022 889 0.000350
0.0022 890 0.000100
0.0022 891 0.000067
0.0022 892 0.000100
0.0022 893 0.000067
0.0022 894 0.000183
0.0022 895 0.000033
0.0022 896 0.000000
0.0022 897 0.000083
0.0022 898 0.000083
0.0022 899 0.000050
0.0022 900 0.000050
0.0022 901 0.000100
0.0022 902 0.000133
0.0022 903 0.000133
0.0022 904 0.000133
0.0022 905 0.000067
0.0022 906 0.000017
0.0022 907 0.000067
0.0022 908 0.000017
0.0022 909 0.000017
0.0022 910 0.000067
0.0022 911 0.000067
0.0022 912 0.000050
0.0022 913 0.000050
0.0022 914 0.000067
0.0022 915 0.000083
0.0022 916 0.000017
0.0022 917 0.000067
0.0022 918 0.000033
0.0022 919 0.000050
0.0022 920 0.000083
0.0022 921 0.000033
0.0022 922 0.000067
0.0022 923 0.000100
0.0022 924 0.000050
0.0022 925 0.000033
0.0022 926 0.000067
0.0022 927 0.000017
0.0022 928 0.000050
0.0022 929 0.000067
0.0022 930 0.000033
0.0022 931 0.000017
0.0022 932 0.000017
0.0022 933 0.000017
0.0022 934 0.000117
0.0022 935 0.000100
0.0022 936 0.000683
0.0022 937 0.000167
0.0022 938 0.000033
0.0022 939 0.000083
0.0022 940 0.000017
0.0022 941 0.000017
0.0022 942 0.000083
0.0022 943 0.000100
0.0022 944 0.000050
0.0022 945 0.000133
0.0022 946 0.000050
0.0022 947 0.000150
0.0022 948 0.000150
0.0022 949 0.000067
0.0022 950 0.000067
0.0022 951 0.000183
0.0022 952 0.000100
0.0022 953 0.000133
0.0022 954 0.000183
0.0022 955 0.000117
0.0022 956 0.000150
0.0022 957 0.000400
0.0022 958 0.000200
0.0022 959 0.000933
0.0022 960 0.000367
0.0022 961 0.000700
0.0022 962 0.000200
0.0022 963 0.000233
0.0022 964 0.000100
0.0022 965 0.000050
0.0022 966 0.000033
0.0022 967 0.000017
0.0022 968 0.000017
0.0022 969 0.000083
0.0022 970 0.000050
0.0022 971 0.000050
0.0022 972 0.000100
0.0022 973 0.000017
0.0022 974 0.000067
0.0022 975 0.000017
0.0022 976 0.000100
0.0022 977 0.000200
0.0022 978 0.000233
0.0022 979 0.000117
0.0022 980 0.000067
0.0022 981 0.000117
0.0022 982 0.000217
0.0022 983 0.000067
0.0022 984 0.000017
0.0022 985 0.000083
0.0022 986 0.000117
0.0022 987 0.000033
0.0022 988 0.000067
0.0022 989 0.000117
0.0022 990 0.000067
0.0022 991 0.000067
0.0022 992 0.000050
0.0022 993 0.000017
0.0022 994 0.000050
0.0022 995 0.000033
0.0022 996 0.000000
0.0022 997 0.000067
0.0022 998 0.000150
0.0022 999 0.000017
0.0022 1000 0.000017
0.0022 1001 0.000050
0.0022 1002 0.000033
0.0022 1003 0.000017
0.0022 1004 0.000017
0.0022 1005 0.000067
0.0022 1006 0.000083
0.0022 1007 0.000017
0.0022 1008 0.000033
0.0022 1009 0.000050
0.0022 1010 0.000017
0.0022 1011 0.000033
0.0022 1012 0.000033
0.0022 1013 0.000017
0.0022 1014 0.000017
0.0022 1015 0.000000
0.0022 1016 0.000000
0.0022 1017 0.000117
0.0022 1018 0.000100
0.0022 1019 0.000067
0.0022 1020 0.000100
0.0022 1021 0.000200
0.0022 1022 0.000600
0.0022 1023 0.000100
0.0022 1024 0.000017
0.0022 1025 0.000067
0.0022 1026 0.000083
0.0022 1027 0.000050
0.0022 1028 0.000033
0.0022 1029 0.000017
0.0022 1030 0.000017
0.0022 1031 0.000017
0.0022 1032 0.000017
0.0022 1033 0.000000
0.0022 1034 0.000000
0.0022 1035 0.000050
0.0022 1036 0.000117
0.0022 1037 0.000033
0.0022 1038 0.000083
0.0022 1039 0.000150
0.0022 1040 0.000067
0.0022 1041 0.000100
0.0022 1042 0.000050
0.0022 1043 0.000117
0.0022 1044 0.000067
0.0022 1045 0.000100
0.0022 1046 0.000033
0.0022 1047 0.000017
0.0022 1048 0.000117
0.0022 1049 0.000483
0.0022 1050 0.000083
0.0022 1051 0.000067
0.0022 1052 0.000017
0.0022 1053 0.000067
0.0022 1054 0.000083
0.0022 1055 0.000000
0.0022 1056 0.000017
0.0022 1057 0.000017
0.0022 1058 0.000033
0.0022 1059 0.000017
0.0022 1060 0.000050
0.0022 1061 0.000000
0.0022 1062 0.000033
0.0022 1063 0.000067
0.0022 1064 0.000033
0.0022 1065 0.000067
0.0022 1066 0.000017
0.0022 1067 0.000083
0.0022 1068 0.000050
0.0022 1069 0.000033
0.0022 1070 0.000017
0.0022 1071 0.000017
0.0022 1072 0.000000
0.0022 1073 0.000033
0.0022 1074 0.000033
0.0022 1075 0.000033
0.0022 1076 0.000017
0.0022 1077 0.000050
0.0022 1078 0.000083
0.0022 1079 0.000167
0.0022 1080 0.000000
0.0022 1081 0.000067
0.0022 1082 0.000067
0.0022 1083 0.000083
0.0022 1084 0.000067
0.0022 1085 0.000100
0.0022 1086 0.000067
0.0022 1087 0.000100
0.0022 1088 0.000067
0.0022 1089 0.000050
0.0022 1090 0.000067
0.0022 1091 0.000083
0.0022 1092 0.000133
0.0022 1093 0.000100
0.0022 1094 0.000083
0.0022 1095 0.000233
0.0022 1096 0.000217
0.0022 1097 0.000683
0.0022 1098 0.000800
0.0022 1099 0.000067
0.0022 1100 0.000067
0.0022 1101 0.000033
0.0022 1102 0.000050
0.0022 1103 0.000017
0.0022 1104 0.000017
0.0022 1105 0.000067
0.0022 1106 0.000033
0.0022 1107 0.000100
0.0022 1108 0.000283
0.0022 1109 0.000017
0.0022 1110 0.000050
0.0022 1111 0.000067
0.0022 1112 0.000050
0.0022 1113 0.000067
0.0022 1114 0.000033
0.0022 1115 0.000050
0.0022 1116 0.000033
0.0022 1117 0.000017
0.0022 1118 0.000017
0.0022 1119 0.000000
0.0022 1120 0.000033
0.0022 1121 0.000000
0.0022 1122 0.000017
0.0022 1123 0.000083
0.0022 1124 0.000083
0.0022 1125 0.000100
0.0022 1126 0.000050
0.0022 1127 0.000000
0.0022 1128 0.000017
0.0022 1129 0.000000
0.0022 1130 0.000000
0.0022 1131 0.000017
0.0022 1132 0.000017
0.0022 1133 0.000017
0.0022 1134 0.000033
0.0022 1135 0.000033
0.0022 1136 0.000017
0.0022 1137 0.000017
0.0022 1138 0.000017
0.0022 1139 0.000000
0.0022 1140 0.000033
0.0022 1141 0.000017
0.0022 1142 0.000017
0.0022 1143 0.000100
0.0022 1144 0.000033
0.0022 1145 0.000033
0.0022 1146 0.000000
0.0022 1147 0.000050
0.0022 1148 0.000117
0.0022 1149 0.000100
0.0022 1150 0.000033
0.0022 1151 0.000117
0.0022 1152 0.000083
0.0022 1153 0.000117
0.0022 1154 0.000083
0.0022 1155 0.000167
0.0022 1156 0.000117
0.0022 1157 0.000167
0.0022 1158 0.000217
0.0022 1159 0.000017
0.0022 1160 0.000017
0.0022 1161 0.000050
0.0022 1162 0.000167
0.0022 1163 0.000817
0.0022 1164 0.000133
0.0022 1165 0.000133
0.0022 1166 0.000117
0.0022 1167 0.000050
0.0022 1168 0.000033
0.0022 1169 0.000083
0.0022 1170 0.000083
0.0022 1171 0.000050
0.0022 1172 0.000033
0.0022 1173 0.000033
0.0022 1174 0.000033
0.0022 1175 0.000067
0.0022 1176 0.000000
0.0022 1177 0.000033
0.0022 1178 0.000083
0.0022 1179 0.000067
0.0022 1180 0.000067
0.0022 1181 0.000100
0.0022 1182 0.000017
0.0022 1183 0.000017
0.0022 1184 0.000050
0.0022 1185 0.000033
0.0022 1186 0.000083
0.0022 1187 0.000050
0.0022 1188 0.000067
0.0022 1189 0.000017
0.0022 1190 0.000083
0.0022 1191 0.000050
0.0022 1192 0.000033
0.0022 1193 0.000050
0.0022 1194 0.000017
0.0022 1195 0.000050
0.0022 1196 0.000000
0.0022 1197 0.000033
0.0022 1198 0.000000
0.0022 1199 0.000000
0.0022 1200 0.000050
0.0022 1201 0.000033
0.0022 1202 0.000033
0.0022 1203 0.000033
0.0022 1204 0.000033
0.0022 1205 0.000017
0.0022 1206 0.000033
0.0022 1207 0.000017
0.0022 1208 0.000000
0.0022 1209 0.000017
0.0022 1210 0.000050
0.0022 1211 0.000017
0.0022 1212 0.000017
0.0022 1213 0.000000
0.0022 1214 0.000000
0.0022 1215 0.000050
0.0022 1216 0.000000
0.0022 1217 0.000017
0.0022 1218 0.000067
0.0022 1219 0.000033
0.0022 1220 0.000033
0.0022 1221 0.000033
0.0022 1222 0.000017
0.0022 1223 0.000050
0.0022 1224 0.000067
0.0022 1225 0.000050
0.0022 1226 0.000017
0.0022 1227 0.000000
0.0022 1228 0.000000
0.0022 1229 0.000083
0.0022 1230 0.000050
0.0022 1231 0.000067
0.0022 1232 0.000150
0.0022 1233 0.000033
0.0022 1234 0.000017
0.0022 1235 0.000100
0.0022 1236 0.000083
0.0022 1237 0.000033
0.0022 1238 0.000017
0.0022 1239 0.000033
0.0022 1240 0.000033
0.0022 1241 0.000017
0.0022 1242 0.000017
0.0022 1243 0.000000
0.0022 1244 0.000033
0.0022 1245 0.000000
0.0022 1246 0.000033
0.0022 1247 0.000017
0.0022 1248 0.000033
0.0022 1249 0.000083
0.0024 0 0.004650
0.0024 1 0.005367
0.0024 2 0.006867
0.0024 3 0.008083
0.0024 4 0.007267
0.0024 5 0.009850
0.0024 6 0.010133
0.0024 7 0.015533
0.0024 8 0.020817
0.0024 9 0.027517
0.0024 10 0.069100
0.0024 11 0.323817
0.0024 12 0.000000
0.0024 13 0.320783
0.0024 14 0.057667
0.0024 15 0.033250
0.0024 16 0.024767
0.0024 17 0.014350
0.0024 18 0.011550
0.0024 19 0.013467
0.0024 20 0.011333
0.0024 21 0.006833
0.0024 22 0.006250
0.0024 23 0.003267
0.0024 24 0.005850
0.0024 25 0.006167
0.0024 26 0.005317
0.0024 27 0.005233
0.0024 28 0.003183
0.0024 29 0.001283
0.0024 30 0.002183
0.0024 31 0.002100
0.0024 32 0.001317
0.0024 33 0.000717
0.0024 34 0.000700
0.0024 35 0.000950
0.0024 36 0.000450
0.0024 37 0.000617
0.0024 38 0.000283
0.0024 39 0.000317
0.0024 40 0.000183
0.0024 41 0.000117
0.0024 42 0.000333
0.0024 43 0.000300
0.0024 44 0.000183
0.0024 45 0.001133
0.0024 46 0.000367
0.0024 47 0.000183
0.0024 48 0.000500
0.0024 49 0.000833
0.0024 50 0.000250
0.0024 51 0.000817
0.0024 52 0.000483
0.0024 53 0.000300
0.0024 54 0.000217
0.0024 55 0.000217
0.0024 56 0.001333
0.0024 57 0.000300
0.0024 58 0.000300
0.0024 59 0.000417
0.0024 60 0.000283
0.0024 61 0.000317
0.0024 62 0.000933
0.0024 63 0.000633
0.0024 64 0.000250
0.0024 65 0.000150
0.0024 66 0.000150
0.0024 67 0.000433
0.0024 68 0.000367
0.0024 69 0.000683
0.0024 70 0.000067
0.0024 71 0.000083
0.0024 72 0.000100
0.0024 73 0.000200
0.0024 74 0.000300
0.0024 75 0.000400
0.0024 76 0.000683
0.0024 77 0.000317
0.0024 78 0.000250
0.0024 79 0.000100
0.0024 80 0.000483
0.0024 81 0.000383
0.0024 82 0.000400
0.0024 83 0.000167
0.0024 84 0.000100
0.0024 85 0.000150
0.0024 86 0.000133
0.0024 87 0.000250
0.0024 88 0.000333
0.0024 89 0.000167
0.0024 90 0.000300
0.0024 91 0.000800
0.0024 92 0.000200
0.0024 93 0.000183
0.0024 94 0.000183
0.0024 95 0.000183
0.0024 96 0.000150
0.0024 97 0.000467
0.0024 98 0.000667
0.0024 99 0.000233
0.0024 100 0.000417
0.0024 101 0.000117
0.0024 102 0.000233
0.0024 103 0.000100
0.0024 104 0.000217
0.0024 105 0.000200
0.0024 106 0.000117
0.0024 107 0.000100
0.0024 108 0.000150
0.0024 109 0.000467
0.0024 110 0.001117
0.0024 111 0.000450
0.0024 112 0.001000
0.0024 113 0.000567
0.0024 114 0.000350
0.0024 115 0.000683
0.0024 116 0.000267
0.0024 117 0.001017
0.0024 118 0.000450
0.0024 119 0.000283
0.0024 120 0.000117
0.0024 121 0.001000
0.0024 122 0.000200
0.0024 123 0.000117
0.0024 124 0.000067
0.0024 125 0.000150
0.0024 126 0.000200
0.0024 127 0.000200
0.0024 128 0.000167
0.0024 129 0.000250
0.0024 130 0.000183
0.0024 131 0.000083
0.0024 132 0.000183
0.0024 133 0.000117
0.0024 134 0.000633
0.0024 135 0.000200
0.0024 136 0.000217
0.0024 137 0.000067
0.0024 138 0.000067
0.0024 139 0.000117
0.0024 140 0.000150
0.0024 141 0.000533
0.0024 142 0.000150
0.0024 143 0.000133
0.0024 144 0.000167
0.0024 145 0.000167
0.0024 146 0.000117
0.0024 147 0.000050
0.0024 148 0.000150
0.0024 149 0.000100
0.0024 150 0.000233
0.0024 151 0.000500
0.0024 152 0.000133
0.0024 153 0.000133
0.0024 154 0.000067
0.0024 155 0.000033
0.0024 156 0.000033
0.0024 157 0.000117
0.0024 158 0.000117
0.0024 159 0.000050
0.0024 160 0.000100
0.0024 161 0.000233
0.0024 162 0.000050
0.0024 163 0.000117
0.0024 164 0.000150
0.0024 165 0.000117
0.0024 166 0.000450
0.0024 167 0.000167
0.0024 168 0.000083
0.0024 169 0.000133
0.0024 170 0.000050
0.0024 171 0.000017
0.0024 172 0.000017
0.0024 173 0.000083
0.0024 174 0.000033
0.0024 175 0.000150
0.0024 176 0.000083
0.0024 177 0.000233
0.0024 178 0.000133
0.0024 179 0.000133
0.0024 180 0.000050
0.0024 181 0.000150
0.0024 182 0.000200
0.0024 183 0.000083
0.0024 184 0.000033
0.0024 185 0.000033
0.0024 186 0.000050
0.0024 187 0.000067
0.0024 188 0.000100
0.0024 189 0.000117
0.0024 190 0.000117
0.0024 191 0.000100
0.0024 192 0.000133
0.0024 193 0.000083
0.0024 194 0.000033
0.0024 195 0.000083
0.0024 196 0.000100
0.0024 197 0.000083
0.0024 198 0.000133
0.0024 199 0.000033
0.0024 200 0.000133
0.0024 201 0.000050
0.0024 202 0.000067
0.0024 203 0.000017
0.0024 204 0.000033
0.0024 205 0.000067
0.0024 206 0.000050
0.0024 207 0.000050
0.0024 208 0.000083
0.0024 209 0.000133
0.0024 210 0.000133
0.0024 211 0.000183
0.0024 212 0.000433
0.0024 213 0.000167
0.0024 214 0.000067
0.0024 215 0.000100
0.0024 216 0.000083
0.0024 217 0.000067
0.0024 218 0.000117
0.0024 219 0.000200
0.0024 220 0.000183
0.0024 221 0.000250
0.0024 222 0.000117
0.0024 223 0.000167
0.0024 224 0.000017
0.0024 225 0.000000
0.0024 226 0.000033
0.0024 227 0.000067
0.0024 228 0.000167
0.0024 229 0.000083
0.0024 230 0.000050
0.0024 231 0.000017
0.0024 232 0.000117
0.0024 233 0.000067
0.0024 234 0.000100
0.0024 235 0.000100
0.0024 236 0.000100
0.0024 237 0.000083
0.0024 238 0.000117
0.0024 239 0.000050
0.0024 240 0.000067
0.0024 241 0.000133
0.0024 242 0.000117
0.0024 243 0.000200
0.0024 244 0.000150
0.0024 245 0.000067
0.0024 246 0.000033
0.0024 247 0.000067
0.0024 248 0.000050
0.0024 249 0.000050
0.0024 250 0.000217
0.0024 251 0.000183
0.0024 252 0.000150
0.0024 253 0.000167
0.0024 254 0.000150
0.0024 255 0.000083
0.0024 256 0.000133
0.0024 257 0.000150
0.0024 258 0.000050
0.0024 259 0.000083
0.0024 260 0.000100
0.0024 261 0.000083
0.0024 262 0.000083
0.0024 263 0.000183
0.0024 264 0.000200
0.0024 265 0.000083
0.0024 266 0.000350
0.0024 267 0.000433
0.0024 268 0.000133
0.0024 269 0.000217
0.0024 270 0.000383
0.0024 271 0.000117
0.0024 272 0.000233
0.0024 273 0.000117
0.0024 274 0.000067
0.0024 275 0.000017
0.0024 276 0.000050
0.0024 277 0.000117
0.0024 278 0.000017
0.0024 279 0.000067
0.0024 280 0.000050
0.0024 281 0.000050
0.0024 282 0.000033
0.0024 283 0.000117
0.0024 284 0.000067
0.0024 285 0.000033
0.0024 286 0.000033
0.0024 287 0.000067
0.0024 288 0.000017
0.0024 289 0.000050
0.0024 290 0.000067
0.0024 291 0.000050
0.0024 292 0.000017
0.0024 293 0.000017
0.0024 294 0.000033
0.0024 295 0.000033
0.0024 296 0.000033
0.0024 297 0.000050
0.0024 298 0.000050
0.0024 299 0.000017
0.0024 300 0.000000
0.0024 301 0.000050
0.0024 302 0.000083
0.0024 303 0.000100
0.0024 304 0.000050
0.0024 305 0.000067
0.0024 306 0.000000
0.0024 307 0.000017
0.0024 308 0.000033
0.0024 309 0.000050
0.0024 310 0.000017
0.0024 311 0.000083
0.0024 312 0.000083
0.0024 313 0.000150
0.0024 314 0.000050
0.0024 315 0.000050
0.0024 316 0.000033
0.0024 317 0.000067
0.0024 318 0.000300
0.0024 319 0.000117
0.0024 320 0.000017
0.0024 321 0.000100
0.0024 322 0.000167
0.0024 323 0.000167
0.0024 324 0.000833
0.0024 325 0.000133
0.0024 326 0.000067
0.0024 327 0.000100
0.0024 328 0.000150
0.0024 329 0.000033
0.0024 330 0.000067
0.0024 331 0.000033
0.0024 332 0.000067
0.0024 333 0.000067
0.0024 334 0.000017
0.0024 335 0.000000
0.0024 336 0.000083
0.0024 337 0.000083
0.0024 338 0.000050
0.0024 339 0.000083
0.0024 340 0.000100
0.0024 341 0.000083
0.0024 342 0.000083
0.0024 343 0.000067
0.0024 344 0.000033
0.0024 345 0.000117
0.0024 346 0.000067
0.0024 347 0.000083
0.0024 348 0.000033
0.0024 349 0.000033
0.0024 350 0.000067
0.0024 351 0.000000
0.0024 352 0.000117
0.0024 353 0.000083
0.0024 354 0.000033
0.0024 355 0.000050
0.0024 356 0.000050
0.0024 357 0.000033
0.0024 358 0.000100
0.0024 359 0.000000
0.0024 360 0.000033
0.0024 361 0.000033
0.0024 362 0.000033
0.0024 363 0.000033
0.0024 364 0.000117
0.0024 365 0.000033
0.0024 366 0.000067
0.0024 367 0.000033
0.0024 368 0.000117
0.0024 369 0.000150
0.0024 370 0.000217
0.0024 371 0.000033
0.0024 372 0.000017
0.0024 373 0.000033
0.0024 374 0.000117
0.0024 375 0.000183
0.0024 376 0.000033
0.0024 377 0.000067
0.0024 378 0.000033
0.0024 379 0.000033
0.0024 380 0.000017
0.0024 381 0.000133
0.0024 382 0.000167
0.0024 383 0.000100
0.0024 384 0.000017
0.0024 385 0.000050
0.0024 386 0.000100
0.0024 387 0.000067
0.0024 388 0.000017
0.0024 389 0.000033
0.0024 390 0.000017
0.0024 391 0.000017
0.0024 392 0.000283
0.0024 393 0.000700
0.0024 394 0.000133
0.0024 395 0.000017
0.0024 396 0.000017
0.0024 397 0.000083
0.0024 398 0.000033
0.0024 399 0.000050
0.0024 400 0.000100
0.0024 401 0.000050
0.0024 402 0.000033
0.0024 403 0.000033
0.0024 404 0.000000
0.0024 405 0.000017
0.0024 406 0.000033
0.0024 407 0.000033
0.0024 408 0.000000
0.0024 409 0.000000
0.0024 410 0.000000
0.0024 411 0.000017
0.0024 412 0.000017
0.0024 413 0.000033
0.0024 414 0.000033
0.0024 415 0.000133
0.0024 416 0.000067
0.0024 417 0.000083
0.0024 418 0.000050
0.0024 419 0.000050
0.0024 420 0.000033
0.0024 421 0.000033
0.0024 422 0.000033
0.0024 423 0.000033
0.0024 424 0.000050
0.0024 425 0.000033
0.0024 426 0.000050
0.0024 427 0.000000
0.0024 428 0.000050
0.0024 429 0.000050
0.0024 430 0.000050
0.0024 431 0.000033
0.0024 432 0.000133
0.0024 433 0.000083
0.0024 434 0.000050
0.0024 435 0.000050
0.0024 436 0.000017
0.0024 437 0.000067
0.0024 438 0.000050
0.0024 439 0.000100
0.0024 440 0.000067
0.0024 441 0.000017
0.0024 442 0.000150
0.0024 443 0.000117
0.0024 444 0.000117
0.0024 445 0.000383
0.0024 446 0.000100
0.0024 447 0.000067
0.0024 448 0.000033
0.0024 449 0.000050
0.0024 450 0.000067
0.0024 451 0.000050
0.0024 452 0.000067
0.0024 453 0.000083
0.0024 454 0.000150
0.0024 455 0.000033
0.0024 456 0.000067
0.0024 457 0.000017
0.0024 458 0.000033
0.0024 459 0.000100
0.0024 460 0.000033
0.0024 461 0.000017
0.0024 462 0.000050
0.0024 463 0.000067
0.0024 464 0.000133
0.0024 465 0.000183
0.0024 466 0.000517
0.0024 467 0.000200
0.0024 468 0.000017
0.0024 469 0.000050
0.0024 470 0.000017
0.0024 471 0.000050
0.0024 472 0.000067
0.0024 473 0.000033
0.0024 474 0.000050
0.0024 475 0.000083
0.0024 476 0.000033
0.0024 477 0.000050
0.0024 478 0.000000
0.0024 479 0.000017
0.0024 480 0.000017
0.0024 481 0.000100
0.0024 482 0.000100
0.0024 483 0.000067
0.0024 484 0.000067
0.0024 485 0.000000
0.0024 486 0.000017
0.0024 487 0.000017
0.0024 488 0.000017
0.0024 489 0.000083
0.0024 490 0.000033
0.0024 491 0.000033
0.0024 492 0.000017
0.0024 493 0.000067
0.0024 494 0.000050
0.0024 495 0.000033
0.0024 496 0.000067
0.0024 497 0.000083
0.0024 498 0.000033
0.0024 499 0.000033
0.0024 500 0.000033
0.0024 501 0.000083
0.0024 502 0.000117
0.0024 503 0.000067
0.0024 504 0.000000
0.0024 505 0.000033
0.0024 506 0.000050
0.0024 507 0.000083
0.0024 508 0.000083
0.0024 509 0.000117
0.0024 510 0.000083
0.0024 511 0.000050
0.0024 512 0.000067
0.0024 513 0.000100
0.0024 514 0.000017
0.0024 515 0.000017
0.0024 516 0.000017
0.0024 517 0.000000
0.0024 518 0.000033
0.0024 519 0.000050
0.0024 520 0.000033
0.0024 521 0.000067
0.0024 522 0.000083
0.0024 523 0.000000
0.0024 524 0.000017
0.0024 525 0.000100
0.0024 526 0.000083
0.0024 527 0.000100
0.0024 528 0.000100
0.0024 529 0.000083
0.0024 530 0.000067
0.0024 531 0.000117
0.0024 532 0.000067
0.0024 533 0.000050
0.0024 534 0.000067
0.0024 535 0.000033
0.0024 536 0.000050
0.0024 537 0.000000
0.0024 538 0.000033
0.0024 539 0.000033
0.0024 540 0.000083
0.0024 541 0.000483
0.0024 542 0.000117
0.0024 543 0.000067
0.0024 544 0.000167
0.0024 545 0.000217
0.0024 546 0.000083
0.0024 547 0.000133
0.0024 548 0.000117
0.0024 549 0.000100
0.0024 550 0.000100
0.0024 551 0.000167
0.0024 552 0.000583
0.0024 553 0.000133
0.0024 554 0.000050
0.0024 555 0.000033
0.0024 556 0.000000
0.0024 557 0.000033
0.0024 558 0.000033
0.0024 559 0.000017
0.0024 560 0.000000
0.0024 561 0.000000
0.0024 562 0.000000
0.0024 563 0.000017
0.0024 564 0.000000
0.0024 565 0.000000
0.0024 566 0.000000
0.0024 567 0.000050
0.0024 568 0.000033
0.0024 569 0.000050
0.0024 570 0.000033
0.0024 571 0.000050
0.0024 572 0.000033
0.0024 573 0.000050
0.0024 574 0.000017
0.0024 575 0.000067
0.0024 576 0.000083
0.0024 577 0.000100
0.0024 578 0.000083
0.0024 579 0.000067
0.0024 580 0.000083
0.0024 581 0.000050
0.0024 582 0.000117
0.0024 583 0.000067
0.0024 584 0.000117
0.0024 585 0.000183
0.0024 586 0.000033
0.0024 587 0.000033
0.0024 588 0.000017
0.0024 589 0.000083
0.0024 590 0.000050
0.0024 591 0.000067
0.0024 592 0.000067
0.0024 593 0.000067
0.0024 594 0.000017
0.0024 595 0.000133
0.0024 596 0.000050
0.0024 597 0.000000
0.0024 598 0.000033
0.0024 599 0.000117
0.0024 600 0.000050
0.0024 601 0.000017
0.0024 602 0.000100
0.0024 603 0.000517
0.0024 604 0.000083
0.0024 605 0.000083
0.0024 606 0.000083
0.0024 607 0.000083
0.0024 608 0.000033
0.0024 609 0.000117
0.0024 610 0.000200
0.0024 611 0.000450
0.0024 612 0.000033
0.0024 613 0.000017
0.0024 614 0.000017
0.0024 615 0.000000
0.0024 616 0.000033
0.0024 617 0.000017
0.0024 618 0.000033
0.0024 619 0.000017
0.0024 620 0.000100
0.0024 621 0.000067
0.0024 622 0.000050
0.0024 623 0.000033
0.0024 624 0.000000
0.0024 625 0.000033
0.0024 626 0.000033
0.0024 627 0.000033
0.0024 628 0.000050
0.0024 629 0.000033
0.0024 630 0.000067
0.0024 631 0.000133
0.0024 632 0.000050
0.0024 633 0.000083
0.0024 634 0.000000
0.0024 635 0.000017
0.0024 636 0.000083
0.0024 637 0.000083
0.0024 638 0.000050
0.0024 639 0.000017
0.0024 640 0.000000
0.0024 641 0.000017
0.0024 642 0.000117
0.0024 643 0.000067
0.0024 644 0.000017
0.0024 645 0.000117
0.0024 646 0.000100
0.0024 647 0.000017
0.0024 648 0.000083
0.0024 649 0.000083
0.0024 650 0.000067
0.0024 651 0.000050
0.0024 652 0.000033
0.0024 653 0.000100
0.0024 654 0.000217
0.0024 655 0.000133
0.0024 656 0.000150
0.0024 657 0.000150
0.0024 658 0.000017
0.0024 659 0.000017
0.0024 660 0.000067
0.0024 661 0.000483
0.0024 662 0.000283
0.0024 663 0.000083
0.0024 664 0.000017
0.0024 665 0.000017
0.0024 666 0.000067
0.0024 667 0.000017
0.0024 668 0.000000
0.0024 669 0.000017
0.0024 670 0.000000
0.0024 671 0.000100
0.0024 672 0.000067
0.0024 673 0.000067
0.0024 674 0.000017
0.0024 675 0.000067
0.0024 676 0.000033
0.0024 677 0.000033
0.0024 678 0.000017
0.0024 679 0.000033
0.0024 680 0.000017
0.0024 681 0.000067
0.0024 682 0.000033
0.0024 683 0.000067
0.0024 684 0.000050
0.0024 685 0.000017
0.0024 686 0.000067
0.0024 687 0.000017
0.0024 688 0.000050
0.0024 689 0.000017
0.0024 690 0.000267
0.0024 691 0.000200
0.0024 692 0.000067
0.0024 693 0.000017
0.0024 694 0.000450
0.0024 695 0.000200
0.0024 696 0.000083
0.0024 697 0.000067
0.0024 698 0.000083
0.0024 699 0.000033
0.0024 700 0.000067
0.0024 701 0.000100
0.0024 702 0.000017
0.0024 703 0.000000
0.0024 704 0.000050
0.0024 705 0.000100
0.0024 706 0.000083
0.0024 707 0.000050
0.0024 708 0.000017
0.0024 709 0.000117
0.0024 710 0.000100
0.0024 711 0.000050
0.0024 712 0.000067
0.0024 713 0.000083
0.0024 714 0.000050
0.0024 715 0.000067
0.0024 716 0.000167
0.0024 717 0.000150
0.0024 718 0.000150
0.0024 719 0.000133
0.0024 720 0.000217
0.0024 721 0.000067
0.0024 722 0.000133
0.0024 723 0.000067
0.0024 724 0.000017
0.0024 725 0.000067
0.0024 726 0.000050
0.0024 727 0.000117
0.0024 728 0.000150
0.0024 729 0.000117
0.0024 730 0.000050
0.0024 731 0.000050
0.0024 732 0.000017
0.0024 733 0.000017
0.0024 734 0.000017
0.0024 735 0.000033
0.0024 736 0.000033
0.0024 737 0.000133
0.0024 738 0.000117
0.0024 739 0.000083
0.0024 740 0.000117
0.0024 741 0.000050
0.0024 742 0.000067
0.0024 743 0.000133
0.0024 744 0.000083
0.0024 745 0.000133
0.0024 746 0.000150
0.0024 747 0.000033
0.0024 748 0.000033
0.0024 749 0.000033
0.0024 750 0.000083
0.0024 751 0.000067
0.0024 752 0.000050
0.0024 753 0.000017
0.0024 754 0.000050
0.0024 755 0.000183
0.0024 756 0.000167
0.0024 757 0.000217
0.0024 758 0.000133
0.0024 759 0.000033
0.0024 760 0.000083
0.0024 761 0.000050
0.0024 762 0.000050
0.0024 763 0.000033
0.0024 764 0.000033
0.0024 765 0.000000
0.0024 766 0.000017
0.0024 767 0.000050
0.0024 768 0.000033
0.0024 769 0.000050
0.0024 770 0.000050
0.0024 771 0.000083
0.0024 772 0.000050
0.0024 773 0.000033
0.0024 774 0.000017
0.0024 775 0.000050
0.0024 776 0.000133
0.0024 777 0.000067
0.0024 778 0.000467
0.0024 779 0.000100
0.0024 780 0.000033
0.0024 781 0.000100
0.0024 782 0.000067
0.0024 783 0.000067
0.0024 784 0.000050
0.0024 785 0.000050
0.0024 786 0.000017
0.0024 787 0.000050
0.0024 788 0.000167
0.0024 789 0.000083
0.0024 790 0.000067
0.0024 791 0.000050
0.0024 792 0.000050
0.0024 793 0.000083
0.0024 794 0.000083
0.0024 795 0.000150
0.0024 796 0.000600
0.0024 797 0.000300
0.0024 798 0.000217
0.0024 799 0.000317
0.0024 800 0.000117
0.0024 801 0.000033
0.0024 802 0.000100
0.0024 803 0.000067
0.0024 804 0.000683
0.0024 805 0.000267
0.0024 806 0.000150
0.0024 807 0.000067
0.0024 808 0.000050
0.0024 809 0.000100
0.0024 810 0.000117
0.0024 811 0.000067
0.0024 812 0.000333
0.0024 813 0.000067
0.0024 814 0.000100
0.0024 815 0.000083
0.0024 816 0.000083
0.0024 817 0.000067
0.0024 818 0.000100
0.0024 819 0.000000
0.0024 820 0.000067
0.0024 821 0.000033
0.0024 822 0.000017
0.0024 823 0.000050
0.0024 824 0.000117
0.0024 825 0.000217
0.0024 826 0.000083
0.0024 827 0.000167
0.0024 828 0.000700
0.0024 829 0.000050
0.0024 830 0.000150
0.0024 831 0.000183
0.0024 832 0.000717
0.0024 833 0.000150
0.0024 834 0.000100
0.0024 835 0.000117
0.0024 836 0.000117
0.0024 837 0.000067
0.0024 838 0.000083
0.0024 839 0.000117
0.0024 840 0.000083
0.0024 841 0.000083
0.0024 842 0.000033
0.0024 843 0.000050
0.0024 844 0.000067
0.0024 845 0.000100
0.0024 846 0.000067
0.0024 847 0.000117
0.0024 848 0.000033
0.0024 849 0.000033
0.0024 850 0.000150
0.0024 851 0.000100
0.0024 852 0.000083
0.0024 853 0.000100
0.0024 854 0.000067
0.0024 855 0.000133
0.0024 856 0.000183
0.0024 857 0.000100
0.0024 858 0.000150
0.0024 859 0.000100
0.0024 860 0.000100
0.0024 861 0.000083
0.0024 862 0.000067
0.0024 863 0.000033
0.0024 864 0.000033
0.0024 865 0.000033
0.0024 866 0.000083
0.0024 867 0.000117
0.0024 868 0.000117
0.0024 869 0.000117
0.0024 870 0.000100
0.0024 871 0.000083
0.0024 872 0.000133
0.0024 873 0.000150
0.0024 874 0.000083
0.0024 875 0.000267
0.0024 876 0.000150
0.0024 877 0.000150
0.0024 878 0.000217
0.0024 879 0.000117
0.0024 880 0.000033
0.0024 881 0.000067
0.0024 882 0.000050
0.0024 883 0.000017
0.0024 884 0.000033
0.0024 885 0.000000
0.0024 886 0.000000
0.0024 887 0.000017
0.0024 888 0.000117
0.0024 889 0.000083
0.0024 890 0.000083
0.0024 891 0.000067
0.0024 892 0.000017
0.0024 893 0.000000
0.0024 894 0.000050
0.0024 895 0.000067
0.0024 896 0.000050
0.0024 897 0.000017
0.0024 898 0.000033
0.0024 899 0.000083
0.0024 900 0.000033
0.0024 901 0.000050
0.0024 902 0.000033
0.0024 903 0.000017
0.0024 904 0.000133
0.0024 905 0.000100
0.0024 906 0.000050
0.0024 907 0.000000
0.0024 908 0.000050
0.0024 909 0.000017
0.0024 910 0.000050
0.0024 911 0.000017
0.0024 912 0.000100
0.0024 913 0.000317
0.0024 914 0.000050
0.0024 915 0.000083
0.0024 916 0.000817
0.0024 917 0.000067
0.0024 918 0.000050
0.0024 919 0.000017
0.0024 920 0.000083
0.0024 921 0.000083
0.0024 922 0.000017
0.0024 923 0.000050
0.0024 924 0.000067
0.0024 925 0.000033
0.0024 926 0.000083
0.0024 927 0.000067
0.0024 928 0.000083
0.0024 929 0.000000
0.0024 930 0.000050
0.0024 931 0.000050
0.0024 932 0.000067
0.0024 933 0.000050
0.0024 934 0.000033
0.0024 935 0.000133
0.0024 936 0.000083
0.0024 937 0.000133
0.0024 938 0.000017
0.0024 939 0.000067
0.0024 940 0.000033
0.0024 941 0.000033
0.0024 942 0.000017
0.0024 943 0.000050
0.0024 944 0.000117
0.0024 945 0.000733
0.0024 946 0.000100
0.0024 947 0.000167
0.0024 948 0.000533
0.0024 949 0.000200
0.0024 950 0.000300
0.0024 951 0.000600
0.0024 952 0.000167
0.0024 953 0.000133
0.0024 954 0.000050
0.0024 955 0.000083
0.0024 956 0.000100
0.0024 957 0.000133
0.0024 958 0.000167
0.0024 959 0.000350
0.0024 960 0.000350
0.0024 961 0.000400
0.0024 962 0.000233
0.0024 963 0.000267
0.0024 964 0.000867
0.0024 965 0.000167
0.0024 966 0.000117
0.0024 967 0.000050
0.0024 968 0.000133
0.0024 969 0.000067
0.0024 970 0.000050
0.0024 971 0.000117
0.0024 972 0.000050
0.0024 973 0.000083
0.0024 974 0.000100
0.0024 975 0.000067
0.0024 976 0.000167
0.0024 977 0.000200
0.0024 978 0.000133
0.0024 979 0.000117
0.0024 980 0.000117
0.0024 981 0.000050
0.0024 982 0.000033
0.0024 983 0.000167
0.0024 984 0.000033
0.0024 985 0.000067
0.0024 986 0.000133
0.0024 987 0.000033
0.0024 988 0.000033
0.0024 989 0.000050
0.0024 990 0.000033
0.0024 991 0.000033
0.0024 992 0.000517
0.0024 993 0.000050
0.0024 994 0.000100
0.0024 995 0.000067
0.0024 996 0.000017
0.0024 997 0.000050
0.0024 998 0.000017
0.0024 999 0.000033
0.0024 1000 0.000017
0.0024 1001 0.000050
0.0024 1002 0.000100
0.0024 1003 0.000100
0.0024 1004 0.000050
0.0024 1005 0.000067
0.0024 1006 0.000083
0.0024 1007 0.000033
0.0024 1008 0.000050
0.0024 1009 0.000050
0.0024 1010 0.000000
0.0024 1011 0.000050
0.0024 1012 0.000033
0.0024 1013 0.000033
0.0024 1014 0.000050
0.0024 1015 0.000050
0.0024 1016 0.000150
0.0024 1017 0.000133
0.0024 1018 0.000083
0.0024 1019 0.000033
0.0024 1020 0.000050
0.0024 1021 0.000050
0.0024 1022 0.000150
0.0024 1023 0.000000
0.0024 1024 0.000067
0.0024 1025 0.000083
0.0024 1026 0.000100
0.0024 1027 0.000050
0.0024 1028 0.000083
0.0024 1029 0.000017
0.0024 1030 0.000050
0.0024 1031 0.000033
0.0024 1032 0.000050
0.0024 1033 0.000050
0.0024 1034 0.000100
0.0024 1035 0.000100
0.0024 1036 0.000083
0.0024 1037 0.000000
0.0024 1038 0.000050
0.0024 1039 0.000033
0.0024 1040 0.000233
0.0024 1041 0.000117
0.0024 1042 0.000083
0.0024 1043 0.000117
0.0024 1044 0.000017
0.0024 1045 0.000050
0.0024 1046 0.000050
0.0024 1047 0.000033
0.0024 1048 0.000050
0.0024 1049 0.000050
0.0024 1050 0.000050
0.0024 1051 0.000083
0.0024 1052 0.000017
0.0024 1053 0.000033
0.0024 1054 0.000117
0.0024 1055 0.000100
0.0024 1056 0.000033
0.0024 1057 0.000033
0.0024 1058 0.000083
0.0024 1059 0.000017
0.0024 1060 0.000050
0.0024 1061 0.000017
0.0024 1062 0.000017
0.0024 1063 0.000000
0.0024 1064 0.000033
0.0024 1065 0.000017
0.0024 1066 0.000033
0.0024 1067 0.000050
0.0024 1068 0.000083
0.0024 1069 0.000050
0.0024 1070 0.000050
0.0024 1071 0.000033
0.0024 1072 0.000000
0.0024 1073 0.000017
0.0024 1074 0.000000
0.0024 1075 0.000050
0.0024 1076 0.000033
0.0024 1077 0.000017
0.0024 1078 0.000033
0.0024 1079 0.000033
0.0024 1080 0.000083
0.0024 1081 0.000017
0.0024 1082 0.000067
0.0024 1083 0.000117
0.0024 1084 0.000167
0.0024 1085 0.000033
0.0024 1086 0.000083
0.0024 1087 0.000017
0.0024 1088 0.000033
0.0024 1089 0.000017
0.0024 1090 0.000083
0.0024 1091 0.000083
0.0024 1092 0.000183
0.0024 1093 0.000050
0.0024 1094 0.000083
0.0024 1095 0.000050
0.0024 1096 0.000033
0.0024 1097 0.000167
0.0024 1098 0.000100
0.0024 1099 0.000083
0.0024 1100 0.000000
0.0024 1101 0.000033
0.0024 1102 0.000017
0.0024 1103 0.000033
0.0024 1104 0.000033
0.0024 1105 0.000000
0.0024 1106 0.000017
0.0024 1107 0.000083
0.0024 1108 0.000117
0.0024 1109 0.000017
0.0024 1110 0.000033
0.0024 1111 0.000017
0.0024 1112 0.000017
0.0024 1113 0.000033
0.0024 1114 0.000000
0.0024 1115 0.000017
0.0024 1116 0.000050
0.0024 1117 0.000017
0.0024 1118 0.000033
0.0024 1119 0.000017
0.0024 1120 0.000050
0.0024 1121 0.000083
0.0024 1122 0.000033
0.0024 1123 0.000033
0.0024 1124 0.000017
0.0024 1125 0.000033
0.0024 1126 0.000050
0.0024 1127 0.000017
0.0024 1128 0.000000
0.0024 1129 0.000050
0.0024 1130 0.000050
0.0024 1131 0.000033
0.0024 1132 0.000017
0.0024 1133 0.000050
0.0024 1134 0.000033
0.0024 1135 0.000033
0.0024 1136 0.000017
0.0024 1137 0.000000
0.0024 1138 0.000017
0.0024 1139 0.000067
0.0024 1140 0.000133
0.0024 1141 0.000050
0.0024 1142 0.000033
0.0024 1143 0.000050
0.0024 1144 0.000017
0.0024 1145 0.000050
0.0024 1146 0.000033
0.0024 1147 0.000017
0.0024 1148 0.000017
0.0024 1149 0.000000
0.0024 1150 0.000050
0.0024 1151 0.000117
0.0024 1152 0.000067
0.0024 1153 0.000050
0.0024 1154 0.000050
0.0024 1155 0.000300
0.0024 1156 0.000150
0.0024 1157 0.000167
0.0024 1158 0.000700
0.0024 1159 0.000183
0.0024 1160 0.000100
0.0024 1161 0.000017
0.0024 1162 0.000100
0.0024 1163 0.000100
0.0024 1164 0.000117
0.0024 1165 0.000217
0.0024 1166 0.000550
0.0024 1167 0.000050
0.0024 1168 0.000050
0.0024 1169 0.000100
0.0024 1170 0.000100
0.0024 1171 0.000033
0.0024 1172 0.000067
0.0024 1173 0.000017
0.0024 1174 0.000017
0.0024 1175 0.000050
0.0024 1176 0.000050
0.0024 1177 0.000033
0.0024 1178 0.000067
0.0024 1179 0.000050
0.0024 1180 0.000050
0.0024 1181 0.000033
0.0024 1182 0.000033
0.0024 1183 0.000050
0.0024 1184 0.000017
0.0024 1185 0.000117
0.0024 1186 0.000033
0.0024 1187 0.000050
0.0024 1188 0.000017
0.0024 1189 0.000000
0.0024 1190 0.000050
0.0024 1191 0.000017
0.0024 1192 0.000000
0.0024 1193 0.000033
0.0024 1194 0.000017
0.0024 1195 0.000050
0.0024 1196 0.000033
0.0024 1197 0.000033
0.0024 1198 0.000067
0.0024 1199 0.000017
0.0024 1200 0.000050
0.0024 1201 0.000067
0.0024 1202 0.000017
0.0024 1203 0.000000
0.0024 1204 0.000067
0.0024 1205 0.000083
0.0024 1206 0.000150
0.0024 1207 0.000033
0.0024 1208 0.000067
0.0024 1209 0.000017
0.0024 1210 0.000067
0.0024 1211 0.000017
0.0024 1212 0.000000
0.0024 1213 0.000083
0.0024 1214 0.000000
0.0024 1215 0.000050
0.0024 1216 0.000017
0.0024 1217 0.000100
0.0024 1218 0.000067
0.0024 1219 0.000017
0.0024 1220 0.000033
0.0024 1221 0.000033
0.0024 1222 0.000000
0.0024 1223 0.000017
0.0024 1224 0.000050
0.0024 1225 0.000000
0.0024 1226 0.000033
0.0024 1227 0.000133
0.0024 1228 0.000083
0.0024 1229 0.000133
0.0024 1230 0.000233
0.0024 1231 0.000067
0.0024 1232 0.000083
0.0024 1233 0.000083
0.0024 1234 0.000100
0.0024 1235 0.000117
0.0024 1236 0.000083
0.0024 1237 0.000083
0.0024 1238 0.000000
0.0024 1239 0.000017
0.0024 1240 0.000017
0.0024 1241 0.000000
0.0024 1242 0.000050
0.0024 1243 0.000050
0.0024 1244 0.000000
0.0024 1245 0.000017
0.0024 1246 0.000000
0.0024 1247 0.000033
0.0024 1248 0.000033
0.0024 1249 0.000017
0.0026 0 0.004050
0.0026 1 0.004317
0.0026 2 0.005150
0.0026 3 0.004317
0.0026 4 0.006800
0.0026 5 0.006400
0.0026 6 0.007350
0.0026 7 0.008633
0.0026 8 0.012733
0.0026 9 0.014900
0.0026 10 0.029083
0.0026 11 0.065467
0.0026 12 0.320783
0.0026 13 0.000000
0.0026 14 0.324983
0.0026 15 0.072283
0.0026 16 0.028683
0.0026 17 0.017917
0.0026 18 0.014300
0.0026 19 0.012917
0.0026 20 0.010650
0.0026 21 0.009733
0.0026 22 0.005083
0.0026 23 0.004867
0.0026 24 0.004183
0.0026 25 0.006600
0.0026 26 0.004817
0.0026 27 0.004983
0.0026 28 0.002050
0.0026 29 0.000900
0.0026 30 0.001200
0.0026 31 0.001883
0.0026 32 0.000733
0.0026 33 0.001283
0.0026 34 0.000383
0.0026 35 0.000483
0.0026 36 0.000367
0.0026 37 0.000683
0.0026 38 0.000233
0.0026 39 0.000217
0.0026 40 0.000283
0.0026 41 0.000167
0.0026 42 0.000633
0.0026 43 0.000933
0.0026 44 0.000300
0.0026 45 0.000683
0.0026 46 0.000483
0.0026 47 0.000133
0.0026 48 0.000217
0.0026 49 0.000200
0.0026 50 0.000183
0.0026 51 0.000383
0.0026 52 0.000900
0.0026 53 0.000183
0.0026 54 0.000183
0.0026 55 0.000233
0.0026 56 0.000567
0.0026 57 0.000333
0.0026 58 0.000783
0.0026 59 0.000200
0.0026 60 0.000300
0.0026 61 0.000983
0.0026 62 0.000683
0.0026 63 0.000333
0.0026 64 0.000267
0.0026 65 0.001017
0.0026 66 0.000150
0.0026 67 0.000233
0.0026 68 0.000300
0.0026 69 0.000967
0.0026 70 0.000267
0.0026 71 0.000117
0.0026 72 0.000167
0.0026 73 0.000267
0.0026 74 0.000300
0.0026 75 0.001133
0.0026 76 0.000900
0.0026 77 0.000783
0.0026 78 0.000283
0.0026 79 0.000167
0.0026 80 0.000350
0.0026 81 0.000817
0.0026 82 0.001050
0.0026 83 0.000283
0.0026 84 0.000217
0.0026 85 0.000267
0.0026 86 0.000750
0.0026 87 0.000500
0.0026 88 0.000250
0.0026 89 0.000100
0.0026 90 0.000133
0.0026 91 0.000267
0.0026 92 0.000117
0.0026 93 0.000167
0.0026 94 0.000183
0.0026 95 0.001150
0.0026 96 0.000200
0.0026 97 0.000183
0.0026 98 0.000300
0.0026 99 0.000383
0.0026 100 0.000250
0.0026 101 0.000183
0.0026 102 0.000100
0.0026 103 0.000133
0.0026 104 0.000083
0.0026 105 0.000167
0.0026 106 0.000200
0.0026 107 0.000183
0.0026 108 0.000133
0.0026 109 0.000967
0.0026 110 0.000450
0.0026 111 0.000633
0.0026 112 0.000650
0.0026 113 0.000233
0.0026 114 0.000350
0.0026 115 0.000433
0.0026 116 0.000100
0.0026 117 0.000250
0.0026 118 0.000150
0.0026 119 0.000217
0.0026 120 0.000167
0.0026 121 0.000267
0.0026 122 0.000117
0.0026 123 0.000117
0.0026 124 0.000067
0.0026 125 0.000133
0.0026 126 0.000150
0.0026 127 0.000150
0.0026 128 0.000667
0.0026 129 0.000433
0.0026 130 0.000633
0.0026 131 0.000083
0.0026 132 0.000150
0.0026 133 0.000100
0.0026 134 0.000317
0.0026 135 0.000233
0.0026 136 0.000150
0.0026 137 0.000100
0.0026 138 0.000100
0.0026 139 0.000050
0.0026 140 0.000067
0.0026 141 0.000267
0.0026 142 0.000133
0.0026 143 0.000117
0.0026 144 0.000083
0.0026 145 0.000117
0.0026 146 0.000100
0.0026 147 0.000033
0.0026 148 0.000150
0.0026 149 0.000100
0.0026 150 0.000067
0.0026 151 0.000133
0.0026 152 0.000133
0.0026 153 0.000117
0.0026 154 0.000017
0.0026 155 0.000050
0.0026 156 0.000067
0.0026 157 0.000083
0.0026 158 0.000100
0.0026 159 0.000117
0.0026 160 0.000167
0.0026 161 0.000783
0.0026 162 0.000117
0.0026 163 0.000117
0.0026 164 0.000050
0.0026 165 0.000150
0.0026 166 0.000100
0.0026 167 0.000033
0.0026 168 0.000050
0.0026 169 0.000133
0.0026 170 0.000100
0.0026 171 0.000133
0.0026 172 0.000067
0.0026 173 0.000100
0.0026 174 0.000100
0.0026 175 0.000383
0.0026 176 0.000100
0.0026 177 0.000083
0.0026 178 0.000067
0.0026 179 0.000100
0.0026 180 0.000083
0.0026 181 0.000100
0.0026 182 0.000083
0.0026 183 0.000100
0.0026 184 0.000050
0.0026 185 0.000033
0.0026 186 0.000117
0.0026 187 0.000150
0.0026 188 0.000150
0.0026 189 0.000133
0.0026 190 0.000117
0.0026 191 0.000033
0.0026 192 0.000050
0.0026 193 0.000033
0.0026 194 0.000000
0.0026 195 0.000083
0.0026 196 0.000117
0.0026 197 0.000100
0.0026 198 0.000317
0.0026 199 0.000067
0.0026 200 0.000067
0.0026 201 0.000100
0.0026 202 0.000133
0.0026 203 0.000050
0.0026 204 0.000050
0.0026 205 0.000100
0.0026 206 0.000017
0.0026 207 0.000100
0.0026 208 0.000100
0.0026 209 0.000033
0.0026 210 0.000100
0.0026 211 0.000117
0.0026 212 0.000100
0.0026 213 0.000017
0.0026 214 0.000050
0.0026 215 0.000067
0.0026 216 0.000083
0.0026 217 0.000100
0.0026 218 0.000133
0.0026 219 0.000200
0.0026 220 0.000167
0.0026 221 0.000117
0.0026 222 0.000100
0.0026 223 0.000067
0.0026 224 0.000100
0.0026 225 0.000067
0.0026 226 0.000217
0.0026 227 0.000117
0.0026 228 0.000600
0.0026 229 0.000283
0.0026 230 0.000133
0.0026 231 0.000100
0.0026 232 0.000117
0.0026 233 0.000183
0.0026 234 0.000117
0.0026 235 0.000083
0.0026 236 0.000050
0.0026 237 0.000067
0.0026 238 0.000050
0.0026 239 0.000133
0.0026 240 0.000050
0.0026 241 0.000083
0.0026 242 0.000083
0.0026 243 0.000117
0.0026 244 0.000133
0.0026 245 0.000100
0.0026 246 0.000100
0.0026 247 0.000067
0.0026 248 0.000083
0.0026 249 0.000083
0.0026 250 0.001000
0.0026 251 0.000283
0.0026 252 0.000217
0.0026 253 0.000233
0.0026 254 0.000117
0.0026 255 0.000167
0.0026 256 0.000100
0.0026 257 0.000067
0.0026 258 0.000050
0.0026 259 0.000033
0.0026 260 0.000067
0.0026 261 0.000083
0.0026 262 0.000100
0.0026 263 0.000100
0.0026 264 0.000200
0.0026 265 0.000367
0.0026 266 0.000100
0.0026 267 0.000150
0.0026 268 0.000317
0.0026 269 0.000550
0.0026 270 0.000267
0.0026 271 0.000217
0.0026 272 0.000317
0.0026 273 0.000083
0.0026 274 0.000067
0.0026 275 0.000017
0.0026 276 0.000050
0.0026 277 0.000017
0.0026 278 0.000033
0.0026 279 0.000317
0.0026 280 0.000183
0.0026 281 0.000067
0.0026 282 0.000050
0.0026 283 0.000083
0.0026 284 0.000117
0.0026 285 0.000050
0.0026 286 0.000033
0.0026 287 0.000050
0.0026 288 0.000017
0.0026 289 0.000000
0.0026 290 0.000033
0.0026 291 0.000033
0.0026 292 0.000033
0.0026 293 0.000117
0.0026 294 0.000050
0.0026 295 0.000017
0.0026 296 0.000050
0.0026 297 0.000050
0.0026 298 0.000050
0.0026 299 0.000033
0.0026 300 0.000067
0.0026 301 0.000033
0.0026 302 0.000050
0.0026 303 0.000083
0.0026 304 0.000100
0.0026 305 0.000067
0.0026 306 0.000083
0.0026 307 0.000067
0.0026 308 0.000050
0.0026 309 0.000050
0.0026 310 0.000033
0.0026 311 0.000133
0.0026 312 0.000083
0.0026 313 0.000083
0.0026 314 0.000050
0.0026 315 0.000050
0.0026 316 0.000100
0.0026 317 0.000050
0.0026 318 0.000133
0.0026 319 0.000117
0.0026 320 0.000083
0.0026 321 0.000100
0.0026 322 0.000600
0.0026 323 0.000150
0.0026 324 0.000200
0.0026 325 0.000117
0.0026 326 0.000133
0.0026 327 0.000183
0.0026 328 0.000050
0.0026 329 0.000067
0.0026 330 0.000100
0.0026 331 0.000350
0.0026 332 0.000100
0.0026 333 0.000050
0.0026 334 0.000050
0.0026 335 0.000083
0.0026 336 0.000017
0.0026 337 0.000050
0.0026 338 0.000067
0.0026 339 0.000050
0.0026 340 0.000033
0.0026 341 0.000033
0.0026 342 0.000067
0.0026 343 0.000033
0.0026 344 0.000017
0.0026 345 0.000067
0.0026 346 0.000083
0.0026 347 0.000100
0.0026 348 0.000083
0.0026 349 0.000017
0.0026 350 0.000083
0.0026 351 0.000050
0.0026 352 0.000133
0.0026 353 0.000033
0.0026 354 0.000033
0.0026 355 0.000033
0.0026 356 0.000067
0.0026 357 0.000050
0.0026 358 0.000033
0.0026 359 0.000033
0.0026 360 0.000033
0.0026 361 0.000067
0.0026 362 0.000000
0.0026 363 0.000117
0.0026 364 0.000000
0.0026 365 0.000100
0.0026 366 0.000033
0.0026 367 0.000033
0.0026 368 0.000083
0.0026 369 0.000083
0.0026 370 0.000033
0.0026 371 0.000050
0.0026 372 0.000000
0.0026 373 0.000033
0.0026 374 0.000100
0.0026 375 0.000067
0.0026 376 0.000050
0.0026 377 0.000017
0.0026 378 0.000017
0.0026 379 0.000083
0.0026 380 0.000017
0.0026 381 0.000033
0.0026 382 0.000100
0.0026 383 0.000050
0.0026 384 0.000100
0.0026 385 0.000117
0.0026 386 0.000033
0.0026 387 0.000017
0.0026 388 0.000050
0.0026 389 0.000050
0.0026 390 0.000017
0.0026 391 0.000017
0.0026 392 0.000800
0.0026 393 0.000317
0.0026 394 0.000083
0.0026 395 0.000033
0.0026 396 0.000083
0.0026 397 0.000083
0.0026 398 0.000117
0.0026 399 0.000083
0.0026 400 0.000000
0.0026 401 0.000017
0.0026 402 0.000050
0.0026 403 0.000033
0.0026 404 0.000017
0.0026 405 0.000033
0.0026 406 0.000017
0.0026 407 0.000083
0.0026 408 0.000017
0.0026 409 0.000000
0.0026 410 0.000017
0.0026 411 0.000017
0.0026 412 0.000017
0.0026 413 0.000083
0.0026 414 0.000033
0.0026 415 0.000050
0.0026 416 0.000017
0.0026 417 0.000050
0.0026 418 0.000017
0.0026 419 0.000050
0.0026 420 0.000033
0.0026 421 0.000017
0.0026 422 0.000083
0.0026 423 0.000033
0.0026 424 0.000033
0.0026 425 0.000033
0.0026 426 0.000083
0.0026 427 0.000067
0.0026 428 0.000067
0.0026 429 0.000050
0.0026 430 0.000000
0.0026 431 0.000067
0.0026 432 0.000067
0.0026 433 0.000033
0.0026 434 0.000067
0.0026 435 0.000033
0.0026 436 0.000050
0.0026 437 0.000033
0.0026 438 0.000050
0.0026 439 0.000083
0.0026 440 0.000067
0.0026 441 0.000033
0.0026 442 0.000050
0.0026 443 0.000033
0.0026 444 0.000100
0.0026 445 0.000050
0.0026 446 0.000050
0.0026 447 0.000067
0.0026 448 0.000067
0.0026 449 0.000067
0.0026 450 0.000050
0.0026 451 0.000050
0.0026 452 0.000067
0.0026 453 0.000117
0.0026 454 0.000050
0.0026 455 0.000033
0.0026 456 0.000050
0.0026 457 0.000083
0.0026 458 0.000117
0.0026 459 0.000133
0.0026 460 0.000000
0.0026 461 0.000067
0.0026 462 0.000033
0.0026 463 0.000083
0.0026 464 0.000033
0.0026 465 0.000083
0.0026 466 0.000050
0.0026 467 0.000050
0.0026 468 0.000050
0.0026 469 0.000033
0.0026 470 0.000050
0.0026 471 0.000050
0.0026 472 0.000050
0.0026 473 0.000000
0.0026 474 0.000050
0.0026 475 0.000017
0.0026 476 0.000033
0.0026 477 0.000017
0.0026 478 0.000017
0.0026 479 0.000033
0.0026 480 0.000033
0.0026 481 0.000083
0.0026 482 0.000133
0.0026 483 0.000067
0.0026 484 0.000083
0.0026 485 0.000017
0.0026 486 0.000017
0.0026 487 0.000017
0.0026 488 0.000033
0.0026 489 0.000000
0.0026 490 0.000017
0.0026 491 0.000050
0.0026 492 0.000033
0.0026 493 0.000133
0.0026 494 0.000350
0.0026 495 0.000050
0.0026 496 0.000133
0.0026 497 0.000050
0.0026 498 0.000050
0.0026 499 0.000050
0.0026 500 0.000050
0.0026 501 0.000017
0.0026 502 0.000067
0.0026 503 0.000117
0.0026 504 0.000050
0.0026 505 0.000050
0.0026 506 0.000117
0.0026 507 0.000067
0.0026 508 0.000067
0.0026 509 0.000033
0.0026 510 0.000133
0.0026 511 0.000050
0.0026 512 0.000067
0.0026 513 0.000033
0.0026 514 0.000000
0.0026 515 0.000000
0.0026 516 0.000017
0.0026 517 0.000050
0.0026 518 0.000000
0.0026 519 0.000017
0.0026 520 0.000050
0.0026 521 0.000067
0.0026 522 0.000067
0.0026 523 0.000017
0.0026 524 0.000000
0.0026 525 0.000050
0.0026 526 0.000067
0.0026 527 0.000117
0.0026 528 0.000133
0.0026 529 0.000067
0.0026 530 0.000083
0.0026 531 0.000083
0.0026 532 0.000083
0.0026 533 0.000083
0.0026 534 0.000017
0.0026 535 0.000050
0.0026 536 0.000017
0.0026 537 0.000067
0.0026 538 0.000017
0.0026 539 0.000000
0.0026 540 0.000017
0.0026 541 0.000067
0.0026 542 0.000100
0.0026 543 0.000050
0.0026 544 0.000067
0.0026 545 0.000100
0.0026 546 0.000067
0.0026 547 0.000233
0.0026 548 0.000533
0.0026 549 0.000117
0.0026 550 0.000017
0.0026 551 0.000067
0.0026 552 0.000033
0.0026 553 0.000067
0.0026 554 0.000067
0.0026 555 0.000033
0.0026 556 0.000000
0.0026 557 0.000083
0.0026 558 0.000067
0.0026 559 0.000067
0.0026 560 0.000017
0.0026 561 0.000017
0.0026 562 0.000000
0.0026 563 0.000017
0.0026 564 0.000017
0.0026 565 0.000033
0.0026 566 0.000067
0.0026 567 0.000000
0.0026 568 0.000000
0.0026 569 0.000000
0.0026 570 0.000000
0.0026 571 0.000083
0.0026 572 0.000033
0.0026 573 0.000050
0.0026 574 0.000067
0.0026 575 0.000050
0.0026 576 0.000100
0.0026 577 0.000050
0.0026 578 0.000133
0.0026 579 0.000083
0.0026 580 0.000133
0.0026 581 0.000067
0.0026 582 0.000100
0.0026 583 0.000067
0.0026 584 0.000017
0.0026 585 0.000083
0.0026 586 0.000033
0.0026 587 0.000067
0.0026 588 0.000083
0.0026 589 0.000017
0.0026 590 0.000017
0.0026 591 0.000133
0.0026 592 0.000017
0.0026 593 0.000017
0.0026 594 0.000000
0.0026 595 0.000017
0.0026 596 0.000017
0.0026 597 0.000017
0.0026 598 0.000100
0.0026 599 0.000450
0.0026 600 0.000050
0.0026 601 0.000000
0.0026 602 0.000117
0.0026 603 0.000183
0.0026 604 0.000217
0.0026 605 0.000483
0.0026 606 0.000050
0.0026 607 0.000017
0.0026 608 0.000050
0.0026 609 0.000117
0.0026 610 0.000100
0.0026 611 0.000150
0.0026 612 0.000033
0.0026 613 0.000067
0.0026 614 0.000000
0.0026 615 0.000050
0.0026 616 0.000100
0.0026 617 0.000033
0.0026 618 0.000167
0.0026 619 0.000317
0.0026 620 0.000600
0.0026 621 0.000133
0.0026 622 0.000050
0.0026 623 0.000050
0.0026 624 0.000033
0.0026 625 0.000067
0.0026 626 0.000033
0.0026 627 0.000000
0.0026 628 0.000033
0.0026 629 0.000050
0.0026 630 0.000033
0.0026 631 0.000050
0.0026 632 0.000000
0.0026 633 0.000017
0.0026 634 0.000033
0.0026 635 0.000067
0.0026 636 0.000017
0.0026 637 0.000033
0.0026 638 0.000050
0.0026 639 0.000050
0.0026 640 0.000017
0.0026 641 0.000033
0.0026 642 0.000050
0.0026 643 0.000100
0.0026 644 0.000000
0.0026 645 0.000100
0.0026 646 0.000067
0.0026 647 0.000083
0.0026 648 0.000100
0.0026 649 0.000033
0.0026 650 0.000067
0.0026 651 0.000033
0.0026 652 0.000183
0.0026 653 0.000150
0.0026 654 0.000167
0.0026 655 0.000133
0.0026 656 0.000033
0.0026 657 0.000033
0.0026 658 0.000067
0.0026 659 0.000017
0.0026 660 0.000033
0.0026 661 0.000150
0.0026 662 0.000100
0.0026 663 0.000067
0.0026 664 0.000033
0.0026 665 0.000050
0.0026 666 0.000000
0.0026 667 0.000000
0.0026 668 0.000017
0.0026 669 0.000017
0.0026 670 0.000017
0.0026 671 0.000050
0.0026 672 0.000033
0.0026 673 0.000050
0.0026 674 0.000083
0.0026 675 0.000100
0.0026 676 0.000100
0.0026 677 0.000033
0.0026 678 0.000000
0.0026 679 0.000017
0.0026 680 0.000033
0.0026 681 0.000017
0.0026 682 0.000017
0.0026 683 0.000017
0.0026 684 0.000017
0.0026 685 0.000033
0.0026 686 0.000033
0.0026 687 0.000050
0.0026 688 0.000017
0.0026 689 0.000050
0.0026 690 0.000050
0.0026 691 0.000050
0.0026 692 0.000050
0.0026 693 0.000033
0.0026 694 0.000050
0.0026 695 0.000117
0.0026 696 0.000017
0.0026 697 0.000083
0.0026 698 0.000050
0.0026 699 0.000017
0.0026 700 0.000100
0.0026 701 0.000017
0.0026 702 0.000033
0.0026 703 0.000033
0.0026 704 0.000000
0.0026 705 0.000150
0.0026 706 0.000133
0.0026 707 0.000167
0.0026 708 0.000183
0.0026 709 0.000183
0.0026 710 0.000467
0.0026 711 0.000183
0.0026 712 0.000517
0.0026 713 0.000100
0.0026 714 0.000017
0.0026 715 0.000117
0.0026 716 0.000083
0.0026 717 0.000100
0.0026 718 0.000083
0.0026 719 0.000067
0.0026 720 0.000283
0.0026 721 0.000050
0.0026 722 0.000100
0.0026 723 0.000067
0.0026 724 0.000067
0.0026 725 0.000067
0.0026 726 0.000117
0.0026 727 0.000067
0.0026 728 0.000083
0.0026 729 0.000117
0.0026 730 0.000083
0.0026 731 0.000067
0.0026 732 0.000033
0.0026 733 0.000033
0.0026 734 0.000000
0.0026 735 0.000000
0.0026 736 0.000033
0.0026 737 0.000100
0.0026 738 0.000150
0.0026 739 0.000100
0.0026 740 0.000100
0.0026 741 0.000083
0.0026 742 0.000000
0.0026 743 0.000083
0.0026 744 0.000083
0.0026 745 0.000067
0.0026 746 0.000033
0.0026 747 0.000033
0.0026 748 0.000033
0.0026 749 0.000017
0.0026 750 0.000050
0.0026 751 0.000100
0.0026 752 0.000083
0.0026 753 0.000033
0.0026 754 0.000167
0.0026 755 0.000183
0.0026 756 0.000083
0.0026 757 0.000083
0.0026 758 0.000100
0.0026 759 0.000050
0.0026 760 0.000117
0.0026 761 0.000083
0.0026 762 0.000067
0.0026 763 0.000033
0.0026 764 0.000067
0.0026 765 0.000033
0.0026 766 0.000033
0.0026 767 0.000067
0.0026 768 0.000067
0.0026 769 0.000033
0.0026 770 0.000050
0.0026 771 0.000067
0.0026 772 0.000117
0.0026 773 0.000100
0.0026 774 0.000033
0.0026 775 0.000083
0.0026 776 0.000100
0.0026 777 0.000183
0.0026 778 0.000150
0.0026 779 0.000067
0.0026 780 0.000067
0.0026 781 0.000683
0.0026 782 0.000067
0.0026 783 0.000100
0.0026 784 0.000117
0.0026 785 0.000067
0.0026 786 0.000083
0.0026 787 0.000400
0.0026 788 0.000150
0.0026 789 0.000050
0.0026 790 0.000067
0.0026 791 0.000117
0.0026 792 0.000050
0.0026 793 0.000067
0.0026 794 0.000100
0.0026 795 0.000133
0.0026 796 0.000100
0.0026 797 0.000150
0.0026 798 0.000133
0.0026 799 0.000033
0.0026 800 0.000067
0.0026 801 0.000100
0.0026 802 0.000067
0.0026 803 0.000050
0.0026 804 0.000067
0.0026 805 0.000017
0.0026 806 0.000033
0.0026 807 0.000050
0.0026 808 0.000083
0.0026 809 0.000017
0.0026 810 0.000150
0.0026 811 0.000117
0.0026 812 0.000467
0.0026 813 0.000050
0.0026 814 0.000067
0.0026 815 0.000083
0.0026 816 0.000117
0.0026 817 0.000100
0.0026 818 0.000017
0.0026 819 0.000017
0.0026 820 0.000133
0.0026 821 0.000067
0.0026 822 0.000083
0.0026 823 0.000100
0.0026 824 0.000033
0.0026 825 0.000067
0.0026 826 0.000100
0.0026 827 0.000050
0.0026 828 0.000133
0.0026 829 0.000133
0.0026 830 0.000200
0.0026 831 0.000183
0.0026 832 0.000550
0.0026 833 0.000167
0.0026 834 0.000117
0.0026 835 0.000133
0.0026 836 0.000100
0.0026 837 0.000017
0.0026 838 0.000050
0.0026 839 0.000117
0.0026 840 0.000067
0.0026 841 0.000050
0.0026 842 0.000050
0.0026 843 0.000050
0.0026 844 0.000117
0.0026 845 0.000083
0.0026 846 0.000167
0.0026 847 0.000383
0.0026 848 0.000100
0.0026 849 0.000100
0.0026 850 0.000133
0.0026 851 0.000067
0.0026 852 0.000067
0.0026 853 0.000117
0.0026 854 0.000067
0.0026 855 0.000067
0.0026 856 0.000050
0.0026 857 0.000167
0.0026 858 0.000133
0.0026 859 0.000050
0.0026 860 0.000133
0.0026 861 0.000100
0.0026 862 0.000067
0.0026 863 0.000083
0.0026 864 0.000067
0.0026 865 0.000067
0.0026 866 0.000133
0.0026 867 0.000100
0.0026 868 0.000033
0.0026 869 0.000117
0.0026 870 0.000117
0.0026 871 0.000133
0.0026 872 0.000217
0.0026 873 0.000067
0.0026 874 0.000100
0.0026 875 0.000217
0.0026 876 0.000067
0.0026 877 0.000100
0.0026 878 0.000117
0.0026 879 0.000067
0.0026 880 0.000033
0.0026 881 0.000033
0.0026 882 0.000067
0.0026 883 0.000033
0.0026 884 0.000050
0.0026 885 0.000033
0.0026 886 0.000117
0.0026 887 0.000100
0.0026 888 0.000133
0.0026 889 0.000183
0.0026 890 0.000083
0.0026 891 0.000083
0.0026 892 0.000017
0.0026 893 0.000033
0.0026 894 0.000033
0.0026 895 0.000033
0.0026 896 0.000033
0.0026 897 0.000067
0.0026 898 0.000100
0.0026 899 0.000100
0.0026 900 0.000117
0.0026 901 0.000067
0.0026 902 0.000017
0.0026 903 0.000033
0.0026 904 0.000100
0.0026 905 0.000183
0.0026 906 0.000050
0.0026 907 0.000100
0.0026 908 0.000067
0.0026 909 0.000117
0.0026 910 0.000050
0.0026 911 0.000067
0.0026 912 0.000117
0.0026 913 0.000083
0.0026 914 0.000017
0.0026 915 0.000033
0.0026 916 0.000167
0.0026 917 0.000117
0.0026 918 0.000067
0.0026 919 0.000033
0.0026 920 0.000117
0.0026 921 0.000083
0.0026 922 0.000100
0.0026 923 0.000050
0.0026 924 0.000033
0.0026 925 0.000033
0.0026 926 0.000033
0.0026 927 0.000033
0.0026 928 0.000033
0.0026 929 0.000017
0.0026 930 0.000033
0.0026 931 0.000033
0.0026 932 0.000067
0.0026 933 0.000117
0.0026 934 0.000017
0.0026 935 0.000067
0.0026 936 0.000100
0.0026 937 0.000100
0.0026 938 0.000083
0.0026 939 0.000067
0.0026 940 0.000017
0.0026 941 0.000033
0.0026 942 0.000050
0.0026 943 0.000017
0.0026 944 0.000150
0.0026 945 0.000183
0.0026 946 0.000067
0.0026 947 0.000067
0.0026 948 0.000083
0.0026 949 0.000050
0.0026 950 0.000100
0.0026 951 0.000133
0.0026 952 0.000117
0.0026 953 0.000117
0.0026 954 0.000417
0.0026 955 0.000100
0.0026 956 0.000100
0.0026 957 0.000067
0.0026 958 0.000250
0.0026 959 0.000300
0.0026 960 0.000350
0.0026 961 0.000917
0.0026 962 0.000200
0.0026 963 0.000083
0.0026 964 0.000100
0.0026 965 0.000217
0.0026 966 0.000183
0.0026 967 0.000117
0.0026 968 0.000033
0.0026 969 0.000050
0.0026 970 0.000067
0.0026 971 0.000133
0.0026 972 0.000167
0.0026 973 0.000083
0.0026 974 0.000050
0.0026 975 0.000050
0.0026 976 0.000567
0.0026 977 0.000267
0.0026 978 0.000083
0.0026 979 0.000050
0.0026 980 0.000050
0.0026 981 0.000033
0.0026 982 0.000117
0.0026 983 0.000083
0.0026 984 0.000150
0.0026 985 0.000083
0.0026 986 0.000233
0.0026 987 0.000200
0.0026 988 0.000050
0.0026 989 0.000033
0.0026 990 0.000050
0.0026 991 0.000050
0.0026 992 0.000067
0.0026 993 0.000017
0.0026 994 0.000067
0.0026 995 0.000083
0.0026 996 0.000083
0.0026 997 0.000050
0.0026 998 0.000017
0.0026 999 0.000033
0.0026 1000 0.000033
0.0026 1001 0.000033
0.0026 1002 0.000017
0.0026 1003 0.000067
0.0026 1004 0.000050
0.0026 1005 0.000067
0.0026 1006 0.000067
0.0026 1007 0.000050
0.0026 1008 0.000050
0.0026 1009 0.000017
0.0026 1010 0.000017
0.0026 1011 0.000017
0.0026 1012 0.000050
0.0026 1013 0.000050
0.0026 1014 0.000050
0.0026 1015 0.000083
0.0026 1016 0.000617
0.0026 1017 0.000150
0.0026 1018 0.000083
0.0026 1019 0.000050
0.0026 1020 0.000133
0.0026 1021 0.000050
0.0026 1022 0.000033
0.0026 1023 0.000067
0.0026 1024 0.000067
0.0026 1025 0.000283
0.0026 1026 0.000733
0.0026 1027 0.000083
0.0026 1028 0.000083
0.0026 1029 0.000017
0.0026 1030 0.000033
0.0026 1031 0.000000
0.0026 1032 0.000000
0.0026 1033 0.000050
0.0026 1034 0.000050
0.0026 1035 0.000033
0.0026 1036 0.000050
0.0026 1037 0.000000
0.0026 1038 0.000050
0.0026 1039 0.000117
0.0026 1040 0.000200
0.0026 1041 0.000117
0.0026 1042 0.000067
0.0026 1043 0.000017
0.0026 1044 0.000017
0.0026 1045 0.000050
0.0026 1046 0.000033
0.0026 1047 0.000050
0.0026 1048 0.000033
0.0026 1049 0.000000
0.0026 1050 0.000000
0.0026 1051 0.000000
0.0026 1052 0.000050
0.0026 1053 0.000100
0.0026 1054 0.000050
0.0026 1055 0.000067
0.0026 1056 0.000033
0.0026 1057 0.000083
0.0026 1058 0.000017
0.0026 1059 0.000050
0.0026 1060 0.000000
0.0026 1061 0.000050
0.0026 1062 0.000000
0.0026 1063 0.000017
0.0026 1064 0.000017
0.0026 1065 0.000000
0.0026 1066 0.000033
0.0026 1067 0.000050
0.0026 1068 0.000067
0.0026 1069 0.000000
0.0026 1070 0.000017
0.0026 1071 0.000050
0.0026 1072 0.000017
0.0026 1073 0.000000
0.0026 1074 0.000033
0.0026 1075 0.000017
0.0026 1076 0.000033
0.0026 1077 0.000017
0.0026 1078 0.000033
0.0026 1079 0.000000
0.0026 1080 0.000033
0.0026 1081 0.000000
0.0026 1082 0.000117
0.0026 1083 0.000767
0.0026 1084 0.000200
0.0026 1085 0.000067
0.0026 1086 0.000067
0.0026 1087 0.000017
0.0026 1088 0.000067
0.0026 1089 0.000050
0.0026 1090 0.000050
0.0026 1091 0.000117
0.0026 1092 0.000550
0.0026 1093 0.000150
0.0026 1094 0.000050
0.0026 1095 0.000067
0.0026 1096 0.000083
0.0026 1097 0.000033
0.0026 1098 0.000083
0.0026 1099 0.000050
0.0026 1100 0.000000
0.0026 1101 0.000017
0.0026 1102 0.000033
0.0026 1103 0.000000
0.0026 1104 0.000000
0.0026 1105 0.000033
0.0026 1106 0.000017
0.0026 1107 0.000083
0.0026 1108 0.000017
0.0026 1109 0.000017
0.0026 1110 0.000083
0.0026 1111 0.000017
0.0026 1112 0.000017
0.0026 1113 0.000000
0.0026 1114 0.000017
0.0026 1115 0.000000
0.0026 1116 0.000017
0.0026 1117 0.000000
0.0026 1118 0.000017
0.0026 1119 0.000017
0.0026 1120 0.000050
0.0026 1121 0.000000
0.0026 1122 0.000017
0.0026 1123 0.000067
0.0026 1124 0.000067
0.0026 1125 0.000050
0.0026 1126 0.000000
0.0026 1127 0.000017
0.0026 1128 0.000017
0.0026 1129 0.000067
0.0026 1130 0.000033
0.0026 1131 0.000017
0.0026 1132 0.000017
0.0026 1133 0.000017
0.0026 1134 0.000050
0.0026 1135 0.000033
0.0026 1136 0.000017
0.0026 1137 0.000067
0.0026 1138 0.000050
0.0026 1139 0.000050
0.0026 1140 0.000150
0.0026 1141 0.000033
0.0026 1142 0.000050
0.0026 1143 0.000033
0.0026 1144 0.000017
0.0026 1145 0.000017
0.0026 1146 0.000017
0.0026 1147 0.000050
0.0026 1148 0.000083
0.0026 1149 0.000033
0.0026 1150 0.000017
0.0026 1151 0.000100
0.0026 1152 0.000017
0.0026 1153 0.000033
0.0026 1154 0.000100
0.0026 1155 0.000400
0.0026 1156 0.000050
0.0026 1157 0.000067
0.0026 1158 0.000267
0.0026 1159 0.000200
0.0026 1160 0.000067
0.0026 1161 0.000117
0.0026 1162 0.000000
0.0026 1163 0.000183
0.0026 1164 0.000067
0.0026 1165 0.000067
0.0026 1166 0.000200
0.0026 1167 0.000067
0.0026 1168 0.000100
0.0026 1169 0.000250
0.0026 1170 0.000950
0.0026 1171 0.000100
0.0026 1172 0.000083
0.0026 1173 0.000017
0.0026 1174 0.000033
0.0026 1175 0.000067
0.0026 1176 0.000050
0.0026 1177 0.000050
0.0026 1178 0.000067
0.0026 1179 0.000150
0.0026 1180 0.000117
0.0026 1181 0.000050
0.0026 1182 0.000033
0.0026 1183 0.000017
0.0026 1184 0.000033
0.0026 1185 0.000033
0.0026 1186 0.000017
0.0026 1187 0.000100
0.0026 1188 0.000067
0.0026 1189 0.000050
0.0026 1190 0.000017
0.0026 1191 0.000050
0.0026 1192 0.000033
0.0026 1193 0.000000
0.0026 1194 0.000017
0.0026 1195 0.000000
0.0026 1196 0.000033
0.0026 1197 0.000067
0.0026 1198 0.000033
0.0026 1199 0.000050
0.0026 1200 0.000083
0.0026 1201 0.000050
0.0026 1202 0.000033
0.0026 1203 0.000050
0.0026 1204 0.000117
0.0026 1205 0.000667
0.0026 1206 0.000150
0.0026 1207 0.000017
0.0026 1208 0.000083
0.0026 1209 0.000033
0.0026 1210 0.000000
0.0026 1211 0.000083
0.0026 1212 0.000033
0.0026 1213 0.000150
0.0026 1214 0.000017
0.0026 1215 0.000083
0.0026 1216 0.000267
0.0026 1217 0.000600
0.0026 1218 0.000100
0.0026 1219 0.000067
0.0026 1220 0.000033
0.0026 1221 0.000017
0.0026 1222 0.000000
0.0026 1223 0.000067
0.0026 1224 0.000033
0.0026 1225 0.000050
0.0026 1226 0.000067
0.0026 1227 0.000067
0.0026 1228 0.000233
0.0026 1229 0.000117
0.0026 1230 0.000100
0.0026 1231 0.000533
0.0026 1232 0.000133
0.0026 1233 0.000117
0.0026 1234 0.000200
0.0026 1235 0.000967
0.0026 1236 0.000183
0.0026 1237 0.000033
0.0026 1238 0.000033
0.0026 1239 0.000033
0.0026 1240 0.000000
0.0026 1241 0.000017
0.0026 1242 0.000067
0.0026 1243 0.000000
0.0026 1244 0.000000
0.0026 1245 0.000000
0.0026 1246 0.000017
0.0026 1247 0.000017
0.0026 1248 0.000067
0.0026 1249 0.000033
0.0028 0 0.001933
0.0028 1 0.001650
0.0028 2 0.002033
0.0028 3 0.001983
0.0028 4 0.002233
0.0028 5 0.002500
0.0028 6 0.003567
0.0028 7 0.003467
0.0028 8 0.004700
0.0028 9 0.005800
0.0028 10 0.010750
0.0028 11 0.018850
0.0028 12 0.057667
0.0028 13 0.324983
0.0028 14 0.000000
0.0028 15 0.324750
0.0028 16 0.058233
0.0028 17 0.019417
0.0028 18 0.010867
0.0028 19 0.008317
0.0028 20 0.006167
0.0028 21 0.006233
0.0028 22 0.004567
0.0028 23 0.003883
0.0028 24 0.003650
0.0028 25 0.003417
0.0028 26 0.002700
0.0028 27 0.002000
0.0028 28 0.001733
0.0028 29 0.001083
0.0028 30 0.001067
0.0028 31 0.000767
0.0028 32 0.000683
0.0028 33 0.000517
0.0028 34 0.000433
0.0028 35 0.000383
0.0028 36 0.000400
0.0028 37 0.000433
0.0028 38 0.000250
0.0028 39 0.000183
0.0028 40 0.000183
0.0028 41 0.000283
0.0028 42 0.000400
0.0028 43 0.000333
0.0028 44 0.000283
0.0028 45 0.000283
0.0028 46 0.000233
0.0028 47 0.000183
0.0028 48 0.000250
0.0028 49 0.000350
0.0028 50 0.000233
0.0028 51 0.000217
0.0028 52 0.000133
0.0028 53 0.000183
0.0028 54 0.000250
0.0028 55 0.000217
0.0028 56 0.000150
0.0028 57 0.000367
0.0028 58 0.000367
0.0028 59 0.000167
0.0028 60 0.000183
0.0028 61 0.000500
0.0028 62 0.000300
0.0028 63 0.000200
0.0028 64 0.000317
0.0028 65 0.000450
0.0028 66 0.000217
0.0028 67 0.000117
0.0028 68 0.000317
0.0028 69 0.000200
0.0028 70 0.000150
0.0028 71 0.000183
0.0028 72 0.000117
0.0028 73 0.000217
0.0028 74 0.000283
0.0028 75 0.000367
0.0028 76 0.000250
0.0028 77 0.000400
0.0028 78 0.000633
0.0028 79 0.000250
0.0028 80 0.000250
0.0028 81 0.000233
0.0028 82 0.000250
0.0028 83 0.000217
0.0028 84 0.000133
0.0028 85 0.000150
0.0028 86 0.000183
0.0028 87 0.000283
0.0028 88 0.000133
0.0028 89 0.000033
0.0028 90 0.000117
0.0028 91 0.000167
0.0028 92 0.000233
0.0028 93 0.000300
0.0028 94 0.000133
0.0028 95 0.000383
0.0028 96 0.000083
0.0028 97 0.000150
0.0028 98 0.000200
0.0028 99 0.000083
0.0028 100 0.000150
0.0028 101 0.000200
0.0028 102 0.000183
0.0028 103 0.000167
0.0028 104 0.000117
0.0028 105 0.000183
0.0028 106 0.000150
0.0028 107 0.000100
0.0028 108 0.000200
0.0028 109 0.000400
0.0028 110 0.000383
0.0028 111 0.000250
0.0028 112 0.000267
0.0028 113 0.000333
0.0028 114 0.000300
0.0028 115 0.000200
0.0028 116 0.000167
0.0028 117 0.000100
0.0028 118 0.000167
0.0028 119 0.000217
0.0028 120 0.000133
0.0028 121 0.000133
0.0028 122 0.000150
0.0028 123 0.000083
0.0028 124 0.000133
0.0028 125 0.000067
0.0028 126 0.000150
0.0028 127 0.000183
0.0028 128 0.000267
0.0028 129 0.000217
0.0028 130 0.000167
0.0028 131 0.000100
0.0028 132 0.000067
0.0028 133 0.000133
0.0028 134 0.000267
0.0028 135 0.000133
0.0028 136 0.000117
0.0028 137 0.000150
0.0028 138 0.000067
0.0028 139 0.000117
0.0028 140 0.000133
0.0028 141 0.000200
0.0028 142 0.000150
0.0028 143 0.000167
0.0028 144 0.000117
0.0028 145 0.000117
0.0028 146 0.000083
0.0028 147 0.000133
0.0028 148 0.000050
0.0028 149 0.000033
0.0028 150 0.000083
0.0028 151 0.000083
0.0028 152 0.000117
0.0028 153 0.000083
0.0028 154 0.000067
0.0028 155 0.000033
0.0028 156 0.000000
0.0028 157 0.000067
0.0028 158 0.000083
0.0028 159 0.000117
0.0028 160 0.000083
0.0028 161 0.000283
0.0028 162 0.000117
0.0028 163 0.000083
0.0028 164 0.000050
0.0028 165 0.000200
0.0028 166 0.000100
0.0028 167 0.000033
0.0028 168 0.000100
0.0028 169 0.000050
0.0028 170 0.000017
0.0028 171 0.000050
0.0028 172 0.000050
0.0028 173 0.000033
0.0028 174 0.000083
0.0028 175 0.000100
0.0028 176 0.000183
0.0028 177 0.000117
0.0028 178 0.000083
0.0028 179 0.000067
0.0028 180 0.000117
0.0028 181 0.000150
0.0028 182 0.000267
0.0028 183 0.000067
0.0028 184 0.000133
0.0028 185 0.000050
0.0028 186 0.000083
0.0028 187 0.000133
0.0028 188 0.000150
0.0028 189 0.000150
0.0028 190 0.000050
0.0028 191 0.000067
0.0028 192 0.000083
0.0028 193 0.000067
0.0028 194 0.000067
0.0028 195 0.000100
0.0028 196 0.000050
0.0028 197 0.000100
0.0028 198 0.000100
0.0028 199 0.000083
0.0028 200 0.000117
0.0028 201 0.000100
0.0028 202 0.000150
0.0028 203 0.000050
0.0028 204 0.000033
0.0028 205 0.000217
0.0028 206 0.000033
0.0028 207 0.000050
0.0028 208 0.000167
0.0028 209 0.000333
0.0028 210 0.000133
0.0028 211 0.000083
0.0028 212 0.000083
0.0028 213 0.000017
0.0028 214 0.000033
0.0028 215 0.000017
0.0028 216 0.000083
0.0028 217 0.000133
0.0028 218 0.000067
0.0028 219 0.000050
0.0028 220 0.000133
0.0028 221 0.000083
0.0028 222 0.000067
0.0028 223 0.000100
0.0028 224 0.000117
0.0028 225 0.000100
0.0028 226 0.000067
0.0028 227 0.000067
0.0028 228 0.000367
0.0028 229 0.000250
0.0028 230 0.000250
0.0028 231 0.000400
0.0028 232 0.000600
0.0028 233 0.000300
0.0028 234 0.000100
0.0028 235 0.000117
0.0028 236 0.000100
0.0028 237 0.000100
0.0028 238 0.000083
0.0028 239 0.000067
0.0028 240 0.000050
0.0028 241 0.000233
0.0028 242 0.000083
0.0028 243 0.000150
0.0028 244 0.000050
0.0028 245 0.000067
0.0028 246 0.000017
0.0028 247 0.000017
0.0028 248 0.000050
0.0028 249 0.000133
0.0028 250 0.000317
0.0028 251 0.000150
0.0028 252 0.000233
0.0028 253 0.000217
0.0028 254 0.000117
0.0028 255 0.000067
0.0028 256 0.000167
0.0028 257 0.000083
0.0028 258 0.000100
0.0028 259 0.000067
0.0028 260 0.000100
0.0028 261 0.000100
0.0028 262 0.000067
0.0028 263 0.000100
0.0028 264 0.000083
0.0028 265 0.000133
0.0028 266 0.000083
0.0028 267 0.000217
0.0028 268 0.000333
0.0028 269 0.000317
0.0028 270 0.000267
0.0028 271 0.000167
0.0028 272 0.000283
0.0028 273 0.000067
0.0028 274 0.000017
0.0028 275 0.000033
0.0028 276 0.000033
0.0028 277 0.000033
0.0028 278 0.000033
0.0028 279 0.000133
0.0028 280 0.000100
0.0028 281 0.000100
0.0028 282 0.000100
0.0028 283 0.000050
0.0028 284 0.000150
0.0028 285 0.000067
0.0028 286 0.000017
0.0028 287 0.000033
0.0028 288 0.000100
0.0028 289 0.000067
0.0028 290 0.000050
0.0028 291 0.000133
0.0028 292 0.000050
0.0028 293 0.000033
0.0028 294 0.000067
0.0028 295 0.000033
0.0028 296 0.000083
0.0028 297 0.000117
0.0028 298 0.000100
0.0028 299 0.000067
0.0028 300 0.000083
0.0028 301 0.000117
0.0028 302 0.000150
0.0028 303 0.000133
0.0028 304 0.000067
0.0028 305 0.000033
0.0028 306 0.000017
0.0028 307 0.000017
0.0028 308 0.000100
0.0028 309 0.000083
0.0028 310 0.000050
0.0028 311 0.000033
0.0028 312 0.000050
0.0028 313 0.000067
0.0028 314 0.000033
0.0028 315 0.000100
0.0028 316 0.000083
0.0028 317 0.000117
0.0028 318 0.000100
0.0028 319 0.000067
0.0028 320 0.000050
0.0028 321 0.000083
0.0028 322 0.000150
0.0028 323 0.000200
0.0028 324 0.000117
0.0028 325 0.000100
0.0028 326 0.000100
0.0028 327 0.000083
0.0028 328 0.000017
0.0028 329 0.000017
0.0028 330 0.000033
0.0028 331 0.000067
0.0028 332 0.000100
0.0028 333 0.000050
0.0028 334 0.000067
0.0028 335 0.000100
0.0028 336 0.000133
0.0028 337 0.000000
0.0028 338 0.000083
0.0028 339 0.000017
0.0028 340 0.000100
0.0028 341 0.000033
0.0028 342 0.000017
0.0028 343 0.000050
0.0028 344 0.000033
0.0028 345 0.000067
0.0028 346 0.000133
0.0028 347 0.000067
0.0028 348 0.000167
0.0028 349 0.000067
0.0028 350 0.000117
0.0028 351 0.000033
0.0028 352 0.000133
0.0028 353 0.000150
0.0028 354 0.000150
0.0028 355 0.000017
0.0028 356 0.000117
0.0028 357 0.000050
0.0028 358 0.000083
0.0028 359 0.000033
0.0028 360 0.000000
0.0028 361 0.000000
0.0028 362 0.000067
0.0028 363 0.000067
0.0028 364 0.000100
0.0028 365 0.000100
0.0028 366 0.000050
0.0028 367 0.000100
0.0028 368 0.000050
0.0028 369 0.000033
0.0028 370 0.000100
0.0028 371 0.000033
0.0028 372 0.000033
0.0028 373 0.000067
0.0028 374 0.000050
0.0028 375 0.000067
0.0028 376 0.000000
0.0028 377 0.000000
0.0028 378 0.000017
0.0028 379 0.000017
0.0028 380 0.000017
0.0028 381 0.000033
0.0028 382 0.000017
0.0028 383 0.000067
0.0028 384 0.000067
0.0028 385 0.000000
0.0028 386 0.000000
0.0028 387 0.000033
0.0028 388 0.000067
0.0028 389 0.000067
0.0028 390 0.000067
0.0028 391 0.000133
0.0028 392 0.000233
0.0028 393 0.000217
0.0028 394 0.000083
0.0028 395 0.000067
0.0028 396 0.000033
0.0028 397 0.000133
0.0028 398 0.000133
0.0028 399 0.000033
0.0028 400 0.000100
0.0028 401 0.000067
0.0028 402 0.000050
0.0028 403 0.000050
0.0028 404 0.000017
0.0028 405 0.000017
0.0028 406 0.000000
0.0028 407 0.000033
0.0028 408 0.000017
0.0028 409 0.000033
0.0028 410 0.000083
0.0028 411 0.000050
0.0028 412 0.000033
0.0028 413 0.000017
0.0028 414 0.000017
0.0028 415 0.000050
0.0028 416 0.000067
0.0028 417 0.000067
0.0028 418 0.000017
0.0028 419 0.000067
0.0028 420 0.000000
0.0028 421 0.000050
0.0028 422 0.000033
0.0028 423 0.000000
0.0028 424 0.000033
0.0028 425 0.000117
0.0028 426 0.000017
0.0028 427 0.000117
0.0028 428 0.000217
0.0028 429 0.000067
0.0028 430 0.000017
0.0028 431 0.000067
0.0028 432 0.000050
0.0028 433 0.000100
0.0028 434 0.000033
0.0028 435 0.000050
0.0028 436 0.000033
0.0028 437 0.000000
0.0028 438 0.000067
0.0028 439 0.000183
0.0028 440 0.000083
0.0028 441 0.000083
0.0028 442 0.000033
0.0028 443 0.000117
0.0028 444 0.000033
0.0028 445 0.000050
0.0028 446 0.000067
0.0028 447 0.000050
0.0028 448 0.000100
0.0028 449 0.000033
0.0028 450 0.000050
0.0028 451 0.000117
0.0028 452 0.000033
0.0028 453 0.000033
0.0028 454 0.000117
0.0028 455 0.000067
0.0028 456 0.000067
0.0028 457 0.000050
0.0028 458 0.000200
0.0028 459 0.000083
0.0028 460 0.000100
0.0028 461 0.000083
0.0028 462 0.000150
0.0028 463 0.000067
0.0028 464 0.000117
0.0028 465 0.000150
0.0028 466 0.000100
0.0028 467 0.000050
0.0028 468 0.000067
0.0028 469 0.000033
0.0028 470 0.000017
0.0028 471 0.000067
0.0028 472 0.000050
0.0028 473 0.000017
0.0028 474 0.000017
0.0028 475 0.000033
0.0028 476 0.000033
0.0028 477 0.000033
0.0028 478 0.000017
0.0028 479 0.000033
0.0028 480 0.000017
0.0028 481 0.000050
0.0028 482 0.000050
0.0028 483 0.000033
0.0028 484 0.000050
0.0028 485 0.000083
0.0028 486 0.000017
0.0028 487 0.000017
0.0028 488 0.000067
0.0028 489 0.000117
0.0028 490 0.000183
0.0028 491 0.000133
0.0028 492 0.000083
0.0028 493 0.000050
0.0028 494 0.000033
0.0028 495 0.000017
0.0028 496 0.000067
0.0028 497 0.000150
0.0028 498 0.000050
0.0028 499 0.000067
0.0028 500 0.000067
0.0028 501 0.000117
0.0028 502 0.000100
0.0028 503 0.000033
0.0028 504 0.000100
0.0028 505 0.000050
0.0028 506 0.000100
0.0028 507 0.000067
0.0028 508 0.000100
0.0028 509 0.000033
0.0028 510 0.000067
0.0028 511 0.000083
0.0028 512 0.000050
0.0028 513 0.000033
0.0028 514 0.000033
0.0028 515 0.000033
0.0028 516 0.000050
0.0028 517 0.000050
0.0028 518 0.000050
0.0028 519 0.000000
0.0028 520 0.000050
0.0028 521 0.000000
0.0028 522 0.000050
0.0028 523 0.000017
0.0028 524 0.000033
0.0028 525 0.000083
0.0028 526 0.000083
0.0028 527 0.000117
0.0028 528 0.000033
0.0028 529 0.000083
0.0028 530 0.000067
0.0028 531 0.000050
0.0028 532 0.000000
0.0028 533 0.000000
0.0028 534 0.000033
0.0028 535 0.000033
0.0028 536 0.000050
0.0028 537 0.000000
0.0028 538 0.000033
0.0028 539 0.000017
0.0028 540 0.000033
0.0028 541 0.000050
0.0028 542 0.000117
0.0028 543 0.000067
0.0028 544 0.000083
0.0028 545 0.000033
0.0028 546 0.000067
0.0028 547 0.000100
0.0028 548 0.000100
0.0028 549 0.000050
0.0028 550 0.000050
0.0028 551 0.000100
0.0028 552 0.000033
0.0028 553 0.000083
0.0028 554 0.000050
0.0028 555 0.000050
0.0028 556 0.000033
0.0028 557 0.000283
0.0028 558 0.000067
0.0028 559 0.000050
0.0028 560 0.000017
0.0028 561 0.000017
0.0028 562 0.000000
0.0028 563 0.000050
0.0028 564 0.000000
0.0028 565 0.000000
0.0028 566 0.000083
0.0028 567 0.000067
0.0028 568 0.000050
0.0028 569 0.000033
0.0028 570 0.000033
0.0028 571 0.000000
0.0028 572 0.000017
0.0028 573 0.000050
0.0028 574 0.000067
0.0028 575 0.000067
0.0028 576 0.000050
0.0028 577 0.000100
0.0028 578 0.000033
0.0028 579 0.000117
0.0028 580 0.000233
0.0028 581 0.000317
0.0028 582 0.000217
0.0028 583 0.000150
0.0028 584 0.000133
0.0028 585 0.000033
0.0028 586 0.000033
0.0028 587 0.000000
0.0028 588 0.000050
0.0028 589 0.000183
0.0028 590 0.000083
0.0028 591 0.000050
0.0028 592 0.000067
0.0028 593 0.000167
0.0028 594 0.000067
0.0028 595 0.000000
0.0028 596 0.000017
0.0028 597 0.000033
0.0028 598 0.000100
0.0028 599 0.000133
0.0028 600 0.000083
0.0028 601 0.000117
0.0028 602 0.000083
0.0028 603 0.000117
0.0028 604 0.000133
0.0028 605 0.000117
0.0028 606 0.000100
0.0028 607 0.000083
0.0028 608 0.000083
0.0028 609 0.000133
0.0028 610 0.000050
0.0028 611 0.000100
0.0028 612 0.000050
0.0028 613 0.000083
0.0028 614 0.000017
0.0028 615 0.000000
0.0028 616 0.000067
0.0028 617 0.000133
0.0028 618 0.000100
0.0028 619 0.000167
0.0028 620 0.000200
0.0028 621 0.000100
0.0028 622 0.000100
0.0028 623 0.000017
0.0028 624 0.000067
0.0028 625 0.000100
0.0028 626 0.000167
0.0028 627 0.000050
0.0028 628 0.000067
0.0028 629 0.000117
0.0028 630 0.000117
0.0028 631 0.000067
0.0028 632 0.000033
0.0028 633 0.000033
0.0028 634 0.000050
0.0028 635 0.000033
0.0028 636 0.000033
0.0028 637 0.000050
0.0028 638 0.000017
0.0028 639 0.000067
0.0028 640 0.000017
0.0028 641 0.000000
0.0028 642 0.000033
0.0028 643 0.000033
0.0028 644 0.000017
0.0028 645 0.000017
0.0028 646 0.000067
0.0028 647 0.000067
0.0028 648 0.000167
0.0028 649 0.000100
0.0028 650 0.000050
0.0028 651 0.000083
0.0028 652 0.000250
0.0028 653 0.000233
0.0028 654 0.000100
0.0028 655 0.000100
0.0028 656 0.000100
0.0028 657 0.000050
0.0028 658 0.000067
0.0028 659 0.000000
0.0028 660 0.000033
0.0028 661 0.000117
0.0028 662 0.000033
0.0028 663 0.000083
0.0028 664 0.000067
0.0028 665 0.000017
0.0028 666 0.000050
0.0028 667 0.000050
0.0028 668 0.000117
0.0028 669 0.000067
0.0028 670 0.000033
0.0028 671 0.000033
0.0028 672 0.000033
0.0028 673 0.000033
0.0028 674 0.000050
0.0028 675 0.000183
0.0028 676 0.000100
0.0028 677 0.000000
0.0028 678 0.000067
0.0028 679 0.000000
0.0028 680 0.000033
0.0028 681 0.000000
0.0028 682 0.000067
0.0028 683 0.000083
0.0028 684 0.000000
0.0028 685 0.000033
0.0028 686 0.000050
0.0028 687 0.000033
0.0028 688 0.000033
0.0028 689 0.000100
0.0028 690 0.000083
0.0028 691 0.000067
0.0028 692 0.000017
0.0028 693 0.000050
0.0028 694 0.000100
0.0028 695 0.000067
0.0028 696 0.000067
0.0028 697 0.000083
0.0028 698 0.000033
0.0028 699 0.000100
0.0028 700 0.000067
0.0028 701 0.000067
0.0028 702 0.000033
0.0028 703 0.000067
0.0028 704 0.000200
0.0028 705 0.000167
0.0028 706 0.000100
0.0028 707 0.000100
0.0028 708 0.000067
0.0028 709 0.000100
0.0028 710 0.000150
0.0028 711 0.000150
0.0028 712 0.000100
0.0028 713 0.000067
0.0028 714 0.000083
0.0028 715 0.000067
0.0028 716 0.000033
0.0028 717 0.000067
0.0028 718 0.000133
0.0028 719 0.000033
0.0028 720 0.000183
0.0028 721 0.000183
0.0028 722 0.000150
0.0028 723 0.000167
0.0028 724 0.000100
0.0028 725 0.000083
0.0028 726 0.000167
0.0028 727 0.000083
0.0028 728 0.000067
0.0028 729 0.000050
0.0028 730 0.000083
0.0028 731 0.000033
0.0028 732 0.000017
0.0028 733 0.000050
0.0028 734 0.000000
0.0028 735 0.000067
0.0028 736 0.000017
0.0028 737 0.000067
0.0028 738 0.000067
0.0028 739 0.000117
0.0028 740 0.000050
0.0028 741 0.000050
0.0028 742 0.000033
0.0028 743 0.000083
0.0028 744 0.000050
0.0028 745 0.000100
0.0028 746 0.000150
0.0028 747 0.000033
0.0028 748 0.000033
0.0028 749 0.000017
0.0028 750 0.000017
0.0028 751 0.000100
0.0028 752 0.000217
0.0028 753 0.000383
0.0028 754 0.000283
0.0028 755 0.000183
0.0028 756 0.000100
0.0028 757 0.000200
0.0028 758 0.000033
0.0028 759 0.000067
0.0028 760 0.000083
0.0028 761 0.000083
0.0028 762 0.000100
0.0028 763 0.000000
0.0028 764 0.000050
0.0028 765 0.000083
0.0028 766 0.000067
0.0028 767 0.000067
0.0028 768 0.000017
0.0028 769 0.000017
0.0028 770 0.000033
0.0028 771 0.000067
0.0028 772 0.000067
0.0028 773 0.000033
0.0028 774 0.000033
0.0028 775 0.000067
0.0028 776 0.000033
0.0028 777 0.000150
0.0028 778 0.000117
0.0028 779 0.000067
0.0028 780 0.000150
0.0028 781 0.000217
0.0028 782 0.000083
0.0028 783 0.000050
0.0028 784 0.000183
0.0028 785 0.000000
0.0028 786 0.000067
0.0028 787 0.000117
0.0028 788 0.000117
0.0028 789 0.000117
0.0028 790 0.000183
0.0028 791 0.000183
0.0028 792 0.000100
0.0028 793 0.000083
0.0028 794 0.000017
0.0028 795 0.000083
0.0028 796 0.000200
0.0028 797 0.000217
0.0028 798 0.000083
0.0028 799 0.000033
0.0028 800 0.000067
0.0028 801 0.000150
0.0028 802 0.000083
0.0028 803 0.000033
0.0028 804 0.000100
0.0028 805 0.000033
0.0028 806 0.000050
0.0028 807 0.000133
0.0028 808 0.000117
0.0028 809 0.000083
0.0028 810 0.000100
0.0028 811 0.000100
0.0028 812 0.000133
0.0028 813 0.000083
0.0028 814 0.000067
0.0028 815 0.000117
0.0028 816 0.000117
0.0028 817 0.000050
0.0028 818 0.000100
0.0028 819 0.000083
0.0028 820 0.000033
0.0028 821 0.000033
0.0028 822 0.000067
0.0028 823 0.000067
0.0028 824 0.000033
0.0028 825 0.000050
0.0028 826 0.000033
0.0028 827 0.000083
0.0028 828 0.000150
0.0028 829 0.000150
0.0028 830 0.000167
0.0028 831 0.000200
0.0028 832 0.000083
0.0028 833 0.000117
0.0028 834 0.000050
0.0028 835 0.000083
0.0028 836 0.000050
0.0028 837 0.000083
0.0028 838 0.000117
0.0028 839 0.000050
0.0028 840 0.000050
0.0028 841 0.000033
0.0028 842 0.000117
0.0028 843 0.000133
0.0028 844 0.000167
0.0028 845 0.000100
0.0028 846 0.000067
0.0028 847 0.000100
0.0028 848 0.000000
0.0028 849 0.000050
0.0028 850 0.000050
0.0028 851 0.000050
0.0028 852 0.000033
0.0028 853 0.000100
0.0028 854 0.000133
0.0028 855 0.000050
0.0028 856 0.000117
0.0028 857 0.000100
0.0028 858 0.000200
0.0028 859 0.000100
0.0028 860 0.000050
0.0028 861 0.000017
0.0028 862 0.000050
0.0028 863 0.000100
0.0028 864 0.000217
0.0028 865 0.000050
0.0028 866 0.000050
0.0028 867 0.000167
0.0028 868 0.000050
0.0028 869 0.000117
0.0028 870 0.000167
0.0028 871 0.000250
0.0028 872 0.000233
0.0028 873 0.000117
0.0028 874 0.000150
0.0028 875 0.000083
0.0028 876 0.000217
0.0028 877 0.000167
0.0028 878 0.000117
0.0028 879 0.000100
0.0028 880 0.000100
0.0028 881 0.000033
0.0028 882 0.000117
0.0028 883 0.000067
0.0028 884 0.000017
0.0028 885 0.000083
0.0028 886 0.000067
0.0028 887 0.000067
0.0028 888 0.000033
0.0028 889 0.000050
0.0028 890 0.000083
0.0028 891 0.000100
0.0028 892 0.000050
0.0028 893 0.000033
0.0028 894 0.000117
0.0028 895 0.000067
0.0028 896 0.000117
0.0028 897 0.000083
0.0028 898 0.000133
0.0028 899 0.000050
0.0028 900 0.000083
0.0028 901 0.000083
0.0028 902 0.000050
0.0028 903 0.000067
0.0028 904 0.000217
0.0028 905 0.000117
0.0028 906 0.000100
0.0028 907 0.000083
0.0028 908 0.000033
0.0028 909 0.000083
0.0028 910 0.000117
0.0028 911 0.000050
0.0028 912 0.000083
0.0028 913 0.000133
0.0028 914 0.000100
0.0028 915 0.000067
0.0028 916 0.000017
0.0028 917 0.000100
0.0028 918 0.000033
0.0028 919 0.000033
0.0028 920 0.000117
0.0028 921 0.000133
0.0028 922 0.000133
0.0028 923 0.000117
0.0028 924 0.000100
0.0028 925 0.000017
0.0028 926 0.000017
0.0028 927 0.000050
0.0028 928 0.000017
0.0028 929 0.000050
0.0028 930 0.000033
0.0028 931 0.000050
0.0028 932 0.000050
0.0028 933 0.000100
0.0028 934 0.000133
0.0028 935 0.000117
0.0028 936 0.000100
0.0028 937 0.000050
0.0028 938 0.000050
0.0028 939 0.000033
0.0028 940 0.000050
0.0028 941 0.000067
0.0028 942 0.000050
0.0028 943 0.000100
0.0028 944 0.000117
0.0028 945 0.000100
0.0028 946 0.000033
0.0028 947 0.000033
0.0028 948 0.000100
0.0028 949 0.000083
0.0028 950 0.000133
0.0028 951 0.000083
0.0028 952 0.000083
0.0028 953 0.000050
0.0028 954 0.000233
0.0028 955 0.000217
0.0028 956 0.000133
0.0028 957 0.000100
0.0028 958 0.000033
0.0028 959 0.000167
0.0028 960 0.000150
0.0028 961 0.000300
0.0028 962 0.000133
0.0028 963 0.000133
0.0028 964 0.000050
0.0028 965 0.000100
0.0028 966 0.000117
0.0028 967 0.000150
0.0028 968 0.000017
0.0028 969 0.000133
0.0028 970 0.000100
0.0028 971 0.000183
0.0028 972 0.000067
0.0028 973 0.000150
0.0028 974 0.000083
0.0028 975 0.000183
0.0028 976 0.000117
0.0028 977 0.000117
0.0028 978 0.000067
0.0028 979 0.000033
0.0028 980 0.000083
0.0028 981 0.000117
0.0028 982 0.000050
0.0028 983 0.000117
0.0028 984 0.000083
0.0028 985 0.000250
0.0028 986 0.000350
0.0028 987 0.000133
0.0028 988 0.000050
0.0028 989 0.000050
0.0028 990 0.000100
0.0028 991 0.000050
0.0028 992 0.000017
0.0028 993 0.000033
0.0028 994 0.000050
0.0028 995 0.000017
0.0028 996 0.000083
0.0028 997 0.000033
0.0028 998 0.000033
0.0028 999 0.000017
0.0028 1000 0.000017
0.0028 1001 0.000017
0.0028 1002 0.000050
0.0028 1003 0.000083
0.0028 1004 0.000083
0.0028 1005 0.000100
0.0028 1006 0.000033
0.0028 1007 0.000067
0.0028 1008 0.000000
0.0028 1009 0.000033
0.0028 1010 0.000000
0.0028 1011 0.000067
0.0028 1012 0.000033
0.0028 1013 0.000067
0.0028 1014 0.000050
0.0028 1015 0.000100
0.0028 1016 0.000150
0.0028 1017 0.000150
0.0028 1018 0.000050
0.0028 1019 0.000067
0.0028 1020 0.000017
0.0028 1021 0.000117
0.0028 1022 0.000133
0.0028 1023 0.000100
0.0028 1024 0.000083
0.0028 1025 0.000133
0.0028 1026 0.000167
0.0028 1027 0.000117
0.0028 1028 0.000117
0.0028 1029 0.000117
0.0028 1030 0.000050
0.0028 1031 0.000033
0.0028 1032 0.000050
0.0028 1033 0.000067
0.0028 1034 0.000017
0.0028 1035 0.000067
0.0028 1036 0.000117
0.0028 1037 0.000083
0.0028 1038 0.000183
0.0028 1039 0.000150
0.0028 1040 0.000117
0.0028 1041 0.000100
0.0028 1042 0.000083
0.0028 1043 0.000067
0.0028 1044 0.000050
0.0028 1045 0.000067
0.0028 1046 0.000017
0.0028 1047 0.000017
0.0028 1048 0.000067
0.0028 1049 0.000033
0.0028 1050 0.000033
0.0028 1051 0.000033
0.0028 1052 0.000050
0.0028 1053 0.000117
0.0028 1054 0.000050
0.0028 1055 0.000033
0.0028 1056 0.000067
0.0028 1057 0.000000
0.0028 1058 0.000050
0.0028 1059 0.000050
0.0028 1060 0.000033
0.0028 1061 0.000050
0.0028 1062 0.000000
0.0028 1063 0.000033
0.0028 1064 0.000017
0.0028 1065 0.000000
0.0028 1066 0.000017
0.0028 1067 0.000017
0.0028 1068 0.000000
0.0028 1069 0.000017
0.0028 1070 0.000000
0.0028 1071 0.000050
0.0028 1072 0.000000
0.0028 1073 0.000017
0.0028 1074 0.000017
0.0028 1075 0.000000
0.0028 1076 0.000033
0.0028 1077 0.000067
0.0028 1078 0.000067
0.0028 1079 0.000117
0.0028 1080 0.000017
0.0028 1081 0.000067
0.0028 1082 0.000133
0.0028 1083 0.000100
0.0028 1084 0.000100
0.0028 1085 0.000050
0.0028 1086 0.000033
0.0028 1087 0.000017
0.0028 1088 0.000067
0.0028 1089 0.000083
0.0028 1090 0.000067
0.0028 1091 0.000133
0.0028 1092 0.000100
0.0028 1093 0.000050
0.0028 1094 0.000033
0.0028 1095 0.000033
0.0028 1096 0.000017
0.0028 1097 0.000000
0.0028 1098 0.000033
0.0028 1099 0.000067
0.0028 1100 0.000050
0.0028 1101 0.000017
0.0028 1102 0.000000
0.0028 1103 0.000000
0.0028 1104 0.000000
0.0028 1105 0.000000
0.0028 1106 0.000033
0.0028 1107 0.000017
0.0028 1108 0.000067
0.0028 1109 0.000067
0.0028 1110 0.000117
0.0028 1111 0.000033
0.0028 1112 0.000033
0.0028 1113 0.000000
0.0028 1114 0.000000
0.0028 1115 0.000000
0.0028 1116 0.000033
0.0028 1117 0.000017
0.0028 1118 0.000033
0.0028 1119 0.000083
0.0028 1120 0.000100
0.0028 1121 0.000067
0.0028 1122 0.000033
0.0028 1123 0.000017
0.0028 1124 0.000033
0.0028 1125 0.000017
0.0028 1126 0.000017
0.0028 1127 0.000083
0.0028 1128 0.000083
0.0028 1129 0.000033
0.0028 1130 0.000033
0.0028 1131 0.000067
0.0028 1132 0.000033
0.0028 1133 0.000000
0.0028 1134 0.000017
0.0028 1135 0.000033
0.0028 1136 0.000117
0.0028 1137 0.000033
0.0028 1138 0.000017
0.0028 1139 0.000067
0.0028 1140 0.000083
0.0028 1141 0.000033
0.0028 1142 0.000033
0.0028 1143 0.000000
0.0028 1144 0.000017
0.0028 1145 0.000033
0.0028 1146 0.000000
0.0028 1147 0.000017
0.0028 1148 0.000067
0.0028 1149 0.000050
0.0028 1150 0.000033
0.0028 1151 0.000017
0.0028 1152 0.000017
0.0028 1153 0.000050
0.0028 1154 0.000017
0.0028 1155 0.000117
0.0028 1156 0.000100
0.0028 1157 0.000050
0.0028 1158 0.000083
0.0028 1159 0.000033
0.0028 1160 0.000017
0.0028 1161 0.000067
0.0028 1162 0.000050
0.0028 1163 0.000167
0.0028 1164 0.000117
0.0028 1165 0.000050
0.0028 1166 0.000017
0.0028 1167 0.000033
0.0028 1168 0.000067
0.0028 1169 0.000067
0.0028 1170 0.000100
0.0028 1171 0.000133
0.0028 1172 0.000083
0.0028 1173 0.000150
0.0028 1174 0.000150
0.0028 1175 0.000100
0.0028 1176 0.000100
0.0028 1177 0.000083
0.0028 1178 0.000050
0.0028 1179 0.000033
0.0028 1180 0.000050
0.0028 1181 0.000050
0.0028 1182 0.000083
0.0028 1183 0.000067
0.0028 1184 0.000050
0.0028 1185 0.000050
0.0028 1186 0.000050
0.0028 1187 0.000033
0.0028 1188 0.000050
0.0028 1189 0.000000
0.0028 1190 0.000017
0.0028 1191 0.000033
0.0028 1192 0.000050
0.0028 1193 0.000067
0.0028 1194 0.000000
0.0028 1195 0.000067
0.0028 1196 0.000100
0.0028 1197 0.000067
0.0028 1198 0.000050
0.0028 1199 0.000100
0.0028 1200 0.000067
0.0028 1201 0.000033
0.0028 1202 0.000067
0.0028 1203 0.000033
0.0028 1204 0.000133
0.0028 1205 0.000233
0.0028 1206 0.000033
0.0028 1207 0.000067
0.0028 1208 0.000083
0.0028 1209 0.000050
0.0028 1210 0.000067
0.0028 1211 0.000083
0.0028 1212 0.000033
0.0028 1213 0.000033
0.0028 1214 0.000067
0.0028 1215 0.000067
0.0028 1216 0.000083
0.0028 1217 0.000233
0.0028 1218 0.000100
0.0028 1219 0.000067
0.0028 1220 0.000033
0.0028 1221 0.000033
0.0028 1222 0.000033
0.0028 1223 0.000050
0.0028 1224 0.000017
0.0028 1225 0.000033
0.0028 1226 0.000050
0.0028 1227 0.000033
0.0028 1228 0.000167
0.0028 1229 0.000167
0.0028 1230 0.000033
0.0028 1231 0.000117
0.0028 1232 0.000100
0.0028 1233 0.000033
0.0028 1234 0.000133
0.0028 1235 0.000283
0.0028 1236 0.000083
0.0028 1237 0.000033
0.0028 1238 0.000100
0.0028 1239 0.000033
0.0028 1240 0.000033
0.0028 1241 0.000017
0.0028 1242 0.000017
0.0028 1243 0.000017
0.0028 1244 0.000017
0.0028 1245 0.000017
0.0028 1246 0.000017
0.0028 1247 0.000000
0.0028 1248 0.000017
0.0028 1249 0.000017
0.003 0 0.003017
0.003 1 0.002700
0.003 2 0.003083
0.003 3 0.002317
0.003 4 0.003683
0.003 5 0.003483
0.003 6 0.005417
0.003 7 0.005000
0.003 8 0.006617
0.003 9 0.006517
0.003 10 0.011583
0.003 11 0.016933
0.003 12 0.033250
0.003 13 0.072283
0.003 14 0.324750
0.003 15 0.000000
0.003 16 0.318767
0.003 17 0.066867
0.003 18 0.030633
0.003 19 0.022200
0.003 20 0.016217
0.003 21 0.016650
0.003 22 0.012683
0.003 23 0.012750
0.003 24 0.009400
0.003 25 0.006483
0.003 26 0.005783
0.003 27 0.005750
0.003 28 0.003150
0.003 29 0.001467
0.003 30 0.000883
0.003 31 0.000767
0.003 32 0.000483
0.003 33 0.000450
0.003 34 0.000767
0.003 35 0.000500
0.003 36 0.001167
0.003 37 0.000467
0.003 38 0.000417
0.003 39 0.000233
0.003 40 0.000167
0.003 41 0.000167
0.003 42 0.000300
0.003 43 0.000350
0.003 44 0.000417
0.003 45 0.000800
0.003 46 0.000150
0.003 47 0.000150
0.003 48 0.000367
0.003 49 0.000600
0.003 50 0.000433
0.003 51 0.000667
0.003 52 0.000167
0.003 53 0.000117
0.003 54 0.000150
0.003 55 0.000267
0.003 56 0.000200
0.003 57 0.000483
0.003 58 0.000517
0.003 59 0.000100
0.003 60 0.000133
0.003 61 0.000233
0.003 62 0.000300
0.003 63 0.000217
0.003 64 0.000617
0.003 65 0.000333
0.003 66 0.000133
0.003 67 0.000183
0.003 68 0.000117
0.003 69 0.000150
0.003 70 0.000083
0.003 71 0.000067
0.003 72 0.000100
0.003 73 0.000550
0.003 74 0.000233
0.003 75 0.000533
0.003 76 0.000483
0.003 77 0.000767
0.003 78 0.000800
0.003 79 0.000250
0.003 80 0.000183
0.003 81 0.000117
0.003 82 0.000233
0.003 83 0.000217
0.003 84 0.000233
0.003 85 0.000083
0.003 86 0.000050
0.003 87 0.000250
0.003 88 0.000433
0.003 89 0.000450
0.003 90 0.000267
0.003 91 0.000367
0.003 92 0.000433
0.003 93 0.000100
0.003 94 0.000200
0.003 95 0.000133
0.003 96 0.000150
0.003 97 0.000467
0.003 98 0.000117
0.003 99 0.000183
0.003 100 0.000550
0.003 101 0.000433
0.003 102 0.000183
0.003 103 0.000183
0.003 104 0.000050
0.003 105 0.000067
0.003 106 0.000083
0.003 107 0.000100
0.003 108 0.000183
0.003 109 0.000200
0.003 110 0.000983
0.003 111 0.000383
0.003 112 0.000083
0.003 113 0.000133
0.003 114 0.000167
0.003 115 0.000367
0.003 116 0.000217
0.003 117 0.000067
0.003 118 0.000250
0.003 119 0.000150
0.003 120 0.000100
0.003 121 0.000017
0.003 122 0.000150
0.003 123 0.000133
0.003 124 0.000417
0.003 125 0.000200
0.003 126 0.000117
0.003 127 0.000100
0.003 128 0.000217
0.003 129 0.000167
0.003 130 0.000150
0.003 131 0.000033
0.003 132 0.000050
0.003 133 0.000100
0.003 134 0.000067
0.003 135 0.000167
0.003 136 0.000417
0.003 137 0.000283
0.003 138 0.000217
0.003 139 0.000217
0.003 140 0.000317
0.003 141 0.000183
0.003 142 0.000217
0.003 143 0.000150
0.003 144 0.000167
0.003 145 0.000167
0.003 146 0.000067
0.003 147 0.000050
0.003 148 0.000100
0.003 149 0.000183
0.003 150 0.000017
0.003 151 0.000617
0.003 152 0.000067
0.003 153 0.000067
0.003 154 0.000100
0.003 155 0.000067
0.003 156 0.000133
0.003 157 0.000133
0.003 158 0.000150
0.003 159 0.000117
0.003 160 0.000100
0.003 161 0.000167
0.003 162 0.000050
0.003 163 0.000067
0.003 164 0.000033
0.003 165 0.000217
0.003 166 0.000050
0.003 167 0.000167
0.003 168 0.000200
0.003 169 0.000100
0.003 170 0.000150
0.003 171 0.000133
0.003 172 0.000100
0.003 173 0.000117
0.003 174 0.000100
0.003 175 0.000083
0.003 176 0.000083
0.003 177 0.000067
0.003 178 0.000033
0.003 179 0.000067
0.003 180 0.000100
0.003 181 0.000183
0.003 182 0.000117
0.003 183 0.000083
0.003 184 0.000167
0.003 185 0.000067
0.003 186 0.000083
0.003 187 0.000033
0.003 188 0.000133
0.003 189 0.000033
0.003 190 0.000050
0.003 191 0.000083
0.003 192 0.000033
0.003 193 0.000317
0.003 194 0.000017
0.003 195 0.000067
0.003 196 0.000033
0.003 197 0.000067
0.003 198 0.000050
0.003 199 0.000117
0.003 200 0.000083
0.003 201 0.000150
0.003 202 0.000067
0.003 203 0.000067
0.003 204 0.000150
0.003 205 0.000200
0.003 206 0.000117
0.003 207 0.000117
0.003 208 0.000200
0.003 209 0.000283
0.003 210 0.000217
0.003 211 0.000150
0.003 212 0.000117
0.003 213 0.000117
0.003 214 0.000067
0.003 215 0.000083
0.003 216 0.000133
0.003 217 0.000083
0.003 218 0.000117
0.003 219 0.000050
0.003 220 0.000083
0.003 221 0.000150
0.003 222 0.000233
0.003 223 0.000200
0.003 224 0.000117
0.003 225 0.000100
0.003 226 0.000100
0.003 227 0.000083
0.003 228 0.000217
0.003 229 0.000283
0.003 230 0.000183
0.003 231 0.000600
0.003 232 0.002900
0.003 233 0.000533
0.003 234 0.000100
0.003 235 0.000100
0.003 236 0.000167
0.003 237 0.000183
0.003 238 0.000117
0.003 239 0.000083
0.003 240 0.000150
0.003 241 0.000650
0.003 242 0.000100
0.003 243 0.000100
0.003 244 0.000100
0.003 245 0.000083
0.003 246 0.000150
0.003 247 0.000083
0.003 248 0.000083
0.003 249 0.000067
0.003 250 0.000083
0.003 251 0.000133
0.003 252 0.000233
0.003 253 0.000817
0.003 254 0.000167
0.003 255 0.000200
0.003 256 0.000017
0.003 257 0.000117
0.003 258 0.000083
0.003 259 0.000133
0.003 260 0.000067
0.003 261 0.000133
0.003 262 0.000200
0.003 263 0.000467
0.003 264 0.000083
0.003 265 0.000067
0.003 266 0.000083
0.003 267 0.000367
0.003 268 0.000283
0.003 269 0.000633
0.003 270 0.000183
0.003 271 0.000083
0.003 272 0.000183
0.003 273 0.000100
0.003 274 0.000033
0.003 275 0.000033
0.003 276 0.000050
0.003 277 0.000067
0.003 278 0.000033
0.003 279 0.000033
0.003 280 0.000083
0.003 281 0.000100
0.003 282 0.000150
0.003 283 0.000233
0.003 284 0.000417
0.003 285 0.000100
0.003 286 0.000017
0.003 287 0.000050
0.003 288 0.000033
0.003 289 0.000033
0.003 290 0.000150
0.003 291 0.000417
0.003 292 0.000083
0.003 293 0.000050
0.003 294 0.000067
0.003 295 0.000050
0.003 296 0.000083
0.003 297 0.000067
0.003 298 0.000033
0.003 299 0.000067
0.003 300 0.000117
0.003 301 0.000100
0.003 302 0.000117
0.003 303 0.000100
0.003 304 0.000083
0.003 305 0.000033
0.003 306 0.000067
0.003 307 0.000017
0.003 308 0.000033
0.003 309 0.000033
0.003 310 0.000050
0.003 311 0.000133
0.003 312 0.000050
0.003 313 0.000017
0.003 314 0.000033
0.003 315 0.000083
0.003 316 0.000167
0.003 317 0.000067
0.003 318 0.000117
0.003 319 0.000100
0.003 320 0.000050
0.003 321 0.000000
0.003 322 0.000083
0.003 323 0.000067
0.003 324 0.000100
0.003 325 0.000083
0.003 326 0.000133
0.003 327 0.000017
0.003 328 0.000050
0.003 329 0.000000
0.003 330 0.000017
0.003 331 0.000033
0.003 332 0.000067
0.003 333 0.000050
0.003 334 0.000083
0.003 335 0.000117
0.003 336 0.000067
0.003 337 0.000017
0.003 338 0.000083
0.003 339 0.000033
0.003 340 0.000100
0.003 341 0.000050
0.003 342 0.000000
0.003 343 0.000033
0.003 344 0.000000
0.003 345 0.000017
0.003 346 0.000033
0.003 347 0.000117
0.003 348 0.000117
0.003 349 0.000017
0.003 350 0.000083
0.003 351 0.000050
0.003 352 0.000100
0.003 353 0.000283
0.003 354 0.000717
0.003 355 0.000117
0.003 356 0.000033
0.003 357 0.000017
0.003 358 0.000033
0.003 359 0.000067
0.003 360 0.000017
0.003 361 0.000000
0.003 362 0.000183
0.003 363 0.000100
0.003 364 0.000200
0.003 365 0.000167
0.003 366 0.000067
0.003 367 0.000000
0.003 368 0.000017
0.003 369 0.000033
0.003 370 0.000050
0.003 371 0.000033
0.003 372 0.000100
0.003 373 0.000050
0.003 374 0.000033
0.003 375 0.000000
0.003 376 0.000033
0.003 377 0.000017
0.003 378 0.000083
0.003 379 0.000100
0.003 380 0.000067
0.003 381 0.000233
0.003 382 0.000100
0.003 383 0.000067
0.003 384 0.000033
0.003 385 0.000067
0.003 386 0.000083
0.003 387 0.000050
0.003 388 0.000000
0.003 389 0.000017
0.003 390 0.000117
0.003 391 0.000083
0.003 392 0.000150
0.003 393 0.000117
0.003 394 0.000133
0.003 395 0.000083
0.003 396 0.000267
0.003 397 0.000167
0.003 398 0.000083
0.003 399 0.000017
0.003 400 0.000033
0.003 401 0.000033
0.003 402 0.000100
0.003 403 0.000100
0.003 404 0.000067
0.003 405 0.000033
0.003 406 0.000017
0.003 407 0.000033
0.003 408 0.000033
0.003 409 0.000050
0.003 410 0.000083
0.003 411 0.000083
0.003 412 0.000417
0.003 413 0.000083
0.003 414 0.000033
0.003 415 0.000033
0.003 416 0.000033
0.003 417 0.000033
0.003 418 0.000050
0.003 419 0.000050
0.003 420 0.000017
0.003 421 0.000033
0.003 422 0.000017
0.003 423 0.000017
0.003 424 0.000067
0.003 425 0.000050
0.003 426 0.000133
0.003 427 0.000450
0.003 428 0.000267
0.003 429 0.000067
0.003 430 0.000000
0.003 431 0.000033
0.003 432 0.000083
0.003 433 0.000083
0.003 434 0.000017
0.003 435 0.000050
0.003 436 0.000033
0.003 437 0.000083
0.003 438 0.000083
0.003 439 0.000067
0.003 440 0.000083
0.003 441 0.000083
0.003 442 0.000083
0.003 443 0.000100
0.003 444 0.000050
0.003 445 0.000000
0.003 446 0.000017
0.003 447 0.000033
0.003 448 0.000017
0.003 449 0.000050
0.003 450 0.000033
0.003 451 0.000017
0.003 452 0.000033
0.003 453 0.000067
0.003 454 0.000067
0.003 455 0.000100
0.003 456 0.000050
0.003 457 0.000033
0.003 458 0.000550
0.003 459 0.000217
0.003 460 0.000083
0.003 461 0.000133
0.003 462 0.000017
0.003 463 0.000050
0.003 464 0.000100
0.003 465 0.000050
0.003 466 0.000050
0.003 467 0.000017
0.003 468 0.000000
0.003 469 0.000133
0.003 470 0.000033
0.003 471 0.000050
0.003 472 0.000033
0.003 473 0.000000
0.003 474 0.000000
0.003 475 0.000000
0.003 476 0.000033
0.003 477 0.000050
0.003 478 0.000083
0.003 479 0.000017
0.003 480 0.000050
0.003 481 0.000033
0.003 482 0.000033
0.003 483 0.000017
0.003 484 0.000083
0.003 485 0.000017
0.003 486 0.000000
0.003 487 0.000067
0.003 488 0.000017
0.003 489 0.000367
0.003 490 0.000267
0.003 491 0.000150
0.003 492 0.000133
0.003 493 0.000033
0.003 494 0.000067
0.003 495 0.000067
0.003 496 0.000067
0.003 497 0.000117
0.003 498 0.000067
0.003 499 0.000083
0.003 500 0.000050
0.003 501 0.000050
0.003 502 0.000050
0.003 503 0.000067
0.003 504 0.000017
0.003 505 0.000050
0.003 506 0.000033
0.003 507 0.000033
0.003 508 0.000050
0.003 509 0.000083
0.003 510 0.000083
0.003 511 0.000000
0.003 512 0.000083
0.003 513 0.000033
0.003 514 0.000000
0.003 515 0.000033
0.003 516 0.000100
0.003 517 0.000083
0.003 518 0.000000
0.003 519 0.000050
0.003 520 0.000033
0.003 521 0.000000
0.003 522 0.000033
0.003 523 0.000050
0.003 524 0.000050
0.003 525 0.000067
0.003 526 0.000117
0.003 527 0.000083
0.003 528 0.000200
0.003 529 0.000117
0.003 530 0.000050
0.003 531 0.000017
0.003 532 0.000000
0.003 533 0.000000
0.003 534 0.000033
0.003 535 0.000067
0.003 536 0.000033
0.003 537 0.000050
0.003 538 0.000067
0.003 539 0.000033
0.003 540 0.000050
0.003 541 0.000067
0.003 542 0.000000
0.003 543 0.000017
0.003 544 0.000033
0.003 545 0.000083
0.003 546 0.000050
0.003 547 0.000067
0.003 548 0.000067
0.003 549 0.000017
0.003 550 0.000283
0.003 551 0.000133
0.003 552 0.000100
0.003 553 0.000083
0.003 554 0.000000
0.003 555 0.000100
0.003 556 0.000033
0.003 557 0.000117
0.003 558 0.000000
0.003 559 0.000033
0.003 560 0.000017
0.003 561 0.000050
0.003 562 0.000050
0.003 563 0.000033
0.003 564 0.000017
0.003 565 0.000067
0.003 566 0.000050
0.003 567 0.000067
0.003 568 0.000000
0.003 569 0.000050
0.003 570 0.000017
0.003 571 0.000017
0.003 572 0.000117
0.003 573 0.000117
0.003 574 0.000183
0.003 575 0.000083
0.003 576 0.000167
0.003 577 0.000050
0.003 578 0.000100
0.003 579 0.000217
0.003 580 0.000450
0.003 581 0.000317
0.003 582 0.000133
0.003 583 0.000133
0.003 584 0.000050
0.003 585 0.000033
0.003 586 0.000033
0.003 587 0.000050
0.003 588 0.000017
0.003 589 0.000117
0.003 590 0.000067
0.003 591 0.000067
0.003 592 0.000200
0.003 593 0.000183
0.003 594 0.000083
0.003 595 0.000083
0.003 596 0.000033
0.003 597 0.000033
0.003 598 0.000067
0.003 599 0.000083
0.003 600 0.000083
0.003 601 0.000067
0.003 602 0.000083
0.003 603 0.000067
0.003 604 0.000100
0.003 605 0.000067
0.003 606 0.000100
0.003 607 0.000067
0.003 608 0.000067
0.003 609 0.000017
0.003 610 0.000067
0.003 611 0.000050
0.003 612 0.000067
0.003 613 0.000033
0.003 614 0.000083
0.003 615 0.000133
0.003 616 0.000133
0.003 617 0.000033
0.003 618 0.000017
0.003 619 0.000183
0.003 620 0.000117
0.003 621 0.000033
0.003 622 0.000017
0.003 623 0.000000
0.003 624 0.000033
0.003 625 0.000050
0.003 626 0.000117
0.003 627 0.000117
0.003 628 0.000100
0.003 629 0.000050
0.003 630 0.000133
0.003 631 0.000083
0.003 632 0.000033
0.003 633 0.000083
0.003 634 0.000133
0.003 635 0.000033
0.003 636 0.000050
0.003 637 0.000033
0.003 638 0.000050
0.003 639 0.000017
0.003 640 0.000017
0.003 641 0.000017
0.003 642 0.000000
0.003 643 0.000000
0.003 644 0.000017
0.003 645 0.000083
0.003 646 0.000067
0.003 647 0.000133
0.003 648 0.000300
0.003 649 0.000083
0.003 650 0.000100
0.003 651 0.000117
0.003 652 0.000217
0.003 653 0.000167
0.003 654 0.000050
0.003 655 0.000050
0.003 656 0.000050
0.003 657 0.000050
0.003 658 0.000067
0.003 659 0.000050
0.003 660 0.000033
0.003 661 0.000017
0.003 662 0.000033
0.003 663 0.000083
0.003 664 0.000050
0.003 665 0.000033
0.003 666 0.000017
0.003 667 0.000017
0.003 668 0.000050
0.003 669 0.000033
0.003 670 0.000033
0.003 671 0.000083
0.003 672 0.000067
0.003 673 0.000067
0.003 674 0.000067
0.003 675 0.000050
0.003 676 0.000033
0.003 677 0.000033
0.003 678 0.000033
0.003 679 0.000067
0.003 680 0.000000
0.003 681 0.000000
0.003 682 0.000017
0.003 683 0.000083
0.003 684 0.000017
0.003 685 0.000067
0.003 686 0.000083
0.003 687 0.000017
0.003 688 0.000033
0.003 689 0.000100
0.003 690 0.000067
0.003 691 0.000067
0.003 692 0.000033
0.003 693 0.000033
0.003 694 0.000433
0.003 695 0.000100
0.003 696 0.000017
0.003 697 0.000033
0.003 698 0.000083
0.003 699 0.000100
0.003 700 0.000000
0.003 701 0.000100
0.003 702 0.000167
0.003 703 0.000233
0.003 704 0.000633
0.003 705 0.000100
0.003 706 0.000133
0.003 707 0.000167
0.003 708 0.000050
0.003 709 0.000083
0.003 710 0.000167
0.003 711 0.000117
0.003 712 0.000067
0.003 713 0.000017
0.003 714 0.000100
0.003 715 0.000183
0.003 716 0.000233
0.003 717 0.000317
0.003 718 0.000450
0.003 719 0.000200
0.003 720 0.000067
0.003 721 0.000150
0.003 722 0.000200
0.003 723 0.000067
0.003 724 0.000033
0.003 725 0.000233
0.003 726 0.000150
0.003 727 0.000117
0.003 728 0.000050
0.003 729 0.000100
0.003 730 0.000283
0.003 731 0.000067
0.003 732 0.000050
0.003 733 0.000167
0.003 734 0.000117
0.003 735 0.000083
0.003 736 0.000067
0.003 737 0.000033
0.003 738 0.000017
0.003 739 0.000100
0.003 740 0.000050
0.003 741 0.000067
0.003 742 0.000083
0.003 743 0.000083
0.003 744 0.000033
0.003 745 0.000117
0.003 746 0.000433
0.003 747 0.000250
0.003 748 0.000050
0.003 749 0.000050
0.003 750 0.000033
0.003 751 0.000150
0.003 752 0.001100
0.003 753 0.000750
0.003 754 0.000250
0.003 755 0.000200
0.003 756 0.000067
0.003 757 0.000117
0.003 758 0.000067
0.003 759 0.000083
0.003 760 0.000033
0.003 761 0.000067
0.003 762 0.000033
0.003 763 0.000050
0.003 764 0.000100
0.003 765 0.000067
0.003 766 0.000000
0.003 767 0.000017
0.003 768 0.000017
0.003 769 0.000000
0.003 770 0.000033
0.003 771 0.000000
0.003 772 0.000050
0.003 773 0.000017
0.003 774 0.000067
0.003 775 0.000033
0.003 776 0.000100
0.003 777 0.000183
0.003 778 0.000083
0.003 779 0.000067
0.003 780 0.000067
0.003 781 0.000100
0.003 782 0.000100
0.003 783 0.000117
0.003 784 0.000567
0.003 785 0.000100
0.003 786 0.000033
0.003 787 0.000100
0.003 788 0.000150
0.003 789 0.000100
0.003 790 0.000150
0.003 791 0.000117
0.003 792 0.000067
0.003 793 0.000100
0.003 794 0.000033
0.003 795 0.000083
0.003 796 0.000167
0.003 797 0.000550
0.003 798 0.000133
0.003 799 0.000083
0.003 800 0.000050
0.003 801 0.000050
0.003 802 0.000067
0.003 803 0.000067
0.003 804 0.000067
0.003 805 0.000150
0.003 806 0.000100
0.003 807 0.000050
0.003 808 0.000117
0.003 809 0.000183
0.003 810 0.000033
0.003 811 0.000033
0.003 812 0.000100
0.003 813 0.000083
0.003 814 0.000100
0.003 815 0.000067
0.003 816 0.000150
0.003 817 0.000167
0.003 818 0.000117
0.003 819 0.000133
0.003 820 0.000083
0.003 821 0.000083
0.003 822 0.000067
0.003 823 0.000017
0.003 824 0.000017
0.003 825 0.000100
0.003 826 0.000033
0.003 827 0.000033
0.003 828 0.000083
0.003 829 0.000133
0.003 830 0.000117
0.003 831 0.000217
0.003 832 0.000050
0.003 833 0.000083
0.003 834 0.000067
0.003 835 0.000067
0.003 836 0.000083
0.003 837 0.000017
0.003 838 0.000050
0.003 839 0.000150
0.003 840 0.000300
0.003 841 0.000167
0.003 842 0.000083
0.003 843 0.000300
0.003 844 0.000150
0.003 845 0.000033
0.003 846 0.000000
0.003 847 0.000000
0.003 848 0.000033
0.003 849 0.000033
0.003 850 0.000050
0.003 851 0.000033
0.003 852 0.000067
0.003 853 0.000150
0.003 854 0.000017
0.003 855 0.000050
0.003 856 0.000050
0.003 857 0.000083
0.003 858 0.000117
0.003 859 0.000500
0.003 860 0.000117
0.003 861 0.000067
0.003 862 0.000017
0.003 863 0.000083
0.003 864 0.000183
0.003 865 0.000033
0.003 866 0.000100
0.003 867 0.000100
0.003 868 0.000050
0.003 869 0.000083
0.003 870 0.000583
0.003 871 0.000250
0.003 872 0.000533
0.003 873 0.000250
0.003 874 0.000133
0.003 875 0.000117
0.003 876 0.000267
0.003 877 0.000150
0.003 878 0.000083
0.003 879 0.000050
0.003 880 0.000067
0.003 881 0.000067
0.003 882 0.000083
0.003 883 0.000050
0.003 884 0.000067
0.003 885 0.000217
0.003 886 0.000033
0.003 887 0.000067
0.003 888 0.000083
0.003 889 0.000050
0.003 890 0.000050
0.003 891 0.000133
0.003 892 0.000067
0.003 893 0.000150
0.003 894 0.000133
0.003 895 0.000000
0.003 896 0.000033
0.003 897 0.000217
0.003 898 0.000567
0.003 899 0.000200
0.003 900 0.000083
0.003 901 0.000033
0.003 902 0.000033
0.003 903 0.000033
0.003 904 0.000067
0.003 905 0.000017
0.003 906 0.000067
0.003 907 0.000033
0.003 908 0.000050
0.003 909 0.000033
0.003 910 0.000033
0.003 911 0.000100
0.003 912 0.000083
0.003 913 0.000083
0.003 914 0.000417
0.003 915 0.000150
0.003 916 0.000067
0.003 917 0.000117
0.003 918 0.000183
0.003 919 0.000517
0.003 920 0.000150
0.003 921 0.000133
0.003 922 0.000300
0.003 923 0.000467
0.003 924 0.000067
0.003 925 0.000017
0.003 926 0.000017
0.003 927 0.000033
0.003 928 0.000000
0.003 929 0.000033
0.003 930 0.000083
0.003 931 0.000050
0.003 932 0.000100
0.003 933 0.000633
0.003 934 0.000233
0.003 935 0.000017
0.003 936 0.000000
0.003 937 0.000117
0.003 938 0.000067
0.003 939 0.000167
0.003 940 0.000067
0.003 941 0.000117
0.003 942 0.000233
0.003 943 0.000117
0.003 944 0.000083
0.003 945 0.000033
0.003 946 0.000033
0.003 947 0.000000
0.003 948 0.000100
0.003 949 0.000150
0.003 950 0.000067
0.003 951 0.000067
0.003 952 0.000383
0.003 953 0.000133
0.003 954 0.000083
0.003 955 0.000133
0.003 956 0.000117
0.003 957 0.000033
0.003 958 0.000200
0.003 959 0.000200
0.003 960 0.000200
0.003 961 0.000167
0.003 962 0.000117
0.003 963 0.000200
0.003 964 0.000150
0.003 965 0.000183
0.003 966 0.000217
0.003 967 0.000083
0.003 968 0.000217
0.003 969 0.000750
0.003 970 0.000250
0.003 971 0.000167
0.003 972 0.000167
0.003 973 0.000183
0.003 974 0.000167
0.003 975 0.000083
0.003 976 0.000067
0.003 977 0.000067
0.003 978 0.000083
0.003 979 0.000050
0.003 980 0.000217
0.003 981 0.000133
0.003 982 0.000050
0.003 983 0.000117
0.003 984 0.000117
0.003 985 0.000350
0.003 986 0.000950
0.003 987 0.000167
0.003 988 0.000117
0.003 989 0.000100
0.003 990 0.000017
0.003 991 0.000033
0.003 992 0.000033
0.003 993 0.000017
0.003 994 0.000017
0.003 995 0.000067
0.003 996 0.000050
0.003 997 0.000083
0.003 998 0.000067
0.003 999 0.000017
0.003 1000 0.000050
0.003 1001 0.000033
0.003 1002 0.000033
0.003 1003 0.000050
0.003 1004 0.000050
0.003 1005 0.000050
0.003 1006 0.000033
0.003 1007 0.000067
0.003 1008 0.000050
0.003 1009 0.000000
0.003 1010 0.000067
0.003 1011 0.000033
0.003 1012 0.000050
0.003 1013 0.000050
0.003 1014 0.000033
0.003 1015 0.000000
0.003 1016 0.000033
0.003 1017 0.000050
0.003 1018 0.000083
0.003 1019 0.000133
0.003 1020 0.000033
0.003 1021 0.000117
0.003 1022 0.000150
0.003 1023 0.000050
0.003 1024 0.000117
0.003 1025 0.000017
0.003 1026 0.000017
0.003 1027 0.000133
0.003 1028 0.000067
0.003 1029 0.000550
0.003 1030 0.000217
0.003 1031 0.000283
0.003 1032 0.000067
0.003 1033 0.000150
0.003 1034 0.000083
0.003 1035 0.000033
0.003 1036 0.000100
0.003 1037 0.000617
0.003 1038 0.000383
0.003 1039 0.000500
0.003 1040 0.000133
0.003 1041 0.000083
0.003 1042 0.000067
0.003 1043 0.000033
0.003 1044 0.000083
0.003 1045 0.000083
0.003 1046 0.000033
0.003 1047 0.000033
0.003 1048 0.000033
0.003 1049 0.000017
0.003 1050 0.000017
0.003 1051 0.000017
0.003 1052 0.000233
0.003 1053 0.000083
0.003 1054 0.000033
0.003 1055 0.000000
0.003 1056 0.000017
0.003 1057 0.000033
0.003 1058 0.000067
0.003 1059 0.000050
0.003 1060 0.000033
0.003 1061 0.000000
0.003 1062 0.000033
0.003 1063 0.000017
0.003 1064 0.000000
0.003 1065 0.000000
0.003 1066 0.000000
0.003 1067 0.000000
0.003 1068 0.000017
0.003 1069 0.000000
0.003 1070 0.000017
0.003 1071 0.000033
0.003 1072 0.000000
0.003 1073 0.000017
0.003 1074 0.000017
0.003 1075 0.000000
0.003 1076 0.000083
0.003 1077 0.000083
0.003 1078 0.000133
0.003 1079 0.000083
0.003 1080 0.000033
0.003 1081 0.000000
0.003 1082 0.000033
0.003 1083 0.000100
0.003 1084 0.000067
0.003 1085 0.000017
0.003 1086 0.000033
0.003 1087 0.000067
0.003 1088 0.000050
0.003 1089 0.000033
0.003 1090 0.000000
0.003 1091 0.000083
0.003 1092 0.000033
0.003 1093 0.000050
0.003 1094 0.000033
0.003 1095 0.000033
0.003 1096 0.000000
0.003 1097 0.000017
0.003 1098 0.000033
0.003 1099 0.000017
0.003 1100 0.000033
0.003 1101 0.000017
0.003 1102 0.000000
0.003 1103 0.000000
0.003 1104 0.000000
0.003 1105 0.000017
0.003 1106 0.000000
0.003 1107 0.000033
0.003 1108 0.000017
0.003 1109 0.000000
0.003 1110 0.000017
0.003 1111 0.000000
0.003 1112 0.000000
0.003 1113 0.000000
0.003 1114 0.000017
0.003 1115 0.000000
0.003 1116 0.000033
0.003 1117 0.000017
0.003 1118 0.000050
0.003 1119 0.000017
0.003 1120 0.000083
0.003 1121 0.000067
0.003 1122 0.000050
0.003 1123 0.000017
0.003 1124 0.000067
0.003 1125 0.000050
0.003 1126 0.000017
0.003 1127 0.000150
0.003 1128 0.000183
0.003 1129 0.000100
0.003 1130 0.000017
0.003 1131 0.000017
0.003 1132 0.000033
0.003 1133 0.000017
0.003 1134 0.000017
0.003 1135 0.000033
0.003 1136 0.000017
0.003 1137 0.000033
0.003 1138 0.000033
0.003 1139 0.000050
0.003 1140 0.000117
0.003 1141 0.000067
0.003 1142 0.000017
0.003 1143 0.000017
0.003 1144 0.000033
0.003 1145 0.000017
0.003 1146 0.000017
0.003 1147 0.000017
0.003 1148 0.000050
0.003 1149 0.000017
0.003 1150 0.000017
0.003 1151 0.000050
0.003 1152 0.000033
0.003 1153 0.000033
0.003 1154 0.000033
0.003 1155 0.000083
0.003 1156 0.000000
0.003 1157 0.000017
0.003 1158 0.000000
0.003 1159 0.000100
0.003 1160 0.000067
0.003 1161 0.000200
0.003 1162 0.000067
0.003 1163 0.000100
0.003 1164 0.000100
0.003 1165 0.000067
0.003 1166 0.000067
0.003 1167 0.000000
0.003 1168 0.000033
0.003 1169 0.000000
0.003 1170 0.000033
0.003 1171 0.000067
0.003 1172 0.000067
0.003 1173 0.000033
0.003 1174 0.000617
0.003 1175 0.000133
0.003 1176 0.000067
0.003 1177 0.000033
0.003 1178 0.000033
0.003 1179 0.000033
0.003 1180 0.000067
0.003 1181 0.000050
0.003 1182 0.000100
0.003 1183 0.000050
0.003 1184 0.000017
0.003 1185 0.000000
0.003 1186 0.000117
0.003 1187 0.000000
0.003 1188 0.000000
0.003 1189 0.000017
0.003 1190 0.000000
0.003 1191 0.000017
0.003 1192 0.000033
0.003 1193 0.000033
0.003 1194 0.000033
0.003 1195 0.000017
0.003 1196 0.000067
0.003 1197 0.000067
0.003 1198 0.000117
0.003 1199 0.000150
0.003 1200 0.000033
0.003 1201 0.000017
0.003 1202 0.000017
0.003 1203 0.000033
0.003 1204 0.000100
0.003 1205 0.000083
0.003 1206 0.000083
0.003 1207 0.000067
0.003 1208 0.000050
0.003 1209 0.000083
0.003 1210 0.000017
0.003 1211 0.000067
0.003 1212 0.000000
0.003 1213 0.000033
0.003 1214 0.000017
0.003 1215 0.000050
0.003 1216 0.000083
0.003 1217 0.000017
0.003 1218 0.000033
0.003 1219 0.000050
0.003 1220 0.000033
0.003 1221 0.000050
0.003 1222 0.000000
0.003 1223 0.000017
0.003 1224 0.000033
0.003 1225 0.000033
0.003 1226 0.000017
0.003 1227 0.000050
0.003 1228 0.000233
0.003 1229 0.000050
0.003 1230 0.000017
0.003 1231 0.000050
0.003 1232 0.000000
0.003 1233 0.000050
0.003 1234 0.000033
0.003 1235 0.000083
0.003 1236 0.000067
0.003 1237 0.000067
0.003 1238 0.000033
0.003 1239 0.000033
0.003 1240 0.000017
0.003 1241 0.000083
0.003 1242 0.000000
0.003 1243 0.000033
0.003 1244 0.000000
0.003 1245 0.000033
0.003 1246 0.000033
0.003 1247 0.000017
0.003 1248 0.000067
0.003 1249 0.000017
0.0032 0 0.001700
0.0032 1 0.002567
0.0032 2 0.004867
0.0032 3 0.002317
0.0032 4 0.004200
0.0032 5 0.004067
0.0032 6 0.005417
0.0032 7 0.006417
0.0032 8 0.006667
0.0032 9 0.011550
0.0032 10 0.013350
0.0032 11 0.013500
0.0032 12 0.024767
0.0032 13 0.028683
0.0032 14 0.058233
0.0032 15 0.318767
0.0032 16 0.000000
0.0032 17 0.324650
0.0032 18 0.068250
0.0032 19 0.030650
0.0032 20 0.028750
0.0032 21 0.021400
0.0032 22 0.013433
0.0032 23 0.008967
0.0032 24 0.011150
0.0032 25 0.010017
0.0032 26 0.006650
0.0032 27 0.006183
0.0032 28 0.003117
0.0032 29 0.002933
0.0032 30 0.001783
0.0032 31 0.000800
0.0032 32 0.000517
0.0032 33 0.000617
0.0032 34 0.000517
0.0032 35 0.000483
0.0032 36 0.001617
0.0032 37 0.001317
0.0032 38 0.000400
0.0032 39 0.000383
0.0032 40 0.000417
0.0032 41 0.000400
0.0032 42 0.000433
0.0032 43 0.000383
0.0032 44 0.001400
0.0032 45 0.000650
0.0032 46 0.000133
0.0032 47 0.000133
0.0032 48 0.000350
0.0032 49 0.000517
0.0032 50 0.000383
0.0032 51 0.001333
0.0032 52 0.000367
0.0032 53 0.000200
0.0032 54 0.000283
0.0032 55 0.000300
0.0032 56 0.000233
0.0032 57 0.000183
0.0032 58 0.000233
0.0032 59 0.000150
0.0032 60 0.000267
0.0032 61 0.000200
0.0032 62 0.000250
0.0032 63 0.000150
0.0032 64 0.000183
0.0032 65 0.000117
0.0032 66 0.000150
0.0032 67 0.000083
0.0032 68 0.000117
0.0032 69 0.000083
0.0032 70 0.000067
0.0032 71 0.000167
0.0032 72 0.000167
0.0032 73 0.000333
0.0032 74 0.000283
0.0032 75 0.000733
0.0032 76 0.000283
0.0032 77 0.000300
0.0032 78 0.001117
0.0032 79 0.000200
0.0032 80 0.000150
0.0032 81 0.000150
0.0032 82 0.000183
0.0032 83 0.000433
0.0032 84 0.000200
0.0032 85 0.000167
0.0032 86 0.000150
0.0032 87 0.000217
0.0032 88 0.000100
0.0032 89 0.000300
0.0032 90 0.000317
0.0032 91 0.000450
0.0032 92 0.000917
0.0032 93 0.000250
0.0032 94 0.000150
0.0032 95 0.000117
0.0032 96 0.000167
0.0032 97 0.000217
0.0032 98 0.000783
0.0032 99 0.000700
0.0032 100 0.000483
0.0032 101 0.000617
0.0032 102 0.000100
0.0032 103 0.000150
0.0032 104 0.000117
0.0032 105 0.000100
0.0032 106 0.000200
0.0032 107 0.000167
0.0032 108 0.000200
0.0032 109 0.000150
0.0032 110 0.000400
0.0032 111 0.000283
0.0032 112 0.000100
0.0032 113 0.000250
0.0032 114 0.000700
0.0032 115 0.001217
0.0032 116 0.000317
0.0032 117 0.000267
0.0032 118 0.000117
0.0032 119 0.000233
0.0032 120 0.000100
0.0032 121 0.000117
0.0032 122 0.000033
0.0032 123 0.000150
0.0032 124 0.000183
0.0032 125 0.000083
0.0032 126 0.000167
0.0032 127 0.000067
0.0032 128 0.000100
0.0032 129 0.000067
0.0032 130 0.000033
0.0032 131 0.000133
0.0032 132 0.000367
0.0032 133 0.000117
0.0032 134 0.000117
0.0032 135 0.000100
0.0032 136 0.000317
0.0032 137 0.000783
0.0032 138 0.000333
0.0032 139 0.000283
0.0032 140 0.000733
0.0032 141 0.000233
0.0032 142 0.000167
0.0032 143 0.000133
0.0032 144 0.000167
0.0032 145 0.000100
0.0032 146 0.000117
0.0032 147 0.000083
0.0032 148 0.000033
0.0032 149 0.000050
0.0032 150 0.000100
0.0032 151 0.000100
0.0032 152 0.000100
0.0032 153 0.000083
0.0032 154 0.000100
0.0032 155 0.000117
0.0032 156 0.000267
0.0032 157 0.000133
0.0032 158 0.000083
0.0032 159 0.000067
0.0032 160 0.000050
0.0032 161 0.000017
0.0032 162 0.000083
0.0032 163 0.000200
0.0032 164 0.000200
0.0032 165 0.000217
0.0032 166 0.000050
0.0032 167 0.000117
0.0032 168 0.000233
0.0032 169 0.000133
0.0032 170 0.000067
0.0032 171 0.000150
0.0032 172 0.000400
0.0032 173 0.000817
0.0032 174 0.000100
0.0032 175 0.000083
0.0032 176 0.000100
0.0032 177 0.000150
0.0032 178 0.000167
0.0032 179 0.000117
0.0032 180 0.000150
0.0032 181 0.000117
0.0032 182 0.000100
0.0032 183 0.000067
0.0032 184 0.000100
0.0032 185 0.000100
0.0032 186 0.000050
0.0032 187 0.000067
0.0032 188 0.000017
0.0032 189 0.000017
0.0032 190 0.000067
0.0032 191 0.000050
0.0032 192 0.000000
0.0032 193 0.000033
0.0032 194 0.000133
0.0032 195 0.000083
0.0032 196 0.000050
0.0032 197 0.000100
0.0032 198 0.000050
0.0032 199 0.000050
0.0032 200 0.000100
0.0032 201 0.000133
0.0032 202 0.000050
0.0032 203 0.000167
0.0032 204 0.000200
0.0032 205 0.000267
0.0032 206 0.000283
0.0032 207 0.000417
0.0032 208 0.000983
0.0032 209 0.000250
0.0032 210 0.000067
0.0032 211 0.000100
0.0032 212 0.000133
0.0032 213 0.000033
0.0032 214 0.000067
0.0032 215 0.000100
0.0032 216 0.000117
0.0032 217 0.000850
0.0032 218 0.000167
0.0032 219 0.000000
0.0032 220 0.000183
0.0032 221 0.000100
0.0032 222 0.001033
0.0032 223 0.000733
0.0032 224 0.000100
0.0032 225 0.000100
0.0032 226 0.000033
0.0032 227 0.000067
0.0032 228 0.000083
0.0032 229 0.000317
0.0032 230 0.000250
0.0032 231 0.000250
0.0032 232 0.000433
0.0032 233 0.000100
0.0032 234 0.000100
0.0032 235 0.000050
0.0032 236 0.000050
0.0032 237 0.000083
0.0032 238 0.000133
0.0032 239 0.000083
0.0032 240 0.000017
0.0032 241 0.000150
0.0032 242 0.000050
0.0032 243 0.000567
0.0032 244 0.000083
0.0032 245 0.000117
0.0032 246 0.000117
0.0032 247 0.000100
0.0032 248 0.000033
0.0032 249 0.000117
0.0032 250 0.000033
0.0032 251 0.000067
0.0032 252 0.000167
0.0032 253 0.000900
0.0032 254 0.000350
0.0032 255 0.000117
0.0032 256 0.000050
0.0032 257 0.000033
0.0032 258 0.000100
0.0032 259 0.000167
0.0032 260 0.000117
0.0032 261 0.000167
0.0032 262 0.000300
0.0032 263 0.000233
0.0032 264 0.000033
0.0032 265 0.000100
0.0032 266 0.000083
0.0032 267 0.000283
0.0032 268 0.000683
0.0032 269 0.000800
0.0032 270 0.000383
0.0032 271 0.000183
0.0032 272 0.000067
0.0032 273 0.000133
0.0032 274 0.000050
0.0032 275 0.000050
0.0032 276 0.000050
0.0032 277 0.000017
0.0032 278 0.000033
0.0032 279 0.000083
0.0032 280 0.000233
0.0032 281 0.000717
0.0032 282 0.000233
0.0032 283 0.000183
0.0032 284 0.000083
0.0032 285 0.000083
0.0032 286 0.000033
0.0032 287 0.000050
0.0032 288 0.000083
0.0032 289 0.000050
0.0032 290 0.000167
0.0032 291 0.000833
0.0032 292 0.000150
0.0032 293 0.000200
0.0032 294 0.000050
0.0032 295 0.000083
0.0032 296 0.000067
0.0032 297 0.000000
0.0032 298 0.000050
0.0032 299 0.000167
0.0032 300 0.000183
0.0032 301 0.000083
0.0032 302 0.000067
0.0032 303 0.000083
0.0032 304 0.000083
0.0032 305 0.000033
0.0032 306 0.000083
0.0032 307 0.000150
0.0032 308 0.000300
0.0032 309 0.000150
0.0032 310 0.000083
0.0032 311 0.000083
0.0032 312 0.000067
0.0032 313 0.000050
0.0032 314 0.000083
0.0032 315 0.000133
0.0032 316 0.000250
0.0032 317 0.000117
0.0032 318 0.000117
0.0032 319 0.000167
0.0032 320 0.000233
0.0032 321 0.000117
0.0032 322 0.000100
0.0032 323 0.000133
0.0032 324 0.000083
0.0032 325 0.000000
0.0032 326 0.000050
0.0032 327 0.000017
0.0032 328 0.000000
0.0032 329 0.000017
0.0032 330 0.000017
0.0032 331 0.000000
0.0032 332 0.000033
0.0032 333 0.000050
0.0032 334 0.000050
0.0032 335 0.000033
0.0032 336 0.000150
0.0032 337 0.000050
0.0032 338 0.000083
0.0032 339 0.000050
0.0032 340 0.000133
0.0032 341 0.000050
0.0032 342 0.000033
0.0032 343 0.000050
0.0032 344 0.000017
0.0032 345 0.000017
0.0032 346 0.000033
0.0032 347 0.000033
0.0032 348 0.000083
0.0032 349 0.000117
0.0032 350 0.000067
0.0032 351 0.000167
0.0032 352 0.000183
0.0032 353 0.000150
0.0032 354 0.000150
0.0032 355 0.000083
0.0032 356 0.000083
0.0032 357 0.000017
0.0032 358 0.000017
0.0032 359 0.000033
0.0032 360 0.000050
0.0032 361 0.000033
0.0032 362 0.000100
0.0032 363 0.000200
0.0032 364 0.000067
0.0032 365 0.000100
0.0032 366 0.000067
0.0032 367 0.000033
0.0032 368 0.000050
0.0032 369 0.000017
0.0032 370 0.000017
0.0032 371 0.000017
0.0032 372 0.000083
0.0032 373 0.000050
0.0032 374 0.000017
0.0032 375 0.000000
0.0032 376 0.000017
0.0032 377 0.000033
0.0032 378 0.000033
0.0032 379 0.000033
0.0032 380 0.000033
0.0032 381 0.000033
0.0032 382 0.000033
0.0032 383 0.000017
0.0032 384 0.000033
0.0032 385 0.000067
0.0032 386 0.000033
0.0032 387 0.000067
0.0032 388 0.000050
0.0032 389 0.000117
0.0032 390 0.000250
0.0032 391 0.000133
0.0032 392 0.000083
[truncated: 30,013,071 more chars]
