# Supplementary material for: Predicting scale-dependent chromatin polymer properties from systematic coarse-graining
Source: Nat Commun. 2023 Jul 11;14:4108. doi: 10.1038/s41467-023-39907-2 (PMC10336007; doi:10.1038/s41467-023-39907-2)
Supplement: Supplementary file 4 — Source Data [file 41467_2023_39907_MOESM4_ESM.zip › source_data/source_data_supplementary/source_data_supplementary_fig_3/Nanog_pc_map.txt]

0 0 0.000000
0 0.0002 0.341217
0 0.0004 0.088417
0 0.0006 0.037333
0 0.0008 0.020550
0 0.001 0.015783
0 0.0012 0.017133
0 0.0014 0.015617
0 0.0016 0.006083
0 0.0018 0.009400
0 0.002 0.006850
0 0.0022 0.004733
0 0.0024 0.003233
0 0.0026 0.004117
0 0.0028 0.003650
0 0.003 0.002517
0 0.0032 0.002300
0 0.0034 0.002383
0 0.0036 0.003217
0 0.0038 0.001367
0 0.004 0.001317
0 0.0042 0.002900
0 0.0044 0.002767
0 0.0046 0.003617
0 0.0048 0.002883
0 0.005 0.002333
0 0.0052 0.001617
0 0.0054 0.002033
0 0.0056 0.002933
0 0.0058 0.002150
0 0.006 0.002267
0 0.0062 0.001567
0 0.0064 0.002583
0 0.0066 0.002583
0 0.0068 0.002450
0 0.007 0.001933
0 0.0072 0.001883
0 0.0074 0.001717
0 0.0076 0.001950
0 0.0078 0.002417
0 0.008 0.000833
0 0.0082 0.000917
0 0.0084 0.000967
0 0.0086 0.001267
0 0.0088 0.000783
0 0.009 0.002283
0 0.0092 0.001617
0 0.0094 0.000500
0 0.0096 0.001083
0 0.0098 0.000967
0 0.01 0.000467
0 0.0102 0.000567
0 0.0104 0.000717
0 0.0106 0.001017
0 0.0108 0.000433
0 0.011 0.000400
0 0.0112 0.000517
0 0.0114 0.001767
0 0.0116 0.001917
0 0.0118 0.001983
0 0.012 0.000583
0 0.0122 0.000550
0 0.0124 0.000633
0 0.0126 0.001567
0 0.0128 0.000800
0 0.013 0.000550
0 0.0132 0.000383
0 0.0134 0.000367
0 0.0136 0.000300
0 0.0138 0.000300
0 0.014 0.000250
0 0.0142 0.000333
0 0.0144 0.000200
0 0.0146 0.000300
0 0.0148 0.001083
0 0.015 0.001350
0 0.0152 0.000483
0 0.0154 0.000117
0 0.0156 0.000167
0 0.0158 0.000283
0 0.016 0.000333
0 0.0162 0.000200
0 0.0164 0.000283
0 0.0166 0.000333
0 0.0168 0.000167
0 0.017 0.000150
0 0.0172 0.000183
0 0.0174 0.000783
0 0.0176 0.000233
0 0.0178 0.000383
0 0.018 0.000467
0 0.0182 0.000417
0 0.0184 0.000583
0 0.0186 0.000283
0 0.0188 0.000150
0 0.019 0.000217
0 0.0192 0.000183
0 0.0194 0.000317
0 0.0196 0.000183
0 0.0198 0.000050
0 0.02 0.000183
0 0.0202 0.000300
0 0.0204 0.000200
0 0.0206 0.000417
0 0.0208 0.001517
0 0.021 0.000667
0 0.0212 0.000333
0 0.0214 0.000250
0 0.0216 0.000167
0 0.0218 0.000133
0 0.022 0.000117
0 0.0222 0.000217
0 0.0224 0.000167
0 0.0226 0.000133
0 0.0228 0.000100
0 0.023 0.000167
0 0.0232 0.000300
0 0.0234 0.000450
0 0.0236 0.001850
0 0.0238 0.000300
0 0.024 0.000267
0 0.0242 0.000417
0 0.0244 0.000300
0 0.0246 0.000167
0 0.0248 0.000267
0 0.025 0.000183
0 0.0252 0.000100
0 0.0254 0.000100
0 0.0256 0.000150
0 0.0258 0.000083
0 0.026 0.000117
0 0.0262 0.000267
0 0.0264 0.000417
0 0.0266 0.000900
0 0.0268 0.000367
0 0.027 0.000133
0 0.0272 0.000100
0 0.0274 0.000133
0 0.0276 0.000083
0 0.0278 0.000117
0 0.028 0.000400
0 0.0282 0.000983
0 0.0284 0.000333
0 0.0286 0.000300
0 0.0288 0.000333
0 0.029 0.000217
0 0.0292 0.000100
0 0.0294 0.000167
0 0.0296 0.000233
0 0.0298 0.000133
0 0.03 0.000150
0 0.0302 0.000067
0 0.0304 0.000150
0 0.0306 0.000200
0 0.0308 0.000067
0 0.031 0.000100
0 0.0312 0.000133
0 0.0314 0.000133
0 0.0316 0.000050
0 0.0318 0.000067
0 0.032 0.000083
0 0.0322 0.000133
0 0.0324 0.000317
0 0.0326 0.000400
0 0.0328 0.000817
0 0.033 0.000283
0 0.0332 0.000183
0 0.0334 0.000117
0 0.0336 0.000117
0 0.0338 0.000217
0 0.034 0.000083
0 0.0342 0.000150
0 0.0344 0.000033
0 0.0346 0.000050
0 0.0348 0.000133
0 0.035 0.000150
0 0.0352 0.000167
0 0.0354 0.000183
0 0.0356 0.000183
0 0.0358 0.000167
0 0.036 0.000117
0 0.0362 0.000117
0 0.0364 0.000200
0 0.0366 0.000133
0 0.0368 0.000233
0 0.037 0.000267
0 0.0372 0.000217
0 0.0374 0.000367
0 0.0376 0.000217
0 0.0378 0.000333
0 0.038 0.000267
0 0.0382 0.000217
0 0.0384 0.000367
0 0.0386 0.000200
0 0.0388 0.000150
0 0.039 0.000150
0 0.0392 0.000217
0 0.0394 0.000167
0 0.0396 0.000200
0 0.0398 0.000617
0 0.04 0.000200
0 0.0402 0.000167
0 0.0404 0.000167
0 0.0406 0.000267
0 0.0408 0.000183
0 0.041 0.000150
0 0.0412 0.000167
0 0.0414 0.000150
0 0.0416 0.000133
0 0.0418 0.000183
0 0.042 0.000233
0 0.0422 0.000267
0 0.0424 0.000383
0 0.0426 0.001700
0 0.0428 0.000367
0 0.043 0.000200
0 0.0432 0.000300
0 0.0434 0.000267
0 0.0436 0.000150
0 0.0438 0.000117
0 0.044 0.000117
0 0.0442 0.000133
0 0.0444 0.000517
0 0.0446 0.001383
0 0.0448 0.000433
0 0.045 0.000300
0 0.0452 0.000167
0 0.0454 0.000183
0 0.0456 0.000633
0 0.0458 0.000283
0 0.046 0.000167
0 0.0462 0.000133
0 0.0464 0.000083
0 0.0466 0.000083
0 0.0468 0.000117
0 0.047 0.000083
0 0.0472 0.000050
0 0.0474 0.000083
0 0.0476 0.000050
0 0.0478 0.000100
0 0.048 0.000267
0 0.0482 0.000933
0 0.0484 0.000583
0 0.0486 0.001067
0 0.0488 0.000150
0 0.049 0.000133
0 0.0492 0.000167
0 0.0494 0.000233
0 0.0496 0.000083
0 0.0498 0.000067
0 0.05 0.000200
0 0.0502 0.000200
0 0.0504 0.000267
0 0.0506 0.000250
0 0.0508 0.000200
0 0.051 0.000100
0 0.0512 0.000233
0 0.0514 0.000367
0 0.0516 0.000750
0 0.0518 0.000250
0 0.052 0.000117
0 0.0522 0.000117
0 0.0524 0.000300
0 0.0526 0.000133
0 0.0528 0.000217
0 0.053 0.000167
0 0.0532 0.000100
0 0.0534 0.000200
0 0.0536 0.000117
0 0.0538 0.000183
0 0.054 0.000100
0 0.0542 0.000100
0 0.0544 0.000167
0 0.0546 0.000267
0 0.0548 0.000200
0 0.055 0.000183
0 0.0552 0.000167
0 0.0554 0.000133
0 0.0556 0.000100
0 0.0558 0.000083
0 0.056 0.000150
0 0.0562 0.000150
0 0.0564 0.000167
0 0.0566 0.000167
0 0.0568 0.000183
0 0.057 0.000200
0 0.0572 0.000250
0 0.0574 0.000133
0 0.0576 0.000167
0 0.0578 0.000233
0 0.058 0.000167
0 0.0582 0.000167
0 0.0584 0.000100
0 0.0586 0.000100
0 0.0588 0.000133
0 0.059 0.000150
0 0.0592 0.000200
0 0.0594 0.000150
0 0.0596 0.000150
0 0.0598 0.000233
0 0.06 0.000300
0 0.0602 0.000283
0 0.0604 0.000350
0 0.0606 0.000183
0 0.0608 0.000250
0 0.061 0.001000
0 0.0612 0.000333
0 0.0614 0.000183
0 0.0616 0.000083
0 0.0618 0.000100
0 0.062 0.000117
0 0.0622 0.000083
0 0.0624 0.000183
0 0.0626 0.000617
0 0.0628 0.000217
0 0.063 0.000100
0 0.0632 0.000150
0 0.0634 0.000183
0 0.0636 0.000133
0 0.0638 0.000333
0 0.064 0.000483
0 0.0642 0.000350
0 0.0644 0.000217
0 0.0646 0.000200
0 0.0648 0.000150
0 0.065 0.000250
0 0.0652 0.000283
0 0.0654 0.000100
0 0.0656 0.000050
0 0.0658 0.000067
0 0.066 0.000050
0 0.0662 0.000167
0 0.0664 0.000217
0 0.0666 0.000617
0 0.0668 0.001950
0 0.067 0.000367
0 0.0672 0.000250
0 0.0674 0.000117
0 0.0676 0.000183
0 0.0678 0.000200
0 0.068 0.000133
0 0.0682 0.000983
0 0.0684 0.000133
0 0.0686 0.000083
0 0.0688 0.000150
0 0.069 0.000283
0 0.0692 0.000117
0 0.0694 0.000083
0 0.0696 0.000233
0 0.0698 0.000267
0 0.07 0.000983
0 0.0702 0.000267
0 0.0704 0.000067
0 0.0706 0.000150
0 0.0708 0.000150
0 0.071 0.000217
0 0.0712 0.000117
0 0.0714 0.000033
0 0.0716 0.000067
0 0.0718 0.000217
0 0.072 0.000483
0 0.0722 0.000233
0 0.0724 0.001033
0 0.0726 0.000267
0 0.0728 0.000217
0 0.073 0.000150
0 0.0732 0.000167
0 0.0734 0.000133
0 0.0736 0.000150
0 0.0738 0.000183
0 0.074 0.000117
0 0.0742 0.000183
0 0.0744 0.000217
0 0.0746 0.000150
0 0.0748 0.000117
0 0.075 0.000033
0 0.0752 0.000117
0 0.0754 0.000183
0 0.0756 0.001033
0 0.0758 0.000367
0 0.076 0.000083
0 0.0762 0.000150
0 0.0764 0.000267
0 0.0766 0.000250
0 0.0768 0.000217
0 0.077 0.000533
0 0.0772 0.000267
0 0.0774 0.000183
0 0.0776 0.000250
0 0.0778 0.000300
0 0.078 0.000250
0 0.0782 0.000200
0 0.0784 0.000250
0 0.0786 0.000183
0 0.0788 0.000900
0 0.079 0.000383
0 0.0792 0.000433
0 0.0794 0.000367
0 0.0796 0.000183
0 0.0798 0.000317
0 0.08 0.000300
0 0.0802 0.000350
0 0.0804 0.000317
0 0.0806 0.000400
0 0.0808 0.000117
0 0.081 0.000150
0 0.0812 0.000150
0 0.0814 0.000050
0 0.0816 0.000033
0 0.0818 0.000050
0 0.082 0.000100
0 0.0822 0.000083
0 0.0824 0.000067
0 0.0826 0.000100
0 0.0828 0.000117
0 0.083 0.000133
0 0.0832 0.000050
0 0.0834 0.000067
0 0.0836 0.000033
0 0.0838 0.000117
0 0.084 0.000050
0 0.0842 0.000117
0 0.0844 0.000183
0 0.0846 0.000133
0 0.0848 0.000100
0 0.085 0.000117
0 0.0852 0.000417
0 0.0854 0.000350
0 0.0856 0.000983
0 0.0858 0.000200
0 0.086 0.000367
0 0.0862 0.000200
0 0.0864 0.000167
0 0.0866 0.000183
0 0.0868 0.000117
0 0.087 0.000133
0 0.0872 0.000083
0 0.0874 0.000017
0 0.0876 0.000017
0 0.0878 0.000100
0 0.088 0.000083
0 0.0882 0.000183
0 0.0884 0.000067
0 0.0886 0.000033
0 0.0888 0.000083
0 0.089 0.000033
0 0.0892 0.000033
0 0.0894 0.000033
0 0.0896 0.000100
0 0.0898 0.000067
0 0.09 0.000067
0 0.0902 0.000033
0 0.0904 0.000017
0 0.0906 0.000050
0 0.0908 0.000100
0 0.091 0.000067
0 0.0912 0.000083
0 0.0914 0.000083
0 0.0916 0.000033
0 0.0918 0.000083
0 0.092 0.000150
0 0.0922 0.000217
0 0.0924 0.000217
0 0.0926 0.000117
0 0.0928 0.000050
0 0.093 0.000100
0 0.0932 0.000017
0 0.0934 0.000067
0 0.0936 0.000033
0 0.0938 0.000033
0 0.094 0.000033
0 0.0942 0.000017
0 0.0944 0.000067
0 0.0946 0.000033
0 0.0948 0.000050
0 0.095 0.000150
0 0.0952 0.000117
0 0.0954 0.000117
0 0.0956 0.000233
0 0.0958 0.000217
0 0.096 0.000233
0 0.0962 0.000100
0 0.0964 0.000033
0 0.0966 0.000100
0 0.0968 0.000017
0 0.097 0.000100
0 0.0972 0.000117
0 0.0974 0.000100
0 0.0976 0.000067
0 0.0978 0.000000
0 0.098 0.000083
0 0.0982 0.000017
0 0.0984 0.000067
0 0.0986 0.000067
0 0.0988 0.000233
0 0.099 0.000683
0 0.0992 0.000217
0 0.0994 0.000133
0 0.0996 0.000217
0 0.0998 0.000117
0.0002 0 0.341217
0.0002 0.0002 0.000000
0.0002 0.0004 0.331050
0.0002 0.0006 0.071933
0.0002 0.0008 0.034533
0.0002 0.001 0.019617
0.0002 0.0012 0.015767
0.0002 0.0014 0.017817
0.0002 0.0016 0.009117
0.0002 0.0018 0.010017
0.0002 0.002 0.005417
0.0002 0.0022 0.004250
0.0002 0.0024 0.006000
0.0002 0.0026 0.004450
0.0002 0.0028 0.003317
0.0002 0.003 0.003450
0.0002 0.0032 0.004417
0.0002 0.0034 0.003517
0.0002 0.0036 0.002500
0.0002 0.0038 0.001667
0.0002 0.004 0.003267
0.0002 0.0042 0.004833
0.0002 0.0044 0.002717
0.0002 0.0046 0.001667
0.0002 0.0048 0.001717
0.0002 0.005 0.002017
0.0002 0.0052 0.003483
0.0002 0.0054 0.001300
0.0002 0.0056 0.001217
0.0002 0.0058 0.004833
0.0002 0.006 0.002450
0.0002 0.0062 0.001833
0.0002 0.0064 0.002483
0.0002 0.0066 0.000767
0.0002 0.0068 0.000933
0.0002 0.007 0.001833
0.0002 0.0072 0.000917
0.0002 0.0074 0.001617
0.0002 0.0076 0.000817
0.0002 0.0078 0.000833
0.0002 0.008 0.000683
0.0002 0.0082 0.001100
0.0002 0.0084 0.003233
0.0002 0.0086 0.001067
0.0002 0.0088 0.000783
0.0002 0.009 0.000800
0.0002 0.0092 0.001567
0.0002 0.0094 0.000417
0.0002 0.0096 0.000467
0.0002 0.0098 0.002183
0.0002 0.01 0.000800
0.0002 0.0102 0.000633
0.0002 0.0104 0.001083
0.0002 0.0106 0.000500
0.0002 0.0108 0.000283
0.0002 0.011 0.000300
0.0002 0.0112 0.000200
0.0002 0.0114 0.000500
0.0002 0.0116 0.000333
0.0002 0.0118 0.000417
0.0002 0.012 0.000550
0.0002 0.0122 0.000533
0.0002 0.0124 0.001067
0.0002 0.0126 0.000867
0.0002 0.0128 0.000900
0.0002 0.013 0.000383
0.0002 0.0132 0.000250
0.0002 0.0134 0.000183
0.0002 0.0136 0.000233
0.0002 0.0138 0.001300
0.0002 0.014 0.000367
0.0002 0.0142 0.000167
0.0002 0.0144 0.000267
0.0002 0.0146 0.000250
0.0002 0.0148 0.000633
0.0002 0.015 0.001950
0.0002 0.0152 0.000933
0.0002 0.0154 0.000250
0.0002 0.0156 0.000267
0.0002 0.0158 0.000217
0.0002 0.016 0.000167
0.0002 0.0162 0.000150
0.0002 0.0164 0.000133
0.0002 0.0166 0.000133
0.0002 0.0168 0.000100
0.0002 0.017 0.000083
0.0002 0.0172 0.000133
0.0002 0.0174 0.000200
0.0002 0.0176 0.000133
0.0002 0.0178 0.000183
0.0002 0.018 0.000400
0.0002 0.0182 0.001050
0.0002 0.0184 0.000350
0.0002 0.0186 0.000183
0.0002 0.0188 0.000133
0.0002 0.019 0.000267
0.0002 0.0192 0.000133
0.0002 0.0194 0.000150
0.0002 0.0196 0.000050
0.0002 0.0198 0.000050
0.0002 0.02 0.000167
0.0002 0.0202 0.000133
0.0002 0.0204 0.000233
0.0002 0.0206 0.000400
0.0002 0.0208 0.000900
0.0002 0.021 0.001567
0.0002 0.0212 0.000167
0.0002 0.0214 0.000133
0.0002 0.0216 0.000183
0.0002 0.0218 0.000100
0.0002 0.022 0.000133
0.0002 0.0222 0.000117
0.0002 0.0224 0.000050
0.0002 0.0226 0.000050
0.0002 0.0228 0.000067
0.0002 0.023 0.000100
0.0002 0.0232 0.000083
0.0002 0.0234 0.000133
0.0002 0.0236 0.000283
0.0002 0.0238 0.000100
0.0002 0.024 0.000233
0.0002 0.0242 0.000533
0.0002 0.0244 0.000200
0.0002 0.0246 0.000300
0.0002 0.0248 0.000233
0.0002 0.025 0.000150
0.0002 0.0252 0.000117
0.0002 0.0254 0.000100
0.0002 0.0256 0.000083
0.0002 0.0258 0.000017
0.0002 0.026 0.000133
0.0002 0.0262 0.000100
0.0002 0.0264 0.000283
0.0002 0.0266 0.000300
0.0002 0.0268 0.000133
0.0002 0.027 0.000117
0.0002 0.0272 0.000083
0.0002 0.0274 0.000100
0.0002 0.0276 0.000150
0.0002 0.0278 0.000083
0.0002 0.028 0.000117
0.0002 0.0282 0.000217
0.0002 0.0284 0.000200
0.0002 0.0286 0.000250
0.0002 0.0288 0.001383
0.0002 0.029 0.000400
0.0002 0.0292 0.000217
0.0002 0.0294 0.000167
0.0002 0.0296 0.000117
0.0002 0.0298 0.000050
0.0002 0.03 0.000117
0.0002 0.0302 0.000117
0.0002 0.0304 0.000150
0.0002 0.0306 0.000100
0.0002 0.0308 0.000100
0.0002 0.031 0.000117
0.0002 0.0312 0.000167
0.0002 0.0314 0.000133
0.0002 0.0316 0.000067
0.0002 0.0318 0.000100
0.0002 0.032 0.000117
0.0002 0.0322 0.000133
0.0002 0.0324 0.000200
0.0002 0.0326 0.000267
0.0002 0.0328 0.000217
0.0002 0.033 0.000133
0.0002 0.0332 0.000067
0.0002 0.0334 0.000050
0.0002 0.0336 0.000133
0.0002 0.0338 0.000067
0.0002 0.034 0.000067
0.0002 0.0342 0.000033
0.0002 0.0344 0.000033
0.0002 0.0346 0.000050
0.0002 0.0348 0.000083
0.0002 0.035 0.000067
0.0002 0.0352 0.000150
0.0002 0.0354 0.000167
0.0002 0.0356 0.000400
0.0002 0.0358 0.000133
0.0002 0.036 0.000150
0.0002 0.0362 0.000267
0.0002 0.0364 0.000167
0.0002 0.0366 0.000133
0.0002 0.0368 0.000200
0.0002 0.037 0.000167
0.0002 0.0372 0.000283
0.0002 0.0374 0.000350
0.0002 0.0376 0.000300
0.0002 0.0378 0.000883
0.0002 0.038 0.000283
0.0002 0.0382 0.000333
0.0002 0.0384 0.001167
0.0002 0.0386 0.000317
0.0002 0.0388 0.000133
0.0002 0.039 0.000100
0.0002 0.0392 0.000200
0.0002 0.0394 0.000250
0.0002 0.0396 0.000217
0.0002 0.0398 0.000233
0.0002 0.04 0.000183
0.0002 0.0402 0.000133
0.0002 0.0404 0.000333
0.0002 0.0406 0.001117
0.0002 0.0408 0.000300
0.0002 0.041 0.000183
0.0002 0.0412 0.000200
0.0002 0.0414 0.000167
0.0002 0.0416 0.000183
0.0002 0.0418 0.000133
0.0002 0.042 0.000200
0.0002 0.0422 0.000833
0.0002 0.0424 0.000550
0.0002 0.0426 0.000467
0.0002 0.0428 0.000117
0.0002 0.043 0.000217
0.0002 0.0432 0.001150
0.0002 0.0434 0.000217
0.0002 0.0436 0.000000
0.0002 0.0438 0.000033
0.0002 0.044 0.000100
0.0002 0.0442 0.000250
0.0002 0.0444 0.001350
0.0002 0.0446 0.000533
0.0002 0.0448 0.000300
0.0002 0.045 0.000217
0.0002 0.0452 0.000233
0.0002 0.0454 0.000283
0.0002 0.0456 0.000300
0.0002 0.0458 0.000283
0.0002 0.046 0.000183
0.0002 0.0462 0.000133
0.0002 0.0464 0.000100
0.0002 0.0466 0.000033
0.0002 0.0468 0.000183
0.0002 0.047 0.000050
0.0002 0.0472 0.000050
0.0002 0.0474 0.000067
0.0002 0.0476 0.000033
0.0002 0.0478 0.000100
0.0002 0.048 0.000100
0.0002 0.0482 0.000217
0.0002 0.0484 0.000167
0.0002 0.0486 0.000183
0.0002 0.0488 0.000117
0.0002 0.049 0.000100
0.0002 0.0492 0.000133
0.0002 0.0494 0.000100
0.0002 0.0496 0.000067
0.0002 0.0498 0.000083
0.0002 0.05 0.000067
0.0002 0.0502 0.000133
0.0002 0.0504 0.000117
0.0002 0.0506 0.000217
0.0002 0.0508 0.000233
0.0002 0.051 0.000183
0.0002 0.0512 0.000117
0.0002 0.0514 0.000233
0.0002 0.0516 0.000150
0.0002 0.0518 0.000133
0.0002 0.052 0.000150
0.0002 0.0522 0.000250
0.0002 0.0524 0.000817
0.0002 0.0526 0.000333
0.0002 0.0528 0.000083
0.0002 0.053 0.000217
0.0002 0.0532 0.000200
0.0002 0.0534 0.000117
0.0002 0.0536 0.000117
0.0002 0.0538 0.000133
0.0002 0.054 0.000083
0.0002 0.0542 0.000083
0.0002 0.0544 0.000083
0.0002 0.0546 0.000150
0.0002 0.0548 0.000183
0.0002 0.055 0.000183
0.0002 0.0552 0.000117
0.0002 0.0554 0.000067
0.0002 0.0556 0.000067
0.0002 0.0558 0.000050
0.0002 0.056 0.000083
0.0002 0.0562 0.000150
0.0002 0.0564 0.000133
0.0002 0.0566 0.000067
0.0002 0.0568 0.000100
0.0002 0.057 0.000200
0.0002 0.0572 0.000950
0.0002 0.0574 0.000383
0.0002 0.0576 0.000150
0.0002 0.0578 0.000050
0.0002 0.058 0.000167
0.0002 0.0582 0.000067
0.0002 0.0584 0.000117
0.0002 0.0586 0.000117
0.0002 0.0588 0.000150
0.0002 0.059 0.000150
0.0002 0.0592 0.000150
0.0002 0.0594 0.000150
0.0002 0.0596 0.000150
0.0002 0.0598 0.000200
0.0002 0.06 0.000517
0.0002 0.0602 0.001083
0.0002 0.0604 0.000267
0.0002 0.0606 0.000200
0.0002 0.0608 0.000217
0.0002 0.061 0.000317
0.0002 0.0612 0.000167
0.0002 0.0614 0.000167
0.0002 0.0616 0.000083
0.0002 0.0618 0.000050
0.0002 0.062 0.000100
0.0002 0.0622 0.000150
0.0002 0.0624 0.000233
0.0002 0.0626 0.000100
0.0002 0.0628 0.000167
0.0002 0.063 0.000200
0.0002 0.0632 0.000133
0.0002 0.0634 0.000133
0.0002 0.0636 0.000200
0.0002 0.0638 0.000400
0.0002 0.064 0.001517
0.0002 0.0642 0.000267
0.0002 0.0644 0.000200
0.0002 0.0646 0.000150
0.0002 0.0648 0.000117
0.0002 0.065 0.000100
0.0002 0.0652 0.000050
0.0002 0.0654 0.000117
0.0002 0.0656 0.000067
0.0002 0.0658 0.000083
0.0002 0.066 0.000117
0.0002 0.0662 0.000083
0.0002 0.0664 0.000100
0.0002 0.0666 0.000233
0.0002 0.0668 0.000417
0.0002 0.067 0.000233
0.0002 0.0672 0.000333
0.0002 0.0674 0.000183
0.0002 0.0676 0.000167
0.0002 0.0678 0.000067
0.0002 0.068 0.000017
0.0002 0.0682 0.000067
0.0002 0.0684 0.000067
0.0002 0.0686 0.000150
0.0002 0.0688 0.000100
0.0002 0.069 0.000117
0.0002 0.0692 0.000200
0.0002 0.0694 0.000033
0.0002 0.0696 0.000067
0.0002 0.0698 0.000050
0.0002 0.07 0.000150
0.0002 0.0702 0.000067
0.0002 0.0704 0.000033
0.0002 0.0706 0.000050
0.0002 0.0708 0.000200
0.0002 0.071 0.000067
0.0002 0.0712 0.000050
0.0002 0.0714 0.000067
0.0002 0.0716 0.000100
0.0002 0.0718 0.000183
0.0002 0.072 0.001917
0.0002 0.0722 0.000567
0.0002 0.0724 0.000183
0.0002 0.0726 0.000083
0.0002 0.0728 0.000183
0.0002 0.073 0.000267
0.0002 0.0732 0.000133
0.0002 0.0734 0.000050
0.0002 0.0736 0.000067
0.0002 0.0738 0.000250
0.0002 0.074 0.000350
0.0002 0.0742 0.000167
0.0002 0.0744 0.000117
0.0002 0.0746 0.000067
0.0002 0.0748 0.000083
0.0002 0.075 0.000083
0.0002 0.0752 0.000100
0.0002 0.0754 0.000083
0.0002 0.0756 0.000250
0.0002 0.0758 0.000167
0.0002 0.076 0.000033
0.0002 0.0762 0.000167
0.0002 0.0764 0.000567
0.0002 0.0766 0.000183
0.0002 0.0768 0.000217
0.0002 0.077 0.000183
0.0002 0.0772 0.000083
0.0002 0.0774 0.000283
0.0002 0.0776 0.000150
0.0002 0.0778 0.000050
0.0002 0.078 0.000200
0.0002 0.0782 0.000167
0.0002 0.0784 0.000200
0.0002 0.0786 0.000067
0.0002 0.0788 0.000100
0.0002 0.079 0.000233
0.0002 0.0792 0.000883
0.0002 0.0794 0.000283
0.0002 0.0796 0.000067
0.0002 0.0798 0.000233
0.0002 0.08 0.000333
0.0002 0.0802 0.001817
0.0002 0.0804 0.001117
0.0002 0.0806 0.001583
0.0002 0.0808 0.000267
0.0002 0.081 0.000083
0.0002 0.0812 0.000083
0.0002 0.0814 0.000033
0.0002 0.0816 0.000033
0.0002 0.0818 0.000050
0.0002 0.082 0.000067
0.0002 0.0822 0.000050
0.0002 0.0824 0.000017
0.0002 0.0826 0.000083
0.0002 0.0828 0.000100
0.0002 0.083 0.000100
0.0002 0.0832 0.000033
0.0002 0.0834 0.000033
0.0002 0.0836 0.000150
0.0002 0.0838 0.000067
0.0002 0.084 0.000050
0.0002 0.0842 0.000133
0.0002 0.0844 0.000133
0.0002 0.0846 0.000167
0.0002 0.0848 0.000100
0.0002 0.085 0.000050
0.0002 0.0852 0.000250
0.0002 0.0854 0.000050
0.0002 0.0856 0.000183
0.0002 0.0858 0.000067
0.0002 0.086 0.000133
0.0002 0.0862 0.000100
0.0002 0.0864 0.000133
0.0002 0.0866 0.000117
0.0002 0.0868 0.000250
0.0002 0.087 0.000150
0.0002 0.0872 0.000100
0.0002 0.0874 0.000017
0.0002 0.0876 0.000033
0.0002 0.0878 0.000033
0.0002 0.088 0.000033
0.0002 0.0882 0.000017
0.0002 0.0884 0.000050
0.0002 0.0886 0.000017
0.0002 0.0888 0.000067
0.0002 0.089 0.000000
0.0002 0.0892 0.000050
0.0002 0.0894 0.000017
0.0002 0.0896 0.000000
0.0002 0.0898 0.000050
0.0002 0.09 0.000033
0.0002 0.0902 0.000000
0.0002 0.0904 0.000050
0.0002 0.0906 0.000017
0.0002 0.0908 0.000100
0.0002 0.091 0.000033
0.0002 0.0912 0.000033
0.0002 0.0914 0.000067
0.0002 0.0916 0.000050
0.0002 0.0918 0.000067
0.0002 0.092 0.000167
0.0002 0.0922 0.000200
0.0002 0.0924 0.000050
0.0002 0.0926 0.000150
0.0002 0.0928 0.000033
0.0002 0.093 0.000050
0.0002 0.0932 0.000050
0.0002 0.0934 0.000033
0.0002 0.0936 0.000133
0.0002 0.0938 0.000033
0.0002 0.094 0.000000
0.0002 0.0942 0.000033
0.0002 0.0944 0.000017
0.0002 0.0946 0.000033
0.0002 0.0948 0.000050
0.0002 0.095 0.000117
0.0002 0.0952 0.000067
0.0002 0.0954 0.000117
0.0002 0.0956 0.000283
0.0002 0.0958 0.000433
0.0002 0.096 0.000183
0.0002 0.0962 0.000083
0.0002 0.0964 0.000083
0.0002 0.0966 0.000083
0.0002 0.0968 0.000067
0.0002 0.097 0.000017
0.0002 0.0972 0.000083
0.0002 0.0974 0.000033
0.0002 0.0976 0.000050
0.0002 0.0978 0.000067
0.0002 0.098 0.000067
0.0002 0.0982 0.000050
0.0002 0.0984 0.000017
0.0002 0.0986 0.000050
0.0002 0.0988 0.000117
0.0002 0.099 0.000050
0.0002 0.0992 0.000100
0.0002 0.0994 0.000083
0.0002 0.0996 0.000583
0.0002 0.0998 0.000133
0.0004 0 0.088417
0.0004 0.0002 0.331050
0.0004 0.0004 0.000000
0.0004 0.0006 0.330950
0.0004 0.0008 0.077750
0.0004 0.001 0.033700
0.0004 0.0012 0.021800
0.0004 0.0014 0.016933
0.0004 0.0016 0.013867
0.0004 0.0018 0.009083
0.0004 0.002 0.008533
0.0004 0.0022 0.008000
0.0004 0.0024 0.006400
0.0004 0.0026 0.005917
0.0004 0.0028 0.003717
0.0004 0.003 0.003150
0.0004 0.0032 0.003600
0.0004 0.0034 0.004450
0.0004 0.0036 0.004217
0.0004 0.0038 0.003217
0.0004 0.004 0.004317
0.0004 0.0042 0.002633
0.0004 0.0044 0.001667
0.0004 0.0046 0.001917
0.0004 0.0048 0.001500
0.0004 0.005 0.001433
0.0004 0.0052 0.001117
0.0004 0.0054 0.001500
0.0004 0.0056 0.001050
0.0004 0.0058 0.001017
0.0004 0.006 0.000950
0.0004 0.0062 0.000783
0.0004 0.0064 0.001083
0.0004 0.0066 0.000833
0.0004 0.0068 0.002883
0.0004 0.007 0.001717
0.0004 0.0072 0.000583
0.0004 0.0074 0.000667
0.0004 0.0076 0.000983
0.0004 0.0078 0.001400
0.0004 0.008 0.000833
0.0004 0.0082 0.002967
0.0004 0.0084 0.001417
0.0004 0.0086 0.001583
0.0004 0.0088 0.000900
0.0004 0.009 0.000567
0.0004 0.0092 0.000417
0.0004 0.0094 0.000500
0.0004 0.0096 0.000367
0.0004 0.0098 0.001467
0.0004 0.01 0.001283
0.0004 0.0102 0.001167
0.0004 0.0104 0.000617
0.0004 0.0106 0.000933
0.0004 0.0108 0.000350
0.0004 0.011 0.000233
0.0004 0.0112 0.000283
0.0004 0.0114 0.000300
0.0004 0.0116 0.000333
0.0004 0.0118 0.000467
0.0004 0.012 0.001617
0.0004 0.0122 0.001317
0.0004 0.0124 0.001217
0.0004 0.0126 0.000783
0.0004 0.0128 0.001133
0.0004 0.013 0.000300
0.0004 0.0132 0.000283
0.0004 0.0134 0.000150
0.0004 0.0136 0.000317
0.0004 0.0138 0.001250
0.0004 0.014 0.000300
0.0004 0.0142 0.000500
0.0004 0.0144 0.000350
0.0004 0.0146 0.000267
0.0004 0.0148 0.000867
0.0004 0.015 0.001200
0.0004 0.0152 0.000450
0.0004 0.0154 0.000150
0.0004 0.0156 0.000100
0.0004 0.0158 0.000217
0.0004 0.016 0.001050
0.0004 0.0162 0.000417
0.0004 0.0164 0.000483
0.0004 0.0166 0.000333
0.0004 0.0168 0.000183
0.0004 0.017 0.000117
0.0004 0.0172 0.000050
0.0004 0.0174 0.000383
0.0004 0.0176 0.000250
0.0004 0.0178 0.000283
0.0004 0.018 0.001500
0.0004 0.0182 0.000467
0.0004 0.0184 0.000133
0.0004 0.0186 0.000133
0.0004 0.0188 0.000150
0.0004 0.019 0.000100
0.0004 0.0192 0.000117
0.0004 0.0194 0.000150
0.0004 0.0196 0.000100
0.0004 0.0198 0.000133
0.0004 0.02 0.000100
0.0004 0.0202 0.000900
0.0004 0.0204 0.000183
0.0004 0.0206 0.000300
0.0004 0.0208 0.001283
0.0004 0.021 0.000633
0.0004 0.0212 0.000233
0.0004 0.0214 0.000317
0.0004 0.0216 0.000183
0.0004 0.0218 0.000100
0.0004 0.022 0.000100
0.0004 0.0222 0.000083
0.0004 0.0224 0.000083
0.0004 0.0226 0.000133
0.0004 0.0228 0.000117
0.0004 0.023 0.000133
0.0004 0.0232 0.000017
0.0004 0.0234 0.000017
0.0004 0.0236 0.000183
0.0004 0.0238 0.000183
0.0004 0.024 0.000233
0.0004 0.0242 0.001550
0.0004 0.0244 0.000250
0.0004 0.0246 0.000217
0.0004 0.0248 0.000200
0.0004 0.025 0.000217
0.0004 0.0252 0.000283
0.0004 0.0254 0.000117
0.0004 0.0256 0.000067
0.0004 0.0258 0.000117
0.0004 0.026 0.000133
0.0004 0.0262 0.000167
0.0004 0.0264 0.000450
0.0004 0.0266 0.000083
0.0004 0.0268 0.000133
0.0004 0.027 0.000067
0.0004 0.0272 0.000033
0.0004 0.0274 0.000117
0.0004 0.0276 0.000167
0.0004 0.0278 0.000017
0.0004 0.028 0.000133
0.0004 0.0282 0.000100
0.0004 0.0284 0.000117
0.0004 0.0286 0.000183
0.0004 0.0288 0.000083
0.0004 0.029 0.000250
0.0004 0.0292 0.000117
0.0004 0.0294 0.000167
0.0004 0.0296 0.000050
0.0004 0.0298 0.000150
0.0004 0.03 0.000117
0.0004 0.0302 0.000133
0.0004 0.0304 0.000233
0.0004 0.0306 0.000133
0.0004 0.0308 0.000083
0.0004 0.031 0.000183
0.0004 0.0312 0.000150
0.0004 0.0314 0.000133
0.0004 0.0316 0.000150
0.0004 0.0318 0.000050
0.0004 0.032 0.000017
0.0004 0.0322 0.000267
0.0004 0.0324 0.000400
0.0004 0.0326 0.001067
0.0004 0.0328 0.000400
0.0004 0.033 0.000150
0.0004 0.0332 0.000117
0.0004 0.0334 0.000083
0.0004 0.0336 0.000217
0.0004 0.0338 0.000067
0.0004 0.034 0.000033
0.0004 0.0342 0.000083
0.0004 0.0344 0.000033
0.0004 0.0346 0.000050
0.0004 0.0348 0.000033
0.0004 0.035 0.000017
0.0004 0.0352 0.000067
0.0004 0.0354 0.000233
0.0004 0.0356 0.000967
0.0004 0.0358 0.000233
0.0004 0.036 0.000267
0.0004 0.0362 0.000167
0.0004 0.0364 0.000317
0.0004 0.0366 0.000217
0.0004 0.0368 0.000267
0.0004 0.037 0.000500
0.0004 0.0372 0.001133
0.0004 0.0374 0.001167
0.0004 0.0376 0.000517
0.0004 0.0378 0.000250
0.0004 0.038 0.000100
0.0004 0.0382 0.000183
0.0004 0.0384 0.000383
0.0004 0.0386 0.000100
0.0004 0.0388 0.000217
0.0004 0.039 0.000050
0.0004 0.0392 0.000250
0.0004 0.0394 0.000667
0.0004 0.0396 0.000867
0.0004 0.0398 0.000200
0.0004 0.04 0.000683
0.0004 0.0402 0.000217
0.0004 0.0404 0.000150
0.0004 0.0406 0.000250
0.0004 0.0408 0.000117
0.0004 0.041 0.000067
0.0004 0.0412 0.000067
0.0004 0.0414 0.000083
0.0004 0.0416 0.000150
0.0004 0.0418 0.000083
0.0004 0.042 0.000167
0.0004 0.0422 0.000183
0.0004 0.0424 0.000233
0.0004 0.0426 0.000167
0.0004 0.0428 0.000117
0.0004 0.043 0.000150
0.0004 0.0432 0.000433
0.0004 0.0434 0.000217
0.0004 0.0436 0.000150
0.0004 0.0438 0.000133
0.0004 0.044 0.000100
0.0004 0.0442 0.000117
0.0004 0.0444 0.000150
0.0004 0.0446 0.000217
0.0004 0.0448 0.000167
0.0004 0.045 0.000050
0.0004 0.0452 0.000100
0.0004 0.0454 0.000183
0.0004 0.0456 0.000133
0.0004 0.0458 0.000817
0.0004 0.046 0.000167
0.0004 0.0462 0.000033
0.0004 0.0464 0.000117
0.0004 0.0466 0.000033
0.0004 0.0468 0.000100
0.0004 0.047 0.000033
0.0004 0.0472 0.000067
0.0004 0.0474 0.000067
0.0004 0.0476 0.000017
0.0004 0.0478 0.000050
0.0004 0.048 0.000100
0.0004 0.0482 0.000067
0.0004 0.0484 0.000083
0.0004 0.0486 0.000133
0.0004 0.0488 0.000133
0.0004 0.049 0.000083
0.0004 0.0492 0.000100
0.0004 0.0494 0.000133
0.0004 0.0496 0.000150
0.0004 0.0498 0.000150
0.0004 0.05 0.000100
0.0004 0.0502 0.000217
0.0004 0.0504 0.000100
0.0004 0.0506 0.000100
0.0004 0.0508 0.000317
0.0004 0.051 0.000767
0.0004 0.0512 0.000067
0.0004 0.0514 0.000067
0.0004 0.0516 0.000117
0.0004 0.0518 0.000067
0.0004 0.052 0.000100
0.0004 0.0522 0.000200
0.0004 0.0524 0.000133
0.0004 0.0526 0.000083
0.0004 0.0528 0.000050
0.0004 0.053 0.000183
0.0004 0.0532 0.000350
0.0004 0.0534 0.000217
0.0004 0.0536 0.000200
0.0004 0.0538 0.000817
0.0004 0.054 0.000200
0.0004 0.0542 0.000117
0.0004 0.0544 0.000067
0.0004 0.0546 0.000067
0.0004 0.0548 0.000117
0.0004 0.055 0.000050
0.0004 0.0552 0.000167
0.0004 0.0554 0.000133
0.0004 0.0556 0.000100
0.0004 0.0558 0.000100
0.0004 0.056 0.000100
0.0004 0.0562 0.000050
0.0004 0.0564 0.000067
0.0004 0.0566 0.000033
0.0004 0.0568 0.000083
0.0004 0.057 0.000083
0.0004 0.0572 0.000117
0.0004 0.0574 0.000150
0.0004 0.0576 0.000050
0.0004 0.0578 0.000117
0.0004 0.058 0.000067
0.0004 0.0582 0.000183
0.0004 0.0584 0.000067
0.0004 0.0586 0.000117
0.0004 0.0588 0.000133
0.0004 0.059 0.000133
0.0004 0.0592 0.000083
0.0004 0.0594 0.000117
0.0004 0.0596 0.000150
0.0004 0.0598 0.000133
0.0004 0.06 0.000150
0.0004 0.0602 0.000300
0.0004 0.0604 0.000167
0.0004 0.0606 0.000300
0.0004 0.0608 0.000267
0.0004 0.061 0.000300
0.0004 0.0612 0.000117
0.0004 0.0614 0.000067
0.0004 0.0616 0.000100
0.0004 0.0618 0.000050
0.0004 0.062 0.000117
0.0004 0.0622 0.000100
0.0004 0.0624 0.000250
0.0004 0.0626 0.000083
0.0004 0.0628 0.000150
0.0004 0.063 0.000267
0.0004 0.0632 0.000300
0.0004 0.0634 0.000783
0.0004 0.0636 0.000217
0.0004 0.0638 0.000350
0.0004 0.064 0.000417
0.0004 0.0642 0.000267
0.0004 0.0644 0.000067
0.0004 0.0646 0.000183
0.0004 0.0648 0.000250
0.0004 0.065 0.000183
0.0004 0.0652 0.000233
0.0004 0.0654 0.000100
0.0004 0.0656 0.000067
0.0004 0.0658 0.000017
0.0004 0.066 0.000133
0.0004 0.0662 0.000183
0.0004 0.0664 0.000167
0.0004 0.0666 0.000250
0.0004 0.0668 0.000250
0.0004 0.067 0.000333
0.0004 0.0672 0.001400
0.0004 0.0674 0.000333
0.0004 0.0676 0.000250
0.0004 0.0678 0.000050
0.0004 0.068 0.000117
0.0004 0.0682 0.000150
0.0004 0.0684 0.000233
0.0004 0.0686 0.000083
0.0004 0.0688 0.000083
0.0004 0.069 0.000200
0.0004 0.0692 0.000100
0.0004 0.0694 0.000067
0.0004 0.0696 0.000083
0.0004 0.0698 0.000183
0.0004 0.07 0.000100
0.0004 0.0702 0.000050
0.0004 0.0704 0.000050
0.0004 0.0706 0.000117
0.0004 0.0708 0.000100
0.0004 0.071 0.000133
0.0004 0.0712 0.000067
0.0004 0.0714 0.000033
0.0004 0.0716 0.000033
0.0004 0.0718 0.000083
0.0004 0.072 0.000383
0.0004 0.0722 0.000167
0.0004 0.0724 0.000083
0.0004 0.0726 0.000100
0.0004 0.0728 0.000233
0.0004 0.073 0.000267
0.0004 0.0732 0.000183
0.0004 0.0734 0.000117
0.0004 0.0736 0.000100
0.0004 0.0738 0.000367
0.0004 0.074 0.001183
0.0004 0.0742 0.000217
0.0004 0.0744 0.000100
0.0004 0.0746 0.000117
0.0004 0.0748 0.000133
0.0004 0.075 0.000133
0.0004 0.0752 0.000067
0.0004 0.0754 0.000083
0.0004 0.0756 0.000117
0.0004 0.0758 0.000217
0.0004 0.076 0.000117
0.0004 0.0762 0.000050
0.0004 0.0764 0.000217
0.0004 0.0766 0.000217
0.0004 0.0768 0.000433
0.0004 0.077 0.000217
0.0004 0.0772 0.000183
0.0004 0.0774 0.000150
0.0004 0.0776 0.000117
0.0004 0.0778 0.000133
0.0004 0.078 0.000117
0.0004 0.0782 0.000133
0.0004 0.0784 0.000117
0.0004 0.0786 0.000083
0.0004 0.0788 0.000083
0.0004 0.079 0.000117
0.0004 0.0792 0.000100
0.0004 0.0794 0.000083
0.0004 0.0796 0.000183
0.0004 0.0798 0.000067
0.0004 0.08 0.000100
0.0004 0.0802 0.000367
0.0004 0.0804 0.000200
0.0004 0.0806 0.000217
0.0004 0.0808 0.000100
0.0004 0.081 0.000083
0.0004 0.0812 0.000117
0.0004 0.0814 0.000100
0.0004 0.0816 0.000050
0.0004 0.0818 0.000033
0.0004 0.082 0.000033
0.0004 0.0822 0.000050
0.0004 0.0824 0.000017
0.0004 0.0826 0.000033
0.0004 0.0828 0.000000
0.0004 0.083 0.000033
0.0004 0.0832 0.000083
0.0004 0.0834 0.000083
0.0004 0.0836 0.000083
0.0004 0.0838 0.000017
0.0004 0.084 0.000067
0.0004 0.0842 0.000067
0.0004 0.0844 0.000283
0.0004 0.0846 0.000717
0.0004 0.0848 0.000200
0.0004 0.085 0.000117
0.0004 0.0852 0.000283
0.0004 0.0854 0.000100
0.0004 0.0856 0.000083
0.0004 0.0858 0.000017
0.0004 0.086 0.000083
0.0004 0.0862 0.000100
0.0004 0.0864 0.000167
0.0004 0.0866 0.000133
0.0004 0.0868 0.001000
0.0004 0.087 0.000233
0.0004 0.0872 0.000067
0.0004 0.0874 0.000017
0.0004 0.0876 0.000033
0.0004 0.0878 0.000083
0.0004 0.088 0.000017
0.0004 0.0882 0.000033
0.0004 0.0884 0.000067
0.0004 0.0886 0.000033
0.0004 0.0888 0.000017
0.0004 0.089 0.000017
0.0004 0.0892 0.000050
0.0004 0.0894 0.000017
0.0004 0.0896 0.000033
0.0004 0.0898 0.000000
0.0004 0.09 0.000000
0.0004 0.0902 0.000017
0.0004 0.0904 0.000017
0.0004 0.0906 0.000000
0.0004 0.0908 0.000000
0.0004 0.091 0.000000
0.0004 0.0912 0.000017
0.0004 0.0914 0.000017
0.0004 0.0916 0.000117
0.0004 0.0918 0.000150
0.0004 0.092 0.000217
0.0004 0.0922 0.000150
0.0004 0.0924 0.000167
0.0004 0.0926 0.000750
0.0004 0.0928 0.000067
0.0004 0.093 0.000117
0.0004 0.0932 0.000067
0.0004 0.0934 0.000100
0.0004 0.0936 0.000250
0.0004 0.0938 0.000033
0.0004 0.094 0.000050
0.0004 0.0942 0.000033
0.0004 0.0944 0.000033
0.0004 0.0946 0.000067
0.0004 0.0948 0.000050
0.0004 0.095 0.000133
0.0004 0.0952 0.000333
0.0004 0.0954 0.000367
0.0004 0.0956 0.000083
0.0004 0.0958 0.000083
0.0004 0.096 0.000050
0.0004 0.0962 0.000083
0.0004 0.0964 0.000017
0.0004 0.0966 0.000000
0.0004 0.0968 0.000050
0.0004 0.097 0.000083
0.0004 0.0972 0.000067
0.0004 0.0974 0.000183
0.0004 0.0976 0.000050
0.0004 0.0978 0.000017
0.0004 0.098 0.000050
0.0004 0.0982 0.000017
0.0004 0.0984 0.000033
0.0004 0.0986 0.000050
0.0004 0.0988 0.000100
0.0004 0.099 0.000067
0.0004 0.0992 0.000200
0.0004 0.0994 0.000067
0.0004 0.0996 0.000117
0.0004 0.0998 0.000100
0.0006 0 0.037333
0.0006 0.0002 0.071933
0.0006 0.0004 0.330950
0.0006 0.0006 0.000000
0.0006 0.0008 0.331483
0.0006 0.001 0.076050
0.0006 0.0012 0.034800
0.0006 0.0014 0.024083
0.0006 0.0016 0.020483
0.0006 0.0018 0.013933
0.0006 0.002 0.013917
0.0006 0.0022 0.012000
0.0006 0.0024 0.009050
0.0006 0.0026 0.009433
0.0006 0.0028 0.009983
0.0006 0.003 0.004833
0.0006 0.0032 0.004367
0.0006 0.0034 0.005983
0.0006 0.0036 0.003100
0.0006 0.0038 0.003750
0.0006 0.004 0.002517
0.0006 0.0042 0.001583
0.0006 0.0044 0.003483
0.0006 0.0046 0.003250
0.0006 0.0048 0.002083
0.0006 0.005 0.001517
0.0006 0.0052 0.001483
0.0006 0.0054 0.001867
0.0006 0.0056 0.002083
0.0006 0.0058 0.000583
0.0006 0.006 0.000500
0.0006 0.0062 0.000500
0.0006 0.0064 0.000667
0.0006 0.0066 0.000650
0.0006 0.0068 0.001267
0.0006 0.007 0.000867
0.0006 0.0072 0.001017
0.0006 0.0074 0.001367
0.0006 0.0076 0.001733
0.0006 0.0078 0.000750
0.0006 0.008 0.000583
0.0006 0.0082 0.000783
0.0006 0.0084 0.001000
0.0006 0.0086 0.000867
0.0006 0.0088 0.001767
0.0006 0.009 0.000717
0.0006 0.0092 0.000450
0.0006 0.0094 0.000617
0.0006 0.0096 0.000333
0.0006 0.0098 0.000367
0.0006 0.01 0.000550
0.0006 0.0102 0.001067
0.0006 0.0104 0.001583
0.0006 0.0106 0.000700
0.0006 0.0108 0.000433
0.0006 0.011 0.000350
0.0006 0.0112 0.000283
0.0006 0.0114 0.000217
0.0006 0.0116 0.000283
0.0006 0.0118 0.000350
0.0006 0.012 0.000517
0.0006 0.0122 0.000400
0.0006 0.0124 0.000567
0.0006 0.0126 0.000767
0.0006 0.0128 0.000567
0.0006 0.013 0.000250
0.0006 0.0132 0.000133
0.0006 0.0134 0.000350
0.0006 0.0136 0.000250
0.0006 0.0138 0.000350
0.0006 0.014 0.000433
0.0006 0.0142 0.000333
0.0006 0.0144 0.001150
0.0006 0.0146 0.000400
0.0006 0.0148 0.000317
0.0006 0.015 0.000350
0.0006 0.0152 0.000317
0.0006 0.0154 0.000200
0.0006 0.0156 0.000250
0.0006 0.0158 0.000267
0.0006 0.016 0.000400
0.0006 0.0162 0.000267
0.0006 0.0164 0.000417
0.0006 0.0166 0.000667
0.0006 0.0168 0.000250
0.0006 0.017 0.000183
0.0006 0.0172 0.000283
0.0006 0.0174 0.001033
0.0006 0.0176 0.000150
0.0006 0.0178 0.000117
0.0006 0.018 0.000400
0.0006 0.0182 0.000200
0.0006 0.0184 0.000067
0.0006 0.0186 0.000183
0.0006 0.0188 0.000183
0.0006 0.019 0.000133
0.0006 0.0192 0.000083
0.0006 0.0194 0.000100
0.0006 0.0196 0.000167
0.0006 0.0198 0.000167
0.0006 0.02 0.000167
0.0006 0.0202 0.000250
0.0006 0.0204 0.000167
0.0006 0.0206 0.000200
0.0006 0.0208 0.000200
0.0006 0.021 0.000333
0.0006 0.0212 0.000367
0.0006 0.0214 0.001367
0.0006 0.0216 0.000300
0.0006 0.0218 0.000133
0.0006 0.022 0.000150
0.0006 0.0222 0.000133
0.0006 0.0224 0.000050
0.0006 0.0226 0.000133
0.0006 0.0228 0.000150
0.0006 0.023 0.000067
0.0006 0.0232 0.000033
0.0006 0.0234 0.000033
0.0006 0.0236 0.000100
0.0006 0.0238 0.000100
0.0006 0.024 0.000167
0.0006 0.0242 0.000300
0.0006 0.0244 0.000167
0.0006 0.0246 0.000067
0.0006 0.0248 0.000133
0.0006 0.025 0.000183
0.0006 0.0252 0.000900
0.0006 0.0254 0.000267
0.0006 0.0256 0.000100
0.0006 0.0258 0.000217
0.0006 0.026 0.000133
0.0006 0.0262 0.000133
0.0006 0.0264 0.000067
0.0006 0.0266 0.000283
0.0006 0.0268 0.001267
0.0006 0.027 0.000367
0.0006 0.0272 0.000133
0.0006 0.0274 0.000067
0.0006 0.0276 0.000117
0.0006 0.0278 0.000167
0.0006 0.028 0.000133
0.0006 0.0282 0.000083
0.0006 0.0284 0.000083
0.0006 0.0286 0.000083
0.0006 0.0288 0.000083
0.0006 0.029 0.000167
0.0006 0.0292 0.000083
0.0006 0.0294 0.000150
0.0006 0.0296 0.000100
0.0006 0.0298 0.000100
0.0006 0.03 0.000083
0.0006 0.0302 0.000167
0.0006 0.0304 0.000283
0.0006 0.0306 0.000233
0.0006 0.0308 0.000133
0.0006 0.031 0.000117
0.0006 0.0312 0.000117
0.0006 0.0314 0.000133
0.0006 0.0316 0.000067
0.0006 0.0318 0.000100
0.0006 0.032 0.000167
0.0006 0.0322 0.000150
0.0006 0.0324 0.000250
0.0006 0.0326 0.000367
0.0006 0.0328 0.000233
0.0006 0.033 0.000133
0.0006 0.0332 0.000100
0.0006 0.0334 0.000117
0.0006 0.0336 0.000083
0.0006 0.0338 0.000033
0.0006 0.034 0.000250
0.0006 0.0342 0.000100
0.0006 0.0344 0.000050
0.0006 0.0346 0.000050
0.0006 0.0348 0.000067
0.0006 0.035 0.000083
0.0006 0.0352 0.000150
0.0006 0.0354 0.000217
0.0006 0.0356 0.000117
0.0006 0.0358 0.000233
0.0006 0.036 0.000267
0.0006 0.0362 0.000233
0.0006 0.0364 0.000217
0.0006 0.0366 0.000183
0.0006 0.0368 0.000433
0.0006 0.037 0.001333
0.0006 0.0372 0.000417
0.0006 0.0374 0.000317
0.0006 0.0376 0.000183
0.0006 0.0378 0.000267
0.0006 0.038 0.000133
0.0006 0.0382 0.000117
0.0006 0.0384 0.000100
0.0006 0.0386 0.000067
0.0006 0.0388 0.000050
0.0006 0.039 0.000067
0.0006 0.0392 0.000100
0.0006 0.0394 0.000300
0.0006 0.0396 0.000267
0.0006 0.0398 0.000350
0.0006 0.04 0.000317
0.0006 0.0402 0.000217
0.0006 0.0404 0.000183
0.0006 0.0406 0.000183
0.0006 0.0408 0.000033
0.0006 0.041 0.000050
0.0006 0.0412 0.000017
0.0006 0.0414 0.000017
0.0006 0.0416 0.000150
0.0006 0.0418 0.000067
0.0006 0.042 0.000133
0.0006 0.0422 0.000050
0.0006 0.0424 0.000067
0.0006 0.0426 0.000050
0.0006 0.0428 0.000033
0.0006 0.043 0.000033
0.0006 0.0432 0.000267
0.0006 0.0434 0.000050
0.0006 0.0436 0.000133
0.0006 0.0438 0.000083
0.0006 0.044 0.000100
0.0006 0.0442 0.000067
0.0006 0.0444 0.000033
0.0006 0.0446 0.000083
0.0006 0.0448 0.000117
0.0006 0.045 0.000050
0.0006 0.0452 0.000050
0.0006 0.0454 0.000183
0.0006 0.0456 0.000183
0.0006 0.0458 0.000333
0.0006 0.046 0.000100
0.0006 0.0462 0.000050
0.0006 0.0464 0.000100
0.0006 0.0466 0.000033
0.0006 0.0468 0.000067
0.0006 0.047 0.000083
0.0006 0.0472 0.000067
0.0006 0.0474 0.000050
0.0006 0.0476 0.000083
0.0006 0.0478 0.000017
0.0006 0.048 0.000167
0.0006 0.0482 0.000033
0.0006 0.0484 0.000117
0.0006 0.0486 0.000100
0.0006 0.0488 0.000083
0.0006 0.049 0.000200
0.0006 0.0492 0.000117
0.0006 0.0494 0.000117
0.0006 0.0496 0.000100
0.0006 0.0498 0.000250
0.0006 0.05 0.000350
0.0006 0.0502 0.000450
0.0006 0.0504 0.000217
0.0006 0.0506 0.000217
0.0006 0.0508 0.000050
0.0006 0.051 0.000067
0.0006 0.0512 0.000050
0.0006 0.0514 0.000033
0.0006 0.0516 0.000117
0.0006 0.0518 0.000100
0.0006 0.052 0.000150
0.0006 0.0522 0.000067
0.0006 0.0524 0.000167
0.0006 0.0526 0.000150
0.0006 0.0528 0.000167
0.0006 0.053 0.000350
0.0006 0.0532 0.001150
0.0006 0.0534 0.000217
0.0006 0.0536 0.000200
0.0006 0.0538 0.000283
0.0006 0.054 0.000183
0.0006 0.0542 0.000167
0.0006 0.0544 0.000050
0.0006 0.0546 0.000050
0.0006 0.0548 0.000117
0.0006 0.055 0.000117
0.0006 0.0552 0.000100
0.0006 0.0554 0.000117
0.0006 0.0556 0.000067
0.0006 0.0558 0.000083
0.0006 0.056 0.000033
0.0006 0.0562 0.000083
0.0006 0.0564 0.000100
0.0006 0.0566 0.000100
0.0006 0.0568 0.000050
0.0006 0.057 0.000133
0.0006 0.0572 0.000283
0.0006 0.0574 0.000233
0.0006 0.0576 0.000067
0.0006 0.0578 0.000050
0.0006 0.058 0.000100
0.0006 0.0582 0.000100
0.0006 0.0584 0.000133
0.0006 0.0586 0.000017
0.0006 0.0588 0.000083
0.0006 0.059 0.000083
0.0006 0.0592 0.000000
0.0006 0.0594 0.000033
0.0006 0.0596 0.000150
0.0006 0.0598 0.000417
0.0006 0.06 0.000217
0.0006 0.0602 0.000267
0.0006 0.0604 0.000067
0.0006 0.0606 0.000133
0.0006 0.0608 0.000183
0.0006 0.061 0.000300
0.0006 0.0612 0.000117
0.0006 0.0614 0.000017
0.0006 0.0616 0.000017
0.0006 0.0618 0.000133
0.0006 0.062 0.000133
0.0006 0.0622 0.000200
0.0006 0.0624 0.001017
0.0006 0.0626 0.000350
0.0006 0.0628 0.000317
0.0006 0.063 0.000967
0.0006 0.0632 0.000333
0.0006 0.0634 0.000233
0.0006 0.0636 0.000267
0.0006 0.0638 0.000633
0.0006 0.064 0.000283
0.0006 0.0642 0.000167
0.0006 0.0644 0.000133
0.0006 0.0646 0.000267
0.0006 0.0648 0.001200
0.0006 0.065 0.001250
0.0006 0.0652 0.000250
0.0006 0.0654 0.000183
0.0006 0.0656 0.000050
0.0006 0.0658 0.000117
0.0006 0.066 0.000117
0.0006 0.0662 0.000117
0.0006 0.0664 0.000167
0.0006 0.0666 0.000200
0.0006 0.0668 0.000183
0.0006 0.067 0.000233
0.0006 0.0672 0.000250
0.0006 0.0674 0.000100
0.0006 0.0676 0.000183
0.0006 0.0678 0.000100
0.0006 0.068 0.000133
0.0006 0.0682 0.000100
0.0006 0.0684 0.000133
0.0006 0.0686 0.000150
0.0006 0.0688 0.000167
0.0006 0.069 0.000300
0.0006 0.0692 0.000133
0.0006 0.0694 0.000117
0.0006 0.0696 0.000033
0.0006 0.0698 0.000083
0.0006 0.07 0.000033
0.0006 0.0702 0.000017
0.0006 0.0704 0.000067
0.0006 0.0706 0.000100
0.0006 0.0708 0.000033
0.0006 0.071 0.000083
0.0006 0.0712 0.000083
0.0006 0.0714 0.000133
0.0006 0.0716 0.000083
0.0006 0.0718 0.000083
0.0006 0.072 0.000067
0.0006 0.0722 0.000067
0.0006 0.0724 0.000100
0.0006 0.0726 0.000367
0.0006 0.0728 0.001533
0.0006 0.073 0.000400
0.0006 0.0732 0.000150
0.0006 0.0734 0.000100
0.0006 0.0736 0.000050
0.0006 0.0738 0.000083
0.0006 0.074 0.000400
0.0006 0.0742 0.000050
0.0006 0.0744 0.000117
0.0006 0.0746 0.000117
0.0006 0.0748 0.000117
0.0006 0.075 0.000067
0.0006 0.0752 0.000100
0.0006 0.0754 0.000100
0.0006 0.0756 0.000300
0.0006 0.0758 0.000217
0.0006 0.076 0.000067
0.0006 0.0762 0.000150
0.0006 0.0764 0.000167
0.0006 0.0766 0.000133
0.0006 0.0768 0.000167
0.0006 0.077 0.000167
0.0006 0.0772 0.000183
0.0006 0.0774 0.000200
0.0006 0.0776 0.000067
0.0006 0.0778 0.000050
0.0006 0.078 0.000100
0.0006 0.0782 0.000100
0.0006 0.0784 0.000083
0.0006 0.0786 0.000033
0.0006 0.0788 0.000083
0.0006 0.079 0.000083
0.0006 0.0792 0.000067
0.0006 0.0794 0.000067
0.0006 0.0796 0.000067
0.0006 0.0798 0.000050
0.0006 0.08 0.000067
0.0006 0.0802 0.000100
0.0006 0.0804 0.000083
0.0006 0.0806 0.000033
0.0006 0.0808 0.000133
0.0006 0.081 0.000233
0.0006 0.0812 0.001117
0.0006 0.0814 0.000200
0.0006 0.0816 0.000067
0.0006 0.0818 0.000000
0.0006 0.082 0.000000
0.0006 0.0822 0.000033
0.0006 0.0824 0.000067
0.0006 0.0826 0.000050
0.0006 0.0828 0.000017
0.0006 0.083 0.000017
0.0006 0.0832 0.000050
0.0006 0.0834 0.000150
0.0006 0.0836 0.000133
0.0006 0.0838 0.000050
0.0006 0.084 0.000067
0.0006 0.0842 0.000100
0.0006 0.0844 0.000167
0.0006 0.0846 0.000200
0.0006 0.0848 0.000200
0.0006 0.085 0.000267
0.0006 0.0852 0.000883
0.0006 0.0854 0.000100
0.0006 0.0856 0.000033
0.0006 0.0858 0.000100
0.0006 0.086 0.000083
0.0006 0.0862 0.000150
0.0006 0.0864 0.000567
0.0006 0.0866 0.000283
0.0006 0.0868 0.000233
0.0006 0.087 0.000117
0.0006 0.0872 0.000033
0.0006 0.0874 0.000033
0.0006 0.0876 0.000050
0.0006 0.0878 0.000050
0.0006 0.088 0.000033
0.0006 0.0882 0.000050
0.0006 0.0884 0.000033
0.0006 0.0886 0.000033
0.0006 0.0888 0.000067
0.0006 0.089 0.000050
0.0006 0.0892 0.000050
0.0006 0.0894 0.000000
0.0006 0.0896 0.000017
0.0006 0.0898 0.000067
0.0006 0.09 0.000017
0.0006 0.0902 0.000050
0.0006 0.0904 0.000050
0.0006 0.0906 0.000033
0.0006 0.0908 0.000050
0.0006 0.091 0.000000
0.0006 0.0912 0.000017
0.0006 0.0914 0.000050
0.0006 0.0916 0.000050
0.0006 0.0918 0.000100
0.0006 0.092 0.000300
0.0006 0.0922 0.000967
0.0006 0.0924 0.000150
0.0006 0.0926 0.000133
0.0006 0.0928 0.000017
0.0006 0.093 0.000017
0.0006 0.0932 0.000117
0.0006 0.0934 0.000217
0.0006 0.0936 0.001033
0.0006 0.0938 0.000067
0.0006 0.094 0.000067
0.0006 0.0942 0.000017
0.0006 0.0944 0.000017
0.0006 0.0946 0.000000
0.0006 0.0948 0.000067
0.0006 0.095 0.000083
0.0006 0.0952 0.000050
0.0006 0.0954 0.000083
0.0006 0.0956 0.000083
0.0006 0.0958 0.000033
0.0006 0.096 0.000167
0.0006 0.0962 0.000083
0.0006 0.0964 0.000017
0.0006 0.0966 0.000033
0.0006 0.0968 0.000083
0.0006 0.097 0.000067
0.0006 0.0972 0.000067
0.0006 0.0974 0.000667
0.0006 0.0976 0.000083
0.0006 0.0978 0.000083
0.0006 0.098 0.000050
0.0006 0.0982 0.000017
0.0006 0.0984 0.000033
0.0006 0.0986 0.000017
0.0006 0.0988 0.000050
0.0006 0.099 0.000017
0.0006 0.0992 0.000033
0.0006 0.0994 0.000067
0.0006 0.0996 0.000117
0.0006 0.0998 0.000083
0.0008 0 0.020550
0.0008 0.0002 0.034533
0.0008 0.0004 0.077750
0.0008 0.0006 0.331483
0.0008 0.0008 0.000000
0.0008 0.001 0.330700
0.0008 0.0012 0.074733
0.0008 0.0014 0.035417
0.0008 0.0016 0.018283
0.0008 0.0018 0.014550
0.0008 0.002 0.013283
0.0008 0.0022 0.008667
0.0008 0.0024 0.006900
0.0008 0.0026 0.007467
0.0008 0.0028 0.006167
0.0008 0.003 0.005500
0.0008 0.0032 0.007017
0.0008 0.0034 0.005150
0.0008 0.0036 0.004317
0.0008 0.0038 0.002200
0.0008 0.004 0.004383
0.0008 0.0042 0.002000
0.0008 0.0044 0.002917
0.0008 0.0046 0.002133
0.0008 0.0048 0.002367
0.0008 0.005 0.003233
0.0008 0.0052 0.002133
0.0008 0.0054 0.003017
0.0008 0.0056 0.001367
0.0008 0.0058 0.000933
0.0008 0.006 0.000717
0.0008 0.0062 0.000717
0.0008 0.0064 0.001967
0.0008 0.0066 0.002083
0.0008 0.0068 0.002500
0.0008 0.007 0.001000
0.0008 0.0072 0.001150
0.0008 0.0074 0.001133
0.0008 0.0076 0.001283
0.0008 0.0078 0.000633
0.0008 0.008 0.000833
0.0008 0.0082 0.000867
0.0008 0.0084 0.001150
0.0008 0.0086 0.001283
0.0008 0.0088 0.002200
0.0008 0.009 0.001650
0.0008 0.0092 0.000417
0.0008 0.0094 0.000950
0.0008 0.0096 0.000533
0.0008 0.0098 0.000900
0.0008 0.01 0.000400
0.0008 0.0102 0.000650
0.0008 0.0104 0.001817
0.0008 0.0106 0.001100
0.0008 0.0108 0.000983
0.0008 0.011 0.000317
0.0008 0.0112 0.000167
0.0008 0.0114 0.000350
0.0008 0.0116 0.000550
0.0008 0.0118 0.000467
0.0008 0.012 0.000583
0.0008 0.0122 0.000633
0.0008 0.0124 0.000967
0.0008 0.0126 0.001533
0.0008 0.0128 0.000683
0.0008 0.013 0.000450
0.0008 0.0132 0.000217
0.0008 0.0134 0.000500
0.0008 0.0136 0.000400
0.0008 0.0138 0.000450
0.0008 0.014 0.000217
0.0008 0.0142 0.000250
0.0008 0.0144 0.000433
0.0008 0.0146 0.000350
0.0008 0.0148 0.000250
0.0008 0.015 0.000383
0.0008 0.0152 0.000233
0.0008 0.0154 0.000267
0.0008 0.0156 0.000150
0.0008 0.0158 0.000267
0.0008 0.016 0.000850
0.0008 0.0162 0.000200
0.0008 0.0164 0.000417
0.0008 0.0166 0.000317
0.0008 0.0168 0.000200
0.0008 0.017 0.000200
0.0008 0.0172 0.000350
0.0008 0.0174 0.000383
0.0008 0.0176 0.000233
0.0008 0.0178 0.000133
0.0008 0.018 0.000183
0.0008 0.0182 0.000200
0.0008 0.0184 0.000217
0.0008 0.0186 0.000117
0.0008 0.0188 0.000200
0.0008 0.019 0.000100
0.0008 0.0192 0.000033
0.0008 0.0194 0.000133
0.0008 0.0196 0.000200
0.0008 0.0198 0.000650
0.0008 0.02 0.000250
0.0008 0.0202 0.000250
0.0008 0.0204 0.000217
0.0008 0.0206 0.000133
0.0008 0.0208 0.000167
0.0008 0.021 0.000283
0.0008 0.0212 0.000400
0.0008 0.0214 0.000517
0.0008 0.0216 0.000267
0.0008 0.0218 0.000200
0.0008 0.022 0.000167
0.0008 0.0222 0.000000
0.0008 0.0224 0.000117
0.0008 0.0226 0.000133
0.0008 0.0228 0.000150
0.0008 0.023 0.000067
0.0008 0.0232 0.000050
0.0008 0.0234 0.000083
0.0008 0.0236 0.000200
0.0008 0.0238 0.000217
0.0008 0.024 0.000250
0.0008 0.0242 0.000183
0.0008 0.0244 0.000233
0.0008 0.0246 0.000350
0.0008 0.0248 0.000267
0.0008 0.025 0.000133
0.0008 0.0252 0.000283
0.0008 0.0254 0.000150
0.0008 0.0256 0.000150
0.0008 0.0258 0.000250
0.0008 0.026 0.000117
0.0008 0.0262 0.000217
0.0008 0.0264 0.000100
0.0008 0.0266 0.000300
0.0008 0.0268 0.000567
0.0008 0.027 0.001617
0.0008 0.0272 0.000183
0.0008 0.0274 0.000233
0.0008 0.0276 0.000167
0.0008 0.0278 0.000067
0.0008 0.028 0.000117
0.0008 0.0282 0.000117
0.0008 0.0284 0.000117
0.0008 0.0286 0.000200
0.0008 0.0288 0.000150
0.0008 0.029 0.000050
0.0008 0.0292 0.000033
0.0008 0.0294 0.000183
0.0008 0.0296 0.000100
0.0008 0.0298 0.000050
0.0008 0.03 0.000050
0.0008 0.0302 0.000200
0.0008 0.0304 0.000350
0.0008 0.0306 0.000317
0.0008 0.0308 0.000217
0.0008 0.031 0.000083
0.0008 0.0312 0.000067
0.0008 0.0314 0.000167
0.0008 0.0316 0.000167
0.0008 0.0318 0.000083
0.0008 0.032 0.000067
0.0008 0.0322 0.000150
0.0008 0.0324 0.000100
0.0008 0.0326 0.000083
0.0008 0.0328 0.000133
0.0008 0.033 0.000083
0.0008 0.0332 0.000117
0.0008 0.0334 0.000117
0.0008 0.0336 0.000067
0.0008 0.0338 0.000083
0.0008 0.034 0.000133
0.0008 0.0342 0.000083
0.0008 0.0344 0.000083
0.0008 0.0346 0.000083
0.0008 0.0348 0.000100
0.0008 0.035 0.000017
0.0008 0.0352 0.000083
0.0008 0.0354 0.000200
0.0008 0.0356 0.000067
0.0008 0.0358 0.000050
0.0008 0.036 0.000067
0.0008 0.0362 0.000333
0.0008 0.0364 0.000600
0.0008 0.0366 0.000417
0.0008 0.0368 0.000250
0.0008 0.037 0.000367
0.0008 0.0372 0.000217
0.0008 0.0374 0.000233
0.0008 0.0376 0.000167
0.0008 0.0378 0.000200
0.0008 0.038 0.000200
0.0008 0.0382 0.000567
0.0008 0.0384 0.000183
0.0008 0.0386 0.000167
0.0008 0.0388 0.000133
0.0008 0.039 0.000283
0.0008 0.0392 0.000100
0.0008 0.0394 0.000183
0.0008 0.0396 0.000883
0.0008 0.0398 0.000367
0.0008 0.04 0.000417
0.0008 0.0402 0.000217
0.0008 0.0404 0.000117
0.0008 0.0406 0.000167
0.0008 0.0408 0.000067
0.0008 0.041 0.000133
0.0008 0.0412 0.000100
0.0008 0.0414 0.000100
0.0008 0.0416 0.000083
0.0008 0.0418 0.000200
0.0008 0.042 0.000100
0.0008 0.0422 0.000067
0.0008 0.0424 0.000050
0.0008 0.0426 0.000067
0.0008 0.0428 0.000033
0.0008 0.043 0.000100
0.0008 0.0432 0.000183
0.0008 0.0434 0.000083
0.0008 0.0436 0.000100
0.0008 0.0438 0.000083
0.0008 0.044 0.000050
0.0008 0.0442 0.000033
0.0008 0.0444 0.000100
0.0008 0.0446 0.000050
0.0008 0.0448 0.000033
0.0008 0.045 0.000033
0.0008 0.0452 0.000067
0.0008 0.0454 0.000083
0.0008 0.0456 0.000167
0.0008 0.0458 0.000833
0.0008 0.046 0.000200
0.0008 0.0462 0.000133
0.0008 0.0464 0.000067
0.0008 0.0466 0.000117
0.0008 0.0468 0.000167
0.0008 0.047 0.000133
0.0008 0.0472 0.000033
0.0008 0.0474 0.000083
0.0008 0.0476 0.000017
0.0008 0.0478 0.000067
0.0008 0.048 0.000083
0.0008 0.0482 0.000150
0.0008 0.0484 0.000083
0.0008 0.0486 0.000050
0.0008 0.0488 0.000217
0.0008 0.049 0.000767
0.0008 0.0492 0.000133
0.0008 0.0494 0.000150
0.0008 0.0496 0.000167
0.0008 0.0498 0.000467
0.0008 0.05 0.002033
0.0008 0.0502 0.001650
0.0008 0.0504 0.000300
0.0008 0.0506 0.000067
0.0008 0.0508 0.000100
0.0008 0.051 0.000117
0.0008 0.0512 0.000067
0.0008 0.0514 0.000083
0.0008 0.0516 0.000083
0.0008 0.0518 0.000233
0.0008 0.052 0.000833
0.0008 0.0522 0.000550
0.0008 0.0524 0.000233
0.0008 0.0526 0.000133
0.0008 0.0528 0.000150
0.0008 0.053 0.000183
0.0008 0.0532 0.000250
0.0008 0.0534 0.000117
0.0008 0.0536 0.000050
0.0008 0.0538 0.000067
0.0008 0.054 0.000117
0.0008 0.0542 0.000083
0.0008 0.0544 0.000133
0.0008 0.0546 0.000167
0.0008 0.0548 0.000233
0.0008 0.055 0.000167
0.0008 0.0552 0.000100
0.0008 0.0554 0.000150
0.0008 0.0556 0.000083
0.0008 0.0558 0.000050
0.0008 0.056 0.000017
0.0008 0.0562 0.000100
0.0008 0.0564 0.000150
0.0008 0.0566 0.000083
0.0008 0.0568 0.000117
0.0008 0.057 0.000283
0.0008 0.0572 0.001033
0.0008 0.0574 0.000233
0.0008 0.0576 0.000067
0.0008 0.0578 0.000217
0.0008 0.058 0.000183
0.0008 0.0582 0.000167
0.0008 0.0584 0.000133
0.0008 0.0586 0.000050
0.0008 0.0588 0.000017
0.0008 0.059 0.000033
0.0008 0.0592 0.000067
0.0008 0.0594 0.000133
0.0008 0.0596 0.000200
0.0008 0.0598 0.001200
0.0008 0.06 0.000333
0.0008 0.0602 0.000183
0.0008 0.0604 0.000083
0.0008 0.0606 0.000200
0.0008 0.0608 0.000317
0.0008 0.061 0.000717
0.0008 0.0612 0.000117
0.0008 0.0614 0.000017
0.0008 0.0616 0.000017
0.0008 0.0618 0.000183
0.0008 0.062 0.000133
0.0008 0.0622 0.000133
0.0008 0.0624 0.000500
0.0008 0.0626 0.001183
0.0008 0.0628 0.000267
0.0008 0.063 0.000450
0.0008 0.0632 0.000233
0.0008 0.0634 0.000133
0.0008 0.0636 0.000283
0.0008 0.0638 0.000317
0.0008 0.064 0.000283
0.0008 0.0642 0.000233
0.0008 0.0644 0.000083
0.0008 0.0646 0.000217
0.0008 0.0648 0.000300
0.0008 0.065 0.000467
0.0008 0.0652 0.000183
0.0008 0.0654 0.000167
0.0008 0.0656 0.000117
0.0008 0.0658 0.000133
0.0008 0.066 0.000133
0.0008 0.0662 0.000117
0.0008 0.0664 0.000133
0.0008 0.0666 0.000133
0.0008 0.0668 0.000267
0.0008 0.067 0.000267
0.0008 0.0672 0.000350
0.0008 0.0674 0.000083
0.0008 0.0676 0.000267
0.0008 0.0678 0.000167
0.0008 0.068 0.000150
0.0008 0.0682 0.000250
0.0008 0.0684 0.000150
0.0008 0.0686 0.000100
0.0008 0.0688 0.000250
0.0008 0.069 0.001267
0.0008 0.0692 0.000300
0.0008 0.0694 0.000083
0.0008 0.0696 0.000083
0.0008 0.0698 0.000067
0.0008 0.07 0.000100
0.0008 0.0702 0.000033
0.0008 0.0704 0.000000
0.0008 0.0706 0.000100
0.0008 0.0708 0.000117
0.0008 0.071 0.000067
0.0008 0.0712 0.000050
0.0008 0.0714 0.000083
0.0008 0.0716 0.000100
0.0008 0.0718 0.000083
0.0008 0.072 0.000083
0.0008 0.0722 0.000067
0.0008 0.0724 0.000067
0.0008 0.0726 0.000183
0.0008 0.0728 0.000383
0.0008 0.073 0.000200
0.0008 0.0732 0.000050
0.0008 0.0734 0.000033
0.0008 0.0736 0.000050
0.0008 0.0738 0.000067
0.0008 0.074 0.000083
0.0008 0.0742 0.000167
0.0008 0.0744 0.000167
0.0008 0.0746 0.000133
0.0008 0.0748 0.000167
0.0008 0.075 0.000133
0.0008 0.0752 0.000117
0.0008 0.0754 0.000217
0.0008 0.0756 0.001367
0.0008 0.0758 0.000817
0.0008 0.076 0.000150
0.0008 0.0762 0.000067
0.0008 0.0764 0.000217
0.0008 0.0766 0.000450
0.0008 0.0768 0.000417
0.0008 0.077 0.000183
0.0008 0.0772 0.000217
0.0008 0.0774 0.000117
0.0008 0.0776 0.000050
0.0008 0.0778 0.000067
0.0008 0.078 0.000067
0.0008 0.0782 0.000033
0.0008 0.0784 0.000033
0.0008 0.0786 0.000083
0.0008 0.0788 0.000067
0.0008 0.079 0.000033
0.0008 0.0792 0.000017
0.0008 0.0794 0.000067
0.0008 0.0796 0.000050
0.0008 0.0798 0.000033
0.0008 0.08 0.000050
0.0008 0.0802 0.000050
0.0008 0.0804 0.000050
0.0008 0.0806 0.000083
0.0008 0.0808 0.000067
0.0008 0.081 0.000167
0.0008 0.0812 0.000267
0.0008 0.0814 0.000083
0.0008 0.0816 0.000050
0.0008 0.0818 0.000017
0.0008 0.082 0.000017
0.0008 0.0822 0.000000
0.0008 0.0824 0.000033
0.0008 0.0826 0.000050
0.0008 0.0828 0.000067
0.0008 0.083 0.000017
0.0008 0.0832 0.000117
0.0008 0.0834 0.000017
0.0008 0.0836 0.000033
0.0008 0.0838 0.000067
0.0008 0.084 0.000033
0.0008 0.0842 0.000017
0.0008 0.0844 0.000083
0.0008 0.0846 0.000133
0.0008 0.0848 0.000100
0.0008 0.085 0.000100
0.0008 0.0852 0.000133
0.0008 0.0854 0.000067
0.0008 0.0856 0.000017
0.0008 0.0858 0.000083
0.0008 0.086 0.000067
0.0008 0.0862 0.000117
0.0008 0.0864 0.000233
0.0008 0.0866 0.000167
0.0008 0.0868 0.000117
0.0008 0.087 0.000067
0.0008 0.0872 0.000067
0.0008 0.0874 0.000017
0.0008 0.0876 0.000017
0.0008 0.0878 0.000033
0.0008 0.088 0.000033
0.0008 0.0882 0.000033
0.0008 0.0884 0.000050
0.0008 0.0886 0.000083
0.0008 0.0888 0.000067
0.0008 0.089 0.000050
0.0008 0.0892 0.000033
0.0008 0.0894 0.000017
0.0008 0.0896 0.000033
0.0008 0.0898 0.000000
0.0008 0.09 0.000017
0.0008 0.0902 0.000067
0.0008 0.0904 0.000033
0.0008 0.0906 0.000050
0.0008 0.0908 0.000000
0.0008 0.091 0.000033
0.0008 0.0912 0.000000
0.0008 0.0914 0.000033
0.0008 0.0916 0.000083
0.0008 0.0918 0.000167
0.0008 0.092 0.000100
0.0008 0.0922 0.000200
0.0008 0.0924 0.000083
0.0008 0.0926 0.000067
0.0008 0.0928 0.000050
0.0008 0.093 0.000033
0.0008 0.0932 0.000083
0.0008 0.0934 0.000033
0.0008 0.0936 0.000167
0.0008 0.0938 0.000067
0.0008 0.094 0.000000
0.0008 0.0942 0.000017
0.0008 0.0944 0.000017
0.0008 0.0946 0.000050
0.0008 0.0948 0.000050
0.0008 0.095 0.000050
0.0008 0.0952 0.000067
0.0008 0.0954 0.000067
0.0008 0.0956 0.000033
0.0008 0.0958 0.000033
0.0008 0.096 0.000050
0.0008 0.0962 0.000100
0.0008 0.0964 0.000017
0.0008 0.0966 0.000033
0.0008 0.0968 0.000033
0.0008 0.097 0.000083
0.0008 0.0972 0.000067
0.0008 0.0974 0.000117
0.0008 0.0976 0.000083
0.0008 0.0978 0.000083
0.0008 0.098 0.000017
0.0008 0.0982 0.000033
0.0008 0.0984 0.000067
0.0008 0.0986 0.000017
0.0008 0.0988 0.000000
0.0008 0.099 0.000050
0.0008 0.0992 0.000033
0.0008 0.0994 0.000050
0.0008 0.0996 0.000067
0.0008 0.0998 0.000100
0.001 0 0.015783
0.001 0.0002 0.019617
0.001 0.0004 0.033700
0.001 0.0006 0.076050
0.001 0.0008 0.330700
0.001 0.001 0.000000
0.001 0.0012 0.329517
0.001 0.0014 0.070700
0.001 0.0016 0.023167
0.001 0.0018 0.020250
0.001 0.002 0.015250
0.001 0.0022 0.008717
0.001 0.0024 0.007133
0.001 0.0026 0.006450
0.001 0.0028 0.003850
0.001 0.003 0.007183
0.001 0.0032 0.006900
0.001 0.0034 0.004667
0.001 0.0036 0.003650
0.001 0.0038 0.002617
0.001 0.004 0.002883
0.001 0.0042 0.002983
0.001 0.0044 0.004433
0.001 0.0046 0.003767
0.001 0.0048 0.001850
0.001 0.005 0.001167
0.001 0.0052 0.001333
0.001 0.0054 0.002267
0.001 0.0056 0.003983
0.001 0.0058 0.001883
0.001 0.006 0.002200
0.001 0.0062 0.001033
0.001 0.0064 0.001000
0.001 0.0066 0.001367
0.001 0.0068 0.002500
0.001 0.007 0.001217
0.001 0.0072 0.004033
0.001 0.0074 0.001783
0.001 0.0076 0.001133
0.001 0.0078 0.002033
0.001 0.008 0.002917
0.001 0.0082 0.002050
0.001 0.0084 0.003500
0.001 0.0086 0.002417
0.001 0.0088 0.000900
0.001 0.009 0.000683
0.001 0.0092 0.000517
0.001 0.0094 0.001317
0.001 0.0096 0.000583
0.001 0.0098 0.000367
0.001 0.01 0.000550
0.001 0.0102 0.001433
0.001 0.0104 0.001433
0.001 0.0106 0.001017
0.001 0.0108 0.002383
0.001 0.011 0.000483
0.001 0.0112 0.000450
0.001 0.0114 0.000417
0.001 0.0116 0.000433
0.001 0.0118 0.000833
0.001 0.012 0.002117
0.001 0.0122 0.000650
0.001 0.0124 0.000783
0.001 0.0126 0.000917
0.001 0.0128 0.001183
0.001 0.013 0.000717
0.001 0.0132 0.000800
0.001 0.0134 0.001483
0.001 0.0136 0.000617
0.001 0.0138 0.001200
0.001 0.014 0.000333
0.001 0.0142 0.000317
0.001 0.0144 0.000383
0.001 0.0146 0.000267
0.001 0.0148 0.000567
0.001 0.015 0.002117
0.001 0.0152 0.000583
0.001 0.0154 0.000950
0.001 0.0156 0.000250
0.001 0.0158 0.000567
0.001 0.016 0.000600
0.001 0.0162 0.000567
0.001 0.0164 0.000783
0.001 0.0166 0.000267
0.001 0.0168 0.000183
0.001 0.017 0.000283
0.001 0.0172 0.000717
0.001 0.0174 0.000367
0.001 0.0176 0.000250
0.001 0.0178 0.000183
0.001 0.018 0.000050
0.001 0.0182 0.000233
0.001 0.0184 0.000217
0.001 0.0186 0.000200
0.001 0.0188 0.000117
0.001 0.019 0.000167
0.001 0.0192 0.000100
0.001 0.0194 0.000150
0.001 0.0196 0.000183
0.001 0.0198 0.000367
0.001 0.02 0.000150
0.001 0.0202 0.000217
0.001 0.0204 0.000167
0.001 0.0206 0.000200
0.001 0.0208 0.000200
0.001 0.021 0.000217
0.001 0.0212 0.000267
0.001 0.0214 0.000333
0.001 0.0216 0.000183
0.001 0.0218 0.000150
0.001 0.022 0.000150
0.001 0.0222 0.000050
0.001 0.0224 0.000100
0.001 0.0226 0.000133
0.001 0.0228 0.000083
0.001 0.023 0.000067
0.001 0.0232 0.000050
0.001 0.0234 0.000067
0.001 0.0236 0.000217
0.001 0.0238 0.000367
0.001 0.024 0.001017
0.001 0.0242 0.000233
0.001 0.0244 0.000233
0.001 0.0246 0.002033
0.001 0.0248 0.000533
0.001 0.025 0.000150
0.001 0.0252 0.000183
0.001 0.0254 0.000183
0.001 0.0256 0.000483
0.001 0.0258 0.001233
0.001 0.026 0.000500
0.001 0.0262 0.000950
0.001 0.0264 0.000117
0.001 0.0266 0.000200
0.001 0.0268 0.000383
0.001 0.027 0.000567
0.001 0.0272 0.000267
0.001 0.0274 0.000333
0.001 0.0276 0.000183
0.001 0.0278 0.000200
0.001 0.028 0.000150
0.001 0.0282 0.000083
0.001 0.0284 0.000100
0.001 0.0286 0.000067
0.001 0.0288 0.000100
0.001 0.029 0.000033
0.001 0.0292 0.000133
0.001 0.0294 0.000117
0.001 0.0296 0.000050
0.001 0.0298 0.000100
0.001 0.03 0.000083
0.001 0.0302 0.000400
0.001 0.0304 0.001533
0.001 0.0306 0.000367
0.001 0.0308 0.000217
0.001 0.031 0.000183
0.001 0.0312 0.000167
0.001 0.0314 0.000100
0.001 0.0316 0.000117
0.001 0.0318 0.000083
0.001 0.032 0.000200
0.001 0.0322 0.000067
0.001 0.0324 0.000067
0.001 0.0326 0.000133
0.001 0.0328 0.000117
0.001 0.033 0.000083
0.001 0.0332 0.000133
0.001 0.0334 0.000067
0.001 0.0336 0.000117
0.001 0.0338 0.000117
0.001 0.034 0.000117
0.001 0.0342 0.000083
0.001 0.0344 0.000033
0.001 0.0346 0.000067
0.001 0.0348 0.000067
0.001 0.035 0.000100
0.001 0.0352 0.000133
0.001 0.0354 0.000200
0.001 0.0356 0.000067
0.001 0.0358 0.000067
0.001 0.036 0.000150
0.001 0.0362 0.000667
0.001 0.0364 0.003017
0.001 0.0366 0.000500
0.001 0.0368 0.000233
0.001 0.037 0.000267
0.001 0.0372 0.000250
0.001 0.0374 0.000133
0.001 0.0376 0.000083
0.001 0.0378 0.000250
0.001 0.038 0.000150
0.001 0.0382 0.000317
0.001 0.0384 0.000100
0.001 0.0386 0.000150
0.001 0.0388 0.000100
0.001 0.039 0.000183
0.001 0.0392 0.000067
0.001 0.0394 0.000183
0.001 0.0396 0.000350
0.001 0.0398 0.000267
0.001 0.04 0.000967
0.001 0.0402 0.000150
0.001 0.0404 0.000067
0.001 0.0406 0.000133
0.001 0.0408 0.000100
0.001 0.041 0.000067
0.001 0.0412 0.000133
0.001 0.0414 0.000083
0.001 0.0416 0.000317
0.001 0.0418 0.000333
0.001 0.042 0.000133
0.001 0.0422 0.000083
0.001 0.0424 0.000133
0.001 0.0426 0.000067
0.001 0.0428 0.000083
0.001 0.043 0.000067
0.001 0.0432 0.000117
0.001 0.0434 0.000067
0.001 0.0436 0.000017
0.001 0.0438 0.000033
0.001 0.044 0.000033
0.001 0.0442 0.000033
0.001 0.0444 0.000067
0.001 0.0446 0.000033
0.001 0.0448 0.000083
0.001 0.045 0.000133
0.001 0.0452 0.000083
0.001 0.0454 0.000133
0.001 0.0456 0.000150
0.001 0.0458 0.000150
0.001 0.046 0.000133
0.001 0.0462 0.000033
0.001 0.0464 0.000083
0.001 0.0466 0.000133
0.001 0.0468 0.000117
0.001 0.047 0.000133
0.001 0.0472 0.000067
0.001 0.0474 0.000100
0.001 0.0476 0.000133
0.001 0.0478 0.000150
0.001 0.048 0.000133
0.001 0.0482 0.000133
0.001 0.0484 0.000200
0.001 0.0486 0.000167
0.001 0.0488 0.000150
0.001 0.049 0.000167
0.001 0.0492 0.000133
0.001 0.0494 0.000067
0.001 0.0496 0.000233
0.001 0.0498 0.000517
0.001 0.05 0.000817
0.001 0.0502 0.001817
0.001 0.0504 0.000383
0.001 0.0506 0.000150
0.001 0.0508 0.000150
0.001 0.051 0.000133
0.001 0.0512 0.000083
0.001 0.0514 0.000133
0.001 0.0516 0.000050
0.001 0.0518 0.000217
0.001 0.052 0.000267
0.001 0.0522 0.001417
0.001 0.0524 0.000233
0.001 0.0526 0.000267
0.001 0.0528 0.000183
0.001 0.053 0.000300
0.001 0.0532 0.000133
0.001 0.0534 0.000133
0.001 0.0536 0.000100
0.001 0.0538 0.000150
0.001 0.054 0.000200
0.001 0.0542 0.000083
0.001 0.0544 0.000167
0.001 0.0546 0.000533
0.001 0.0548 0.001883
0.001 0.055 0.000383
0.001 0.0552 0.000217
0.001 0.0554 0.000117
0.001 0.0556 0.000067
0.001 0.0558 0.000050
0.001 0.056 0.000067
0.001 0.0562 0.000000
0.001 0.0564 0.000083
0.001 0.0566 0.000083
0.001 0.0568 0.000033
0.001 0.057 0.000100
0.001 0.0572 0.000050
0.001 0.0574 0.000117
0.001 0.0576 0.000067
0.001 0.0578 0.000117
0.001 0.058 0.000267
0.001 0.0582 0.000150
0.001 0.0584 0.000050
0.001 0.0586 0.000050
0.001 0.0588 0.000033
0.001 0.059 0.000100
0.001 0.0592 0.000100
0.001 0.0594 0.000100
0.001 0.0596 0.000150
0.001 0.0598 0.000300
0.001 0.06 0.000183
0.001 0.0602 0.000067
0.001 0.0604 0.000117
0.001 0.0606 0.000133
0.001 0.0608 0.000667
0.001 0.061 0.000367
0.001 0.0612 0.000250
0.001 0.0614 0.000150
0.001 0.0616 0.000083
0.001 0.0618 0.000217
0.001 0.062 0.000133
0.001 0.0622 0.000250
0.001 0.0624 0.001167
0.001 0.0626 0.000533
0.001 0.0628 0.000333
0.001 0.063 0.001050
0.001 0.0632 0.000200
0.001 0.0634 0.000117
0.001 0.0636 0.000200
0.001 0.0638 0.000433
0.001 0.064 0.000150
0.001 0.0642 0.000267
0.001 0.0644 0.000217
0.001 0.0646 0.000283
0.001 0.0648 0.000967
0.001 0.065 0.000383
0.001 0.0652 0.001133
0.001 0.0654 0.000133
0.001 0.0656 0.000267
0.001 0.0658 0.000283
0.001 0.066 0.000133
0.001 0.0662 0.000167
0.001 0.0664 0.000083
0.001 0.0666 0.000117
0.001 0.0668 0.000267
0.001 0.067 0.000200
0.001 0.0672 0.000250
0.001 0.0674 0.000067
0.001 0.0676 0.000217
0.001 0.0678 0.000183
0.001 0.068 0.000133
0.001 0.0682 0.000067
0.001 0.0684 0.000217
0.001 0.0686 0.000067
0.001 0.0688 0.000083
0.001 0.069 0.000300
0.001 0.0692 0.000167
0.001 0.0694 0.000100
0.001 0.0696 0.000100
0.001 0.0698 0.000083
0.001 0.07 0.000083
0.001 0.0702 0.000100
0.001 0.0704 0.000050
0.001 0.0706 0.000067
0.001 0.0708 0.000033
0.001 0.071 0.000100
0.001 0.0712 0.000133
0.001 0.0714 0.000083
0.001 0.0716 0.000267
0.001 0.0718 0.000083
0.001 0.072 0.000133
0.001 0.0722 0.000017
0.001 0.0724 0.000150
0.001 0.0726 0.000183
0.001 0.0728 0.000200
0.001 0.073 0.000117
0.001 0.0732 0.000033
0.001 0.0734 0.000067
0.001 0.0736 0.000067
0.001 0.0738 0.000167
0.001 0.074 0.000050
0.001 0.0742 0.000117
0.001 0.0744 0.000100
0.001 0.0746 0.000133
0.001 0.0748 0.000100
0.001 0.075 0.000217
0.001 0.0752 0.000150
0.001 0.0754 0.000183
0.001 0.0756 0.000900
0.001 0.0758 0.002150
0.001 0.076 0.000367
0.001 0.0762 0.000133
0.001 0.0764 0.000733
0.001 0.0766 0.000167
0.001 0.0768 0.000183
0.001 0.077 0.000100
0.001 0.0772 0.000117
0.001 0.0774 0.000100
0.001 0.0776 0.000150
0.001 0.0778 0.000067
0.001 0.078 0.000033
0.001 0.0782 0.000033
0.001 0.0784 0.000033
0.001 0.0786 0.000067
0.001 0.0788 0.000100
0.001 0.079 0.000083
0.001 0.0792 0.000000
0.001 0.0794 0.000067
0.001 0.0796 0.000067
0.001 0.0798 0.000083
0.001 0.08 0.000017
0.001 0.0802 0.000067
0.001 0.0804 0.000050
0.001 0.0806 0.000100
0.001 0.0808 0.000050
0.001 0.081 0.000150
0.001 0.0812 0.000117
0.001 0.0814 0.000033
0.001 0.0816 0.000050
0.001 0.0818 0.000000
0.001 0.082 0.000000
0.001 0.0822 0.000050
0.001 0.0824 0.000033
0.001 0.0826 0.000067
0.001 0.0828 0.000033
0.001 0.083 0.000050
0.001 0.0832 0.000067
0.001 0.0834 0.000067
0.001 0.0836 0.000067
0.001 0.0838 0.000100
0.001 0.084 0.000133
0.001 0.0842 0.000050
0.001 0.0844 0.000067
0.001 0.0846 0.000050
0.001 0.0848 0.000083
0.001 0.085 0.000100
0.001 0.0852 0.000150
0.001 0.0854 0.000083
0.001 0.0856 0.000150
0.001 0.0858 0.000117
0.001 0.086 0.000100
0.001 0.0862 0.000067
0.001 0.0864 0.000100
0.001 0.0866 0.000100
0.001 0.0868 0.000183
0.001 0.087 0.000050
0.001 0.0872 0.000083
0.001 0.0874 0.000017
0.001 0.0876 0.000050
0.001 0.0878 0.000033
0.001 0.088 0.000017
0.001 0.0882 0.000000
0.001 0.0884 0.000000
0.001 0.0886 0.000033
0.001 0.0888 0.000033
0.001 0.089 0.000017
0.001 0.0892 0.000017
0.001 0.0894 0.000000
0.001 0.0896 0.000017
0.001 0.0898 0.000000
0.001 0.09 0.000000
0.001 0.0902 0.000033
0.001 0.0904 0.000067
0.001 0.0906 0.000083
0.001 0.0908 0.000000
0.001 0.091 0.000000
0.001 0.0912 0.000017
0.001 0.0914 0.000050
0.001 0.0916 0.000050
0.001 0.0918 0.000100
0.001 0.092 0.000050
0.001 0.0922 0.000033
0.001 0.0924 0.000050
0.001 0.0926 0.000067
0.001 0.0928 0.000067
0.001 0.093 0.000050
0.001 0.0932 0.000050
0.001 0.0934 0.000050
0.001 0.0936 0.000050
0.001 0.0938 0.000050
0.001 0.094 0.000017
0.001 0.0942 0.000017
0.001 0.0944 0.000083
0.001 0.0946 0.000050
0.001 0.0948 0.000067
0.001 0.095 0.000083
0.001 0.0952 0.000267
0.001 0.0954 0.000067
0.001 0.0956 0.000050
0.001 0.0958 0.000050
0.001 0.096 0.000050
0.001 0.0962 0.000000
0.001 0.0964 0.000017
0.001 0.0966 0.000000
0.001 0.0968 0.000067
0.001 0.097 0.000067
0.001 0.0972 0.000100
0.001 0.0974 0.000050
0.001 0.0976 0.000067
0.001 0.0978 0.000000
0.001 0.098 0.000017
0.001 0.0982 0.000050
0.001 0.0984 0.000067
0.001 0.0986 0.000017
0.001 0.0988 0.000017
0.001 0.099 0.000033
0.001 0.0992 0.000017
0.001 0.0994 0.000067
0.001 0.0996 0.000117
0.001 0.0998 0.000233
0.0012 0 0.017133
0.0012 0.0002 0.015767
0.0012 0.0004 0.021800
0.0012 0.0006 0.034800
0.0012 0.0008 0.074733
0.0012 0.001 0.329517
0.0012 0.0012 0.000000
0.0012 0.0014 0.330433
0.0012 0.0016 0.065933
0.0012 0.0018 0.033017
0.0012 0.002 0.020233
0.0012 0.0022 0.012967
0.0012 0.0024 0.011050
0.0012 0.0026 0.008650
0.0012 0.0028 0.006517
0.0012 0.003 0.007817
0.0012 0.0032 0.005583
0.0012 0.0034 0.004667
0.0012 0.0036 0.004350
0.0012 0.0038 0.004417
0.0012 0.004 0.004517
0.0012 0.0042 0.002650
0.0012 0.0044 0.003750
0.0012 0.0046 0.002783
0.0012 0.0048 0.002767
0.0012 0.005 0.002017
0.0012 0.0052 0.001283
0.0012 0.0054 0.001317
0.0012 0.0056 0.001717
0.0012 0.0058 0.006950
0.0012 0.006 0.004483
0.0012 0.0062 0.001433
0.0012 0.0064 0.001533
0.0012 0.0066 0.001683
0.0012 0.0068 0.002233
0.0012 0.007 0.001667
0.0012 0.0072 0.002367
0.0012 0.0074 0.000817
0.0012 0.0076 0.001117
0.0012 0.0078 0.001050
0.0012 0.008 0.001733
0.0012 0.0082 0.004550
0.0012 0.0084 0.001950
0.0012 0.0086 0.000900
0.0012 0.0088 0.000550
0.0012 0.009 0.000650
0.0012 0.0092 0.000633
0.0012 0.0094 0.000617
0.0012 0.0096 0.001300
0.0012 0.0098 0.000533
0.0012 0.01 0.001317
0.0012 0.0102 0.001500
0.0012 0.0104 0.000983
0.0012 0.0106 0.001033
0.0012 0.0108 0.001017
0.0012 0.011 0.000383
0.0012 0.0112 0.000333
0.0012 0.0114 0.000217
0.0012 0.0116 0.000217
0.0012 0.0118 0.000533
0.0012 0.012 0.001733
0.0012 0.0122 0.000817
0.0012 0.0124 0.001150
0.0012 0.0126 0.000517
0.0012 0.0128 0.000683
0.0012 0.013 0.000750
0.0012 0.0132 0.001300
0.0012 0.0134 0.000467
0.0012 0.0136 0.000367
0.0012 0.0138 0.000483
0.0012 0.014 0.000200
0.0012 0.0142 0.000433
0.0012 0.0144 0.000850
0.0012 0.0146 0.000400
0.0012 0.0148 0.001250
0.0012 0.015 0.000633
0.0012 0.0152 0.000900
0.0012 0.0154 0.001000
0.0012 0.0156 0.000367
0.0012 0.0158 0.001067
0.0012 0.016 0.001033
0.0012 0.0162 0.001117
0.0012 0.0164 0.000433
0.0012 0.0166 0.000133
0.0012 0.0168 0.000150
0.0012 0.017 0.000300
0.0012 0.0172 0.000133
0.0012 0.0174 0.000250
0.0012 0.0176 0.000250
0.0012 0.0178 0.000233
0.0012 0.018 0.000167
0.0012 0.0182 0.000217
0.0012 0.0184 0.000167
0.0012 0.0186 0.000183
0.0012 0.0188 0.000167
0.0012 0.019 0.000100
0.0012 0.0192 0.000183
0.0012 0.0194 0.000200
0.0012 0.0196 0.000233
0.0012 0.0198 0.000767
0.0012 0.02 0.000167
0.0012 0.0202 0.000267
0.0012 0.0204 0.000200
0.0012 0.0206 0.000217
0.0012 0.0208 0.000133
0.0012 0.021 0.000217
0.0012 0.0212 0.000350
0.0012 0.0214 0.000783
0.0012 0.0216 0.000150
0.0012 0.0218 0.000333
0.0012 0.022 0.000133
0.0012 0.0222 0.000033
0.0012 0.0224 0.000283
0.0012 0.0226 0.000167
0.0012 0.0228 0.000117
0.0012 0.023 0.000100
0.0012 0.0232 0.000033
0.0012 0.0234 0.000100
0.0012 0.0236 0.000183
0.0012 0.0238 0.000817
0.0012 0.024 0.000333
0.0012 0.0242 0.000167
0.0012 0.0244 0.000150
0.0012 0.0246 0.000450
0.0012 0.0248 0.000200
0.0012 0.025 0.000167
0.0012 0.0252 0.000100
0.0012 0.0254 0.000117
0.0012 0.0256 0.000167
0.0012 0.0258 0.000333
0.0012 0.026 0.000833
0.0012 0.0262 0.000283
0.0012 0.0264 0.000100
0.0012 0.0266 0.000117
0.0012 0.0268 0.000217
0.0012 0.027 0.000883
0.0012 0.0272 0.000800
0.0012 0.0274 0.001517
0.0012 0.0276 0.000400
0.0012 0.0278 0.000200
0.0012 0.028 0.000150
0.0012 0.0282 0.000233
0.0012 0.0284 0.000050
0.0012 0.0286 0.000133
0.0012 0.0288 0.000050
0.0012 0.029 0.000033
0.0012 0.0292 0.000133
0.0012 0.0294 0.000067
0.0012 0.0296 0.000083
0.0012 0.0298 0.000083
0.0012 0.03 0.000133
0.0012 0.0302 0.000217
0.0012 0.0304 0.000183
0.0012 0.0306 0.000150
0.0012 0.0308 0.000183
0.0012 0.031 0.000067
0.0012 0.0312 0.000067
0.0012 0.0314 0.000100
0.0012 0.0316 0.000133
0.0012 0.0318 0.000150
0.0012 0.032 0.000183
0.0012 0.0322 0.000100
0.0012 0.0324 0.000100
0.0012 0.0326 0.000133
0.0012 0.0328 0.000133
0.0012 0.033 0.000150
0.0012 0.0332 0.000150
0.0012 0.0334 0.000167
0.0012 0.0336 0.000083
0.0012 0.0338 0.000033
0.0012 0.034 0.000050
0.0012 0.0342 0.000050
0.0012 0.0344 0.000183
0.0012 0.0346 0.000133
0.0012 0.0348 0.000083
0.0012 0.035 0.000217
0.0012 0.0352 0.000033
0.0012 0.0354 0.000183
0.0012 0.0356 0.000167
0.0012 0.0358 0.000117
0.0012 0.036 0.000117
0.0012 0.0362 0.000183
0.0012 0.0364 0.000533
0.0012 0.0366 0.000250
0.0012 0.0368 0.000133
0.0012 0.037 0.000200
0.0012 0.0372 0.000233
0.0012 0.0374 0.000150
0.0012 0.0376 0.000100
0.0012 0.0378 0.000100
0.0012 0.038 0.000167
0.0012 0.0382 0.000117
0.0012 0.0384 0.000067
0.0012 0.0386 0.000100
0.0012 0.0388 0.000150
0.0012 0.039 0.000150
0.0012 0.0392 0.000117
0.0012 0.0394 0.000567
0.0012 0.0396 0.000350
0.0012 0.0398 0.000283
0.0012 0.04 0.000300
0.0012 0.0402 0.000267
0.0012 0.0404 0.000250
0.0012 0.0406 0.000233
0.0012 0.0408 0.000083
0.0012 0.041 0.000133
0.0012 0.0412 0.000133
0.0012 0.0414 0.000300
0.0012 0.0416 0.000400
0.0012 0.0418 0.001650
0.0012 0.042 0.000450
0.0012 0.0422 0.000150
0.0012 0.0424 0.000117
0.0012 0.0426 0.000083
0.0012 0.0428 0.000083
0.0012 0.043 0.000100
0.0012 0.0432 0.000633
0.0012 0.0434 0.000083
0.0012 0.0436 0.000083
0.0012 0.0438 0.000033
0.0012 0.044 0.000133
0.0012 0.0442 0.000050
0.0012 0.0444 0.000033
0.0012 0.0446 0.000133
0.0012 0.0448 0.000133
0.0012 0.045 0.000133
0.0012 0.0452 0.000133
0.0012 0.0454 0.000200
0.0012 0.0456 0.000150
0.0012 0.0458 0.000083
0.0012 0.046 0.000133
0.0012 0.0462 0.000067
0.0012 0.0464 0.000133
0.0012 0.0466 0.000033
0.0012 0.0468 0.000133
0.0012 0.047 0.000067
0.0012 0.0472 0.000100
0.0012 0.0474 0.000100
0.0012 0.0476 0.000333
0.0012 0.0478 0.000150
0.0012 0.048 0.000033
0.0012 0.0482 0.000083
0.0012 0.0484 0.000167
0.0012 0.0486 0.000217
0.0012 0.0488 0.000067
0.0012 0.049 0.000033
0.0012 0.0492 0.000100
0.0012 0.0494 0.000133
0.0012 0.0496 0.000267
0.0012 0.0498 0.001033
0.0012 0.05 0.000550
0.0012 0.0502 0.000367
0.0012 0.0504 0.000617
0.0012 0.0506 0.000183
0.0012 0.0508 0.000133
0.0012 0.051 0.000100
0.0012 0.0512 0.000050
0.0012 0.0514 0.000283
0.0012 0.0516 0.000050
0.0012 0.0518 0.000133
0.0012 0.052 0.000083
0.0012 0.0522 0.000367
0.0012 0.0524 0.000167
0.0012 0.0526 0.000183
0.0012 0.0528 0.000217
0.0012 0.053 0.000850
0.0012 0.0532 0.000167
0.0012 0.0534 0.000117
0.0012 0.0536 0.000083
0.0012 0.0538 0.000150
0.0012 0.054 0.000200
0.0012 0.0542 0.000250
0.0012 0.0544 0.000117
0.0012 0.0546 0.000333
0.0012 0.0548 0.001083
0.0012 0.055 0.000517
0.0012 0.0552 0.000217
0.0012 0.0554 0.000100
0.0012 0.0556 0.000150
0.0012 0.0558 0.000117
0.0012 0.056 0.000050
0.0012 0.0562 0.000133
0.0012 0.0564 0.000017
0.0012 0.0566 0.000133
0.0012 0.0568 0.000100
0.0012 0.057 0.000100
0.0012 0.0572 0.000167
0.0012 0.0574 0.000133
0.0012 0.0576 0.000150
0.0012 0.0578 0.000150
0.0012 0.058 0.000950
0.0012 0.0582 0.000117
0.0012 0.0584 0.000050
0.0012 0.0586 0.000100
0.0012 0.0588 0.000133
0.0012 0.059 0.000267
0.0012 0.0592 0.000133
0.0012 0.0594 0.000117
0.0012 0.0596 0.000267
0.0012 0.0598 0.000233
0.0012 0.06 0.000200
0.0012 0.0602 0.000133
0.0012 0.0604 0.000100
0.0012 0.0606 0.000067
0.0012 0.0608 0.000183
0.0012 0.061 0.000333
0.0012 0.0612 0.000133
0.0012 0.0614 0.000233
0.0012 0.0616 0.000233
0.0012 0.0618 0.000917
0.0012 0.062 0.000250
0.0012 0.0622 0.000150
0.0012 0.0624 0.000383
0.0012 0.0626 0.000200
0.0012 0.0628 0.000233
0.0012 0.063 0.000333
0.0012 0.0632 0.000133
0.0012 0.0634 0.000633
0.0012 0.0636 0.000067
0.0012 0.0638 0.000617
0.0012 0.064 0.000117
0.0012 0.0642 0.000117
0.0012 0.0644 0.000183
0.0012 0.0646 0.000233
0.0012 0.0648 0.000250
0.0012 0.065 0.000233
0.0012 0.0652 0.000383
0.0012 0.0654 0.000267
0.0012 0.0656 0.000217
0.0012 0.0658 0.000833
0.0012 0.066 0.000267
0.0012 0.0662 0.000150
0.0012 0.0664 0.000100
0.0012 0.0666 0.000167
0.0012 0.0668 0.000317
0.0012 0.067 0.001417
0.0012 0.0672 0.000450
0.0012 0.0674 0.000100
0.0012 0.0676 0.000067
0.0012 0.0678 0.000100
0.0012 0.068 0.000083
0.0012 0.0682 0.000183
0.0012 0.0684 0.000100
0.0012 0.0686 0.000083
0.0012 0.0688 0.000167
0.0012 0.069 0.000250
0.0012 0.0692 0.000050
0.0012 0.0694 0.000117
0.0012 0.0696 0.000117
0.0012 0.0698 0.000133
0.0012 0.07 0.000083
0.0012 0.0702 0.000083
0.0012 0.0704 0.000117
0.0012 0.0706 0.000133
0.0012 0.0708 0.000083
0.0012 0.071 0.000083
0.0012 0.0712 0.000133
0.0012 0.0714 0.000217
0.0012 0.0716 0.000183
0.0012 0.0718 0.000100
0.0012 0.072 0.000650
0.0012 0.0722 0.000183
0.0012 0.0724 0.000317
0.0012 0.0726 0.001150
0.0012 0.0728 0.000383
0.0012 0.073 0.000200
0.0012 0.0732 0.000033
0.0012 0.0734 0.000150
0.0012 0.0736 0.000167
0.0012 0.0738 0.000217
0.0012 0.074 0.000117
0.0012 0.0742 0.000050
0.0012 0.0744 0.000067
0.0012 0.0746 0.000033
0.0012 0.0748 0.000117
0.0012 0.075 0.000067
0.0012 0.0752 0.000067
0.0012 0.0754 0.000333
0.0012 0.0756 0.000350
0.0012 0.0758 0.000333
0.0012 0.076 0.000133
0.0012 0.0762 0.000100
0.0012 0.0764 0.000433
0.0012 0.0766 0.000117
0.0012 0.0768 0.000150
0.0012 0.077 0.000067
0.0012 0.0772 0.000167
0.0012 0.0774 0.000183
0.0012 0.0776 0.000117
0.0012 0.0778 0.000100
0.0012 0.078 0.000050
0.0012 0.0782 0.000083
0.0012 0.0784 0.000017
0.0012 0.0786 0.000033
0.0012 0.0788 0.000000
0.0012 0.079 0.000117
0.0012 0.0792 0.000083
0.0012 0.0794 0.000083
0.0012 0.0796 0.000100
0.0012 0.0798 0.000083
0.0012 0.08 0.000083
0.0012 0.0802 0.000017
0.0012 0.0804 0.000100
0.0012 0.0806 0.000083
0.0012 0.0808 0.000100
0.0012 0.081 0.000133
0.0012 0.0812 0.000100
0.0012 0.0814 0.000083
0.0012 0.0816 0.000033
0.0012 0.0818 0.000017
0.0012 0.082 0.000033
0.0012 0.0822 0.000017
0.0012 0.0824 0.000050
0.0012 0.0826 0.000050
0.0012 0.0828 0.000033
0.0012 0.083 0.000017
0.0012 0.0832 0.000017
0.0012 0.0834 0.000200
0.0012 0.0836 0.001267
0.0012 0.0838 0.000917
0.0012 0.084 0.000167
0.0012 0.0842 0.000067
0.0012 0.0844 0.000067
0.0012 0.0846 0.000283
0.0012 0.0848 0.000167
0.0012 0.085 0.000067
0.0012 0.0852 0.000117
0.0012 0.0854 0.000083
0.0012 0.0856 0.000100
0.0012 0.0858 0.000117
0.0012 0.086 0.000150
0.0012 0.0862 0.000200
0.0012 0.0864 0.000133
0.0012 0.0866 0.000133
0.0012 0.0868 0.000033
0.0012 0.087 0.000033
0.0012 0.0872 0.000050
0.0012 0.0874 0.000033
0.0012 0.0876 0.000033
0.0012 0.0878 0.000017
0.0012 0.088 0.000017
0.0012 0.0882 0.000050
0.0012 0.0884 0.000017
0.0012 0.0886 0.000050
0.0012 0.0888 0.000033
0.0012 0.089 0.000050
0.0012 0.0892 0.000000
0.0012 0.0894 0.000017
0.0012 0.0896 0.000000
0.0012 0.0898 0.000000
0.0012 0.09 0.000000
0.0012 0.0902 0.000000
0.0012 0.0904 0.000033
0.0012 0.0906 0.000017
0.0012 0.0908 0.000000
0.0012 0.091 0.000017
0.0012 0.0912 0.000000
0.0012 0.0914 0.000050
0.0012 0.0916 0.000117
0.0012 0.0918 0.000100
0.0012 0.092 0.000050
0.0012 0.0922 0.000067
0.0012 0.0924 0.000050
0.0012 0.0926 0.000067
0.0012 0.0928 0.000017
0.0012 0.093 0.000067
0.0012 0.0932 0.000033
0.0012 0.0934 0.000017
0.0012 0.0936 0.000033
0.0012 0.0938 0.000017
0.0012 0.094 0.000000
0.0012 0.0942 0.000033
0.0012 0.0944 0.000017
0.0012 0.0946 0.000250
0.0012 0.0948 0.000150
0.0012 0.095 0.000033
0.0012 0.0952 0.000083
0.0012 0.0954 0.000033
0.0012 0.0956 0.000017
0.0012 0.0958 0.000083
0.0012 0.096 0.000017
0.0012 0.0962 0.000017
0.0012 0.0964 0.000050
0.0012 0.0966 0.000067
0.0012 0.0968 0.000083
0.0012 0.097 0.000050
0.0012 0.0972 0.000050
0.0012 0.0974 0.000000
0.0012 0.0976 0.000033
0.0012 0.0978 0.000017
0.0012 0.098 0.000050
0.0012 0.0982 0.000033
0.0012 0.0984 0.000033
0.0012 0.0986 0.000000
0.0012 0.0988 0.000033
0.0012 0.099 0.000000
0.0012 0.0992 0.000083
0.0012 0.0994 0.000100
0.0012 0.0996 0.000417
0.0012 0.0998 0.000200
0.0014 0 0.015617
0.0014 0.0002 0.017817
0.0014 0.0004 0.016933
0.0014 0.0006 0.024083
0.0014 0.0008 0.035417
0.0014 0.001 0.070700
0.0014 0.0012 0.330433
0.0014 0.0014 0.000000
0.0014 0.0016 0.326233
0.0014 0.0018 0.071500
0.0014 0.002 0.032833
0.0014 0.0022 0.018933
0.0014 0.0024 0.015217
0.0014 0.0026 0.010617
0.0014 0.0028 0.011050
0.0014 0.003 0.008000
0.0014 0.0032 0.005450
0.0014 0.0034 0.003883
0.0014 0.0036 0.004567
0.0014 0.0038 0.004383
0.0014 0.004 0.006500
0.0014 0.0042 0.004500
0.0014 0.0044 0.003617
0.0014 0.0046 0.002967
0.0014 0.0048 0.002150
0.0014 0.005 0.002467
0.0014 0.0052 0.004300
0.0014 0.0054 0.002067
0.0014 0.0056 0.001400
0.0014 0.0058 0.002783
0.0014 0.006 0.002950
0.0014 0.0062 0.001350
0.0014 0.0064 0.001033
0.0014 0.0066 0.000783
0.0014 0.0068 0.001317
0.0014 0.007 0.001533
0.0014 0.0072 0.001317
0.0014 0.0074 0.001500
0.0014 0.0076 0.000917
0.0014 0.0078 0.001000
0.0014 0.008 0.000883
0.0014 0.0082 0.001800
0.0014 0.0084 0.003017
0.0014 0.0086 0.001117
0.0014 0.0088 0.001100
0.0014 0.009 0.000817
0.0014 0.0092 0.001583
0.0014 0.0094 0.000667
0.0014 0.0096 0.001050
0.0014 0.0098 0.000867
0.0014 0.01 0.000833
0.0014 0.0102 0.002217
0.0014 0.0104 0.001783
0.0014 0.0106 0.003283
0.0014 0.0108 0.000883
0.0014 0.011 0.000533
0.0014 0.0112 0.000400
0.0014 0.0114 0.000383
0.0014 0.0116 0.000483
0.0014 0.0118 0.000433
0.0014 0.012 0.000483
0.0014 0.0122 0.001067
0.0014 0.0124 0.001267
0.0014 0.0126 0.000700
0.0014 0.0128 0.001517
0.0014 0.013 0.000583
0.0014 0.0132 0.000533
0.0014 0.0134 0.000217
0.0014 0.0136 0.000350
0.0014 0.0138 0.000400
0.0014 0.014 0.000267
0.0014 0.0142 0.000267
0.0014 0.0144 0.000250
0.0014 0.0146 0.000467
0.0014 0.0148 0.000883
0.0014 0.015 0.000383
0.0014 0.0152 0.000417
0.0014 0.0154 0.001050
0.0014 0.0156 0.000450
0.0014 0.0158 0.000400
0.0014 0.016 0.000350
0.0014 0.0162 0.000433
0.0014 0.0164 0.000283
0.0014 0.0166 0.000133
0.0014 0.0168 0.000167
0.0014 0.017 0.000433
0.0014 0.0172 0.000150
0.0014 0.0174 0.000150
0.0014 0.0176 0.000150
0.0014 0.0178 0.000150
0.0014 0.018 0.000217
0.0014 0.0182 0.000167
0.0014 0.0184 0.000650
0.0014 0.0186 0.000300
0.0014 0.0188 0.000133
0.0014 0.019 0.000150
0.0014 0.0192 0.000067
0.0014 0.0194 0.000117
0.0014 0.0196 0.000150
0.0014 0.0198 0.000133
0.0014 0.02 0.000183
0.0014 0.0202 0.000300
0.0014 0.0204 0.000267
0.0014 0.0206 0.000200
0.0014 0.0208 0.000183
0.0014 0.021 0.000117
0.0014 0.0212 0.000167
0.0014 0.0214 0.000333
0.0014 0.0216 0.000167
0.0014 0.0218 0.000183
0.0014 0.022 0.000150
0.0014 0.0222 0.000150
0.0014 0.0224 0.000367
0.0014 0.0226 0.000217
0.0014 0.0228 0.000117
0.0014 0.023 0.000083
0.0014 0.0232 0.000033
0.0014 0.0234 0.000117
0.0014 0.0236 0.000117
0.0014 0.0238 0.000200
0.0014 0.024 0.000300
0.0014 0.0242 0.000200
0.0014 0.0244 0.000033
0.0014 0.0246 0.000117
0.0014 0.0248 0.000317
0.0014 0.025 0.000267
0.0014 0.0252 0.000283
0.0014 0.0254 0.000217
0.0014 0.0256 0.000233
0.0014 0.0258 0.000267
0.0014 0.026 0.000200
0.0014 0.0262 0.000250
0.0014 0.0264 0.000217
0.0014 0.0266 0.000067
0.0014 0.0268 0.000183
0.0014 0.027 0.000250
0.0014 0.0272 0.000983
0.0014 0.0274 0.000400
0.0014 0.0276 0.000150
0.0014 0.0278 0.000117
0.0014 0.028 0.000150
0.0014 0.0282 0.000050
0.0014 0.0284 0.000083
0.0014 0.0286 0.000033
0.0014 0.0288 0.000100
0.0014 0.029 0.000100
0.0014 0.0292 0.000133
0.0014 0.0294 0.000117
0.0014 0.0296 0.000083
0.0014 0.0298 0.000133
0.0014 0.03 0.000117
0.0014 0.0302 0.000083
0.0014 0.0304 0.000083
0.0014 0.0306 0.000117
0.0014 0.0308 0.000067
0.0014 0.031 0.000183
0.0014 0.0312 0.000200
0.0014 0.0314 0.000117
0.0014 0.0316 0.000100
0.0014 0.0318 0.000300
0.0014 0.032 0.000183
0.0014 0.0322 0.000150
0.0014 0.0324 0.000150
0.0014 0.0326 0.000067
0.0014 0.0328 0.000133
0.0014 0.033 0.000183
0.0014 0.0332 0.000250
0.0014 0.0334 0.000300
0.0014 0.0336 0.000567
0.0014 0.0338 0.000183
0.0014 0.034 0.000150
0.0014 0.0342 0.000233
0.0014 0.0344 0.000117
0.0014 0.0346 0.000100
0.0014 0.0348 0.000117
0.0014 0.035 0.000083
0.0014 0.0352 0.000083
0.0014 0.0354 0.000067
0.0014 0.0356 0.000100
0.0014 0.0358 0.000100
0.0014 0.036 0.000133
0.0014 0.0362 0.000117
0.0014 0.0364 0.000133
0.0014 0.0366 0.000167
0.0014 0.0368 0.000167
0.0014 0.037 0.000150
0.0014 0.0372 0.000150
0.0014 0.0374 0.000117
0.0014 0.0376 0.000033
0.0014 0.0378 0.000100
0.0014 0.038 0.000133
0.0014 0.0382 0.000133
0.0014 0.0384 0.000117
0.0014 0.0386 0.000050
0.0014 0.0388 0.000100
0.0014 0.039 0.000117
0.0014 0.0392 0.000150
0.0014 0.0394 0.000167
0.0014 0.0396 0.000217
0.0014 0.0398 0.000150
0.0014 0.04 0.000400
0.0014 0.0402 0.000217
0.0014 0.0404 0.000650
0.0014 0.0406 0.000350
0.0014 0.0408 0.000100
0.0014 0.041 0.000267
0.0014 0.0412 0.000850
0.0014 0.0414 0.001933
0.0014 0.0416 0.000833
0.0014 0.0418 0.002017
0.0014 0.042 0.000383
0.0014 0.0422 0.000100
0.0014 0.0424 0.000167
0.0014 0.0426 0.000133
0.0014 0.0428 0.000050
0.0014 0.043 0.000133
0.0014 0.0432 0.000183
0.0014 0.0434 0.000117
0.0014 0.0436 0.000133
0.0014 0.0438 0.000100
0.0014 0.044 0.000300
0.0014 0.0442 0.000150
0.0014 0.0444 0.000117
0.0014 0.0446 0.000150
0.0014 0.0448 0.000600
0.0014 0.045 0.000183
0.0014 0.0452 0.000083
0.0014 0.0454 0.000217
0.0014 0.0456 0.000233
0.0014 0.0458 0.000150
0.0014 0.046 0.000133
0.0014 0.0462 0.000133
0.0014 0.0464 0.000083
0.0014 0.0466 0.000167
0.0014 0.0468 0.000183
0.0014 0.047 0.000233
0.0014 0.0472 0.000250
0.0014 0.0474 0.000467
0.0014 0.0476 0.001283
0.0014 0.0478 0.000300
0.0014 0.048 0.000267
0.0014 0.0482 0.000150
0.0014 0.0484 0.000233
0.0014 0.0486 0.000233
0.0014 0.0488 0.000133
0.0014 0.049 0.000200
0.0014 0.0492 0.000117
0.0014 0.0494 0.000167
0.0014 0.0496 0.000250
0.0014 0.0498 0.000283
0.0014 0.05 0.000317
0.0014 0.0502 0.000450
0.0014 0.0504 0.000500
0.0014 0.0506 0.000167
0.0014 0.0508 0.000100
0.0014 0.051 0.000067
0.0014 0.0512 0.000150
0.0014 0.0514 0.000483
0.0014 0.0516 0.000100
0.0014 0.0518 0.000100
0.0014 0.052 0.000050
0.0014 0.0522 0.000100
0.0014 0.0524 0.000200
0.0014 0.0526 0.000100
0.0014 0.0528 0.000217
0.0014 0.053 0.000283
0.0014 0.0532 0.000150
0.0014 0.0534 0.000017
0.0014 0.0536 0.000100
0.0014 0.0538 0.000167
0.0014 0.054 0.000233
0.0014 0.0542 0.000183
0.0014 0.0544 0.000117
0.0014 0.0546 0.000217
0.0014 0.0548 0.000550
0.0014 0.055 0.000333
0.0014 0.0552 0.000250
0.0014 0.0554 0.000050
0.0014 0.0556 0.000183
0.0014 0.0558 0.000233
0.0014 0.056 0.000200
0.0014 0.0562 0.000200
0.0014 0.0564 0.000183
0.0014 0.0566 0.000167
0.0014 0.0568 0.000150
0.0014 0.057 0.000200
0.0014 0.0572 0.000683
0.0014 0.0574 0.000217
0.0014 0.0576 0.000117
0.0014 0.0578 0.000117
0.0014 0.058 0.000217
0.0014 0.0582 0.000067
0.0014 0.0584 0.000100
0.0014 0.0586 0.000167
0.0014 0.0588 0.000533
0.0014 0.059 0.001050
0.0014 0.0592 0.000167
0.0014 0.0594 0.000250
0.0014 0.0596 0.000550
0.0014 0.0598 0.000183
0.0014 0.06 0.000217
0.0014 0.0602 0.000283
0.0014 0.0604 0.000167
0.0014 0.0606 0.000317
0.0014 0.0608 0.000317
0.0014 0.061 0.000283
0.0014 0.0612 0.000167
0.0014 0.0614 0.000283
0.0014 0.0616 0.000233
0.0014 0.0618 0.000483
0.0014 0.062 0.000267
0.0014 0.0622 0.000183
0.0014 0.0624 0.000183
0.0014 0.0626 0.000150
0.0014 0.0628 0.000250
0.0014 0.063 0.000133
0.0014 0.0632 0.000150
0.0014 0.0634 0.000200
0.0014 0.0636 0.000283
0.0014 0.0638 0.000183
0.0014 0.064 0.000117
0.0014 0.0642 0.000100
0.0014 0.0644 0.000450
0.0014 0.0646 0.000233
0.0014 0.0648 0.000267
0.0014 0.065 0.000383
0.0014 0.0652 0.000333
0.0014 0.0654 0.000417
0.0014 0.0656 0.000200
0.0014 0.0658 0.000267
0.0014 0.066 0.000183
0.0014 0.0662 0.000150
0.0014 0.0664 0.000117
0.0014 0.0666 0.000183
0.0014 0.0668 0.000300
0.0014 0.067 0.001433
0.0014 0.0672 0.000367
0.0014 0.0674 0.000183
0.0014 0.0676 0.000300
0.0014 0.0678 0.000133
0.0014 0.068 0.000050
0.0014 0.0682 0.000167
0.0014 0.0684 0.000050
0.0014 0.0686 0.000117
0.0014 0.0688 0.000167
0.0014 0.069 0.000983
0.0014 0.0692 0.000283
0.0014 0.0694 0.000117
0.0014 0.0696 0.000117
0.0014 0.0698 0.000150
0.0014 0.07 0.000100
0.0014 0.0702 0.000133
0.0014 0.0704 0.000083
0.0014 0.0706 0.000133
0.0014 0.0708 0.000100
0.0014 0.071 0.000083
0.0014 0.0712 0.000183
0.0014 0.0714 0.000450
0.0014 0.0716 0.000400
0.0014 0.0718 0.000433
0.0014 0.072 0.000517
0.0014 0.0722 0.000133
0.0014 0.0724 0.000200
0.0014 0.0726 0.000467
0.0014 0.0728 0.000183
0.0014 0.073 0.000117
0.0014 0.0732 0.000150
0.0014 0.0734 0.000150
0.0014 0.0736 0.000167
0.0014 0.0738 0.000067
0.0014 0.074 0.000050
0.0014 0.0742 0.000067
0.0014 0.0744 0.000083
0.0014 0.0746 0.000083
0.0014 0.0748 0.000167
0.0014 0.075 0.000167
0.0014 0.0752 0.000183
0.0014 0.0754 0.000400
0.0014 0.0756 0.000783
0.0014 0.0758 0.000200
0.0014 0.076 0.000150
0.0014 0.0762 0.000233
0.0014 0.0764 0.000133
0.0014 0.0766 0.000167
0.0014 0.0768 0.000317
0.0014 0.077 0.000333
0.0014 0.0772 0.000217
0.0014 0.0774 0.000967
0.0014 0.0776 0.000300
0.0014 0.0778 0.000133
0.0014 0.078 0.000083
0.0014 0.0782 0.000067
0.0014 0.0784 0.000000
0.0014 0.0786 0.000033
0.0014 0.0788 0.000050
0.0014 0.079 0.000050
0.0014 0.0792 0.000033
0.0014 0.0794 0.000150
0.0014 0.0796 0.000183
0.0014 0.0798 0.000150
0.0014 0.08 0.000083
0.0014 0.0802 0.000117
0.0014 0.0804 0.000067
0.0014 0.0806 0.000133
0.0014 0.0808 0.000083
0.0014 0.081 0.000117
0.0014 0.0812 0.000067
0.0014 0.0814 0.000033
0.0014 0.0816 0.000050
0.0014 0.0818 0.000050
0.0014 0.082 0.000033
0.0014 0.0822 0.000083
0.0014 0.0824 0.000000
0.0014 0.0826 0.000033
0.0014 0.0828 0.000017
0.0014 0.083 0.000067
0.0014 0.0832 0.000083
0.0014 0.0834 0.000150
0.0014 0.0836 0.000267
0.0014 0.0838 0.000183
0.0014 0.084 0.000067
0.0014 0.0842 0.000067
0.0014 0.0844 0.000133
0.0014 0.0846 0.000217
0.0014 0.0848 0.000017
0.0014 0.085 0.000083
0.0014 0.0852 0.000067
0.0014 0.0854 0.000083
0.0014 0.0856 0.000083
0.0014 0.0858 0.000183
0.0014 0.086 0.000317
0.0014 0.0862 0.000183
0.0014 0.0864 0.000350
0.0014 0.0866 0.000133
0.0014 0.0868 0.000033
0.0014 0.087 0.000033
0.0014 0.0872 0.000050
0.0014 0.0874 0.000017
0.0014 0.0876 0.000050
0.0014 0.0878 0.000033
0.0014 0.088 0.000000
0.0014 0.0882 0.000017
0.0014 0.0884 0.000017
0.0014 0.0886 0.000017
0.0014 0.0888 0.000017
0.0014 0.089 0.000033
0.0014 0.0892 0.000033
0.0014 0.0894 0.000033
0.0014 0.0896 0.000017
0.0014 0.0898 0.000033
0.0014 0.09 0.000067
0.0014 0.0902 0.000050
0.0014 0.0904 0.000000
0.0014 0.0906 0.000000
0.0014 0.0908 0.000000
0.0014 0.091 0.000000
0.0014 0.0912 0.000000
0.0014 0.0914 0.000050
0.0014 0.0916 0.000033
0.0014 0.0918 0.000150
0.0014 0.092 0.000033
0.0014 0.0922 0.000033
0.0014 0.0924 0.000033
0.0014 0.0926 0.000000
0.0014 0.0928 0.000017
0.0014 0.093 0.000017
0.0014 0.0932 0.000033
0.0014 0.0934 0.000017
0.0014 0.0936 0.000033
0.0014 0.0938 0.000000
0.0014 0.094 0.000033
0.0014 0.0942 0.000017
0.0014 0.0944 0.000033
0.0014 0.0946 0.000100
0.0014 0.0948 0.000083
0.0014 0.095 0.000050
0.0014 0.0952 0.000050
0.0014 0.0954 0.000067
0.0014 0.0956 0.000017
0.0014 0.0958 0.000050
0.0014 0.096 0.000067
0.0014 0.0962 0.000033
0.0014 0.0964 0.000067
0.0014 0.0966 0.000017
0.0014 0.0968 0.000000
0.0014 0.097 0.000033
0.0014 0.0972 0.000033
0.0014 0.0974 0.000000
0.0014 0.0976 0.000033
0.0014 0.0978 0.000033
0.0014 0.098 0.000017
0.0014 0.0982 0.000067
0.0014 0.0984 0.000050
0.0014 0.0986 0.000033
0.0014 0.0988 0.000100
0.0014 0.099 0.000067
0.0014 0.0992 0.000033
0.0014 0.0994 0.000117
0.0014 0.0996 0.000117
0.0014 0.0998 0.000233
0.0016 0 0.006083
0.0016 0.0002 0.009117
0.0016 0.0004 0.013867
0.0016 0.0006 0.020483
0.0016 0.0008 0.018283
0.0016 0.001 0.023167
0.0016 0.0012 0.065933
0.0016 0.0014 0.326233
0.0016 0.0016 0.000000
0.0016 0.0018 0.328683
0.0016 0.002 0.070700
0.0016 0.0022 0.032317
0.0016 0.0024 0.018617
0.0016 0.0026 0.015600
0.0016 0.0028 0.020933
0.0016 0.003 0.011250
0.0016 0.0032 0.008817
0.0016 0.0034 0.006033
0.0016 0.0036 0.005950
0.0016 0.0038 0.004267
0.0016 0.004 0.005133
0.0016 0.0042 0.005083
0.0016 0.0044 0.004567
0.0016 0.0046 0.004050
0.0016 0.0048 0.002717
0.0016 0.005 0.003333
0.0016 0.0052 0.003950
0.0016 0.0054 0.001467
0.0016 0.0056 0.002050
0.0016 0.0058 0.007617
0.0016 0.006 0.003933
0.0016 0.0062 0.002867
0.0016 0.0064 0.001150
0.0016 0.0066 0.002250
0.0016 0.0068 0.001333
0.0016 0.007 0.001083
0.0016 0.0072 0.002650
0.0016 0.0074 0.003067
0.0016 0.0076 0.001433
0.0016 0.0078 0.002250
0.0016 0.008 0.001000
0.0016 0.0082 0.000867
0.0016 0.0084 0.000717
0.0016 0.0086 0.000933
0.0016 0.0088 0.002400
0.0016 0.009 0.001017
0.0016 0.0092 0.002433
0.0016 0.0094 0.000817
0.0016 0.0096 0.000600
0.0016 0.0098 0.000617
0.0016 0.01 0.001183
0.0016 0.0102 0.002500
0.0016 0.0104 0.001733
0.0016 0.0106 0.002317
0.0016 0.0108 0.000833
0.0016 0.011 0.000417
0.0016 0.0112 0.000633
0.0016 0.0114 0.000533
0.0016 0.0116 0.000467
0.0016 0.0118 0.000500
0.0016 0.012 0.000383
0.0016 0.0122 0.000783
0.0016 0.0124 0.002050
0.0016 0.0126 0.000900
0.0016 0.0128 0.000467
0.0016 0.013 0.000550
0.0016 0.0132 0.000367
0.0016 0.0134 0.000300
0.0016 0.0136 0.000350
0.0016 0.0138 0.000383
0.0016 0.014 0.000333
0.0016 0.0142 0.000450
0.0016 0.0144 0.000183
0.0016 0.0146 0.000167
0.0016 0.0148 0.000367
0.0016 0.015 0.000250
0.0016 0.0152 0.000517
0.0016 0.0154 0.000567
0.0016 0.0156 0.000267
0.0016 0.0158 0.000217
0.0016 0.016 0.000267
0.0016 0.0162 0.001133
0.0016 0.0164 0.000250
0.0016 0.0166 0.000300
0.0016 0.0168 0.000583
0.0016 0.017 0.001700
0.0016 0.0172 0.000250
0.0016 0.0174 0.000117
0.0016 0.0176 0.000133
0.0016 0.0178 0.000200
0.0016 0.018 0.000083
0.0016 0.0182 0.000067
0.0016 0.0184 0.000183
0.0016 0.0186 0.000100
0.0016 0.0188 0.000083
0.0016 0.019 0.000250
0.0016 0.0192 0.000133
0.0016 0.0194 0.000233
0.0016 0.0196 0.000183
0.0016 0.0198 0.000133
0.0016 0.02 0.000183
0.0016 0.0202 0.000217
0.0016 0.0204 0.000200
0.0016 0.0206 0.000283
0.0016 0.0208 0.000217
0.0016 0.021 0.000117
0.0016 0.0212 0.000217
0.0016 0.0214 0.000083
0.0016 0.0216 0.000167
0.0016 0.0218 0.000167
0.0016 0.022 0.000133
0.0016 0.0222 0.000317
0.0016 0.0224 0.001850
0.0016 0.0226 0.000233
0.0016 0.0228 0.000133
0.0016 0.023 0.000083
0.0016 0.0232 0.000133
0.0016 0.0234 0.000033
0.0016 0.0236 0.000133
0.0016 0.0238 0.000200
0.0016 0.024 0.000217
0.0016 0.0242 0.000250
0.0016 0.0244 0.000117
0.0016 0.0246 0.000217
0.0016 0.0248 0.000500
0.0016 0.025 0.000383
0.0016 0.0252 0.000283
0.0016 0.0254 0.000167
0.0016 0.0256 0.000167
0.0016 0.0258 0.000117
0.0016 0.026 0.000117
0.0016 0.0262 0.000283
0.0016 0.0264 0.000250
0.0016 0.0266 0.000233
0.0016 0.0268 0.000200
0.0016 0.027 0.000150
0.0016 0.0272 0.000367
0.0016 0.0274 0.000250
0.0016 0.0276 0.000200
0.0016 0.0278 0.000067
0.0016 0.028 0.000133
0.0016 0.0282 0.000083
0.0016 0.0284 0.000033
0.0016 0.0286 0.000150
0.0016 0.0288 0.000117
0.0016 0.029 0.000100
0.0016 0.0292 0.000100
0.0016 0.0294 0.000133
0.0016 0.0296 0.000150
0.0016 0.0298 0.000083
0.0016 0.03 0.000067
0.0016 0.0302 0.000017
0.0016 0.0304 0.000067
0.0016 0.0306 0.000033
0.0016 0.0308 0.000150
0.0016 0.031 0.000183
0.0016 0.0312 0.000200
0.0016 0.0314 0.000067
0.0016 0.0316 0.000300
0.0016 0.0318 0.001483
0.0016 0.032 0.000333
0.0016 0.0322 0.000050
0.0016 0.0324 0.000067
0.0016 0.0326 0.000167
0.0016 0.0328 0.000183
0.0016 0.033 0.000267
0.0016 0.0332 0.000300
0.0016 0.0334 0.001400
0.0016 0.0336 0.000283
0.0016 0.0338 0.000083
0.0016 0.034 0.000050
0.0016 0.0342 0.000167
0.0016 0.0344 0.000067
0.0016 0.0346 0.000017
0.0016 0.0348 0.000133
0.0016 0.035 0.000133
0.0016 0.0352 0.000217
0.0016 0.0354 0.000300
0.0016 0.0356 0.000067
0.0016 0.0358 0.000067
0.0016 0.036 0.000200
0.0016 0.0362 0.000133
0.0016 0.0364 0.000233
0.0016 0.0366 0.000100
0.0016 0.0368 0.000217
0.0016 0.037 0.000217
0.0016 0.0372 0.000150
0.0016 0.0374 0.000100
0.0016 0.0376 0.000083
0.0016 0.0378 0.000133
0.0016 0.038 0.000083
0.0016 0.0382 0.000133
0.0016 0.0384 0.000083
0.0016 0.0386 0.000217
0.0016 0.0388 0.000183
0.0016 0.039 0.000217
0.0016 0.0392 0.000233
0.0016 0.0394 0.000067
0.0016 0.0396 0.000317
0.0016 0.0398 0.000267
0.0016 0.04 0.001433
0.0016 0.0402 0.000400
0.0016 0.0404 0.000283
0.0016 0.0406 0.000167
0.0016 0.0408 0.000200
0.0016 0.041 0.000400
0.0016 0.0412 0.002317
0.0016 0.0414 0.001033
0.0016 0.0416 0.000400
0.0016 0.0418 0.000600
0.0016 0.042 0.000217
0.0016 0.0422 0.000167
0.0016 0.0424 0.000217
0.0016 0.0426 0.000133
0.0016 0.0428 0.000033
0.0016 0.043 0.000083
0.0016 0.0432 0.000233
0.0016 0.0434 0.000167
0.0016 0.0436 0.000083
0.0016 0.0438 0.000533
0.0016 0.044 0.001567
0.0016 0.0442 0.000283
0.0016 0.0444 0.000117
0.0016 0.0446 0.000133
0.0016 0.0448 0.000267
0.0016 0.045 0.000133
0.0016 0.0452 0.000050
0.0016 0.0454 0.000067
0.0016 0.0456 0.000283
0.0016 0.0458 0.000067
0.0016 0.046 0.000083
0.0016 0.0462 0.000067
0.0016 0.0464 0.000133
0.0016 0.0466 0.000183
0.0016 0.0468 0.000167
0.0016 0.047 0.000150
0.0016 0.0472 0.000100
0.0016 0.0474 0.000200
0.0016 0.0476 0.000450
0.0016 0.0478 0.000333
0.0016 0.048 0.000083
0.0016 0.0482 0.000050
0.0016 0.0484 0.000200
0.0016 0.0486 0.000217
0.0016 0.0488 0.000150
0.0016 0.049 0.000100
0.0016 0.0492 0.000100
0.0016 0.0494 0.000233
0.0016 0.0496 0.000083
0.0016 0.0498 0.000200
0.0016 0.05 0.000233
0.0016 0.0502 0.000383
0.0016 0.0504 0.001833
0.0016 0.0506 0.000433
0.0016 0.0508 0.000133
0.0016 0.051 0.000167
0.0016 0.0512 0.000033
0.0016 0.0514 0.000100
0.0016 0.0516 0.000050
0.0016 0.0518 0.000083
0.0016 0.052 0.000067
0.0016 0.0522 0.000133
0.0016 0.0524 0.000117
0.0016 0.0526 0.000217
0.0016 0.0528 0.000267
0.0016 0.053 0.000150
0.0016 0.0532 0.000300
0.0016 0.0534 0.000250
0.0016 0.0536 0.000183
0.0016 0.0538 0.000133
0.0016 0.054 0.000133
0.0016 0.0542 0.000300
0.0016 0.0544 0.000150
0.0016 0.0546 0.000183
0.0016 0.0548 0.000217
0.0016 0.055 0.000200
0.0016 0.0552 0.000117
0.0016 0.0554 0.000117
0.0016 0.0556 0.000217
0.0016 0.0558 0.000200
0.0016 0.056 0.000317
0.0016 0.0562 0.001000
0.0016 0.0564 0.000367
0.0016 0.0566 0.000167
0.0016 0.0568 0.000233
0.0016 0.057 0.000150
0.0016 0.0572 0.000200
0.0016 0.0574 0.000167
0.0016 0.0576 0.000133
0.0016 0.0578 0.000117
0.0016 0.058 0.000150
0.0016 0.0582 0.000033
0.0016 0.0584 0.000050
0.0016 0.0586 0.000200
0.0016 0.0588 0.000050
0.0016 0.059 0.000333
0.0016 0.0592 0.000167
0.0016 0.0594 0.000600
0.0016 0.0596 0.003833
0.0016 0.0598 0.000733
0.0016 0.06 0.000150
0.0016 0.0602 0.000283
0.0016 0.0604 0.000317
0.0016 0.0606 0.000200
0.0016 0.0608 0.000333
0.0016 0.061 0.000217
0.0016 0.0612 0.000217
0.0016 0.0614 0.000300
0.0016 0.0616 0.000683
0.0016 0.0618 0.002300
0.0016 0.062 0.000483
0.0016 0.0622 0.000233
0.0016 0.0624 0.000250
0.0016 0.0626 0.000250
0.0016 0.0628 0.000150
0.0016 0.063 0.000150
0.0016 0.0632 0.000083
0.0016 0.0634 0.000117
0.0016 0.0636 0.000083
0.0016 0.0638 0.000117
0.0016 0.064 0.000250
0.0016 0.0642 0.000217
0.0016 0.0644 0.001633
0.0016 0.0646 0.000583
0.0016 0.0648 0.000600
0.0016 0.065 0.002233
0.0016 0.0652 0.000333
0.0016 0.0654 0.000400
0.0016 0.0656 0.000267
0.0016 0.0658 0.000183
0.0016 0.066 0.000033
0.0016 0.0662 0.000083
0.0016 0.0664 0.000100
0.0016 0.0666 0.000133
0.0016 0.0668 0.000150
0.0016 0.067 0.000267
0.0016 0.0672 0.000250
0.0016 0.0674 0.000100
0.0016 0.0676 0.000200
0.0016 0.0678 0.000083
0.0016 0.068 0.000100
0.0016 0.0682 0.000067
0.0016 0.0684 0.000067
0.0016 0.0686 0.000117
0.0016 0.0688 0.000117
0.0016 0.069 0.000233
0.0016 0.0692 0.000050
0.0016 0.0694 0.000033
0.0016 0.0696 0.000067
0.0016 0.0698 0.000067
0.0016 0.07 0.000067
0.0016 0.0702 0.000100
0.0016 0.0704 0.000167
0.0016 0.0706 0.000183
0.0016 0.0708 0.000167
0.0016 0.071 0.000100
0.0016 0.0712 0.000217
0.0016 0.0714 0.000267
0.0016 0.0716 0.000367
0.0016 0.0718 0.002017
0.0016 0.072 0.000667
0.0016 0.0722 0.000350
0.0016 0.0724 0.000167
0.0016 0.0726 0.000117
0.0016 0.0728 0.000133
0.0016 0.073 0.000100
0.0016 0.0732 0.000133
0.0016 0.0734 0.000167
0.0016 0.0736 0.000100
0.0016 0.0738 0.000100
0.0016 0.074 0.000033
0.0016 0.0742 0.000017
0.0016 0.0744 0.000017
0.0016 0.0746 0.000067
0.0016 0.0748 0.000200
0.0016 0.075 0.000083
0.0016 0.0752 0.000083
0.0016 0.0754 0.000100
0.0016 0.0756 0.000083
0.0016 0.0758 0.000150
0.0016 0.076 0.000117
0.0016 0.0762 0.000900
0.0016 0.0764 0.000400
0.0016 0.0766 0.000183
0.0016 0.0768 0.000183
0.0016 0.077 0.000150
0.0016 0.0772 0.000083
0.0016 0.0774 0.000117
0.0016 0.0776 0.000133
0.0016 0.0778 0.000067
0.0016 0.078 0.000150
0.0016 0.0782 0.000083
0.0016 0.0784 0.000083
0.0016 0.0786 0.000050
0.0016 0.0788 0.000083
0.0016 0.079 0.000150
0.0016 0.0792 0.000167
0.0016 0.0794 0.000217
0.0016 0.0796 0.000217
0.0016 0.0798 0.000217
0.0016 0.08 0.000083
0.0016 0.0802 0.000133
0.0016 0.0804 0.000083
0.0016 0.0806 0.000083
0.0016 0.0808 0.000067
0.0016 0.081 0.000033
0.0016 0.0812 0.000117
0.0016 0.0814 0.000100
0.0016 0.0816 0.000050
0.0016 0.0818 0.000017
0.0016 0.082 0.000050
0.0016 0.0822 0.000033
0.0016 0.0824 0.000033
0.0016 0.0826 0.000017
0.0016 0.0828 0.000017
0.0016 0.083 0.000050
0.0016 0.0832 0.000083
0.0016 0.0834 0.000117
0.0016 0.0836 0.000200
0.0016 0.0838 0.000050
0.0016 0.084 0.000050
0.0016 0.0842 0.000083
0.0016 0.0844 0.000083
0.0016 0.0846 0.000100
0.0016 0.0848 0.000033
0.0016 0.085 0.000050
0.0016 0.0852 0.000033
0.0016 0.0854 0.000067
0.0016 0.0856 0.000150
0.0016 0.0858 0.000367
0.0016 0.086 0.001917
0.0016 0.0862 0.000583
0.0016 0.0864 0.001367
0.0016 0.0866 0.000267
0.0016 0.0868 0.000100
0.0016 0.087 0.000133
0.0016 0.0872 0.000083
0.0016 0.0874 0.000050
0.0016 0.0876 0.000017
0.0016 0.0878 0.000050
0.0016 0.088 0.000033
0.0016 0.0882 0.000017
0.0016 0.0884 0.000067
0.0016 0.0886 0.000017
0.0016 0.0888 0.000017
0.0016 0.089 0.000017
0.0016 0.0892 0.000067
0.0016 0.0894 0.000033
0.0016 0.0896 0.000017
0.0016 0.0898 0.000033
0.0016 0.09 0.000033
0.0016 0.0902 0.000083
0.0016 0.0904 0.000017
0.0016 0.0906 0.000017
0.0016 0.0908 0.000017
0.0016 0.091 0.000000
0.0016 0.0912 0.000000
0.0016 0.0914 0.000017
0.0016 0.0916 0.000033
0.0016 0.0918 0.000017
0.0016 0.092 0.000083
0.0016 0.0922 0.000050
0.0016 0.0924 0.000033
0.0016 0.0926 0.000000
0.0016 0.0928 0.000033
0.0016 0.093 0.000017
0.0016 0.0932 0.000033
0.0016 0.0934 0.000017
0.0016 0.0936 0.000033
0.0016 0.0938 0.000033
0.0016 0.094 0.000050
0.0016 0.0942 0.000050
0.0016 0.0944 0.000067
0.0016 0.0946 0.000617
0.0016 0.0948 0.000133
0.0016 0.095 0.000000
0.0016 0.0952 0.000050
0.0016 0.0954 0.000050
0.0016 0.0956 0.000117
0.0016 0.0958 0.000067
0.0016 0.096 0.000067
0.0016 0.0962 0.000033
0.0016 0.0964 0.000000
0.0016 0.0966 0.000067
0.0016 0.0968 0.000033
0.0016 0.097 0.000033
0.0016 0.0972 0.000000
0.0016 0.0974 0.000000
0.0016 0.0976 0.000033
0.0016 0.0978 0.000017
0.0016 0.098 0.000050
0.0016 0.0982 0.000117
0.0016 0.0984 0.000017
0.0016 0.0986 0.000083
0.0016 0.0988 0.000083
0.0016 0.099 0.000133
0.0016 0.0992 0.000150
0.0016 0.0994 0.000067
0.0016 0.0996 0.000067
0.0016 0.0998 0.000150
0.0018 0 0.009400
0.0018 0.0002 0.010017
0.0018 0.0004 0.009083
0.0018 0.0006 0.013933
0.0018 0.0008 0.014550
0.0018 0.001 0.020250
0.0018 0.0012 0.033017
0.0018 0.0014 0.071500
0.0018 0.0016 0.328683
0.0018 0.0018 0.000000
0.0018 0.002 0.334483
0.0018 0.0022 0.075033
0.0018 0.0024 0.031483
0.0018 0.0026 0.025167
0.0018 0.0028 0.019250
0.0018 0.003 0.014933
0.0018 0.0032 0.009733
0.0018 0.0034 0.008883
0.0018 0.0036 0.007300
0.0018 0.0038 0.005950
0.0018 0.004 0.006000
0.0018 0.0042 0.006700
0.0018 0.0044 0.003733
0.0018 0.0046 0.003883
0.0018 0.0048 0.002667
0.0018 0.005 0.004267
0.0018 0.0052 0.003967
0.0018 0.0054 0.001617
0.0018 0.0056 0.001933
0.0018 0.0058 0.002900
0.0018 0.006 0.001500
0.0018 0.0062 0.001833
0.0018 0.0064 0.001500
0.0018 0.0066 0.002550
0.0018 0.0068 0.001233
0.0018 0.007 0.001133
0.0018 0.0072 0.001233
0.0018 0.0074 0.001100
0.0018 0.0076 0.001483
0.0018 0.0078 0.001900
0.0018 0.008 0.000867
0.0018 0.0082 0.000850
0.0018 0.0084 0.000733
0.0018 0.0086 0.000600
0.0018 0.0088 0.000967
0.0018 0.009 0.001967
0.0018 0.0092 0.001233
0.0018 0.0094 0.000817
0.0018 0.0096 0.000767
0.0018 0.0098 0.001683
0.0018 0.01 0.001817
0.0018 0.0102 0.002533
0.0018 0.0104 0.001217
0.0018 0.0106 0.002217
0.0018 0.0108 0.001683
0.0018 0.011 0.001100
0.0018 0.0112 0.002033
0.0018 0.0114 0.001800
0.0018 0.0116 0.000700
0.0018 0.0118 0.000517
0.0018 0.012 0.000533
0.0018 0.0122 0.000500
0.0018 0.0124 0.001350
0.0018 0.0126 0.001933
0.0018 0.0128 0.001250
0.0018 0.013 0.001200
0.0018 0.0132 0.000517
0.0018 0.0134 0.000417
0.0018 0.0136 0.000267
0.0018 0.0138 0.000767
0.0018 0.014 0.000550
0.0018 0.0142 0.000583
0.0018 0.0144 0.000867
0.0018 0.0146 0.000317
0.0018 0.0148 0.000350
0.0018 0.015 0.000317
0.0018 0.0152 0.000283
0.0018 0.0154 0.001050
0.0018 0.0156 0.000433
0.0018 0.0158 0.000450
0.0018 0.016 0.000617
0.0018 0.0162 0.000500
0.0018 0.0164 0.000300
0.0018 0.0166 0.000383
0.0018 0.0168 0.000400
0.0018 0.017 0.000517
0.0018 0.0172 0.000717
0.0018 0.0174 0.000333
0.0018 0.0176 0.000250
0.0018 0.0178 0.000067
0.0018 0.018 0.000067
0.0018 0.0182 0.000083
0.0018 0.0184 0.000100
0.0018 0.0186 0.000150
0.0018 0.0188 0.000150
0.0018 0.019 0.000633
0.0018 0.0192 0.000317
0.0018 0.0194 0.000733
0.0018 0.0196 0.000267
0.0018 0.0198 0.000233
0.0018 0.02 0.000233
0.0018 0.0202 0.000700
0.0018 0.0204 0.000583
0.0018 0.0206 0.000933
0.0018 0.0208 0.000150
0.0018 0.021 0.000200
0.0018 0.0212 0.000383
0.0018 0.0214 0.000250
0.0018 0.0216 0.000567
0.0018 0.0218 0.000500
0.0018 0.022 0.001250
0.0018 0.0222 0.000650
0.0018 0.0224 0.000750
0.0018 0.0226 0.000217
0.0018 0.0228 0.000100
0.0018 0.023 0.000133
0.0018 0.0232 0.000183
0.0018 0.0234 0.000217
0.0018 0.0236 0.000300
0.0018 0.0238 0.000633
0.0018 0.024 0.001283
0.0018 0.0242 0.000267
0.0018 0.0244 0.000100
0.0018 0.0246 0.000333
0.0018 0.0248 0.001083
0.0018 0.025 0.000950
0.0018 0.0252 0.000867
0.0018 0.0254 0.000483
0.0018 0.0256 0.000183
0.0018 0.0258 0.000133
0.0018 0.026 0.000150
0.0018 0.0262 0.000233
0.0018 0.0264 0.000983
0.0018 0.0266 0.000333
0.0018 0.0268 0.000333
0.0018 0.027 0.000217
0.0018 0.0272 0.000100
0.0018 0.0274 0.000150
0.0018 0.0276 0.000117
0.0018 0.0278 0.000067
0.0018 0.028 0.000117
0.0018 0.0282 0.000150
0.0018 0.0284 0.000133
0.0018 0.0286 0.000133
0.0018 0.0288 0.000150
0.0018 0.029 0.000183
0.0018 0.0292 0.000067
0.0018 0.0294 0.000200
0.0018 0.0296 0.000150
0.0018 0.0298 0.000133
0.0018 0.03 0.000150
0.0018 0.0302 0.000083
0.0018 0.0304 0.000117
0.0018 0.0306 0.000050
0.0018 0.0308 0.000100
0.0018 0.031 0.000183
0.0018 0.0312 0.000233
0.0018 0.0314 0.000167
0.0018 0.0316 0.000133
0.0018 0.0318 0.000467
0.0018 0.032 0.000317
0.0018 0.0322 0.000067
0.0018 0.0324 0.000083
0.0018 0.0326 0.000300
0.0018 0.0328 0.000800
0.0018 0.033 0.001000
0.0018 0.0332 0.000217
0.0018 0.0334 0.000167
0.0018 0.0336 0.000133
0.0018 0.0338 0.000183
0.0018 0.034 0.000133
0.0018 0.0342 0.000100
0.0018 0.0344 0.000067
0.0018 0.0346 0.000067
0.0018 0.0348 0.000100
0.0018 0.035 0.000133
0.0018 0.0352 0.000150
0.0018 0.0354 0.000150
0.0018 0.0356 0.000050
0.0018 0.0358 0.000083
0.0018 0.036 0.000167
0.0018 0.0362 0.000133
0.0018 0.0364 0.000217
0.0018 0.0366 0.000050
0.0018 0.0368 0.000183
0.0018 0.037 0.000217
0.0018 0.0372 0.000133
0.0018 0.0374 0.000067
0.0018 0.0376 0.000050
0.0018 0.0378 0.000033
0.0018 0.038 0.000133
0.0018 0.0382 0.000067
0.0018 0.0384 0.000350
0.0018 0.0386 0.000083
0.0018 0.0388 0.000117
0.0018 0.039 0.000100
0.0018 0.0392 0.000050
0.0018 0.0394 0.000067
0.0018 0.0396 0.000233
0.0018 0.0398 0.000367
0.0018 0.04 0.000333
0.0018 0.0402 0.000183
0.0018 0.0404 0.000200
0.0018 0.0406 0.000217
0.0018 0.0408 0.000250
0.0018 0.041 0.000167
0.0018 0.0412 0.000433
0.0018 0.0414 0.000333
0.0018 0.0416 0.000833
0.0018 0.0418 0.000317
0.0018 0.042 0.000283
0.0018 0.0422 0.000283
0.0018 0.0424 0.000367
0.0018 0.0426 0.000567
0.0018 0.0428 0.000133
0.0018 0.043 0.000117
0.0018 0.0432 0.000200
0.0018 0.0434 0.000117
0.0018 0.0436 0.000100
0.0018 0.0438 0.000600
0.0018 0.044 0.000717
0.0018 0.0442 0.000700
0.0018 0.0444 0.000250
0.0018 0.0446 0.000117
0.0018 0.0448 0.000183
0.0018 0.045 0.000133
0.0018 0.0452 0.000233
0.0018 0.0454 0.000083
0.0018 0.0456 0.000067
0.0018 0.0458 0.000083
0.0018 0.046 0.000000
0.0018 0.0462 0.000083
0.0018 0.0464 0.000183
0.0018 0.0466 0.000150
0.0018 0.0468 0.000150
0.0018 0.047 0.000133
0.0018 0.0472 0.000017
0.0018 0.0474 0.000167
0.0018 0.0476 0.000583
0.0018 0.0478 0.000200
0.0018 0.048 0.000033
0.0018 0.0482 0.000150
0.0018 0.0484 0.000150
0.0018 0.0486 0.000150
0.0018 0.0488 0.000400
0.0018 0.049 0.000200
0.0018 0.0492 0.000083
0.0018 0.0494 0.000150
0.0018 0.0496 0.000100
0.0018 0.0498 0.000133
0.0018 0.05 0.000133
0.0018 0.0502 0.000250
0.0018 0.0504 0.000750
0.0018 0.0506 0.000233
0.0018 0.0508 0.000200
0.0018 0.051 0.000133
0.0018 0.0512 0.000067
0.0018 0.0514 0.000217
0.0018 0.0516 0.000100
0.0018 0.0518 0.000033
0.0018 0.052 0.000067
0.0018 0.0522 0.000167
0.0018 0.0524 0.000133
0.0018 0.0526 0.000317
0.0018 0.0528 0.000683
0.0018 0.053 0.000283
0.0018 0.0532 0.001067
0.0018 0.0534 0.000250
0.0018 0.0536 0.000100
0.0018 0.0538 0.000300
0.0018 0.054 0.000550
0.0018 0.0542 0.000200
0.0018 0.0544 0.000183
0.0018 0.0546 0.000250
0.0018 0.0548 0.000217
0.0018 0.055 0.000867
0.0018 0.0552 0.000250
0.0018 0.0554 0.000150
0.0018 0.0556 0.000200
0.0018 0.0558 0.000117
0.0018 0.056 0.000133
0.0018 0.0562 0.000400
0.0018 0.0564 0.000617
0.0018 0.0566 0.000200
0.0018 0.0568 0.000867
0.0018 0.057 0.000333
0.0018 0.0572 0.000183
0.0018 0.0574 0.000150
0.0018 0.0576 0.000133
0.0018 0.0578 0.000250
0.0018 0.058 0.000100
0.0018 0.0582 0.000067
0.0018 0.0584 0.000050
0.0018 0.0586 0.000117
0.0018 0.0588 0.000117
0.0018 0.059 0.000433
0.0018 0.0592 0.000233
0.0018 0.0594 0.000217
0.0018 0.0596 0.000883
0.0018 0.0598 0.000417
0.0018 0.06 0.000367
0.0018 0.0602 0.000200
0.0018 0.0604 0.000200
0.0018 0.0606 0.000167
0.0018 0.0608 0.000533
0.0018 0.061 0.000267
0.0018 0.0612 0.000183
0.0018 0.0614 0.000133
0.0018 0.0616 0.000250
0.0018 0.0618 0.000417
0.0018 0.062 0.000183
0.0018 0.0622 0.000467
0.0018 0.0624 0.000550
0.0018 0.0626 0.000467
0.0018 0.0628 0.000333
0.0018 0.063 0.000083
0.0018 0.0632 0.000067
0.0018 0.0634 0.000033
0.0018 0.0636 0.000183
0.0018 0.0638 0.000200
0.0018 0.064 0.000167
0.0018 0.0642 0.000167
0.0018 0.0644 0.000600
0.0018 0.0646 0.001383
0.0018 0.0648 0.000733
0.0018 0.065 0.000567
0.0018 0.0652 0.000283
0.0018 0.0654 0.000217
0.0018 0.0656 0.000183
0.0018 0.0658 0.000067
0.0018 0.066 0.000083
0.0018 0.0662 0.000050
0.0018 0.0664 0.000100
0.0018 0.0666 0.000067
0.0018 0.0668 0.000033
0.0018 0.067 0.000067
0.0018 0.0672 0.000033
0.0018 0.0674 0.000250
0.0018 0.0676 0.000300
0.0018 0.0678 0.000367
0.0018 0.068 0.000033
0.0018 0.0682 0.000050
0.0018 0.0684 0.000067
0.0018 0.0686 0.000100
0.0018 0.0688 0.000117
0.0018 0.069 0.000183
0.0018 0.0692 0.000333
0.0018 0.0694 0.000200
0.0018 0.0696 0.000100
0.0018 0.0698 0.000100
0.0018 0.07 0.000050
0.0018 0.0702 0.000150
0.0018 0.0704 0.000200
0.0018 0.0706 0.000067
0.0018 0.0708 0.000133
0.0018 0.071 0.000017
0.0018 0.0712 0.000050
0.0018 0.0714 0.000083
0.0018 0.0716 0.000217
0.0018 0.0718 0.000383
0.0018 0.072 0.000267
0.0018 0.0722 0.000200
0.0018 0.0724 0.000117
0.0018 0.0726 0.000183
0.0018 0.0728 0.000117
0.0018 0.073 0.000050
0.0018 0.0732 0.000333
0.0018 0.0734 0.000583
0.0018 0.0736 0.000200
0.0018 0.0738 0.000050
0.0018 0.074 0.000083
0.0018 0.0742 0.000017
0.0018 0.0744 0.000083
0.0018 0.0746 0.000067
0.0018 0.0748 0.000133
0.0018 0.075 0.000083
0.0018 0.0752 0.000133
0.0018 0.0754 0.000100
0.0018 0.0756 0.000050
0.0018 0.0758 0.000133
0.0018 0.076 0.000033
0.0018 0.0762 0.000167
0.0018 0.0764 0.000517
0.0018 0.0766 0.000267
0.0018 0.0768 0.000367
0.0018 0.077 0.000167
0.0018 0.0772 0.000083
0.0018 0.0774 0.000067
0.0018 0.0776 0.000133
0.0018 0.0778 0.000100
0.0018 0.078 0.000867
0.0018 0.0782 0.000500
0.0018 0.0784 0.000050
0.0018 0.0786 0.000150
0.0018 0.0788 0.000633
0.0018 0.079 0.000083
0.0018 0.0792 0.000117
0.0018 0.0794 0.000133
0.0018 0.0796 0.000233
0.0018 0.0798 0.000117
0.0018 0.08 0.000100
0.0018 0.0802 0.000083
0.0018 0.0804 0.000033
0.0018 0.0806 0.000050
0.0018 0.0808 0.000083
0.0018 0.081 0.000117
0.0018 0.0812 0.000117
0.0018 0.0814 0.000483
0.0018 0.0816 0.000067
0.0018 0.0818 0.000000
0.0018 0.082 0.000017
0.0018 0.0822 0.000067
0.0018 0.0824 0.000067
0.0018 0.0826 0.000067
0.0018 0.0828 0.000067
0.0018 0.083 0.000083
0.0018 0.0832 0.000050
0.0018 0.0834 0.000067
0.0018 0.0836 0.000033
0.0018 0.0838 0.000033
0.0018 0.084 0.000083
0.0018 0.0842 0.000000
0.0018 0.0844 0.000017
0.0018 0.0846 0.000100
0.0018 0.0848 0.000017
0.0018 0.085 0.000017
0.0018 0.0852 0.000033
0.0018 0.0854 0.000067
0.0018 0.0856 0.000050
0.0018 0.0858 0.000050
0.0018 0.086 0.000283
0.0018 0.0862 0.000150
0.0018 0.0864 0.000183
0.0018 0.0866 0.000150
0.0018 0.0868 0.000067
0.0018 0.087 0.000083
0.0018 0.0872 0.000600
0.0018 0.0874 0.000167
0.0018 0.0876 0.000067
0.0018 0.0878 0.000133
0.0018 0.088 0.000100
0.0018 0.0882 0.000083
0.0018 0.0884 0.000050
0.0018 0.0886 0.000033
0.0018 0.0888 0.000017
0.0018 0.089 0.000033
0.0018 0.0892 0.000050
0.0018 0.0894 0.000017
0.0018 0.0896 0.000033
0.0018 0.0898 0.000017
0.0018 0.09 0.000050
0.0018 0.0902 0.000033
0.0018 0.0904 0.000000
0.0018 0.0906 0.000033
0.0018 0.0908 0.000050
0.0018 0.091 0.000050
0.0018 0.0912 0.000033
0.0018 0.0914 0.000033
0.0018 0.0916 0.000033
0.0018 0.0918 0.000017
0.0018 0.092 0.000033
0.0018 0.0922 0.000067
0.0018 0.0924 0.000067
0.0018 0.0926 0.000133
0.0018 0.0928 0.000050
0.0018 0.093 0.000033
0.0018 0.0932 0.000033
0.0018 0.0934 0.000033
0.0018 0.0936 0.000067
0.0018 0.0938 0.000050
0.0018 0.094 0.000017
0.0018 0.0942 0.000000
0.0018 0.0944 0.000033
0.0018 0.0946 0.000483
0.0018 0.0948 0.000117
0.0018 0.095 0.000150
0.0018 0.0952 0.000083
0.0018 0.0954 0.000133
0.0018 0.0956 0.000167
0.0018 0.0958 0.000350
0.0018 0.096 0.000017
0.0018 0.0962 0.000017
0.0018 0.0964 0.000017
0.0018 0.0966 0.000050
0.0018 0.0968 0.000050
0.0018 0.097 0.000033
0.0018 0.0972 0.000050
0.0018 0.0974 0.000050
0.0018 0.0976 0.000050
0.0018 0.0978 0.000033
0.0018 0.098 0.000017
0.0018 0.0982 0.000033
0.0018 0.0984 0.000000
0.0018 0.0986 0.000017
0.0018 0.0988 0.000100
0.0018 0.099 0.000050
0.0018 0.0992 0.000100
0.0018 0.0994 0.000083
0.0018 0.0996 0.000083
0.0018 0.0998 0.000400
0.002 0 0.006850
0.002 0.0002 0.005417
0.002 0.0004 0.008533
0.002 0.0006 0.013917
0.002 0.0008 0.013283
0.002 0.001 0.015250
0.002 0.0012 0.020233
0.002 0.0014 0.032833
0.002 0.0016 0.070700
0.002 0.0018 0.334483
0.002 0.002 0.000000
0.002 0.0022 0.336767
0.002 0.0024 0.080033
0.002 0.0026 0.033683
0.002 0.0028 0.023767
0.002 0.003 0.017167
0.002 0.0032 0.010967
0.002 0.0034 0.010283
0.002 0.0036 0.008433
0.002 0.0038 0.008033
0.002 0.004 0.009083
0.002 0.0042 0.007550
0.002 0.0044 0.005133
0.002 0.0046 0.003133
0.002 0.0048 0.004100
0.002 0.005 0.003133
0.002 0.0052 0.003383
0.002 0.0054 0.004250
0.002 0.0056 0.004233
0.002 0.0058 0.004067
0.002 0.006 0.001667
0.002 0.0062 0.001400
0.002 0.0064 0.001367
0.002 0.0066 0.001817
0.002 0.0068 0.002083
0.002 0.007 0.001800
0.002 0.0072 0.001567
0.002 0.0074 0.001833
0.002 0.0076 0.001233
0.002 0.0078 0.001383
0.002 0.008 0.000933
0.002 0.0082 0.002283
0.002 0.0084 0.002267
0.002 0.0086 0.001133
0.002 0.0088 0.001333
0.002 0.009 0.001433
0.002 0.0092 0.000717
0.002 0.0094 0.000667
0.002 0.0096 0.001033
0.002 0.0098 0.000850
0.002 0.01 0.000867
0.002 0.0102 0.001900
0.002 0.0104 0.001317
0.002 0.0106 0.001667
0.002 0.0108 0.001417
0.002 0.011 0.002767
0.002 0.0112 0.002067
0.002 0.0114 0.001283
0.002 0.0116 0.000533
0.002 0.0118 0.001317
0.002 0.012 0.000683
0.002 0.0122 0.000617
0.002 0.0124 0.000683
0.002 0.0126 0.000800
0.002 0.0128 0.000800
0.002 0.013 0.001117
0.002 0.0132 0.000533
0.002 0.0134 0.000267
0.002 0.0136 0.000400
0.002 0.0138 0.000733
0.002 0.014 0.001567
0.002 0.0142 0.000483
0.002 0.0144 0.000317
0.002 0.0146 0.000300
0.002 0.0148 0.000467
0.002 0.015 0.000467
0.002 0.0152 0.001217
0.002 0.0154 0.000883
0.002 0.0156 0.000383
0.002 0.0158 0.000550
0.002 0.016 0.001017
0.002 0.0162 0.000350
0.002 0.0164 0.000700
0.002 0.0166 0.000517
0.002 0.0168 0.000850
0.002 0.017 0.000517
0.002 0.0172 0.000367
0.002 0.0174 0.000233
0.002 0.0176 0.000367
0.002 0.0178 0.000350
0.002 0.018 0.000133
0.002 0.0182 0.000133
0.002 0.0184 0.000200
0.002 0.0186 0.000350
0.002 0.0188 0.000100
0.002 0.019 0.000283
0.002 0.0192 0.000350
0.002 0.0194 0.001050
0.002 0.0196 0.000317
0.002 0.0198 0.000533
0.002 0.02 0.000333
0.002 0.0202 0.000350
0.002 0.0204 0.000917
0.002 0.0206 0.001017
0.002 0.0208 0.000233
0.002 0.021 0.000350
0.002 0.0212 0.000217
0.002 0.0214 0.000183
0.002 0.0216 0.000267
0.002 0.0218 0.000333
0.002 0.022 0.000383
0.002 0.0222 0.000483
0.002 0.0224 0.001083
0.002 0.0226 0.000367
0.002 0.0228 0.000100
0.002 0.023 0.000100
0.002 0.0232 0.000283
0.002 0.0234 0.000283
0.002 0.0236 0.001383
0.002 0.0238 0.000517
0.002 0.024 0.000350
0.002 0.0242 0.000183
0.002 0.0244 0.000117
0.002 0.0246 0.000183
0.002 0.0248 0.000300
0.002 0.025 0.000333
0.002 0.0252 0.000183
0.002 0.0254 0.000133
0.002 0.0256 0.000133
0.002 0.0258 0.000217
0.002 0.026 0.000117
0.002 0.0262 0.000317
0.002 0.0264 0.000350
0.002 0.0266 0.000333
0.002 0.0268 0.000867
0.002 0.027 0.000183
0.002 0.0272 0.000167
0.002 0.0274 0.000050
0.002 0.0276 0.000083
0.002 0.0278 0.000133
0.002 0.028 0.000183
0.002 0.0282 0.000217
0.002 0.0284 0.000250
0.002 0.0286 0.000233
0.002 0.0288 0.000717
0.002 0.029 0.000683
0.002 0.0292 0.000233
0.002 0.0294 0.000233
0.002 0.0296 0.000300
0.002 0.0298 0.000617
0.002 0.03 0.000117
0.002 0.0302 0.000100
0.002 0.0304 0.000117
0.002 0.0306 0.000083
0.002 0.0308 0.000100
0.002 0.031 0.000117
0.002 0.0312 0.000200
0.002 0.0314 0.000167
0.002 0.0316 0.000083
0.002 0.0318 0.000333
0.002 0.032 0.000267
0.002 0.0322 0.000133
0.002 0.0324 0.000083
0.002 0.0326 0.000050
0.002 0.0328 0.000167
0.002 0.033 0.000750
0.002 0.0332 0.000117
0.002 0.0334 0.000133
0.002 0.0336 0.000117
0.002 0.0338 0.000267
0.002 0.034 0.000167
0.002 0.0342 0.000167
0.002 0.0344 0.000067
0.002 0.0346 0.000050
0.002 0.0348 0.000167
0.002 0.035 0.000133
0.002 0.0352 0.000050
0.002 0.0354 0.000033
0.002 0.0356 0.000133
0.002 0.0358 0.000067
0.002 0.036 0.000083
0.002 0.0362 0.000150
0.002 0.0364 0.000083
0.002 0.0366 0.000117
0.002 0.0368 0.000683
0.002 0.037 0.000183
0.002 0.0372 0.000150
0.002 0.0374 0.000050
0.002 0.0376 0.000100
0.002 0.0378 0.000100
0.002 0.038 0.000117
0.002 0.0382 0.000100
0.002 0.0384 0.000100
0.002 0.0386 0.000083
0.002 0.0388 0.000083
0.002 0.039 0.000150
0.002 0.0392 0.000100
0.002 0.0394 0.000067
0.002 0.0396 0.000167
0.002 0.0398 0.000300
0.002 0.04 0.000317
0.002 0.0402 0.000133
0.002 0.0404 0.000150
0.002 0.0406 0.000417
0.002 0.0408 0.000133
0.002 0.041 0.000067
0.002 0.0412 0.000083
0.002 0.0414 0.000267
0.002 0.0416 0.000367
0.002 0.0418 0.000283
0.002 0.042 0.000933
0.002 0.0422 0.000383
0.002 0.0424 0.000183
0.002 0.0426 0.000150
0.002 0.0428 0.000100
0.002 0.043 0.000167
0.002 0.0432 0.000183
0.002 0.0434 0.000033
0.002 0.0436 0.000133
0.002 0.0438 0.000167
0.002 0.044 0.000250
0.002 0.0442 0.000417
0.002 0.0444 0.000133
0.002 0.0446 0.000133
0.002 0.0448 0.000183
0.002 0.045 0.000167
0.002 0.0452 0.000133
0.002 0.0454 0.000150
0.002 0.0456 0.000133
0.002 0.0458 0.000167
0.002 0.046 0.000117
0.002 0.0462 0.000150
0.002 0.0464 0.000117
0.002 0.0466 0.000133
0.002 0.0468 0.000050
0.002 0.047 0.000117
0.002 0.0472 0.000067
0.002 0.0474 0.000117
0.002 0.0476 0.000133
0.002 0.0478 0.000050
0.002 0.048 0.000067
0.002 0.0482 0.000100
0.002 0.0484 0.000117
0.002 0.0486 0.000267
0.002 0.0488 0.000183
0.002 0.049 0.000100
0.002 0.0492 0.000117
0.002 0.0494 0.000100
0.002 0.0496 0.000067
0.002 0.0498 0.000083
0.002 0.05 0.000033
0.002 0.0502 0.000183
0.002 0.0504 0.000117
0.002 0.0506 0.000167
0.002 0.0508 0.000150
0.002 0.051 0.000167
0.002 0.0512 0.000033
0.002 0.0514 0.000217
0.002 0.0516 0.000117
0.002 0.0518 0.000350
0.002 0.052 0.000083
0.002 0.0522 0.000183
0.002 0.0524 0.000150
0.002 0.0526 0.000067
0.002 0.0528 0.000233
0.002 0.053 0.000233
0.002 0.0532 0.000183
0.002 0.0534 0.000183
0.002 0.0536 0.000183
0.002 0.0538 0.000167
0.002 0.054 0.000283
0.002 0.0542 0.000283
0.002 0.0544 0.000083
0.002 0.0546 0.000117
0.002 0.0548 0.000250
0.002 0.055 0.000267
0.002 0.0552 0.000267
0.002 0.0554 0.000717
0.002 0.0556 0.000400
0.002 0.0558 0.000133
0.002 0.056 0.000033
0.002 0.0562 0.000200
0.002 0.0564 0.000267
0.002 0.0566 0.000100
0.002 0.0568 0.000200
0.002 0.057 0.000200
0.002 0.0572 0.000333
0.002 0.0574 0.000183
0.002 0.0576 0.000200
0.002 0.0578 0.000233
0.002 0.058 0.000233
0.002 0.0582 0.000133
0.002 0.0584 0.000100
0.002 0.0586 0.000133
0.002 0.0588 0.000117
0.002 0.059 0.000283
0.002 0.0592 0.000217
0.002 0.0594 0.000250
0.002 0.0596 0.000333
0.002 0.0598 0.000367
0.002 0.06 0.000283
0.002 0.0602 0.000183
0.002 0.0604 0.000183
0.002 0.0606 0.000233
0.002 0.0608 0.000317
0.002 0.061 0.000550
0.002 0.0612 0.000150
0.002 0.0614 0.000167
0.002 0.0616 0.000200
0.002 0.0618 0.000167
0.002 0.062 0.000117
0.002 0.0622 0.000150
0.002 0.0624 0.000317
0.002 0.0626 0.000317
0.002 0.0628 0.000383
0.002 0.063 0.000200
0.002 0.0632 0.000150
0.002 0.0634 0.000083
0.002 0.0636 0.000150
0.002 0.0638 0.000233
0.002 0.064 0.000150
0.002 0.0642 0.000167
0.002 0.0644 0.000717
0.002 0.0646 0.000367
0.002 0.0648 0.000250
0.002 0.065 0.000200
0.002 0.0652 0.000167
0.002 0.0654 0.000150
0.002 0.0656 0.000133
0.002 0.0658 0.000733
0.002 0.066 0.000083
0.002 0.0662 0.000033
0.002 0.0664 0.000133
0.002 0.0666 0.000100
0.002 0.0668 0.000017
0.002 0.067 0.000067
0.002 0.0672 0.000033
0.002 0.0674 0.000133
0.002 0.0676 0.000367
0.002 0.0678 0.000550
0.002 0.068 0.000233
0.002 0.0682 0.000083
0.002 0.0684 0.000017
0.002 0.0686 0.000017
0.002 0.0688 0.000517
0.002 0.069 0.001233
0.002 0.0692 0.000883
0.002 0.0694 0.000233
0.002 0.0696 0.000067
0.002 0.0698 0.000067
0.002 0.07 0.000067
0.002 0.0702 0.000083
0.002 0.0704 0.000133
0.002 0.0706 0.000083
0.002 0.0708 0.000033
0.002 0.071 0.000067
0.002 0.0712 0.000100
0.002 0.0714 0.000350
0.002 0.0716 0.000333
0.002 0.0718 0.000117
0.002 0.072 0.000383
0.002 0.0722 0.000233
0.002 0.0724 0.000150
0.002 0.0726 0.000133
0.002 0.0728 0.000083
0.002 0.073 0.000133
0.002 0.0732 0.000133
0.002 0.0734 0.000317
0.002 0.0736 0.000183
0.002 0.0738 0.000033
0.002 0.074 0.000083
0.002 0.0742 0.000100
0.002 0.0744 0.000050
0.002 0.0746 0.000100
0.002 0.0748 0.000067
0.002 0.075 0.000133
0.002 0.0752 0.000100
0.002 0.0754 0.000100
0.002 0.0756 0.000133
0.002 0.0758 0.000117
0.002 0.076 0.000067
0.002 0.0762 0.000083
0.002 0.0764 0.000167
0.002 0.0766 0.000133
0.002 0.0768 0.000200
0.002 0.077 0.000033
0.002 0.0772 0.000183
0.002 0.0774 0.000117
0.002 0.0776 0.000133
0.002 0.0778 0.000050
0.002 0.078 0.000333
0.002 0.0782 0.000800
0.002 0.0784 0.000067
0.002 0.0786 0.000083
0.002 0.0788 0.000100
0.002 0.079 0.000083
0.002 0.0792 0.000217
0.002 0.0794 0.000317
0.002 0.0796 0.000483
0.002 0.0798 0.000183
0.002 0.08 0.000100
0.002 0.0802 0.000050
0.002 0.0804 0.000050
0.002 0.0806 0.000050
0.002 0.0808 0.000017
0.002 0.081 0.000083
0.002 0.0812 0.000200
0.002 0.0814 0.000150
0.002 0.0816 0.000033
0.002 0.0818 0.000050
0.002 0.082 0.000267
0.002 0.0822 0.000067
0.002 0.0824 0.000050
0.002 0.0826 0.000000
0.002 0.0828 0.000017
0.002 0.083 0.000050
0.002 0.0832 0.000017
0.002 0.0834 0.000017
0.002 0.0836 0.000017
0.002 0.0838 0.000017
0.002 0.084 0.000017
0.002 0.0842 0.000017
0.002 0.0844 0.000033
0.002 0.0846 0.000033
0.002 0.0848 0.000067
0.002 0.085 0.000067
0.002 0.0852 0.000033
0.002 0.0854 0.000100
0.002 0.0856 0.000050
0.002 0.0858 0.000083
0.002 0.086 0.000050
0.002 0.0862 0.000017
0.002 0.0864 0.000017
0.002 0.0866 0.000050
0.002 0.0868 0.000033
0.002 0.087 0.000100
0.002 0.0872 0.000117
0.002 0.0874 0.000017
0.002 0.0876 0.000067
0.002 0.0878 0.000067
0.002 0.088 0.000083
0.002 0.0882 0.000067
0.002 0.0884 0.000067
0.002 0.0886 0.000050
0.002 0.0888 0.000083
0.002 0.089 0.000067
0.002 0.0892 0.000050
0.002 0.0894 0.000017
0.002 0.0896 0.000000
0.002 0.0898 0.000050
0.002 0.09 0.000050
0.002 0.0902 0.000033
0.002 0.0904 0.000083
0.002 0.0906 0.000017
0.002 0.0908 0.000000
0.002 0.091 0.000000
0.002 0.0912 0.000033
0.002 0.0914 0.000033
0.002 0.0916 0.000017
0.002 0.0918 0.000050
0.002 0.092 0.000033
0.002 0.0922 0.000050
0.002 0.0924 0.000083
0.002 0.0926 0.000533
0.002 0.0928 0.000067
0.002 0.093 0.000050
0.002 0.0932 0.000050
0.002 0.0934 0.000017
0.002 0.0936 0.000033
0.002 0.0938 0.000017
0.002 0.094 0.000000
0.002 0.0942 0.000033
0.002 0.0944 0.000083
0.002 0.0946 0.000050
0.002 0.0948 0.000000
0.002 0.095 0.000083
0.002 0.0952 0.000050
0.002 0.0954 0.000417
0.002 0.0956 0.000167
0.002 0.0958 0.000050
0.002 0.096 0.000050
0.002 0.0962 0.000033
0.002 0.0964 0.000067
0.002 0.0966 0.000317
0.002 0.0968 0.000183
0.002 0.097 0.000083
0.002 0.0972 0.000067
0.002 0.0974 0.000050
0.002 0.0976 0.000050
0.002 0.0978 0.000033
0.002 0.098 0.000000
0.002 0.0982 0.000067
0.002 0.0984 0.000017
0.002 0.0986 0.000017
0.002 0.0988 0.000067
0.002 0.099 0.000100
0.002 0.0992 0.000517
0.002 0.0994 0.000117
0.002 0.0996 0.000083
0.002 0.0998 0.000067
0.0022 0 0.004733
0.0022 0.0002 0.004250
0.0022 0.0004 0.008000
0.0022 0.0006 0.012000
0.0022 0.0008 0.008667
0.0022 0.001 0.008717
0.0022 0.0012 0.012967
0.0022 0.0014 0.018933
0.0022 0.0016 0.032317
0.0022 0.0018 0.075033
0.0022 0.002 0.336767
0.0022 0.0022 0.000000
0.0022 0.0024 0.335517
0.0022 0.0026 0.082433
0.0022 0.0028 0.038600
0.0022 0.003 0.020150
0.0022 0.0032 0.016933
0.0022 0.0034 0.011133
0.0022 0.0036 0.009017
0.0022 0.0038 0.011800
0.0022 0.004 0.008467
0.0022 0.0042 0.006217
0.0022 0.0044 0.005717
0.0022 0.0046 0.003200
0.0022 0.0048 0.004850
0.0022 0.005 0.005483
0.0022 0.0052 0.003267
0.0022 0.0054 0.002533
0.0022 0.0056 0.003933
0.0022 0.0058 0.005517
0.0022 0.006 0.002633
0.0022 0.0062 0.001417
0.0022 0.0064 0.001283
0.0022 0.0066 0.001817
0.0022 0.0068 0.002050
0.0022 0.007 0.001900
0.0022 0.0072 0.003233
0.0022 0.0074 0.001733
0.0022 0.0076 0.001183
0.0022 0.0078 0.002367
0.0022 0.008 0.001167
0.0022 0.0082 0.002400
0.0022 0.0084 0.001150
0.0022 0.0086 0.001400
0.0022 0.0088 0.000950
0.0022 0.009 0.001817
0.0022 0.0092 0.001167
0.0022 0.0094 0.001500
0.0022 0.0096 0.000817
0.0022 0.0098 0.000650
0.0022 0.01 0.000650
0.0022 0.0102 0.001183
0.0022 0.0104 0.001217
0.0022 0.0106 0.000617
0.0022 0.0108 0.000567
0.0022 0.011 0.001117
0.0022 0.0112 0.000900
0.0022 0.0114 0.001783
0.0022 0.0116 0.002217
0.0022 0.0118 0.002533
0.0022 0.012 0.000900
0.0022 0.0122 0.001767
0.0022 0.0124 0.001433
0.0022 0.0126 0.000983
0.0022 0.0128 0.001850
0.0022 0.013 0.001100
0.0022 0.0132 0.001083
0.0022 0.0134 0.000733
0.0022 0.0136 0.000467
0.0022 0.0138 0.000633
0.0022 0.014 0.001017
0.0022 0.0142 0.001083
0.0022 0.0144 0.000850
0.0022 0.0146 0.000400
0.0022 0.0148 0.000200
0.0022 0.015 0.000783
0.0022 0.0152 0.000250
0.0022 0.0154 0.000300
0.0022 0.0156 0.000383
0.0022 0.0158 0.000400
0.0022 0.016 0.000533
0.0022 0.0162 0.000400
0.0022 0.0164 0.000650
0.0022 0.0166 0.000433
0.0022 0.0168 0.000567
0.0022 0.017 0.000450
0.0022 0.0172 0.000417
0.0022 0.0174 0.000167
0.0022 0.0176 0.000350
0.0022 0.0178 0.000333
0.0022 0.018 0.000200
0.0022 0.0182 0.000183
0.0022 0.0184 0.000400
0.0022 0.0186 0.000267
0.0022 0.0188 0.000100
0.0022 0.019 0.000283
0.0022 0.0192 0.000283
0.0022 0.0194 0.001133
0.0022 0.0196 0.000350
0.0022 0.0198 0.000300
0.0022 0.02 0.000267
0.0022 0.0202 0.000483
0.0022 0.0204 0.000833
0.0022 0.0206 0.000567
0.0022 0.0208 0.000300
0.0022 0.021 0.000183
0.0022 0.0212 0.000367
0.0022 0.0214 0.000533
0.0022 0.0216 0.000233
0.0022 0.0218 0.000217
0.0022 0.022 0.000250
0.0022 0.0222 0.000983
0.0022 0.0224 0.001167
0.0022 0.0226 0.000350
0.0022 0.0228 0.000117
0.0022 0.023 0.000133
0.0022 0.0232 0.000167
0.0022 0.0234 0.000150
0.0022 0.0236 0.000450
0.0022 0.0238 0.000350
0.0022 0.024 0.000250
0.0022 0.0242 0.000200
0.0022 0.0244 0.000150
0.0022 0.0246 0.000367
0.0022 0.0248 0.000300
0.0022 0.025 0.000750
0.0022 0.0252 0.000283
0.0022 0.0254 0.000050
0.0022 0.0256 0.000150
0.0022 0.0258 0.000117
0.0022 0.026 0.000250
0.0022 0.0262 0.000150
0.0022 0.0264 0.000217
0.0022 0.0266 0.000333
0.0022 0.0268 0.000183
0.0022 0.027 0.000150
0.0022 0.0272 0.000150
0.0022 0.0274 0.000100
0.0022 0.0276 0.000050
0.0022 0.0278 0.000100
0.0022 0.028 0.000100
0.0022 0.0282 0.000200
0.0022 0.0284 0.000317
0.0022 0.0286 0.000567
0.0022 0.0288 0.000333
0.0022 0.029 0.000650
0.0022 0.0292 0.000333
0.0022 0.0294 0.000183
0.0022 0.0296 0.000100
0.0022 0.0298 0.000200
0.0022 0.03 0.000167
0.0022 0.0302 0.000150
0.0022 0.0304 0.000050
0.0022 0.0306 0.000683
0.0022 0.0308 0.000133
0.0022 0.031 0.000350
0.0022 0.0312 0.000183
0.0022 0.0314 0.000167
0.0022 0.0316 0.000200
0.0022 0.0318 0.001517
0.0022 0.032 0.000350
0.0022 0.0322 0.000083
0.0022 0.0324 0.000100
0.0022 0.0326 0.000100
0.0022 0.0328 0.000117
0.0022 0.033 0.000100
0.0022 0.0332 0.000083
0.0022 0.0334 0.000083
0.0022 0.0336 0.000167
0.0022 0.0338 0.000250
0.0022 0.034 0.000200
0.0022 0.0342 0.000050
0.0022 0.0344 0.000100
0.0022 0.0346 0.000167
0.0022 0.0348 0.000033
0.0022 0.035 0.000400
0.0022 0.0352 0.000067
0.0022 0.0354 0.000133
0.0022 0.0356 0.000150
0.0022 0.0358 0.000067
0.0022 0.036 0.000867
0.0022 0.0362 0.000200
0.0022 0.0364 0.000083
0.0022 0.0366 0.000167
0.0022 0.0368 0.000200
0.0022 0.037 0.000300
0.0022 0.0372 0.000183
0.0022 0.0374 0.000100
0.0022 0.0376 0.000117
0.0022 0.0378 0.000117
0.0022 0.038 0.000217
0.0022 0.0382 0.000100
0.0022 0.0384 0.000050
0.0022 0.0386 0.000133
0.0022 0.0388 0.000200
0.0022 0.039 0.000367
0.0022 0.0392 0.000133
0.0022 0.0394 0.000183
0.0022 0.0396 0.000150
0.0022 0.0398 0.000217
0.0022 0.04 0.000267
0.0022 0.0402 0.000250
0.0022 0.0404 0.000183
0.0022 0.0406 0.000567
0.0022 0.0408 0.000250
0.0022 0.041 0.000333
0.0022 0.0412 0.000233
0.0022 0.0414 0.000850
0.0022 0.0416 0.000217
0.0022 0.0418 0.000083
0.0022 0.042 0.000183
0.0022 0.0422 0.000233
0.0022 0.0424 0.000100
0.0022 0.0426 0.000083
0.0022 0.0428 0.000150
0.0022 0.043 0.000267
0.0022 0.0432 0.000183
0.0022 0.0434 0.000100
0.0022 0.0436 0.000150
0.0022 0.0438 0.000067
0.0022 0.044 0.000517
0.0022 0.0442 0.000667
0.0022 0.0444 0.000367
0.0022 0.0446 0.000183
0.0022 0.0448 0.000167
0.0022 0.045 0.000233
0.0022 0.0452 0.000167
0.0022 0.0454 0.000617
0.0022 0.0456 0.000300
0.0022 0.0458 0.000250
0.0022 0.046 0.000117
0.0022 0.0462 0.000117
0.0022 0.0464 0.000217
0.0022 0.0466 0.000467
0.0022 0.0468 0.000167
0.0022 0.047 0.000150
0.0022 0.0472 0.000067
0.0022 0.0474 0.000033
0.0022 0.0476 0.000133
0.0022 0.0478 0.000067
0.0022 0.048 0.000117
0.0022 0.0482 0.000117
0.0022 0.0484 0.000183
0.0022 0.0486 0.000183
0.0022 0.0488 0.000117
0.0022 0.049 0.000150
0.0022 0.0492 0.000067
0.0022 0.0494 0.000100
0.0022 0.0496 0.000133
0.0022 0.0498 0.000067
0.0022 0.05 0.000200
0.0022 0.0502 0.000217
0.0022 0.0504 0.000083
0.0022 0.0506 0.000167
0.0022 0.0508 0.000133
0.0022 0.051 0.000117
0.0022 0.0512 0.000117
0.0022 0.0514 0.000133
0.0022 0.0516 0.000150
0.0022 0.0518 0.000233
0.0022 0.052 0.000133
0.0022 0.0522 0.000183
0.0022 0.0524 0.000117
0.0022 0.0526 0.000100
0.0022 0.0528 0.000133
0.0022 0.053 0.000233
0.0022 0.0532 0.000033
0.0022 0.0534 0.000167
0.0022 0.0536 0.000267
0.0022 0.0538 0.000183
0.0022 0.054 0.000283
0.0022 0.0542 0.000783
0.0022 0.0544 0.000200
0.0022 0.0546 0.000200
0.0022 0.0548 0.000267
0.0022 0.055 0.000333
0.0022 0.0552 0.000133
0.0022 0.0554 0.000317
0.0022 0.0556 0.000767
0.0022 0.0558 0.000167
0.0022 0.056 0.000067
0.0022 0.0562 0.000133
0.0022 0.0564 0.000133
0.0022 0.0566 0.000200
0.0022 0.0568 0.000200
0.0022 0.057 0.000233
0.0022 0.0572 0.000217
0.0022 0.0574 0.000367
0.0022 0.0576 0.000333
0.0022 0.0578 0.001167
0.0022 0.058 0.000167
0.0022 0.0582 0.000083
0.0022 0.0584 0.000100
0.0022 0.0586 0.000100
0.0022 0.0588 0.000067
0.0022 0.059 0.000150
0.0022 0.0592 0.000233
0.0022 0.0594 0.000150
0.0022 0.0596 0.000367
0.0022 0.0598 0.000300
0.0022 0.06 0.001333
0.0022 0.0602 0.000350
0.0022 0.0604 0.000217
0.0022 0.0606 0.000350
0.0022 0.0608 0.000217
0.0022 0.061 0.000267
0.0022 0.0612 0.000167
0.0022 0.0614 0.000267
0.0022 0.0616 0.000200
0.0022 0.0618 0.000117
0.0022 0.062 0.000150
0.0022 0.0622 0.001300
0.0022 0.0624 0.000417
0.0022 0.0626 0.000417
0.0022 0.0628 0.000683
0.0022 0.063 0.000233
0.0022 0.0632 0.000317
0.0022 0.0634 0.000233
0.0022 0.0636 0.000200
0.0022 0.0638 0.000233
0.0022 0.064 0.000900
0.0022 0.0642 0.000433
0.0022 0.0644 0.000283
0.0022 0.0646 0.000267
0.0022 0.0648 0.000317
0.0022 0.065 0.000200
0.0022 0.0652 0.000167
0.0022 0.0654 0.000050
0.0022 0.0656 0.000117
0.0022 0.0658 0.000867
0.0022 0.066 0.000233
0.0022 0.0662 0.000133
0.0022 0.0664 0.000150
0.0022 0.0666 0.000200
0.0022 0.0668 0.000067
0.0022 0.067 0.000117
0.0022 0.0672 0.000067
0.0022 0.0674 0.000117
0.0022 0.0676 0.000150
0.0022 0.0678 0.000417
0.0022 0.068 0.001067
0.0022 0.0682 0.000317
0.0022 0.0684 0.000117
0.0022 0.0686 0.000217
0.0022 0.0688 0.000933
0.0022 0.069 0.000483
0.0022 0.0692 0.000317
0.0022 0.0694 0.000267
0.0022 0.0696 0.000100
0.0022 0.0698 0.000067
0.0022 0.07 0.000133
0.0022 0.0702 0.000117
0.0022 0.0704 0.000033
0.0022 0.0706 0.000083
0.0022 0.0708 0.000033
0.0022 0.071 0.000100
0.0022 0.0712 0.000050
0.0022 0.0714 0.000067
0.0022 0.0716 0.000117
0.0022 0.0718 0.000133
0.0022 0.072 0.000167
0.0022 0.0722 0.000250
0.0022 0.0724 0.000133
0.0022 0.0726 0.000283
0.0022 0.0728 0.000150
0.0022 0.073 0.000150
0.0022 0.0732 0.000033
0.0022 0.0734 0.000083
0.0022 0.0736 0.000067
0.0022 0.0738 0.000033
0.0022 0.074 0.000067
0.0022 0.0742 0.000033
0.0022 0.0744 0.000100
0.0022 0.0746 0.000200
0.0022 0.0748 0.000133
0.0022 0.075 0.000150
0.0022 0.0752 0.000050
0.0022 0.0754 0.000133
0.0022 0.0756 0.000150
0.0022 0.0758 0.000133
0.0022 0.076 0.000117
0.0022 0.0762 0.000083
0.0022 0.0764 0.000117
0.0022 0.0766 0.000167
0.0022 0.0768 0.000417
0.0022 0.077 0.000150
0.0022 0.0772 0.000067
0.0022 0.0774 0.000117
0.0022 0.0776 0.000100
0.0022 0.0778 0.000083
0.0022 0.078 0.000167
0.0022 0.0782 0.000150
0.0022 0.0784 0.000050
0.0022 0.0786 0.000083
0.0022 0.0788 0.000050
0.0022 0.079 0.000083
0.0022 0.0792 0.000150
0.0022 0.0794 0.000467
0.0022 0.0796 0.000300
0.0022 0.0798 0.000217
0.0022 0.08 0.000133
0.0022 0.0802 0.000067
0.0022 0.0804 0.000100
0.0022 0.0806 0.000150
0.0022 0.0808 0.000017
0.0022 0.081 0.000050
0.0022 0.0812 0.000183
0.0022 0.0814 0.000117
0.0022 0.0816 0.000083
0.0022 0.0818 0.000017
0.0022 0.082 0.000067
0.0022 0.0822 0.000083
0.0022 0.0824 0.000000
0.0022 0.0826 0.000017
0.0022 0.0828 0.000033
0.0022 0.083 0.000050
0.0022 0.0832 0.000033
0.0022 0.0834 0.000050
0.0022 0.0836 0.000067
0.0022 0.0838 0.000017
0.0022 0.084 0.000033
0.0022 0.0842 0.000000
0.0022 0.0844 0.000083
0.0022 0.0846 0.000017
0.0022 0.0848 0.000017
0.0022 0.085 0.000033
0.0022 0.0852 0.000050
0.0022 0.0854 0.000017
0.0022 0.0856 0.000017
0.0022 0.0858 0.000067
0.0022 0.086 0.000100
0.0022 0.0862 0.000033
0.0022 0.0864 0.000067
0.0022 0.0866 0.000017
0.0022 0.0868 0.000067
0.0022 0.087 0.000067
0.0022 0.0872 0.000083
0.0022 0.0874 0.000067
0.0022 0.0876 0.000083
0.0022 0.0878 0.000033
0.0022 0.088 0.000150
0.0022 0.0882 0.000117
0.0022 0.0884 0.000083
0.0022 0.0886 0.000033
0.0022 0.0888 0.000033
0.0022 0.089 0.000050
0.0022 0.0892 0.000083
0.0022 0.0894 0.000017
0.0022 0.0896 0.000050
0.0022 0.0898 0.000083
0.0022 0.09 0.000033
0.0022 0.0902 0.000017
0.0022 0.0904 0.000017
0.0022 0.0906 0.000033
0.0022 0.0908 0.000067
0.0022 0.091 0.000033
0.0022 0.0912 0.000017
0.0022 0.0914 0.000017
0.0022 0.0916 0.000000
0.0022 0.0918 0.000050
0.0022 0.092 0.000017
0.0022 0.0922 0.000033
0.0022 0.0924 0.000000
0.0022 0.0926 0.000067
0.0022 0.0928 0.000000
0.0022 0.093 0.000050
0.0022 0.0932 0.000033
0.0022 0.0934 0.000050
0.0022 0.0936 0.000017
0.0022 0.0938 0.000017
0.0022 0.094 0.000017
0.0022 0.0942 0.000000
0.0022 0.0944 0.000033
0.0022 0.0946 0.000050
0.0022 0.0948 0.000000
0.0022 0.095 0.000050
0.0022 0.0952 0.000083
0.0022 0.0954 0.000450
0.0022 0.0956 0.000467
0.0022 0.0958 0.000050
0.0022 0.096 0.000067
0.0022 0.0962 0.000067
0.0022 0.0964 0.000067
0.0022 0.0966 0.000133
0.0022 0.0968 0.000067
0.0022 0.097 0.000033
0.0022 0.0972 0.000000
0.0022 0.0974 0.000067
0.0022 0.0976 0.000033
0.0022 0.0978 0.000033
0.0022 0.098 0.000000
0.0022 0.0982 0.000033
0.0022 0.0984 0.000017
0.0022 0.0986 0.000067
0.0022 0.0988 0.000067
0.0022 0.099 0.000100
0.0022 0.0992 0.000167
0.0022 0.0994 0.000217
0.0022 0.0996 0.000100
0.0022 0.0998 0.000050
0.0024 0 0.003233
0.0024 0.0002 0.006000
0.0024 0.0004 0.006400
0.0024 0.0006 0.009050
0.0024 0.0008 0.006900
0.0024 0.001 0.007133
0.0024 0.0012 0.011050
0.0024 0.0014 0.015217
0.0024 0.0016 0.018617
0.0024 0.0018 0.031483
0.0024 0.002 0.080033
0.0024 0.0022 0.335517
0.0024 0.0024 0.000000
0.0024 0.0026 0.333267
0.0024 0.0028 0.067433
0.0024 0.003 0.037333
0.0024 0.0032 0.020400
0.0024 0.0034 0.015583
0.0024 0.0036 0.011967
0.0024 0.0038 0.012900
0.0024 0.004 0.011283
0.0024 0.0042 0.007050
0.0024 0.0044 0.006733
0.0024 0.0046 0.005150
0.0024 0.0048 0.004450
0.0024 0.005 0.004483
0.0024 0.0052 0.003067
0.0024 0.0054 0.003133
0.0024 0.0056 0.003217
0.0024 0.0058 0.002683
0.0024 0.006 0.003233
0.0024 0.0062 0.002767
0.0024 0.0064 0.003033
0.0024 0.0066 0.003317
0.0024 0.0068 0.001450
0.0024 0.007 0.001233
0.0024 0.0072 0.002267
0.0024 0.0074 0.001150
0.0024 0.0076 0.001867
0.0024 0.0078 0.002300
0.0024 0.008 0.001667
0.0024 0.0082 0.001200
0.0024 0.0084 0.000750
0.0024 0.0086 0.001233
0.0024 0.0088 0.000717
0.0024 0.009 0.000750
0.0024 0.0092 0.000667
0.0024 0.0094 0.001133
0.0024 0.0096 0.000800
0.0024 0.0098 0.001100
0.0024 0.01 0.001733
0.0024 0.0102 0.001383
0.0024 0.0104 0.000600
0.0024 0.0106 0.000483
0.0024 0.0108 0.000550
0.0024 0.011 0.002250
0.0024 0.0112 0.000683
0.0024 0.0114 0.001300
0.0024 0.0116 0.000983
0.0024 0.0118 0.003233
0.0024 0.012 0.001767
0.0024 0.0122 0.001583
0.0024 0.0124 0.000617
0.0024 0.0126 0.000700
0.0024 0.0128 0.000900
0.0024 0.013 0.001183
0.0024 0.0132 0.000850
0.0024 0.0134 0.000517
0.0024 0.0136 0.000650
0.0024 0.0138 0.000917
0.0024 0.014 0.002433
0.0024 0.0142 0.004667
0.0024 0.0144 0.001517
0.0024 0.0146 0.000767
0.0024 0.0148 0.000683
0.0024 0.015 0.000567
0.0024 0.0152 0.000417
0.0024 0.0154 0.000533
0.0024 0.0156 0.000417
0.0024 0.0158 0.001033
0.0024 0.016 0.000867
0.0024 0.0162 0.000567
0.0024 0.0164 0.000250
0.0024 0.0166 0.000133
0.0024 0.0168 0.000317
0.0024 0.017 0.001050
0.0024 0.0172 0.000317
0.0024 0.0174 0.000550
0.0024 0.0176 0.000767
0.0024 0.0178 0.000400
0.0024 0.018 0.000250
0.0024 0.0182 0.000200
0.0024 0.0184 0.000267
0.0024 0.0186 0.000650
0.0024 0.0188 0.000200
0.0024 0.019 0.000200
0.0024 0.0192 0.000300
0.0024 0.0194 0.000750
0.0024 0.0196 0.000200
0.0024 0.0198 0.000150
0.0024 0.02 0.000333
0.0024 0.0202 0.000700
0.0024 0.0204 0.000983
0.0024 0.0206 0.000550
0.0024 0.0208 0.000900
0.0024 0.021 0.000233
0.0024 0.0212 0.000483
0.0024 0.0214 0.000900
0.0024 0.0216 0.000250
0.0024 0.0218 0.000217
0.0024 0.022 0.000350
0.0024 0.0222 0.000733
0.0024 0.0224 0.000450
0.0024 0.0226 0.000167
0.0024 0.0228 0.000167
0.0024 0.023 0.000117
0.0024 0.0232 0.000117
0.0024 0.0234 0.000117
0.0024 0.0236 0.000233
0.0024 0.0238 0.000133
0.0024 0.024 0.000250
0.0024 0.0242 0.000100
0.0024 0.0244 0.000333
0.0024 0.0246 0.001267
0.0024 0.0248 0.000317
0.0024 0.025 0.000217
0.0024 0.0252 0.000200
0.0024 0.0254 0.000150
0.0024 0.0256 0.000133
0.0024 0.0258 0.000217
0.0024 0.026 0.001117
0.0024 0.0262 0.001083
0.0024 0.0264 0.000350
0.0024 0.0266 0.000633
0.0024 0.0268 0.000267
0.0024 0.027 0.000700
0.0024 0.0272 0.000150
0.0024 0.0274 0.000150
0.0024 0.0276 0.000150
0.0024 0.0278 0.000767
0.0024 0.028 0.000200
0.0024 0.0282 0.000283
0.0024 0.0284 0.000150
0.0024 0.0286 0.000200
0.0024 0.0288 0.000733
0.0024 0.029 0.003133
0.0024 0.0292 0.000517
0.0024 0.0294 0.000200
0.0024 0.0296 0.000167
0.0024 0.0298 0.000067
0.0024 0.03 0.000000
0.0024 0.0302 0.000417
0.0024 0.0304 0.000133
0.0024 0.0306 0.000117
0.0024 0.0308 0.000200
0.0024 0.031 0.001150
0.0024 0.0312 0.000617
0.0024 0.0314 0.000283
0.0024 0.0316 0.000283
0.0024 0.0318 0.000400
0.0024 0.032 0.000167
0.0024 0.0322 0.000050
0.0024 0.0324 0.000050
0.0024 0.0326 0.000033
0.0024 0.0328 0.000133
0.0024 0.033 0.000150
0.0024 0.0332 0.000100
0.0024 0.0334 0.000083
0.0024 0.0336 0.000083
0.0024 0.0338 0.000133
0.0024 0.034 0.000150
0.0024 0.0342 0.000017
0.0024 0.0344 0.000133
0.0024 0.0346 0.000117
0.0024 0.0348 0.000133
0.0024 0.035 0.000550
0.0024 0.0352 0.000167
0.0024 0.0354 0.000133
0.0024 0.0356 0.000050
0.0024 0.0358 0.000083
0.0024 0.036 0.000217
0.0024 0.0362 0.000233
0.0024 0.0364 0.000217
0.0024 0.0366 0.000150
0.0024 0.0368 0.000100
0.0024 0.037 0.000167
0.0024 0.0372 0.000167
0.0024 0.0374 0.000100
0.0024 0.0376 0.000150
0.0024 0.0378 0.000233
0.0024 0.038 0.000383
0.0024 0.0382 0.000583
0.0024 0.0384 0.000300
0.0024 0.0386 0.000183
0.0024 0.0388 0.000767
0.0024 0.039 0.001250
0.0024 0.0392 0.000467
0.0024 0.0394 0.000300
0.0024 0.0396 0.000317
0.0024 0.0398 0.000233
0.0024 0.04 0.000183
0.0024 0.0402 0.000133
0.0024 0.0404 0.000133
0.0024 0.0406 0.000217
0.0024 0.0408 0.000167
0.0024 0.041 0.000200
0.0024 0.0412 0.000117
0.0024 0.0414 0.000067
0.0024 0.0416 0.000100
0.0024 0.0418 0.000133
0.0024 0.042 0.000133
0.0024 0.0422 0.000083
0.0024 0.0424 0.000150
0.0024 0.0426 0.000100
0.0024 0.0428 0.000133
0.0024 0.043 0.000200
0.0024 0.0432 0.000150
0.0024 0.0434 0.000100
0.0024 0.0436 0.000167
0.0024 0.0438 0.000433
0.0024 0.044 0.000267
0.0024 0.0442 0.000267
0.0024 0.0444 0.000183
0.0024 0.0446 0.000200
0.0024 0.0448 0.000117
0.0024 0.045 0.000150
0.0024 0.0452 0.000283
0.0024 0.0454 0.000183
0.0024 0.0456 0.000217
0.0024 0.0458 0.000217
0.0024 0.046 0.000650
0.0024 0.0462 0.000233
0.0024 0.0464 0.000067
0.0024 0.0466 0.000133
0.0024 0.0468 0.000383
0.0024 0.047 0.000667
0.0024 0.0472 0.000333
0.0024 0.0474 0.000050
0.0024 0.0476 0.000083
0.0024 0.0478 0.000100
0.0024 0.048 0.000033
0.0024 0.0482 0.000083
0.0024 0.0484 0.000083
0.0024 0.0486 0.000133
0.0024 0.0488 0.000100
0.0024 0.049 0.000067
0.0024 0.0492 0.000100
0.0024 0.0494 0.000217
0.0024 0.0496 0.000267
0.0024 0.0498 0.000317
0.0024 0.05 0.000150
0.0024 0.0502 0.000167
0.0024 0.0504 0.000167
0.0024 0.0506 0.000033
0.0024 0.0508 0.000100
0.0024 0.051 0.000117
0.0024 0.0512 0.000133
0.0024 0.0514 0.000083
0.0024 0.0516 0.000233
0.0024 0.0518 0.000483
0.0024 0.052 0.000250
0.0024 0.0522 0.000233
0.0024 0.0524 0.000300
0.0024 0.0526 0.000133
0.0024 0.0528 0.000117
0.0024 0.053 0.000350
0.0024 0.0532 0.000083
0.0024 0.0534 0.000067
0.0024 0.0536 0.000167
0.0024 0.0538 0.000217
0.0024 0.054 0.000200
0.0024 0.0542 0.000267
0.0024 0.0544 0.000833
0.0024 0.0546 0.000317
0.0024 0.0548 0.000217
0.0024 0.055 0.000150
0.0024 0.0552 0.000200
0.0024 0.0554 0.000150
0.0024 0.0556 0.000333
0.0024 0.0558 0.000133
0.0024 0.056 0.000083
0.0024 0.0562 0.000100
0.0024 0.0564 0.000167
0.0024 0.0566 0.000267
0.0024 0.0568 0.000317
0.0024 0.057 0.000250
0.0024 0.0572 0.000383
0.0024 0.0574 0.001017
0.0024 0.0576 0.000250
0.0024 0.0578 0.000150
0.0024 0.058 0.000117
0.0024 0.0582 0.000067
0.0024 0.0584 0.000133
0.0024 0.0586 0.000133
0.0024 0.0588 0.000150
0.0024 0.059 0.000600
0.0024 0.0592 0.000233
0.0024 0.0594 0.000267
0.0024 0.0596 0.000317
0.0024 0.0598 0.000333
0.0024 0.06 0.001233
0.0024 0.0602 0.000467
0.0024 0.0604 0.000250
0.0024 0.0606 0.000667
0.0024 0.0608 0.000333
0.0024 0.061 0.000267
0.0024 0.0612 0.000433
0.0024 0.0614 0.000200
0.0024 0.0616 0.000233
0.0024 0.0618 0.000183
0.0024 0.062 0.000117
0.0024 0.0622 0.000600
0.0024 0.0624 0.000983
0.0024 0.0626 0.000150
0.0024 0.0628 0.000333
0.0024 0.063 0.000267
0.0024 0.0632 0.001083
0.0024 0.0634 0.000200
0.0024 0.0636 0.000217
0.0024 0.0638 0.000233
0.0024 0.064 0.000267
0.0024 0.0642 0.000217
0.0024 0.0644 0.000167
0.0024 0.0646 0.000217
0.0024 0.0648 0.000100
0.0024 0.065 0.000150
0.0024 0.0652 0.000117
0.0024 0.0654 0.000150
0.0024 0.0656 0.000117
0.0024 0.0658 0.000150
0.0024 0.066 0.000083
0.0024 0.0662 0.000050
0.0024 0.0664 0.000150
0.0024 0.0666 0.000183
0.0024 0.0668 0.000050
0.0024 0.067 0.000117
0.0024 0.0672 0.000100
0.0024 0.0674 0.000267
0.0024 0.0676 0.000267
0.0024 0.0678 0.000250
0.0024 0.068 0.000333
0.0024 0.0682 0.000117
0.0024 0.0684 0.000217
0.0024 0.0686 0.000133
0.0024 0.0688 0.000183
0.0024 0.069 0.000100
0.0024 0.0692 0.000117
0.0024 0.0694 0.000167
0.0024 0.0696 0.000100
0.0024 0.0698 0.000117
0.0024 0.07 0.000100
0.0024 0.0702 0.000167
0.0024 0.0704 0.000033
0.0024 0.0706 0.000067
0.0024 0.0708 0.000100
0.0024 0.071 0.000017
0.0024 0.0712 0.000000
0.0024 0.0714 0.000017
0.0024 0.0716 0.000033
0.0024 0.0718 0.000117
0.0024 0.072 0.000183
0.0024 0.0722 0.000783
0.0024 0.0724 0.000233
0.0024 0.0726 0.000133
0.0024 0.0728 0.000217
0.0024 0.073 0.000083
0.0024 0.0732 0.000117
0.0024 0.0734 0.000017
0.0024 0.0736 0.000067
0.0024 0.0738 0.000050
0.0024 0.074 0.000133
0.0024 0.0742 0.000033
0.0024 0.0744 0.000117
0.0024 0.0746 0.000333
0.0024 0.0748 0.000300
0.0024 0.075 0.000217
0.0024 0.0752 0.000200
0.0024 0.0754 0.000217
0.0024 0.0756 0.000783
0.0024 0.0758 0.000233
0.0024 0.076 0.000150
0.0024 0.0762 0.000083
0.0024 0.0764 0.000100
0.0024 0.0766 0.000150
0.0024 0.0768 0.000333
0.0024 0.077 0.000167
0.0024 0.0772 0.000033
0.0024 0.0774 0.000267
0.0024 0.0776 0.000350
0.0024 0.0778 0.000133
0.0024 0.078 0.000100
0.0024 0.0782 0.000067
0.0024 0.0784 0.000033
0.0024 0.0786 0.000017
0.0024 0.0788 0.000050
0.0024 0.079 0.000000
0.0024 0.0792 0.000100
0.0024 0.0794 0.000083
0.0024 0.0796 0.000200
0.0024 0.0798 0.000083
0.0024 0.08 0.000050
0.0024 0.0802 0.000083
0.0024 0.0804 0.000100
0.0024 0.0806 0.000083
0.0024 0.0808 0.000150
0.0024 0.081 0.000183
0.0024 0.0812 0.000583
0.0024 0.0814 0.000133
0.0024 0.0816 0.000050
0.0024 0.0818 0.000033
0.0024 0.082 0.000017
0.0024 0.0822 0.000067
0.0024 0.0824 0.000000
0.0024 0.0826 0.000033
0.0024 0.0828 0.000083
0.0024 0.083 0.000167
0.0024 0.0832 0.000067
0.0024 0.0834 0.000067
0.0024 0.0836 0.000033
0.0024 0.0838 0.000000
0.0024 0.084 0.000033
0.0024 0.0842 0.000000
0.0024 0.0844 0.000100
0.0024 0.0846 0.000017
0.0024 0.0848 0.000000
0.0024 0.085 0.000050
0.0024 0.0852 0.000017
0.0024 0.0854 0.000017
0.0024 0.0856 0.000083
0.0024 0.0858 0.000067
0.0024 0.086 0.000033
0.0024 0.0862 0.000017
0.0024 0.0864 0.000083
0.0024 0.0866 0.000067
0.0024 0.0868 0.000033
0.0024 0.087 0.000150
0.0024 0.0872 0.000450
0.0024 0.0874 0.000650
0.0024 0.0876 0.000117
0.0024 0.0878 0.000033
0.0024 0.088 0.000067
0.0024 0.0882 0.000167
0.0024 0.0884 0.000117
0.0024 0.0886 0.000067
0.0024 0.0888 0.000050
0.0024 0.089 0.000017
0.0024 0.0892 0.000050
0.0024 0.0894 0.000100
0.0024 0.0896 0.000033
0.0024 0.0898 0.000050
0.0024 0.09 0.000050
0.0024 0.0902 0.000050
0.0024 0.0904 0.000050
0.0024 0.0906 0.000083
0.0024 0.0908 0.000017
0.0024 0.091 0.000000
0.0024 0.0912 0.000017
0.0024 0.0914 0.000000
0.0024 0.0916 0.000033
0.0024 0.0918 0.000017
0.0024 0.092 0.000033
0.0024 0.0922 0.000033
0.0024 0.0924 0.000017
0.0024 0.0926 0.000017
0.0024 0.0928 0.000017
0.0024 0.093 0.000050
0.0024 0.0932 0.000017
0.0024 0.0934 0.000050
0.0024 0.0936 0.000017
0.0024 0.0938 0.000033
0.0024 0.094 0.000033
0.0024 0.0942 0.000017
0.0024 0.0944 0.000000
0.0024 0.0946 0.000033
0.0024 0.0948 0.000033
0.0024 0.095 0.000033
0.0024 0.0952 0.000000
0.0024 0.0954 0.000117
0.0024 0.0956 0.000000
0.0024 0.0958 0.000050
0.0024 0.096 0.000017
0.0024 0.0962 0.000217
0.0024 0.0964 0.000067
0.0024 0.0966 0.000117
0.0024 0.0968 0.000550
0.0024 0.097 0.000050
0.0024 0.0972 0.000033
0.0024 0.0974 0.000033
0.0024 0.0976 0.000033
0.0024 0.0978 0.000000
0.0024 0.098 0.000000
0.0024 0.0982 0.000050
0.0024 0.0984 0.000000
0.0024 0.0986 0.000050
0.0024 0.0988 0.000050
0.0024 0.099 0.000050
0.0024 0.0992 0.000083
0.0024 0.0994 0.000083
0.0024 0.0996 0.000067
0.0024 0.0998 0.000100
0.0026 0 0.004117
0.0026 0.0002 0.004450
0.0026 0.0004 0.005917
0.0026 0.0006 0.009433
0.0026 0.0008 0.007467
0.0026 0.001 0.006450
0.0026 0.0012 0.008650
0.0026 0.0014 0.010617
0.0026 0.0016 0.015600
0.0026 0.0018 0.025167
0.0026 0.002 0.033683
0.0026 0.0022 0.082433
0.0026 0.0024 0.333267
0.0026 0.0026 0.000000
0.0026 0.0028 0.332750
0.0026 0.003 0.075333
0.0026 0.0032 0.032683
0.0026 0.0034 0.021833
0.0026 0.0036 0.020283
0.0026 0.0038 0.015817
0.0026 0.004 0.011850
0.0026 0.0042 0.009683
0.0026 0.0044 0.008433
0.0026 0.0046 0.006700
0.0026 0.0048 0.004133
0.0026 0.005 0.003733
0.0026 0.0052 0.004967
0.0026 0.0054 0.003450
0.0026 0.0056 0.004783
0.0026 0.0058 0.005333
0.0026 0.006 0.004033
0.0026 0.0062 0.004217
0.0026 0.0064 0.002917
0.0026 0.0066 0.001567
0.0026 0.0068 0.001133
0.0026 0.007 0.001717
0.0026 0.0072 0.001600
0.0026 0.0074 0.001517
0.0026 0.0076 0.001333
0.0026 0.0078 0.001167
0.0026 0.008 0.002250
0.0026 0.0082 0.003483
0.0026 0.0084 0.001200
0.0026 0.0086 0.000850
0.0026 0.0088 0.000517
0.0026 0.009 0.000350
0.0026 0.0092 0.000583
0.0026 0.0094 0.000833
0.0026 0.0096 0.000733
0.0026 0.0098 0.001267
0.0026 0.01 0.001883
0.0026 0.0102 0.002117
0.0026 0.0104 0.001233
0.0026 0.0106 0.000617
0.0026 0.0108 0.000667
0.0026 0.011 0.002983
0.0026 0.0112 0.000733
0.0026 0.0114 0.000833
0.0026 0.0116 0.000700
0.0026 0.0118 0.001117
0.0026 0.012 0.001117
0.0026 0.0122 0.001250
0.0026 0.0124 0.000783
0.0026 0.0126 0.000600
0.0026 0.0128 0.000967
0.0026 0.013 0.001450
0.0026 0.0132 0.001983
0.0026 0.0134 0.000883
0.0026 0.0136 0.000617
0.0026 0.0138 0.001367
0.0026 0.014 0.000867
0.0026 0.0142 0.001133
0.0026 0.0144 0.000850
0.0026 0.0146 0.000483
0.0026 0.0148 0.000417
0.0026 0.015 0.000467
0.0026 0.0152 0.000883
0.0026 0.0154 0.000400
0.0026 0.0156 0.000483
0.0026 0.0158 0.000500
0.0026 0.016 0.001400
0.0026 0.0162 0.001283
0.0026 0.0164 0.000717
0.0026 0.0166 0.000383
0.0026 0.0168 0.000400
0.0026 0.017 0.000467
0.0026 0.0172 0.000400
0.0026 0.0174 0.000317
0.0026 0.0176 0.000300
0.0026 0.0178 0.000200
0.0026 0.018 0.000333
0.0026 0.0182 0.000100
0.0026 0.0184 0.000117
0.0026 0.0186 0.000133
0.0026 0.0188 0.000217
0.0026 0.019 0.000267
0.0026 0.0192 0.000283
0.0026 0.0194 0.000133
0.0026 0.0196 0.000167
0.0026 0.0198 0.000117
0.0026 0.02 0.000167
0.0026 0.0202 0.000267
0.0026 0.0204 0.000633
0.0026 0.0206 0.000333
0.0026 0.0208 0.000433
0.0026 0.021 0.000517
0.0026 0.0212 0.000350
0.0026 0.0214 0.000317
0.0026 0.0216 0.000300
0.0026 0.0218 0.000200
0.0026 0.022 0.000300
0.0026 0.0222 0.000400
0.0026 0.0224 0.000200
0.0026 0.0226 0.000150
0.0026 0.0228 0.000100
0.0026 0.023 0.000050
0.0026 0.0232 0.000083
0.0026 0.0234 0.000067
0.0026 0.0236 0.000083
0.0026 0.0238 0.000083
0.0026 0.024 0.000167
0.0026 0.0242 0.000150
0.0026 0.0244 0.000233
0.0026 0.0246 0.000317
0.0026 0.0248 0.000083
0.0026 0.025 0.000050
0.0026 0.0252 0.000133
0.0026 0.0254 0.000083
0.0026 0.0256 0.000200
0.0026 0.0258 0.000817
0.0026 0.026 0.000217
0.0026 0.0262 0.000267
0.0026 0.0264 0.000400
0.0026 0.0266 0.000367
0.0026 0.0268 0.000283
0.0026 0.027 0.000183
0.0026 0.0272 0.000067
0.0026 0.0274 0.000033
0.0026 0.0276 0.000067
0.0026 0.0278 0.000150
0.0026 0.028 0.000167
0.0026 0.0282 0.000117
0.0026 0.0284 0.000117
0.0026 0.0286 0.000150
0.0026 0.0288 0.000083
0.0026 0.029 0.000750
0.0026 0.0292 0.000217
0.0026 0.0294 0.000150
0.0026 0.0296 0.000083
0.0026 0.0298 0.000083
0.0026 0.03 0.000050
0.0026 0.0302 0.000067
0.0026 0.0304 0.000217
0.0026 0.0306 0.000133
0.0026 0.0308 0.000167
0.0026 0.031 0.000333
0.0026 0.0312 0.001533
0.0026 0.0314 0.000417
0.0026 0.0316 0.000267
0.0026 0.0318 0.000333
0.0026 0.032 0.000133
0.0026 0.0322 0.000050
0.0026 0.0324 0.000133
0.0026 0.0326 0.000117
0.0026 0.0328 0.000167
0.0026 0.033 0.000050
0.0026 0.0332 0.000133
0.0026 0.0334 0.000383
0.0026 0.0336 0.000600
0.0026 0.0338 0.000183
0.0026 0.034 0.000183
0.0026 0.0342 0.000200
0.0026 0.0344 0.000083
0.0026 0.0346 0.000200
0.0026 0.0348 0.000183
0.0026 0.035 0.000283
0.0026 0.0352 0.000200
0.0026 0.0354 0.000083
0.0026 0.0356 0.000117
0.0026 0.0358 0.000167
0.0026 0.036 0.000400
0.0026 0.0362 0.001117
0.0026 0.0364 0.000267
0.0026 0.0366 0.000167
0.0026 0.0368 0.000183
0.0026 0.037 0.000100
0.0026 0.0372 0.000083
0.0026 0.0374 0.000183
0.0026 0.0376 0.000217
0.0026 0.0378 0.000250
0.0026 0.038 0.000917
0.0026 0.0382 0.000383
0.0026 0.0384 0.000333
0.0026 0.0386 0.000783
0.0026 0.0388 0.000667
0.0026 0.039 0.000317
0.0026 0.0392 0.000283
0.0026 0.0394 0.000333
0.0026 0.0396 0.000333
0.0026 0.0398 0.000183
0.0026 0.04 0.000100
0.0026 0.0402 0.000083
0.0026 0.0404 0.000150
0.0026 0.0406 0.000183
0.0026 0.0408 0.000100
0.0026 0.041 0.000167
0.0026 0.0412 0.000100
0.0026 0.0414 0.000150
0.0026 0.0416 0.000133
0.0026 0.0418 0.000067
0.0026 0.042 0.000100
0.0026 0.0422 0.000117
0.0026 0.0424 0.000183
0.0026 0.0426 0.000150
0.0026 0.0428 0.000167
0.0026 0.043 0.000133
0.0026 0.0432 0.000133
0.0026 0.0434 0.000167
0.0026 0.0436 0.000250
0.0026 0.0438 0.000217
0.0026 0.044 0.000200
0.0026 0.0442 0.000117
0.0026 0.0444 0.000133
0.0026 0.0446 0.000100
0.0026 0.0448 0.000083
0.0026 0.045 0.000167
0.0026 0.0452 0.000783
0.0026 0.0454 0.000383
0.0026 0.0456 0.000333
0.0026 0.0458 0.000167
0.0026 0.046 0.000083
0.0026 0.0462 0.000983
0.0026 0.0464 0.000200
0.0026 0.0466 0.000183
0.0026 0.0468 0.000133
0.0026 0.047 0.000283
0.0026 0.0472 0.000167
0.0026 0.0474 0.000083
0.0026 0.0476 0.000083
0.0026 0.0478 0.000183
0.0026 0.048 0.000100
0.0026 0.0482 0.000100
0.0026 0.0484 0.000167
0.0026 0.0486 0.000833
0.0026 0.0488 0.000150
0.0026 0.049 0.000117
0.0026 0.0492 0.000117
0.0026 0.0494 0.000433
0.0026 0.0496 0.000283
0.0026 0.0498 0.000500
0.0026 0.05 0.000083
0.0026 0.0502 0.000217
0.0026 0.0504 0.000183
0.0026 0.0506 0.000200
0.0026 0.0508 0.000250
0.0026 0.051 0.000167
0.0026 0.0512 0.000167
0.0026 0.0514 0.000117
0.0026 0.0516 0.000167
0.0026 0.0518 0.000200
0.0026 0.052 0.000267
0.0026 0.0522 0.000750
0.0026 0.0524 0.000533
0.0026 0.0526 0.000733
0.0026 0.0528 0.000100
0.0026 0.053 0.000150
0.0026 0.0532 0.000183
0.0026 0.0534 0.000183
0.0026 0.0536 0.001917
0.0026 0.0538 0.000300
0.0026 0.054 0.000167
0.0026 0.0542 0.000200
0.0026 0.0544 0.000167
0.0026 0.0546 0.000167
0.0026 0.0548 0.000167
0.0026 0.055 0.000183
0.0026 0.0552 0.000200
0.0026 0.0554 0.000250
0.0026 0.0556 0.001117
0.0026 0.0558 0.000250
0.0026 0.056 0.000150
0.0026 0.0562 0.000117
0.0026 0.0564 0.000183
0.0026 0.0566 0.000183
0.0026 0.0568 0.000867
0.0026 0.057 0.000400
0.0026 0.0572 0.000733
0.0026 0.0574 0.000183
0.0026 0.0576 0.000167
0.0026 0.0578 0.000183
0.0026 0.058 0.000133
0.0026 0.0582 0.000100
0.0026 0.0584 0.000050
0.0026 0.0586 0.000067
0.0026 0.0588 0.000200
0.0026 0.059 0.000350
0.0026 0.0592 0.000283
0.0026 0.0594 0.000267
0.0026 0.0596 0.000250
0.0026 0.0598 0.000367
0.0026 0.06 0.001800
0.0026 0.0602 0.000517
0.0026 0.0604 0.000400
0.0026 0.0606 0.000400
0.0026 0.0608 0.000667
0.0026 0.061 0.000450
0.0026 0.0612 0.000183
0.0026 0.0614 0.000267
0.0026 0.0616 0.000167
0.0026 0.0618 0.000183
0.0026 0.062 0.000183
0.0026 0.0622 0.000183
0.0026 0.0624 0.000433
0.0026 0.0626 0.000283
0.0026 0.0628 0.000183
0.0026 0.063 0.000167
0.0026 0.0632 0.000167
0.0026 0.0634 0.000067
0.0026 0.0636 0.000183
0.0026 0.0638 0.000300
0.0026 0.064 0.000167
0.0026 0.0642 0.000200
0.0026 0.0644 0.000150
0.0026 0.0646 0.000317
0.0026 0.0648 0.000217
0.0026 0.065 0.000233
0.0026 0.0652 0.000250
0.0026 0.0654 0.000350
0.0026 0.0656 0.000367
0.0026 0.0658 0.000333
0.0026 0.066 0.000133
0.0026 0.0662 0.000267
0.0026 0.0664 0.000200
0.0026 0.0666 0.000067
0.0026 0.0668 0.000083
0.0026 0.067 0.000067
0.0026 0.0672 0.000150
0.0026 0.0674 0.000133
0.0026 0.0676 0.000083
0.0026 0.0678 0.000133
0.0026 0.068 0.000350
0.0026 0.0682 0.000100
0.0026 0.0684 0.000100
0.0026 0.0686 0.000083
0.0026 0.0688 0.000050
0.0026 0.069 0.000050
0.0026 0.0692 0.000067
0.0026 0.0694 0.000117
0.0026 0.0696 0.000083
0.0026 0.0698 0.000100
0.0026 0.07 0.000133
0.0026 0.0702 0.000067
0.0026 0.0704 0.000050
0.0026 0.0706 0.000033
0.0026 0.0708 0.000133
0.0026 0.071 0.000083
0.0026 0.0712 0.000033
0.0026 0.0714 0.000017
0.0026 0.0716 0.000000
0.0026 0.0718 0.000217
0.0026 0.072 0.000133
0.0026 0.0722 0.000233
0.0026 0.0724 0.000100
0.0026 0.0726 0.000150
0.0026 0.0728 0.000150
0.0026 0.073 0.000150
0.0026 0.0732 0.000100
0.0026 0.0734 0.000100
0.0026 0.0736 0.000050
0.0026 0.0738 0.000133
0.0026 0.074 0.000200
0.0026 0.0742 0.000100
0.0026 0.0744 0.000300
0.0026 0.0746 0.001383
0.0026 0.0748 0.001767
0.0026 0.075 0.000467
0.0026 0.0752 0.000233
0.0026 0.0754 0.000217
0.0026 0.0756 0.000350
0.0026 0.0758 0.000500
0.0026 0.076 0.000317
0.0026 0.0762 0.000067
0.0026 0.0764 0.000050
0.0026 0.0766 0.000133
0.0026 0.0768 0.000117
0.0026 0.077 0.000033
0.0026 0.0772 0.000083
0.0026 0.0774 0.000150
0.0026 0.0776 0.000183
0.0026 0.0778 0.000150
0.0026 0.078 0.000100
0.0026 0.0782 0.000167
0.0026 0.0784 0.000050
0.0026 0.0786 0.000050
0.0026 0.0788 0.000067
0.0026 0.079 0.000100
0.0026 0.0792 0.000133
0.0026 0.0794 0.000150
0.0026 0.0796 0.000083
0.0026 0.0798 0.000050
0.0026 0.08 0.000050
0.0026 0.0802 0.000067
0.0026 0.0804 0.000133
0.0026 0.0806 0.000117
0.0026 0.0808 0.000067
0.0026 0.081 0.000133
0.0026 0.0812 0.000083
0.0026 0.0814 0.000117
0.0026 0.0816 0.000050
0.0026 0.0818 0.000067
0.0026 0.082 0.000000
0.0026 0.0822 0.000033
0.0026 0.0824 0.000083
0.0026 0.0826 0.000133
0.0026 0.0828 0.000117
0.0026 0.083 0.000833
0.0026 0.0832 0.000117
0.0026 0.0834 0.000050
0.0026 0.0836 0.000017
0.0026 0.0838 0.000050
0.0026 0.084 0.000017
0.0026 0.0842 0.000000
0.0026 0.0844 0.000050
0.0026 0.0846 0.000050
0.0026 0.0848 0.000033
0.0026 0.085 0.000050
0.0026 0.0852 0.000033
0.0026 0.0854 0.000033
0.0026 0.0856 0.000017
0.0026 0.0858 0.000017
0.0026 0.086 0.000000
0.0026 0.0862 0.000033
0.0026 0.0864 0.000033
0.0026 0.0866 0.000083
0.0026 0.0868 0.000083
0.0026 0.087 0.000100
0.0026 0.0872 0.000167
0.0026 0.0874 0.000283
0.0026 0.0876 0.000167
0.0026 0.0878 0.000117
0.0026 0.088 0.000200
0.0026 0.0882 0.000433
0.0026 0.0884 0.000217
0.0026 0.0886 0.000083
0.0026 0.0888 0.000133
0.0026 0.089 0.000133
0.0026 0.0892 0.000033
0.0026 0.0894 0.000083
0.0026 0.0896 0.000050
0.0026 0.0898 0.000017
0.0026 0.09 0.000050
0.0026 0.0902 0.000083
0.0026 0.0904 0.000067
0.0026 0.0906 0.000067
0.0026 0.0908 0.000033
0.0026 0.091 0.000000
0.0026 0.0912 0.000017
0.0026 0.0914 0.000050
0.0026 0.0916 0.000033
0.0026 0.0918 0.000033
0.0026 0.092 0.000017
0.0026 0.0922 0.000017
0.0026 0.0924 0.000033
0.0026 0.0926 0.000000
0.0026 0.0928 0.000033
0.0026 0.093 0.000000
0.0026 0.0932 0.000050
0.0026 0.0934 0.000050
0.0026 0.0936 0.000050
0.0026 0.0938 0.000033
0.0026 0.094 0.000033
0.0026 0.0942 0.000033
0.0026 0.0944 0.000067
0.0026 0.0946 0.000017
0.0026 0.0948 0.000033
0.0026 0.095 0.000067
0.0026 0.0952 0.000033
0.0026 0.0954 0.000067
0.0026 0.0956 0.000050
0.0026 0.0958 0.000050
0.0026 0.096 0.000067
0.0026 0.0962 0.000050
0.0026 0.0964 0.000050
0.0026 0.0966 0.000067
0.0026 0.0968 0.000083
0.0026 0.097 0.000017
0.0026 0.0972 0.000067
0.0026 0.0974 0.000000
0.0026 0.0976 0.000033
0.0026 0.0978 0.000017
0.0026 0.098 0.000050
0.0026 0.0982 0.000000
0.0026 0.0984 0.000000
0.0026 0.0986 0.000017
0.0026 0.0988 0.000050
0.0026 0.099 0.000083
0.0026 0.0992 0.000250
0.0026 0.0994 0.000050
0.0026 0.0996 0.000067
0.0026 0.0998 0.000067
0.0028 0 0.003650
0.0028 0.0002 0.003317
0.0028 0.0004 0.003717
0.0028 0.0006 0.009983
0.0028 0.0008 0.006167
0.0028 0.001 0.003850
0.0028 0.0012 0.006517
0.0028 0.0014 0.011050
0.0028 0.0016 0.020933
0.0028 0.0018 0.019250
0.0028 0.002 0.023767
0.0028 0.0022 0.038600
0.0028 0.0024 0.067433
0.0028 0.0026 0.332750
0.0028 0.0028 0.000000
0.0028 0.003 0.334850
0.0028 0.0032 0.077267
0.0028 0.0034 0.034783
0.0028 0.0036 0.025917
0.0028 0.0038 0.015550
0.0028 0.004 0.011800
0.0028 0.0042 0.009167
0.0028 0.0044 0.004150
0.0028 0.0046 0.007817
0.0028 0.0048 0.006533
0.0028 0.005 0.004750
0.0028 0.0052 0.004717
0.0028 0.0054 0.003967
0.0028 0.0056 0.006900
0.0028 0.0058 0.003717
0.0028 0.006 0.004217
0.0028 0.0062 0.002717
0.0028 0.0064 0.001983
0.0028 0.0066 0.001933
0.0028 0.0068 0.003467
0.0028 0.007 0.003450
0.0028 0.0072 0.003300
0.0028 0.0074 0.001867
0.0028 0.0076 0.001133
0.0028 0.0078 0.001283
0.0028 0.008 0.002550
0.0028 0.0082 0.004783
0.0028 0.0084 0.001300
0.0028 0.0086 0.000967
0.0028 0.0088 0.002167
0.0028 0.009 0.000717
0.0028 0.0092 0.000800
0.0028 0.0094 0.001550
0.0028 0.0096 0.001517
0.0028 0.0098 0.001317
0.0028 0.01 0.002467
0.0028 0.0102 0.001067
0.0028 0.0104 0.001350
0.0028 0.0106 0.000467
0.0028 0.0108 0.000467
0.0028 0.011 0.000867
0.0028 0.0112 0.000550
0.0028 0.0114 0.000550
0.0028 0.0116 0.000633
0.0028 0.0118 0.000683
0.0028 0.012 0.000550
0.0028 0.0122 0.000717
0.0028 0.0124 0.001300
0.0028 0.0126 0.000667
0.0028 0.0128 0.001400
0.0028 0.013 0.000650
0.0028 0.0132 0.002417
0.0028 0.0134 0.002250
0.0028 0.0136 0.000667
0.0028 0.0138 0.000450
0.0028 0.014 0.000317
0.0028 0.0142 0.000683
0.0028 0.0144 0.001100
0.0028 0.0146 0.000600
0.0028 0.0148 0.000350
0.0028 0.015 0.000367
0.0028 0.0152 0.001333
0.0028 0.0154 0.001167
0.0028 0.0156 0.000650
0.0028 0.0158 0.000333
0.0028 0.016 0.001033
0.0028 0.0162 0.000400
0.0028 0.0164 0.000350
0.0028 0.0166 0.000417
0.0028 0.0168 0.000417
0.0028 0.017 0.001150
0.0028 0.0172 0.000483
0.0028 0.0174 0.000383
0.0028 0.0176 0.000200
0.0028 0.0178 0.000283
0.0028 0.018 0.000467
0.0028 0.0182 0.000117
0.0028 0.0184 0.000200
0.0028 0.0186 0.000183
0.0028 0.0188 0.000117
0.0028 0.019 0.000267
0.0028 0.0192 0.000150
0.0028 0.0194 0.000117
0.0028 0.0196 0.000083
0.0028 0.0198 0.000167
0.0028 0.02 0.000167
0.0028 0.0202 0.000283
0.0028 0.0204 0.000267
0.0028 0.0206 0.000233
0.0028 0.0208 0.000283
0.0028 0.021 0.000333
0.0028 0.0212 0.000350
0.0028 0.0214 0.001117
0.0028 0.0216 0.000300
0.0028 0.0218 0.000100
0.0028 0.022 0.000183
0.0028 0.0222 0.000267
0.0028 0.0224 0.000150
0.0028 0.0226 0.000133
0.0028 0.0228 0.000067
0.0028 0.023 0.000083
0.0028 0.0232 0.000083
0.0028 0.0234 0.000133
0.0028 0.0236 0.000150
0.0028 0.0238 0.000150
0.0028 0.024 0.000150
0.0028 0.0242 0.000167
0.0028 0.0244 0.000083
0.0028 0.0246 0.000133
0.0028 0.0248 0.000133
0.0028 0.025 0.000133
0.0028 0.0252 0.000083
0.0028 0.0254 0.000100
0.0028 0.0256 0.000083
0.0028 0.0258 0.000200
0.0028 0.026 0.000150
0.0028 0.0262 0.000250
0.0028 0.0264 0.000417
0.0028 0.0266 0.001033
0.0028 0.0268 0.000333
0.0028 0.027 0.000117
0.0028 0.0272 0.000067
0.0028 0.0274 0.000100
0.0028 0.0276 0.000083
0.0028 0.0278 0.000183
0.0028 0.028 0.000217
0.0028 0.0282 0.000117
0.0028 0.0284 0.000133
0.0028 0.0286 0.000067
0.0028 0.0288 0.000250
0.0028 0.029 0.000383
0.0028 0.0292 0.000200
0.0028 0.0294 0.000200
0.0028 0.0296 0.000167
0.0028 0.0298 0.000100
0.0028 0.03 0.000150
0.0028 0.0302 0.000050
0.0028 0.0304 0.000117
0.0028 0.0306 0.000133
0.0028 0.0308 0.000200
0.0028 0.031 0.000183
0.0028 0.0312 0.000200
0.0028 0.0314 0.000167
0.0028 0.0316 0.000233
0.0028 0.0318 0.000333
0.0028 0.032 0.000183
0.0028 0.0322 0.000067
0.0028 0.0324 0.000067
0.0028 0.0326 0.000033
0.0028 0.0328 0.000150
0.0028 0.033 0.000217
0.0028 0.0332 0.000333
0.0028 0.0334 0.001267
0.0028 0.0336 0.000433
0.0028 0.0338 0.000117
0.0028 0.034 0.000183
0.0028 0.0342 0.000233
0.0028 0.0344 0.000150
0.0028 0.0346 0.000217
0.0028 0.0348 0.000350
0.0028 0.035 0.001567
0.0028 0.0352 0.000200
0.0028 0.0354 0.000100
0.0028 0.0356 0.000083
0.0028 0.0358 0.000333
0.0028 0.036 0.000283
0.0028 0.0362 0.000417
0.0028 0.0364 0.000083
0.0028 0.0366 0.000067
0.0028 0.0368 0.000217
0.0028 0.037 0.000083
0.0028 0.0372 0.000150
0.0028 0.0374 0.000200
0.0028 0.0376 0.000333
0.0028 0.0378 0.000200
0.0028 0.038 0.000333
0.0028 0.0382 0.000333
0.0028 0.0384 0.000117
0.0028 0.0386 0.000317
0.0028 0.0388 0.000900
0.0028 0.039 0.000250
0.0028 0.0392 0.000367
0.0028 0.0394 0.001050
0.0028 0.0396 0.000700
0.0028 0.0398 0.000250
0.0028 0.04 0.000083
0.0028 0.0402 0.000083
0.0028 0.0404 0.000133
0.0028 0.0406 0.000100
0.0028 0.0408 0.000167
0.0028 0.041 0.000100
0.0028 0.0412 0.000150
0.0028 0.0414 0.000183
0.0028 0.0416 0.000117
0.0028 0.0418 0.000117
0.0028 0.042 0.000167
0.0028 0.0422 0.000217
0.0028 0.0424 0.000133
0.0028 0.0426 0.000167
0.0028 0.0428 0.000133
0.0028 0.043 0.000133
0.0028 0.0432 0.000100
0.0028 0.0434 0.000250
0.0028 0.0436 0.000083
0.0028 0.0438 0.000167
0.0028 0.044 0.000083
0.0028 0.0442 0.000100
0.0028 0.0444 0.000083
0.0028 0.0446 0.000167
0.0028 0.0448 0.000050
0.0028 0.045 0.000100
0.0028 0.0452 0.000117
0.0028 0.0454 0.000200
0.0028 0.0456 0.000067
0.0028 0.0458 0.000067
0.0028 0.046 0.000100
0.0028 0.0462 0.000433
0.0028 0.0464 0.000283
0.0028 0.0466 0.000200
0.0028 0.0468 0.000167
0.0028 0.047 0.000100
0.0028 0.0472 0.000100
0.0028 0.0474 0.000067
0.0028 0.0476 0.000117
0.0028 0.0478 0.000067
0.0028 0.048 0.000183
0.0028 0.0482 0.000150
0.0028 0.0484 0.000233
0.0028 0.0486 0.000233
0.0028 0.0488 0.000133
0.0028 0.049 0.000117
0.0028 0.0492 0.000200
0.0028 0.0494 0.000433
0.0028 0.0496 0.000233
0.0028 0.0498 0.000300
0.0028 0.05 0.000150
0.0028 0.0502 0.000217
0.0028 0.0504 0.000217
0.0028 0.0506 0.000167
0.0028 0.0508 0.000100
0.0028 0.051 0.000217
0.0028 0.0512 0.000267
0.0028 0.0514 0.000133
0.0028 0.0516 0.000183
0.0028 0.0518 0.000233
0.0028 0.052 0.000133
0.0028 0.0522 0.000217
0.0028 0.0524 0.000200
0.0028 0.0526 0.000183
0.0028 0.0528 0.000067
0.0028 0.053 0.000133
0.0028 0.0532 0.000217
0.0028 0.0534 0.000267
0.0028 0.0536 0.000517
0.0028 0.0538 0.000300
0.0028 0.054 0.000300
0.0028 0.0542 0.000200
0.0028 0.0544 0.000117
0.0028 0.0546 0.000150
0.0028 0.0548 0.000100
0.0028 0.055 0.000067
0.0028 0.0552 0.000100
0.0028 0.0554 0.000117
0.0028 0.0556 0.000133
0.0028 0.0558 0.000050
0.0028 0.056 0.000150
0.0028 0.0562 0.000167
0.0028 0.0564 0.000100
0.0028 0.0566 0.000067
0.0028 0.0568 0.000117
0.0028 0.057 0.000167
0.0028 0.0572 0.000283
0.0028 0.0574 0.000217
0.0028 0.0576 0.000083
0.0028 0.0578 0.000167
0.0028 0.058 0.000083
0.0028 0.0582 0.000133
0.0028 0.0584 0.000133
0.0028 0.0586 0.000100
0.0028 0.0588 0.000200
0.0028 0.059 0.000433
0.0028 0.0592 0.000950
0.0028 0.0594 0.000217
0.0028 0.0596 0.000233
0.0028 0.0598 0.000183
0.0028 0.06 0.000550
0.0028 0.0602 0.000533
0.0028 0.0604 0.001000
0.0028 0.0606 0.000417
0.0028 0.0608 0.000483
0.0028 0.061 0.000733
0.0028 0.0612 0.000267
0.0028 0.0614 0.000267
0.0028 0.0616 0.000200
0.0028 0.0618 0.000250
0.0028 0.062 0.000183
0.0028 0.0622 0.000167
0.0028 0.0624 0.000217
0.0028 0.0626 0.000217
0.0028 0.0628 0.000117
0.0028 0.063 0.000067
0.0028 0.0632 0.000133
0.0028 0.0634 0.000217
0.0028 0.0636 0.000233
0.0028 0.0638 0.000883
0.0028 0.064 0.000233
0.0028 0.0642 0.000183
0.0028 0.0644 0.000300
0.0028 0.0646 0.000217
0.0028 0.0648 0.000183
0.0028 0.065 0.000350
0.0028 0.0652 0.000317
0.0028 0.0654 0.000417
0.0028 0.0656 0.000517
0.0028 0.0658 0.000300
0.0028 0.066 0.000300
0.0028 0.0662 0.000333
0.0028 0.0664 0.000183
0.0028 0.0666 0.000117
0.0028 0.0668 0.000133
0.0028 0.067 0.000050
0.0028 0.0672 0.000100
0.0028 0.0674 0.000050
0.0028 0.0676 0.000067
0.0028 0.0678 0.000133
0.0028 0.068 0.000100
0.0028 0.0682 0.000150
0.0028 0.0684 0.000100
0.0028 0.0686 0.000150
0.0028 0.0688 0.000050
0.0028 0.069 0.000133
0.0028 0.0692 0.000100
0.0028 0.0694 0.000200
0.0028 0.0696 0.000050
0.0028 0.0698 0.000083
0.0028 0.07 0.000233
0.0028 0.0702 0.000100
0.0028 0.0704 0.000000
0.0028 0.0706 0.000117
0.0028 0.0708 0.000017
0.0028 0.071 0.000033
0.0028 0.0712 0.000017
0.0028 0.0714 0.000017
0.0028 0.0716 0.000083
0.0028 0.0718 0.000100
0.0028 0.072 0.000183
0.0028 0.0722 0.000067
0.0028 0.0724 0.000067
0.0028 0.0726 0.000067
0.0028 0.0728 0.000167
0.0028 0.073 0.000200
0.0028 0.0732 0.000133
0.0028 0.0734 0.000150
0.0028 0.0736 0.000117
0.0028 0.0738 0.000167
0.0028 0.074 0.000183
0.0028 0.0742 0.000117
0.0028 0.0744 0.000250
0.0028 0.0746 0.001233
0.0028 0.0748 0.000500
0.0028 0.075 0.000150
0.0028 0.0752 0.000233
0.0028 0.0754 0.000167
0.0028 0.0756 0.000483
0.0028 0.0758 0.002167
0.0028 0.076 0.000417
0.0028 0.0762 0.000217
0.0028 0.0764 0.000117
0.0028 0.0766 0.000117
0.0028 0.0768 0.000250
0.0028 0.077 0.000150
0.0028 0.0772 0.000100
0.0028 0.0774 0.000083
0.0028 0.0776 0.000067
0.0028 0.0778 0.000067
0.0028 0.078 0.000017
0.0028 0.0782 0.000033
0.0028 0.0784 0.000083
0.0028 0.0786 0.000050
0.0028 0.0788 0.000067
0.0028 0.079 0.000067
0.0028 0.0792 0.000100
0.0028 0.0794 0.000133
0.0028 0.0796 0.000050
0.0028 0.0798 0.000033
0.0028 0.08 0.000083
0.0028 0.0802 0.000067
0.0028 0.0804 0.000067
0.0028 0.0806 0.000067
0.0028 0.0808 0.000033
0.0028 0.081 0.000117
0.0028 0.0812 0.000083
0.0028 0.0814 0.000033
0.0028 0.0816 0.000100
0.0028 0.0818 0.000050
0.0028 0.082 0.000117
0.0028 0.0822 0.000083
0.0028 0.0824 0.000100
0.0028 0.0826 0.000133
0.0028 0.0828 0.000150
0.0028 0.083 0.000300
0.0028 0.0832 0.000067
0.0028 0.0834 0.000050
0.0028 0.0836 0.000033
0.0028 0.0838 0.000000
0.0028 0.084 0.000017
0.0028 0.0842 0.000000
0.0028 0.0844 0.000033
0.0028 0.0846 0.000067
0.0028 0.0848 0.000033
0.0028 0.085 0.000017
0.0028 0.0852 0.000067
0.0028 0.0854 0.000067
0.0028 0.0856 0.000033
0.0028 0.0858 0.000017
0.0028 0.086 0.000000
0.0028 0.0862 0.000067
0.0028 0.0864 0.000083
0.0028 0.0866 0.000067
0.0028 0.0868 0.000100
0.0028 0.087 0.000150
0.0028 0.0872 0.000050
0.0028 0.0874 0.000117
0.0028 0.0876 0.000067
0.0028 0.0878 0.000183
0.0028 0.088 0.000217
0.0028 0.0882 0.001717
0.0028 0.0884 0.000267
0.0028 0.0886 0.000117
0.0028 0.0888 0.000067
0.0028 0.089 0.000050
0.0028 0.0892 0.000067
0.0028 0.0894 0.000067
0.0028 0.0896 0.000050
0.0028 0.0898 0.000100
0.0028 0.09 0.000033
0.0028 0.0902 0.000017
0.0028 0.0904 0.000033
0.0028 0.0906 0.000000
0.0028 0.0908 0.000017
0.0028 0.091 0.000000
0.0028 0.0912 0.000050
0.0028 0.0914 0.000033
0.0028 0.0916 0.000017
0.0028 0.0918 0.000017
0.0028 0.092 0.000067
0.0028 0.0922 0.000067
0.0028 0.0924 0.000083
0.0028 0.0926 0.000083
0.0028 0.0928 0.000050
0.0028 0.093 0.000050
0.0028 0.0932 0.000083
0.0028 0.0934 0.000050
0.0028 0.0936 0.000050
0.0028 0.0938 0.000000
0.0028 0.094 0.000033
0.0028 0.0942 0.000000
0.0028 0.0944 0.000067
0.0028 0.0946 0.000033
0.0028 0.0948 0.000033
0.0028 0.095 0.000067
0.0028 0.0952 0.000000
0.0028 0.0954 0.000067
0.0028 0.0956 0.000633
0.0028 0.0958 0.000183
0.0028 0.096 0.000050
0.0028 0.0962 0.000033
0.0028 0.0964 0.000000
0.0028 0.0966 0.000033
0.0028 0.0968 0.000050
0.0028 0.097 0.000000
0.0028 0.0972 0.000000
0.0028 0.0974 0.000017
0.0028 0.0976 0.000083
0.0028 0.0978 0.000083
0.0028 0.098 0.000050
0.0028 0.0982 0.000017
0.0028 0.0984 0.000000
0.0028 0.0986 0.000033
0.0028 0.0988 0.000033
0.0028 0.099 0.000067
0.0028 0.0992 0.000700
0.0028 0.0994 0.000150
0.0028 0.0996 0.000133
0.0028 0.0998 0.000167
0.003 0 0.002517
0.003 0.0002 0.003450
0.003 0.0004 0.003150
0.003 0.0006 0.004833
0.003 0.0008 0.005500
0.003 0.001 0.007183
0.003 0.0012 0.007817
0.003 0.0014 0.008000
0.003 0.0016 0.011250
0.003 0.0018 0.014933
0.003 0.002 0.017167
0.003 0.0022 0.020150
0.003 0.0024 0.037333
0.003 0.0026 0.075333
0.003 0.0028 0.334850
0.003 0.003 0.000000
0.003 0.0032 0.331367
0.003 0.0034 0.071100
0.003 0.0036 0.034950
0.003 0.0038 0.022533
0.003 0.004 0.021417
0.003 0.0042 0.014650
0.003 0.0044 0.011683
0.003 0.0046 0.012050
0.003 0.0048 0.008367
0.003 0.005 0.005867
0.003 0.0052 0.005567
0.003 0.0054 0.006150
0.003 0.0056 0.006083
0.003 0.0058 0.002250
0.003 0.006 0.004017
0.003 0.0062 0.003100
0.003 0.0064 0.002100
0.003 0.0066 0.004000
0.003 0.0068 0.005267
0.003 0.007 0.003267
0.003 0.0072 0.001033
0.003 0.0074 0.001933
0.003 0.0076 0.003167
0.003 0.0078 0.001600
0.003 0.008 0.001417
0.003 0.0082 0.001500
0.003 0.0084 0.001050
0.003 0.0086 0.001550
0.003 0.0088 0.001983
0.003 0.009 0.000633
0.003 0.0092 0.001417
0.003 0.0094 0.002250
0.003 0.0096 0.001817
0.003 0.0098 0.001433
0.003 0.01 0.002033
0.003 0.0102 0.001767
0.003 0.0104 0.000883
0.003 0.0106 0.000550
0.003 0.0108 0.001033
0.003 0.011 0.000867
0.003 0.0112 0.000617
0.003 0.0114 0.000767
0.003 0.0116 0.000550
0.003 0.0118 0.000350
0.003 0.012 0.000350
0.003 0.0122 0.000900
0.003 0.0124 0.000767
0.003 0.0126 0.000567
0.003 0.0128 0.000717
0.003 0.013 0.000967
0.003 0.0132 0.001217
0.003 0.0134 0.001500
0.003 0.0136 0.000633
0.003 0.0138 0.000733
0.003 0.014 0.000383
0.003 0.0142 0.000450
0.003 0.0144 0.000617
0.003 0.0146 0.000517
0.003 0.0148 0.000300
0.003 0.015 0.000250
0.003 0.0152 0.000400
0.003 0.0154 0.000867
0.003 0.0156 0.001133
0.003 0.0158 0.000283
0.003 0.016 0.000583
0.003 0.0162 0.000900
0.003 0.0164 0.000750
0.003 0.0166 0.000317
0.003 0.0168 0.000283
0.003 0.017 0.000517
0.003 0.0172 0.000317
0.003 0.0174 0.000350
0.003 0.0176 0.000283
0.003 0.0178 0.000417
0.003 0.018 0.000300
0.003 0.0182 0.000183
0.003 0.0184 0.000250
0.003 0.0186 0.000167
0.003 0.0188 0.000050
0.003 0.019 0.000517
0.003 0.0192 0.000933
0.003 0.0194 0.000167
0.003 0.0196 0.000083
0.003 0.0198 0.000133
0.003 0.02 0.000150
0.003 0.0202 0.000150
0.003 0.0204 0.000233
0.003 0.0206 0.000167
0.003 0.0208 0.000217
0.003 0.021 0.000283
0.003 0.0212 0.000717
0.003 0.0214 0.000400
0.003 0.0216 0.000267
0.003 0.0218 0.000183
0.003 0.022 0.000183
0.003 0.0222 0.000283
0.003 0.0224 0.000317
0.003 0.0226 0.000117
0.003 0.0228 0.000133
0.003 0.023 0.000117
0.003 0.0232 0.000117
0.003 0.0234 0.000117
0.003 0.0236 0.000183
0.003 0.0238 0.000133
0.003 0.024 0.000283
0.003 0.0242 0.000150
0.003 0.0244 0.000183
0.003 0.0246 0.000200
0.003 0.0248 0.000150
0.003 0.025 0.000150
0.003 0.0252 0.000133
0.003 0.0254 0.000217
0.003 0.0256 0.000117
0.003 0.0258 0.000200
0.003 0.026 0.000067
0.003 0.0262 0.000200
0.003 0.0264 0.000233
0.003 0.0266 0.000300
0.003 0.0268 0.000800
0.003 0.027 0.000383
0.003 0.0272 0.000183
0.003 0.0274 0.000117
0.003 0.0276 0.000300
0.003 0.0278 0.000833
0.003 0.028 0.000333
0.003 0.0282 0.000183
0.003 0.0284 0.000133
0.003 0.0286 0.000167
0.003 0.0288 0.000800
0.003 0.029 0.000433
0.003 0.0292 0.000183
0.003 0.0294 0.000233
0.003 0.0296 0.000233
0.003 0.0298 0.000233
0.003 0.03 0.000167
0.003 0.0302 0.000167
0.003 0.0304 0.000167
0.003 0.0306 0.000133
0.003 0.0308 0.000167
0.003 0.031 0.000150
0.003 0.0312 0.000150
0.003 0.0314 0.000183
0.003 0.0316 0.000200
0.003 0.0318 0.000133
0.003 0.032 0.000117
0.003 0.0322 0.000250
0.003 0.0324 0.000800
0.003 0.0326 0.000150
0.003 0.0328 0.000217
0.003 0.033 0.000800
0.003 0.0332 0.000333
0.003 0.0334 0.000450
0.003 0.0336 0.000150
0.003 0.0338 0.000050
0.003 0.034 0.000100
0.003 0.0342 0.000100
0.003 0.0344 0.000233
0.003 0.0346 0.000167
0.003 0.0348 0.000217
0.003 0.035 0.000250
0.003 0.0352 0.000100
0.003 0.0354 0.000133
0.003 0.0356 0.000217
0.003 0.0358 0.000300
0.003 0.036 0.000183
0.003 0.0362 0.000067
0.003 0.0364 0.000117
0.003 0.0366 0.000117
0.003 0.0368 0.000083
0.003 0.037 0.000217
0.003 0.0372 0.000250
0.003 0.0374 0.000283
0.003 0.0376 0.000533
0.003 0.0378 0.000150
0.003 0.038 0.000183
0.003 0.0382 0.000133
0.003 0.0384 0.000117
0.003 0.0386 0.000183
0.003 0.0388 0.000217
0.003 0.039 0.000117
0.003 0.0392 0.000233
0.003 0.0394 0.000300
0.003 0.0396 0.000383
0.003 0.0398 0.000267
0.003 0.04 0.000167
0.003 0.0402 0.000067
0.003 0.0404 0.000083
0.003 0.0406 0.000117
0.003 0.0408 0.000083
0.003 0.041 0.000067
0.003 0.0412 0.000150
0.003 0.0414 0.000183
0.003 0.0416 0.000367
0.003 0.0418 0.000183
0.003 0.042 0.000233
0.003 0.0422 0.000633
0.003 0.0424 0.000200
0.003 0.0426 0.000183
0.003 0.0428 0.000100
0.003 0.043 0.000183
0.003 0.0432 0.000183
0.003 0.0434 0.000350
0.003 0.0436 0.000083
0.003 0.0438 0.000067
0.003 0.044 0.000100
0.003 0.0442 0.000200
0.003 0.0444 0.000117
0.003 0.0446 0.000167
0.003 0.0448 0.000167
0.003 0.045 0.000383
0.003 0.0452 0.000267
0.003 0.0454 0.000300
0.003 0.0456 0.000050
0.003 0.0458 0.000017
0.003 0.046 0.000083
0.003 0.0462 0.000250
0.003 0.0464 0.000283
0.003 0.0466 0.000217
0.003 0.0468 0.000117
0.003 0.047 0.000117
0.003 0.0472 0.000083
0.003 0.0474 0.000100
0.003 0.0476 0.000150
0.003 0.0478 0.000267
0.003 0.048 0.000233
0.003 0.0482 0.000350
0.003 0.0484 0.000183
0.003 0.0486 0.000183
0.003 0.0488 0.000117
0.003 0.049 0.000083
0.003 0.0492 0.000333
0.003 0.0494 0.000867
0.003 0.0496 0.000350
0.003 0.0498 0.000150
0.003 0.05 0.000150
0.003 0.0502 0.000267
0.003 0.0504 0.000633
0.003 0.0506 0.000300
0.003 0.0508 0.000217
0.003 0.051 0.000317
0.003 0.0512 0.000867
0.003 0.0514 0.000383
0.003 0.0516 0.000167
0.003 0.0518 0.000183
0.003 0.052 0.000333
0.003 0.0522 0.000400
0.003 0.0524 0.000067
0.003 0.0526 0.000133
0.003 0.0528 0.000317
0.003 0.053 0.000517
0.003 0.0532 0.000417
0.003 0.0534 0.000450
0.003 0.0536 0.001367
0.003 0.0538 0.001017
0.003 0.054 0.001283
0.003 0.0542 0.000217
0.003 0.0544 0.000183
0.003 0.0546 0.000067
0.003 0.0548 0.000100
0.003 0.055 0.000133
0.003 0.0552 0.000167
0.003 0.0554 0.000217
0.003 0.0556 0.000117
0.003 0.0558 0.000117
0.003 0.056 0.000067
0.003 0.0562 0.000100
0.003 0.0564 0.000150
0.003 0.0566 0.000283
0.003 0.0568 0.000250
0.003 0.057 0.000117
0.003 0.0572 0.000067
0.003 0.0574 0.000183
0.003 0.0576 0.000067
0.003 0.0578 0.000167
0.003 0.058 0.000133
0.003 0.0582 0.000217
0.003 0.0584 0.000267
0.003 0.0586 0.000067
0.003 0.0588 0.000167
0.003 0.059 0.000133
0.003 0.0592 0.000150
0.003 0.0594 0.000183
0.003 0.0596 0.000233
0.003 0.0598 0.000233
0.003 0.06 0.000283
0.003 0.0602 0.000383
0.003 0.0604 0.000333
0.003 0.0606 0.000300
0.003 0.0608 0.000733
0.003 0.061 0.000567
0.003 0.0612 0.000400
0.003 0.0614 0.000250
0.003 0.0616 0.000267
0.003 0.0618 0.000200
0.003 0.062 0.000217
0.003 0.0622 0.000300
0.003 0.0624 0.000300
0.003 0.0626 0.000850
0.003 0.0628 0.000783
0.003 0.063 0.000250
0.003 0.0632 0.000133
0.003 0.0634 0.000117
0.003 0.0636 0.000200
0.003 0.0638 0.000233
0.003 0.064 0.000217
0.003 0.0642 0.000283
0.003 0.0644 0.000350
0.003 0.0646 0.000567
0.003 0.0648 0.000267
0.003 0.065 0.000417
0.003 0.0652 0.000367
0.003 0.0654 0.000550
0.003 0.0656 0.002917
0.003 0.0658 0.001033
0.003 0.066 0.001050
0.003 0.0662 0.000533
0.003 0.0664 0.001500
0.003 0.0666 0.000383
0.003 0.0668 0.000083
0.003 0.067 0.000067
0.003 0.0672 0.000083
0.003 0.0674 0.000133
0.003 0.0676 0.000117
0.003 0.0678 0.000500
0.003 0.068 0.000167
0.003 0.0682 0.000267
0.003 0.0684 0.000150
0.003 0.0686 0.000050
0.003 0.0688 0.000117
0.003 0.069 0.000167
0.003 0.0692 0.000033
0.003 0.0694 0.000133
0.003 0.0696 0.000083
0.003 0.0698 0.000217
0.003 0.07 0.000567
0.003 0.0702 0.000133
0.003 0.0704 0.000050
0.003 0.0706 0.000067
0.003 0.0708 0.000100
0.003 0.071 0.000067
0.003 0.0712 0.000017
0.003 0.0714 0.000050
0.003 0.0716 0.000117
0.003 0.0718 0.000183
0.003 0.072 0.000167
0.003 0.0722 0.000133
0.003 0.0724 0.000150
0.003 0.0726 0.000100
0.003 0.0728 0.000050
0.003 0.073 0.000117
0.003 0.0732 0.000050
0.003 0.0734 0.000117
0.003 0.0736 0.000117
0.003 0.0738 0.000083
0.003 0.074 0.000117
0.003 0.0742 0.000133
0.003 0.0744 0.000167
0.003 0.0746 0.000250
0.003 0.0748 0.000283
0.003 0.075 0.000150
0.003 0.0752 0.000150
0.003 0.0754 0.000133
0.003 0.0756 0.000150
0.003 0.0758 0.000450
0.003 0.076 0.000117
0.003 0.0762 0.000133
0.003 0.0764 0.000383
0.003 0.0766 0.000117
0.003 0.0768 0.000083
0.003 0.077 0.000200
0.003 0.0772 0.000150
0.003 0.0774 0.000167
0.003 0.0776 0.000117
0.003 0.0778 0.000067
0.003 0.078 0.000067
0.003 0.0782 0.000033
0.003 0.0784 0.000100
0.003 0.0786 0.000067
0.003 0.0788 0.000133
0.003 0.079 0.000067
0.003 0.0792 0.000200
0.003 0.0794 0.000467
0.003 0.0796 0.000167
0.003 0.0798 0.000117
0.003 0.08 0.000100
0.003 0.0802 0.000133
0.003 0.0804 0.000200
0.003 0.0806 0.000117
0.003 0.0808 0.000033
0.003 0.081 0.000083
0.003 0.0812 0.000017
0.003 0.0814 0.000033
0.003 0.0816 0.000033
0.003 0.0818 0.000033
0.003 0.082 0.000100
0.003 0.0822 0.000067
0.003 0.0824 0.000067
0.003 0.0826 0.000133
0.003 0.0828 0.000133
0.003 0.083 0.000183
0.003 0.0832 0.000083
0.003 0.0834 0.000100
0.003 0.0836 0.000000
0.003 0.0838 0.000033
0.003 0.084 0.000017
0.003 0.0842 0.000033
0.003 0.0844 0.000033
0.003 0.0846 0.000033
0.003 0.0848 0.000033
0.003 0.085 0.000000
0.003 0.0852 0.000033
0.003 0.0854 0.000050
0.003 0.0856 0.000017
0.003 0.0858 0.000100
0.003 0.086 0.000033
0.003 0.0862 0.000033
0.003 0.0864 0.000000
0.003 0.0866 0.000067
0.003 0.0868 0.000067
0.003 0.087 0.000067
0.003 0.0872 0.000100
0.003 0.0874 0.000100
0.003 0.0876 0.000167
0.003 0.0878 0.000200
0.003 0.088 0.000300
0.003 0.0882 0.000350
0.003 0.0884 0.000467
0.003 0.0886 0.000150
0.003 0.0888 0.000067
0.003 0.089 0.000100
0.003 0.0892 0.000067
0.003 0.0894 0.000050
0.003 0.0896 0.000033
0.003 0.0898 0.000050
0.003 0.09 0.000017
0.003 0.0902 0.000067
0.003 0.0904 0.000067
0.003 0.0906 0.000050
0.003 0.0908 0.000067
0.003 0.091 0.000067
0.003 0.0912 0.000017
0.003 0.0914 0.000017
0.003 0.0916 0.000017
0.003 0.0918 0.000100
0.003 0.092 0.000067
0.003 0.0922 0.000033
0.003 0.0924 0.000017
0.003 0.0926 0.000017
0.003 0.0928 0.000067
0.003 0.093 0.000133
0.003 0.0932 0.000667
0.003 0.0934 0.000217
0.003 0.0936 0.000050
0.003 0.0938 0.000050
0.003 0.094 0.000033
0.003 0.0942 0.000050
0.003 0.0944 0.000050
0.003 0.0946 0.000033
0.003 0.0948 0.000050
0.003 0.095 0.000400
0.003 0.0952 0.000083
0.003 0.0954 0.000100
0.003 0.0956 0.000133
0.003 0.0958 0.000083
0.003 0.096 0.000050
0.003 0.0962 0.000050
0.003 0.0964 0.000033
0.003 0.0966 0.000000
0.003 0.0968 0.000000
0.003 0.097 0.000017
0.003 0.0972 0.000017
0.003 0.0974 0.000017
0.003 0.0976 0.000050
0.003 0.0978 0.000033
0.003 0.098 0.000050
0.003 0.0982 0.000017
0.003 0.0984 0.000017
0.003 0.0986 0.000017
0.003 0.0988 0.000017
0.003 0.099 0.000017
0.003 0.0992 0.000283
0.003 0.0994 0.000100
0.003 0.0996 0.000117
0.003 0.0998 0.000167
0.0032 0 0.002300
0.0032 0.0002 0.004417
0.0032 0.0004 0.003600
0.0032 0.0006 0.004367
0.0032 0.0008 0.007017
0.0032 0.001 0.006900
0.0032 0.0012 0.005583
0.0032 0.0014 0.005450
0.0032 0.0016 0.008817
0.0032 0.0018 0.009733
0.0032 0.002 0.010967
0.0032 0.0022 0.016933
0.0032 0.0024 0.020400
0.0032 0.0026 0.032683
0.0032 0.0028 0.077267
0.0032 0.003 0.331367
0.0032 0.0032 0.000000
0.0032 0.0034 0.330433
0.0032 0.0036 0.072417
0.0032 0.0038 0.030783
0.0032 0.004 0.022583
0.0032 0.0042 0.022050
0.0032 0.0044 0.013117
0.0032 0.0046 0.010267
0.0032 0.0048 0.009617
0.0032 0.005 0.006700
0.0032 0.0052 0.005817
0.0032 0.0054 0.007000
0.0032 0.0056 0.006283
0.0032 0.0058 0.002917
0.0032 0.006 0.004717
0.0032 0.0062 0.003883
0.0032 0.0064 0.003300
0.0032 0.0066 0.003317
0.0032 0.0068 0.002150
0.0032 0.007 0.000967
0.0032 0.0072 0.001233
0.0032 0.0074 0.002633
0.0032 0.0076 0.001750
0.0032 0.0078 0.002517
0.0032 0.008 0.002333
0.0032 0.0082 0.002483
0.0032 0.0084 0.000883
0.0032 0.0086 0.001333
0.0032 0.0088 0.003017
0.0032 0.009 0.001233
0.0032 0.0092 0.002350
0.0032 0.0094 0.001250
0.0032 0.0096 0.001917
0.0032 0.0098 0.001333
0.0032 0.01 0.001050
0.0032 0.0102 0.001233
0.0032 0.0104 0.001133
0.0032 0.0106 0.001833
0.0032 0.0108 0.002083
0.0032 0.011 0.002850
0.0032 0.0112 0.000800
0.0032 0.0114 0.000950
0.0032 0.0116 0.000667
0.0032 0.0118 0.000567
0.0032 0.012 0.000600
0.0032 0.0122 0.001067
0.0032 0.0124 0.001183
0.0032 0.0126 0.000433
0.0032 0.0128 0.000483
0.0032 0.013 0.002067
0.0032 0.0132 0.001467
0.0032 0.0134 0.001283
0.0032 0.0136 0.000567
0.0032 0.0138 0.001217
0.0032 0.014 0.001633
0.0032 0.0142 0.000417
0.0032 0.0144 0.000467
0.0032 0.0146 0.000800
0.0032 0.0148 0.000383
0.0032 0.015 0.000250
0.0032 0.0152 0.000217
0.0032 0.0154 0.000683
0.0032 0.0156 0.000550
0.0032 0.0158 0.000233
0.0032 0.016 0.000283
0.0032 0.0162 0.000567
0.0032 0.0164 0.001283
0.0032 0.0166 0.000533
0.0032 0.0168 0.000150
0.0032 0.017 0.000533
0.0032 0.0172 0.000267
0.0032 0.0174 0.000233
0.0032 0.0176 0.000217
0.0032 0.0178 0.000117
0.0032 0.018 0.000133
0.0032 0.0182 0.000200
0.0032 0.0184 0.000250
0.0032 0.0186 0.000600
0.0032 0.0188 0.000300
0.0032 0.019 0.000400
0.0032 0.0192 0.000300
0.0032 0.0194 0.000217
0.0032 0.0196 0.000100
0.0032 0.0198 0.000117
0.0032 0.02 0.000167
0.0032 0.0202 0.000333
0.0032 0.0204 0.000850
0.0032 0.0206 0.000283
0.0032 0.0208 0.000317
0.0032 0.021 0.000133
0.0032 0.0212 0.000183
0.0032 0.0214 0.000200
0.0032 0.0216 0.000300
0.0032 0.0218 0.000167
0.0032 0.022 0.000283
0.0032 0.0222 0.000317
0.0032 0.0224 0.000600
0.0032 0.0226 0.000150
0.0032 0.0228 0.000067
0.0032 0.023 0.000133
0.0032 0.0232 0.000083
0.0032 0.0234 0.000133
0.0032 0.0236 0.000083
0.0032 0.0238 0.000117
0.0032 0.024 0.000733
0.0032 0.0242 0.000267
0.0032 0.0244 0.000167
0.0032 0.0246 0.000100
0.0032 0.0248 0.000150
0.0032 0.025 0.000100
0.0032 0.0252 0.000067
0.0032 0.0254 0.000500
0.0032 0.0256 0.000283
0.0032 0.0258 0.000167
0.0032 0.026 0.000183
0.0032 0.0262 0.000150
0.0032 0.0264 0.000050
0.0032 0.0266 0.000183
0.0032 0.0268 0.000350
0.0032 0.027 0.000150
0.0032 0.0272 0.000117
0.0032 0.0274 0.000117
0.0032 0.0276 0.000100
0.0032 0.0278 0.000800
0.0032 0.028 0.000367
0.0032 0.0282 0.000150
0.0032 0.0284 0.000117
0.0032 0.0286 0.000167
0.0032 0.0288 0.000217
0.0032 0.029 0.000250
0.0032 0.0292 0.000383
0.0032 0.0294 0.000233
0.0032 0.0296 0.000117
0.0032 0.0298 0.000617
0.0032 0.03 0.000200
0.0032 0.0302 0.000183
0.0032 0.0304 0.000183
0.0032 0.0306 0.000167
0.0032 0.0308 0.000033
0.0032 0.031 0.000050
0.0032 0.0312 0.000133
0.0032 0.0314 0.000233
0.0032 0.0316 0.000233
0.0032 0.0318 0.000183
0.0032 0.032 0.000217
0.0032 0.0322 0.000233
0.0032 0.0324 0.000133
0.0032 0.0326 0.000133
0.0032 0.0328 0.000250
0.0032 0.033 0.000117
0.0032 0.0332 0.000150
0.0032 0.0334 0.000367
0.0032 0.0336 0.000133
0.0032 0.0338 0.000133
0.0032 0.034 0.000083
0.0032 0.0342 0.000117
0.0032 0.0344 0.000267
0.0032 0.0346 0.000267
0.0032 0.0348 0.000117
0.0032 0.035 0.000167
0.0032 0.0352 0.000283
0.0032 0.0354 0.000150
0.0032 0.0356 0.000717
0.0032 0.0358 0.000217
0.0032 0.036 0.000100
0.0032 0.0362 0.000133
0.0032 0.0364 0.000050
0.0032 0.0366 0.000067
0.0032 0.0368 0.000283
0.0032 0.037 0.000667
0.0032 0.0372 0.000333
0.0032 0.0374 0.000150
0.0032 0.0376 0.000233
0.0032 0.0378 0.000167
0.0032 0.038 0.000150
0.0032 0.0382 0.000133
0.0032 0.0384 0.000167
0.0032 0.0386 0.000250
0.0032 0.0388 0.000267
0.0032 0.039 0.000217
0.0032 0.0392 0.000917
0.0032 0.0394 0.000200
0.0032 0.0396 0.000317
0.0032 0.0398 0.000500
0.0032 0.04 0.000400
0.0032 0.0402 0.000050
0.0032 0.0404 0.000200
0.0032 0.0406 0.000133
0.0032 0.0408 0.000067
0.0032 0.041 0.000033
0.0032 0.0412 0.000083
0.0032 0.0414 0.000067
0.0032 0.0416 0.000117
0.0032 0.0418 0.000167
0.0032 0.042 0.000100
0.0032 0.0422 0.000200
0.0032 0.0424 0.000133
0.0032 0.0426 0.000300
0.0032 0.0428 0.000200
0.0032 0.043 0.000117
0.0032 0.0432 0.000233
0.0032 0.0434 0.000083
0.0032 0.0436 0.000167
0.0032 0.0438 0.000067
0.0032 0.044 0.000067
0.0032 0.0442 0.000100
0.0032 0.0444 0.000133
0.0032 0.0446 0.000050
0.0032 0.0448 0.000100
0.0032 0.045 0.000150
0.0032 0.0452 0.000117
0.0032 0.0454 0.000033
0.0032 0.0456 0.000150
0.0032 0.0458 0.000117
0.0032 0.046 0.000117
0.0032 0.0462 0.000283
0.0032 0.0464 0.000333
0.0032 0.0466 0.000233
0.0032 0.0468 0.000133
0.0032 0.047 0.000133
0.0032 0.0472 0.000050
0.0032 0.0474 0.000100
0.0032 0.0476 0.000200
0.0032 0.0478 0.000467
0.0032 0.048 0.000400
0.0032 0.0482 0.001383
0.0032 0.0484 0.000217
0.0032 0.0486 0.000083
0.0032 0.0488 0.000183
0.0032 0.049 0.000067
0.0032 0.0492 0.000183
0.0032 0.0494 0.000267
0.0032 0.0496 0.000233
0.0032 0.0498 0.000100
0.0032 0.05 0.000167
0.0032 0.0502 0.000200
0.0032 0.0504 0.000183
0.0032 0.0506 0.000217
0.0032 0.0508 0.000150
0.0032 0.051 0.000117
0.0032 0.0512 0.000450
0.0032 0.0514 0.000817
0.0032 0.0516 0.000333
0.0032 0.0518 0.000383
0.0032 0.052 0.000167
0.0032 0.0522 0.000167
0.0032 0.0524 0.000033
0.0032 0.0526 0.000083
0.0032 0.0528 0.000133
0.0032 0.053 0.000467
0.0032 0.0532 0.000217
0.0032 0.0534 0.000300
0.0032 0.0536 0.000350
0.0032 0.0538 0.000283
0.0032 0.054 0.000367
0.0032 0.0542 0.000183
0.0032 0.0544 0.000150
0.0032 0.0546 0.000167
0.0032 0.0548 0.000183
0.0032 0.055 0.000167
0.0032 0.0552 0.000083
0.0032 0.0554 0.000117
0.0032 0.0556 0.000100
0.0032 0.0558 0.000067
0.0032 0.056 0.000150
0.0032 0.0562 0.000183
0.0032 0.0564 0.000183
0.0032 0.0566 0.000117
0.0032 0.0568 0.000183
0.0032 0.057 0.000133
0.0032 0.0572 0.000083
0.0032 0.0574 0.000067
0.0032 0.0576 0.000117
0.0032 0.0578 0.000250
0.0032 0.058 0.000150
0.0032 0.0582 0.000233
0.0032 0.0584 0.000867
0.0032 0.0586 0.000267
0.0032 0.0588 0.000200
0.0032 0.059 0.000083
0.0032 0.0592 0.000067
0.0032 0.0594 0.000233
0.0032 0.0596 0.000283
0.0032 0.0598 0.000983
0.0032 0.06 0.000333
0.0032 0.0602 0.000667
0.0032 0.0604 0.000267
0.0032 0.0606 0.000583
0.0032 0.0608 0.000517
0.0032 0.061 0.000533
0.0032 0.0612 0.000467
0.0032 0.0614 0.000450
0.0032 0.0616 0.001100
0.0032 0.0618 0.000500
0.0032 0.062 0.000333
0.0032 0.0622 0.001300
0.0032 0.0624 0.000433
0.0032 0.0626 0.000267
0.0032 0.0628 0.000250
0.0032 0.063 0.000183
0.0032 0.0632 0.000133
0.0032 0.0634 0.000067
0.0032 0.0636 0.000233
0.0032 0.0638 0.000667
0.0032 0.064 0.000167
0.0032 0.0642 0.000217
0.0032 0.0644 0.000300
0.0032 0.0646 0.000267
0.0032 0.0648 0.000167
0.0032 0.065 0.000167
0.0032 0.0652 0.000283
0.0032 0.0654 0.000300
0.0032 0.0656 0.000333
0.0032 0.0658 0.000300
0.0032 0.066 0.000233
0.0032 0.0662 0.000233
0.0032 0.0664 0.000267
0.0032 0.0666 0.000133
0.0032 0.0668 0.000233
0.0032 0.067 0.000117
0.0032 0.0672 0.000117
0.0032 0.0674 0.000050
0.0032 0.0676 0.000033
0.0032 0.0678 0.000117
0.0032 0.068 0.000100
0.0032 0.0682 0.000150
0.0032 0.0684 0.000200
0.0032 0.0686 0.000100
0.0032 0.0688 0.000083
0.0032 0.069 0.000133
0.0032 0.0692 0.000100
0.0032 0.0694 0.000217
0.0032 0.0696 0.000200
0.0032 0.0698 0.000383
0.0032 0.07 0.000200
0.0032 0.0702 0.000250
0.0032 0.0704 0.000100
0.0032 0.0706 0.000083
0.0032 0.0708 0.000317
0.0032 0.071 0.000133
0.0032 0.0712 0.000033
0.0032 0.0714 0.000067
0.0032 0.0716 0.000617
0.0032 0.0718 0.000250
0.0032 0.072 0.000117
0.0032 0.0722 0.000250
0.0032 0.0724 0.000183
0.0032 0.0726 0.000567
0.0032 0.0728 0.000500
0.0032 0.073 0.000150
0.0032 0.0732 0.000067
0.0032 0.0734 0.000083
0.0032 0.0736 0.000667
0.0032 0.0738 0.000200
0.0032 0.074 0.000117
0.0032 0.0742 0.000100
0.0032 0.0744 0.000150
0.0032 0.0746 0.000167
0.0032 0.0748 0.000133
0.0032 0.075 0.000167
0.0032 0.0752 0.000167
0.0032 0.0754 0.000300
0.0032 0.0756 0.000333
0.0032 0.0758 0.000250
0.0032 0.076 0.000217
0.0032 0.0762 0.000067
0.0032 0.0764 0.000117
0.0032 0.0766 0.000083
0.0032 0.0768 0.000100
0.0032 0.077 0.000283
0.0032 0.0772 0.000133
0.0032 0.0774 0.000233
0.0032 0.0776 0.000133
0.0032 0.0778 0.000050
0.0032 0.078 0.000133
0.0032 0.0782 0.000050
0.0032 0.0784 0.000033
0.0032 0.0786 0.000083
0.0032 0.0788 0.000117
0.0032 0.079 0.000083
0.0032 0.0792 0.000083
0.0032 0.0794 0.000117
0.0032 0.0796 0.000117
0.0032 0.0798 0.000100
0.0032 0.08 0.000200
0.0032 0.0802 0.000250
0.0032 0.0804 0.000183
0.0032 0.0806 0.000150
0.0032 0.0808 0.000050
0.0032 0.081 0.000083
0.0032 0.0812 0.000033
0.0032 0.0814 0.000100
0.0032 0.0816 0.000033
0.0032 0.0818 0.000050
0.0032 0.082 0.000083
0.0032 0.0822 0.000067
0.0032 0.0824 0.000017
0.0032 0.0826 0.000117
0.0032 0.0828 0.000083
0.0032 0.083 0.000150
0.0032 0.0832 0.000050
0.0032 0.0834 0.000000
0.0032 0.0836 0.000033
0.0032 0.0838 0.000050
0.0032 0.084 0.000033
0.0032 0.0842 0.000083
0.0032 0.0844 0.000050
0.0032 0.0846 0.000000
0.0032 0.0848 0.000033
0.0032 0.085 0.000033
0.0032 0.0852 0.000033
0.0032 0.0854 0.000067
0.0032 0.0856 0.000050
0.0032 0.0858 0.000083
0.0032 0.086 0.000067
0.0032 0.0862 0.000083
0.0032 0.0864 0.000017
0.0032 0.0866 0.000067
0.0032 0.0868 0.000050
0.0032 0.087 0.000100
0.0032 0.0872 0.000150
0.0032 0.0874 0.000067
0.0032 0.0876 0.000233
0.0032 0.0878 0.000217
0.0032 0.088 0.000083
0.0032 0.0882 0.000233
0.0032 0.0884 0.000217
0.0032 0.0886 0.000067
0.0032 0.0888 0.000067
0.0032 0.089 0.000033
0.0032 0.0892 0.000033
0.0032 0.0894 0.000017
0.0032 0.0896 0.000017
0.0032 0.0898 0.000050
0.0032 0.09 0.000050
0.0032 0.0902 0.000050
0.0032 0.0904 0.000033
0.0032 0.0906 0.000033
0.0032 0.0908 0.000033
0.0032 0.091 0.000050
0.0032 0.0912 0.000050
0.0032 0.0914 0.000000
0.0032 0.0916 0.000067
0.0032 0.0918 0.000017
0.0032 0.092 0.000033
0.0032 0.0922 0.000017
0.0032 0.0924 0.000000
0.0032 0.0926 0.000017
0.0032 0.0928 0.000033
0.0032 0.093 0.000150
0.0032 0.0932 0.000217
0.0032 0.0934 0.000133
0.0032 0.0936 0.000050
0.0032 0.0938 0.000050
0.0032 0.094 0.000033
0.0032 0.0942 0.000067
0.0032 0.0944 0.000050
0.0032 0.0946 0.000133
0.0032 0.0948 0.000050
0.0032 0.095 0.000067
0.0032 0.0952 0.000117
0.0032 0.0954 0.000050
0.0032 0.0956 0.000067
0.0032 0.0958 0.000050
0.0032 0.096 0.000117
0.0032 0.0962 0.000383
0.0032 0.0964 0.000083
0.0032 0.0966 0.000050
0.0032 0.0968 0.000067
0.0032 0.097 0.000000
0.0032 0.0972 0.000017
0.0032 0.0974 0.000067
0.0032 0.0976 0.000000
0.0032 0.0978 0.000033
0.0032 0.098 0.000050
0.0032 0.0982 0.000017
0.0032 0.0984 0.000017
0.0032 0.0986 0.000033
0.0032 0.0988 0.000000
0.0032 0.099 0.000033
0.0032 0.0992 0.000133
0.0032 0.0994 0.000117
0.0032 0.0996 0.000317
0.0032 0.0998 0.000283
0.0034 0 0.002383
0.0034 0.0002 0.003517
0.0034 0.0004 0.004450
0.0034 0.0006 0.005983
0.0034 0.0008 0.005150
0.0034 0.001 0.004667
0.0034 0.0012 0.004667
0.0034 0.0014 0.003883
0.0034 0.0016 0.006033
0.0034 0.0018 0.008883
0.0034 0.002 0.010283
0.0034 0.0022 0.011133
0.0034 0.0024 0.015583
0.0034 0.0026 0.021833
0.0034 0.0028 0.034783
0.0034 0.003 0.071100
0.0034 0.0032 0.330433
0.0034 0.0034 0.000000
0.0034 0.0036 0.331050
0.0034 0.0038 0.070550
0.0034 0.004 0.033700
0.0034 0.0042 0.019017
0.0034 0.0044 0.015633
0.0034 0.0046 0.013083
0.0034 0.0048 0.011300
0.0034 0.005 0.007717
0.0034 0.0052 0.007100
0.0034 0.0054 0.007617
0.0034 0.0056 0.007783
0.0034 0.0058 0.009283
0.0034 0.006 0.002850
0.0034 0.0062 0.004217
0.0034 0.0064 0.002600
0.0034 0.0066 0.002550
0.0034 0.0068 0.003967
0.0034 0.007 0.002433
0.0034 0.0072 0.002083
0.0034 0.0074 0.002200
0.0034 0.0076 0.002617
0.0034 0.0078 0.002033
0.0034 0.008 0.002500
0.0034 0.0082 0.001767
0.0034 0.0084 0.000883
0.0034 0.0086 0.002450
0.0034 0.0088 0.001333
0.0034 0.009 0.001033
0.0034 0.0092 0.002033
0.0034 0.0094 0.001933
0.0034 0.0096 0.002500
0.0034 0.0098 0.001100
0.0034 0.01 0.001000
0.0034 0.0102 0.001067
0.0034 0.0104 0.001250
0.0034 0.0106 0.001883
0.0034 0.0108 0.001133
0.0034 0.011 0.001167
0.0034 0.0112 0.000950
0.0034 0.0114 0.001983
0.0034 0.0116 0.001383
0.0034 0.0118 0.000817
0.0034 0.012 0.001450
0.0034 0.0122 0.001367
0.0034 0.0124 0.000600
0.0034 0.0126 0.000717
0.0034 0.0128 0.001083
0.0034 0.013 0.001167
0.0034 0.0132 0.000733
0.0034 0.0134 0.000700
0.0034 0.0136 0.000533
0.0034 0.0138 0.000567
0.0034 0.014 0.000550
0.0034 0.0142 0.000567
0.0034 0.0144 0.000600
0.0034 0.0146 0.000733
0.0034 0.0148 0.000233
0.0034 0.015 0.000683
0.0034 0.0152 0.000267
0.0034 0.0154 0.000267
0.0034 0.0156 0.000350
0.0034 0.0158 0.000100
0.0034 0.016 0.000300
0.0034 0.0162 0.001117
0.0034 0.0164 0.000900
0.0034 0.0166 0.000317
0.0034 0.0168 0.000283
0.0034 0.017 0.000383
0.0034 0.0172 0.000400
0.0034 0.0174 0.000250
0.0034 0.0176 0.000133
0.0034 0.0178 0.000167
0.0034 0.018 0.000117
0.0034 0.0182 0.000333
0.0034 0.0184 0.000217
0.0034 0.0186 0.000183
0.0034 0.0188 0.000317
0.0034 0.019 0.000217
0.0034 0.0192 0.000200
0.0034 0.0194 0.000183
0.0034 0.0196 0.000133
0.0034 0.0198 0.000083
0.0034 0.02 0.000400
0.0034 0.0202 0.000467
0.0034 0.0204 0.000317
0.0034 0.0206 0.000250
0.0034 0.0208 0.000633
0.0034 0.021 0.000300
0.0034 0.0212 0.000383
0.0034 0.0214 0.000817
0.0034 0.0216 0.000167
0.0034 0.0218 0.000317
0.0034 0.022 0.000433
0.0034 0.0222 0.000967
0.0034 0.0224 0.000217
0.0034 0.0226 0.000183
0.0034 0.0228 0.000083
0.0034 0.023 0.000067
0.0034 0.0232 0.000017
0.0034 0.0234 0.000150
0.0034 0.0236 0.000117
0.0034 0.0238 0.000150
0.0034 0.024 0.000333
0.0034 0.0242 0.000250
0.0034 0.0244 0.000217
0.0034 0.0246 0.000750
0.0034 0.0248 0.000233
0.0034 0.025 0.000183
0.0034 0.0252 0.000267
0.0034 0.0254 0.000417
0.0034 0.0256 0.000167
0.0034 0.0258 0.000167
0.0034 0.026 0.000183
0.0034 0.0262 0.000150
0.0034 0.0264 0.000100
0.0034 0.0266 0.000117
0.0034 0.0268 0.000133
0.0034 0.027 0.000300
0.0034 0.0272 0.000150
0.0034 0.0274 0.000250
0.0034 0.0276 0.000017
0.0034 0.0278 0.000050
0.0034 0.028 0.000167
0.0034 0.0282 0.000083
0.0034 0.0284 0.000083
0.0034 0.0286 0.000167
0.0034 0.0288 0.000350
0.0034 0.029 0.000800
0.0034 0.0292 0.000650
0.0034 0.0294 0.000333
0.0034 0.0296 0.000183
0.0034 0.0298 0.000067
0.0034 0.03 0.000183
0.0034 0.0302 0.000133
0.0034 0.0304 0.000233
0.0034 0.0306 0.000200
0.0034 0.0308 0.000100
0.0034 0.031 0.000133
0.0034 0.0312 0.000100
0.0034 0.0314 0.000350
0.0034 0.0316 0.000117
0.0034 0.0318 0.000200
0.0034 0.032 0.000733
0.0034 0.0322 0.000767
0.0034 0.0324 0.000150
0.0034 0.0326 0.000167
0.0034 0.0328 0.000250
0.0034 0.033 0.000083
0.0034 0.0332 0.000117
0.0034 0.0334 0.000300
0.0034 0.0336 0.000117
0.0034 0.0338 0.000400
0.0034 0.034 0.000100
0.0034 0.0342 0.000283
0.0034 0.0344 0.000483
0.0034 0.0346 0.000433
0.0034 0.0348 0.000083
0.0034 0.035 0.000100
0.0034 0.0352 0.000250
0.0034 0.0354 0.000150
0.0034 0.0356 0.000133
0.0034 0.0358 0.000067
0.0034 0.036 0.000100
0.0034 0.0362 0.000117
0.0034 0.0364 0.000100
0.0034 0.0366 0.000083
0.0034 0.0368 0.000067
0.0034 0.037 0.000133
0.0034 0.0372 0.000250
0.0034 0.0374 0.000167
0.0034 0.0376 0.000167
0.0034 0.0378 0.000200
0.0034 0.038 0.000200
0.0034 0.0382 0.000433
0.0034 0.0384 0.000250
0.0034 0.0386 0.000150
0.0034 0.0388 0.000117
0.0034 0.039 0.000100
0.0034 0.0392 0.000517
0.0034 0.0394 0.000183
0.0034 0.0396 0.000183
0.0034 0.0398 0.000183
0.0034 0.04 0.000250
0.0034 0.0402 0.000083
0.0034 0.0404 0.000183
0.0034 0.0406 0.000133
0.0034 0.0408 0.000033
0.0034 0.041 0.000050
0.0034 0.0412 0.000017
0.0034 0.0414 0.000033
0.0034 0.0416 0.000067
0.0034 0.0418 0.000067
0.0034 0.042 0.000100
0.0034 0.0422 0.000183
0.0034 0.0424 0.000267
0.0034 0.0426 0.000917
0.0034 0.0428 0.000350
0.0034 0.043 0.000483
0.0034 0.0432 0.000467
0.0034 0.0434 0.000117
0.0034 0.0436 0.000083
0.0034 0.0438 0.000117
0.0034 0.044 0.000100
0.0034 0.0442 0.000067
0.0034 0.0444 0.000067
0.0034 0.0446 0.000083
0.0034 0.0448 0.000117
0.0034 0.045 0.000067
0.0034 0.0452 0.000117
0.0034 0.0454 0.000133
0.0034 0.0456 0.000250
0.0034 0.0458 0.000167
0.0034 0.046 0.000250
0.0034 0.0462 0.000583
0.0034 0.0464 0.000167
0.0034 0.0466 0.000100
0.0034 0.0468 0.000117
0.0034 0.047 0.000100
0.0034 0.0472 0.000133
0.0034 0.0474 0.000067
0.0034 0.0476 0.000050
0.0034 0.0478 0.000600
0.0034 0.048 0.000133
0.0034 0.0482 0.000317
0.0034 0.0484 0.000283
0.0034 0.0486 0.000200
0.0034 0.0488 0.000150
0.0034 0.049 0.000050
0.0034 0.0492 0.000167
0.0034 0.0494 0.000117
0.0034 0.0496 0.000067
0.0034 0.0498 0.000267
0.0034 0.05 0.000183
0.0034 0.0502 0.000200
0.0034 0.0504 0.000150
0.0034 0.0506 0.000150
0.0034 0.0508 0.000100
0.0034 0.051 0.000267
0.0034 0.0512 0.000667
0.0034 0.0514 0.000350
0.0034 0.0516 0.000367
0.0034 0.0518 0.000900
0.0034 0.052 0.000333
0.0034 0.0522 0.000167
0.0034 0.0524 0.000117
0.0034 0.0526 0.000150
0.0034 0.0528 0.000217
0.0034 0.053 0.000450
0.0034 0.0532 0.000283
0.0034 0.0534 0.000133
0.0034 0.0536 0.000133
0.0034 0.0538 0.000200
0.0034 0.054 0.000100
0.0034 0.0542 0.000150
0.0034 0.0544 0.000317
0.0034 0.0546 0.000117
0.0034 0.0548 0.000367
0.0034 0.055 0.000250
0.0034 0.0552 0.000267
0.0034 0.0554 0.000183
0.0034 0.0556 0.000100
0.0034 0.0558 0.000083
0.0034 0.056 0.000250
0.0034 0.0562 0.000317
0.0034 0.0564 0.000117
0.0034 0.0566 0.000133
0.0034 0.0568 0.000217
0.0034 0.057 0.000200
0.0034 0.0572 0.000200
0.0034 0.0574 0.000117
0.0034 0.0576 0.000167
0.0034 0.0578 0.001050
0.0034 0.058 0.000367
0.0034 0.0582 0.000283
0.0034 0.0584 0.000383
0.0034 0.0586 0.000517
0.0034 0.0588 0.000667
0.0034 0.059 0.000250
0.0034 0.0592 0.000150
0.0034 0.0594 0.000167
0.0034 0.0596 0.000383
0.0034 0.0598 0.000883
0.0034 0.06 0.000917
0.0034 0.0602 0.000367
0.0034 0.0604 0.000183
0.0034 0.0606 0.000367
0.0034 0.0608 0.000600
0.0034 0.061 0.000617
0.0034 0.0612 0.000383
0.0034 0.0614 0.000200
0.0034 0.0616 0.000417
0.0034 0.0618 0.000500
0.0034 0.062 0.001050
0.0034 0.0622 0.000383
0.0034 0.0624 0.000267
0.0034 0.0626 0.000517
0.0034 0.0628 0.000283
0.0034 0.063 0.000200
0.0034 0.0632 0.000217
0.0034 0.0634 0.000133
0.0034 0.0636 0.000167
0.0034 0.0638 0.000383
0.0034 0.064 0.000167
0.0034 0.0642 0.000450
0.0034 0.0644 0.000817
0.0034 0.0646 0.000250
0.0034 0.0648 0.000183
0.0034 0.065 0.000667
0.0034 0.0652 0.000150
0.0034 0.0654 0.000067
0.0034 0.0656 0.000117
0.0034 0.0658 0.000083
0.0034 0.066 0.000100
0.0034 0.0662 0.000150
0.0034 0.0664 0.000050
0.0034 0.0666 0.000067
0.0034 0.0668 0.000183
0.0034 0.067 0.000350
0.0034 0.0672 0.000783
0.0034 0.0674 0.000183
0.0034 0.0676 0.000083
0.0034 0.0678 0.000050
0.0034 0.068 0.000083
0.0034 0.0682 0.000183
0.0034 0.0684 0.000133
0.0034 0.0686 0.000150
0.0034 0.0688 0.000183
0.0034 0.069 0.000217
0.0034 0.0692 0.000200
0.0034 0.0694 0.000250
0.0034 0.0696 0.000950
0.0034 0.0698 0.001200
0.0034 0.07 0.000383
0.0034 0.0702 0.000650
0.0034 0.0704 0.000250
0.0034 0.0706 0.000083
0.0034 0.0708 0.000167
0.0034 0.071 0.000133
0.0034 0.0712 0.000033
0.0034 0.0714 0.000050
0.0034 0.0716 0.000167
0.0034 0.0718 0.000100
0.0034 0.072 0.000083
0.0034 0.0722 0.000150
0.0034 0.0724 0.000117
0.0034 0.0726 0.000333
0.0034 0.0728 0.000967
0.0034 0.073 0.000267
0.0034 0.0732 0.000150
0.0034 0.0734 0.000150
0.0034 0.0736 0.000100
0.0034 0.0738 0.000167
0.0034 0.074 0.000100
0.0034 0.0742 0.000100
0.0034 0.0744 0.000117
0.0034 0.0746 0.000050
0.0034 0.0748 0.000067
0.0034 0.075 0.000133
0.0034 0.0752 0.000267
0.0034 0.0754 0.001133
0.0034 0.0756 0.000683
0.0034 0.0758 0.000300
0.0034 0.076 0.000133
0.0034 0.0762 0.000150
0.0034 0.0764 0.000133
0.0034 0.0766 0.000367
0.0034 0.0768 0.000217
0.0034 0.077 0.000183
0.0034 0.0772 0.000117
0.0034 0.0774 0.000200
0.0034 0.0776 0.000500
0.0034 0.0778 0.000250
0.0034 0.078 0.000083
0.0034 0.0782 0.000067
0.0034 0.0784 0.000117
0.0034 0.0786 0.000050
0.0034 0.0788 0.000067
0.0034 0.079 0.000117
0.0034 0.0792 0.000083
0.0034 0.0794 0.000100
0.0034 0.0796 0.000050
0.0034 0.0798 0.000233
0.0034 0.08 0.000167
0.0034 0.0802 0.000133
0.0034 0.0804 0.000083
0.0034 0.0806 0.000083
0.0034 0.0808 0.000083
0.0034 0.081 0.000217
0.0034 0.0812 0.000083
0.0034 0.0814 0.000083
0.0034 0.0816 0.000100
0.0034 0.0818 0.000050
0.0034 0.082 0.000050
0.0034 0.0822 0.000067
0.0034 0.0824 0.000033
0.0034 0.0826 0.000033
0.0034 0.0828 0.000083
0.0034 0.083 0.000033
0.0034 0.0832 0.000033
0.0034 0.0834 0.000067
0.0034 0.0836 0.000033
0.0034 0.0838 0.000033
0.0034 0.084 0.000033
0.0034 0.0842 0.000050
0.0034 0.0844 0.000017
0.0034 0.0846 0.000050
0.0034 0.0848 0.000017
0.0034 0.085 0.000033
0.0034 0.0852 0.000050
0.0034 0.0854 0.000250
0.0034 0.0856 0.000183
0.0034 0.0858 0.000067
0.0034 0.086 0.000150
0.0034 0.0862 0.000083
0.0034 0.0864 0.000017
0.0034 0.0866 0.000067
0.0034 0.0868 0.000100
0.0034 0.087 0.000150
0.0034 0.0872 0.000117
0.0034 0.0874 0.000150
0.0034 0.0876 0.001000
0.0034 0.0878 0.000317
0.0034 0.088 0.000150
0.0034 0.0882 0.000100
0.0034 0.0884 0.000150
0.0034 0.0886 0.000067
0.0034 0.0888 0.000117
0.0034 0.089 0.000050
0.0034 0.0892 0.000067
0.0034 0.0894 0.000017
0.0034 0.0896 0.000000
0.0034 0.0898 0.000083
0.0034 0.09 0.000017
0.0034 0.0902 0.000017
0.0034 0.0904 0.000050
0.0034 0.0906 0.000033
0.0034 0.0908 0.000050
0.0034 0.091 0.000017
0.0034 0.0912 0.000017
0.0034 0.0914 0.000017
0.0034 0.0916 0.000033
0.0034 0.0918 0.000033
0.0034 0.092 0.000033
0.0034 0.0922 0.000050
0.0034 0.0924 0.000033
0.0034 0.0926 0.000050
0.0034 0.0928 0.000067
0.0034 0.093 0.000483
0.0034 0.0932 0.000150
0.0034 0.0934 0.000217
0.0034 0.0936 0.000100
0.0034 0.0938 0.000050
0.0034 0.094 0.000033
0.0034 0.0942 0.000050
0.0034 0.0944 0.000017
0.0034 0.0946 0.000067
0.0034 0.0948 0.000067
0.0034 0.095 0.000033
0.0034 0.0952 0.000067
0.0034 0.0954 0.000033
0.0034 0.0956 0.000050
0.0034 0.0958 0.000067
0.0034 0.096 0.000283
0.0034 0.0962 0.000167
0.0034 0.0964 0.000067
0.0034 0.0966 0.000050
0.0034 0.0968 0.000017
0.0034 0.097 0.000033
0.0034 0.0972 0.000017
0.0034 0.0974 0.000017
0.0034 0.0976 0.000017
0.0034 0.0978 0.000083
0.0034 0.098 0.000233
0.0034 0.0982 0.000000
0.0034 0.0984 0.000017
0.0034 0.0986 0.000033
0.0034 0.0988 0.000083
0.0034 0.099 0.000033
0.0034 0.0992 0.000050
0.0034 0.0994 0.000083
0.0034 0.0996 0.000117
0.0034 0.0998 0.000083
0.0036 0 0.003217
0.0036 0.0002 0.002500
0.0036 0.0004 0.004217
0.0036 0.0006 0.003100
0.0036 0.0008 0.004317
0.0036 0.001 0.003650
0.0036 0.0012 0.004350
0.0036 0.0014 0.004567
0.0036 0.0016 0.005950
0.0036 0.0018 0.007300
0.0036 0.002 0.008433
0.0036 0.0022 0.009017
0.0036 0.0024 0.011967
0.0036 0.0026 0.020283
0.0036 0.0028 0.025917
0.0036 0.003 0.034950
0.0036 0.0032 0.072417
0.0036 0.0034 0.331050
0.0036 0.0036 0.000000
0.0036 0.0038 0.331033
0.0036 0.004 0.075950
0.0036 0.0042 0.034783
0.0036 0.0044 0.021367
0.0036 0.0046 0.018300
0.0036 0.0048 0.014433
0.0036 0.005 0.010867
0.0036 0.0052 0.007850
0.0036 0.0054 0.008083
0.0036 0.0056 0.004950
0.0036 0.0058 0.004000
0.0036 0.006 0.003933
0.0036 0.0062 0.004067
0.0036 0.0064 0.003700
0.0036 0.0066 0.004350
0.0036 0.0068 0.004417
0.0036 0.007 0.003150
0.0036 0.0072 0.002183
0.0036 0.0074 0.001400
0.0036 0.0076 0.002733
0.0036 0.0078 0.001967
0.0036 0.008 0.003000
0.0036 0.0082 0.002817
0.0036 0.0084 0.000967
0.0036 0.0086 0.000983
0.0036 0.0088 0.001033
0.0036 0.009 0.002217
0.0036 0.0092 0.002300
0.0036 0.0094 0.001667
0.0036 0.0096 0.000917
0.0036 0.0098 0.000867
0.0036 0.01 0.000800
0.0036 0.0102 0.001850
0.0036 0.0104 0.001383
0.0036 0.0106 0.001550
0.0036 0.0108 0.003533
0.0036 0.011 0.003333
0.0036 0.0112 0.001150
0.0036 0.0114 0.001867
0.0036 0.0116 0.001717
0.0036 0.0118 0.001017
0.0036 0.012 0.001533
0.0036 0.0122 0.002633
0.0036 0.0124 0.001200
0.0036 0.0126 0.002183
0.0036 0.0128 0.001067
0.0036 0.013 0.001117
0.0036 0.0132 0.000683
0.0036 0.0134 0.000650
0.0036 0.0136 0.000583
0.0036 0.0138 0.000233
0.0036 0.014 0.000383
0.0036 0.0142 0.000417
0.0036 0.0144 0.000433
0.0036 0.0146 0.000433
0.0036 0.0148 0.000217
0.0036 0.015 0.000283
0.0036 0.0152 0.000167
0.0036 0.0154 0.000100
0.0036 0.0156 0.000250
0.0036 0.0158 0.000367
0.0036 0.016 0.000250
0.0036 0.0162 0.000483
0.0036 0.0164 0.000533
0.0036 0.0166 0.000317
0.0036 0.0168 0.000200
0.0036 0.017 0.000267
0.0036 0.0172 0.000317
0.0036 0.0174 0.000383
0.0036 0.0176 0.000767
0.0036 0.0178 0.000200
0.0036 0.018 0.000300
0.0036 0.0182 0.000817
0.0036 0.0184 0.000483
0.0036 0.0186 0.000283
0.0036 0.0188 0.000217
0.0036 0.019 0.000300
0.0036 0.0192 0.000217
0.0036 0.0194 0.000133
0.0036 0.0196 0.000333
0.0036 0.0198 0.000583
0.0036 0.02 0.000300
0.0036 0.0202 0.000383
0.0036 0.0204 0.000250
0.0036 0.0206 0.000300
0.0036 0.0208 0.000317
0.0036 0.021 0.000333
0.0036 0.0212 0.000417
0.0036 0.0214 0.000167
0.0036 0.0216 0.000267
0.0036 0.0218 0.000200
0.0036 0.022 0.000250
0.0036 0.0222 0.000250
0.0036 0.0224 0.000200
0.0036 0.0226 0.000167
0.0036 0.0228 0.000200
0.0036 0.023 0.000250
0.0036 0.0232 0.000167
0.0036 0.0234 0.000183
0.0036 0.0236 0.000117
0.0036 0.0238 0.000433
0.0036 0.024 0.000833
0.0036 0.0242 0.000250
0.0036 0.0244 0.000400
0.0036 0.0246 0.001567
0.0036 0.0248 0.000333
0.0036 0.025 0.000183
0.0036 0.0252 0.000250
0.0036 0.0254 0.000700
0.0036 0.0256 0.000200
0.0036 0.0258 0.000083
0.0036 0.026 0.000217
0.0036 0.0262 0.000250
0.0036 0.0264 0.000167
0.0036 0.0266 0.000217
0.0036 0.0268 0.000267
0.0036 0.027 0.000233
0.0036 0.0272 0.000117
0.0036 0.0274 0.000100
0.0036 0.0276 0.000050
0.0036 0.0278 0.000150
0.0036 0.028 0.000817
0.0036 0.0282 0.000200
0.0036 0.0284 0.000100
0.0036 0.0286 0.000067
0.0036 0.0288 0.000300
0.0036 0.029 0.000383
0.0036 0.0292 0.000267
0.0036 0.0294 0.000250
0.0036 0.0296 0.000167
0.0036 0.0298 0.000233
0.0036 0.03 0.000167
0.0036 0.0302 0.000250
0.0036 0.0304 0.001300
0.0036 0.0306 0.000267
0.0036 0.0308 0.000217
0.0036 0.031 0.000117
0.0036 0.0312 0.000100
0.0036 0.0314 0.000067
0.0036 0.0316 0.000183
0.0036 0.0318 0.000117
0.0036 0.032 0.000217
0.0036 0.0322 0.000300
0.0036 0.0324 0.000100
0.0036 0.0326 0.000067
0.0036 0.0328 0.000150
0.0036 0.033 0.000250
0.0036 0.0332 0.000183
0.0036 0.0334 0.000133
0.0036 0.0336 0.000200
0.0036 0.0338 0.000350
0.0036 0.034 0.000150
0.0036 0.0342 0.000067
0.0036 0.0344 0.000233
0.0036 0.0346 0.000133
0.0036 0.0348 0.000083
0.0036 0.035 0.000133
0.0036 0.0352 0.000283
0.0036 0.0354 0.000183
0.0036 0.0356 0.000067
0.0036 0.0358 0.000117
0.0036 0.036 0.000117
0.0036 0.0362 0.000133
0.0036 0.0364 0.000067
0.0036 0.0366 0.000117
0.0036 0.0368 0.000133
0.0036 0.037 0.000217
0.0036 0.0372 0.000600
0.0036 0.0374 0.000150
0.0036 0.0376 0.000333
0.0036 0.0378 0.000983
0.0036 0.038 0.001550
0.0036 0.0382 0.000400
0.0036 0.0384 0.000167
0.0036 0.0386 0.000133
0.0036 0.0388 0.000100
0.0036 0.039 0.000117
0.0036 0.0392 0.000167
0.0036 0.0394 0.000117
0.0036 0.0396 0.000133
0.0036 0.0398 0.000067
0.0036 0.04 0.000100
0.0036 0.0402 0.000150
0.0036 0.0404 0.000133
0.0036 0.0406 0.000083
0.0036 0.0408 0.000050
0.0036 0.041 0.000067
0.0036 0.0412 0.000100
0.0036 0.0414 0.000033
0.0036 0.0416 0.000133
0.0036 0.0418 0.000050
0.0036 0.042 0.000117
0.0036 0.0422 0.000183
0.0036 0.0424 0.000150
0.0036 0.0426 0.000333
0.0036 0.0428 0.000167
0.0036 0.043 0.000150
0.0036 0.0432 0.000267
0.0036 0.0434 0.000117
0.0036 0.0436 0.000117
0.0036 0.0438 0.000117
0.0036 0.044 0.000083
0.0036 0.0442 0.000050
0.0036 0.0444 0.000117
0.0036 0.0446 0.000100
0.0036 0.0448 0.000167
0.0036 0.045 0.000150
0.0036 0.0452 0.000217
0.0036 0.0454 0.000167
0.0036 0.0456 0.000317
0.0036 0.0458 0.000150
0.0036 0.046 0.000183
0.0036 0.0462 0.000283
0.0036 0.0464 0.000050
0.0036 0.0466 0.000117
0.0036 0.0468 0.000117
0.0036 0.047 0.000183
0.0036 0.0472 0.000150
0.0036 0.0474 0.000167
0.0036 0.0476 0.000083
0.0036 0.0478 0.000233
0.0036 0.048 0.000133
0.0036 0.0482 0.000133
0.0036 0.0484 0.000283
0.0036 0.0486 0.000217
0.0036 0.0488 0.000217
0.0036 0.049 0.000167
0.0036 0.0492 0.000133
0.0036 0.0494 0.000267
0.0036 0.0496 0.000183
0.0036 0.0498 0.001617
0.0036 0.05 0.000350
0.0036 0.0502 0.000250
0.0036 0.0504 0.000200
0.0036 0.0506 0.000133
0.0036 0.0508 0.000133
0.0036 0.051 0.000183
0.0036 0.0512 0.000367
0.0036 0.0514 0.000133
0.0036 0.0516 0.000300
0.0036 0.0518 0.000417
0.0036 0.052 0.000567
0.0036 0.0522 0.000167
0.0036 0.0524 0.000150
0.0036 0.0526 0.000183
0.0036 0.0528 0.000167
0.0036 0.053 0.000133
0.0036 0.0532 0.000150
0.0036 0.0534 0.000183
0.0036 0.0536 0.000133
0.0036 0.0538 0.000183
0.0036 0.054 0.000183
0.0036 0.0542 0.000217
0.0036 0.0544 0.001683
0.0036 0.0546 0.000283
0.0036 0.0548 0.000283
0.0036 0.055 0.000533
0.0036 0.0552 0.001050
0.0036 0.0554 0.000367
0.0036 0.0556 0.000183
0.0036 0.0558 0.000167
0.0036 0.056 0.000433
0.0036 0.0562 0.000267
0.0036 0.0564 0.000133
0.0036 0.0566 0.000067
0.0036 0.0568 0.000167
0.0036 0.057 0.000283
0.0036 0.0572 0.000183
0.0036 0.0574 0.000333
0.0036 0.0576 0.000317
0.0036 0.0578 0.000267
0.0036 0.058 0.000233
0.0036 0.0582 0.000400
0.0036 0.0584 0.000267
0.0036 0.0586 0.001183
0.0036 0.0588 0.000317
0.0036 0.059 0.000167
0.0036 0.0592 0.000200
0.0036 0.0594 0.000200
0.0036 0.0596 0.000133
0.0036 0.0598 0.000233
0.0036 0.06 0.000183
0.0036 0.0602 0.000183
0.0036 0.0604 0.000283
0.0036 0.0606 0.000467
0.0036 0.0608 0.000250
0.0036 0.061 0.000250
0.0036 0.0612 0.000233
0.0036 0.0614 0.000167
0.0036 0.0616 0.000350
0.0036 0.0618 0.001117
0.0036 0.062 0.001050
0.0036 0.0622 0.000283
0.0036 0.0624 0.000300
0.0036 0.0626 0.000300
0.0036 0.0628 0.000200
0.0036 0.063 0.000233
0.0036 0.0632 0.000183
0.0036 0.0634 0.000267
0.0036 0.0636 0.000133
0.0036 0.0638 0.000200
0.0036 0.064 0.000217
0.0036 0.0642 0.000500
0.0036 0.0644 0.000383
0.0036 0.0646 0.000033
0.0036 0.0648 0.000100
0.0036 0.065 0.000200
0.0036 0.0652 0.000167
0.0036 0.0654 0.000167
0.0036 0.0656 0.000067
0.0036 0.0658 0.000200
0.0036 0.066 0.000150
0.0036 0.0662 0.000050
0.0036 0.0664 0.000033
0.0036 0.0666 0.000083
0.0036 0.0668 0.000117
0.0036 0.067 0.000067
0.0036 0.0672 0.000233
0.0036 0.0674 0.000117
0.0036 0.0676 0.000083
0.0036 0.0678 0.000133
0.0036 0.068 0.000083
0.0036 0.0682 0.000117
0.0036 0.0684 0.000233
0.0036 0.0686 0.000100
0.0036 0.0688 0.000167
0.0036 0.069 0.000133
0.0036 0.0692 0.000083
0.0036 0.0694 0.000100
0.0036 0.0696 0.000300
0.0036 0.0698 0.000150
0.0036 0.07 0.000200
0.0036 0.0702 0.000400
0.0036 0.0704 0.000133
0.0036 0.0706 0.000050
0.0036 0.0708 0.000017
0.0036 0.071 0.000067
0.0036 0.0712 0.000050
0.0036 0.0714 0.000067
0.0036 0.0716 0.000050
0.0036 0.0718 0.000067
0.0036 0.072 0.000067
0.0036 0.0722 0.000067
0.0036 0.0724 0.000050
0.0036 0.0726 0.000067
0.0036 0.0728 0.000167
0.0036 0.073 0.000117
0.0036 0.0732 0.000217
0.0036 0.0734 0.000567
0.0036 0.0736 0.000150
0.0036 0.0738 0.000100
0.0036 0.074 0.000133
0.0036 0.0742 0.000117
0.0036 0.0744 0.000067
0.0036 0.0746 0.000117
0.0036 0.0748 0.000033
0.0036 0.075 0.000050
0.0036 0.0752 0.000100
0.0036 0.0754 0.000117
0.0036 0.0756 0.000200
0.0036 0.0758 0.000233
0.0036 0.076 0.000117
0.0036 0.0762 0.000067
0.0036 0.0764 0.000450
0.0036 0.0766 0.000183
0.0036 0.0768 0.000250
0.0036 0.077 0.000133
0.0036 0.0772 0.000100
0.0036 0.0774 0.000117
0.0036 0.0776 0.000350
0.0036 0.0778 0.000167
0.0036 0.078 0.000117
0.0036 0.0782 0.000183
0.0036 0.0784 0.000367
0.0036 0.0786 0.000100
0.0036 0.0788 0.000100
0.0036 0.079 0.000167
0.0036 0.0792 0.000083
0.0036 0.0794 0.000183
0.0036 0.0796 0.000283
0.0036 0.0798 0.000600
0.0036 0.08 0.000283
0.0036 0.0802 0.000050
0.0036 0.0804 0.000100
0.0036 0.0806 0.000250
0.0036 0.0808 0.000300
0.0036 0.081 0.000150
0.0036 0.0812 0.000100
0.0036 0.0814 0.000183
0.0036 0.0816 0.000100
0.0036 0.0818 0.000100
0.0036 0.082 0.000033
0.0036 0.0822 0.000033
0.0036 0.0824 0.000050
0.0036 0.0826 0.000067
0.0036 0.0828 0.000050
0.0036 0.083 0.000067
0.0036 0.0832 0.000017
0.0036 0.0834 0.000000
0.0036 0.0836 0.000050
0.0036 0.0838 0.000033
0.0036 0.084 0.000033
0.0036 0.0842 0.000033
0.0036 0.0844 0.000000
0.0036 0.0846 0.000050
0.0036 0.0848 0.000000
0.0036 0.085 0.000000
0.0036 0.0852 0.000033
0.0036 0.0854 0.000133
0.0036 0.0856 0.000067
0.0036 0.0858 0.000150
0.0036 0.086 0.000717
0.0036 0.0862 0.000200
0.0036 0.0864 0.000117
0.0036 0.0866 0.000117
0.0036 0.0868 0.000083
0.0036 0.087 0.000150
0.0036 0.0872 0.000250
0.0036 0.0874 0.000050
0.0036 0.0876 0.000200
0.0036 0.0878 0.000100
0.0036 0.088 0.000233
0.0036 0.0882 0.000100
0.0036 0.0884 0.000033
0.0036 0.0886 0.000067
0.0036 0.0888 0.000033
0.0036 0.089 0.000033
0.0036 0.0892 0.000067
0.0036 0.0894 0.000033
0.0036 0.0896 0.000017
0.0036 0.0898 0.000050
0.0036 0.09 0.000017
0.0036 0.0902 0.000067
0.0036 0.0904 0.000050
0.0036 0.0906 0.000067
0.0036 0.0908 0.000100
0.0036 0.091 0.000033
0.0036 0.0912 0.000050
0.0036 0.0914 0.000017
0.0036 0.0916 0.000033
0.0036 0.0918 0.000000
0.0036 0.092 0.000033
0.0036 0.0922 0.000033
0.0036 0.0924 0.000033
0.0036 0.0926 0.000017
0.0036 0.0928 0.000000
0.0036 0.093 0.000083
0.0036 0.0932 0.000083
0.0036 0.0934 0.000217
0.0036 0.0936 0.000083
0.0036 0.0938 0.000017
0.0036 0.094 0.000050
0.0036 0.0942 0.000067
0.0036 0.0944 0.000017
0.0036 0.0946 0.000050
0.0036 0.0948 0.000033
0.0036 0.095 0.000017
0.0036 0.0952 0.000083
0.0036 0.0954 0.000167
0.0036 0.0956 0.000100
0.0036 0.0958 0.000117
0.0036 0.096 0.000433
0.0036 0.0962 0.000100
0.0036 0.0964 0.000050
0.0036 0.0966 0.000033
0.0036 0.0968 0.000033
0.0036 0.097 0.000017
0.0036 0.0972 0.000283
0.0036 0.0974 0.000050
0.0036 0.0976 0.000050
0.0036 0.0978 0.000117
0.0036 0.098 0.000533
0.0036 0.0982 0.000067
0.0036 0.0984 0.000017
0.0036 0.0986 0.000000
0.0036 0.0988 0.000017
0.0036 0.099 0.000033
0.0036 0.0992 0.000050
0.0036 0.0994 0.000367
0.0036 0.0996 0.000033
0.0036 0.0998 0.000083
0.0038 0 0.001367
0.0038 0.0002 0.001667
0.0038 0.0004 0.003217
0.0038 0.0006 0.003750
0.0038 0.0008 0.002200
0.0038 0.001 0.002617
0.0038 0.0012 0.004417
0.0038 0.0014 0.004383
0.0038 0.0016 0.004267
0.0038 0.0018 0.005950
0.0038 0.002 0.008033
0.0038 0.0022 0.011800
0.0038 0.0024 0.012900
0.0038 0.0026 0.015817
0.0038 0.0028 0.015550
0.0038 0.003 0.022533
0.0038 0.0032 0.030783
0.0038 0.0034 0.070550
0.0038 0.0036 0.331033
0.0038 0.0038 0.000000
0.0038 0.004 0.333733
0.0038 0.0042 0.077850
0.0038 0.0044 0.037367
0.0038 0.0046 0.023550
0.0038 0.0048 0.016950
0.0038 0.005 0.009867
0.0038 0.0052 0.008283
0.0038 0.0054 0.012233
0.0038 0.0056 0.005500
0.0038 0.0058 0.005933
0.0038 0.006 0.003583
0.0038 0.0062 0.002200
0.0038 0.0064 0.004883
0.0038 0.0066 0.005850
0.0038 0.0068 0.005133
0.0038 0.007 0.001650
0.0038 0.0072 0.003283
0.0038 0.0074 0.002000
0.0038 0.0076 0.003050
0.0038 0.0078 0.003333
0.0038 0.008 0.002433
0.0038 0.0082 0.001583
0.0038 0.0084 0.001483
0.0038 0.0086 0.001000
0.0038 0.0088 0.000950
0.0038 0.009 0.002167
0.0038 0.0092 0.002183
0.0038 0.0094 0.002033
0.0038 0.0096 0.001800
0.0038 0.0098 0.001083
0.0038 0.01 0.002200
0.0038 0.0102 0.002700
0.0038 0.0104 0.003467
0.0038 0.0106 0.001783
0.0038 0.0108 0.001983
0.0038 0.011 0.003717
0.0038 0.0112 0.001133
0.0038 0.0114 0.001150
0.0038 0.0116 0.001017
0.0038 0.0118 0.002450
0.0038 0.012 0.001983
0.0038 0.0122 0.001800
0.0038 0.0124 0.001400
0.0038 0.0126 0.002683
0.0038 0.0128 0.001300
0.0038 0.013 0.000817
0.0038 0.0132 0.000733
0.0038 0.0134 0.000650
0.0038 0.0136 0.002500
0.0038 0.0138 0.000733
0.0038 0.014 0.000467
0.0038 0.0142 0.000383
0.0038 0.0144 0.000967
0.0038 0.0146 0.000450
0.0038 0.0148 0.000250
0.0038 0.015 0.000500
0.0038 0.0152 0.000217
0.0038 0.0154 0.000217
0.0038 0.0156 0.000300
0.0038 0.0158 0.000317
0.0038 0.016 0.001100
0.0038 0.0162 0.000950
0.0038 0.0164 0.000450
0.0038 0.0166 0.000517
0.0038 0.0168 0.000300
0.0038 0.017 0.000517
0.0038 0.0172 0.000950
0.0038 0.0174 0.000250
0.0038 0.0176 0.000283
0.0038 0.0178 0.000200
0.0038 0.018 0.000250
0.0038 0.0182 0.000217
0.0038 0.0184 0.000800
0.0038 0.0186 0.000367
0.0038 0.0188 0.000517
0.0038 0.019 0.000883
0.0038 0.0192 0.000217
0.0038 0.0194 0.000183
0.0038 0.0196 0.000250
0.0038 0.0198 0.000200
0.0038 0.02 0.000217
0.0038 0.0202 0.000350
0.0038 0.0204 0.000317
0.0038 0.0206 0.000767
0.0038 0.0208 0.000267
0.0038 0.021 0.000333
0.0038 0.0212 0.000267
0.0038 0.0214 0.000167
0.0038 0.0216 0.000100
0.0038 0.0218 0.000100
0.0038 0.022 0.000117
0.0038 0.0222 0.000183
0.0038 0.0224 0.000100
0.0038 0.0226 0.000183
0.0038 0.0228 0.000167
0.0038 0.023 0.000167
0.0038 0.0232 0.000183
0.0038 0.0234 0.000283
0.0038 0.0236 0.000200
0.0038 0.0238 0.001233
0.0038 0.024 0.000417
0.0038 0.0242 0.000317
0.0038 0.0244 0.000283
0.0038 0.0246 0.000250
0.0038 0.0248 0.000300
0.0038 0.025 0.000233
0.0038 0.0252 0.000250
0.0038 0.0254 0.000317
0.0038 0.0256 0.000133
0.0038 0.0258 0.000133
0.0038 0.026 0.000083
0.0038 0.0262 0.000167
0.0038 0.0264 0.000250
0.0038 0.0266 0.000050
0.0038 0.0268 0.000283
0.0038 0.027 0.000350
0.0038 0.0272 0.000117
0.0038 0.0274 0.000100
0.0038 0.0276 0.000100
0.0038 0.0278 0.000217
0.0038 0.028 0.000450
0.0038 0.0282 0.000233
0.0038 0.0284 0.000117
0.0038 0.0286 0.000067
0.0038 0.0288 0.001117
0.0038 0.029 0.000267
0.0038 0.0292 0.000150
0.0038 0.0294 0.000167
0.0038 0.0296 0.000200
0.0038 0.0298 0.000283
0.0038 0.03 0.000117
0.0038 0.0302 0.000167
0.0038 0.0304 0.000600
0.0038 0.0306 0.000950
0.0038 0.0308 0.000150
0.0038 0.031 0.000083
0.0038 0.0312 0.000167
0.0038 0.0314 0.000117
0.0038 0.0316 0.000167
0.0038 0.0318 0.000067
0.0038 0.032 0.000000
0.0038 0.0322 0.000167
0.0038 0.0324 0.000083
0.0038 0.0326 0.000167
0.0038 0.0328 0.000117
0.0038 0.033 0.000117
0.0038 0.0332 0.000083
0.0038 0.0334 0.000117
0.0038 0.0336 0.000150
0.0038 0.0338 0.000117
0.0038 0.034 0.000083
0.0038 0.0342 0.000167
0.0038 0.0344 0.000200
0.0038 0.0346 0.000133
0.0038 0.0348 0.000183
0.0038 0.035 0.000200
0.0038 0.0352 0.000183
0.0038 0.0354 0.000117
0.0038 0.0356 0.000083
0.0038 0.0358 0.000067
0.0038 0.036 0.000100
0.0038 0.0362 0.000083
0.0038 0.0364 0.000183
0.0038 0.0366 0.000100
0.0038 0.0368 0.000200
0.0038 0.037 0.000133
0.0038 0.0372 0.000200
0.0038 0.0374 0.000150
0.0038 0.0376 0.000233
0.0038 0.0378 0.000300
0.0038 0.038 0.000400
0.0038 0.0382 0.000167
0.0038 0.0384 0.000100
0.0038 0.0386 0.000133
0.0038 0.0388 0.000167
0.0038 0.039 0.000300
0.0038 0.0392 0.000100
0.0038 0.0394 0.000117
0.0038 0.0396 0.000200
0.0038 0.0398 0.000300
0.0038 0.04 0.000200
0.0038 0.0402 0.000050
0.0038 0.0404 0.000417
0.0038 0.0406 0.000917
0.0038 0.0408 0.000167
0.0038 0.041 0.000233
0.0038 0.0412 0.000117
0.0038 0.0414 0.000150
0.0038 0.0416 0.000133
0.0038 0.0418 0.000183
0.0038 0.042 0.000167
0.0038 0.0422 0.000100
0.0038 0.0424 0.000067
0.0038 0.0426 0.000283
0.0038 0.0428 0.000100
0.0038 0.043 0.000133
0.0038 0.0432 0.000900
0.0038 0.0434 0.000283
0.0038 0.0436 0.000133
0.0038 0.0438 0.000117
0.0038 0.044 0.000100
0.0038 0.0442 0.000117
0.0038 0.0444 0.000167
0.0038 0.0446 0.000067
0.0038 0.0448 0.000200
0.0038 0.045 0.000067
0.0038 0.0452 0.000783
0.0038 0.0454 0.001083
0.0038 0.0456 0.000233
0.0038 0.0458 0.000217
0.0038 0.046 0.000167
0.0038 0.0462 0.000167
0.0038 0.0464 0.000083
0.0038 0.0466 0.000067
0.0038 0.0468 0.000150
0.0038 0.047 0.000117
0.0038 0.0472 0.000117
0.0038 0.0474 0.000067
0.0038 0.0476 0.000050
0.0038 0.0478 0.000050
0.0038 0.048 0.000100
0.0038 0.0482 0.000067
0.0038 0.0484 0.000133
0.0038 0.0486 0.000150
0.0038 0.0488 0.000100
0.0038 0.049 0.000217
0.0038 0.0492 0.000100
0.0038 0.0494 0.000200
0.0038 0.0496 0.000183
0.0038 0.0498 0.000267
0.0038 0.05 0.000200
0.0038 0.0502 0.000267
0.0038 0.0504 0.000483
0.0038 0.0506 0.000167
0.0038 0.0508 0.000167
0.0038 0.051 0.000117
0.0038 0.0512 0.000200
0.0038 0.0514 0.000233
0.0038 0.0516 0.000117
0.0038 0.0518 0.000283
0.0038 0.052 0.000217
0.0038 0.0522 0.000167
0.0038 0.0524 0.000183
0.0038 0.0526 0.000100
0.0038 0.0528 0.000317
0.0038 0.053 0.000267
0.0038 0.0532 0.000383
0.0038 0.0534 0.000317
0.0038 0.0536 0.000117
0.0038 0.0538 0.000150
0.0038 0.054 0.000100
0.0038 0.0542 0.000133
0.0038 0.0544 0.000150
0.0038 0.0546 0.000067
0.0038 0.0548 0.000183
0.0038 0.055 0.000200
0.0038 0.0552 0.000383
0.0038 0.0554 0.000933
0.0038 0.0556 0.000417
0.0038 0.0558 0.001183
0.0038 0.056 0.001083
0.0038 0.0562 0.000317
0.0038 0.0564 0.000183
0.0038 0.0566 0.000217
0.0038 0.0568 0.000233
0.0038 0.057 0.000800
0.0038 0.0572 0.000467
0.0038 0.0574 0.000333
0.0038 0.0576 0.000883
0.0038 0.0578 0.000333
0.0038 0.058 0.000550
0.0038 0.0582 0.001183
0.0038 0.0584 0.000250
0.0038 0.0586 0.000250
0.0038 0.0588 0.000133
0.0038 0.059 0.000100
0.0038 0.0592 0.000217
0.0038 0.0594 0.000967
0.0038 0.0596 0.000317
0.0038 0.0598 0.000267
0.0038 0.06 0.000150
0.0038 0.0602 0.000150
0.0038 0.0604 0.000200
0.0038 0.0606 0.000133
0.0038 0.0608 0.000100
0.0038 0.061 0.000817
0.0038 0.0612 0.000233
0.0038 0.0614 0.000133
0.0038 0.0616 0.000283
0.0038 0.0618 0.000350
0.0038 0.062 0.000283
0.0038 0.0622 0.000433
0.0038 0.0624 0.000833
0.0038 0.0626 0.000183
0.0038 0.0628 0.000200
0.0038 0.063 0.000200
0.0038 0.0632 0.000117
0.0038 0.0634 0.000267
0.0038 0.0636 0.000150
0.0038 0.0638 0.000100
0.0038 0.064 0.000567
0.0038 0.0642 0.002350
0.0038 0.0644 0.000450
0.0038 0.0646 0.000117
0.0038 0.0648 0.000133
0.0038 0.065 0.000083
0.0038 0.0652 0.000200
0.0038 0.0654 0.000183
0.0038 0.0656 0.000233
0.0038 0.0658 0.000250
0.0038 0.066 0.000083
0.0038 0.0662 0.000083
0.0038 0.0664 0.000100
0.0038 0.0666 0.000017
0.0038 0.0668 0.000067
0.0038 0.067 0.000133
0.0038 0.0672 0.000100
0.0038 0.0674 0.000083
0.0038 0.0676 0.000100
0.0038 0.0678 0.000050
0.0038 0.068 0.000100
0.0038 0.0682 0.000117
0.0038 0.0684 0.000383
0.0038 0.0686 0.000167
0.0038 0.0688 0.000133
0.0038 0.069 0.000100
0.0038 0.0692 0.000083
0.0038 0.0694 0.000083
0.0038 0.0696 0.000100
0.0038 0.0698 0.000100
0.0038 0.07 0.000250
0.0038 0.0702 0.000817
0.0038 0.0704 0.000200
0.0038 0.0706 0.000067
0.0038 0.0708 0.000067
0.0038 0.071 0.000183
0.0038 0.0712 0.000067
0.0038 0.0714 0.000100
0.0038 0.0716 0.000050
0.0038 0.0718 0.000067
0.0038 0.072 0.000133
0.0038 0.0722 0.000050
0.0038 0.0724 0.000050
0.0038 0.0726 0.000200
0.0038 0.0728 0.000067
0.0038 0.073 0.000067
0.0038 0.0732 0.000117
0.0038 0.0734 0.000200
0.0038 0.0736 0.000133
0.0038 0.0738 0.000067
0.0038 0.074 0.000067
0.0038 0.0742 0.000050
0.0038 0.0744 0.000067
0.0038 0.0746 0.000150
0.0038 0.0748 0.000167
0.0038 0.075 0.000150
0.0038 0.0752 0.000067
0.0038 0.0754 0.000033
0.0038 0.0756 0.000167
0.0038 0.0758 0.000100
0.0038 0.076 0.000183
0.0038 0.0762 0.000167
0.0038 0.0764 0.000150
0.0038 0.0766 0.000150
0.0038 0.0768 0.000350
0.0038 0.077 0.000183
0.0038 0.0772 0.000133
0.0038 0.0774 0.000317
0.0038 0.0776 0.000533
0.0038 0.0778 0.000367
0.0038 0.078 0.000600
0.0038 0.0782 0.000150
0.0038 0.0784 0.000083
0.0038 0.0786 0.000250
0.0038 0.0788 0.000167
0.0038 0.079 0.000033
0.0038 0.0792 0.000100
0.0038 0.0794 0.000250
0.0038 0.0796 0.000733
0.0038 0.0798 0.000250
0.0038 0.08 0.000167
0.0038 0.0802 0.000150
0.0038 0.0804 0.000083
0.0038 0.0806 0.000283
0.0038 0.0808 0.001667
0.0038 0.081 0.000300
0.0038 0.0812 0.000167
0.0038 0.0814 0.000067
0.0038 0.0816 0.000100
0.0038 0.0818 0.000083
0.0038 0.082 0.000250
0.0038 0.0822 0.000067
0.0038 0.0824 0.000050
0.0038 0.0826 0.000050
0.0038 0.0828 0.000033
0.0038 0.083 0.000067
0.0038 0.0832 0.000033
0.0038 0.0834 0.000033
0.0038 0.0836 0.000050
0.0038 0.0838 0.000100
0.0038 0.084 0.000033
0.0038 0.0842 0.000033
0.0038 0.0844 0.000050
0.0038 0.0846 0.000050
0.0038 0.0848 0.000050
0.0038 0.085 0.000017
0.0038 0.0852 0.000050
0.0038 0.0854 0.000050
0.0038 0.0856 0.000133
0.0038 0.0858 0.000100
0.0038 0.086 0.000217
0.0038 0.0862 0.000217
0.0038 0.0864 0.000083
0.0038 0.0866 0.000150
0.0038 0.0868 0.000067
0.0038 0.087 0.000083
0.0038 0.0872 0.000517
0.0038 0.0874 0.000167
0.0038 0.0876 0.000150
0.0038 0.0878 0.000067
0.0038 0.088 0.000617
0.0038 0.0882 0.000100
0.0038 0.0884 0.000133
0.0038 0.0886 0.000067
0.0038 0.0888 0.000000
0.0038 0.089 0.000083
0.0038 0.0892 0.000083
0.0038 0.0894 0.000050
0.0038 0.0896 0.000067
0.0038 0.0898 0.000033
0.0038 0.09 0.000000
0.0038 0.0902 0.000017
0.0038 0.0904 0.000067
0.0038 0.0906 0.000067
0.0038 0.0908 0.000033
0.0038 0.091 0.000083
0.0038 0.0912 0.000050
0.0038 0.0914 0.000050
0.0038 0.0916 0.000033
0.0038 0.0918 0.000017
0.0038 0.092 0.000050
0.0038 0.0922 0.000000
0.0038 0.0924 0.000017
0.0038 0.0926 0.000083
0.0038 0.0928 0.000033
0.0038 0.093 0.000017
0.0038 0.0932 0.000183
0.0038 0.0934 0.000050
0.0038 0.0936 0.000067
0.0038 0.0938 0.000017
0.0038 0.094 0.000083
0.0038 0.0942 0.000017
0.0038 0.0944 0.000017
0.0038 0.0946 0.000033
0.0038 0.0948 0.000067
0.0038 0.095 0.000100
0.0038 0.0952 0.000150
0.0038 0.0954 0.000050
0.0038 0.0956 0.000083
0.0038 0.0958 0.000100
0.0038 0.096 0.000117
0.0038 0.0962 0.000033
0.0038 0.0964 0.000067
0.0038 0.0966 0.000050
0.0038 0.0968 0.000017
0.0038 0.097 0.000033
0.0038 0.0972 0.000133
0.0038 0.0974 0.000033
0.0038 0.0976 0.000017
0.0038 0.0978 0.000017
0.0038 0.098 0.000083
0.0038 0.0982 0.000017
0.0038 0.0984 0.000017
0.0038 0.0986 0.000033
0.0038 0.0988 0.000033
0.0038 0.099 0.000000
0.0038 0.0992 0.000033
0.0038 0.0994 0.000033
0.0038 0.0996 0.000000
0.0038 0.0998 0.000033
0.004 0 0.001317
0.004 0.0002 0.003267
0.004 0.0004 0.004317
0.004 0.0006 0.002517
0.004 0.0008 0.004383
0.004 0.001 0.002883
0.004 0.0012 0.004517
0.004 0.0014 0.006500
0.004 0.0016 0.005133
0.004 0.0018 0.006000
0.004 0.002 0.009083
0.004 0.0022 0.008467
0.004 0.0024 0.011283
0.004 0.0026 0.011850
0.004 0.0028 0.011800
0.004 0.003 0.021417
0.004 0.0032 0.022583
0.004 0.0034 0.033700
0.004 0.0036 0.075950
0.004 0.0038 0.333733
0.004 0.004 0.000000
0.004 0.0042 0.330183
0.004 0.0044 0.068733
0.004 0.0046 0.030500
0.004 0.0048 0.019917
0.004 0.005 0.016250
0.004 0.0052 0.012600
0.004 0.0054 0.012883
0.004 0.0056 0.009867
0.004 0.0058 0.010033
0.004 0.006 0.005700
0.004 0.0062 0.003250
0.004 0.0064 0.003750
0.004 0.0066 0.005200
0.004 0.0068 0.004750
0.004 0.007 0.003217
0.004 0.0072 0.005233
0.004 0.0074 0.002233
0.004 0.0076 0.005783
0.004 0.0078 0.002967
0.004 0.008 0.002867
0.004 0.0082 0.001983
0.004 0.0084 0.003533
0.004 0.0086 0.001767
0.004 0.0088 0.003100
0.004 0.009 0.002000
0.004 0.0092 0.001950
0.004 0.0094 0.002333
0.004 0.0096 0.001383
0.004 0.0098 0.003600
0.004 0.01 0.002183
0.004 0.0102 0.001717
0.004 0.0104 0.001317
0.004 0.0106 0.002167
0.004 0.0108 0.001483
0.004 0.011 0.001933
0.004 0.0112 0.001100
0.004 0.0114 0.001400
0.004 0.0116 0.001467
0.004 0.0118 0.001300
0.004 0.012 0.001383
0.004 0.0122 0.001233
0.004 0.0124 0.000900
0.004 0.0126 0.002083
0.004 0.0128 0.001867
0.004 0.013 0.000700
0.004 0.0132 0.000767
0.004 0.0134 0.000683
0.004 0.0136 0.000517
0.004 0.0138 0.000300
0.004 0.014 0.000350
0.004 0.0142 0.000317
0.004 0.0144 0.000383
0.004 0.0146 0.000383
0.004 0.0148 0.000283
0.004 0.015 0.000850
0.004 0.0152 0.000783
0.004 0.0154 0.000267
0.004 0.0156 0.000217
0.004 0.0158 0.000450
0.004 0.016 0.001283
0.004 0.0162 0.000417
0.004 0.0164 0.000633
0.004 0.0166 0.000483
0.004 0.0168 0.000333
0.004 0.017 0.000467
0.004 0.0172 0.000700
0.004 0.0174 0.000350
0.004 0.0176 0.000200
0.004 0.0178 0.000167
0.004 0.018 0.000733
0.004 0.0182 0.000250
0.004 0.0184 0.000250
0.004 0.0186 0.000200
0.004 0.0188 0.000150
0.004 0.019 0.000350
0.004 0.0192 0.000333
0.004 0.0194 0.000167
0.004 0.0196 0.000283
0.004 0.0198 0.000200
0.004 0.02 0.000267
0.004 0.0202 0.000283
0.004 0.0204 0.000267
0.004 0.0206 0.000250
0.004 0.0208 0.000467
0.004 0.021 0.000433
0.004 0.0212 0.000450
0.004 0.0214 0.000250
0.004 0.0216 0.000150
0.004 0.0218 0.000200
0.004 0.022 0.000117
0.004 0.0222 0.000183
0.004 0.0224 0.000133
0.004 0.0226 0.000183
0.004 0.0228 0.000167
0.004 0.023 0.000167
0.004 0.0232 0.000150
0.004 0.0234 0.000100
0.004 0.0236 0.000233
0.004 0.0238 0.000233
0.004 0.024 0.000117
0.004 0.0242 0.000267
0.004 0.0244 0.000300
0.004 0.0246 0.000283
0.004 0.0248 0.000333
0.004 0.025 0.000583
0.004 0.0252 0.001133
0.004 0.0254 0.000467
0.004 0.0256 0.000117
0.004 0.0258 0.000233
0.004 0.026 0.000217
0.004 0.0262 0.000167
0.004 0.0264 0.000517
0.004 0.0266 0.000150
0.004 0.0268 0.000217
0.004 0.027 0.000267
0.004 0.0272 0.000133
0.004 0.0274 0.000233
0.004 0.0276 0.000200
0.004 0.0278 0.000367
0.004 0.028 0.000367
0.004 0.0282 0.000150
0.004 0.0284 0.000033
0.004 0.0286 0.000067
0.004 0.0288 0.000200
0.004 0.029 0.000167
0.004 0.0292 0.000133
0.004 0.0294 0.000150
0.004 0.0296 0.000050
0.004 0.0298 0.000150
0.004 0.03 0.000150
0.004 0.0302 0.000183
0.004 0.0304 0.000233
0.004 0.0306 0.000383
0.004 0.0308 0.000183
0.004 0.031 0.000217
0.004 0.0312 0.000150
0.004 0.0314 0.000233
0.004 0.0316 0.000300
0.004 0.0318 0.000117
0.004 0.032 0.000133
0.004 0.0322 0.000117
0.004 0.0324 0.000083
0.004 0.0326 0.000067
0.004 0.0328 0.000167
0.004 0.033 0.000050
0.004 0.0332 0.000150
0.004 0.0334 0.000183
0.004 0.0336 0.000167
0.004 0.0338 0.000233
0.004 0.034 0.000217
0.004 0.0342 0.000150
0.004 0.0344 0.000233
0.004 0.0346 0.000217
0.004 0.0348 0.000233
0.004 0.035 0.000267
0.004 0.0352 0.000350
0.004 0.0354 0.000100
0.004 0.0356 0.000083
0.004 0.0358 0.000067
0.004 0.036 0.000067
0.004 0.0362 0.000033
0.004 0.0364 0.000067
0.004 0.0366 0.000083
0.004 0.0368 0.000233
0.004 0.037 0.000100
0.004 0.0372 0.000117
0.004 0.0374 0.000083
0.004 0.0376 0.000183
0.004 0.0378 0.000333
0.004 0.038 0.000200
0.004 0.0382 0.000117
0.004 0.0384 0.000050
0.004 0.0386 0.000083
0.004 0.0388 0.000100
0.004 0.039 0.000117
0.004 0.0392 0.000083
0.004 0.0394 0.000100
0.004 0.0396 0.000150
0.004 0.0398 0.000233
0.004 0.04 0.000167
0.004 0.0402 0.000133
0.004 0.0404 0.000750
0.004 0.0406 0.000400
0.004 0.0408 0.000200
0.004 0.041 0.000150
0.004 0.0412 0.000183
0.004 0.0414 0.000150
0.004 0.0416 0.000083
0.004 0.0418 0.000133
0.004 0.042 0.000183
0.004 0.0422 0.000183
0.004 0.0424 0.000233
0.004 0.0426 0.001133
0.004 0.0428 0.000167
0.004 0.043 0.000283
0.004 0.0432 0.000233
0.004 0.0434 0.000783
0.004 0.0436 0.000217
0.004 0.0438 0.000117
0.004 0.044 0.000050
0.004 0.0442 0.000117
0.004 0.0444 0.000083
0.004 0.0446 0.000100
0.004 0.0448 0.000117
0.004 0.045 0.000083
0.004 0.0452 0.000167
0.004 0.0454 0.000217
0.004 0.0456 0.000200
0.004 0.0458 0.000083
0.004 0.046 0.000117
0.004 0.0462 0.000133
0.004 0.0464 0.000150
0.004 0.0466 0.000217
0.004 0.0468 0.000133
0.004 0.047 0.000067
0.004 0.0472 0.000167
0.004 0.0474 0.000167
0.004 0.0476 0.000117
0.004 0.0478 0.000100
0.004 0.048 0.000067
0.004 0.0482 0.000100
0.004 0.0484 0.000083
0.004 0.0486 0.000100
0.004 0.0488 0.000050
0.004 0.049 0.000150
0.004 0.0492 0.000133
0.004 0.0494 0.000133
0.004 0.0496 0.000117
0.004 0.0498 0.000183
0.004 0.05 0.000167
0.004 0.0502 0.000133
0.004 0.0504 0.000233
0.004 0.0506 0.000167
0.004 0.0508 0.000300
0.004 0.051 0.000183
0.004 0.0512 0.000200
0.004 0.0514 0.000133
0.004 0.0516 0.000217
0.004 0.0518 0.000217
0.004 0.052 0.000267
0.004 0.0522 0.000300
0.004 0.0524 0.000267
0.004 0.0526 0.000067
0.004 0.0528 0.000883
0.004 0.053 0.000667
0.004 0.0532 0.001383
0.004 0.0534 0.000333
0.004 0.0536 0.000150
0.004 0.0538 0.000133
0.004 0.054 0.000100
0.004 0.0542 0.000100
0.004 0.0544 0.000083
0.004 0.0546 0.000100
0.004 0.0548 0.000300
0.004 0.055 0.001217
0.004 0.0552 0.000300
0.004 0.0554 0.000383
0.004 0.0556 0.001067
0.004 0.0558 0.000433
0.004 0.056 0.000317
0.004 0.0562 0.000333
0.004 0.0564 0.000367
0.004 0.0566 0.000350
0.004 0.0568 0.000333
0.004 0.057 0.000400
0.004 0.0572 0.000833
0.004 0.0574 0.000483
0.004 0.0576 0.000367
0.004 0.0578 0.000267
0.004 0.058 0.000250
0.004 0.0582 0.000467
0.004 0.0584 0.001100
0.004 0.0586 0.000183
0.004 0.0588 0.000100
0.004 0.059 0.000167
0.004 0.0592 0.000200
0.004 0.0594 0.000217
0.004 0.0596 0.000183
0.004 0.0598 0.000217
0.004 0.06 0.000150
0.004 0.0602 0.000150
0.004 0.0604 0.000317
0.004 0.0606 0.000267
0.004 0.0608 0.000100
0.004 0.061 0.000300
0.004 0.0612 0.000183
0.004 0.0614 0.000133
0.004 0.0616 0.000167
0.004 0.0618 0.000233
0.004 0.062 0.000200
0.004 0.0622 0.000217
0.004 0.0624 0.000483
0.004 0.0626 0.000317
0.004 0.0628 0.000183
0.004 0.063 0.000267
0.004 0.0632 0.000617
0.004 0.0634 0.000583
0.004 0.0636 0.000617
0.004 0.0638 0.000150
0.004 0.064 0.000200
0.004 0.0642 0.000217
0.004 0.0644 0.000133
0.004 0.0646 0.000050
0.004 0.0648 0.000217
0.004 0.065 0.000133
0.004 0.0652 0.000167
0.004 0.0654 0.000200
0.004 0.0656 0.000200
0.004 0.0658 0.000183
0.004 0.066 0.000133
0.004 0.0662 0.000217
0.004 0.0664 0.000117
0.004 0.0666 0.000117
0.004 0.0668 0.000067
0.004 0.067 0.000083
0.004 0.0672 0.000100
0.004 0.0674 0.000067
0.004 0.0676 0.000067
0.004 0.0678 0.000050
0.004 0.068 0.000050
0.004 0.0682 0.000283
0.004 0.0684 0.001683
0.004 0.0686 0.000383
0.004 0.0688 0.000083
0.004 0.069 0.000117
0.004 0.0692 0.000100
0.004 0.0694 0.000067
0.004 0.0696 0.000117
0.004 0.0698 0.000167
0.004 0.07 0.000117
0.004 0.0702 0.000483
0.004 0.0704 0.000233
0.004 0.0706 0.000100
0.004 0.0708 0.000067
0.004 0.071 0.000017
0.004 0.0712 0.000067
0.004 0.0714 0.000117
0.004 0.0716 0.000100
0.004 0.0718 0.000050
0.004 0.072 0.000067
0.004 0.0722 0.000167
0.004 0.0724 0.000100
0.004 0.0726 0.000100
0.004 0.0728 0.000033
0.004 0.073 0.000033
0.004 0.0732 0.000167
0.004 0.0734 0.000767
0.004 0.0736 0.000267
0.004 0.0738 0.000050
0.004 0.074 0.000133
0.004 0.0742 0.000133
0.004 0.0744 0.000050
0.004 0.0746 0.000083
0.004 0.0748 0.000050
0.004 0.075 0.000150
0.004 0.0752 0.000133
0.004 0.0754 0.000067
0.004 0.0756 0.000050
0.004 0.0758 0.000133
0.004 0.076 0.000133
0.004 0.0762 0.000083
0.004 0.0764 0.000067
0.004 0.0766 0.000033
0.004 0.0768 0.000067
0.004 0.077 0.000117
0.004 0.0772 0.000067
0.004 0.0774 0.000117
0.004 0.0776 0.000200
0.004 0.0778 0.000250
0.004 0.078 0.000233
0.004 0.0782 0.000133
0.004 0.0784 0.000217
0.004 0.0786 0.001700
0.004 0.0788 0.000350
0.004 0.079 0.000150
0.004 0.0792 0.000100
0.004 0.0794 0.000667
0.004 0.0796 0.000433
0.004 0.0798 0.000200
0.004 0.08 0.000167
0.004 0.0802 0.000183
0.004 0.0804 0.000117
0.004 0.0806 0.000950
0.004 0.0808 0.000533
0.004 0.081 0.000083
0.004 0.0812 0.000050
0.004 0.0814 0.000100
0.004 0.0816 0.000050
0.004 0.0818 0.000083
0.004 0.082 0.000033
0.004 0.0822 0.000050
0.004 0.0824 0.000033
0.004 0.0826 0.000050
0.004 0.0828 0.000017
0.004 0.083 0.000017
0.004 0.0832 0.000033
0.004 0.0834 0.000217
0.004 0.0836 0.000100
0.004 0.0838 0.000000
0.004 0.084 0.000067
0.004 0.0842 0.000100
0.004 0.0844 0.000117
0.004 0.0846 0.000083
0.004 0.0848 0.000067
0.004 0.085 0.000167
0.004 0.0852 0.000033
0.004 0.0854 0.000183
0.004 0.0856 0.000117
0.004 0.0858 0.000083
0.004 0.086 0.000150
0.004 0.0862 0.000167
0.004 0.0864 0.000217
0.004 0.0866 0.000150
0.004 0.0868 0.000083
0.004 0.087 0.000150
0.004 0.0872 0.000167
0.004 0.0874 0.000150
0.004 0.0876 0.000133
0.004 0.0878 0.000083
0.004 0.088 0.000200
0.004 0.0882 0.000067
0.004 0.0884 0.000133
0.004 0.0886 0.000050
0.004 0.0888 0.000050
0.004 0.089 0.000017
0.004 0.0892 0.000033
0.004 0.0894 0.000083
0.004 0.0896 0.000050
0.004 0.0898 0.000067
0.004 0.09 0.000050
0.004 0.0902 0.000033
0.004 0.0904 0.000067
0.004 0.0906 0.000033
0.004 0.0908 0.000017
0.004 0.091 0.000017
0.004 0.0912 0.000067
0.004 0.0914 0.000000
0.004 0.0916 0.000033
0.004 0.0918 0.000017
0.004 0.092 0.000000
0.004 0.0922 0.000033
0.004 0.0924 0.000067
0.004 0.0926 0.000000
0.004 0.0928 0.000033
0.004 0.093 0.000067
0.004 0.0932 0.000067
0.004 0.0934 0.000033
0.004 0.0936 0.000050
0.004 0.0938 0.000033
0.004 0.094 0.000067
0.004 0.0942 0.000000
0.004 0.0944 0.000017
0.004 0.0946 0.000033
0.004 0.0948 0.000050
0.004 0.095 0.000367
0.004 0.0952 0.000200
0.004 0.0954 0.000050
0.004 0.0956 0.000333
0.004 0.0958 0.000133
0.004 0.096 0.000067
0.004 0.0962 0.000033
0.004 0.0964 0.000083
0.004 0.0966 0.000033
0.004 0.0968 0.000017
0.004 0.097 0.000050
0.004 0.0972 0.000017
0.004 0.0974 0.000017
0.004 0.0976 0.000033
0.004 0.0978 0.000033
0.004 0.098 0.000067
0.004 0.0982 0.000033
0.004 0.0984 0.000033
0.004 0.0986 0.000000
0.004 0.0988 0.000033
0.004 0.099 0.000000
0.004 0.0992 0.000050
0.004 0.0994 0.000033
0.004 0.0996 0.000017
0.004 0.0998 0.000017
0.0042 0 0.002900
0.0042 0.0002 0.004833
0.0042 0.0004 0.002633
0.0042 0.0006 0.001583
0.0042 0.0008 0.002000
0.0042 0.001 0.002983
0.0042 0.0012 0.002650
0.0042 0.0014 0.004500
0.0042 0.0016 0.005083
0.0042 0.0018 0.006700
0.0042 0.002 0.007550
0.0042 0.0022 0.006217
0.0042 0.0024 0.007050
0.0042 0.0026 0.009683
0.0042 0.0028 0.009167
0.0042 0.003 0.014650
0.0042 0.0032 0.022050
0.0042 0.0034 0.019017
0.0042 0.0036 0.034783
0.0042 0.0038 0.077850
0.0042 0.004 0.330183
0.0042 0.0042 0.000000
0.0042 0.0044 0.329517
0.0042 0.0046 0.070783
0.0042 0.0048 0.042317
0.0042 0.005 0.023483
0.0042 0.0052 0.018717
0.0042 0.0054 0.014233
0.0042 0.0056 0.015000
0.0042 0.0058 0.018583
0.0042 0.006 0.007200
0.0042 0.0062 0.007050
0.0042 0.0064 0.006383
0.0042 0.0066 0.005950
0.0042 0.0068 0.005100
0.0042 0.007 0.003933
0.0042 0.0072 0.002667
0.0042 0.0074 0.002717
0.0042 0.0076 0.003633
0.0042 0.0078 0.001783
0.0042 0.008 0.003150
0.0042 0.0082 0.004217
0.0042 0.0084 0.001950
0.0042 0.0086 0.002283
0.0042 0.0088 0.001483
0.0042 0.009 0.001100
0.0042 0.0092 0.001850
0.0042 0.0094 0.002167
0.0042 0.0096 0.001583
0.0042 0.0098 0.002433
0.0042 0.01 0.001250
0.0042 0.0102 0.001033
0.0042 0.0104 0.001783
0.0042 0.0106 0.001183
0.0042 0.0108 0.002250
0.0042 0.011 0.004450
0.0042 0.0112 0.002067
0.0042 0.0114 0.001900
0.0042 0.0116 0.004033
0.0042 0.0118 0.001283
0.0042 0.012 0.001900
0.0042 0.0122 0.001000
0.0042 0.0124 0.000750
0.0042 0.0126 0.002017
0.0042 0.0128 0.001917
0.0042 0.013 0.001183
0.0042 0.0132 0.000633
0.0042 0.0134 0.000750
0.0042 0.0136 0.000517
0.0042 0.0138 0.000217
0.0042 0.014 0.000317
0.0042 0.0142 0.000250
0.0042 0.0144 0.000383
0.0042 0.0146 0.000533
0.0042 0.0148 0.000350
0.0042 0.015 0.000500
0.0042 0.0152 0.000350
0.0042 0.0154 0.000333
0.0042 0.0156 0.000467
0.0042 0.0158 0.000567
0.0042 0.016 0.000967
0.0042 0.0162 0.000667
0.0042 0.0164 0.000367
0.0042 0.0166 0.000267
0.0042 0.0168 0.000200
0.0042 0.017 0.000200
0.0042 0.0172 0.000417
0.0042 0.0174 0.000267
0.0042 0.0176 0.000183
0.0042 0.0178 0.000300
0.0042 0.018 0.000317
0.0042 0.0182 0.000617
0.0042 0.0184 0.000167
0.0042 0.0186 0.000200
0.0042 0.0188 0.000233
0.0042 0.019 0.000383
0.0042 0.0192 0.001117
0.0042 0.0194 0.000333
0.0042 0.0196 0.000900
0.0042 0.0198 0.000467
0.0042 0.02 0.000217
0.0042 0.0202 0.000333
0.0042 0.0204 0.000300
0.0042 0.0206 0.000533
0.0042 0.0208 0.000533
0.0042 0.021 0.001683
0.0042 0.0212 0.000467
0.0042 0.0214 0.000267
0.0042 0.0216 0.000267
0.0042 0.0218 0.000283
0.0042 0.022 0.000183
0.0042 0.0222 0.000233
0.0042 0.0224 0.000333
0.0042 0.0226 0.000933
0.0042 0.0228 0.000333
0.0042 0.023 0.000150
0.0042 0.0232 0.000167
0.0042 0.0234 0.000150
0.0042 0.0236 0.000183
0.0042 0.0238 0.000133
0.0042 0.024 0.000100
0.0042 0.0242 0.000167
0.0042 0.0244 0.000150
0.0042 0.0246 0.000217
0.0042 0.0248 0.000300
0.0042 0.025 0.000233
0.0042 0.0252 0.000367
0.0042 0.0254 0.000367
0.0042 0.0256 0.000183
0.0042 0.0258 0.000783
0.0042 0.026 0.000233
0.0042 0.0262 0.000317
0.0042 0.0264 0.000233
0.0042 0.0266 0.000250
0.0042 0.0268 0.000200
0.0042 0.027 0.000333
0.0042 0.0272 0.000300
0.0042 0.0274 0.001217
0.0042 0.0276 0.000250
0.0042 0.0278 0.000550
0.0042 0.028 0.001017
0.0042 0.0282 0.000317
0.0042 0.0284 0.000167
0.0042 0.0286 0.000100
0.0042 0.0288 0.000150
0.0042 0.029 0.000067
0.0042 0.0292 0.000083
0.0042 0.0294 0.000167
0.0042 0.0296 0.000067
0.0042 0.0298 0.000117
0.0042 0.03 0.000117
0.0042 0.0302 0.000050
0.0042 0.0304 0.000117
0.0042 0.0306 0.000283
0.0042 0.0308 0.001350
0.0042 0.031 0.000467
0.0042 0.0312 0.000467
0.0042 0.0314 0.000200
0.0042 0.0316 0.000783
0.0042 0.0318 0.000167
0.0042 0.032 0.000133
0.0042 0.0322 0.000083
0.0042 0.0324 0.000150
0.0042 0.0326 0.000050
0.0042 0.0328 0.000183
0.0042 0.033 0.000100
0.0042 0.0332 0.000217
0.0042 0.0334 0.000367
0.0042 0.0336 0.000233
0.0042 0.0338 0.000100
0.0042 0.034 0.000283
0.0042 0.0342 0.000150
0.0042 0.0344 0.000117
0.0042 0.0346 0.000117
0.0042 0.0348 0.000183
0.0042 0.035 0.000600
0.0042 0.0352 0.001200
0.0042 0.0354 0.000117
0.0042 0.0356 0.000100
0.0042 0.0358 0.000050
0.0042 0.036 0.000067
0.0042 0.0362 0.000083
0.0042 0.0364 0.000067
0.0042 0.0366 0.000167
0.0042 0.0368 0.000983
0.0042 0.037 0.000283
0.0042 0.0372 0.000150
0.0042 0.0374 0.000183
0.0042 0.0376 0.000250
0.0042 0.0378 0.000183
0.0042 0.038 0.000117
0.0042 0.0382 0.000067
0.0042 0.0384 0.000067
0.0042 0.0386 0.000133
0.0042 0.0388 0.000117
0.0042 0.039 0.000083
0.0042 0.0392 0.000183
0.0042 0.0394 0.000150
0.0042 0.0396 0.000067
0.0042 0.0398 0.000183
0.0042 0.04 0.000167
0.0042 0.0402 0.000217
0.0042 0.0404 0.001017
0.0042 0.0406 0.000467
0.0042 0.0408 0.000367
0.0042 0.041 0.000167
0.0042 0.0412 0.000033
0.0042 0.0414 0.000067
0.0042 0.0416 0.000067
0.0042 0.0418 0.000050
0.0042 0.042 0.000150
0.0042 0.0422 0.000067
0.0042 0.0424 0.000233
0.0042 0.0426 0.000317
0.0042 0.0428 0.000167
0.0042 0.043 0.000233
0.0042 0.0432 0.000100
0.0042 0.0434 0.000167
0.0042 0.0436 0.000133
0.0042 0.0438 0.000067
0.0042 0.044 0.000033
0.0042 0.0442 0.000083
0.0042 0.0444 0.000017
0.0042 0.0446 0.000050
0.0042 0.0448 0.000117
0.0042 0.045 0.000083
0.0042 0.0452 0.000150
0.0042 0.0454 0.000117
0.0042 0.0456 0.000050
0.0042 0.0458 0.000050
0.0042 0.046 0.000133
0.0042 0.0462 0.000083
0.0042 0.0464 0.000150
0.0042 0.0466 0.000217
0.0042 0.0468 0.000317
0.0042 0.047 0.000183
0.0042 0.0472 0.000167
0.0042 0.0474 0.000017
0.0042 0.0476 0.000133
0.0042 0.0478 0.000067
0.0042 0.048 0.000033
0.0042 0.0482 0.000150
0.0042 0.0484 0.000083
0.0042 0.0486 0.000150
0.0042 0.0488 0.000067
0.0042 0.049 0.000117
0.0042 0.0492 0.000200
0.0042 0.0494 0.000117
0.0042 0.0496 0.000067
0.0042 0.0498 0.000100
0.0042 0.05 0.000100
0.0042 0.0502 0.000117
0.0042 0.0504 0.000250
0.0042 0.0506 0.000200
0.0042 0.0508 0.000550
0.0042 0.051 0.000383
0.0042 0.0512 0.001033
0.0042 0.0514 0.000233
0.0042 0.0516 0.000167
0.0042 0.0518 0.000233
0.0042 0.052 0.000300
0.0042 0.0522 0.000867
0.0042 0.0524 0.000750
0.0042 0.0526 0.000317
0.0042 0.0528 0.000400
0.0042 0.053 0.000567
0.0042 0.0532 0.001383
0.0042 0.0534 0.000233
0.0042 0.0536 0.000133
0.0042 0.0538 0.000283
0.0042 0.054 0.000150
0.0042 0.0542 0.000033
0.0042 0.0544 0.000033
0.0042 0.0546 0.000183
0.0042 0.0548 0.000333
0.0042 0.055 0.001317
0.0042 0.0552 0.000350
0.0042 0.0554 0.000233
0.0042 0.0556 0.000333
0.0042 0.0558 0.000133
0.0042 0.056 0.000117
0.0042 0.0562 0.000217
0.0042 0.0564 0.000133
0.0042 0.0566 0.000217
0.0042 0.0568 0.000183
0.0042 0.057 0.000150
0.0042 0.0572 0.000167
0.0042 0.0574 0.000150
0.0042 0.0576 0.000150
0.0042 0.0578 0.000217
0.0042 0.058 0.000300
0.0042 0.0582 0.000317
0.0042 0.0584 0.001383
0.0042 0.0586 0.000367
0.0042 0.0588 0.000150
0.0042 0.059 0.000100
0.0042 0.0592 0.000183
0.0042 0.0594 0.000083
0.0042 0.0596 0.000100
0.0042 0.0598 0.000317
0.0042 0.06 0.000183
0.0042 0.0602 0.000267
0.0042 0.0604 0.000317
0.0042 0.0606 0.000200
0.0042 0.0608 0.000167
0.0042 0.061 0.000250
0.0042 0.0612 0.000233
0.0042 0.0614 0.000200
0.0042 0.0616 0.000200
0.0042 0.0618 0.001000
0.0042 0.062 0.000283
0.0042 0.0622 0.000250
0.0042 0.0624 0.000200
0.0042 0.0626 0.000217
0.0042 0.0628 0.000200
0.0042 0.063 0.000267
0.0042 0.0632 0.000400
0.0042 0.0634 0.000550
0.0042 0.0636 0.001750
0.0042 0.0638 0.000200
0.0042 0.064 0.000183
0.0042 0.0642 0.000150
0.0042 0.0644 0.000000
0.0042 0.0646 0.000133
0.0042 0.0648 0.000183
0.0042 0.065 0.000233
0.0042 0.0652 0.000283
0.0042 0.0654 0.000483
0.0042 0.0656 0.000200
0.0042 0.0658 0.000267
0.0042 0.066 0.000183
0.0042 0.0662 0.000067
0.0042 0.0664 0.000150
0.0042 0.0666 0.000117
0.0042 0.0668 0.000067
0.0042 0.067 0.000033
0.0042 0.0672 0.000150
0.0042 0.0674 0.000533
0.0042 0.0676 0.000083
0.0042 0.0678 0.000167
0.0042 0.068 0.000067
0.0042 0.0682 0.000250
0.0042 0.0684 0.000283
0.0042 0.0686 0.000200
0.0042 0.0688 0.000100
0.0042 0.069 0.000167
0.0042 0.0692 0.000183
0.0042 0.0694 0.000050
0.0042 0.0696 0.000100
0.0042 0.0698 0.000117
0.0042 0.07 0.000183
0.0042 0.0702 0.000017
0.0042 0.0704 0.000083
0.0042 0.0706 0.000017
0.0042 0.0708 0.000033
0.0042 0.071 0.000083
0.0042 0.0712 0.000150
0.0042 0.0714 0.000083
0.0042 0.0716 0.000150
0.0042 0.0718 0.000117
0.0042 0.072 0.000167
0.0042 0.0722 0.000217
0.0042 0.0724 0.000100
0.0042 0.0726 0.000083
0.0042 0.0728 0.000067
0.0042 0.073 0.000033
0.0042 0.0732 0.000033
0.0042 0.0734 0.000133
0.0042 0.0736 0.000150
0.0042 0.0738 0.000100
0.0042 0.074 0.000000
0.0042 0.0742 0.000100
0.0042 0.0744 0.000050
0.0042 0.0746 0.000083
0.0042 0.0748 0.000283
0.0042 0.075 0.000200
0.0042 0.0752 0.000083
0.0042 0.0754 0.000117
0.0042 0.0756 0.000067
0.0042 0.0758 0.000183
0.0042 0.076 0.000267
0.0042 0.0762 0.000200
0.0042 0.0764 0.000083
0.0042 0.0766 0.000083
0.0042 0.0768 0.000083
0.0042 0.077 0.000083
0.0042 0.0772 0.000100
0.0042 0.0774 0.000200
0.0042 0.0776 0.000133
0.0042 0.0778 0.000067
0.0042 0.078 0.000083
0.0042 0.0782 0.000067
0.0042 0.0784 0.000133
0.0042 0.0786 0.000200
0.0042 0.0788 0.000083
0.0042 0.079 0.000067
0.0042 0.0792 0.000050
0.0042 0.0794 0.000083
0.0042 0.0796 0.000233
0.0042 0.0798 0.000167
0.0042 0.08 0.000200
0.0042 0.0802 0.000133
0.0042 0.0804 0.000133
0.0042 0.0806 0.000217
0.0042 0.0808 0.000117
0.0042 0.081 0.000100
0.0042 0.0812 0.000017
0.0042 0.0814 0.000133
0.0042 0.0816 0.000067
0.0042 0.0818 0.000117
0.0042 0.082 0.000050
0.0042 0.0822 0.000017
0.0042 0.0824 0.000033
0.0042 0.0826 0.000050
0.0042 0.0828 0.000033
0.0042 0.083 0.000050
0.0042 0.0832 0.000117
0.0042 0.0834 0.000717
0.0042 0.0836 0.000167
0.0042 0.0838 0.000133
0.0042 0.084 0.000100
0.0042 0.0842 0.000083
0.0042 0.0844 0.000033
0.0042 0.0846 0.000050
0.0042 0.0848 0.000150
0.0042 0.085 0.000183
0.0042 0.0852 0.000117
0.0042 0.0854 0.001017
0.0042 0.0856 0.000200
0.0042 0.0858 0.000183
0.0042 0.086 0.000217
0.0042 0.0862 0.000183
0.0042 0.0864 0.000167
0.0042 0.0866 0.000200
0.0042 0.0868 0.000200
0.0042 0.087 0.000083
0.0042 0.0872 0.000067
0.0042 0.0874 0.000067
0.0042 0.0876 0.000050
0.0042 0.0878 0.000100
0.0042 0.088 0.000167
0.0042 0.0882 0.000067
0.0042 0.0884 0.000100
0.0042 0.0886 0.000283
0.0042 0.0888 0.000083
0.0042 0.089 0.000067
0.0042 0.0892 0.000100
0.0042 0.0894 0.000100
0.0042 0.0896 0.000083
0.0042 0.0898 0.000033
0.0042 0.09 0.000017
0.0042 0.0902 0.000050
0.0042 0.0904 0.000083
0.0042 0.0906 0.000033
0.0042 0.0908 0.000033
0.0042 0.091 0.000000
0.0042 0.0912 0.000033
0.0042 0.0914 0.000033
0.0042 0.0916 0.000033
0.0042 0.0918 0.000033
0.0042 0.092 0.000067
0.0042 0.0922 0.000067
0.0042 0.0924 0.000017
0.0042 0.0926 0.000050
0.0042 0.0928 0.000050
0.0042 0.093 0.000050
0.0042 0.0932 0.000017
0.0042 0.0934 0.000033
0.0042 0.0936 0.000117
0.0042 0.0938 0.000067
0.0042 0.094 0.000033
0.0042 0.0942 0.000067
0.0042 0.0944 0.000033
0.0042 0.0946 0.000050
0.0042 0.0948 0.000083
0.0042 0.095 0.000067
0.0042 0.0952 0.000050
0.0042 0.0954 0.000150
0.0042 0.0956 0.000850
0.0042 0.0958 0.000183
0.0042 0.096 0.000133
0.0042 0.0962 0.000017
0.0042 0.0964 0.000067
0.0042 0.0966 0.000017
0.0042 0.0968 0.000033
0.0042 0.097 0.000000
0.0042 0.0972 0.000067
0.0042 0.0974 0.000050
0.0042 0.0976 0.000017
0.0042 0.0978 0.000000
0.0042 0.098 0.000017
0.0042 0.0982 0.000083
0.0042 0.0984 0.000033
0.0042 0.0986 0.000000
0.0042 0.0988 0.000050
0.0042 0.099 0.000033
0.0042 0.0992 0.000000
0.0042 0.0994 0.000000
0.0042 0.0996 0.000017
0.0042 0.0998 0.000033
0.0044 0 0.002767
0.0044 0.0002 0.002717
0.0044 0.0004 0.001667
0.0044 0.0006 0.003483
0.0044 0.0008 0.002917
0.0044 0.001 0.004433
0.0044 0.0012 0.003750
0.0044 0.0014 0.003617
0.0044 0.0016 0.004567
0.0044 0.0018 0.003733
0.0044 0.002 0.005133
0.0044 0.0022 0.005717
0.0044 0.0024 0.006733
0.0044 0.0026 0.008433
0.0044 0.0028 0.004150
0.0044 0.003 0.011683
0.0044 0.0032 0.013117
0.0044 0.0034 0.015633
0.0044 0.0036 0.021367
0.0044 0.0038 0.037367
0.0044 0.004 0.068733
0.0044 0.0042 0.329517
0.0044 0.0044 0.000000
0.0044 0.0046 0.333100
0.0044 0.0048 0.087100
0.0044 0.005 0.035050
0.0044 0.0052 0.024250
0.0044 0.0054 0.020350
0.0044 0.0056 0.009700
0.0044 0.0058 0.007067
0.0044 0.006 0.006100
0.0044 0.0062 0.004717
0.0044 0.0064 0.004317
0.0044 0.0066 0.007483
0.0044 0.0068 0.002883
0.0044 0.007 0.003400
0.0044 0.0072 0.002750
0.0044 0.0074 0.004633
0.0044 0.0076 0.006567
0.0044 0.0078 0.003883
0.0044 0.008 0.002950
0.0044 0.0082 0.001717
0.0044 0.0084 0.001033
0.0044 0.0086 0.001100
0.0044 0.0088 0.001133
0.0044 0.009 0.002383
0.0044 0.0092 0.001567
0.0044 0.0094 0.001883
0.0044 0.0096 0.001650
0.0044 0.0098 0.001667
0.0044 0.01 0.001133
0.0044 0.0102 0.001383
0.0044 0.0104 0.001850
0.0044 0.0106 0.003117
0.0044 0.0108 0.003500
0.0044 0.011 0.002183
0.0044 0.0112 0.003533
0.0044 0.0114 0.003933
0.0044 0.0116 0.001533
0.0044 0.0118 0.000967
0.0044 0.012 0.003117
0.0044 0.0122 0.000883
0.0044 0.0124 0.000617
0.0044 0.0126 0.002800
0.0044 0.0128 0.003200
0.0044 0.013 0.003367
0.0044 0.0132 0.000667
0.0044 0.0134 0.000633
0.0044 0.0136 0.000500
0.0044 0.0138 0.000483
0.0044 0.014 0.000417
0.0044 0.0142 0.000383
0.0044 0.0144 0.000550
0.0044 0.0146 0.001017
0.0044 0.0148 0.001983
0.0044 0.015 0.000567
0.0044 0.0152 0.000317
0.0044 0.0154 0.000483
0.0044 0.0156 0.001383
0.0044 0.0158 0.000517
0.0044 0.016 0.000533
0.0044 0.0162 0.001050
0.0044 0.0164 0.000450
0.0044 0.0166 0.000333
0.0044 0.0168 0.000250
0.0044 0.017 0.000300
0.0044 0.0172 0.000550
0.0044 0.0174 0.000367
0.0044 0.0176 0.000350
0.0044 0.0178 0.000433
0.0044 0.018 0.000233
0.0044 0.0182 0.001450
0.0044 0.0184 0.000300
0.0044 0.0186 0.000117
0.0044 0.0188 0.000450
0.0044 0.019 0.000317
0.0044 0.0192 0.000483
0.0044 0.0194 0.000183
0.0044 0.0196 0.000600
0.0044 0.0198 0.001283
0.0044 0.02 0.000650
0.0044 0.0202 0.001350
0.0044 0.0204 0.000467
0.0044 0.0206 0.001317
0.0044 0.0208 0.000450
0.0044 0.021 0.000433
0.0044 0.0212 0.000350
0.0044 0.0214 0.000250
0.0044 0.0216 0.000833
0.0044 0.0218 0.000433
0.0044 0.022 0.000217
0.0044 0.0222 0.000350
0.0044 0.0224 0.001167
0.0044 0.0226 0.000267
0.0044 0.0228 0.000117
0.0044 0.023 0.000183
0.0044 0.0232 0.000200
0.0044 0.0234 0.000050
0.0044 0.0236 0.000083
0.0044 0.0238 0.000167
0.0044 0.024 0.000067
0.0044 0.0242 0.000250
0.0044 0.0244 0.000250
0.0044 0.0246 0.000217
0.0044 0.0248 0.000117
0.0044 0.025 0.000133
0.0044 0.0252 0.000200
0.0044 0.0254 0.000117
0.0044 0.0256 0.000067
0.0044 0.0258 0.000233
0.0044 0.026 0.000267
0.0044 0.0262 0.000150
0.0044 0.0264 0.000133
0.0044 0.0266 0.000083
0.0044 0.0268 0.000167
0.0044 0.027 0.000283
0.0044 0.0272 0.000217
0.0044 0.0274 0.000217
0.0044 0.0276 0.000300
0.0044 0.0278 0.001417
0.0044 0.028 0.000717
0.0044 0.0282 0.000217
0.0044 0.0284 0.000200
0.0044 0.0286 0.000217
0.0044 0.0288 0.000083
0.0044 0.029 0.000133
0.0044 0.0292 0.000100
0.0044 0.0294 0.000133
0.0044 0.0296 0.000033
0.0044 0.0298 0.000017
0.0044 0.03 0.000150
0.0044 0.0302 0.000133
0.0044 0.0304 0.000283
0.0044 0.0306 0.000100
0.0044 0.0308 0.000500
0.0044 0.031 0.000333
0.0044 0.0312 0.001133
0.0044 0.0314 0.000400
0.0044 0.0316 0.000383
0.0044 0.0318 0.000067
0.0044 0.032 0.000133
0.0044 0.0322 0.000067
0.0044 0.0324 0.000300
0.0044 0.0326 0.000150
0.0044 0.0328 0.000100
0.0044 0.033 0.000133
0.0044 0.0332 0.000333
0.0044 0.0334 0.001433
0.0044 0.0336 0.000267
0.0044 0.0338 0.000133
0.0044 0.034 0.000217
0.0044 0.0342 0.000283
0.0044 0.0344 0.000167
0.0044 0.0346 0.000250
0.0044 0.0348 0.000367
0.0044 0.035 0.001367
0.0044 0.0352 0.000783
0.0044 0.0354 0.000183
0.0044 0.0356 0.000167
0.0044 0.0358 0.000150
0.0044 0.036 0.000150
0.0044 0.0362 0.000133
0.0044 0.0364 0.000217
0.0044 0.0366 0.000200
0.0044 0.0368 0.000417
0.0044 0.037 0.000183
0.0044 0.0372 0.000250
0.0044 0.0374 0.000217
0.0044 0.0376 0.000200
0.0044 0.0378 0.000267
0.0044 0.038 0.000117
0.0044 0.0382 0.000117
0.0044 0.0384 0.000167
0.0044 0.0386 0.000150
0.0044 0.0388 0.000200
0.0044 0.039 0.000200
0.0044 0.0392 0.000150
0.0044 0.0394 0.000133
0.0044 0.0396 0.000050
0.0044 0.0398 0.000150
0.0044 0.04 0.000133
0.0044 0.0402 0.000283
0.0044 0.0404 0.000550
0.0044 0.0406 0.001267
0.0044 0.0408 0.000450
0.0044 0.041 0.000200
0.0044 0.0412 0.000067
0.0044 0.0414 0.000083
0.0044 0.0416 0.000050
0.0044 0.0418 0.000133
0.0044 0.042 0.000033
0.0044 0.0422 0.000200
0.0044 0.0424 0.000450
0.0044 0.0426 0.000083
0.0044 0.0428 0.000117
0.0044 0.043 0.000167
0.0044 0.0432 0.000167
0.0044 0.0434 0.000117
0.0044 0.0436 0.000133
0.0044 0.0438 0.000167
0.0044 0.044 0.000067
0.0044 0.0442 0.000083
0.0044 0.0444 0.000033
0.0044 0.0446 0.000017
0.0044 0.0448 0.000017
0.0044 0.045 0.000083
0.0044 0.0452 0.000100
0.0044 0.0454 0.000083
0.0044 0.0456 0.000150
0.0044 0.0458 0.000100
0.0044 0.046 0.000150
0.0044 0.0462 0.000033
0.0044 0.0464 0.000333
0.0044 0.0466 0.000200
0.0044 0.0468 0.000133
0.0044 0.047 0.000200
0.0044 0.0472 0.000217
0.0044 0.0474 0.000217
0.0044 0.0476 0.000100
0.0044 0.0478 0.000017
0.0044 0.048 0.000083
0.0044 0.0482 0.000050
0.0044 0.0484 0.000033
0.0044 0.0486 0.000067
0.0044 0.0488 0.000217
0.0044 0.049 0.000183
0.0044 0.0492 0.000067
0.0044 0.0494 0.000117
0.0044 0.0496 0.000033
0.0044 0.0498 0.000067
0.0044 0.05 0.000050
0.0044 0.0502 0.000100
0.0044 0.0504 0.000283
0.0044 0.0506 0.000383
0.0044 0.0508 0.002233
0.0044 0.051 0.000517
0.0044 0.0512 0.000467
0.0044 0.0514 0.000233
0.0044 0.0516 0.000183
0.0044 0.0518 0.000300
0.0044 0.052 0.000267
0.0044 0.0522 0.000400
0.0044 0.0524 0.000467
0.0044 0.0526 0.000167
0.0044 0.0528 0.000100
0.0044 0.053 0.000267
0.0044 0.0532 0.000350
0.0044 0.0534 0.000100
0.0044 0.0536 0.000167
0.0044 0.0538 0.000417
0.0044 0.054 0.000250
0.0044 0.0542 0.000083
0.0044 0.0544 0.000083
0.0044 0.0546 0.000167
0.0044 0.0548 0.000167
0.0044 0.055 0.000233
0.0044 0.0552 0.000217
0.0044 0.0554 0.000100
0.0044 0.0556 0.000217
0.0044 0.0558 0.000250
0.0044 0.056 0.000117
0.0044 0.0562 0.000267
0.0044 0.0564 0.000333
0.0044 0.0566 0.000150
0.0044 0.0568 0.000083
0.0044 0.057 0.000083
0.0044 0.0572 0.000317
0.0044 0.0574 0.000167
0.0044 0.0576 0.000233
0.0044 0.0578 0.000367
0.0044 0.058 0.001150
0.0044 0.0582 0.000283
0.0044 0.0584 0.000233
0.0044 0.0586 0.000300
0.0044 0.0588 0.000183
0.0044 0.059 0.000200
0.0044 0.0592 0.000133
0.0044 0.0594 0.000133
0.0044 0.0596 0.000133
0.0044 0.0598 0.000317
0.0044 0.06 0.000333
0.0044 0.0602 0.000300
0.0044 0.0604 0.000283
0.0044 0.0606 0.000183
0.0044 0.0608 0.000117
0.0044 0.061 0.000233
0.0044 0.0612 0.000267
0.0044 0.0614 0.000217
0.0044 0.0616 0.000250
0.0044 0.0618 0.000300
0.0044 0.062 0.000217
0.0044 0.0622 0.000167
0.0044 0.0624 0.000167
0.0044 0.0626 0.000067
0.0044 0.0628 0.000233
0.0044 0.063 0.000267
0.0044 0.0632 0.001117
0.0044 0.0634 0.000950
0.0044 0.0636 0.000517
0.0044 0.0638 0.000100
0.0044 0.064 0.000133
0.0044 0.0642 0.000267
0.0044 0.0644 0.000217
0.0044 0.0646 0.000183
0.0044 0.0648 0.000300
0.0044 0.065 0.000367
0.0044 0.0652 0.000367
0.0044 0.0654 0.000283
0.0044 0.0656 0.000550
0.0044 0.0658 0.000317
0.0044 0.066 0.000133
0.0044 0.0662 0.000100
0.0044 0.0664 0.000133
0.0044 0.0666 0.000100
0.0044 0.0668 0.000067
0.0044 0.067 0.000033
0.0044 0.0672 0.000117
0.0044 0.0674 0.000200
0.0044 0.0676 0.000067
0.0044 0.0678 0.000067
0.0044 0.068 0.000067
0.0044 0.0682 0.000083
0.0044 0.0684 0.000050
0.0044 0.0686 0.000083
0.0044 0.0688 0.000083
0.0044 0.069 0.000500
0.0044 0.0692 0.001317
0.0044 0.0694 0.000250
0.0044 0.0696 0.000150
0.0044 0.0698 0.000167
0.0044 0.07 0.000150
0.0044 0.0702 0.000067
0.0044 0.0704 0.000050
0.0044 0.0706 0.000133
0.0044 0.0708 0.000067
0.0044 0.071 0.000033
0.0044 0.0712 0.000033
0.0044 0.0714 0.000100
0.0044 0.0716 0.000217
0.0044 0.0718 0.000217
0.0044 0.072 0.000217
0.0044 0.0722 0.001217
0.0044 0.0724 0.000200
0.0044 0.0726 0.000083
0.0044 0.0728 0.000050
0.0044 0.073 0.000033
0.0044 0.0732 0.000017
0.0044 0.0734 0.000117
0.0044 0.0736 0.000083
0.0044 0.0738 0.000083
0.0044 0.074 0.000050
0.0044 0.0742 0.000100
0.0044 0.0744 0.000117
0.0044 0.0746 0.000067
0.0044 0.0748 0.000017
0.0044 0.075 0.000133
0.0044 0.0752 0.000033
0.0044 0.0754 0.000050
0.0044 0.0756 0.000117
0.0044 0.0758 0.000333
0.0044 0.076 0.000567
0.0044 0.0762 0.000200
0.0044 0.0764 0.000150
0.0044 0.0766 0.000050
0.0044 0.0768 0.000150
0.0044 0.077 0.000167
0.0044 0.0772 0.000150
0.0044 0.0774 0.000100
0.0044 0.0776 0.000150
0.0044 0.0778 0.000083
0.0044 0.078 0.000117
0.0044 0.0782 0.000083
0.0044 0.0784 0.000500
0.0044 0.0786 0.000033
0.0044 0.0788 0.000100
0.0044 0.079 0.000050
0.0044 0.0792 0.000100
0.0044 0.0794 0.000150
0.0044 0.0796 0.001033
0.0044 0.0798 0.000250
0.0044 0.08 0.000150
0.0044 0.0802 0.000083
0.0044 0.0804 0.000117
0.0044 0.0806 0.000233
0.0044 0.0808 0.000133
0.0044 0.081 0.000133
0.0044 0.0812 0.000067
0.0044 0.0814 0.000067
0.0044 0.0816 0.000000
0.0044 0.0818 0.000033
0.0044 0.082 0.000067
0.0044 0.0822 0.000017
0.0044 0.0824 0.000050
0.0044 0.0826 0.000100
0.0044 0.0828 0.000033
0.0044 0.083 0.000083
0.0044 0.0832 0.000050
0.0044 0.0834 0.000150
0.0044 0.0836 0.000050
0.0044 0.0838 0.000083
0.0044 0.084 0.000050
0.0044 0.0842 0.000050
0.0044 0.0844 0.000000
0.0044 0.0846 0.000017
0.0044 0.0848 0.000233
0.0044 0.085 0.000133
0.0044 0.0852 0.000133
0.0044 0.0854 0.000383
0.0044 0.0856 0.001033
0.0044 0.0858 0.000483
0.0044 0.086 0.000300
0.0044 0.0862 0.000250
0.0044 0.0864 0.000183
0.0044 0.0866 0.000283
0.0044 0.0868 0.000850
0.0044 0.087 0.000133
0.0044 0.0872 0.000200
0.0044 0.0874 0.000200
0.0044 0.0876 0.000100
0.0044 0.0878 0.000133
0.0044 0.088 0.000133
0.0044 0.0882 0.000100
0.0044 0.0884 0.000133
0.0044 0.0886 0.000850
0.0044 0.0888 0.000133
0.0044 0.089 0.000083
0.0044 0.0892 0.000067
0.0044 0.0894 0.000083
0.0044 0.0896 0.000100
0.0044 0.0898 0.000033
0.0044 0.09 0.000000
0.0044 0.0902 0.000067
0.0044 0.0904 0.000050
0.0044 0.0906 0.000067
0.0044 0.0908 0.000050
0.0044 0.091 0.000033
0.0044 0.0912 0.000017
0.0044 0.0914 0.000033
0.0044 0.0916 0.000033
0.0044 0.0918 0.000000
0.0044 0.092 0.000000
0.0044 0.0922 0.000033
0.0044 0.0924 0.000050
0.0044 0.0926 0.000033
0.0044 0.0928 0.000017
0.0044 0.093 0.000050
0.0044 0.0932 0.000117
0.0044 0.0934 0.000117
0.0044 0.0936 0.000100
0.0044 0.0938 0.000067
0.0044 0.094 0.000067
0.0044 0.0942 0.000083
0.0044 0.0944 0.000033
0.0044 0.0946 0.000083
0.0044 0.0948 0.000017
0.0044 0.095 0.000050
0.0044 0.0952 0.000067
0.0044 0.0954 0.000100
0.0044 0.0956 0.000183
0.0044 0.0958 0.000083
0.0044 0.096 0.000067
0.0044 0.0962 0.000017
0.0044 0.0964 0.000017
0.0044 0.0966 0.000000
0.0044 0.0968 0.000033
0.0044 0.097 0.000000
0.0044 0.0972 0.000000
0.0044 0.0974 0.000017
0.0044 0.0976 0.000033
0.0044 0.0978 0.000017
0.0044 0.098 0.000033
0.0044 0.0982 0.000033
0.0044 0.0984 0.000033
0.0044 0.0986 0.000050
0.0044 0.0988 0.000017
0.0044 0.099 0.000017
0.0044 0.0992 0.000017
0.0044 0.0994 0.000033
0.0044 0.0996 0.000017
0.0044 0.0998 0.000067
0.0046 0 0.003617
0.0046 0.0002 0.001667
0.0046 0.0004 0.001917
0.0046 0.0006 0.003250
0.0046 0.0008 0.002133
0.0046 0.001 0.003767
0.0046 0.0012 0.002783
0.0046 0.0014 0.002967
0.0046 0.0016 0.004050
0.0046 0.0018 0.003883
0.0046 0.002 0.003133
0.0046 0.0022 0.003200
0.0046 0.0024 0.005150
0.0046 0.0026 0.006700
0.0046 0.0028 0.007817
0.0046 0.003 0.012050
0.0046 0.0032 0.010267
0.0046 0.0034 0.013083
0.0046 0.0036 0.018300
0.0046 0.0038 0.023550
0.0046 0.004 0.030500
0.0046 0.0042 0.070783
0.0046 0.0044 0.333100
0.0046 0.0046 0.000000
0.0046 0.0048 0.337317
0.0046 0.005 0.075483
0.0046 0.0052 0.034067
0.0046 0.0054 0.025967
0.0046 0.0056 0.016650
0.0046 0.0058 0.013567
0.0046 0.006 0.009833
0.0046 0.0062 0.010300
0.0046 0.0064 0.006917
0.0046 0.0066 0.005450
0.0046 0.0068 0.004650
0.0046 0.007 0.005050
0.0046 0.0072 0.005267
0.0046 0.0074 0.004783
0.0046 0.0076 0.003750
0.0046 0.0078 0.002650
0.0046 0.008 0.001600
0.0046 0.0082 0.001383
0.0046 0.0084 0.001167
0.0046 0.0086 0.001917
0.0046 0.0088 0.002333
0.0046 0.009 0.004033
0.0046 0.0092 0.001850
0.0046 0.0094 0.001833
0.0046 0.0096 0.002117
0.0046 0.0098 0.001583
0.0046 0.01 0.001950
0.0046 0.0102 0.001967
0.0046 0.0104 0.001300
0.0046 0.0106 0.003317
0.0046 0.0108 0.001650
0.0046 0.011 0.003067
0.0046 0.0112 0.001333
0.0046 0.0114 0.001467
0.0046 0.0116 0.001517
0.0046 0.0118 0.000600
0.0046 0.012 0.000767
0.0046 0.0122 0.000850
0.0046 0.0124 0.000550
0.0046 0.0126 0.001567
0.0046 0.0128 0.001183
0.0046 0.013 0.001050
0.0046 0.0132 0.001200
0.0046 0.0134 0.001250
0.0046 0.0136 0.000650
0.0046 0.0138 0.001183
0.0046 0.014 0.000567
0.0046 0.0142 0.000433
0.0046 0.0144 0.000750
0.0046 0.0146 0.001950
0.0046 0.0148 0.001717
0.0046 0.015 0.001200
0.0046 0.0152 0.000483
0.0046 0.0154 0.001150
0.0046 0.0156 0.001033
0.0046 0.0158 0.000550
0.0046 0.016 0.000800
0.0046 0.0162 0.000817
0.0046 0.0164 0.000817
0.0046 0.0166 0.000733
0.0046 0.0168 0.000900
0.0046 0.017 0.000933
0.0046 0.0172 0.000883
0.0046 0.0174 0.000467
0.0046 0.0176 0.000400
0.0046 0.0178 0.000617
0.0046 0.018 0.000350
0.0046 0.0182 0.000283
0.0046 0.0184 0.000300
0.0046 0.0186 0.000467
0.0046 0.0188 0.000883
0.0046 0.019 0.000333
0.0046 0.0192 0.000350
0.0046 0.0194 0.000183
0.0046 0.0196 0.000400
0.0046 0.0198 0.001267
0.0046 0.02 0.000583
0.0046 0.0202 0.000533
0.0046 0.0204 0.000367
0.0046 0.0206 0.000350
0.0046 0.0208 0.000350
0.0046 0.021 0.000450
0.0046 0.0212 0.000933
0.0046 0.0214 0.000217
0.0046 0.0216 0.000183
0.0046 0.0218 0.000283
0.0046 0.022 0.000500
0.0046 0.0222 0.000300
0.0046 0.0224 0.000183
0.0046 0.0226 0.000183
0.0046 0.0228 0.000200
0.0046 0.023 0.000300
0.0046 0.0232 0.000633
0.0046 0.0234 0.000117
0.0046 0.0236 0.000100
0.0046 0.0238 0.000183
0.0046 0.024 0.000100
0.0046 0.0242 0.000233
0.0046 0.0244 0.001350
0.0046 0.0246 0.000433
0.0046 0.0248 0.000300
0.0046 0.025 0.000167
0.0046 0.0252 0.000150
0.0046 0.0254 0.000250
0.0046 0.0256 0.000150
0.0046 0.0258 0.000250
0.0046 0.026 0.000933
0.0046 0.0262 0.000233
0.0046 0.0264 0.000200
0.0046 0.0266 0.000217
0.0046 0.0268 0.000700
0.0046 0.027 0.001083
0.0046 0.0272 0.000150
0.0046 0.0274 0.000117
0.0046 0.0276 0.000083
0.0046 0.0278 0.000233
0.0046 0.028 0.000400
0.0046 0.0282 0.000683
0.0046 0.0284 0.000133
0.0046 0.0286 0.000117
0.0046 0.0288 0.000083
0.0046 0.029 0.000117
0.0046 0.0292 0.000083
0.0046 0.0294 0.000133
0.0046 0.0296 0.000083
0.0046 0.0298 0.000150
0.0046 0.03 0.000200
0.0046 0.0302 0.000450
0.0046 0.0304 0.000400
0.0046 0.0306 0.000250
0.0046 0.0308 0.000183
0.0046 0.031 0.000133
0.0046 0.0312 0.000783
0.0046 0.0314 0.000267
0.0046 0.0316 0.000150
0.0046 0.0318 0.000067
0.0046 0.032 0.000200
0.0046 0.0322 0.000267
0.0046 0.0324 0.000267
0.0046 0.0326 0.000850
0.0046 0.0328 0.000183
0.0046 0.033 0.000217
0.0046 0.0332 0.000217
0.0046 0.0334 0.000983
0.0046 0.0336 0.000617
0.0046 0.0338 0.000133
0.0046 0.034 0.000167
0.0046 0.0342 0.000217
0.0046 0.0344 0.000250
0.0046 0.0346 0.000217
0.0046 0.0348 0.000217
0.0046 0.035 0.000500
0.0046 0.0352 0.000400
0.0046 0.0354 0.000217
0.0046 0.0356 0.000733
0.0046 0.0358 0.000167
0.0046 0.036 0.000183
0.0046 0.0362 0.000150
0.0046 0.0364 0.000100
0.0046 0.0366 0.000267
0.0046 0.0368 0.000317
0.0046 0.037 0.000350
0.0046 0.0372 0.000867
0.0046 0.0374 0.000367
0.0046 0.0376 0.000300
0.0046 0.0378 0.000867
0.0046 0.038 0.000183
0.0046 0.0382 0.000083
0.0046 0.0384 0.000250
0.0046 0.0386 0.000333
0.0046 0.0388 0.000233
0.0046 0.039 0.000600
0.0046 0.0392 0.000217
0.0046 0.0394 0.000150
0.0046 0.0396 0.000067
0.0046 0.0398 0.000033
0.0046 0.04 0.000117
0.0046 0.0402 0.000217
0.0046 0.0404 0.000233
0.0046 0.0406 0.000550
0.0046 0.0408 0.000250
0.0046 0.041 0.000133
0.0046 0.0412 0.000150
0.0046 0.0414 0.000150
0.0046 0.0416 0.000133
0.0046 0.0418 0.000100
0.0046 0.042 0.000183
0.0046 0.0422 0.000117
0.0046 0.0424 0.000717
0.0046 0.0426 0.000217
0.0046 0.0428 0.000133
0.0046 0.043 0.000117
0.0046 0.0432 0.000133
0.0046 0.0434 0.000117
0.0046 0.0436 0.000100
0.0046 0.0438 0.000083
0.0046 0.044 0.000050
0.0046 0.0442 0.000050
0.0046 0.0444 0.000017
0.0046 0.0446 0.000067
0.0046 0.0448 0.000083
0.0046 0.045 0.000117
0.0046 0.0452 0.000183
0.0046 0.0454 0.000133
0.0046 0.0456 0.000417
0.0046 0.0458 0.000150
0.0046 0.046 0.000250
0.0046 0.0462 0.000083
0.0046 0.0464 0.000633
0.0046 0.0466 0.000183
0.0046 0.0468 0.000100
0.0046 0.047 0.000183
0.0046 0.0472 0.000133
0.0046 0.0474 0.000567
0.0046 0.0476 0.000283
0.0046 0.0478 0.000117
0.0046 0.048 0.000100
0.0046 0.0482 0.000083
0.0046 0.0484 0.000117
0.0046 0.0486 0.000067
0.0046 0.0488 0.000617
0.0046 0.049 0.000233
0.0046 0.0492 0.000133
0.0046 0.0494 0.000067
0.0046 0.0496 0.000083
0.0046 0.0498 0.000250
0.0046 0.05 0.000150
0.0046 0.0502 0.000083
0.0046 0.0504 0.000200
0.0046 0.0506 0.000150
0.0046 0.0508 0.000650
0.0046 0.051 0.000533
0.0046 0.0512 0.000700
0.0046 0.0514 0.000267
0.0046 0.0516 0.000183
0.0046 0.0518 0.000200
0.0046 0.052 0.000133
0.0046 0.0522 0.000583
0.0046 0.0524 0.000867
0.0046 0.0526 0.000267
0.0046 0.0528 0.000133
0.0046 0.053 0.000433
0.0046 0.0532 0.000467
0.0046 0.0534 0.000150
0.0046 0.0536 0.000117
0.0046 0.0538 0.000117
0.0046 0.054 0.000067
0.0046 0.0542 0.000150
0.0046 0.0544 0.000233
0.0046 0.0546 0.000100
0.0046 0.0548 0.000083
0.0046 0.055 0.000117
0.0046 0.0552 0.000167
0.0046 0.0554 0.000217
0.0046 0.0556 0.000200
0.0046 0.0558 0.000133
0.0046 0.056 0.000133
0.0046 0.0562 0.000283
0.0046 0.0564 0.000850
0.0046 0.0566 0.000200
0.0046 0.0568 0.000533
0.0046 0.057 0.000233
0.0046 0.0572 0.000067
0.0046 0.0574 0.000150
0.0046 0.0576 0.000233
0.0046 0.0578 0.000183
0.0046 0.058 0.000200
0.0046 0.0582 0.000100
0.0046 0.0584 0.000217
0.0046 0.0586 0.000150
0.0046 0.0588 0.000400
0.0046 0.059 0.000100
0.0046 0.0592 0.000150
0.0046 0.0594 0.000550
0.0046 0.0596 0.000150
0.0046 0.0598 0.000267
0.0046 0.06 0.000300
0.0046 0.0602 0.000367
0.0046 0.0604 0.000800
0.0046 0.0606 0.000217
0.0046 0.0608 0.000250
0.0046 0.061 0.000450
0.0046 0.0612 0.000517
0.0046 0.0614 0.000183
0.0046 0.0616 0.000233
0.0046 0.0618 0.000383
0.0046 0.062 0.000383
0.0046 0.0622 0.000600
0.0046 0.0624 0.000233
0.0046 0.0626 0.000233
0.0046 0.0628 0.001033
0.0046 0.063 0.000217
0.0046 0.0632 0.000167
0.0046 0.0634 0.000167
0.0046 0.0636 0.000167
0.0046 0.0638 0.000150
0.0046 0.064 0.000167
0.0046 0.0642 0.000383
0.0046 0.0644 0.000950
0.0046 0.0646 0.000283
0.0046 0.0648 0.000267
0.0046 0.065 0.001017
0.0046 0.0652 0.000467
0.0046 0.0654 0.000567
0.0046 0.0656 0.002467
0.0046 0.0658 0.001217
0.0046 0.066 0.000367
0.0046 0.0662 0.000400
0.0046 0.0664 0.000267
0.0046 0.0666 0.000067
0.0046 0.0668 0.000217
0.0046 0.067 0.000117
0.0046 0.0672 0.000067
0.0046 0.0674 0.000200
0.0046 0.0676 0.000100
0.0046 0.0678 0.000067
0.0046 0.068 0.000083
0.0046 0.0682 0.000083
0.0046 0.0684 0.000083
0.0046 0.0686 0.000083
0.0046 0.0688 0.000050
0.0046 0.069 0.000000
0.0046 0.0692 0.000167
0.0046 0.0694 0.000083
0.0046 0.0696 0.000150
0.0046 0.0698 0.000783
0.0046 0.07 0.000800
0.0046 0.0702 0.000133
0.0046 0.0704 0.000067
0.0046 0.0706 0.000100
0.0046 0.0708 0.000133
0.0046 0.071 0.000050
0.0046 0.0712 0.000033
0.0046 0.0714 0.000083
0.0046 0.0716 0.000133
0.0046 0.0718 0.000033
0.0046 0.072 0.000100
0.0046 0.0722 0.000233
0.0046 0.0724 0.000083
0.0046 0.0726 0.000083
0.0046 0.0728 0.000083
0.0046 0.073 0.000117
0.0046 0.0732 0.000083
0.0046 0.0734 0.000033
0.0046 0.0736 0.000050
0.0046 0.0738 0.000067
0.0046 0.074 0.000050
0.0046 0.0742 0.000067
0.0046 0.0744 0.000050
0.0046 0.0746 0.000117
0.0046 0.0748 0.000117
0.0046 0.075 0.000083
0.0046 0.0752 0.000050
0.0046 0.0754 0.000067
0.0046 0.0756 0.000117
0.0046 0.0758 0.000083
0.0046 0.076 0.000183
0.0046 0.0762 0.000083
0.0046 0.0764 0.000083
0.0046 0.0766 0.000233
0.0046 0.0768 0.000517
0.0046 0.077 0.000150
0.0046 0.0772 0.000183
0.0046 0.0774 0.000083
0.0046 0.0776 0.000083
0.0046 0.0778 0.000100
0.0046 0.078 0.000100
0.0046 0.0782 0.000067
0.0046 0.0784 0.000300
0.0046 0.0786 0.000083
0.0046 0.0788 0.000167
0.0046 0.079 0.000067
0.0046 0.0792 0.000450
0.0046 0.0794 0.000317
0.0046 0.0796 0.000317
0.0046 0.0798 0.000217
0.0046 0.08 0.000300
0.0046 0.0802 0.000317
0.0046 0.0804 0.000250
0.0046 0.0806 0.000683
0.0046 0.0808 0.000150
0.0046 0.081 0.000083
0.0046 0.0812 0.000067
0.0046 0.0814 0.000200
0.0046 0.0816 0.000067
0.0046 0.0818 0.000067
0.0046 0.082 0.000050
0.0046 0.0822 0.000033
0.0046 0.0824 0.000050
0.0046 0.0826 0.000100
0.0046 0.0828 0.000050
0.0046 0.083 0.000050
0.0046 0.0832 0.000050
0.0046 0.0834 0.000083
0.0046 0.0836 0.000050
0.0046 0.0838 0.000033
0.0046 0.084 0.000033
0.0046 0.0842 0.000117
0.0046 0.0844 0.000050
0.0046 0.0846 0.000050
0.0046 0.0848 0.000133
0.0046 0.085 0.000200
0.0046 0.0852 0.000117
0.0046 0.0854 0.000217
0.0046 0.0856 0.000133
0.0046 0.0858 0.000183
0.0046 0.086 0.000100
0.0046 0.0862 0.000133
0.0046 0.0864 0.000217
0.0046 0.0866 0.000233
0.0046 0.0868 0.000200
0.0046 0.087 0.000100
0.0046 0.0872 0.000483
0.0046 0.0874 0.000150
0.0046 0.0876 0.000317
0.0046 0.0878 0.000267
0.0046 0.088 0.000083
0.0046 0.0882 0.000067
0.0046 0.0884 0.000067
0.0046 0.0886 0.000083
0.0046 0.0888 0.000067
0.0046 0.089 0.000100
0.0046 0.0892 0.000017
0.0046 0.0894 0.000017
0.0046 0.0896 0.000100
0.0046 0.0898 0.000033
0.0046 0.09 0.000033
0.0046 0.0902 0.000033
0.0046 0.0904 0.000067
0.0046 0.0906 0.000050
0.0046 0.0908 0.000050
0.0046 0.091 0.000033
0.0046 0.0912 0.000033
0.0046 0.0914 0.000000
0.0046 0.0916 0.000017
0.0046 0.0918 0.000050
0.0046 0.092 0.000017
0.0046 0.0922 0.000017
0.0046 0.0924 0.000000
0.0046 0.0926 0.000033
0.0046 0.0928 0.000033
0.0046 0.093 0.000083
0.0046 0.0932 0.000800
0.0046 0.0934 0.000200
0.0046 0.0936 0.000200
0.0046 0.0938 0.000167
0.0046 0.094 0.000117
0.0046 0.0942 0.000050
0.0046 0.0944 0.000117
0.0046 0.0946 0.000067
0.0046 0.0948 0.000050
0.0046 0.095 0.000050
0.0046 0.0952 0.000217
0.0046 0.0954 0.000150
0.0046 0.0956 0.000067
0.0046 0.0958 0.000067
0.0046 0.096 0.000033
0.0046 0.0962 0.000067
0.0046 0.0964 0.000033
0.0046 0.0966 0.000000
0.0046 0.0968 0.000050
0.0046 0.097 0.000033
0.0046 0.0972 0.000117
0.0046 0.0974 0.000117
0.0046 0.0976 0.000033
0.0046 0.0978 0.000017
0.0046 0.098 0.000017
0.0046 0.0982 0.000000
0.0046 0.0984 0.000033
0.0046 0.0986 0.000017
0.0046 0.0988 0.000033
0.0046 0.099 0.000017
0.0046 0.0992 0.000017
0.0046 0.0994 0.000017
0.0046 0.0996 0.000067
0.0046 0.0998 0.000050
0.0048 0 0.002883
0.0048 0.0002 0.001717
0.0048 0.0004 0.001500
0.0048 0.0006 0.002083
0.0048 0.0008 0.002367
0.0048 0.001 0.001850
0.0048 0.0012 0.002767
0.0048 0.0014 0.002150
0.0048 0.0016 0.002717
0.0048 0.0018 0.002667
0.0048 0.002 0.004100
0.0048 0.0022 0.004850
0.0048 0.0024 0.004450
0.0048 0.0026 0.004133
0.0048 0.0028 0.006533
0.0048 0.003 0.008367
0.0048 0.0032 0.009617
0.0048 0.0034 0.011300
0.0048 0.0036 0.014433
0.0048 0.0038 0.016950
0.0048 0.004 0.019917
0.0048 0.0042 0.042317
0.0048 0.0044 0.087100
0.0048 0.0046 0.337317
0.0048 0.0048 0.000000
0.0048 0.005 0.333583
0.0048 0.0052 0.079133
0.0048 0.0054 0.036450
0.0048 0.0056 0.021500
0.0048 0.0058 0.018650
0.0048 0.006 0.014750
0.0048 0.0062 0.010033
0.0048 0.0064 0.006617
0.0048 0.0066 0.004700
0.0048 0.0068 0.004900
0.0048 0.007 0.003300
0.0048 0.0072 0.005817
0.0048 0.0074 0.004833
0.0048 0.0076 0.004533
0.0048 0.0078 0.003767
0.0048 0.008 0.002583
0.0048 0.0082 0.002650
0.0048 0.0084 0.002883
0.0048 0.0086 0.002283
0.0048 0.0088 0.002183
0.0048 0.009 0.001650
0.0048 0.0092 0.001733
0.0048 0.0094 0.002033
0.0048 0.0096 0.001767
0.0048 0.0098 0.001450
0.0048 0.01 0.001100
0.0048 0.0102 0.001200
0.0048 0.0104 0.001350
0.0048 0.0106 0.001533
0.0048 0.0108 0.001000
0.0048 0.011 0.001617
0.0048 0.0112 0.001300
0.0048 0.0114 0.002633
0.0048 0.0116 0.001433
0.0048 0.0118 0.000883
0.0048 0.012 0.000817
0.0048 0.0122 0.000583
0.0048 0.0124 0.000567
0.0048 0.0126 0.000733
0.0048 0.0128 0.001600
0.0048 0.013 0.001600
0.0048 0.0132 0.001167
0.0048 0.0134 0.001000
0.0048 0.0136 0.000533
0.0048 0.0138 0.001183
0.0048 0.014 0.000567
0.0048 0.0142 0.000500
0.0048 0.0144 0.000667
0.0048 0.0146 0.001567
0.0048 0.0148 0.001467
0.0048 0.015 0.001550
0.0048 0.0152 0.001667
0.0048 0.0154 0.000883
0.0048 0.0156 0.001950
0.0048 0.0158 0.001233
0.0048 0.016 0.000850
0.0048 0.0162 0.000650
0.0048 0.0164 0.000450
0.0048 0.0166 0.001033
0.0048 0.0168 0.000967
0.0048 0.017 0.001233
0.0048 0.0172 0.000817
0.0048 0.0174 0.000617
0.0048 0.0176 0.000267
0.0048 0.0178 0.000600
0.0048 0.018 0.000283
0.0048 0.0182 0.000217
0.0048 0.0184 0.000183
0.0048 0.0186 0.000367
0.0048 0.0188 0.000450
0.0048 0.019 0.000550
0.0048 0.0192 0.000650
0.0048 0.0194 0.000383
0.0048 0.0196 0.000500
0.0048 0.0198 0.000483
0.0048 0.02 0.000483
0.0048 0.0202 0.000350
0.0048 0.0204 0.000300
0.0048 0.0206 0.000550
0.0048 0.0208 0.000567
0.0048 0.021 0.000283
0.0048 0.0212 0.000317
0.0048 0.0214 0.000133
0.0048 0.0216 0.000550
0.0048 0.0218 0.001017
0.0048 0.022 0.000250
0.0048 0.0222 0.000367
0.0048 0.0224 0.000350
0.0048 0.0226 0.000317
0.0048 0.0228 0.000250
0.0048 0.023 0.000250
0.0048 0.0232 0.000517
0.0048 0.0234 0.000133
0.0048 0.0236 0.000017
0.0048 0.0238 0.000117
0.0048 0.024 0.000067
0.0048 0.0242 0.000200
0.0048 0.0244 0.000500
0.0048 0.0246 0.000267
0.0048 0.0248 0.000450
0.0048 0.025 0.000150
0.0048 0.0252 0.000217
0.0048 0.0254 0.000100
0.0048 0.0256 0.000217
0.0048 0.0258 0.000133
0.0048 0.026 0.000167
0.0048 0.0262 0.000150
0.0048 0.0264 0.000200
0.0048 0.0266 0.000200
0.0048 0.0268 0.000233
0.0048 0.027 0.000250
0.0048 0.0272 0.000100
0.0048 0.0274 0.000117
0.0048 0.0276 0.000150
0.0048 0.0278 0.000367
0.0048 0.028 0.000250
0.0048 0.0282 0.000233
0.0048 0.0284 0.000133
0.0048 0.0286 0.000017
0.0048 0.0288 0.000150
0.0048 0.029 0.000000
0.0048 0.0292 0.000050
0.0048 0.0294 0.000133
0.0048 0.0296 0.000083
0.0048 0.0298 0.000117
0.0048 0.03 0.000483
0.0048 0.0302 0.000117
0.0048 0.0304 0.000250
0.0048 0.0306 0.000250
0.0048 0.0308 0.000167
0.0048 0.031 0.000167
0.0048 0.0312 0.000350
0.0048 0.0314 0.000200
0.0048 0.0316 0.000250
0.0048 0.0318 0.000083
0.0048 0.032 0.000167
0.0048 0.0322 0.000200
0.0048 0.0324 0.000817
0.0048 0.0326 0.000567
0.0048 0.0328 0.000267
0.0048 0.033 0.000133
0.0048 0.0332 0.000300
0.0048 0.0334 0.000667
0.0048 0.0336 0.000383
0.0048 0.0338 0.000183
0.0048 0.034 0.000267
0.0048 0.0342 0.000433
0.0048 0.0344 0.000400
0.0048 0.0346 0.000217
0.0048 0.0348 0.000250
0.0048 0.035 0.000150
0.0048 0.0352 0.000350
0.0048 0.0354 0.000200
0.0048 0.0356 0.000133
0.0048 0.0358 0.000217
0.0048 0.036 0.000183
0.0048 0.0362 0.000100
0.0048 0.0364 0.000100
0.0048 0.0366 0.000100
0.0048 0.0368 0.000200
0.0048 0.037 0.000283
0.0048 0.0372 0.000383
0.0048 0.0374 0.000217
0.0048 0.0376 0.000233
0.0048 0.0378 0.000583
0.0048 0.038 0.000167
0.0048 0.0382 0.000217
0.0048 0.0384 0.000233
0.0048 0.0386 0.000167
0.0048 0.0388 0.000183
0.0048 0.039 0.000383
0.0048 0.0392 0.000150
0.0048 0.0394 0.000183
0.0048 0.0396 0.000033
0.0048 0.0398 0.000117
0.0048 0.04 0.000233
0.0048 0.0402 0.000233
0.0048 0.0404 0.000083
0.0048 0.0406 0.000300
0.0048 0.0408 0.000150
0.0048 0.041 0.000133
0.0048 0.0412 0.000167
0.0048 0.0414 0.000217
0.0048 0.0416 0.000350
0.0048 0.0418 0.000150
0.0048 0.042 0.000067
0.0048 0.0422 0.000133
0.0048 0.0424 0.000150
0.0048 0.0426 0.000183
0.0048 0.0428 0.000183
0.0048 0.043 0.000283
0.0048 0.0432 0.000200
0.0048 0.0434 0.000167
0.0048 0.0436 0.000033
0.0048 0.0438 0.000100
0.0048 0.044 0.000117
0.0048 0.0442 0.000067
0.0048 0.0444 0.000083
0.0048 0.0446 0.000117
0.0048 0.0448 0.000100
0.0048 0.045 0.000133
0.0048 0.0452 0.000300
0.0048 0.0454 0.000217
0.0048 0.0456 0.000200
0.0048 0.0458 0.000150
0.0048 0.046 0.000050
0.0048 0.0462 0.000150
0.0048 0.0464 0.000283
0.0048 0.0466 0.000100
0.0048 0.0468 0.000150
0.0048 0.047 0.000050
0.0048 0.0472 0.000283
0.0048 0.0474 0.000233
0.0048 0.0476 0.000167
0.0048 0.0478 0.000050
0.0048 0.048 0.000083
0.0048 0.0482 0.000067
0.0048 0.0484 0.000083
0.0048 0.0486 0.000183
0.0048 0.0488 0.000267
0.0048 0.049 0.000033
0.0048 0.0492 0.000167
0.0048 0.0494 0.000150
0.0048 0.0496 0.000083
0.0048 0.0498 0.000183
0.0048 0.05 0.000150
0.0048 0.0502 0.000117
0.0048 0.0504 0.000083
0.0048 0.0506 0.000100
0.0048 0.0508 0.000317
0.0048 0.051 0.000250
0.0048 0.0512 0.000217
0.0048 0.0514 0.000167
0.0048 0.0516 0.000150
0.0048 0.0518 0.000167
0.0048 0.052 0.000150
0.0048 0.0522 0.000267
0.0048 0.0524 0.000550
0.0048 0.0526 0.000250
0.0048 0.0528 0.000317
0.0048 0.053 0.000583
0.0048 0.0532 0.000200
0.0048 0.0534 0.000083
0.0048 0.0536 0.000083
0.0048 0.0538 0.000050
0.0048 0.054 0.000133
0.0048 0.0542 0.000233
0.0048 0.0544 0.000117
0.0048 0.0546 0.000017
0.0048 0.0548 0.000033
0.0048 0.055 0.000133
0.0048 0.0552 0.000133
0.0048 0.0554 0.000317
0.0048 0.0556 0.000550
0.0048 0.0558 0.000183
0.0048 0.056 0.000100
0.0048 0.0562 0.000150
0.0048 0.0564 0.000183
0.0048 0.0566 0.000167
0.0048 0.0568 0.000100
0.0048 0.057 0.000183
0.0048 0.0572 0.000083
0.0048 0.0574 0.000200
0.0048 0.0576 0.000617
0.0048 0.0578 0.000183
0.0048 0.058 0.000100
0.0048 0.0582 0.000150
0.0048 0.0584 0.000150
0.0048 0.0586 0.000333
0.0048 0.0588 0.000517
0.0048 0.059 0.000200
0.0048 0.0592 0.000117
0.0048 0.0594 0.000317
0.0048 0.0596 0.000183
0.0048 0.0598 0.000333
0.0048 0.06 0.000233
0.0048 0.0602 0.000767
0.0048 0.0604 0.000383
0.0048 0.0606 0.000533
0.0048 0.0608 0.000583
0.0048 0.061 0.000583
0.0048 0.0612 0.000933
0.0048 0.0614 0.000283
0.0048 0.0616 0.000183
0.0048 0.0618 0.000817
0.0048 0.062 0.000933
0.0048 0.0622 0.001250
0.0048 0.0624 0.000350
0.0048 0.0626 0.000117
0.0048 0.0628 0.000350
0.0048 0.063 0.000567
0.0048 0.0632 0.000417
0.0048 0.0634 0.000133
0.0048 0.0636 0.000100
0.0048 0.0638 0.000267
0.0048 0.064 0.000117
0.0048 0.0642 0.000167
0.0048 0.0644 0.000983
0.0048 0.0646 0.000267
0.0048 0.0648 0.000267
0.0048 0.065 0.000450
0.0048 0.0652 0.000717
0.0048 0.0654 0.000450
0.0048 0.0656 0.000517
0.0048 0.0658 0.000717
0.0048 0.066 0.001183
0.0048 0.0662 0.001533
0.0048 0.0664 0.000167
0.0048 0.0666 0.000183
0.0048 0.0668 0.000100
0.0048 0.067 0.000117
0.0048 0.0672 0.000133
0.0048 0.0674 0.000483
0.0048 0.0676 0.000133
0.0048 0.0678 0.000167
0.0048 0.068 0.000050
0.0048 0.0682 0.000067
0.0048 0.0684 0.000083
0.0048 0.0686 0.000067
0.0048 0.0688 0.000033
0.0048 0.069 0.000117
0.0048 0.0692 0.000033
0.0048 0.0694 0.000083
0.0048 0.0696 0.000050
0.0048 0.0698 0.000150
0.0048 0.07 0.000233
0.0048 0.0702 0.000367
0.0048 0.0704 0.000150
0.0048 0.0706 0.000367
0.0048 0.0708 0.000033
0.0048 0.071 0.000017
0.0048 0.0712 0.000050
0.0048 0.0714 0.000283
0.0048 0.0716 0.000083
0.0048 0.0718 0.000067
0.0048 0.072 0.000050
0.0048 0.0722 0.000100
0.0048 0.0724 0.000167
0.0048 0.0726 0.000050
0.0048 0.0728 0.000167
0.0048 0.073 0.000150
0.0048 0.0732 0.000067
0.0048 0.0734 0.000050
0.0048 0.0736 0.000067
0.0048 0.0738 0.000017
0.0048 0.074 0.000083
0.0048 0.0742 0.000067
0.0048 0.0744 0.000350
0.0048 0.0746 0.000183
0.0048 0.0748 0.000117
0.0048 0.075 0.000150
0.0048 0.0752 0.000150
0.0048 0.0754 0.000183
0.0048 0.0756 0.000217
0.0048 0.0758 0.000233
0.0048 0.076 0.000167
0.0048 0.0762 0.000117
0.0048 0.0764 0.000183
0.0048 0.0766 0.000267
0.0048 0.0768 0.000417
0.0048 0.077 0.000083
0.0048 0.0772 0.000367
0.0048 0.0774 0.000317
0.0048 0.0776 0.000283
0.0048 0.0778 0.000533
0.0048 0.078 0.000183
0.0048 0.0782 0.000150
0.0048 0.0784 0.000250
0.0048 0.0786 0.000133
0.0048 0.0788 0.000083
0.0048 0.079 0.000283
0.0048 0.0792 0.000167
0.0048 0.0794 0.000283
0.0048 0.0796 0.000383
0.0048 0.0798 0.000567
0.0048 0.08 0.000917
0.0048 0.0802 0.000200
0.0048 0.0804 0.000100
0.0048 0.0806 0.000133
0.0048 0.0808 0.000150
0.0048 0.081 0.000083
0.0048 0.0812 0.000117
0.0048 0.0814 0.000450
0.0048 0.0816 0.000150
0.0048 0.0818 0.000067
0.0048 0.082 0.000050
0.0048 0.0822 0.000067
0.0048 0.0824 0.000017
0.0048 0.0826 0.000083
0.0048 0.0828 0.000117
0.0048 0.083 0.000050
0.0048 0.0832 0.000033
0.0048 0.0834 0.000100
0.0048 0.0836 0.000050
0.0048 0.0838 0.000050
0.0048 0.084 0.000083
0.0048 0.0842 0.000117
0.0048 0.0844 0.000083
0.0048 0.0846 0.000250
0.0048 0.0848 0.000967
0.0048 0.085 0.000200
0.0048 0.0852 0.000133
0.0048 0.0854 0.000100
0.0048 0.0856 0.000167
0.0048 0.0858 0.000050
0.0048 0.086 0.000100
0.0048 0.0862 0.000217
0.0048 0.0864 0.000050
0.0048 0.0866 0.000117
0.0048 0.0868 0.000233
0.0048 0.087 0.000133
0.0048 0.0872 0.000183
0.0048 0.0874 0.000217
0.0048 0.0876 0.000200
0.0048 0.0878 0.000183
0.0048 0.088 0.000083
0.0048 0.0882 0.000217
0.0048 0.0884 0.000183
0.0048 0.0886 0.000083
0.0048 0.0888 0.000067
0.0048 0.089 0.000167
0.0048 0.0892 0.000217
0.0048 0.0894 0.000100
0.0048 0.0896 0.000083
0.0048 0.0898 0.000067
0.0048 0.09 0.000050
0.0048 0.0902 0.000050
0.0048 0.0904 0.000050
0.0048 0.0906 0.000017
0.0048 0.0908 0.000033
0.0048 0.091 0.000017
0.0048 0.0912 0.000017
0.0048 0.0914 0.000017
0.0048 0.0916 0.000050
0.0048 0.0918 0.000100
0.0048 0.092 0.000017
0.0048 0.0922 0.000050
0.0048 0.0924 0.000050
0.0048 0.0926 0.000033
0.0048 0.0928 0.000050
0.0048 0.093 0.000100
0.0048 0.0932 0.000183
0.0048 0.0934 0.000167
0.0048 0.0936 0.000650
0.0048 0.0938 0.000150
0.0048 0.094 0.000067
0.0048 0.0942 0.000017
0.0048 0.0944 0.000050
0.0048 0.0946 0.000033
0.0048 0.0948 0.000050
0.0048 0.095 0.000133
0.0048 0.0952 0.000117
0.0048 0.0954 0.000067
0.0048 0.0956 0.000100
0.0048 0.0958 0.000083
0.0048 0.096 0.000067
0.0048 0.0962 0.000050
0.0048 0.0964 0.000033
0.0048 0.0966 0.000017
0.0048 0.0968 0.000017
0.0048 0.097 0.000033
0.0048 0.0972 0.000000
0.0048 0.0974 0.000033
0.0048 0.0976 0.000050
0.0048 0.0978 0.000067
0.0048 0.098 0.000067
0.0048 0.0982 0.000117
0.0048 0.0984 0.000017
0.0048 0.0986 0.000033
0.0048 0.0988 0.000033
0.0048 0.099 0.000017
0.0048 0.0992 0.000000
0.0048 0.0994 0.000033
0.0048 0.0996 0.000133
0.0048 0.0998 0.000200
0.005 0 0.002333
0.005 0.0002 0.002017
0.005 0.0004 0.001433
0.005 0.0006 0.001517
0.005 0.0008 0.003233
0.005 0.001 0.001167
0.005 0.0012 0.002017
0.005 0.0014 0.002467
0.005 0.0016 0.003333
0.005 0.0018 0.004267
0.005 0.002 0.003133
0.005 0.0022 0.005483
0.005 0.0024 0.004483
0.005 0.0026 0.003733
0.005 0.0028 0.004750
0.005 0.003 0.005867
0.005 0.0032 0.006700
0.005 0.0034 0.007717
0.005 0.0036 0.010867
0.005 0.0038 0.009867
0.005 0.004 0.016250
0.005 0.0042 0.023483
0.005 0.0044 0.035050
0.005 0.0046 0.075483
0.005 0.0048 0.333583
0.005 0.005 0.000000
0.005 0.0052 0.337717
0.005 0.0054 0.080850
0.005 0.0056 0.037067
0.005 0.0058 0.026167
0.005 0.006 0.015717
0.005 0.0062 0.013650
0.005 0.0064 0.009483
0.005 0.0066 0.008100
0.005 0.0068 0.005683
0.005 0.007 0.005833
0.005 0.0072 0.008233
0.005 0.0074 0.004183
0.005 0.0076 0.004250
0.005 0.0078 0.003567
0.005 0.008 0.003500
0.005 0.0082 0.001450
0.005 0.0084 0.002617
0.005 0.0086 0.001767
0.005 0.0088 0.002600
0.005 0.009 0.001450
0.005 0.0092 0.004700
0.005 0.0094 0.002283
0.005 0.0096 0.001883
0.005 0.0098 0.001417
0.005 0.01 0.002017
0.005 0.0102 0.001383
0.005 0.0104 0.002250
0.005 0.0106 0.002350
0.005 0.0108 0.001500
0.005 0.011 0.003133
0.005 0.0112 0.001317
0.005 0.0114 0.001133
0.005 0.0116 0.000917
0.005 0.0118 0.000717
0.005 0.012 0.001450
0.005 0.0122 0.001717
0.005 0.0124 0.001017
0.005 0.0126 0.001517
0.005 0.0128 0.001233
0.005 0.013 0.001950
0.005 0.0132 0.002467
0.005 0.0134 0.001067
0.005 0.0136 0.000850
0.005 0.0138 0.001133
0.005 0.014 0.000667
0.005 0.0142 0.000683
0.005 0.0144 0.001617
0.005 0.0146 0.002250
0.005 0.0148 0.002517
0.005 0.015 0.001717
0.005 0.0152 0.001667
0.005 0.0154 0.000817
0.005 0.0156 0.000967
0.005 0.0158 0.001483
0.005 0.016 0.000567
0.005 0.0162 0.000350
0.005 0.0164 0.000733
0.005 0.0166 0.000967
0.005 0.0168 0.000983
0.005 0.017 0.000733
0.005 0.0172 0.000700
0.005 0.0174 0.000433
0.005 0.0176 0.000250
0.005 0.0178 0.000333
0.005 0.018 0.000300
0.005 0.0182 0.000250
0.005 0.0184 0.000300
0.005 0.0186 0.000650
0.005 0.0188 0.000433
0.005 0.019 0.000500
0.005 0.0192 0.001567
0.005 0.0194 0.000850
0.005 0.0196 0.000283
0.005 0.0198 0.000450
0.005 0.02 0.000417
0.005 0.0202 0.000950
0.005 0.0204 0.000500
0.005 0.0206 0.000533
0.005 0.0208 0.000333
0.005 0.021 0.000300
0.005 0.0212 0.000483
0.005 0.0214 0.000350
0.005 0.0216 0.000700
0.005 0.0218 0.000583
0.005 0.022 0.000217
0.005 0.0222 0.000200
0.005 0.0224 0.000717
0.005 0.0226 0.000267
0.005 0.0228 0.000217
0.005 0.023 0.000150
0.005 0.0232 0.000183
0.005 0.0234 0.000100
0.005 0.0236 0.000083
0.005 0.0238 0.000083
0.005 0.024 0.000083
0.005 0.0242 0.000100
0.005 0.0244 0.000133
0.005 0.0246 0.000300
0.005 0.0248 0.000917
0.005 0.025 0.000233
0.005 0.0252 0.000317
0.005 0.0254 0.000100
0.005 0.0256 0.000050
0.005 0.0258 0.000117
0.005 0.026 0.000200
0.005 0.0262 0.000250
0.005 0.0264 0.000683
0.005 0.0266 0.000267
0.005 0.0268 0.000217
0.005 0.027 0.000150
0.005 0.0272 0.000167
0.005 0.0274 0.000100
0.005 0.0276 0.000150
0.005 0.0278 0.000517
0.005 0.028 0.000367
0.005 0.0282 0.000283
0.005 0.0284 0.000167
0.005 0.0286 0.000167
0.005 0.0288 0.000133
0.005 0.029 0.000033
0.005 0.0292 0.000100
0.005 0.0294 0.000100
0.005 0.0296 0.000117
0.005 0.0298 0.000117
0.005 0.03 0.000233
0.005 0.0302 0.000150
0.005 0.0304 0.000133
0.005 0.0306 0.000167
0.005 0.0308 0.000183
0.005 0.031 0.000150
0.005 0.0312 0.000167
0.005 0.0314 0.000217
0.005 0.0316 0.000150
0.005 0.0318 0.000133
0.005 0.032 0.000100
0.005 0.0322 0.000083
0.005 0.0324 0.000383
0.005 0.0326 0.000133
0.005 0.0328 0.000067
0.005 0.033 0.000133
0.005 0.0332 0.000117
0.005 0.0334 0.000167
0.005 0.0336 0.000117
0.005 0.0338 0.000217
0.005 0.034 0.000250
0.005 0.0342 0.000267
0.005 0.0344 0.000050
0.005 0.0346 0.000067
0.005 0.0348 0.000100
0.005 0.035 0.000100
0.005 0.0352 0.000200
0.005 0.0354 0.000133
0.005 0.0356 0.000150
0.005 0.0358 0.000100
0.005 0.036 0.000083
0.005 0.0362 0.000167
0.005 0.0364 0.000067
0.005 0.0366 0.000067
0.005 0.0368 0.000167
0.005 0.037 0.000183
0.005 0.0372 0.000850
0.005 0.0374 0.000267
0.005 0.0376 0.000983
0.005 0.0378 0.000400
0.005 0.038 0.000200
0.005 0.0382 0.000133
0.005 0.0384 0.000417
0.005 0.0386 0.000233
0.005 0.0388 0.000183
0.005 0.039 0.000333
0.005 0.0392 0.000300
0.005 0.0394 0.000217
0.005 0.0396 0.000150
0.005 0.0398 0.000100
0.005 0.04 0.000167
0.005 0.0402 0.000083
0.005 0.0404 0.000100
0.005 0.0406 0.000717
0.005 0.0408 0.000283
0.005 0.041 0.000133
0.005 0.0412 0.000133
0.005 0.0414 0.000050
0.005 0.0416 0.000200
0.005 0.0418 0.000083
0.005 0.042 0.000067
0.005 0.0422 0.000083
0.005 0.0424 0.000100
0.005 0.0426 0.000667
0.005 0.0428 0.000267
0.005 0.043 0.000117
0.005 0.0432 0.000100
0.005 0.0434 0.000117
0.005 0.0436 0.000133
0.005 0.0438 0.000150
0.005 0.044 0.000100
0.005 0.0442 0.000083
0.005 0.0444 0.000117
0.005 0.0446 0.000200
0.005 0.0448 0.000200
0.005 0.045 0.000167
0.005 0.0452 0.000250
0.005 0.0454 0.000100
0.005 0.0456 0.000233
0.005 0.0458 0.000250
0.005 0.046 0.000250
0.005 0.0462 0.000617
0.005 0.0464 0.000450
0.005 0.0466 0.000633
0.005 0.0468 0.000317
0.005 0.047 0.000150
0.005 0.0472 0.000267
0.005 0.0474 0.000150
0.005 0.0476 0.000217
0.005 0.0478 0.000050
0.005 0.048 0.000133
0.005 0.0482 0.000217
0.005 0.0484 0.000450
0.005 0.0486 0.000167
0.005 0.0488 0.000233
0.005 0.049 0.000250
0.005 0.0492 0.000283
0.005 0.0494 0.000733
0.005 0.0496 0.000100
0.005 0.0498 0.000100
0.005 0.05 0.000083
0.005 0.0502 0.000183
0.005 0.0504 0.000117
0.005 0.0506 0.000100
0.005 0.0508 0.000067
0.005 0.051 0.000133
0.005 0.0512 0.000233
0.005 0.0514 0.000117
0.005 0.0516 0.000100
0.005 0.0518 0.000250
0.005 0.052 0.000083
0.005 0.0522 0.000167
0.005 0.0524 0.000167
0.005 0.0526 0.000517
0.005 0.0528 0.000200
0.005 0.053 0.000317
0.005 0.0532 0.000917
0.005 0.0534 0.000233
0.005 0.0536 0.000117
0.005 0.0538 0.000217
0.005 0.054 0.000433
0.005 0.0542 0.000200
0.005 0.0544 0.000133
0.005 0.0546 0.000083
0.005 0.0548 0.000083
0.005 0.055 0.000117
0.005 0.0552 0.000117
0.005 0.0554 0.000067
0.005 0.0556 0.000150
0.005 0.0558 0.000183
0.005 0.056 0.000183
0.005 0.0562 0.000067
0.005 0.0564 0.000117
0.005 0.0566 0.000183
0.005 0.0568 0.000200
0.005 0.057 0.000583
0.005 0.0572 0.000267
0.005 0.0574 0.000217
0.005 0.0576 0.000317
0.005 0.0578 0.000250
0.005 0.058 0.000067
0.005 0.0582 0.000100
0.005 0.0584 0.000200
0.005 0.0586 0.000100
0.005 0.0588 0.000417
0.005 0.059 0.000167
0.005 0.0592 0.000133
0.005 0.0594 0.000150
0.005 0.0596 0.000250
0.005 0.0598 0.000133
0.005 0.06 0.000317
0.005 0.0602 0.000517
0.005 0.0604 0.000950
0.005 0.0606 0.000500
0.005 0.0608 0.000450
0.005 0.061 0.000333
0.005 0.0612 0.000200
0.005 0.0614 0.000167
0.005 0.0616 0.000133
0.005 0.0618 0.000200
0.005 0.062 0.000400
0.005 0.0622 0.000500
0.005 0.0624 0.000367
0.005 0.0626 0.000217
0.005 0.0628 0.000133
0.005 0.063 0.000267
0.005 0.0632 0.000167
0.005 0.0634 0.000133
0.005 0.0636 0.000083
0.005 0.0638 0.000150
0.005 0.064 0.000100
0.005 0.0642 0.000150
0.005 0.0644 0.000133
0.005 0.0646 0.000317
0.005 0.0648 0.000250
0.005 0.065 0.000300
0.005 0.0652 0.000150
0.005 0.0654 0.000100
0.005 0.0656 0.000267
0.005 0.0658 0.000900
0.005 0.066 0.000550
0.005 0.0662 0.000350
0.005 0.0664 0.000117
0.005 0.0666 0.000083
0.005 0.0668 0.000117
0.005 0.067 0.000133
0.005 0.0672 0.000083
0.005 0.0674 0.000050
0.005 0.0676 0.000083
0.005 0.0678 0.000183
0.005 0.068 0.000117
0.005 0.0682 0.000050
0.005 0.0684 0.000083
0.005 0.0686 0.000167
0.005 0.0688 0.000133
0.005 0.069 0.000200
0.005 0.0692 0.000117
0.005 0.0694 0.000117
0.005 0.0696 0.000083
0.005 0.0698 0.000167
0.005 0.07 0.000100
0.005 0.0702 0.000150
0.005 0.0704 0.000217
0.005 0.0706 0.000183
0.005 0.0708 0.000100
0.005 0.071 0.000050
0.005 0.0712 0.000117
0.005 0.0714 0.000183
0.005 0.0716 0.000117
0.005 0.0718 0.000033
0.005 0.072 0.000017
0.005 0.0722 0.000100
0.005 0.0724 0.000133
0.005 0.0726 0.000117
0.005 0.0728 0.000067
0.005 0.073 0.000067
0.005 0.0732 0.000083
0.005 0.0734 0.000133
0.005 0.0736 0.000150
0.005 0.0738 0.000217
0.005 0.074 0.000067
0.005 0.0742 0.000317
0.005 0.0744 0.000700
0.005 0.0746 0.000217
0.005 0.0748 0.000083
0.005 0.075 0.000217
0.005 0.0752 0.000567
0.005 0.0754 0.000250
0.005 0.0756 0.000600
0.005 0.0758 0.000417
0.005 0.076 0.000183
0.005 0.0762 0.000317
0.005 0.0764 0.000417
0.005 0.0766 0.000667
0.005 0.0768 0.000267
0.005 0.077 0.000200
0.005 0.0772 0.000117
0.005 0.0774 0.000350
0.005 0.0776 0.000150
0.005 0.0778 0.000317
0.005 0.078 0.000200
0.005 0.0782 0.000567
0.005 0.0784 0.000100
0.005 0.0786 0.000067
0.005 0.0788 0.000167
0.005 0.079 0.000733
0.005 0.0792 0.000217
0.005 0.0794 0.000250
0.005 0.0796 0.000250
0.005 0.0798 0.000333
0.005 0.08 0.000400
0.005 0.0802 0.000317
0.005 0.0804 0.000117
0.005 0.0806 0.000117
0.005 0.0808 0.000100
0.005 0.081 0.000067
0.005 0.0812 0.000017
0.005 0.0814 0.000350
0.005 0.0816 0.000017
0.005 0.0818 0.000033
0.005 0.082 0.000050
0.005 0.0822 0.000067
0.005 0.0824 0.000067
0.005 0.0826 0.000050
0.005 0.0828 0.000150
0.005 0.083 0.000133
0.005 0.0832 0.000117
0.005 0.0834 0.000050
0.005 0.0836 0.000000
0.005 0.0838 0.000050
0.005 0.084 0.000100
0.005 0.0842 0.000050
0.005 0.0844 0.000083
0.005 0.0846 0.000183
0.005 0.0848 0.000183
0.005 0.085 0.000217
0.005 0.0852 0.000100
0.005 0.0854 0.000133
0.005 0.0856 0.000117
0.005 0.0858 0.000033
0.005 0.086 0.000083
0.005 0.0862 0.000150
0.005 0.0864 0.000033
0.005 0.0866 0.000050
0.005 0.0868 0.000133
0.005 0.087 0.000100
0.005 0.0872 0.000033
0.005 0.0874 0.000100
0.005 0.0876 0.000217
0.005 0.0878 0.000850
0.005 0.088 0.000283
0.005 0.0882 0.000117
0.005 0.0884 0.000150
0.005 0.0886 0.000117
0.005 0.0888 0.000033
0.005 0.089 0.000183
0.005 0.0892 0.000850
0.005 0.0894 0.000083
0.005 0.0896 0.000067
0.005 0.0898 0.000083
0.005 0.09 0.000033
0.005 0.0902 0.000050
0.005 0.0904 0.000067
0.005 0.0906 0.000033
0.005 0.0908 0.000000
0.005 0.091 0.000017
0.005 0.0912 0.000000
0.005 0.0914 0.000017
0.005 0.0916 0.000017
0.005 0.0918 0.000150
0.005 0.092 0.000050
0.005 0.0922 0.000100
0.005 0.0924 0.000017
0.005 0.0926 0.000033
0.005 0.0928 0.000017
0.005 0.093 0.000067
0.005 0.0932 0.000133
0.005 0.0934 0.000100
0.005 0.0936 0.000183
0.005 0.0938 0.000067
0.005 0.094 0.000067
0.005 0.0942 0.000083
0.005 0.0944 0.000050
0.005 0.0946 0.000133
0.005 0.0948 0.000350
0.005 0.095 0.000083
0.005 0.0952 0.000183
0.005 0.0954 0.000100
0.005 0.0956 0.000067
0.005 0.0958 0.000100
0.005 0.096 0.000050
0.005 0.0962 0.000033
0.005 0.0964 0.000000
0.005 0.0966 0.000050
0.005 0.0968 0.000000
0.005 0.097 0.000033
0.005 0.0972 0.000083
0.005 0.0974 0.000000
0.005 0.0976 0.000000
0.005 0.0978 0.000167
0.005 0.098 0.000300
0.005 0.0982 0.000550
0.005 0.0984 0.000083
0.005 0.0986 0.000050
0.005 0.0988 0.000017
0.005 0.099 0.000000
0.005 0.0992 0.000050
0.005 0.0994 0.000017
0.005 0.0996 0.000067
0.005 0.0998 0.000083
0.0052 0 0.001617
0.0052 0.0002 0.003483
0.0052 0.0004 0.001117
0.0052 0.0006 0.001483
0.0052 0.0008 0.002133
0.0052 0.001 0.001333
0.0052 0.0012 0.001283
0.0052 0.0014 0.004300
0.0052 0.0016 0.003950
0.0052 0.0018 0.003967
0.0052 0.002 0.003383
0.0052 0.0022 0.003267
0.0052 0.0024 0.003067
0.0052 0.0026 0.004967
0.0052 0.0028 0.004717
0.0052 0.003 0.005567
0.0052 0.0032 0.005817
0.0052 0.0034 0.007100
0.0052 0.0036 0.007850
0.0052 0.0038 0.008283
0.0052 0.004 0.012600
0.0052 0.0042 0.018717
0.0052 0.0044 0.024250
0.0052 0.0046 0.034067
0.0052 0.0048 0.079133
0.0052 0.005 0.337717
0.0052 0.0052 0.000000
0.0052 0.0054 0.334100
0.0052 0.0056 0.073083
0.0052 0.0058 0.033117
0.0052 0.006 0.021283
0.0052 0.0062 0.010083
0.0052 0.0064 0.011550
0.0052 0.0066 0.008017
0.0052 0.0068 0.011650
0.0052 0.007 0.008683
0.0052 0.0072 0.009133
0.0052 0.0074 0.008050
0.0052 0.0076 0.006683
0.0052 0.0078 0.004400
0.0052 0.008 0.003267
0.0052 0.0082 0.001500
0.0052 0.0084 0.002300
0.0052 0.0086 0.004033
0.0052 0.0088 0.002750
0.0052 0.009 0.001917
0.0052 0.0092 0.002767
0.0052 0.0094 0.001750
0.0052 0.0096 0.001800
0.0052 0.0098 0.002283
0.0052 0.01 0.001733
0.0052 0.0102 0.002617
0.0052 0.0104 0.002750
0.0052 0.0106 0.001017
0.0052 0.0108 0.001167
0.0052 0.011 0.004217
0.0052 0.0112 0.001883
0.0052 0.0114 0.002117
0.0052 0.0116 0.001217
0.0052 0.0118 0.000650
0.0052 0.012 0.002000
0.0052 0.0122 0.001617
0.0052 0.0124 0.002000
0.0052 0.0126 0.003100
0.0052 0.0128 0.001200
0.0052 0.013 0.002367
0.0052 0.0132 0.002517
0.0052 0.0134 0.001983
0.0052 0.0136 0.000783
0.0052 0.0138 0.000700
0.0052 0.014 0.000683
0.0052 0.0142 0.000517
0.0052 0.0144 0.000917
0.0052 0.0146 0.000983
0.0052 0.0148 0.001367
0.0052 0.015 0.001067
0.0052 0.0152 0.000483
0.0052 0.0154 0.000433
0.0052 0.0156 0.001600
0.0052 0.0158 0.000617
0.0052 0.016 0.000600
0.0052 0.0162 0.000500
0.0052 0.0164 0.001367
0.0052 0.0166 0.000483
0.0052 0.0168 0.000433
0.0052 0.017 0.000233
0.0052 0.0172 0.001033
0.0052 0.0174 0.000583
0.0052 0.0176 0.000183
0.0052 0.0178 0.000183
0.0052 0.018 0.000267
0.0052 0.0182 0.000367
0.0052 0.0184 0.000467
0.0052 0.0186 0.001217
0.0052 0.0188 0.000500
0.0052 0.019 0.000250
0.0052 0.0192 0.000467
0.0052 0.0194 0.000267
0.0052 0.0196 0.000217
0.0052 0.0198 0.000350
0.0052 0.02 0.000250
0.0052 0.0202 0.000483
0.0052 0.0204 0.001267
0.0052 0.0206 0.001050
0.0052 0.0208 0.000300
0.0052 0.021 0.000200
0.0052 0.0212 0.000283
0.0052 0.0214 0.000283
0.0052 0.0216 0.000200
0.0052 0.0218 0.000150
0.0052 0.022 0.000200
0.0052 0.0222 0.000333
0.0052 0.0224 0.000133
0.0052 0.0226 0.000133
0.0052 0.0228 0.000100
0.0052 0.023 0.000100
0.0052 0.0232 0.000117
0.0052 0.0234 0.000067
0.0052 0.0236 0.000133
0.0052 0.0238 0.000033
0.0052 0.024 0.000100
0.0052 0.0242 0.000117
0.0052 0.0244 0.000117
0.0052 0.0246 0.000117
0.0052 0.0248 0.000317
0.0052 0.025 0.000267
0.0052 0.0252 0.000200
0.0052 0.0254 0.000100
0.0052 0.0256 0.000250
0.0052 0.0258 0.000150
0.0052 0.026 0.000200
0.0052 0.0262 0.000300
0.0052 0.0264 0.000200
0.0052 0.0266 0.000367
0.0052 0.0268 0.000267
0.0052 0.027 0.000367
0.0052 0.0272 0.001633
0.0052 0.0274 0.000300
0.0052 0.0276 0.000117
0.0052 0.0278 0.000333
0.0052 0.028 0.000417
0.0052 0.0282 0.000300
0.0052 0.0284 0.000250
0.0052 0.0286 0.000333
0.0052 0.0288 0.000183
0.0052 0.029 0.000050
0.0052 0.0292 0.000067
0.0052 0.0294 0.000117
0.0052 0.0296 0.000067
0.0052 0.0298 0.000100
0.0052 0.03 0.000150
0.0052 0.0302 0.000183
0.0052 0.0304 0.000283
0.0052 0.0306 0.000200
0.0052 0.0308 0.000083
0.0052 0.031 0.000133
0.0052 0.0312 0.000150
0.0052 0.0314 0.000150
0.0052 0.0316 0.000217
0.0052 0.0318 0.000200
0.0052 0.032 0.000167
0.0052 0.0322 0.000150
0.0052 0.0324 0.000083
0.0052 0.0326 0.000083
0.0052 0.0328 0.000183
0.0052 0.033 0.000133
0.0052 0.0332 0.000133
0.0052 0.0334 0.000133
0.0052 0.0336 0.000100
0.0052 0.0338 0.000267
0.0052 0.034 0.001467
0.0052 0.0342 0.000333
0.0052 0.0344 0.000150
0.0052 0.0346 0.000167
0.0052 0.0348 0.000083
0.0052 0.035 0.000100
0.0052 0.0352 0.000150
0.0052 0.0354 0.000083
0.0052 0.0356 0.000100
0.0052 0.0358 0.000100
0.0052 0.036 0.000200
0.0052 0.0362 0.000183
0.0052 0.0364 0.000200
0.0052 0.0366 0.000200
0.0052 0.0368 0.000150
0.0052 0.037 0.000117
0.0052 0.0372 0.000367
0.0052 0.0374 0.000417
0.0052 0.0376 0.000333
0.0052 0.0378 0.000217
0.0052 0.038 0.000200
0.0052 0.0382 0.000067
0.0052 0.0384 0.000133
0.0052 0.0386 0.000217
0.0052 0.0388 0.000617
0.0052 0.039 0.000183
0.0052 0.0392 0.000167
0.0052 0.0394 0.000133
0.0052 0.0396 0.000150
0.0052 0.0398 0.000150
0.0052 0.04 0.000150
0.0052 0.0402 0.000150
0.0052 0.0404 0.000100
0.0052 0.0406 0.000333
0.0052 0.0408 0.000150
0.0052 0.041 0.000067
0.0052 0.0412 0.000117
0.0052 0.0414 0.000067
0.0052 0.0416 0.000017
0.0052 0.0418 0.000100
0.0052 0.042 0.000117
0.0052 0.0422 0.000133
0.0052 0.0424 0.000100
0.0052 0.0426 0.000183
0.0052 0.0428 0.000167
0.0052 0.043 0.000067
0.0052 0.0432 0.000017
0.0052 0.0434 0.000067
0.0052 0.0436 0.000183
0.0052 0.0438 0.000067
0.0052 0.044 0.000217
0.0052 0.0442 0.000100
0.0052 0.0444 0.000117
0.0052 0.0446 0.000100
0.0052 0.0448 0.000233
0.0052 0.045 0.000233
0.0052 0.0452 0.000283
0.0052 0.0454 0.000250
0.0052 0.0456 0.000133
0.0052 0.0458 0.000233
0.0052 0.046 0.000167
0.0052 0.0462 0.000117
0.0052 0.0464 0.000117
0.0052 0.0466 0.000100
0.0052 0.0468 0.000150
0.0052 0.047 0.000067
0.0052 0.0472 0.000067
0.0052 0.0474 0.000167
0.0052 0.0476 0.000133
0.0052 0.0478 0.000183
0.0052 0.048 0.000117
0.0052 0.0482 0.000217
0.0052 0.0484 0.002133
0.0052 0.0486 0.000400
0.0052 0.0488 0.000167
0.0052 0.049 0.000133
0.0052 0.0492 0.000050
0.0052 0.0494 0.000117
0.0052 0.0496 0.000083
0.0052 0.0498 0.000050
0.0052 0.05 0.000167
0.0052 0.0502 0.000133
0.0052 0.0504 0.000167
0.0052 0.0506 0.000133
0.0052 0.0508 0.000150
0.0052 0.051 0.000433
0.0052 0.0512 0.000950
0.0052 0.0514 0.000183
0.0052 0.0516 0.000300
0.0052 0.0518 0.000700
0.0052 0.052 0.000083
0.0052 0.0522 0.000117
0.0052 0.0524 0.000117
0.0052 0.0526 0.000133
0.0052 0.0528 0.000117
0.0052 0.053 0.000150
0.0052 0.0532 0.000200
0.0052 0.0534 0.000100
0.0052 0.0536 0.000083
0.0052 0.0538 0.000333
0.0052 0.054 0.001283
0.0052 0.0542 0.000300
0.0052 0.0544 0.000100
0.0052 0.0546 0.000133
0.0052 0.0548 0.000150
0.0052 0.055 0.000250
0.0052 0.0552 0.001017
0.0052 0.0554 0.000233
0.0052 0.0556 0.000133
0.0052 0.0558 0.000233
0.0052 0.056 0.000517
0.0052 0.0562 0.000333
0.0052 0.0564 0.000217
0.0052 0.0566 0.000200
0.0052 0.0568 0.000150
0.0052 0.057 0.000183
0.0052 0.0572 0.000150
0.0052 0.0574 0.000250
0.0052 0.0576 0.000233
0.0052 0.0578 0.000083
0.0052 0.058 0.000083
0.0052 0.0582 0.000133
0.0052 0.0584 0.000150
0.0052 0.0586 0.000133
0.0052 0.0588 0.000183
0.0052 0.059 0.000233
0.0052 0.0592 0.000283
0.0052 0.0594 0.000283
0.0052 0.0596 0.000200
0.0052 0.0598 0.000233
0.0052 0.06 0.000267
0.0052 0.0602 0.001367
0.0052 0.0604 0.000433
0.0052 0.0606 0.000400
0.0052 0.0608 0.000183
0.0052 0.061 0.000200
0.0052 0.0612 0.000083
0.0052 0.0614 0.000117
0.0052 0.0616 0.000183
0.0052 0.0618 0.000300
0.0052 0.062 0.000333
0.0052 0.0622 0.000450
0.0052 0.0624 0.000917
0.0052 0.0626 0.000300
0.0052 0.0628 0.000117
0.0052 0.063 0.000133
0.0052 0.0632 0.000200
0.0052 0.0634 0.000400
0.0052 0.0636 0.000933
0.0052 0.0638 0.001133
0.0052 0.064 0.000117
0.0052 0.0642 0.000133
0.0052 0.0644 0.000200
0.0052 0.0646 0.000933
0.0052 0.0648 0.000233
0.0052 0.065 0.000150
0.0052 0.0652 0.000267
0.0052 0.0654 0.000117
0.0052 0.0656 0.000417
0.0052 0.0658 0.001233
0.0052 0.066 0.000450
0.0052 0.0662 0.000200
0.0052 0.0664 0.000100
0.0052 0.0666 0.000067
0.0052 0.0668 0.000100
0.0052 0.067 0.000117
0.0052 0.0672 0.000017
0.0052 0.0674 0.000050
0.0052 0.0676 0.000100
0.0052 0.0678 0.000083
0.0052 0.068 0.000033
0.0052 0.0682 0.000083
0.0052 0.0684 0.000133
0.0052 0.0686 0.000117
0.0052 0.0688 0.000033
0.0052 0.069 0.000050
0.0052 0.0692 0.000117
0.0052 0.0694 0.000150
0.0052 0.0696 0.000217
0.0052 0.0698 0.000233
0.0052 0.07 0.000183
0.0052 0.0702 0.000100
0.0052 0.0704 0.000117
0.0052 0.0706 0.000133
0.0052 0.0708 0.000017
0.0052 0.071 0.000067
0.0052 0.0712 0.000067
0.0052 0.0714 0.000117
0.0052 0.0716 0.000117
0.0052 0.0718 0.000033
0.0052 0.072 0.000083
0.0052 0.0722 0.000067
0.0052 0.0724 0.000017
0.0052 0.0726 0.000100
0.0052 0.0728 0.000133
0.0052 0.073 0.000117
0.0052 0.0732 0.000100
0.0052 0.0734 0.000150
0.0052 0.0736 0.000283
0.0052 0.0738 0.000167
0.0052 0.074 0.000067
0.0052 0.0742 0.000017
0.0052 0.0744 0.000300
0.0052 0.0746 0.000683
0.0052 0.0748 0.000133
0.0052 0.075 0.000083
0.0052 0.0752 0.000183
0.0052 0.0754 0.000250
0.0052 0.0756 0.000633
0.0052 0.0758 0.001883
0.0052 0.076 0.000300
0.0052 0.0762 0.000200
0.0052 0.0764 0.000633
0.0052 0.0766 0.000750
0.0052 0.0768 0.000217
0.0052 0.077 0.000217
0.0052 0.0772 0.000217
0.0052 0.0774 0.000867
0.0052 0.0776 0.000417
0.0052 0.0778 0.000500
0.0052 0.078 0.000550
0.0052 0.0782 0.000217
0.0052 0.0784 0.000083
0.0052 0.0786 0.000067
0.0052 0.0788 0.000067
0.0052 0.079 0.000217
0.0052 0.0792 0.000017
0.0052 0.0794 0.000150
0.0052 0.0796 0.000083
0.0052 0.0798 0.000100
0.0052 0.08 0.000167
0.0052 0.0802 0.000133
0.0052 0.0804 0.000117
0.0052 0.0806 0.000117
0.0052 0.0808 0.000050
0.0052 0.081 0.000117
0.0052 0.0812 0.000033
0.0052 0.0814 0.000100
0.0052 0.0816 0.000067
0.0052 0.0818 0.000050
0.0052 0.082 0.000100
0.0052 0.0822 0.000067
0.0052 0.0824 0.000067
0.0052 0.0826 0.000133
0.0052 0.0828 0.000150
0.0052 0.083 0.000167
0.0052 0.0832 0.000983
0.0052 0.0834 0.000100
0.0052 0.0836 0.000083
0.0052 0.0838 0.000133
0.0052 0.084 0.000200
0.0052 0.0842 0.000217
0.0052 0.0844 0.000150
0.0052 0.0846 0.000200
0.0052 0.0848 0.000217
0.0052 0.085 0.000317
0.0052 0.0852 0.000900
0.0052 0.0854 0.000167
0.0052 0.0856 0.000083
0.0052 0.0858 0.000017
0.0052 0.086 0.000050
0.0052 0.0862 0.000083
0.0052 0.0864 0.000100
0.0052 0.0866 0.000067
0.0052 0.0868 0.000067
0.0052 0.087 0.000100
0.0052 0.0872 0.000150
0.0052 0.0874 0.000083
0.0052 0.0876 0.000300
0.0052 0.0878 0.000350
0.0052 0.088 0.000233
0.0052 0.0882 0.000200
0.0052 0.0884 0.000050
0.0052 0.0886 0.000083
0.0052 0.0888 0.000067
0.0052 0.089 0.000083
0.0052 0.0892 0.000267
0.0052 0.0894 0.000000
0.0052 0.0896 0.000033
0.0052 0.0898 0.000033
0.0052 0.09 0.000050
0.0052 0.0902 0.000000
0.0052 0.0904 0.000017
0.0052 0.0906 0.000033
0.0052 0.0908 0.000033
0.0052 0.091 0.000050
0.0052 0.0912 0.000017
0.0052 0.0914 0.000050
0.0052 0.0916 0.000083
0.0052 0.0918 0.000067
0.0052 0.092 0.000050
0.0052 0.0922 0.000083
0.0052 0.0924 0.000017
0.0052 0.0926 0.000050
0.0052 0.0928 0.000017
0.0052 0.093 0.000033
0.0052 0.0932 0.000083
0.0052 0.0934 0.000067
0.0052 0.0936 0.000067
0.0052 0.0938 0.000050
0.0052 0.094 0.000033
0.0052 0.0942 0.000033
0.0052 0.0944 0.000033
0.0052 0.0946 0.000117
0.0052 0.0948 0.000517
0.0052 0.095 0.000083
0.0052 0.0952 0.000067
0.0052 0.0954 0.000017
0.0052 0.0956 0.000033
0.0052 0.0958 0.000100
0.0052 0.096 0.000017
0.0052 0.0962 0.000050
0.0052 0.0964 0.000033
0.0052 0.0966 0.000017
0.0052 0.0968 0.000000
0.0052 0.097 0.000017
0.0052 0.0972 0.000050
0.0052 0.0974 0.000033
0.0052 0.0976 0.000033
0.0052 0.0978 0.000217
0.0052 0.098 0.000900
0.0052 0.0982 0.000333
0.0052 0.0984 0.000100
0.0052 0.0986 0.000050
0.0052 0.0988 0.000017
0.0052 0.099 0.000017
0.0052 0.0992 0.000017
0.0052 0.0994 0.000067
0.0052 0.0996 0.000117
0.0052 0.0998 0.000200
0.0054 0 0.002033
0.0054 0.0002 0.001300
0.0054 0.0004 0.001500
0.0054 0.0006 0.001867
0.0054 0.0008 0.003017
0.0054 0.001 0.002267
0.0054 0.0012 0.001317
0.0054 0.0014 0.002067
0.0054 0.0016 0.001467
0.0054 0.0018 0.001617
0.0054 0.002 0.004250
0.0054 0.0022 0.002533
0.0054 0.0024 0.003133
0.0054 0.0026 0.003450
0.0054 0.0028 0.003967
0.0054 0.003 0.006150
0.0054 0.0032 0.007000
0.0054 0.0034 0.007617
0.0054 0.0036 0.008083
0.0054 0.0038 0.012233
0.0054 0.004 0.012883
0.0054 0.0042 0.014233
0.0054 0.0044 0.020350
0.0054 0.0046 0.025967
0.0054 0.0048 0.036450
0.0054 0.005 0.080850
0.0054 0.0052 0.334100
0.0054 0.0054 0.000000
0.0054 0.0056 0.325850
0.0054 0.0058 0.064967
0.0054 0.006 0.028050
0.0054 0.0062 0.018750
0.0054 0.0064 0.014383
0.0054 0.0066 0.010083
0.0054 0.0068 0.012883
0.0054 0.007 0.011117
0.0054 0.0072 0.008800
0.0054 0.0074 0.009000
0.0054 0.0076 0.005933
0.0054 0.0078 0.005583
0.0054 0.008 0.003367
0.0054 0.0082 0.001600
0.0054 0.0084 0.001933
0.0054 0.0086 0.005050
0.0054 0.0088 0.003450
0.0054 0.009 0.001850
0.0054 0.0092 0.001817
0.0054 0.0094 0.003150
0.0054 0.0096 0.002050
0.0054 0.0098 0.002100
0.0054 0.01 0.002367
0.0054 0.0102 0.002117
0.0054 0.0104 0.002100
0.0054 0.0106 0.001467
0.0054 0.0108 0.000717
0.0054 0.011 0.001583
0.0054 0.0112 0.003233
0.0054 0.0114 0.002950
0.0054 0.0116 0.001950
0.0054 0.0118 0.001033
0.0054 0.012 0.001817
0.0054 0.0122 0.002567
0.0054 0.0124 0.001683
0.0054 0.0126 0.002183
0.0054 0.0128 0.001600
0.0054 0.013 0.002533
0.0054 0.0132 0.002517
0.0054 0.0134 0.002233
0.0054 0.0136 0.002117
0.0054 0.0138 0.000667
0.0054 0.014 0.000467
0.0054 0.0142 0.000700
0.0054 0.0144 0.001267
0.0054 0.0146 0.001433
0.0054 0.0148 0.001867
0.0054 0.015 0.001183
0.0054 0.0152 0.000650
0.0054 0.0154 0.000700
0.0054 0.0156 0.000550
0.0054 0.0158 0.000650
0.0054 0.016 0.000533
0.0054 0.0162 0.000433
0.0054 0.0164 0.000817
0.0054 0.0166 0.000767
0.0054 0.0168 0.000350
0.0054 0.017 0.000267
0.0054 0.0172 0.000167
0.0054 0.0174 0.000317
0.0054 0.0176 0.000167
0.0054 0.0178 0.000250
0.0054 0.018 0.000150
0.0054 0.0182 0.000250
0.0054 0.0184 0.000717
0.0054 0.0186 0.000617
0.0054 0.0188 0.000367
0.0054 0.019 0.000267
0.0054 0.0192 0.000450
0.0054 0.0194 0.000383
0.0054 0.0196 0.000467
0.0054 0.0198 0.000350
0.0054 0.02 0.000233
0.0054 0.0202 0.000300
0.0054 0.0204 0.000717
0.0054 0.0206 0.000367
0.0054 0.0208 0.000317
0.0054 0.021 0.000250
0.0054 0.0212 0.000333
0.0054 0.0214 0.000283
0.0054 0.0216 0.000167
0.0054 0.0218 0.000150
0.0054 0.022 0.000267
0.0054 0.0222 0.000683
0.0054 0.0224 0.000183
0.0054 0.0226 0.000167
0.0054 0.0228 0.000317
0.0054 0.023 0.000317
0.0054 0.0232 0.000217
0.0054 0.0234 0.000183
0.0054 0.0236 0.000033
0.0054 0.0238 0.000017
0.0054 0.024 0.000050
0.0054 0.0242 0.000033
0.0054 0.0244 0.000100
0.0054 0.0246 0.000183
0.0054 0.0248 0.000150
0.0054 0.025 0.000150
0.0054 0.0252 0.000117
0.0054 0.0254 0.000150
0.0054 0.0256 0.000217
0.0054 0.0258 0.000900
0.0054 0.026 0.000333
0.0054 0.0262 0.000567
0.0054 0.0264 0.000350
0.0054 0.0266 0.001900
0.0054 0.0268 0.001033
0.0054 0.027 0.000350
0.0054 0.0272 0.001500
0.0054 0.0274 0.000350
0.0054 0.0276 0.000100
0.0054 0.0278 0.000100
0.0054 0.028 0.000283
0.0054 0.0282 0.000350
0.0054 0.0284 0.000250
0.0054 0.0286 0.001067
0.0054 0.0288 0.000267
0.0054 0.029 0.000300
0.0054 0.0292 0.000117
0.0054 0.0294 0.000183
0.0054 0.0296 0.000150
0.0054 0.0298 0.000050
0.0054 0.03 0.000200
0.0054 0.0302 0.000217
0.0054 0.0304 0.001317
0.0054 0.0306 0.000317
0.0054 0.0308 0.000083
0.0054 0.031 0.000067
0.0054 0.0312 0.000033
0.0054 0.0314 0.000183
0.0054 0.0316 0.000883
0.0054 0.0318 0.000333
0.0054 0.032 0.000400
0.0054 0.0322 0.000183
0.0054 0.0324 0.000133
0.0054 0.0326 0.000133
0.0054 0.0328 0.000233
0.0054 0.033 0.000217
0.0054 0.0332 0.000167
0.0054 0.0334 0.000067
0.0054 0.0336 0.000050
0.0054 0.0338 0.000167
0.0054 0.034 0.001617
0.0054 0.0342 0.000933
0.0054 0.0344 0.000133
0.0054 0.0346 0.000050
0.0054 0.0348 0.000150
0.0054 0.035 0.000117
0.0054 0.0352 0.000200
0.0054 0.0354 0.000217
0.0054 0.0356 0.000233
0.0054 0.0358 0.000383
0.0054 0.036 0.000333
0.0054 0.0362 0.000583
0.0054 0.0364 0.000450
0.0054 0.0366 0.000217
0.0054 0.0368 0.000167
0.0054 0.037 0.000217
0.0054 0.0372 0.000250
0.0054 0.0374 0.000217
0.0054 0.0376 0.000200
0.0054 0.0378 0.000567
0.0054 0.038 0.000100
0.0054 0.0382 0.000100
0.0054 0.0384 0.000267
0.0054 0.0386 0.000217
0.0054 0.0388 0.000183
0.0054 0.039 0.000133
0.0054 0.0392 0.000033
0.0054 0.0394 0.000083
0.0054 0.0396 0.000150
0.0054 0.0398 0.000200
0.0054 0.04 0.000100
0.0054 0.0402 0.000233
0.0054 0.0404 0.000383
0.0054 0.0406 0.000917
0.0054 0.0408 0.000267
0.0054 0.041 0.000167
0.0054 0.0412 0.000133
0.0054 0.0414 0.000117
0.0054 0.0416 0.000067
0.0054 0.0418 0.000083
0.0054 0.042 0.000083
0.0054 0.0422 0.000100
0.0054 0.0424 0.000150
0.0054 0.0426 0.000117
0.0054 0.0428 0.000083
0.0054 0.043 0.000083
0.0054 0.0432 0.000100
0.0054 0.0434 0.000067
0.0054 0.0436 0.000167
0.0054 0.0438 0.000117
0.0054 0.044 0.000083
0.0054 0.0442 0.000117
0.0054 0.0444 0.000133
0.0054 0.0446 0.000117
0.0054 0.0448 0.000067
0.0054 0.045 0.000283
0.0054 0.0452 0.000900
0.0054 0.0454 0.000950
0.0054 0.0456 0.000967
0.0054 0.0458 0.000167
0.0054 0.046 0.000100
0.0054 0.0462 0.000067
0.0054 0.0464 0.000150
0.0054 0.0466 0.000133
0.0054 0.0468 0.000883
0.0054 0.047 0.000067
0.0054 0.0472 0.000067
0.0054 0.0474 0.000117
0.0054 0.0476 0.000100
0.0054 0.0478 0.000133
0.0054 0.048 0.000083
0.0054 0.0482 0.000100
0.0054 0.0484 0.000317
0.0054 0.0486 0.000233
0.0054 0.0488 0.000200
0.0054 0.049 0.000050
0.0054 0.0492 0.000083
0.0054 0.0494 0.000050
0.0054 0.0496 0.000067
0.0054 0.0498 0.000067
0.0054 0.05 0.000083
0.0054 0.0502 0.000100
0.0054 0.0504 0.000133
0.0054 0.0506 0.000150
0.0054 0.0508 0.000183
0.0054 0.051 0.000367
0.0054 0.0512 0.000867
0.0054 0.0514 0.000233
0.0054 0.0516 0.000067
0.0054 0.0518 0.000100
0.0054 0.052 0.000050
0.0054 0.0522 0.000067
0.0054 0.0524 0.000050
0.0054 0.0526 0.000000
0.0054 0.0528 0.000067
0.0054 0.053 0.000100
0.0054 0.0532 0.000017
0.0054 0.0534 0.000083
0.0054 0.0536 0.000100
0.0054 0.0538 0.000100
0.0054 0.054 0.000367
0.0054 0.0542 0.000300
0.0054 0.0544 0.000183
0.0054 0.0546 0.000067
0.0054 0.0548 0.000117
0.0054 0.055 0.000267
0.0054 0.0552 0.000233
0.0054 0.0554 0.000100
0.0054 0.0556 0.000100
0.0054 0.0558 0.000083
0.0054 0.056 0.000367
0.0054 0.0562 0.000183
0.0054 0.0564 0.000283
0.0054 0.0566 0.000317
0.0054 0.0568 0.000217
0.0054 0.057 0.000300
0.0054 0.0572 0.000133
0.0054 0.0574 0.000167
0.0054 0.0576 0.000317
0.0054 0.0578 0.000167
0.0054 0.058 0.000150
0.0054 0.0582 0.000317
0.0054 0.0584 0.000967
0.0054 0.0586 0.000383
0.0054 0.0588 0.001050
0.0054 0.059 0.000300
0.0054 0.0592 0.000200
0.0054 0.0594 0.000167
0.0054 0.0596 0.000150
0.0054 0.0598 0.000217
0.0054 0.06 0.000233
0.0054 0.0602 0.001083
0.0054 0.0604 0.000483
0.0054 0.0606 0.000183
0.0054 0.0608 0.000200
0.0054 0.061 0.000267
0.0054 0.0612 0.000400
0.0054 0.0614 0.000383
0.0054 0.0616 0.000250
0.0054 0.0618 0.000167
0.0054 0.062 0.000133
0.0054 0.0622 0.000233
0.0054 0.0624 0.000333
0.0054 0.0626 0.000250
0.0054 0.0628 0.000133
0.0054 0.063 0.000267
0.0054 0.0632 0.000350
0.0054 0.0634 0.000483
0.0054 0.0636 0.000733
0.0054 0.0638 0.000217
0.0054 0.064 0.000367
0.0054 0.0642 0.000267
0.0054 0.0644 0.000250
0.0054 0.0646 0.000267
0.0054 0.0648 0.000367
0.0054 0.065 0.001117
0.0054 0.0652 0.001033
0.0054 0.0654 0.000217
0.0054 0.0656 0.000150
0.0054 0.0658 0.000233
0.0054 0.066 0.000150
0.0054 0.0662 0.000183
0.0054 0.0664 0.000067
0.0054 0.0666 0.000100
0.0054 0.0668 0.000200
0.0054 0.067 0.000217
0.0054 0.0672 0.000083
0.0054 0.0674 0.000050
0.0054 0.0676 0.000083
0.0054 0.0678 0.000050
0.0054 0.068 0.000083
0.0054 0.0682 0.000083
0.0054 0.0684 0.000050
0.0054 0.0686 0.000067
0.0054 0.0688 0.000033
0.0054 0.069 0.000117
0.0054 0.0692 0.000183
0.0054 0.0694 0.000200
0.0054 0.0696 0.001017
0.0054 0.0698 0.000283
0.0054 0.07 0.000083
0.0054 0.0702 0.000183
0.0054 0.0704 0.000117
0.0054 0.0706 0.000067
0.0054 0.0708 0.000117
0.0054 0.071 0.000050
0.0054 0.0712 0.000050
0.0054 0.0714 0.000067
0.0054 0.0716 0.000067
0.0054 0.0718 0.000050
0.0054 0.072 0.000033
0.0054 0.0722 0.000083
0.0054 0.0724 0.000117
0.0054 0.0726 0.000083
0.0054 0.0728 0.000117
0.0054 0.073 0.000100
0.0054 0.0732 0.000100
0.0054 0.0734 0.000150
0.0054 0.0736 0.000167
0.0054 0.0738 0.000067
0.0054 0.074 0.000067
0.0054 0.0742 0.000067
0.0054 0.0744 0.000117
0.0054 0.0746 0.000133
0.0054 0.0748 0.000033
0.0054 0.075 0.000067
0.0054 0.0752 0.000117
0.0054 0.0754 0.000283
0.0054 0.0756 0.000333
0.0054 0.0758 0.000633
0.0054 0.076 0.000083
0.0054 0.0762 0.000183
0.0054 0.0764 0.000250
0.0054 0.0766 0.000267
0.0054 0.0768 0.000183
0.0054 0.077 0.000067
0.0054 0.0772 0.000100
0.0054 0.0774 0.000233
0.0054 0.0776 0.000167
0.0054 0.0778 0.000283
0.0054 0.078 0.000133
0.0054 0.0782 0.000167
0.0054 0.0784 0.000100
0.0054 0.0786 0.000133
0.0054 0.0788 0.000117
0.0054 0.079 0.000133
0.0054 0.0792 0.000133
0.0054 0.0794 0.000133
0.0054 0.0796 0.000117
0.0054 0.0798 0.000100
0.0054 0.08 0.000067
0.0054 0.0802 0.000067
0.0054 0.0804 0.000117
0.0054 0.0806 0.000067
0.0054 0.0808 0.000167
0.0054 0.081 0.000067
0.0054 0.0812 0.000083
0.0054 0.0814 0.000067
0.0054 0.0816 0.000050
0.0054 0.0818 0.000100
0.0054 0.082 0.000567
0.0054 0.0822 0.000067
0.0054 0.0824 0.000100
0.0054 0.0826 0.000133
0.0054 0.0828 0.000067
0.0054 0.083 0.000117
0.0054 0.0832 0.000467
0.0054 0.0834 0.000083
0.0054 0.0836 0.000050
0.0054 0.0838 0.000117
0.0054 0.084 0.000883
0.0054 0.0842 0.000267
0.0054 0.0844 0.000617
0.0054 0.0846 0.000617
0.0054 0.0848 0.000267
0.0054 0.085 0.000117
0.0054 0.0852 0.000117
0.0054 0.0854 0.000100
0.0054 0.0856 0.000050
0.0054 0.0858 0.000100
0.0054 0.086 0.000033
0.0054 0.0862 0.000117
0.0054 0.0864 0.000033
0.0054 0.0866 0.000050
0.0054 0.0868 0.000100
0.0054 0.087 0.000083
0.0054 0.0872 0.000100
0.0054 0.0874 0.000050
0.0054 0.0876 0.000083
0.0054 0.0878 0.000333
0.0054 0.088 0.000217
0.0054 0.0882 0.000117
0.0054 0.0884 0.000117
0.0054 0.0886 0.000050
0.0054 0.0888 0.000117
0.0054 0.089 0.000067
0.0054 0.0892 0.000033
0.0054 0.0894 0.000033
0.0054 0.0896 0.000033
0.0054 0.0898 0.000033
0.0054 0.09 0.000017
0.0054 0.0902 0.000017
0.0054 0.0904 0.000050
0.0054 0.0906 0.000017
0.0054 0.0908 0.000017
0.0054 0.091 0.000000
0.0054 0.0912 0.000017
0.0054 0.0914 0.000033
0.0054 0.0916 0.000017
0.0054 0.0918 0.000050
0.0054 0.092 0.000033
0.0054 0.0922 0.000117
0.0054 0.0924 0.000050
0.0054 0.0926 0.000033
0.0054 0.0928 0.000033
0.0054 0.093 0.000033
0.0054 0.0932 0.000033
0.0054 0.0934 0.000033
0.0054 0.0936 0.000050
0.0054 0.0938 0.000017
0.0054 0.094 0.000050
0.0054 0.0942 0.000050
0.0054 0.0944 0.000100
0.0054 0.0946 0.000150
0.0054 0.0948 0.000133
0.0054 0.095 0.000083
0.0054 0.0952 0.000083
0.0054 0.0954 0.000017
0.0054 0.0956 0.000067
0.0054 0.0958 0.000033
0.0054 0.096 0.000033
0.0054 0.0962 0.000083
0.0054 0.0964 0.000017
0.0054 0.0966 0.000050
0.0054 0.0968 0.000033
0.0054 0.097 0.000050
0.0054 0.0972 0.000033
0.0054 0.0974 0.000033
0.0054 0.0976 0.000067
0.0054 0.0978 0.000083
0.0054 0.098 0.000117
0.0054 0.0982 0.000133
0.0054 0.0984 0.000033
0.0054 0.0986 0.000033
0.0054 0.0988 0.000000
0.0054 0.099 0.000000
0.0054 0.0992 0.000017
0.0054 0.0994 0.000050
0.0054 0.0996 0.000100
0.0054 0.0998 0.000667
0.0056 0 0.002933
0.0056 0.0002 0.001217
0.0056 0.0004 0.001050
0.0056 0.0006 0.002083
0.0056 0.0008 0.001367
0.0056 0.001 0.003983
0.0056 0.0012 0.001717
0.0056 0.0014 0.001400
0.0056 0.0016 0.002050
0.0056 0.0018 0.001933
0.0056 0.002 0.004233
0.0056 0.0022 0.003933
0.0056 0.0024 0.003217
0.0056 0.0026 0.004783
0.0056 0.0028 0.006900
0.0056 0.003 0.006083
0.0056 0.0032 0.006283
0.0056 0.0034 0.007783
0.0056 0.0036 0.004950
0.0056 0.0038 0.005500
0.0056 0.004 0.009867
0.0056 0.0042 0.015000
0.0056 0.0044 0.009700
0.0056 0.0046 0.016650
0.0056 0.0048 0.021500
0.0056 0.005 0.037067
0.0056 0.0052 0.073083
0.0056 0.0054 0.325850
0.0056 0.0056 0.000000
0.0056 0.0058 0.328783
0.0056 0.006 0.076867
0.0056 0.0062 0.037317
0.0056 0.0064 0.023550
0.0056 0.0066 0.014883
0.0056 0.0068 0.013500
0.0056 0.007 0.012550
0.0056 0.0072 0.010967
0.0056 0.0074 0.006467
0.0056 0.0076 0.007400
0.0056 0.0078 0.004167
0.0056 0.008 0.006567
0.0056 0.0082 0.002433
0.0056 0.0084 0.002300
0.0056 0.0086 0.005800
0.0056 0.0088 0.002433
0.0056 0.009 0.003833
0.0056 0.0092 0.002700
0.0056 0.0094 0.003217
0.0056 0.0096 0.004217
0.0056 0.0098 0.004233
0.0056 0.01 0.002833
0.0056 0.0102 0.002717
0.0056 0.0104 0.001750
0.0056 0.0106 0.000733
0.0056 0.0108 0.000833
0.0056 0.011 0.001533
0.0056 0.0112 0.003683
0.0056 0.0114 0.002850
0.0056 0.0116 0.002500
0.0056 0.0118 0.001117
0.0056 0.012 0.001283
0.0056 0.0122 0.001150
0.0056 0.0124 0.001300
0.0056 0.0126 0.002783
0.0056 0.0128 0.003000
0.0056 0.013 0.003433
0.0056 0.0132 0.004083
0.0056 0.0134 0.001183
0.0056 0.0136 0.000850
0.0056 0.0138 0.000467
0.0056 0.014 0.000583
0.0056 0.0142 0.000700
0.0056 0.0144 0.001900
0.0056 0.0146 0.000883
0.0056 0.0148 0.001533
0.0056 0.015 0.000833
0.0056 0.0152 0.000617
0.0056 0.0154 0.001317
0.0056 0.0156 0.000567
0.0056 0.0158 0.000417
0.0056 0.016 0.000500
0.0056 0.0162 0.000933
0.0056 0.0164 0.000667
0.0056 0.0166 0.001200
0.0056 0.0168 0.000450
0.0056 0.017 0.000200
0.0056 0.0172 0.000217
0.0056 0.0174 0.000167
0.0056 0.0176 0.000100
0.0056 0.0178 0.000117
0.0056 0.018 0.000200
0.0056 0.0182 0.000233
0.0056 0.0184 0.000400
0.0056 0.0186 0.000200
0.0056 0.0188 0.000250
0.0056 0.019 0.000183
0.0056 0.0192 0.000333
0.0056 0.0194 0.001283
0.0056 0.0196 0.001217
0.0056 0.0198 0.000367
0.0056 0.02 0.000283
0.0056 0.0202 0.000517
0.0056 0.0204 0.002417
0.0056 0.0206 0.000550
0.0056 0.0208 0.000417
0.0056 0.021 0.000300
0.0056 0.0212 0.000167
0.0056 0.0214 0.000333
0.0056 0.0216 0.000150
0.0056 0.0218 0.000167
0.0056 0.022 0.000217
0.0056 0.0222 0.000233
0.0056 0.0224 0.000200
0.0056 0.0226 0.000333
0.0056 0.0228 0.000283
0.0056 0.023 0.001700
0.0056 0.0232 0.000450
0.0056 0.0234 0.000217
0.0056 0.0236 0.000150
0.0056 0.0238 0.000067
0.0056 0.024 0.000033
0.0056 0.0242 0.000117
0.0056 0.0244 0.000067
0.0056 0.0246 0.000083
0.0056 0.0248 0.000067
0.0056 0.025 0.000167
0.0056 0.0252 0.000083
0.0056 0.0254 0.000117
0.0056 0.0256 0.000117
0.0056 0.0258 0.000183
0.0056 0.026 0.000117
0.0056 0.0262 0.000233
0.0056 0.0264 0.000050
0.0056 0.0266 0.000333
0.0056 0.0268 0.000217
0.0056 0.027 0.000217
0.0056 0.0272 0.000167
0.0056 0.0274 0.000083
0.0056 0.0276 0.000133
0.0056 0.0278 0.000117
0.0056 0.028 0.000150
0.0056 0.0282 0.000067
0.0056 0.0284 0.000150
0.0056 0.0286 0.000317
0.0056 0.0288 0.000233
0.0056 0.029 0.000267
0.0056 0.0292 0.000083
0.0056 0.0294 0.000117
0.0056 0.0296 0.000117
0.0056 0.0298 0.000067
0.0056 0.03 0.000217
0.0056 0.0302 0.000167
0.0056 0.0304 0.000167
0.0056 0.0306 0.000200
0.0056 0.0308 0.000150
0.0056 0.031 0.000100
0.0056 0.0312 0.000133
0.0056 0.0314 0.000133
0.0056 0.0316 0.000183
0.0056 0.0318 0.000283
0.0056 0.032 0.001150
0.0056 0.0322 0.000300
0.0056 0.0324 0.000267
0.0056 0.0326 0.000283
0.0056 0.0328 0.000233
0.0056 0.033 0.000867
0.0056 0.0332 0.000200
0.0056 0.0334 0.000083
0.0056 0.0336 0.000083
0.0056 0.0338 0.000167
0.0056 0.034 0.000383
0.0056 0.0342 0.000133
0.0056 0.0344 0.000133
0.0056 0.0346 0.000117
0.0056 0.0348 0.000150
0.0056 0.035 0.000117
0.0056 0.0352 0.000233
0.0056 0.0354 0.000417
0.0056 0.0356 0.000317
0.0056 0.0358 0.001800
0.0056 0.036 0.002467
0.0056 0.0362 0.002017
0.0056 0.0364 0.003100
0.0056 0.0366 0.000550
0.0056 0.0368 0.000350
0.0056 0.037 0.000167
0.0056 0.0372 0.001067
0.0056 0.0374 0.000333
0.0056 0.0376 0.000200
0.0056 0.0378 0.000233
0.0056 0.038 0.000167
0.0056 0.0382 0.000267
0.0056 0.0384 0.000917
0.0056 0.0386 0.000183
0.0056 0.0388 0.000200
0.0056 0.039 0.000100
0.0056 0.0392 0.000083
0.0056 0.0394 0.000133
0.0056 0.0396 0.000183
0.0056 0.0398 0.000150
0.0056 0.04 0.000083
0.0056 0.0402 0.000133
0.0056 0.0404 0.000067
0.0056 0.0406 0.000200
0.0056 0.0408 0.000200
0.0056 0.041 0.000100
0.0056 0.0412 0.000133
0.0056 0.0414 0.000133
0.0056 0.0416 0.000050
0.0056 0.0418 0.000067
0.0056 0.042 0.000167
0.0056 0.0422 0.000133
0.0056 0.0424 0.000083
0.0056 0.0426 0.000133
0.0056 0.0428 0.000100
0.0056 0.043 0.000100
0.0056 0.0432 0.000117
0.0056 0.0434 0.000100
0.0056 0.0436 0.000050
0.0056 0.0438 0.000067
0.0056 0.044 0.000100
0.0056 0.0442 0.000117
0.0056 0.0444 0.000067
0.0056 0.0446 0.000133
0.0056 0.0448 0.000133
0.0056 0.045 0.000433
0.0056 0.0452 0.000450
0.0056 0.0454 0.000300
0.0056 0.0456 0.000300
0.0056 0.0458 0.000133
0.0056 0.046 0.000083
0.0056 0.0462 0.000083
0.0056 0.0464 0.000150
0.0056 0.0466 0.000117
0.0056 0.0468 0.000167
0.0056 0.047 0.000100
0.0056 0.0472 0.000067
0.0056 0.0474 0.000117
0.0056 0.0476 0.000200
0.0056 0.0478 0.000083
0.0056 0.048 0.000117
0.0056 0.0482 0.000150
0.0056 0.0484 0.000117
0.0056 0.0486 0.000083
0.0056 0.0488 0.000267
0.0056 0.049 0.000200
0.0056 0.0492 0.000167
0.0056 0.0494 0.000067
0.0056 0.0496 0.000083
0.0056 0.0498 0.000167
0.0056 0.05 0.000083
0.0056 0.0502 0.000050
0.0056 0.0504 0.000133
0.0056 0.0506 0.000117
0.0056 0.0508 0.000117
0.0056 0.051 0.000117
0.0056 0.0512 0.000267
0.0056 0.0514 0.000167
0.0056 0.0516 0.000133
0.0056 0.0518 0.000183
0.0056 0.052 0.000100
0.0056 0.0522 0.000083
0.0056 0.0524 0.000050
0.0056 0.0526 0.000033
0.0056 0.0528 0.000133
0.0056 0.053 0.000150
0.0056 0.0532 0.000033
0.0056 0.0534 0.000033
0.0056 0.0536 0.000150
0.0056 0.0538 0.000267
0.0056 0.054 0.000283
0.0056 0.0542 0.001267
0.0056 0.0544 0.000383
0.0056 0.0546 0.000167
0.0056 0.0548 0.000217
0.0056 0.055 0.000300
0.0056 0.0552 0.000317
0.0056 0.0554 0.000117
0.0056 0.0556 0.000083
0.0056 0.0558 0.000133
0.0056 0.056 0.000167
0.0056 0.0562 0.000200
0.0056 0.0564 0.000150
0.0056 0.0566 0.000150
0.0056 0.0568 0.000267
0.0056 0.057 0.000283
0.0056 0.0572 0.000250
0.0056 0.0574 0.000367
0.0056 0.0576 0.001400
0.0056 0.0578 0.000267
0.0056 0.058 0.000167
0.0056 0.0582 0.000267
0.0056 0.0584 0.000217
0.0056 0.0586 0.000250
0.0056 0.0588 0.000383
0.0056 0.059 0.000200
0.0056 0.0592 0.000183
0.0056 0.0594 0.000150
0.0056 0.0596 0.000267
0.0056 0.0598 0.000250
0.0056 0.06 0.000233
0.0056 0.0602 0.000183
0.0056 0.0604 0.000300
0.0056 0.0606 0.000150
0.0056 0.0608 0.000067
0.0056 0.061 0.000167
0.0056 0.0612 0.000150
0.0056 0.0614 0.000333
0.0056 0.0616 0.000467
0.0056 0.0618 0.000233
0.0056 0.062 0.000167
0.0056 0.0622 0.000367
0.0056 0.0624 0.001083
0.0056 0.0626 0.001067
0.0056 0.0628 0.000083
0.0056 0.063 0.000167
0.0056 0.0632 0.000283
0.0056 0.0634 0.000133
0.0056 0.0636 0.000083
0.0056 0.0638 0.000133
0.0056 0.064 0.000117
0.0056 0.0642 0.000083
0.0056 0.0644 0.000100
0.0056 0.0646 0.000033
0.0056 0.0648 0.000067
0.0056 0.065 0.000200
0.0056 0.0652 0.000233
0.0056 0.0654 0.000167
0.0056 0.0656 0.000067
0.0056 0.0658 0.000167
0.0056 0.066 0.000183
0.0056 0.0662 0.000133
0.0056 0.0664 0.000150
0.0056 0.0666 0.000133
0.0056 0.0668 0.000183
0.0056 0.067 0.000217
0.0056 0.0672 0.000117
0.0056 0.0674 0.000083
0.0056 0.0676 0.000050
0.0056 0.0678 0.000167
0.0056 0.068 0.000067
0.0056 0.0682 0.000100
0.0056 0.0684 0.000083
0.0056 0.0686 0.000083
0.0056 0.0688 0.000067
0.0056 0.069 0.000267
0.0056 0.0692 0.000083
0.0056 0.0694 0.000117
0.0056 0.0696 0.000350
0.0056 0.0698 0.000217
0.0056 0.07 0.000067
0.0056 0.0702 0.000117
0.0056 0.0704 0.000050
0.0056 0.0706 0.000067
0.0056 0.0708 0.000150
0.0056 0.071 0.000100
0.0056 0.0712 0.000050
0.0056 0.0714 0.000083
0.0056 0.0716 0.000033
0.0056 0.0718 0.000017
0.0056 0.072 0.000033
0.0056 0.0722 0.000083
0.0056 0.0724 0.000000
0.0056 0.0726 0.000100
0.0056 0.0728 0.000067
0.0056 0.073 0.000067
0.0056 0.0732 0.000100
0.0056 0.0734 0.000100
0.0056 0.0736 0.000050
0.0056 0.0738 0.000033
0.0056 0.074 0.000067
0.0056 0.0742 0.000000
0.0056 0.0744 0.000050
0.0056 0.0746 0.000050
0.0056 0.0748 0.000017
0.0056 0.075 0.000050
0.0056 0.0752 0.000100
0.0056 0.0754 0.000117
0.0056 0.0756 0.000383
0.0056 0.0758 0.002200
0.0056 0.076 0.000500
0.0056 0.0762 0.000200
0.0056 0.0764 0.000167
0.0056 0.0766 0.000183
0.0056 0.0768 0.000183
0.0056 0.077 0.000133
0.0056 0.0772 0.000100
0.0056 0.0774 0.000100
0.0056 0.0776 0.000383
0.0056 0.0778 0.001100
0.0056 0.078 0.000117
0.0056 0.0782 0.000083
0.0056 0.0784 0.000067
0.0056 0.0786 0.000117
0.0056 0.0788 0.000083
0.0056 0.079 0.000217
0.0056 0.0792 0.000233
0.0056 0.0794 0.000933
0.0056 0.0796 0.000183
0.0056 0.0798 0.000117
0.0056 0.08 0.000150
0.0056 0.0802 0.000150
0.0056 0.0804 0.000333
0.0056 0.0806 0.001000
0.0056 0.0808 0.000283
0.0056 0.081 0.000083
0.0056 0.0812 0.000050
0.0056 0.0814 0.000067
0.0056 0.0816 0.000100
0.0056 0.0818 0.000083
0.0056 0.082 0.000050
0.0056 0.0822 0.000017
0.0056 0.0824 0.000017
0.0056 0.0826 0.000150
0.0056 0.0828 0.000167
0.0056 0.083 0.000117
0.0056 0.0832 0.000167
0.0056 0.0834 0.000050
0.0056 0.0836 0.000033
0.0056 0.0838 0.000067
0.0056 0.084 0.000150
0.0056 0.0842 0.000100
0.0056 0.0844 0.000483
0.0056 0.0846 0.000967
0.0056 0.0848 0.000200
0.0056 0.085 0.000267
0.0056 0.0852 0.000200
0.0056 0.0854 0.000067
0.0056 0.0856 0.000033
0.0056 0.0858 0.000100
0.0056 0.086 0.000050
0.0056 0.0862 0.000100
0.0056 0.0864 0.000067
0.0056 0.0866 0.000050
0.0056 0.0868 0.000083
0.0056 0.087 0.000033
0.0056 0.0872 0.000050
0.0056 0.0874 0.000133
0.0056 0.0876 0.000183
0.0056 0.0878 0.000750
0.0056 0.088 0.000200
0.0056 0.0882 0.000133
0.0056 0.0884 0.000117
0.0056 0.0886 0.000100
0.0056 0.0888 0.000067
0.0056 0.089 0.000150
0.0056 0.0892 0.000117
0.0056 0.0894 0.000050
0.0056 0.0896 0.000017
0.0056 0.0898 0.000033
0.0056 0.09 0.000050
0.0056 0.0902 0.000017
0.0056 0.0904 0.000033
0.0056 0.0906 0.000000
0.0056 0.0908 0.000017
0.0056 0.091 0.000017
0.0056 0.0912 0.000050
0.0056 0.0914 0.000017
0.0056 0.0916 0.000017
0.0056 0.0918 0.000083
0.0056 0.092 0.000050
0.0056 0.0922 0.000117
0.0056 0.0924 0.000033
0.0056 0.0926 0.000050
0.0056 0.0928 0.000033
0.0056 0.093 0.000033
0.0056 0.0932 0.000017
0.0056 0.0934 0.000033
0.0056 0.0936 0.000067
0.0056 0.0938 0.000083
0.0056 0.094 0.000050
0.0056 0.0942 0.000000
0.0056 0.0944 0.000017
0.0056 0.0946 0.000117
0.0056 0.0948 0.000067
0.0056 0.095 0.000067
0.0056 0.0952 0.000267
0.0056 0.0954 0.000100
0.0056 0.0956 0.000050
0.0056 0.0958 0.000100
0.0056 0.096 0.000050
0.0056 0.0962 0.000017
0.0056 0.0964 0.000017
0.0056 0.0966 0.000033
0.0056 0.0968 0.000033
0.0056 0.097 0.000033
0.0056 0.0972 0.000000
0.0056 0.0974 0.000033
0.0056 0.0976 0.000017
0.0056 0.0978 0.000017
0.0056 0.098 0.000000
0.0056 0.0982 0.000033
0.0056 0.0984 0.000033
0.0056 0.0986 0.000050
0.0056 0.0988 0.000033
0.0056 0.099 0.000017
0.0056 0.0992 0.000033
0.0056 0.0994 0.000050
0.0056 0.0996 0.000067
0.0056 0.0998 0.000950
0.0058 0 0.002150
0.0058 0.0002 0.004833
0.0058 0.0004 0.001017
0.0058 0.0006 0.000583
0.0058 0.0008 0.000933
0.0058 0.001 0.001883
0.0058 0.0012 0.006950
0.0058 0.0014 0.002783
0.0058 0.0016 0.007617
0.0058 0.0018 0.002900
0.0058 0.002 0.004067
0.0058 0.0022 0.005517
0.0058 0.0024 0.002683
0.0058 0.0026 0.005333
0.0058 0.0028 0.003717
0.0058 0.003 0.002250
0.0058 0.0032 0.002917
0.0058 0.0034 0.009283
0.0058 0.0036 0.004000
0.0058 0.0038 0.005933
0.0058 0.004 0.010033
0.0058 0.0042 0.018583
0.0058 0.0044 0.007067
0.0058 0.0046 0.013567
0.0058 0.0048 0.018650
0.0058 0.005 0.026167
0.0058 0.0052 0.033117
0.0058 0.0054 0.064967
0.0058 0.0056 0.328783
0.0058 0.0058 0.000000
0.0058 0.006 0.335683
0.0058 0.0062 0.089167
0.0058 0.0064 0.040517
0.0058 0.0066 0.030250
0.0058 0.0068 0.020400
0.0058 0.007 0.015333
0.0058 0.0072 0.014400
0.0058 0.0074 0.008933
0.0058 0.0076 0.013200
0.0058 0.0078 0.007517
0.0058 0.008 0.008750
0.0058 0.0082 0.003050
0.0058 0.0084 0.004533
0.0058 0.0086 0.009433
0.0058 0.0088 0.002450
0.0058 0.009 0.002083
0.0058 0.0092 0.002467
0.0058 0.0094 0.003883
0.0058 0.0096 0.004900
0.0058 0.0098 0.006933
0.0058 0.01 0.003267
0.0058 0.0102 0.005433
0.0058 0.0104 0.001967
0.0058 0.0106 0.001383
0.0058 0.0108 0.001033
0.0058 0.011 0.001367
0.0058 0.0112 0.001683
0.0058 0.0114 0.001983
0.0058 0.0116 0.004217
0.0058 0.0118 0.001700
0.0058 0.012 0.003617
0.0058 0.0122 0.001433
0.0058 0.0124 0.003783
0.0058 0.0126 0.002733
0.0058 0.0128 0.005750
0.0058 0.013 0.001817
0.0058 0.0132 0.001683
0.0058 0.0134 0.001033
0.0058 0.0136 0.000750
0.0058 0.0138 0.000683
0.0058 0.014 0.000550
0.0058 0.0142 0.000550
0.0058 0.0144 0.000850
0.0058 0.0146 0.000583
0.0058 0.0148 0.000700
0.0058 0.015 0.000667
0.0058 0.0152 0.000550
0.0058 0.0154 0.000633
0.0058 0.0156 0.000600
0.0058 0.0158 0.000433
0.0058 0.016 0.000300
0.0058 0.0162 0.000333
0.0058 0.0164 0.000450
0.0058 0.0166 0.002100
0.0058 0.0168 0.000667
0.0058 0.017 0.000267
0.0058 0.0172 0.000217
0.0058 0.0174 0.000283
0.0058 0.0176 0.000267
0.0058 0.0178 0.000317
0.0058 0.018 0.000117
0.0058 0.0182 0.000167
0.0058 0.0184 0.000233
0.0058 0.0186 0.000267
0.0058 0.0188 0.000350
0.0058 0.019 0.000300
0.0058 0.0192 0.000433
0.0058 0.0194 0.000467
0.0058 0.0196 0.000283
0.0058 0.0198 0.000150
0.0058 0.02 0.000117
0.0058 0.0202 0.000300
0.0058 0.0204 0.000417
0.0058 0.0206 0.000217
0.0058 0.0208 0.000417
0.0058 0.021 0.000217
0.0058 0.0212 0.000183
0.0058 0.0214 0.000117
0.0058 0.0216 0.000167
0.0058 0.0218 0.000133
0.0058 0.022 0.000200
0.0058 0.0222 0.000133
0.0058 0.0224 0.000367
0.0058 0.0226 0.000367
0.0058 0.0228 0.000150
0.0058 0.023 0.000367
0.0058 0.0232 0.000283
0.0058 0.0234 0.000250
0.0058 0.0236 0.000083
0.0058 0.0238 0.000133
0.0058 0.024 0.000117
0.0058 0.0242 0.000100
0.0058 0.0244 0.000067
0.0058 0.0246 0.000100
0.0058 0.0248 0.000100
0.0058 0.025 0.000100
0.0058 0.0252 0.000067
0.0058 0.0254 0.000117
0.0058 0.0256 0.000083
0.0058 0.0258 0.000117
0.0058 0.026 0.000100
0.0058 0.0262 0.000067
0.0058 0.0264 0.000067
0.0058 0.0266 0.000150
0.0058 0.0268 0.000067
0.0058 0.027 0.000283
0.0058 0.0272 0.000200
0.0058 0.0274 0.000100
0.0058 0.0276 0.000100
0.0058 0.0278 0.000100
0.0058 0.028 0.000100
0.0058 0.0282 0.000100
0.0058 0.0284 0.000117
0.0058 0.0286 0.000217
0.0058 0.0288 0.000150
0.0058 0.029 0.000167
0.0058 0.0292 0.000167
0.0058 0.0294 0.000183
0.0058 0.0296 0.000167
0.0058 0.0298 0.000067
0.0058 0.03 0.000133
0.0058 0.0302 0.000067
0.0058 0.0304 0.000183
0.0058 0.0306 0.000133
0.0058 0.0308 0.000150
0.0058 0.031 0.000133
0.0058 0.0312 0.000100
0.0058 0.0314 0.000100
0.0058 0.0316 0.000167
0.0058 0.0318 0.000150
0.0058 0.032 0.000217
0.0058 0.0322 0.000100
0.0058 0.0324 0.000100
0.0058 0.0326 0.000100
0.0058 0.0328 0.000050
0.0058 0.033 0.000117
0.0058 0.0332 0.000133
0.0058 0.0334 0.000083
0.0058 0.0336 0.000117
0.0058 0.0338 0.000150
0.0058 0.034 0.000150
0.0058 0.0342 0.000233
0.0058 0.0344 0.000133
0.0058 0.0346 0.000133
0.0058 0.0348 0.000083
0.0058 0.035 0.000067
0.0058 0.0352 0.000250
0.0058 0.0354 0.000167
0.0058 0.0356 0.000333
0.0058 0.0358 0.000733
0.0058 0.036 0.000800
0.0058 0.0362 0.000483
0.0058 0.0364 0.000417
0.0058 0.0366 0.000317
0.0058 0.0368 0.000217
0.0058 0.037 0.000267
0.0058 0.0372 0.000333
0.0058 0.0374 0.000117
0.0058 0.0376 0.000117
0.0058 0.0378 0.000233
0.0058 0.038 0.000117
0.0058 0.0382 0.000150
0.0058 0.0384 0.000150
0.0058 0.0386 0.000133
0.0058 0.0388 0.000200
0.0058 0.039 0.000133
0.0058 0.0392 0.000133
0.0058 0.0394 0.000183
0.0058 0.0396 0.000217
0.0058 0.0398 0.000117
0.0058 0.04 0.000083
0.0058 0.0402 0.000117
0.0058 0.0404 0.000083
0.0058 0.0406 0.000200
0.0058 0.0408 0.000167
0.0058 0.041 0.000267
0.0058 0.0412 0.000250
0.0058 0.0414 0.000183
0.0058 0.0416 0.000067
0.0058 0.0418 0.000150
0.0058 0.042 0.000083
0.0058 0.0422 0.000050
0.0058 0.0424 0.000100
0.0058 0.0426 0.000117
0.0058 0.0428 0.000117
0.0058 0.043 0.000117
0.0058 0.0432 0.000217
0.0058 0.0434 0.000083
0.0058 0.0436 0.000017
0.0058 0.0438 0.000067
0.0058 0.044 0.000100
0.0058 0.0442 0.000083
0.0058 0.0444 0.000167
0.0058 0.0446 0.000133
0.0058 0.0448 0.000233
0.0058 0.045 0.000300
0.0058 0.0452 0.000200
0.0058 0.0454 0.000233
0.0058 0.0456 0.000367
0.0058 0.0458 0.000283
0.0058 0.046 0.000167
0.0058 0.0462 0.000117
0.0058 0.0464 0.000100
0.0058 0.0466 0.000067
0.0058 0.0468 0.000067
0.0058 0.047 0.000100
0.0058 0.0472 0.000100
0.0058 0.0474 0.000100
0.0058 0.0476 0.000117
0.0058 0.0478 0.000150
0.0058 0.048 0.000083
0.0058 0.0482 0.000200
0.0058 0.0484 0.000100
0.0058 0.0486 0.000050
0.0058 0.0488 0.000167
0.0058 0.049 0.000117
0.0058 0.0492 0.000167
0.0058 0.0494 0.000083
0.0058 0.0496 0.000067
0.0058 0.0498 0.000133
0.0058 0.05 0.000133
0.0058 0.0502 0.000100
0.0058 0.0504 0.000050
0.0058 0.0506 0.000067
0.0058 0.0508 0.000033
0.0058 0.051 0.000133
0.0058 0.0512 0.000100
0.0058 0.0514 0.000150
0.0058 0.0516 0.000200
0.0058 0.0518 0.000100
0.0058 0.052 0.000117
0.0058 0.0522 0.000067
0.0058 0.0524 0.000083
0.0058 0.0526 0.000100
0.0058 0.0528 0.000083
0.0058 0.053 0.000067
0.0058 0.0532 0.000083
0.0058 0.0534 0.000117
0.0058 0.0536 0.000167
0.0058 0.0538 0.000150
0.0058 0.054 0.000167
0.0058 0.0542 0.000283
0.0058 0.0544 0.000117
0.0058 0.0546 0.000200
0.0058 0.0548 0.000167
0.0058 0.055 0.000283
0.0058 0.0552 0.000300
0.0058 0.0554 0.000183
0.0058 0.0556 0.000083
0.0058 0.0558 0.000150
0.0058 0.056 0.000250
0.0058 0.0562 0.000383
0.0058 0.0564 0.000250
0.0058 0.0566 0.000233
0.0058 0.0568 0.000267
0.0058 0.057 0.000283
0.0058 0.0572 0.000233
0.0058 0.0574 0.000417
0.0058 0.0576 0.000533
0.0058 0.0578 0.000200
0.0058 0.058 0.000167
0.0058 0.0582 0.000167
0.0058 0.0584 0.000133
0.0058 0.0586 0.000183
0.0058 0.0588 0.000283
0.0058 0.059 0.000133
0.0058 0.0592 0.000100
0.0058 0.0594 0.000100
0.0058 0.0596 0.000117
0.0058 0.0598 0.000200
0.0058 0.06 0.000317
0.0058 0.0602 0.000417
0.0058 0.0604 0.000167
0.0058 0.0606 0.000200
0.0058 0.0608 0.000250
0.0058 0.061 0.000283
0.0058 0.0612 0.000267
0.0058 0.0614 0.000850
0.0058 0.0616 0.004417
0.0058 0.0618 0.001033
0.0058 0.062 0.000267
0.0058 0.0622 0.000250
0.0058 0.0624 0.000267
0.0058 0.0626 0.000467
0.0058 0.0628 0.000250
0.0058 0.063 0.000117
0.0058 0.0632 0.000117
0.0058 0.0634 0.000133
0.0058 0.0636 0.000183
0.0058 0.0638 0.000100
0.0058 0.064 0.000150
0.0058 0.0642 0.000100
0.0058 0.0644 0.000083
0.0058 0.0646 0.000100
0.0058 0.0648 0.000083
0.0058 0.065 0.000050
0.0058 0.0652 0.000083
0.0058 0.0654 0.000083
0.0058 0.0656 0.000083
0.0058 0.0658 0.000150
0.0058 0.066 0.000350
0.0058 0.0662 0.000133
0.0058 0.0664 0.000183
0.0058 0.0666 0.000117
0.0058 0.0668 0.000200
0.0058 0.067 0.000250
0.0058 0.0672 0.000117
0.0058 0.0674 0.000083
0.0058 0.0676 0.000083
0.0058 0.0678 0.000067
0.0058 0.068 0.000150
0.0058 0.0682 0.000050
0.0058 0.0684 0.000117
0.0058 0.0686 0.000033
0.0058 0.0688 0.000067
0.0058 0.069 0.000100
0.0058 0.0692 0.000150
0.0058 0.0694 0.000183
0.0058 0.0696 0.000217
0.0058 0.0698 0.000100
0.0058 0.07 0.000167
0.0058 0.0702 0.000117
0.0058 0.0704 0.000200
0.0058 0.0706 0.000117
0.0058 0.0708 0.000217
0.0058 0.071 0.000083
0.0058 0.0712 0.000067
0.0058 0.0714 0.000017
0.0058 0.0716 0.000117
0.0058 0.0718 0.000050
0.0058 0.072 0.000067
0.0058 0.0722 0.000067
0.0058 0.0724 0.000117
0.0058 0.0726 0.000050
0.0058 0.0728 0.000033
0.0058 0.073 0.000083
0.0058 0.0732 0.000050
0.0058 0.0734 0.000017
0.0058 0.0736 0.000050
0.0058 0.0738 0.000033
0.0058 0.074 0.000033
0.0058 0.0742 0.000017
0.0058 0.0744 0.000033
0.0058 0.0746 0.000067
0.0058 0.0748 0.000033
0.0058 0.075 0.000100
0.0058 0.0752 0.000033
0.0058 0.0754 0.000083
0.0058 0.0756 0.000150
0.0058 0.0758 0.000383
0.0058 0.076 0.000183
0.0058 0.0762 0.000133
0.0058 0.0764 0.000183
0.0058 0.0766 0.000100
0.0058 0.0768 0.000067
0.0058 0.077 0.000033
0.0058 0.0772 0.000117
0.0058 0.0774 0.000150
0.0058 0.0776 0.000117
0.0058 0.0778 0.000150
0.0058 0.078 0.000233
0.0058 0.0782 0.000133
0.0058 0.0784 0.000067
0.0058 0.0786 0.000117
0.0058 0.0788 0.000100
0.0058 0.079 0.000150
0.0058 0.0792 0.000150
0.0058 0.0794 0.000217
0.0058 0.0796 0.000133
0.0058 0.0798 0.000183
0.0058 0.08 0.000050
0.0058 0.0802 0.000083
0.0058 0.0804 0.000233
0.0058 0.0806 0.000333
0.0058 0.0808 0.000317
0.0058 0.081 0.000083
0.0058 0.0812 0.000167
0.0058 0.0814 0.000167
0.0058 0.0816 0.000050
0.0058 0.0818 0.000067
0.0058 0.082 0.000050
0.0058 0.0822 0.000033
0.0058 0.0824 0.000067
0.0058 0.0826 0.000083
0.0058 0.0828 0.000083
0.0058 0.083 0.000150
0.0058 0.0832 0.000083
0.0058 0.0834 0.000100
0.0058 0.0836 0.000050
0.0058 0.0838 0.000100
0.0058 0.084 0.000100
0.0058 0.0842 0.000083
0.0058 0.0844 0.000117
0.0058 0.0846 0.000233
0.0058 0.0848 0.000183
0.0058 0.085 0.000150
0.0058 0.0852 0.000083
0.0058 0.0854 0.000050
0.0058 0.0856 0.000017
0.0058 0.0858 0.000050
0.0058 0.086 0.000100
0.0058 0.0862 0.000117
0.0058 0.0864 0.000083
0.0058 0.0866 0.000083
0.0058 0.0868 0.000150
0.0058 0.087 0.000133
0.0058 0.0872 0.000083
0.0058 0.0874 0.000167
0.0058 0.0876 0.000650
0.0058 0.0878 0.003767
0.0058 0.088 0.000567
0.0058 0.0882 0.000133
0.0058 0.0884 0.000100
0.0058 0.0886 0.000133
0.0058 0.0888 0.000083
0.0058 0.089 0.000067
0.0058 0.0892 0.000100
0.0058 0.0894 0.000017
0.0058 0.0896 0.000033
0.0058 0.0898 0.000017
0.0058 0.09 0.000033
0.0058 0.0902 0.000017
0.0058 0.0904 0.000017
0.0058 0.0906 0.000017
0.0058 0.0908 0.000050
0.0058 0.091 0.000000
0.0058 0.0912 0.000033
0.0058 0.0914 0.000017
0.0058 0.0916 0.000000
0.0058 0.0918 0.000017
0.0058 0.092 0.000067
0.0058 0.0922 0.000133
0.0058 0.0924 0.000067
0.0058 0.0926 0.000033
0.0058 0.0928 0.000050
0.0058 0.093 0.000017
0.0058 0.0932 0.000017
0.0058 0.0934 0.000017
0.0058 0.0936 0.000033
0.0058 0.0938 0.000117
0.0058 0.094 0.000033
0.0058 0.0942 0.000033
0.0058 0.0944 0.000083
0.0058 0.0946 0.000233
0.0058 0.0948 0.000050
0.0058 0.095 0.000067
0.0058 0.0952 0.000083
0.0058 0.0954 0.000050
0.0058 0.0956 0.000100
0.0058 0.0958 0.000067
0.0058 0.096 0.000067
0.0058 0.0962 0.000017
0.0058 0.0964 0.000017
0.0058 0.0966 0.000067
0.0058 0.0968 0.000017
0.0058 0.097 0.000033
0.0058 0.0972 0.000017
0.0058 0.0974 0.000017
0.0058 0.0976 0.000017
0.0058 0.0978 0.000033
0.0058 0.098 0.000033
0.0058 0.0982 0.000033
0.0058 0.0984 0.000000
0.0058 0.0986 0.000033
0.0058 0.0988 0.000033
0.0058 0.099 0.000050
0.0058 0.0992 0.000017
0.0058 0.0994 0.000083
0.0058 0.0996 0.000067
0.0058 0.0998 0.000250
0.006 0 0.002267
0.006 0.0002 0.002450
0.006 0.0004 0.000950
0.006 0.0006 0.000500
0.006 0.0008 0.000717
0.006 0.001 0.002200
0.006 0.0012 0.004483
0.006 0.0014 0.002950
0.006 0.0016 0.003933
0.006 0.0018 0.001500
0.006 0.002 0.001667
0.006 0.0022 0.002633
0.006 0.0024 0.003233
0.006 0.0026 0.004033
0.006 0.0028 0.004217
0.006 0.003 0.004017
0.006 0.0032 0.004717
0.006 0.0034 0.002850
0.006 0.0036 0.003933
0.006 0.0038 0.003583
0.006 0.004 0.005700
0.006 0.0042 0.007200
0.006 0.0044 0.006100
0.006 0.0046 0.009833
0.006 0.0048 0.014750
0.006 0.005 0.015717
0.006 0.0052 0.021283
0.006 0.0054 0.028050
0.006 0.0056 0.076867
0.006 0.0058 0.335683
0.006 0.006 0.000000
0.006 0.0062 0.336500
0.006 0.0064 0.082000
0.006 0.0066 0.038067
0.006 0.0068 0.019000
0.006 0.007 0.015483
0.006 0.0072 0.012950
0.006 0.0074 0.010033
0.006 0.0076 0.010583
0.006 0.0078 0.006600
0.006 0.008 0.008750
0.006 0.0082 0.007033
0.006 0.0084 0.008017
0.006 0.0086 0.004467
0.006 0.0088 0.002017
0.006 0.009 0.002400
0.006 0.0092 0.002633
0.006 0.0094 0.003000
0.006 0.0096 0.002883
0.006 0.0098 0.003483
0.006 0.01 0.003783
0.006 0.0102 0.002317
0.006 0.0104 0.002033
0.006 0.0106 0.001833
0.006 0.0108 0.002217
0.006 0.011 0.003200
0.006 0.0112 0.001367
0.006 0.0114 0.002300
0.006 0.0116 0.001567
0.006 0.0118 0.001200
0.006 0.012 0.001483
0.006 0.0122 0.001550
0.006 0.0124 0.002500
0.006 0.0126 0.001483
0.006 0.0128 0.002567
0.006 0.013 0.001450
0.006 0.0132 0.002117
0.006 0.0134 0.002450
0.006 0.0136 0.001217
0.006 0.0138 0.000833
0.006 0.014 0.000650
0.006 0.0142 0.000900
0.006 0.0144 0.001733
0.006 0.0146 0.000800
0.006 0.0148 0.001583
0.006 0.015 0.001383
0.006 0.0152 0.000383
0.006 0.0154 0.001467
0.006 0.0156 0.001467
0.006 0.0158 0.001017
0.006 0.016 0.000383
0.006 0.0162 0.000433
0.006 0.0164 0.000367
0.006 0.0166 0.000883
0.006 0.0168 0.000450
0.006 0.017 0.000217
0.006 0.0172 0.000250
0.006 0.0174 0.000267
0.006 0.0176 0.000333
0.006 0.0178 0.000600
0.006 0.018 0.000233
0.006 0.0182 0.000283
0.006 0.0184 0.000533
0.006 0.0186 0.000383
0.006 0.0188 0.000633
0.006 0.019 0.000317
0.006 0.0192 0.000300
0.006 0.0194 0.000300
0.006 0.0196 0.000167
0.006 0.0198 0.000217
0.006 0.02 0.000717
0.006 0.0202 0.000367
0.006 0.0204 0.000317
0.006 0.0206 0.000250
0.006 0.0208 0.000767
0.006 0.021 0.000250
0.006 0.0212 0.000167
0.006 0.0214 0.000100
0.006 0.0216 0.000133
0.006 0.0218 0.000133
0.006 0.022 0.000800
0.006 0.0222 0.000433
0.006 0.0224 0.000583
0.006 0.0226 0.000467
0.006 0.0228 0.000067
0.006 0.023 0.000100
0.006 0.0232 0.000200
0.006 0.0234 0.000183
0.006 0.0236 0.000083
0.006 0.0238 0.000100
0.006 0.024 0.000100
0.006 0.0242 0.000167
0.006 0.0244 0.000150
0.006 0.0246 0.000350
0.006 0.0248 0.000283
0.006 0.025 0.000067
0.006 0.0252 0.000433
0.006 0.0254 0.000300
0.006 0.0256 0.000167
0.006 0.0258 0.000133
0.006 0.026 0.000083
0.006 0.0262 0.000117
0.006 0.0264 0.000150
0.006 0.0266 0.000100
0.006 0.0268 0.000183
0.006 0.027 0.001000
0.006 0.0272 0.000417
0.006 0.0274 0.000183
0.006 0.0276 0.000117
0.006 0.0278 0.000067
0.006 0.028 0.000050
0.006 0.0282 0.000083
0.006 0.0284 0.000150
0.006 0.0286 0.000383
0.006 0.0288 0.001100
0.006 0.029 0.000417
0.006 0.0292 0.000250
0.006 0.0294 0.000067
0.006 0.0296 0.000150
0.006 0.0298 0.000183
0.006 0.03 0.000200
0.006 0.0302 0.000200
0.006 0.0304 0.000183
0.006 0.0306 0.000150
0.006 0.0308 0.000150
0.006 0.031 0.000250
0.006 0.0312 0.000167
0.006 0.0314 0.000167
0.006 0.0316 0.000100
0.006 0.0318 0.000200
0.006 0.032 0.000183
0.006 0.0322 0.000133
0.006 0.0324 0.000333
0.006 0.0326 0.000100
0.006 0.0328 0.000150
0.006 0.033 0.000067
0.006 0.0332 0.000133
0.006 0.0334 0.000100
0.006 0.0336 0.000117
0.006 0.0338 0.000300
0.006 0.034 0.001117
0.006 0.0342 0.000067
0.006 0.0344 0.000100
0.006 0.0346 0.000100
0.006 0.0348 0.000117
0.006 0.035 0.000167
0.006 0.0352 0.000150
0.006 0.0354 0.000283
0.006 0.0356 0.001067
0.006 0.0358 0.000450
0.006 0.036 0.001217
0.006 0.0362 0.000300
0.006 0.0364 0.000183
0.006 0.0366 0.000150
0.006 0.0368 0.000250
0.006 0.037 0.000283
0.006 0.0372 0.000200
0.006 0.0374 0.000133
0.006 0.0376 0.000050
0.006 0.0378 0.000150
0.006 0.038 0.000150
0.006 0.0382 0.000450
0.006 0.0384 0.000250
0.006 0.0386 0.000200
0.006 0.0388 0.000650
0.006 0.039 0.000300
0.006 0.0392 0.000200
0.006 0.0394 0.000467
0.006 0.0396 0.000217
0.006 0.0398 0.000133
0.006 0.04 0.000717
0.006 0.0402 0.000267
0.006 0.0404 0.000183
0.006 0.0406 0.001067
0.006 0.0408 0.000400
0.006 0.041 0.000833
0.006 0.0412 0.000167
0.006 0.0414 0.000167
0.006 0.0416 0.000233
0.006 0.0418 0.000117
0.006 0.042 0.000117
0.006 0.0422 0.000133
0.006 0.0424 0.000083
0.006 0.0426 0.000067
0.006 0.0428 0.000233
0.006 0.043 0.000150
0.006 0.0432 0.000117
0.006 0.0434 0.000050
0.006 0.0436 0.000033
0.006 0.0438 0.000100
0.006 0.044 0.000050
0.006 0.0442 0.000083
0.006 0.0444 0.000117
0.006 0.0446 0.000167
0.006 0.0448 0.000200
0.006 0.045 0.000817
0.006 0.0452 0.000250
0.006 0.0454 0.000150
0.006 0.0456 0.000850
0.006 0.0458 0.000400
0.006 0.046 0.000217
0.006 0.0462 0.000400
0.006 0.0464 0.000250
0.006 0.0466 0.000117
0.006 0.0468 0.000133
0.006 0.047 0.000067
0.006 0.0472 0.000650
0.006 0.0474 0.000317
0.006 0.0476 0.000300
0.006 0.0478 0.000100
0.006 0.048 0.000200
0.006 0.0482 0.000117
0.006 0.0484 0.000133
0.006 0.0486 0.000117
0.006 0.0488 0.000133
0.006 0.049 0.000117
0.006 0.0492 0.000050
0.006 0.0494 0.000100
0.006 0.0496 0.000117
0.006 0.0498 0.000133
0.006 0.05 0.000450
0.006 0.0502 0.000150
0.006 0.0504 0.000117
0.006 0.0506 0.000133
0.006 0.0508 0.000133
0.006 0.051 0.000167
0.006 0.0512 0.000183
0.006 0.0514 0.000167
0.006 0.0516 0.000200
0.006 0.0518 0.000167
0.006 0.052 0.000067
0.006 0.0522 0.000083
0.006 0.0524 0.000083
0.006 0.0526 0.000183
0.006 0.0528 0.000050
0.006 0.053 0.000050
0.006 0.0532 0.000183
0.006 0.0534 0.000117
0.006 0.0536 0.000167
0.006 0.0538 0.000733
0.006 0.054 0.000233
0.006 0.0542 0.000150
0.006 0.0544 0.000067
0.006 0.0546 0.000217
0.006 0.0548 0.000183
0.006 0.055 0.000200
0.006 0.0552 0.000650
0.006 0.0554 0.000183
0.006 0.0556 0.000133
0.006 0.0558 0.000200
0.006 0.056 0.000183
0.006 0.0562 0.000700
0.006 0.0564 0.000817
0.006 0.0566 0.000350
0.006 0.0568 0.000950
0.006 0.057 0.000333
0.006 0.0572 0.000317
0.006 0.0574 0.000500
0.006 0.0576 0.000367
0.006 0.0578 0.000083
0.006 0.058 0.000083
0.006 0.0582 0.000133
0.006 0.0584 0.000167
0.006 0.0586 0.000250
0.006 0.0588 0.000767
0.006 0.059 0.000133
0.006 0.0592 0.000117
0.006 0.0594 0.000100
0.006 0.0596 0.000267
0.006 0.0598 0.000333
0.006 0.06 0.001017
0.006 0.0602 0.000283
0.006 0.0604 0.000233
0.006 0.0606 0.000183
0.006 0.0608 0.000433
0.006 0.061 0.000250
0.006 0.0612 0.000283
0.006 0.0614 0.001250
0.006 0.0616 0.001967
0.006 0.0618 0.000567
0.006 0.062 0.000200
0.006 0.0622 0.000250
0.006 0.0624 0.000317
0.006 0.0626 0.000667
0.006 0.0628 0.000250
0.006 0.063 0.000233
0.006 0.0632 0.000150
0.006 0.0634 0.000050
0.006 0.0636 0.000133
0.006 0.0638 0.000167
0.006 0.064 0.000117
0.006 0.0642 0.000083
0.006 0.0644 0.000067
0.006 0.0646 0.000083
0.006 0.0648 0.000083
0.006 0.065 0.000117
0.006 0.0652 0.000183
0.006 0.0654 0.000200
0.006 0.0656 0.000167
0.006 0.0658 0.000283
0.006 0.066 0.000400
0.006 0.0662 0.000233
0.006 0.0664 0.000050
0.006 0.0666 0.000133
0.006 0.0668 0.000333
0.006 0.067 0.000067
0.006 0.0672 0.000150
0.006 0.0674 0.000050
0.006 0.0676 0.000117
0.006 0.0678 0.000133
0.006 0.068 0.000117
0.006 0.0682 0.000117
0.006 0.0684 0.000217
0.006 0.0686 0.000167
0.006 0.0688 0.000050
0.006 0.069 0.000100
0.006 0.0692 0.000117
0.006 0.0694 0.000183
0.006 0.0696 0.000033
0.006 0.0698 0.000150
0.006 0.07 0.000133
0.006 0.0702 0.000217
0.006 0.0704 0.000200
0.006 0.0706 0.000100
0.006 0.0708 0.000183
0.006 0.071 0.000083
0.006 0.0712 0.000083
0.006 0.0714 0.000067
0.006 0.0716 0.000100
0.006 0.0718 0.000033
0.006 0.072 0.000083
0.006 0.0722 0.000067
0.006 0.0724 0.000017
0.006 0.0726 0.000033
0.006 0.0728 0.000067
0.006 0.073 0.000167
0.006 0.0732 0.000150
0.006 0.0734 0.000067
0.006 0.0736 0.000050
0.006 0.0738 0.000083
0.006 0.074 0.000100
0.006 0.0742 0.000050
0.006 0.0744 0.000117
0.006 0.0746 0.000067
0.006 0.0748 0.000067
0.006 0.075 0.000033
0.006 0.0752 0.000067
0.006 0.0754 0.000083
0.006 0.0756 0.000200
0.006 0.0758 0.000267
0.006 0.076 0.000117
0.006 0.0762 0.000133
0.006 0.0764 0.000167
0.006 0.0766 0.000100
0.006 0.0768 0.000117
0.006 0.077 0.000050
0.006 0.0772 0.000100
0.006 0.0774 0.000117
0.006 0.0776 0.000150
0.006 0.0778 0.000800
0.006 0.078 0.000167
0.006 0.0782 0.000117
0.006 0.0784 0.000083
0.006 0.0786 0.000067
0.006 0.0788 0.000150
0.006 0.079 0.000233
0.006 0.0792 0.000150
0.006 0.0794 0.000150
0.006 0.0796 0.000133
0.006 0.0798 0.000100
0.006 0.08 0.000183
0.006 0.0802 0.000150
0.006 0.0804 0.000650
0.006 0.0806 0.000250
0.006 0.0808 0.000250
0.006 0.081 0.000267
0.006 0.0812 0.000933
0.006 0.0814 0.000500
0.006 0.0816 0.000183
0.006 0.0818 0.000050
0.006 0.082 0.000050
0.006 0.0822 0.000050
0.006 0.0824 0.000033
0.006 0.0826 0.000017
0.006 0.0828 0.000050
0.006 0.083 0.000067
0.006 0.0832 0.000067
0.006 0.0834 0.000083
0.006 0.0836 0.000117
0.006 0.0838 0.000233
0.006 0.084 0.000250
0.006 0.0842 0.000133
0.006 0.0844 0.000083
0.006 0.0846 0.000183
0.006 0.0848 0.000283
0.006 0.085 0.001467
0.006 0.0852 0.000250
0.006 0.0854 0.000117
0.006 0.0856 0.000083
0.006 0.0858 0.000150
0.006 0.086 0.000133
0.006 0.0862 0.000100
0.006 0.0864 0.000100
0.006 0.0866 0.000167
0.006 0.0868 0.000633
0.006 0.087 0.000150
0.006 0.0872 0.000067
0.006 0.0874 0.000100
0.006 0.0876 0.000183
0.006 0.0878 0.000817
0.006 0.088 0.000217
0.006 0.0882 0.000050
0.006 0.0884 0.000117
0.006 0.0886 0.000133
0.006 0.0888 0.000050
0.006 0.089 0.000033
0.006 0.0892 0.000033
0.006 0.0894 0.000067
0.006 0.0896 0.000017
0.006 0.0898 0.000000
0.006 0.09 0.000033
0.006 0.0902 0.000000
0.006 0.0904 0.000017
0.006 0.0906 0.000000
0.006 0.0908 0.000000
0.006 0.091 0.000017
0.006 0.0912 0.000017
0.006 0.0914 0.000050
0.006 0.0916 0.000050
0.006 0.0918 0.000017
0.006 0.092 0.000017
0.006 0.0922 0.000133
0.006 0.0924 0.000050
0.006 0.0926 0.000150
0.006 0.0928 0.000050
0.006 0.093 0.000083
0.006 0.0932 0.000067
0.006 0.0934 0.000083
0.006 0.0936 0.000100
0.006 0.0938 0.000083
0.006 0.094 0.000017
0.006 0.0942 0.000017
0.006 0.0944 0.000100
0.006 0.0946 0.000317
0.006 0.0948 0.000133
0.006 0.095 0.000017
0.006 0.0952 0.000033
0.006 0.0954 0.000100
0.006 0.0956 0.000000
0.006 0.0958 0.000033
0.006 0.096 0.000033
0.006 0.0962 0.000067
0.006 0.0964 0.000067
0.006 0.0966 0.000033
0.006 0.0968 0.000017
0.006 0.097 0.000017
0.006 0.0972 0.000033
0.006 0.0974 0.000017
0.006 0.0976 0.000017
0.006 0.0978 0.000017
0.006 0.098 0.000033
0.006 0.0982 0.000000
0.006 0.0984 0.000050
0.006 0.0986 0.000067
0.006 0.0988 0.000017
0.006 0.099 0.000033
0.006 0.0992 0.000317
0.006 0.0994 0.000067
0.006 0.0996 0.000067
0.006 0.0998 0.000100
0.0062 0 0.001567
0.0062 0.0002 0.001833
0.0062 0.0004 0.000783
0.0062 0.0006 0.000500
0.0062 0.0008 0.000717
0.0062 0.001 0.001033
0.0062 0.0012 0.001433
0.0062 0.0014 0.001350
0.0062 0.0016 0.002867
0.0062 0.0018 0.001833
0.0062 0.002 0.001400
0.0062 0.0022 0.001417
0.0062 0.0024 0.002767
0.0062 0.0026 0.004217
0.0062 0.0028 0.002717
0.0062 0.003 0.003100
0.0062 0.0032 0.003883
0.0062 0.0034 0.004217
0.0062 0.0036 0.004067
0.0062 0.0038 0.002200
0.0062 0.004 0.003250
0.0062 0.0042 0.007050
0.0062 0.0044 0.004717
0.0062 0.0046 0.010300
0.0062 0.0048 0.010033
0.0062 0.005 0.013650
0.0062 0.0052 0.010083
0.0062 0.0054 0.018750
0.0062 0.0056 0.037317
0.0062 0.0058 0.089167
0.0062 0.006 0.336500
0.0062 0.0062 0.000000
0.0062 0.0064 0.335850
0.0062 0.0066 0.072067
0.0062 0.0068 0.026350
0.0062 0.007 0.021550
0.0062 0.0072 0.014067
0.0062 0.0074 0.012350
0.0062 0.0076 0.010117
0.0062 0.0078 0.010067
0.0062 0.008 0.008983
0.0062 0.0082 0.008333
0.0062 0.0084 0.006567
0.0062 0.0086 0.004783
0.0062 0.0088 0.001967
0.0062 0.009 0.001500
0.0062 0.0092 0.002817
0.0062 0.0094 0.003117
0.0062 0.0096 0.003300
0.0062 0.0098 0.003683
0.0062 0.01 0.002700
0.0062 0.0102 0.002117
0.0062 0.0104 0.004100
0.0062 0.0106 0.004283
0.0062 0.0108 0.006617
0.0062 0.011 0.001983
0.0062 0.0112 0.001583
0.0062 0.0114 0.004333
0.0062 0.0116 0.002950
0.0062 0.0118 0.004617
0.0062 0.012 0.001133
0.0062 0.0122 0.001333
0.0062 0.0124 0.002383
0.0062 0.0126 0.000950
0.0062 0.0128 0.003383
0.0062 0.013 0.001317
0.0062 0.0132 0.001317
0.0062 0.0134 0.002017
0.0062 0.0136 0.000900
0.0062 0.0138 0.001633
0.0062 0.014 0.000733
0.0062 0.0142 0.000833
0.0062 0.0144 0.000983
0.0062 0.0146 0.002300
0.0062 0.0148 0.001250
0.0062 0.015 0.000600
0.0062 0.0152 0.000567
0.0062 0.0154 0.000550
0.0062 0.0156 0.000650
0.0062 0.0158 0.001800
0.0062 0.016 0.001067
0.0062 0.0162 0.000950
0.0062 0.0164 0.000433
0.0062 0.0166 0.000600
0.0062 0.0168 0.000333
0.0062 0.017 0.000450
0.0062 0.0172 0.000583
0.0062 0.0174 0.000217
0.0062 0.0176 0.000283
0.0062 0.0178 0.000700
0.0062 0.018 0.000917
0.0062 0.0182 0.000367
0.0062 0.0184 0.000283
0.0062 0.0186 0.000167
0.0062 0.0188 0.000400
0.0062 0.019 0.000250
0.0062 0.0192 0.000950
0.0062 0.0194 0.000517
0.0062 0.0196 0.000200
0.0062 0.0198 0.000183
0.0062 0.02 0.000567
0.0062 0.0202 0.000383
0.0062 0.0204 0.000217
0.0062 0.0206 0.000383
0.0062 0.0208 0.000333
0.0062 0.021 0.000383
0.0062 0.0212 0.000317
0.0062 0.0214 0.000217
0.0062 0.0216 0.000117
0.0062 0.0218 0.000083
0.0062 0.022 0.000250
0.0062 0.0222 0.000567
0.0062 0.0224 0.001083
0.0062 0.0226 0.000267
0.0062 0.0228 0.000067
0.0062 0.023 0.000050
0.0062 0.0232 0.000167
0.0062 0.0234 0.000117
0.0062 0.0236 0.000133
0.0062 0.0238 0.000183
0.0062 0.024 0.000117
0.0062 0.0242 0.000283
0.0062 0.0244 0.000517
0.0062 0.0246 0.002683
0.0062 0.0248 0.000583
0.0062 0.025 0.000283
0.0062 0.0252 0.000800
0.0062 0.0254 0.001050
0.0062 0.0256 0.000383
0.0062 0.0258 0.000200
0.0062 0.026 0.000133
0.0062 0.0262 0.000033
0.0062 0.0264 0.000083
0.0062 0.0266 0.000100
0.0062 0.0268 0.000183
0.0062 0.027 0.000250
0.0062 0.0272 0.000383
0.0062 0.0274 0.000283
0.0062 0.0276 0.000183
0.0062 0.0278 0.000100
0.0062 0.028 0.000150
0.0062 0.0282 0.000150
0.0062 0.0284 0.000250
0.0062 0.0286 0.000117
0.0062 0.0288 0.000350
0.0062 0.029 0.000283
0.0062 0.0292 0.000167
0.0062 0.0294 0.000217
0.0062 0.0296 0.000150
0.0062 0.0298 0.000217
0.0062 0.03 0.000167
0.0062 0.0302 0.000083
0.0062 0.0304 0.000133
0.0062 0.0306 0.000300
0.0062 0.0308 0.000383
0.0062 0.031 0.000300
0.0062 0.0312 0.000267
0.0062 0.0314 0.000217
0.0062 0.0316 0.000167
0.0062 0.0318 0.000183
0.0062 0.032 0.000233
0.0062 0.0322 0.000117
0.0062 0.0324 0.000233
0.0062 0.0326 0.000150
0.0062 0.0328 0.000117
0.0062 0.033 0.000067
0.0062 0.0332 0.000133
0.0062 0.0334 0.000133
0.0062 0.0336 0.000183
0.0062 0.0338 0.000150
0.0062 0.034 0.000350
0.0062 0.0342 0.000133
0.0062 0.0344 0.000183
0.0062 0.0346 0.000100
0.0062 0.0348 0.000150
0.0062 0.035 0.000150
0.0062 0.0352 0.000133
0.0062 0.0354 0.000250
0.0062 0.0356 0.000300
0.0062 0.0358 0.000133
0.0062 0.036 0.000150
0.0062 0.0362 0.000167
0.0062 0.0364 0.000150
0.0062 0.0366 0.000183
0.0062 0.0368 0.000300
0.0062 0.037 0.000183
0.0062 0.0372 0.000217
0.0062 0.0374 0.000250
0.0062 0.0376 0.000233
0.0062 0.0378 0.000333
0.0062 0.038 0.000317
0.0062 0.0382 0.000200
0.0062 0.0384 0.000117
0.0062 0.0386 0.000250
0.0062 0.0388 0.000250
0.0062 0.039 0.000400
0.0062 0.0392 0.001000
0.0062 0.0394 0.000867
0.0062 0.0396 0.000183
0.0062 0.0398 0.000133
0.0062 0.04 0.000350
0.0062 0.0402 0.000233
0.0062 0.0404 0.000283
0.0062 0.0406 0.000450
0.0062 0.0408 0.000200
0.0062 0.041 0.000200
0.0062 0.0412 0.000133
0.0062 0.0414 0.000133
0.0062 0.0416 0.000350
0.0062 0.0418 0.000183
0.0062 0.042 0.000150
0.0062 0.0422 0.000100
0.0062 0.0424 0.000067
0.0062 0.0426 0.000133
0.0062 0.0428 0.000200
0.0062 0.043 0.000600
0.0062 0.0432 0.000200
0.0062 0.0434 0.000117
0.0062 0.0436 0.000117
0.0062 0.0438 0.000083
0.0062 0.044 0.000183
0.0062 0.0442 0.000183
0.0062 0.0444 0.000083
0.0062 0.0446 0.000133
0.0062 0.0448 0.000183
0.0062 0.045 0.001050
0.0062 0.0452 0.000083
0.0062 0.0454 0.000083
0.0062 0.0456 0.000183
0.0062 0.0458 0.000233
0.0062 0.046 0.000150
0.0062 0.0462 0.000183
0.0062 0.0464 0.000167
0.0062 0.0466 0.000250
0.0062 0.0468 0.000200
0.0062 0.047 0.000283
0.0062 0.0472 0.000350
0.0062 0.0474 0.000883
0.0062 0.0476 0.000533
0.0062 0.0478 0.000667
0.0062 0.048 0.001050
0.0062 0.0482 0.000133
0.0062 0.0484 0.000200
0.0062 0.0486 0.000183
0.0062 0.0488 0.000083
0.0062 0.049 0.000183
0.0062 0.0492 0.000250
0.0062 0.0494 0.000083
0.0062 0.0496 0.000233
0.0062 0.0498 0.000500
0.0062 0.05 0.001417
0.0062 0.0502 0.000117
0.0062 0.0504 0.000150
0.0062 0.0506 0.000067
0.0062 0.0508 0.000133
0.0062 0.051 0.000167
0.0062 0.0512 0.000217
0.0062 0.0514 0.000117
0.0062 0.0516 0.000083
0.0062 0.0518 0.000133
0.0062 0.052 0.000100
0.0062 0.0522 0.000150
0.0062 0.0524 0.000167
0.0062 0.0526 0.000183
0.0062 0.0528 0.000050
0.0062 0.053 0.000117
0.0062 0.0532 0.000117
0.0062 0.0534 0.000067
0.0062 0.0536 0.000083
0.0062 0.0538 0.000267
0.0062 0.054 0.000150
0.0062 0.0542 0.000200
0.0062 0.0544 0.000133
0.0062 0.0546 0.000317
0.0062 0.0548 0.000233
0.0062 0.055 0.000250
0.0062 0.0552 0.000267
0.0062 0.0554 0.000300
0.0062 0.0556 0.000283
0.0062 0.0558 0.000317
0.0062 0.056 0.000450
0.0062 0.0562 0.000800
0.0062 0.0564 0.000367
0.0062 0.0566 0.000167
0.0062 0.0568 0.000333
0.0062 0.057 0.000167
0.0062 0.0572 0.000717
0.0062 0.0574 0.000567
0.0062 0.0576 0.000333
0.0062 0.0578 0.000250
0.0062 0.058 0.000133
0.0062 0.0582 0.000133
0.0062 0.0584 0.000167
0.0062 0.0586 0.000250
0.0062 0.0588 0.000233
0.0062 0.059 0.000167
0.0062 0.0592 0.000233
0.0062 0.0594 0.000167
0.0062 0.0596 0.000083
0.0062 0.0598 0.000217
0.0062 0.06 0.000217
0.0062 0.0602 0.000150
0.0062 0.0604 0.000183
0.0062 0.0606 0.000217
0.0062 0.0608 0.000833
0.0062 0.061 0.000233
0.0062 0.0612 0.000183
0.0062 0.0614 0.000217
0.0062 0.0616 0.000167
0.0062 0.0618 0.000217
0.0062 0.062 0.000150
0.0062 0.0622 0.000083
0.0062 0.0624 0.000200
0.0062 0.0626 0.000117
0.0062 0.0628 0.000150
0.0062 0.063 0.000167
0.0062 0.0632 0.000083
0.0062 0.0634 0.000150
0.0062 0.0636 0.000100
0.0062 0.0638 0.000100
0.0062 0.064 0.000183
0.0062 0.0642 0.000167
0.0062 0.0644 0.000017
0.0062 0.0646 0.000067
0.0062 0.0648 0.000050
0.0062 0.065 0.000117
0.0062 0.0652 0.000850
0.0062 0.0654 0.000450
0.0062 0.0656 0.000183
0.0062 0.0658 0.000317
0.0062 0.066 0.001150
0.0062 0.0662 0.000383
0.0062 0.0664 0.000200
0.0062 0.0666 0.000117
0.0062 0.0668 0.000133
0.0062 0.067 0.000117
0.0062 0.0672 0.000183
0.0062 0.0674 0.000167
0.0062 0.0676 0.000233
0.0062 0.0678 0.000117
0.0062 0.068 0.000167
0.0062 0.0682 0.000133
0.0062 0.0684 0.000133
0.0062 0.0686 0.000167
0.0062 0.0688 0.000033
0.0062 0.069 0.000083
0.0062 0.0692 0.000100
0.0062 0.0694 0.000083
0.0062 0.0696 0.000133
0.0062 0.0698 0.000133
0.0062 0.07 0.000083
0.0062 0.0702 0.000117
0.0062 0.0704 0.000167
0.0062 0.0706 0.000117
0.0062 0.0708 0.000183
0.0062 0.071 0.000050
0.0062 0.0712 0.000183
0.0062 0.0714 0.000167
0.0062 0.0716 0.000133
0.0062 0.0718 0.000150
0.0062 0.072 0.000033
0.0062 0.0722 0.000033
0.0062 0.0724 0.000200
0.0062 0.0726 0.000117
0.0062 0.0728 0.000117
0.0062 0.073 0.000100
0.0062 0.0732 0.000083
0.0062 0.0734 0.000167
0.0062 0.0736 0.000117
0.0062 0.0738 0.000183
0.0062 0.074 0.000117
0.0062 0.0742 0.000067
0.0062 0.0744 0.000067
0.0062 0.0746 0.000033
0.0062 0.0748 0.000050
0.0062 0.075 0.000117
0.0062 0.0752 0.000050
0.0062 0.0754 0.000100
0.0062 0.0756 0.000250
0.0062 0.0758 0.001417
0.0062 0.076 0.000317
0.0062 0.0762 0.000133
0.0062 0.0764 0.000233
0.0062 0.0766 0.000200
0.0062 0.0768 0.000133
0.0062 0.077 0.000083
0.0062 0.0772 0.000200
0.0062 0.0774 0.000233
0.0062 0.0776 0.000183
0.0062 0.0778 0.000233
0.0062 0.078 0.000250
0.0062 0.0782 0.000150
0.0062 0.0784 0.000133
0.0062 0.0786 0.000100
0.0062 0.0788 0.000083
0.0062 0.079 0.000133
0.0062 0.0792 0.000167
0.0062 0.0794 0.000100
0.0062 0.0796 0.000167
0.0062 0.0798 0.000600
0.0062 0.08 0.000183
0.0062 0.0802 0.000150
0.0062 0.0804 0.000217
0.0062 0.0806 0.000150
0.0062 0.0808 0.000233
0.0062 0.081 0.000167
0.0062 0.0812 0.000133
0.0062 0.0814 0.000033
0.0062 0.0816 0.000083
0.0062 0.0818 0.000050
0.0062 0.082 0.000067
0.0062 0.0822 0.000117
0.0062 0.0824 0.000117
0.0062 0.0826 0.000100
0.0062 0.0828 0.000150
0.0062 0.083 0.000100
0.0062 0.0832 0.000083
0.0062 0.0834 0.000150
0.0062 0.0836 0.000100
0.0062 0.0838 0.000083
0.0062 0.084 0.000117
0.0062 0.0842 0.000183
0.0062 0.0844 0.000083
0.0062 0.0846 0.000133
0.0062 0.0848 0.000300
0.0062 0.085 0.001850
0.0062 0.0852 0.000383
0.0062 0.0854 0.000233
0.0062 0.0856 0.000217
0.0062 0.0858 0.000117
0.0062 0.086 0.000167
0.0062 0.0862 0.000133
0.0062 0.0864 0.000100
0.0062 0.0866 0.000167
0.0062 0.0868 0.000350
0.0062 0.087 0.000200
0.0062 0.0872 0.000050
0.0062 0.0874 0.000150
0.0062 0.0876 0.000367
0.0062 0.0878 0.001017
0.0062 0.088 0.000183
0.0062 0.0882 0.000100
0.0062 0.0884 0.000017
0.0062 0.0886 0.000133
0.0062 0.0888 0.000083
0.0062 0.089 0.000067
0.0062 0.0892 0.000033
0.0062 0.0894 0.000067
0.0062 0.0896 0.000050
0.0062 0.0898 0.000067
0.0062 0.09 0.000017
0.0062 0.0902 0.000050
0.0062 0.0904 0.000050
0.0062 0.0906 0.000033
0.0062 0.0908 0.000017
0.0062 0.091 0.000033
0.0062 0.0912 0.000033
0.0062 0.0914 0.000067
0.0062 0.0916 0.000033
0.0062 0.0918 0.000067
0.0062 0.092 0.000017
0.0062 0.0922 0.000050
0.0062 0.0924 0.000167
0.0062 0.0926 0.000033
0.0062 0.0928 0.000050
0.0062 0.093 0.000033
0.0062 0.0932 0.000033
0.0062 0.0934 0.000067
0.0062 0.0936 0.000050
0.0062 0.0938 0.000133
0.0062 0.094 0.000067
0.0062 0.0942 0.000200
0.0062 0.0944 0.000067
0.0062 0.0946 0.000067
0.0062 0.0948 0.000083
0.0062 0.095 0.000033
0.0062 0.0952 0.000033
0.0062 0.0954 0.000050
0.0062 0.0956 0.000050
0.0062 0.0958 0.000000
0.0062 0.096 0.000067
0.0062 0.0962 0.000083
0.0062 0.0964 0.000083
0.0062 0.0966 0.000050
0.0062 0.0968 0.000100
0.0062 0.097 0.000033
0.0062 0.0972 0.000000
0.0062 0.0974 0.000017
0.0062 0.0976 0.000033
0.0062 0.0978 0.000017
0.0062 0.098 0.000017
0.0062 0.0982 0.000017
0.0062 0.0984 0.000050
0.0062 0.0986 0.000000
0.0062 0.0988 0.000017
0.0062 0.099 0.000050
0.0062 0.0992 0.000567
0.0062 0.0994 0.000150
0.0062 0.0996 0.000067
0.0062 0.0998 0.000150
0.0064 0 0.002583
0.0064 0.0002 0.002483
0.0064 0.0004 0.001083
0.0064 0.0006 0.000667
0.0064 0.0008 0.001967
0.0064 0.001 0.001000
0.0064 0.0012 0.001533
0.0064 0.0014 0.001033
0.0064 0.0016 0.001150
0.0064 0.0018 0.001500
0.0064 0.002 0.001367
0.0064 0.0022 0.001283
0.0064 0.0024 0.003033
0.0064 0.0026 0.002917
0.0064 0.0028 0.001983
0.0064 0.003 0.002100
0.0064 0.0032 0.003300
0.0064 0.0034 0.002600
0.0064 0.0036 0.003700
0.0064 0.0038 0.004883
0.0064 0.004 0.003750
0.0064 0.0042 0.006383
0.0064 0.0044 0.004317
0.0064 0.0046 0.006917
0.0064 0.0048 0.006617
0.0064 0.005 0.009483
0.0064 0.0052 0.011550
0.0064 0.0054 0.014383
0.0064 0.0056 0.023550
0.0064 0.0058 0.040517
0.0064 0.006 0.082000
0.0064 0.0062 0.335850
0.0064 0.0064 0.000000
0.0064 0.0066 0.332250
0.0064 0.0068 0.080750
0.0064 0.007 0.037550
0.0064 0.0072 0.017583
0.0064 0.0074 0.013333
0.0064 0.0076 0.010633
0.0064 0.0078 0.011850
0.0064 0.008 0.007633
0.0064 0.0082 0.005233
0.0064 0.0084 0.008267
0.0064 0.0086 0.008617
0.0064 0.0088 0.002967
0.0064 0.009 0.003783
0.0064 0.0092 0.005083
0.0064 0.0094 0.003183
0.0064 0.0096 0.003983
0.0064 0.0098 0.002883
0.0064 0.01 0.003817
0.0064 0.0102 0.002417
0.0064 0.0104 0.003100
0.0064 0.0106 0.004750
0.0064 0.0108 0.005083
0.0064 0.011 0.001717
0.0064 0.0112 0.002350
0.0064 0.0114 0.002900
0.0064 0.0116 0.001883
0.0064 0.0118 0.001450
0.0064 0.012 0.001583
0.0064 0.0122 0.001000
0.0064 0.0124 0.001967
0.0064 0.0126 0.002333
0.0064 0.0128 0.002183
0.0064 0.013 0.001983
0.0064 0.0132 0.000833
0.0064 0.0134 0.001617
0.0064 0.0136 0.000817
0.0064 0.0138 0.000950
0.0064 0.014 0.000767
0.0064 0.0142 0.001150
0.0064 0.0144 0.001667
0.0064 0.0146 0.002667
0.0064 0.0148 0.001717
0.0064 0.015 0.000733
0.0064 0.0152 0.001150
0.0064 0.0154 0.001533
0.0064 0.0156 0.001000
0.0064 0.0158 0.002250
0.0064 0.016 0.000967
0.0064 0.0162 0.000783
0.0064 0.0164 0.000433
0.0064 0.0166 0.000633
0.0064 0.0168 0.001017
0.0064 0.017 0.001483
0.0064 0.0172 0.001050
0.0064 0.0174 0.000533
0.0064 0.0176 0.000150
0.0064 0.0178 0.000283
0.0064 0.018 0.000383
0.0064 0.0182 0.000200
0.0064 0.0184 0.000133
0.0064 0.0186 0.000350
0.0064 0.0188 0.000683
0.0064 0.019 0.000317
0.0064 0.0192 0.000233
0.0064 0.0194 0.000350
0.0064 0.0196 0.000517
0.0064 0.0198 0.000700
0.0064 0.02 0.001600
0.0064 0.0202 0.000850
0.0064 0.0204 0.000517
0.0064 0.0206 0.000683
0.0064 0.0208 0.000333
0.0064 0.021 0.001017
0.0064 0.0212 0.000267
0.0064 0.0214 0.000150
0.0064 0.0216 0.000150
0.0064 0.0218 0.000100
0.0064 0.022 0.000167
0.0064 0.0222 0.000333
0.0064 0.0224 0.000383
0.0064 0.0226 0.000483
0.0064 0.0228 0.000217
0.0064 0.023 0.000167
0.0064 0.0232 0.000200
0.0064 0.0234 0.000283
0.0064 0.0236 0.000133
0.0064 0.0238 0.000067
0.0064 0.024 0.000100
0.0064 0.0242 0.000133
0.0064 0.0244 0.000333
0.0064 0.0246 0.000683
0.0064 0.0248 0.000183
0.0064 0.025 0.000150
0.0064 0.0252 0.000367
0.0064 0.0254 0.000200
0.0064 0.0256 0.000250
0.0064 0.0258 0.000233
0.0064 0.026 0.000083
0.0064 0.0262 0.000117
0.0064 0.0264 0.000167
0.0064 0.0266 0.000200
0.0064 0.0268 0.000267
0.0064 0.027 0.000517
0.0064 0.0272 0.001133
0.0064 0.0274 0.001200
0.0064 0.0276 0.000200
0.0064 0.0278 0.000383
0.0064 0.028 0.000367
0.0064 0.0282 0.000150
0.0064 0.0284 0.000133
0.0064 0.0286 0.000300
0.0064 0.0288 0.000350
0.0064 0.029 0.001183
0.0064 0.0292 0.000317
0.0064 0.0294 0.000300
0.0064 0.0296 0.000283
0.0064 0.0298 0.001133
0.0064 0.03 0.000250
0.0064 0.0302 0.000200
0.0064 0.0304 0.000150
0.0064 0.0306 0.001133
0.0064 0.0308 0.000450
0.0064 0.031 0.001383
0.0064 0.0312 0.000450
0.0064 0.0314 0.000283
0.0064 0.0316 0.000250
0.0064 0.0318 0.000300
0.0064 0.032 0.000633
0.0064 0.0322 0.000283
0.0064 0.0324 0.000917
0.0064 0.0326 0.000267
0.0064 0.0328 0.000133
0.0064 0.033 0.000083
0.0064 0.0332 0.000167
0.0064 0.0334 0.000467
0.0064 0.0336 0.000217
0.0064 0.0338 0.000133
0.0064 0.034 0.000133
0.0064 0.0342 0.000117
0.0064 0.0344 0.000067
0.0064 0.0346 0.000100
0.0064 0.0348 0.000183
0.0064 0.035 0.000100
0.0064 0.0352 0.000067
0.0064 0.0354 0.000183
0.0064 0.0356 0.000133
0.0064 0.0358 0.000233
0.0064 0.036 0.000167
0.0064 0.0362 0.000100
0.0064 0.0364 0.000183
0.0064 0.0366 0.000133
0.0064 0.0368 0.000233
0.0064 0.037 0.000133
0.0064 0.0372 0.000167
0.0064 0.0374 0.000350
0.0064 0.0376 0.000417
0.0064 0.0378 0.000500
0.0064 0.038 0.000167
0.0064 0.0382 0.000217
0.0064 0.0384 0.000133
0.0064 0.0386 0.000117
0.0064 0.0388 0.000267
0.0064 0.039 0.000800
0.0064 0.0392 0.000417
0.0064 0.0394 0.000500
0.0064 0.0396 0.000233
0.0064 0.0398 0.000417
0.0064 0.04 0.000267
0.0064 0.0402 0.000233
0.0064 0.0404 0.000283
0.0064 0.0406 0.000233
0.0064 0.0408 0.000200
0.0064 0.041 0.000350
0.0064 0.0412 0.000117
0.0064 0.0414 0.000117
0.0064 0.0416 0.000200
0.0064 0.0418 0.000217
0.0064 0.042 0.000217
0.0064 0.0422 0.000117
0.0064 0.0424 0.000133
0.0064 0.0426 0.000100
0.0064 0.0428 0.000117
0.0064 0.043 0.000150
0.0064 0.0432 0.000150
0.0064 0.0434 0.000167
0.0064 0.0436 0.000100
0.0064 0.0438 0.000267
0.0064 0.044 0.000717
0.0064 0.0442 0.000367
0.0064 0.0444 0.000117
0.0064 0.0446 0.000900
0.0064 0.0448 0.000283
0.0064 0.045 0.000200
0.0064 0.0452 0.000150
0.0064 0.0454 0.000100
0.0064 0.0456 0.000133
0.0064 0.0458 0.000233
0.0064 0.046 0.000167
0.0064 0.0462 0.000283
0.0064 0.0464 0.000200
0.0064 0.0466 0.000683
0.0064 0.0468 0.000217
0.0064 0.047 0.000117
0.0064 0.0472 0.000217
0.0064 0.0474 0.000200
0.0064 0.0476 0.000233
0.0064 0.0478 0.000200
0.0064 0.048 0.000283
0.0064 0.0482 0.000100
0.0064 0.0484 0.000117
0.0064 0.0486 0.000067
0.0064 0.0488 0.000167
0.0064 0.049 0.000300
0.0064 0.0492 0.000133
0.0064 0.0494 0.000117
0.0064 0.0496 0.000283
0.0064 0.0498 0.000183
0.0064 0.05 0.000217
0.0064 0.0502 0.000100
0.0064 0.0504 0.000050
0.0064 0.0506 0.000033
0.0064 0.0508 0.000200
0.0064 0.051 0.000117
0.0064 0.0512 0.000850
0.0064 0.0514 0.000250
0.0064 0.0516 0.000250
0.0064 0.0518 0.000083
0.0064 0.052 0.000283
0.0064 0.0522 0.000217
0.0064 0.0524 0.000967
0.0064 0.0526 0.000800
0.0064 0.0528 0.000150
0.0064 0.053 0.000100
0.0064 0.0532 0.000133
0.0064 0.0534 0.000083
0.0064 0.0536 0.000117
0.0064 0.0538 0.000133
0.0064 0.054 0.000133
0.0064 0.0542 0.000167
0.0064 0.0544 0.000250
0.0064 0.0546 0.001283
0.0064 0.0548 0.000333
0.0064 0.055 0.000133
0.0064 0.0552 0.000133
0.0064 0.0554 0.000150
0.0064 0.0556 0.000250
0.0064 0.0558 0.000267
0.0064 0.056 0.000383
0.0064 0.0562 0.000683
0.0064 0.0564 0.000250
0.0064 0.0566 0.000233
0.0064 0.0568 0.000150
0.0064 0.057 0.000233
0.0064 0.0572 0.000200
0.0064 0.0574 0.000183
0.0064 0.0576 0.000183
0.0064 0.0578 0.000117
0.0064 0.058 0.000150
0.0064 0.0582 0.000183
0.0064 0.0584 0.000117
0.0064 0.0586 0.000133
0.0064 0.0588 0.000367
0.0064 0.059 0.000083
0.0064 0.0592 0.000133
0.0064 0.0594 0.000250
0.0064 0.0596 0.000200
0.0064 0.0598 0.000233
0.0064 0.06 0.000250
0.0064 0.0602 0.000183
0.0064 0.0604 0.000100
0.0064 0.0606 0.000317
0.0064 0.0608 0.000300
0.0064 0.061 0.000450
0.0064 0.0612 0.000217
0.0064 0.0614 0.000217
0.0064 0.0616 0.000133
0.0064 0.0618 0.000167
0.0064 0.062 0.000133
0.0064 0.0622 0.000183
0.0064 0.0624 0.000150
0.0064 0.0626 0.000200
0.0064 0.0628 0.000200
0.0064 0.063 0.000100
0.0064 0.0632 0.000100
0.0064 0.0634 0.000133
0.0064 0.0636 0.000233
0.0064 0.0638 0.000267
0.0064 0.064 0.000250
0.0064 0.0642 0.000167
0.0064 0.0644 0.000033
0.0064 0.0646 0.000100
0.0064 0.0648 0.000100
0.0064 0.065 0.000117
0.0064 0.0652 0.000417
0.0064 0.0654 0.000333
0.0064 0.0656 0.000217
0.0064 0.0658 0.000867
0.0064 0.066 0.000500
0.0064 0.0662 0.000133
0.0064 0.0664 0.000133
0.0064 0.0666 0.000167
0.0064 0.0668 0.000217
0.0064 0.067 0.000700
0.0064 0.0672 0.000233
0.0064 0.0674 0.000167
0.0064 0.0676 0.000250
0.0064 0.0678 0.000100
0.0064 0.068 0.000050
0.0064 0.0682 0.000117
0.0064 0.0684 0.000083
0.0064 0.0686 0.000100
0.0064 0.0688 0.000100
0.0064 0.069 0.000083
0.0064 0.0692 0.000067
0.0064 0.0694 0.000067
0.0064 0.0696 0.000067
0.0064 0.0698 0.000117
0.0064 0.07 0.000183
0.0064 0.0702 0.000067
0.0064 0.0704 0.000067
0.0064 0.0706 0.000100
0.0064 0.0708 0.000133
0.0064 0.071 0.000150
0.0064 0.0712 0.000117
0.0064 0.0714 0.000117
0.0064 0.0716 0.000100
0.0064 0.0718 0.000100
0.0064 0.072 0.000167
0.0064 0.0722 0.000133
0.0064 0.0724 0.000250
0.0064 0.0726 0.000050
0.0064 0.0728 0.000050
0.0064 0.073 0.000017
0.0064 0.0732 0.000050
0.0064 0.0734 0.000200
0.0064 0.0736 0.000483
0.0064 0.0738 0.000300
0.0064 0.074 0.000133
0.0064 0.0742 0.000100
0.0064 0.0744 0.000133
0.0064 0.0746 0.000100
0.0064 0.0748 0.000133
0.0064 0.075 0.000050
0.0064 0.0752 0.000150
0.0064 0.0754 0.000217
0.0064 0.0756 0.000233
0.0064 0.0758 0.000583
0.0064 0.076 0.000333
0.0064 0.0762 0.000283
0.0064 0.0764 0.000250
0.0064 0.0766 0.000300
0.0064 0.0768 0.000083
0.0064 0.077 0.000083
0.0064 0.0772 0.000067
0.0064 0.0774 0.000200
0.0064 0.0776 0.000083
0.0064 0.0778 0.000083
0.0064 0.078 0.000200
0.0064 0.0782 0.000117
0.0064 0.0784 0.000117
0.0064 0.0786 0.000033
0.0064 0.0788 0.000083
0.0064 0.079 0.000083
0.0064 0.0792 0.000133
0.0064 0.0794 0.000067
0.0064 0.0796 0.000033
0.0064 0.0798 0.000267
0.0064 0.08 0.000283
0.0064 0.0802 0.000167
0.0064 0.0804 0.000133
0.0064 0.0806 0.000100
0.0064 0.0808 0.000217
0.0064 0.081 0.000100
0.0064 0.0812 0.000150
0.0064 0.0814 0.000050
0.0064 0.0816 0.000033
0.0064 0.0818 0.000050
0.0064 0.082 0.000067
0.0064 0.0822 0.000100
0.0064 0.0824 0.000167
0.0064 0.0826 0.000117
0.0064 0.0828 0.000117
0.0064 0.083 0.000100
0.0064 0.0832 0.000067
0.0064 0.0834 0.000083
0.0064 0.0836 0.000200
0.0064 0.0838 0.000583
0.0064 0.084 0.000150
0.0064 0.0842 0.000100
0.0064 0.0844 0.000067
0.0064 0.0846 0.000150
0.0064 0.0848 0.000133
0.0064 0.085 0.000267
0.0064 0.0852 0.000083
0.0064 0.0854 0.000067
0.0064 0.0856 0.000433
0.0064 0.0858 0.000300
0.0064 0.086 0.000150
0.0064 0.0862 0.000100
0.0064 0.0864 0.000050
0.0064 0.0866 0.000100
0.0064 0.0868 0.000267
0.0064 0.087 0.000200
0.0064 0.0872 0.000133
0.0064 0.0874 0.000083
0.0064 0.0876 0.000267
0.0064 0.0878 0.000367
0.0064 0.088 0.000150
0.0064 0.0882 0.000133
0.0064 0.0884 0.000083
0.0064 0.0886 0.000050
0.0064 0.0888 0.000083
0.0064 0.089 0.000083
0.0064 0.0892 0.000067
0.0064 0.0894 0.000067
0.0064 0.0896 0.000033
0.0064 0.0898 0.000033
0.0064 0.09 0.000067
0.0064 0.0902 0.000033
0.0064 0.0904 0.000017
0.0064 0.0906 0.000017
0.0064 0.0908 0.000100
0.0064 0.091 0.000067
0.0064 0.0912 0.000033
0.0064 0.0914 0.000033
0.0064 0.0916 0.000000
0.0064 0.0918 0.000033
0.0064 0.092 0.000067
0.0064 0.0922 0.000050
0.0064 0.0924 0.000250
0.0064 0.0926 0.000083
0.0064 0.0928 0.000067
0.0064 0.093 0.000033
0.0064 0.0932 0.000050
0.0064 0.0934 0.000100
0.0064 0.0936 0.000017
0.0064 0.0938 0.000083
0.0064 0.094 0.000117
0.0064 0.0942 0.000783
0.0064 0.0944 0.000117
0.0064 0.0946 0.000033
0.0064 0.0948 0.000283
0.0064 0.095 0.000283
0.0064 0.0952 0.000067
0.0064 0.0954 0.000067
0.0064 0.0956 0.000050
0.0064 0.0958 0.000033
0.0064 0.096 0.000050
0.0064 0.0962 0.000033
0.0064 0.0964 0.000050
0.0064 0.0966 0.000117
0.0064 0.0968 0.000100
0.0064 0.097 0.000133
0.0064 0.0972 0.000033
0.0064 0.0974 0.000100
0.0064 0.0976 0.000017
0.0064 0.0978 0.000017
0.0064 0.098 0.000017
0.0064 0.0982 0.000017
0.0064 0.0984 0.000000
0.0064 0.0986 0.000000
0.0064 0.0988 0.000050
0.0064 0.099 0.000017
0.0064 0.0992 0.000050
0.0064 0.0994 0.000033
0.0064 0.0996 0.000050
0.0064 0.0998 0.000100
0.0066 0 0.002583
0.0066 0.0002 0.000767
0.0066 0.0004 0.000833
0.0066 0.0006 0.000650
0.0066 0.0008 0.002083
0.0066 0.001 0.001367
0.0066 0.0012 0.001683
0.0066 0.0014 0.000783
0.0066 0.0016 0.002250
0.0066 0.0018 0.002550
0.0066 0.002 0.001817
0.0066 0.0022 0.001817
0.0066 0.0024 0.003317
0.0066 0.0026 0.001567
0.0066 0.0028 0.001933
0.0066 0.003 0.004000
0.0066 0.0032 0.003317
0.0066 0.0034 0.002550
0.0066 0.0036 0.004350
0.0066 0.0038 0.005850
0.0066 0.004 0.005200
0.0066 0.0042 0.005950
0.0066 0.0044 0.007483
0.0066 0.0046 0.005450
0.0066 0.0048 0.004700
0.0066 0.005 0.008100
0.0066 0.0052 0.008017
0.0066 0.0054 0.010083
0.0066 0.0056 0.014883
0.0066 0.0058 0.030250
0.0066 0.006 0.038067
0.0066 0.0062 0.072067
0.0066 0.0064 0.332250
0.0066 0.0066 0.000000
0.0066 0.0068 0.336833
0.0066 0.007 0.080283
0.0066 0.0072 0.032817
0.0066 0.0074 0.017817
0.0066 0.0076 0.014433
0.0066 0.0078 0.011817
0.0066 0.008 0.007200
0.0066 0.0082 0.006183
0.0066 0.0084 0.014600
0.0066 0.0086 0.010667
0.0066 0.0088 0.005100
0.0066 0.009 0.004367
0.0066 0.0092 0.005767
0.0066 0.0094 0.004550
0.0066 0.0096 0.003217
0.0066 0.0098 0.003683
0.0066 0.01 0.002500
0.0066 0.0102 0.003433
0.0066 0.0104 0.004217
0.0066 0.0106 0.003233
0.0066 0.0108 0.001733
0.0066 0.011 0.001383
0.0066 0.0112 0.001233
0.0066 0.0114 0.001700
0.0066 0.0116 0.002667
0.0066 0.0118 0.001550
0.0066 0.012 0.001867
0.0066 0.0122 0.002483
0.0066 0.0124 0.001967
0.0066 0.0126 0.001467
0.0066 0.0128 0.001067
0.0066 0.013 0.002550
0.0066 0.0132 0.000833
0.0066 0.0134 0.001167
0.0066 0.0136 0.000817
0.0066 0.0138 0.001367
0.0066 0.014 0.002333
0.0066 0.0142 0.001050
0.0066 0.0144 0.001250
0.0066 0.0146 0.001700
0.0066 0.0148 0.001633
0.0066 0.015 0.001017
0.0066 0.0152 0.002150
0.0066 0.0154 0.000683
0.0066 0.0156 0.000533
0.0066 0.0158 0.001383
0.0066 0.016 0.000700
0.0066 0.0162 0.000983
0.0066 0.0164 0.000483
0.0066 0.0166 0.000933
0.0066 0.0168 0.001183
0.0066 0.017 0.001367
0.0066 0.0172 0.000683
0.0066 0.0174 0.000583
0.0066 0.0176 0.000300
0.0066 0.0178 0.000233
0.0066 0.018 0.000750
0.0066 0.0182 0.000383
0.0066 0.0184 0.000367
0.0066 0.0186 0.000283
0.0066 0.0188 0.000367
0.0066 0.019 0.000267
0.0066 0.0192 0.000483
0.0066 0.0194 0.000983
0.0066 0.0196 0.000867
0.0066 0.0198 0.001017
0.0066 0.02 0.000767
0.0066 0.0202 0.000433
0.0066 0.0204 0.000317
0.0066 0.0206 0.000317
0.0066 0.0208 0.000267
0.0066 0.021 0.000317
0.0066 0.0212 0.000233
0.0066 0.0214 0.000200
0.0066 0.0216 0.000133
0.0066 0.0218 0.000100
0.0066 0.022 0.000083
0.0066 0.0222 0.000167
0.0066 0.0224 0.000183
0.0066 0.0226 0.000267
0.0066 0.0228 0.000267
0.0066 0.023 0.000217
0.0066 0.0232 0.000167
0.0066 0.0234 0.000350
0.0066 0.0236 0.000200
0.0066 0.0238 0.000100
0.0066 0.024 0.000100
0.0066 0.0242 0.000200
0.0066 0.0244 0.000150
0.0066 0.0246 0.000300
0.0066 0.0248 0.000183
0.0066 0.025 0.000133
0.0066 0.0252 0.000233
0.0066 0.0254 0.000083
0.0066 0.0256 0.000100
0.0066 0.0258 0.000167
0.0066 0.026 0.000083
0.0066 0.0262 0.000217
0.0066 0.0264 0.000667
0.0066 0.0266 0.000450
0.0066 0.0268 0.000250
0.0066 0.027 0.000483
0.0066 0.0272 0.001183
0.0066 0.0274 0.000400
0.0066 0.0276 0.000150
0.0066 0.0278 0.000367
0.0066 0.028 0.001700
0.0066 0.0282 0.000533
0.0066 0.0284 0.000283
0.0066 0.0286 0.000217
0.0066 0.0288 0.000233
0.0066 0.029 0.000300
0.0066 0.0292 0.000233
0.0066 0.0294 0.000283
0.0066 0.0296 0.000250
0.0066 0.0298 0.000250
0.0066 0.03 0.000317
0.0066 0.0302 0.000100
0.0066 0.0304 0.000300
0.0066 0.0306 0.001050
0.0066 0.0308 0.000483
0.0066 0.031 0.000800
0.0066 0.0312 0.000367
0.0066 0.0314 0.000183
0.0066 0.0316 0.000067
0.0066 0.0318 0.000100
0.0066 0.032 0.000167
0.0066 0.0322 0.000233
0.0066 0.0324 0.000333
0.0066 0.0326 0.000117
0.0066 0.0328 0.000100
0.0066 0.033 0.000133
0.0066 0.0332 0.000217
0.0066 0.0334 0.000117
0.0066 0.0336 0.000117
0.0066 0.0338 0.000117
0.0066 0.034 0.000083
0.0066 0.0342 0.000117
0.0066 0.0344 0.000133
0.0066 0.0346 0.000067
0.0066 0.0348 0.000100
0.0066 0.035 0.000200
0.0066 0.0352 0.000117
0.0066 0.0354 0.000433
0.0066 0.0356 0.000467
0.0066 0.0358 0.000417
0.0066 0.036 0.000150
0.0066 0.0362 0.000167
0.0066 0.0364 0.000200
0.0066 0.0366 0.000117
0.0066 0.0368 0.000167
0.0066 0.037 0.000233
0.0066 0.0372 0.000233
0.0066 0.0374 0.000317
0.0066 0.0376 0.001183
0.0066 0.0378 0.001200
0.0066 0.038 0.000183
0.0066 0.0382 0.000117
0.0066 0.0384 0.000133
0.0066 0.0386 0.000183
0.0066 0.0388 0.000167
0.0066 0.039 0.000350
0.0066 0.0392 0.000283
0.0066 0.0394 0.000367
0.0066 0.0396 0.000333
0.0066 0.0398 0.000867
0.0066 0.04 0.000200
0.0066 0.0402 0.000217
0.0066 0.0404 0.000183
0.0066 0.0406 0.000150
0.0066 0.0408 0.000050
0.0066 0.041 0.000083
0.0066 0.0412 0.000083
0.0066 0.0414 0.000083
0.0066 0.0416 0.000917
0.0066 0.0418 0.000317
0.0066 0.042 0.000067
0.0066 0.0422 0.000033
0.0066 0.0424 0.000083
0.0066 0.0426 0.000117
0.0066 0.0428 0.000083
0.0066 0.043 0.000117
0.0066 0.0432 0.000100
0.0066 0.0434 0.000067
0.0066 0.0436 0.000183
0.0066 0.0438 0.000233
0.0066 0.044 0.000367
0.0066 0.0442 0.000117
0.0066 0.0444 0.000150
0.0066 0.0446 0.000400
0.0066 0.0448 0.000250
0.0066 0.045 0.000033
0.0066 0.0452 0.000167
0.0066 0.0454 0.000050
0.0066 0.0456 0.000117
0.0066 0.0458 0.000183
0.0066 0.046 0.000200
0.0066 0.0462 0.000167
0.0066 0.0464 0.000250
0.0066 0.0466 0.000150
0.0066 0.0468 0.000117
0.0066 0.047 0.000067
0.0066 0.0472 0.000183
0.0066 0.0474 0.000183
0.0066 0.0476 0.000217
0.0066 0.0478 0.000550
0.0066 0.048 0.000183
0.0066 0.0482 0.000067
0.0066 0.0484 0.000050
0.0066 0.0486 0.000067
0.0066 0.0488 0.000167
0.0066 0.049 0.001117
0.0066 0.0492 0.000333
0.0066 0.0494 0.000117
0.0066 0.0496 0.000300
0.0066 0.0498 0.000217
0.0066 0.05 0.000133
0.0066 0.0502 0.000083
0.0066 0.0504 0.000100
0.0066 0.0506 0.000133
0.0066 0.0508 0.000117
0.0066 0.051 0.000100
0.0066 0.0512 0.000017
0.0066 0.0514 0.000167
0.0066 0.0516 0.000333
0.0066 0.0518 0.000333
0.0066 0.052 0.000417
0.0066 0.0522 0.000367
0.0066 0.0524 0.000200
0.0066 0.0526 0.000267
0.0066 0.0528 0.000167
0.0066 0.053 0.000083
0.0066 0.0532 0.000033
0.0066 0.0534 0.000100
0.0066 0.0536 0.000183
0.0066 0.0538 0.000067
0.0066 0.054 0.000150
0.0066 0.0542 0.000067
0.0066 0.0544 0.000100
0.0066 0.0546 0.000183
0.0066 0.0548 0.000167
0.0066 0.055 0.000133
0.0066 0.0552 0.000250
0.0066 0.0554 0.000783
0.0066 0.0556 0.000317
0.0066 0.0558 0.000267
0.0066 0.056 0.000400
0.0066 0.0562 0.000300
0.0066 0.0564 0.000083
0.0066 0.0566 0.000350
0.0066 0.0568 0.000617
0.0066 0.057 0.000100
0.0066 0.0572 0.000150
0.0066 0.0574 0.000183
0.0066 0.0576 0.000117
0.0066 0.0578 0.000183
0.0066 0.058 0.000183
0.0066 0.0582 0.000133
0.0066 0.0584 0.000083
0.0066 0.0586 0.000167
0.0066 0.0588 0.000250
0.0066 0.059 0.000067
0.0066 0.0592 0.000200
0.0066 0.0594 0.000317
0.0066 0.0596 0.000200
0.0066 0.0598 0.000167
0.0066 0.06 0.000233
0.0066 0.0602 0.000167
0.0066 0.0604 0.000250
0.0066 0.0606 0.000583
0.0066 0.0608 0.000183
0.0066 0.061 0.000167
0.0066 0.0612 0.000133
0.0066 0.0614 0.000167
0.0066 0.0616 0.000200
0.0066 0.0618 0.000183
0.0066 0.062 0.000150
0.0066 0.0622 0.000117
0.0066 0.0624 0.000100
0.0066 0.0626 0.000100
0.0066 0.0628 0.000133
0.0066 0.063 0.000050
0.0066 0.0632 0.000083
0.0066 0.0634 0.000050
0.0066 0.0636 0.000217
0.0066 0.0638 0.000650
0.0066 0.064 0.000317
0.0066 0.0642 0.000150
0.0066 0.0644 0.000067
0.0066 0.0646 0.000033
0.0066 0.0648 0.000117
0.0066 0.065 0.000100
0.0066 0.0652 0.000150
0.0066 0.0654 0.000200
0.0066 0.0656 0.000450
0.0066 0.0658 0.001217
0.0066 0.066 0.000317
0.0066 0.0662 0.000183
0.0066 0.0664 0.000083
0.0066 0.0666 0.000250
0.0066 0.0668 0.000100
0.0066 0.067 0.000233
0.0066 0.0672 0.000150
0.0066 0.0674 0.000217
0.0066 0.0676 0.000300
0.0066 0.0678 0.000200
0.0066 0.068 0.000167
0.0066 0.0682 0.000150
0.0066 0.0684 0.000083
0.0066 0.0686 0.000117
0.0066 0.0688 0.000217
0.0066 0.069 0.000183
0.0066 0.0692 0.000117
0.0066 0.0694 0.000117
0.0066 0.0696 0.000067
0.0066 0.0698 0.000050
0.0066 0.07 0.000067
0.0066 0.0702 0.000133
0.0066 0.0704 0.000083
0.0066 0.0706 0.000033
0.0066 0.0708 0.000083
0.0066 0.071 0.000083
0.0066 0.0712 0.000167
0.0066 0.0714 0.000550
0.0066 0.0716 0.000117
0.0066 0.0718 0.000100
0.0066 0.072 0.000083
0.0066 0.0722 0.000117
0.0066 0.0724 0.000133
0.0066 0.0726 0.000033
0.0066 0.0728 0.000050
0.0066 0.073 0.000100
0.0066 0.0732 0.000083
0.0066 0.0734 0.000083
0.0066 0.0736 0.000167
0.0066 0.0738 0.000100
0.0066 0.074 0.000150
0.0066 0.0742 0.000117
0.0066 0.0744 0.000217
0.0066 0.0746 0.000933
0.0066 0.0748 0.000250
0.0066 0.075 0.000083
0.0066 0.0752 0.000150
0.0066 0.0754 0.000183
0.0066 0.0756 0.000300
0.0066 0.0758 0.001517
0.0066 0.076 0.000317
0.0066 0.0762 0.000767
0.0066 0.0764 0.000233
0.0066 0.0766 0.000150
0.0066 0.0768 0.000150
0.0066 0.077 0.000083
0.0066 0.0772 0.000083
0.0066 0.0774 0.000150
0.0066 0.0776 0.000050
0.0066 0.0778 0.000100
0.0066 0.078 0.000083
0.0066 0.0782 0.000017
0.0066 0.0784 0.000050
0.0066 0.0786 0.000150
0.0066 0.0788 0.000083
0.0066 0.079 0.000017
0.0066 0.0792 0.000017
0.0066 0.0794 0.000083
0.0066 0.0796 0.000050
0.0066 0.0798 0.000133
0.0066 0.08 0.000133
0.0066 0.0802 0.000083
0.0066 0.0804 0.000100
0.0066 0.0806 0.000283
0.0066 0.0808 0.001417
0.0066 0.081 0.000200
0.0066 0.0812 0.000133
0.0066 0.0814 0.000100
0.0066 0.0816 0.000083
0.0066 0.0818 0.000117
0.0066 0.082 0.000050
0.0066 0.0822 0.000067
0.0066 0.0824 0.000217
0.0066 0.0826 0.000200
0.0066 0.0828 0.000133
0.0066 0.083 0.000117
0.0066 0.0832 0.000033
0.0066 0.0834 0.000017
0.0066 0.0836 0.000083
0.0066 0.0838 0.000117
0.0066 0.084 0.000117
0.0066 0.0842 0.000083
0.0066 0.0844 0.000083
0.0066 0.0846 0.000083
0.0066 0.0848 0.000133
0.0066 0.085 0.000133
0.0066 0.0852 0.000117
0.0066 0.0854 0.000200
0.0066 0.0856 0.001283
0.0066 0.0858 0.000233
0.0066 0.086 0.000117
0.0066 0.0862 0.000217
0.0066 0.0864 0.000067
0.0066 0.0866 0.000067
0.0066 0.0868 0.000050
0.0066 0.087 0.000117
0.0066 0.0872 0.000100
0.0066 0.0874 0.000167
0.0066 0.0876 0.000700
0.0066 0.0878 0.000250
0.0066 0.088 0.000117
0.0066 0.0882 0.000117
0.0066 0.0884 0.000100
0.0066 0.0886 0.000067
0.0066 0.0888 0.000083
0.0066 0.089 0.000050
0.0066 0.0892 0.000067
0.0066 0.0894 0.000067
0.0066 0.0896 0.000050
0.0066 0.0898 0.000033
0.0066 0.09 0.000050
0.0066 0.0902 0.000000
0.0066 0.0904 0.000017
0.0066 0.0906 0.000033
0.0066 0.0908 0.000067
0.0066 0.091 0.000017
0.0066 0.0912 0.000017
0.0066 0.0914 0.000050
0.0066 0.0916 0.000017
0.0066 0.0918 0.000017
0.0066 0.092 0.000083
0.0066 0.0922 0.000100
0.0066 0.0924 0.000050
0.0066 0.0926 0.000033
0.0066 0.0928 0.000033
0.0066 0.093 0.000033
0.0066 0.0932 0.000100
0.0066 0.0934 0.000067
0.0066 0.0936 0.000050
0.0066 0.0938 0.000050
0.0066 0.094 0.000067
0.0066 0.0942 0.000133
0.0066 0.0944 0.000083
0.0066 0.0946 0.000050
0.0066 0.0948 0.000333
0.0066 0.095 0.000283
0.0066 0.0952 0.000017
0.0066 0.0954 0.000017
0.0066 0.0956 0.000017
0.0066 0.0958 0.000033
0.0066 0.096 0.000117
0.0066 0.0962 0.000117
0.0066 0.0964 0.000083
0.0066 0.0966 0.000050
0.0066 0.0968 0.000283
0.0066 0.097 0.000733
0.0066 0.0972 0.000100
0.0066 0.0974 0.000017
0.0066 0.0976 0.000000
0.0066 0.0978 0.000017
0.0066 0.098 0.000017
0.0066 0.0982 0.000017
0.0066 0.0984 0.000017
0.0066 0.0986 0.000050
0.0066 0.0988 0.000017
0.0066 0.099 0.000000
0.0066 0.0992 0.000017
0.0066 0.0994 0.000100
0.0066 0.0996 0.000117
0.0066 0.0998 0.000100
0.0068 0 0.002450
0.0068 0.0002 0.000933
0.0068 0.0004 0.002883
0.0068 0.0006 0.001267
0.0068 0.0008 0.002500
0.0068 0.001 0.002500
0.0068 0.0012 0.002233
0.0068 0.0014 0.001317
0.0068 0.0016 0.001333
0.0068 0.0018 0.001233
0.0068 0.002 0.002083
0.0068 0.0022 0.002050
0.0068 0.0024 0.001450
0.0068 0.0026 0.001133
0.0068 0.0028 0.003467
0.0068 0.003 0.005267
0.0068 0.0032 0.002150
0.0068 0.0034 0.003967
0.0068 0.0036 0.004417
0.0068 0.0038 0.005133
0.0068 0.004 0.004750
0.0068 0.0042 0.005100
0.0068 0.0044 0.002883
0.0068 0.0046 0.004650
0.0068 0.0048 0.004900
0.0068 0.005 0.005683
0.0068 0.0052 0.011650
0.0068 0.0054 0.012883
0.0068 0.0056 0.013500
0.0068 0.0058 0.020400
0.0068 0.006 0.019000
0.0068 0.0062 0.026350
0.0068 0.0064 0.080750
0.0068 0.0066 0.336833
0.0068 0.0068 0.000000
0.0068 0.007 0.330400
0.0068 0.0072 0.061650
0.0068 0.0074 0.025350
0.0068 0.0076 0.017300
0.0068 0.0078 0.018683
0.0068 0.008 0.010267
0.0068 0.0082 0.009233
0.0068 0.0084 0.005933
0.0068 0.0086 0.008133
0.0068 0.0088 0.006000
0.0068 0.009 0.006083
0.0068 0.0092 0.006683
0.0068 0.0094 0.004733
0.0068 0.0096 0.005483
0.0068 0.0098 0.003500
0.0068 0.01 0.004417
0.0068 0.0102 0.006067
0.0068 0.0104 0.005467
0.0068 0.0106 0.005050
0.0068 0.0108 0.001467
0.0068 0.011 0.001217
0.0068 0.0112 0.001033
0.0068 0.0114 0.001900
0.0068 0.0116 0.004350
0.0068 0.0118 0.002800
0.0068 0.012 0.004167
0.0068 0.0122 0.002883
0.0068 0.0124 0.002417
0.0068 0.0126 0.002417
0.0068 0.0128 0.002550
0.0068 0.013 0.005117
0.0068 0.0132 0.001333
0.0068 0.0134 0.000933
0.0068 0.0136 0.001233
0.0068 0.0138 0.000833
0.0068 0.014 0.000717
0.0068 0.0142 0.000850
0.0068 0.0144 0.001033
0.0068 0.0146 0.001750
0.0068 0.0148 0.000883
0.0068 0.015 0.001450
0.0068 0.0152 0.002517
0.0068 0.0154 0.001000
0.0068 0.0156 0.000500
0.0068 0.0158 0.000417
0.0068 0.016 0.000567
0.0068 0.0162 0.000350
0.0068 0.0164 0.000550
0.0068 0.0166 0.000850
0.0068 0.0168 0.001517
0.0068 0.017 0.000733
0.0068 0.0172 0.000850
0.0068 0.0174 0.001267
0.0068 0.0176 0.000333
0.0068 0.0178 0.000233
0.0068 0.018 0.000400
0.0068 0.0182 0.000400
0.0068 0.0184 0.000967
0.0068 0.0186 0.000250
0.0068 0.0188 0.000350
0.0068 0.019 0.000317
0.0068 0.0192 0.000450
0.0068 0.0194 0.000317
0.0068 0.0196 0.000367
0.0068 0.0198 0.000383
0.0068 0.02 0.001717
0.0068 0.0202 0.000433
0.0068 0.0204 0.000233
0.0068 0.0206 0.000183
0.0068 0.0208 0.000217
0.0068 0.021 0.000267
0.0068 0.0212 0.000217
0.0068 0.0214 0.000383
0.0068 0.0216 0.000167
0.0068 0.0218 0.000067
0.0068 0.022 0.000133
0.0068 0.0222 0.000333
0.0068 0.0224 0.000133
0.0068 0.0226 0.000200
0.0068 0.0228 0.000333
0.0068 0.023 0.000333
0.0068 0.0232 0.000533
0.0068 0.0234 0.002000
0.0068 0.0236 0.000367
0.0068 0.0238 0.000217
0.0068 0.024 0.000250
0.0068 0.0242 0.000083
0.0068 0.0244 0.000067
0.0068 0.0246 0.000200
0.0068 0.0248 0.000283
0.0068 0.025 0.000133
0.0068 0.0252 0.000083
0.0068 0.0254 0.000217
0.0068 0.0256 0.000133
0.0068 0.0258 0.000150
0.0068 0.026 0.000100
0.0068 0.0262 0.000183
0.0068 0.0264 0.000317
0.0068 0.0266 0.000117
0.0068 0.0268 0.000167
0.0068 0.027 0.000317
0.0068 0.0272 0.000300
0.0068 0.0274 0.000233
0.0068 0.0276 0.000150
0.0068 0.0278 0.000133
0.0068 0.028 0.000350
0.0068 0.0282 0.000217
0.0068 0.0284 0.000217
0.0068 0.0286 0.001300
0.0068 0.0288 0.000317
0.0068 0.029 0.000267
0.0068 0.0292 0.000200
0.0068 0.0294 0.000267
0.0068 0.0296 0.000183
0.0068 0.0298 0.000200
0.0068 0.03 0.000300
0.0068 0.0302 0.000233
0.0068 0.0304 0.000100
0.0068 0.0306 0.000267
0.0068 0.0308 0.000500
0.0068 0.031 0.002350
0.0068 0.0312 0.000500
0.0068 0.0314 0.000183
0.0068 0.0316 0.000133
0.0068 0.0318 0.000183
0.0068 0.032 0.000200
0.0068 0.0322 0.000567
0.0068 0.0324 0.000433
0.0068 0.0326 0.000100
0.0068 0.0328 0.000167
0.0068 0.033 0.000067
0.0068 0.0332 0.000033
0.0068 0.0334 0.000100
0.0068 0.0336 0.000050
0.0068 0.0338 0.000167
0.0068 0.034 0.000200
0.0068 0.0342 0.000167
0.0068 0.0344 0.000167
0.0068 0.0346 0.000217
0.0068 0.0348 0.000150
0.0068 0.035 0.000183
0.0068 0.0352 0.000133
0.0068 0.0354 0.000767
0.0068 0.0356 0.001733
0.0068 0.0358 0.001667
0.0068 0.036 0.000433
0.0068 0.0362 0.000183
0.0068 0.0364 0.000133
0.0068 0.0366 0.000200
0.0068 0.0368 0.000183
0.0068 0.037 0.000167
0.0068 0.0372 0.000300
0.0068 0.0374 0.000383
0.0068 0.0376 0.001350
0.0068 0.0378 0.000417
0.0068 0.038 0.000200
0.0068 0.0382 0.000133
0.0068 0.0384 0.000183
0.0068 0.0386 0.000150
0.0068 0.0388 0.000283
0.0068 0.039 0.000183
0.0068 0.0392 0.000117
0.0068 0.0394 0.000233
0.0068 0.0396 0.000200
0.0068 0.0398 0.000250
0.0068 0.04 0.000117
0.0068 0.0402 0.000183
0.0068 0.0404 0.000183
0.0068 0.0406 0.000200
0.0068 0.0408 0.000117
0.0068 0.041 0.000150
0.0068 0.0412 0.000050
0.0068 0.0414 0.000067
0.0068 0.0416 0.000117
0.0068 0.0418 0.000117
0.0068 0.042 0.000067
0.0068 0.0422 0.000033
0.0068 0.0424 0.000050
0.0068 0.0426 0.000017
0.0068 0.0428 0.000050
0.0068 0.043 0.000017
0.0068 0.0432 0.000050
0.0068 0.0434 0.000067
0.0068 0.0436 0.000417
0.0068 0.0438 0.000733
0.0068 0.044 0.000350
0.0068 0.0442 0.000183
0.0068 0.0444 0.000150
0.0068 0.0446 0.000250
0.0068 0.0448 0.000133
0.0068 0.045 0.000133
0.0068 0.0452 0.000117
0.0068 0.0454 0.000100
0.0068 0.0456 0.000033
0.0068 0.0458 0.000200
0.0068 0.046 0.000133
0.0068 0.0462 0.000317
0.0068 0.0464 0.000183
0.0068 0.0466 0.000100
0.0068 0.0468 0.000100
0.0068 0.047 0.000067
0.0068 0.0472 0.000133
0.0068 0.0474 0.000100
0.0068 0.0476 0.000133
0.0068 0.0478 0.000117
0.0068 0.048 0.000100
0.0068 0.0482 0.000017
0.0068 0.0484 0.000067
0.0068 0.0486 0.000200
0.0068 0.0488 0.000183
0.0068 0.049 0.000250
0.0068 0.0492 0.000183
0.0068 0.0494 0.000150
0.0068 0.0496 0.000200
0.0068 0.0498 0.000183
0.0068 0.05 0.000167
0.0068 0.0502 0.000133
0.0068 0.0504 0.000050
0.0068 0.0506 0.000117
0.0068 0.0508 0.000050
0.0068 0.051 0.000033
0.0068 0.0512 0.000017
0.0068 0.0514 0.000133
0.0068 0.0516 0.000367
0.0068 0.0518 0.000533
0.0068 0.052 0.001417
0.0068 0.0522 0.001217
0.0068 0.0524 0.000250
0.0068 0.0526 0.000167
0.0068 0.0528 0.000200
0.0068 0.053 0.000117
0.0068 0.0532 0.000133
0.0068 0.0534 0.000067
0.0068 0.0536 0.000100
0.0068 0.0538 0.000167
0.0068 0.054 0.000100
0.0068 0.0542 0.000067
0.0068 0.0544 0.000067
0.0068 0.0546 0.000150
0.0068 0.0548 0.000167
0.0068 0.055 0.000150
0.0068 0.0552 0.000150
0.0068 0.0554 0.000133
0.0068 0.0556 0.000200
0.0068 0.0558 0.000333
0.0068 0.056 0.001083
0.0068 0.0562 0.000133
0.0068 0.0564 0.000150
0.0068 0.0566 0.000367
0.0068 0.0568 0.001567
0.0068 0.057 0.000433
0.0068 0.0572 0.000283
0.0068 0.0574 0.000917
0.0068 0.0576 0.000317
0.0068 0.0578 0.000217
0.0068 0.058 0.000150
0.0068 0.0582 0.000133
0.0068 0.0584 0.000117
0.0068 0.0586 0.000150
0.0068 0.0588 0.000100
0.0068 0.059 0.000150
0.0068 0.0592 0.000200
0.0068 0.0594 0.001150
0.0068 0.0596 0.000433
0.0068 0.0598 0.000200
0.0068 0.06 0.000150
0.0068 0.0602 0.000217
0.0068 0.0604 0.000150
0.0068 0.0606 0.000183
0.0068 0.0608 0.000217
0.0068 0.061 0.000133
0.0068 0.0612 0.000250
0.0068 0.0614 0.000167
0.0068 0.0616 0.000183
0.0068 0.0618 0.000233
0.0068 0.062 0.000267
0.0068 0.0622 0.000200
0.0068 0.0624 0.000100
0.0068 0.0626 0.000083
0.0068 0.0628 0.000133
0.0068 0.063 0.000100
0.0068 0.0632 0.000200
0.0068 0.0634 0.000217
0.0068 0.0636 0.000217
0.0068 0.0638 0.000317
0.0068 0.064 0.000150
0.0068 0.0642 0.000183
0.0068 0.0644 0.000117
0.0068 0.0646 0.000117
0.0068 0.0648 0.000050
0.0068 0.065 0.000183
0.0068 0.0652 0.000067
0.0068 0.0654 0.000267
0.0068 0.0656 0.000433
0.0068 0.0658 0.000283
0.0068 0.066 0.000133
0.0068 0.0662 0.000017
0.0068 0.0664 0.000067
0.0068 0.0666 0.000133
0.0068 0.0668 0.000217
0.0068 0.067 0.000067
0.0068 0.0672 0.000167
0.0068 0.0674 0.000317
0.0068 0.0676 0.001600
0.0068 0.0678 0.000317
0.0068 0.068 0.000150
0.0068 0.0682 0.000150
0.0068 0.0684 0.000233
0.0068 0.0686 0.000217
0.0068 0.0688 0.000250
0.0068 0.069 0.000117
0.0068 0.0692 0.000150
0.0068 0.0694 0.000117
0.0068 0.0696 0.000167
0.0068 0.0698 0.000117
0.0068 0.07 0.000083
0.0068 0.0702 0.000033
0.0068 0.0704 0.000150
0.0068 0.0706 0.000217
0.0068 0.0708 0.000117
0.0068 0.071 0.000133
0.0068 0.0712 0.000233
0.0068 0.0714 0.000233
0.0068 0.0716 0.000100
0.0068 0.0718 0.000033
0.0068 0.072 0.000050
0.0068 0.0722 0.000067
0.0068 0.0724 0.000133
0.0068 0.0726 0.000117
0.0068 0.0728 0.000033
0.0068 0.073 0.000050
0.0068 0.0732 0.000100
0.0068 0.0734 0.000283
0.0068 0.0736 0.000183
0.0068 0.0738 0.000383
0.0068 0.074 0.000283
0.0068 0.0742 0.000100
0.0068 0.0744 0.000100
0.0068 0.0746 0.000267
0.0068 0.0748 0.000133
0.0068 0.075 0.000133
0.0068 0.0752 0.000117
0.0068 0.0754 0.000167
0.0068 0.0756 0.000233
0.0068 0.0758 0.000517
0.0068 0.076 0.000167
0.0068 0.0762 0.000233
0.0068 0.0764 0.000167
0.0068 0.0766 0.000217
0.0068 0.0768 0.000117
0.0068 0.077 0.000083
0.0068 0.0772 0.000133
0.0068 0.0774 0.000150
0.0068 0.0776 0.000167
0.0068 0.0778 0.000200
0.0068 0.078 0.000233
0.0068 0.0782 0.000083
0.0068 0.0784 0.000083
0.0068 0.0786 0.000133
0.0068 0.0788 0.000133
0.0068 0.079 0.000083
0.0068 0.0792 0.000083
0.0068 0.0794 0.000117
0.0068 0.0796 0.000117
0.0068 0.0798 0.000133
0.0068 0.08 0.000050
0.0068 0.0802 0.000100
0.0068 0.0804 0.000083
0.0068 0.0806 0.000267
0.0068 0.0808 0.000350
0.0068 0.081 0.000117
0.0068 0.0812 0.000267
0.0068 0.0814 0.000133
0.0068 0.0816 0.000083
0.0068 0.0818 0.000050
0.0068 0.082 0.000067
0.0068 0.0822 0.000083
0.0068 0.0824 0.000317
0.0068 0.0826 0.001250
0.0068 0.0828 0.000300
0.0068 0.083 0.000100
0.0068 0.0832 0.000100
0.0068 0.0834 0.000067
0.0068 0.0836 0.000033
0.0068 0.0838 0.000050
0.0068 0.084 0.000150
0.0068 0.0842 0.000050
0.0068 0.0844 0.000083
0.0068 0.0846 0.000050
0.0068 0.0848 0.000033
0.0068 0.085 0.000050
0.0068 0.0852 0.000133
0.0068 0.0854 0.000083
0.0068 0.0856 0.000117
0.0068 0.0858 0.000150
0.0068 0.086 0.000117
0.0068 0.0862 0.000150
0.0068 0.0864 0.000133
0.0068 0.0866 0.000200
0.0068 0.0868 0.000117
0.0068 0.087 0.000083
0.0068 0.0872 0.000283
0.0068 0.0874 0.000750
0.0068 0.0876 0.002817
0.0068 0.0878 0.000400
0.0068 0.088 0.000100
0.0068 0.0882 0.000217
0.0068 0.0884 0.000100
0.0068 0.0886 0.000150
0.0068 0.0888 0.000067
0.0068 0.089 0.000117
0.0068 0.0892 0.000083
0.0068 0.0894 0.000033
0.0068 0.0896 0.000083
0.0068 0.0898 0.000050
0.0068 0.09 0.000033
0.0068 0.0902 0.000033
0.0068 0.0904 0.000033
0.0068 0.0906 0.000050
0.0068 0.0908 0.000050
0.0068 0.091 0.000033
0.0068 0.0912 0.000033
0.0068 0.0914 0.000017
0.0068 0.0916 0.000017
0.0068 0.0918 0.000050
0.0068 0.092 0.000050
0.0068 0.0922 0.000033
0.0068 0.0924 0.000067
0.0068 0.0926 0.000067
0.0068 0.0928 0.000033
0.0068 0.093 0.000050
0.0068 0.0932 0.000050
0.0068 0.0934 0.000067
0.0068 0.0936 0.000117
0.0068 0.0938 0.000017
0.0068 0.094 0.000000
0.0068 0.0942 0.000100
0.0068 0.0944 0.000100
0.0068 0.0946 0.000117
0.0068 0.0948 0.000217
0.0068 0.095 0.000250
0.0068 0.0952 0.000067
0.0068 0.0954 0.000083
0.0068 0.0956 0.000050
0.0068 0.0958 0.000067
0.0068 0.096 0.000150
0.0068 0.0962 0.000317
0.0068 0.0964 0.000967
0.0068 0.0966 0.000117
0.0068 0.0968 0.000100
0.0068 0.097 0.000083
0.0068 0.0972 0.000050
0.0068 0.0974 0.000050
0.0068 0.0976 0.000017
0.0068 0.0978 0.000050
0.0068 0.098 0.000050
0.0068 0.0982 0.000033
0.0068 0.0984 0.000033
0.0068 0.0986 0.000033
0.0068 0.0988 0.000017
0.0068 0.099 0.000033
0.0068 0.0992 0.000067
0.0068 0.0994 0.000050
0.0068 0.0996 0.000050
0.0068 0.0998 0.000067
0.007 0 0.001933
0.007 0.0002 0.001833
0.007 0.0004 0.001717
0.007 0.0006 0.000867
0.007 0.0008 0.001000
0.007 0.001 0.001217
0.007 0.0012 0.001667
0.007 0.0014 0.001533
0.007 0.0016 0.001083
0.007 0.0018 0.001133
0.007 0.002 0.001800
0.007 0.0022 0.001900
0.007 0.0024 0.001233
0.007 0.0026 0.001717
0.007 0.0028 0.003450
0.007 0.003 0.003267
0.007 0.0032 0.000967
0.007 0.0034 0.002433
0.007 0.0036 0.003150
0.007 0.0038 0.001650
0.007 0.004 0.003217
0.007 0.0042 0.003933
0.007 0.0044 0.003400
0.007 0.0046 0.005050
0.007 0.0048 0.003300
0.007 0.005 0.005833
0.007 0.0052 0.008683
0.007 0.0054 0.011117
0.007 0.0056 0.012550
0.007 0.0058 0.015333
0.007 0.006 0.015483
0.007 0.0062 0.021550
0.007 0.0064 0.037550
0.007 0.0066 0.080283
0.007 0.0068 0.330400
0.007 0.007 0.000000
0.007 0.0072 0.334733
0.007 0.0074 0.077250
0.007 0.0076 0.037333
0.007 0.0078 0.026150
0.007 0.008 0.021000
0.007 0.0082 0.013100
0.007 0.0084 0.006933
0.007 0.0086 0.007317
0.007 0.0088 0.007800
0.007 0.009 0.011067
0.007 0.0092 0.003700
0.007 0.0094 0.004233
0.007 0.0096 0.006350
0.007 0.0098 0.004433
0.007 0.01 0.004717
0.007 0.0102 0.004650
0.007 0.0104 0.002783
0.007 0.0106 0.002600
0.007 0.0108 0.001683
0.007 0.011 0.001067
0.007 0.0112 0.001600
0.007 0.0114 0.002800
0.007 0.0116 0.003317
0.007 0.0118 0.005767
0.007 0.012 0.003833
0.007 0.0122 0.001400
0.007 0.0124 0.002133
0.007 0.0126 0.002067
0.007 0.0128 0.001100
0.007 0.013 0.001150
0.007 0.0132 0.001283
0.007 0.0134 0.001333
0.007 0.0136 0.002667
0.007 0.0138 0.002250
0.007 0.014 0.002767
0.007 0.0142 0.002283
0.007 0.0144 0.001217
0.007 0.0146 0.001867
0.007 0.0148 0.001767
0.007 0.015 0.002750
0.007 0.0152 0.001850
0.007 0.0154 0.001483
0.007 0.0156 0.000533
0.007 0.0158 0.000917
0.007 0.016 0.000350
0.007 0.0162 0.000467
0.007 0.0164 0.001150
0.007 0.0166 0.000800
0.007 0.0168 0.000617
0.007 0.017 0.000383
0.007 0.0172 0.000783
0.007 0.0174 0.000783
0.007 0.0176 0.000200
0.007 0.0178 0.000417
0.007 0.018 0.000200
0.007 0.0182 0.000317
0.007 0.0184 0.000333
0.007 0.0186 0.000250
0.007 0.0188 0.000267
0.007 0.019 0.000500
0.007 0.0192 0.000917
0.007 0.0194 0.000500
0.007 0.0196 0.000433
0.007 0.0198 0.000917
0.007 0.02 0.000500
0.007 0.0202 0.000367
0.007 0.0204 0.000367
0.007 0.0206 0.000333
0.007 0.0208 0.000333
0.007 0.021 0.000283
0.007 0.0212 0.000450
0.007 0.0214 0.001400
0.007 0.0216 0.000317
0.007 0.0218 0.000300
0.007 0.022 0.000850
0.007 0.0222 0.000267
0.007 0.0224 0.000283
0.007 0.0226 0.000367
0.007 0.0228 0.000567
0.007 0.023 0.000350
0.007 0.0232 0.000383
0.007 0.0234 0.000283
0.007 0.0236 0.000200
0.007 0.0238 0.000117
0.007 0.024 0.000150
0.007 0.0242 0.000200
0.007 0.0244 0.000017
0.007 0.0246 0.000217
0.007 0.0248 0.000133
0.007 0.025 0.000083
0.007 0.0252 0.000050
0.007 0.0254 0.000100
0.007 0.0256 0.000050
0.007 0.0258 0.000133
0.007 0.026 0.000050
0.007 0.0262 0.000117
0.007 0.0264 0.000300
0.007 0.0266 0.000100
0.007 0.0268 0.000267
0.007 0.027 0.000250
0.007 0.0272 0.000133
0.007 0.0274 0.000333
0.007 0.0276 0.000133
0.007 0.0278 0.000167
0.007 0.028 0.000150
0.007 0.0282 0.000100
0.007 0.0284 0.000067
0.007 0.0286 0.000333
0.007 0.0288 0.000283
0.007 0.029 0.000150
0.007 0.0292 0.000150
0.007 0.0294 0.000133
0.007 0.0296 0.000183
0.007 0.0298 0.000283
0.007 0.03 0.000417
0.007 0.0302 0.000200
0.007 0.0304 0.000133
0.007 0.0306 0.000100
0.007 0.0308 0.000367
0.007 0.031 0.000450
0.007 0.0312 0.000350
0.007 0.0314 0.001000
0.007 0.0316 0.000200
0.007 0.0318 0.000150
0.007 0.032 0.000250
0.007 0.0322 0.001500
0.007 0.0324 0.001517
0.007 0.0326 0.000183
0.007 0.0328 0.000183
0.007 0.033 0.000067
0.007 0.0332 0.000050
0.007 0.0334 0.000133
0.007 0.0336 0.000067
0.007 0.0338 0.000150
0.007 0.034 0.000150
0.007 0.0342 0.000283
0.007 0.0344 0.000200
0.007 0.0346 0.000067
0.007 0.0348 0.000083
0.007 0.035 0.000233
0.007 0.0352 0.000300
0.007 0.0354 0.001500
0.007 0.0356 0.000617
0.007 0.0358 0.000433
0.007 0.036 0.000367
0.007 0.0362 0.000233
0.007 0.0364 0.000233
0.007 0.0366 0.000250
0.007 0.0368 0.000333
0.007 0.037 0.000283
0.007 0.0372 0.000183
0.007 0.0374 0.000300
0.007 0.0376 0.000350
0.007 0.0378 0.000300
0.007 0.038 0.000233
0.007 0.0382 0.000083
0.007 0.0384 0.000083
0.007 0.0386 0.000100
0.007 0.0388 0.000517
0.007 0.039 0.000167
0.007 0.0392 0.000067
0.007 0.0394 0.000050
0.007 0.0396 0.000167
0.007 0.0398 0.000300
0.007 0.04 0.000583
0.007 0.0402 0.000133
0.007 0.0404 0.000083
0.007 0.0406 0.000183
0.007 0.0408 0.000083
0.007 0.041 0.000050
0.007 0.0412 0.000033
0.007 0.0414 0.000050
0.007 0.0416 0.000100
0.007 0.0418 0.000067
0.007 0.042 0.000050
0.007 0.0422 0.000000
0.007 0.0424 0.000033
0.007 0.0426 0.000100
0.007 0.0428 0.000100
0.007 0.043 0.000117
0.007 0.0432 0.000067
0.007 0.0434 0.000067
0.007 0.0436 0.000133
0.007 0.0438 0.000167
0.007 0.044 0.000233
0.007 0.0442 0.000133
0.007 0.0444 0.000133
0.007 0.0446 0.000250
0.007 0.0448 0.000133
0.007 0.045 0.000050
0.007 0.0452 0.000050
0.007 0.0454 0.000150
0.007 0.0456 0.000017
0.007 0.0458 0.000083
0.007 0.046 0.000067
0.007 0.0462 0.000117
0.007 0.0464 0.000100
0.007 0.0466 0.000283
0.007 0.0468 0.000100
0.007 0.047 0.000067
0.007 0.0472 0.000050
0.007 0.0474 0.000050
0.007 0.0476 0.000067
0.007 0.0478 0.000133
0.007 0.048 0.000117
0.007 0.0482 0.000033
0.007 0.0484 0.000150
0.007 0.0486 0.000217
0.007 0.0488 0.000233
0.007 0.049 0.000183
0.007 0.0492 0.000233
0.007 0.0494 0.000183
0.007 0.0496 0.000217
0.007 0.0498 0.000117
0.007 0.05 0.000117
0.007 0.0502 0.000050
0.007 0.0504 0.000033
0.007 0.0506 0.000100
0.007 0.0508 0.000067
0.007 0.051 0.000050
0.007 0.0512 0.000117
0.007 0.0514 0.000050
0.007 0.0516 0.000233
0.007 0.0518 0.000700
0.007 0.052 0.000367
0.007 0.0522 0.000350
0.007 0.0524 0.000267
0.007 0.0526 0.000150
0.007 0.0528 0.000117
0.007 0.053 0.000133
0.007 0.0532 0.000200
0.007 0.0534 0.000083
0.007 0.0536 0.000217
0.007 0.0538 0.000800
0.007 0.054 0.000183
0.007 0.0542 0.000150
0.007 0.0544 0.000267
0.007 0.0546 0.000133
0.007 0.0548 0.000200
0.007 0.055 0.000083
0.007 0.0552 0.000167
0.007 0.0554 0.000200
0.007 0.0556 0.000150
0.007 0.0558 0.000383
0.007 0.056 0.000300
0.007 0.0562 0.000250
0.007 0.0564 0.000167
0.007 0.0566 0.000150
0.007 0.0568 0.000317
0.007 0.057 0.000150
0.007 0.0572 0.000317
0.007 0.0574 0.000317
0.007 0.0576 0.000200
0.007 0.0578 0.000183
0.007 0.058 0.000950
0.007 0.0582 0.000267
0.007 0.0584 0.000133
0.007 0.0586 0.000200
0.007 0.0588 0.000133
0.007 0.059 0.000117
0.007 0.0592 0.000167
0.007 0.0594 0.000417
0.007 0.0596 0.000333
0.007 0.0598 0.001383
0.007 0.06 0.000200
0.007 0.0602 0.000150
0.007 0.0604 0.000350
0.007 0.0606 0.000250
0.007 0.0608 0.000883
0.007 0.061 0.000267
0.007 0.0612 0.000283
0.007 0.0614 0.000167
0.007 0.0616 0.000117
0.007 0.0618 0.000167
0.007 0.062 0.000183
0.007 0.0622 0.000183
0.007 0.0624 0.000167
0.007 0.0626 0.000083
0.007 0.0628 0.000167
0.007 0.063 0.000100
0.007 0.0632 0.000250
0.007 0.0634 0.000317
0.007 0.0636 0.000217
[truncated: 5,237,012 more chars]
