# Supplementary material for: Predicting scale-dependent chromatin polymer properties from systematic coarse-graining
Source: Nat Commun. 2023 Jul 11;14:4108. doi: 10.1038/s41467-023-39907-2 (PMC10336007; doi:10.1038/s41467-023-39907-2)
Supplement: Supplementary file 4 — Source Data [file 41467_2023_39907_MOESM4_ESM.zip › source_data/source_data_supplementary/source_data_supplementary_fig_3/Sox2_pc_map.txt]

0 0 0.000000
0 0.0002 0.336183
0 0.0004 0.072917
0 0.0006 0.033267
0 0.0008 0.027717
0 0.001 0.016833
0 0.0012 0.014800
0 0.0014 0.007850
0 0.0016 0.009167
0 0.0018 0.006667
0 0.002 0.006533
0 0.0022 0.004517
0 0.0024 0.004200
0 0.0026 0.003883
0 0.0028 0.005633
0 0.003 0.011600
0 0.0032 0.011467
0 0.0034 0.011533
0 0.0036 0.002650
0 0.0038 0.001917
0 0.004 0.002933
0 0.0042 0.001617
0 0.0044 0.001917
0 0.0046 0.002017
0 0.0048 0.001600
0 0.005 0.002633
0 0.0052 0.001183
0 0.0054 0.001617
0 0.0056 0.001767
0 0.0058 0.001383
0 0.006 0.001350
0 0.0062 0.001983
0 0.0064 0.001800
0 0.0066 0.001883
0 0.0068 0.000800
0 0.007 0.000600
0 0.0072 0.000550
0 0.0074 0.001683
0 0.0076 0.000617
0 0.0078 0.000333
0 0.008 0.000333
0 0.0082 0.000650
0 0.0084 0.001083
0 0.0086 0.000633
0 0.0088 0.000467
0 0.009 0.000567
0 0.0092 0.000333
0 0.0094 0.000400
0 0.0096 0.000950
0 0.0098 0.000633
0 0.01 0.002000
0 0.0102 0.002650
0 0.0104 0.002267
0 0.0106 0.000450
0 0.0108 0.000283
0 0.011 0.000150
0 0.0112 0.000133
0 0.0114 0.000133
0 0.0116 0.000333
0 0.0118 0.000433
0 0.012 0.000283
0 0.0122 0.000717
0 0.0124 0.000783
0 0.0126 0.000133
0 0.0128 0.000183
0 0.013 0.000250
0 0.0132 0.000233
0 0.0134 0.000767
0 0.0136 0.000467
0 0.0138 0.000150
0 0.014 0.000133
0 0.0142 0.000167
0 0.0144 0.000067
0 0.0146 0.000133
0 0.0148 0.000100
0 0.015 0.000100
0 0.0152 0.000100
0 0.0154 0.000150
0 0.0156 0.000183
0 0.0158 0.000150
0 0.016 0.000217
0 0.0162 0.000167
0 0.0164 0.000150
0 0.0166 0.000100
0 0.0168 0.000067
0 0.017 0.000050
0 0.0172 0.000067
0 0.0174 0.000100
0 0.0176 0.000150
0 0.0178 0.000217
0 0.018 0.000133
0 0.0182 0.000117
0 0.0184 0.000200
0 0.0186 0.000517
0 0.0188 0.000200
0 0.019 0.000083
0 0.0192 0.000100
0 0.0194 0.000100
0 0.0196 0.000050
0 0.0198 0.000033
0 0.02 0.000017
0 0.0202 0.000067
0 0.0204 0.000050
0 0.0206 0.000033
0 0.0208 0.000033
0 0.021 0.000033
0 0.0212 0.000050
0 0.0214 0.000033
0 0.0216 0.000083
0 0.0218 0.000033
0 0.022 0.000017
0 0.0222 0.000050
0 0.0224 0.000067
0 0.0226 0.000050
0 0.0228 0.000033
0 0.023 0.000117
0 0.0232 0.000083
0 0.0234 0.000067
0 0.0236 0.000000
0 0.0238 0.000017
0 0.024 0.000083
0 0.0242 0.000050
0 0.0244 0.000017
0 0.0246 0.000000
0 0.0248 0.000000
0 0.025 0.000050
0 0.0252 0.000017
0 0.0254 0.000067
0 0.0256 0.000100
0 0.0258 0.000067
0 0.026 0.000117
0 0.0262 0.000050
0 0.0264 0.000067
0 0.0266 0.000067
0 0.0268 0.000017
0 0.027 0.000033
0 0.0272 0.000067
0 0.0274 0.000067
0 0.0276 0.000233
0 0.0278 0.000583
0 0.028 0.000083
0 0.0282 0.000067
0 0.0284 0.000050
0 0.0286 0.000083
0 0.0288 0.000267
0 0.029 0.000117
0 0.0292 0.000133
0 0.0294 0.000067
0 0.0296 0.000067
0 0.0298 0.000017
0 0.03 0.000017
0 0.0302 0.000050
0 0.0304 0.000167
0 0.0306 0.000150
0 0.0308 0.000083
0 0.031 0.000067
0 0.0312 0.000100
0 0.0314 0.000033
0 0.0316 0.000200
0 0.0318 0.000517
0 0.032 0.001267
0 0.0322 0.000300
0 0.0324 0.000167
0 0.0326 0.000233
0 0.0328 0.000117
0 0.033 0.000050
0 0.0332 0.000183
0 0.0334 0.000300
0 0.0336 0.000917
0 0.0338 0.000317
0 0.034 0.000167
0 0.0342 0.000117
0 0.0344 0.000000
0 0.0346 0.000017
0 0.0348 0.000083
0 0.035 0.000050
0 0.0352 0.000250
0 0.0354 0.000133
0 0.0356 0.000117
0 0.0358 0.000083
0 0.036 0.000000
0 0.0362 0.000050
0 0.0364 0.000067
0 0.0366 0.000033
0 0.0368 0.000067
0 0.037 0.000083
0 0.0372 0.000017
0 0.0374 0.000117
0 0.0376 0.000133
0 0.0378 0.000033
0 0.038 0.000050
0 0.0382 0.000083
0 0.0384 0.000000
0 0.0386 0.000083
0 0.0388 0.000033
0 0.039 0.000017
0 0.0392 0.000033
0 0.0394 0.000033
0 0.0396 0.000067
0 0.0398 0.000083
0 0.04 0.000117
0 0.0402 0.000050
0 0.0404 0.000133
0 0.0406 0.000033
0 0.0408 0.000117
0 0.041 0.000050
0 0.0412 0.000100
0 0.0414 0.000133
0 0.0416 0.000150
0 0.0418 0.000133
0 0.042 0.000167
0 0.0422 0.000150
0 0.0424 0.000083
0 0.0426 0.000117
0 0.0428 0.000117
0 0.043 0.000050
0 0.0432 0.000050
0 0.0434 0.000050
0 0.0436 0.000067
0 0.0438 0.000083
0 0.044 0.000033
0 0.0442 0.000100
0 0.0444 0.000100
0 0.0446 0.000217
0 0.0448 0.000117
0 0.045 0.000133
0 0.0452 0.000067
0 0.0454 0.000133
0 0.0456 0.000017
0 0.0458 0.000100
0 0.046 0.000100
0 0.0462 0.000033
0 0.0464 0.000017
0 0.0466 0.000100
0 0.0468 0.000050
0 0.047 0.000050
0 0.0472 0.000067
0 0.0474 0.000200
0 0.0476 0.000217
0 0.0478 0.000383
0 0.048 0.000100
0 0.0482 0.000083
0 0.0484 0.000083
0 0.0486 0.000067
0 0.0488 0.000067
0 0.049 0.000117
0 0.0492 0.000083
0 0.0494 0.000117
0 0.0496 0.000067
0 0.0498 0.000083
0 0.05 0.000133
0 0.0502 0.000100
0 0.0504 0.000100
0 0.0506 0.000117
0 0.0508 0.000083
0 0.051 0.000100
0 0.0512 0.000083
0 0.0514 0.000050
0 0.0516 0.000017
0 0.0518 0.000033
0 0.052 0.000017
0 0.0522 0.000033
0 0.0524 0.000050
0 0.0526 0.000017
0 0.0528 0.000033
0 0.053 0.000033
0 0.0532 0.000017
0 0.0534 0.000017
0 0.0536 0.000033
0 0.0538 0.000017
0 0.054 0.000033
0 0.0542 0.000050
0 0.0544 0.000117
0 0.0546 0.000000
0 0.0548 0.000067
0 0.055 0.000000
0 0.0552 0.000050
0 0.0554 0.000083
0 0.0556 0.000033
0 0.0558 0.000033
0 0.056 0.000050
0 0.0562 0.000017
0 0.0564 0.000033
0 0.0566 0.000050
0 0.0568 0.000117
0 0.057 0.000033
0 0.0572 0.000117
0 0.0574 0.000117
0 0.0576 0.000150
0 0.0578 0.000083
0 0.058 0.000083
0 0.0582 0.000050
0 0.0584 0.000083
0 0.0586 0.000100
0 0.0588 0.000100
0 0.059 0.000083
0 0.0592 0.000050
0 0.0594 0.000050
0 0.0596 0.000033
0 0.0598 0.000033
0 0.06 0.000067
0 0.0602 0.000033
0 0.0604 0.000083
0 0.0606 0.000217
0 0.0608 0.000467
0 0.061 0.000367
0 0.0612 0.000217
0 0.0614 0.000167
0 0.0616 0.000200
0 0.0618 0.000233
0 0.062 0.001100
0 0.0622 0.000233
0 0.0624 0.000100
0 0.0626 0.000133
0 0.0628 0.000150
0 0.063 0.000067
0 0.0632 0.000033
0 0.0634 0.000133
0 0.0636 0.000383
0 0.0638 0.000233
0 0.064 0.000100
0 0.0642 0.000050
0 0.0644 0.000100
0 0.0646 0.000100
0 0.0648 0.000300
0 0.065 0.001133
0 0.0652 0.000233
0 0.0654 0.000117
0 0.0656 0.000133
0 0.0658 0.000133
0 0.066 0.000183
0 0.0662 0.000033
0 0.0664 0.000067
0 0.0666 0.000067
0 0.0668 0.000050
0 0.067 0.000033
0 0.0672 0.000017
0 0.0674 0.000033
0 0.0676 0.000017
0 0.0678 0.000100
0 0.068 0.000050
0 0.0682 0.000067
0 0.0684 0.000033
0 0.0686 0.000017
0 0.0688 0.000033
0 0.069 0.000017
0 0.0692 0.000083
0 0.0694 0.000050
0 0.0696 0.000150
0 0.0698 0.000067
0 0.07 0.000033
0 0.0702 0.000100
0 0.0704 0.000117
0 0.0706 0.000100
0 0.0708 0.000133
0 0.071 0.000083
0 0.0712 0.000083
0 0.0714 0.000167
0 0.0716 0.000200
0 0.0718 0.000250
0 0.072 0.000217
0 0.0722 0.000300
0 0.0724 0.000133
0 0.0726 0.000083
0 0.0728 0.000150
0 0.073 0.000250
0 0.0732 0.000267
0 0.0734 0.000100
0 0.0736 0.000183
0 0.0738 0.000117
0 0.074 0.000117
0 0.0742 0.000167
0 0.0744 0.000167
0 0.0746 0.000183
0 0.0748 0.000117
0 0.075 0.000083
0 0.0752 0.000067
0 0.0754 0.000050
0 0.0756 0.000083
0 0.0758 0.000050
0 0.076 0.000033
0 0.0762 0.000017
0 0.0764 0.000017
0 0.0766 0.000033
0 0.0768 0.000017
0 0.077 0.000083
0 0.0772 0.000083
0 0.0774 0.000083
0 0.0776 0.000150
0 0.0778 0.000117
0 0.078 0.000050
0 0.0782 0.000067
0 0.0784 0.000083
0 0.0786 0.000017
0 0.0788 0.000017
0 0.079 0.000050
0 0.0792 0.000000
0 0.0794 0.000017
0 0.0796 0.000017
0 0.0798 0.000083
0 0.08 0.000117
0 0.0802 0.000100
0 0.0804 0.000017
0 0.0806 0.000067
0 0.0808 0.000067
0 0.081 0.000133
0 0.0812 0.000083
0 0.0814 0.000000
0 0.0816 0.000067
0 0.0818 0.000050
0 0.082 0.000083
0 0.0822 0.000067
0 0.0824 0.000017
0 0.0826 0.000017
0 0.0828 0.000033
0 0.083 0.000000
0 0.0832 0.000033
0 0.0834 0.000017
0 0.0836 0.000033
0 0.0838 0.000050
0 0.084 0.000017
0 0.0842 0.000050
0 0.0844 0.000050
0 0.0846 0.000050
0 0.0848 0.000083
0 0.085 0.000033
0 0.0852 0.000117
0 0.0854 0.000067
0 0.0856 0.000183
0 0.0858 0.000083
0 0.086 0.000050
0 0.0862 0.000050
0 0.0864 0.000067
0 0.0866 0.000067
0 0.0868 0.000033
0 0.087 0.000067
0 0.0872 0.000133
0 0.0874 0.000183
0 0.0876 0.000100
0 0.0878 0.000117
0 0.088 0.000267
0 0.0882 0.001750
0 0.0884 0.000667
0 0.0886 0.000233
0 0.0888 0.000183
0 0.089 0.000183
0 0.0892 0.000183
0 0.0894 0.000333
0 0.0896 0.000133
0 0.0898 0.000100
0 0.09 0.000000
0 0.0902 0.000033
0 0.0904 0.000017
0 0.0906 0.000000
0 0.0908 0.000050
0 0.091 0.000067
0 0.0912 0.000017
0 0.0914 0.000083
0 0.0916 0.000017
0 0.0918 0.000000
0 0.092 0.000033
0 0.0922 0.000050
0 0.0924 0.000033
0 0.0926 0.000083
0 0.0928 0.000050
0 0.093 0.000000
0 0.0932 0.000050
0 0.0934 0.000100
0 0.0936 0.000067
0 0.0938 0.000067
0 0.094 0.000067
0 0.0942 0.000133
0 0.0944 0.000133
0 0.0946 0.000083
0 0.0948 0.000117
0 0.095 0.000167
0 0.0952 0.000100
0 0.0954 0.000050
0 0.0956 0.000000
0 0.0958 0.000050
0 0.096 0.000033
0 0.0962 0.000050
0 0.0964 0.000067
0 0.0966 0.000100
0 0.0968 0.000200
0 0.097 0.000167
0 0.0972 0.000267
0 0.0974 0.000033
0 0.0976 0.000033
0 0.0978 0.000083
0 0.098 0.000183
0 0.0982 0.000067
0 0.0984 0.000050
0 0.0986 0.000017
0 0.0988 0.000067
0 0.099 0.000033
0 0.0992 0.000000
0 0.0994 0.000017
0 0.0996 0.000050
0 0.0998 0.000017
0 0.1 0.000050
0 0.1002 0.000033
0 0.1004 0.000050
0 0.1006 0.000017
0 0.1008 0.000050
0 0.101 0.000033
0 0.1012 0.000050
0 0.1014 0.000033
0 0.1016 0.000017
0 0.1018 0.000017
0 0.102 0.000033
0 0.1022 0.000033
0 0.1024 0.000083
0 0.1026 0.000083
0 0.1028 0.000067
0 0.103 0.000017
0 0.1032 0.000067
0 0.1034 0.000017
0 0.1036 0.000067
0 0.1038 0.000067
0 0.104 0.000050
0 0.1042 0.000033
0 0.1044 0.000083
0 0.1046 0.000150
0 0.1048 0.000067
0 0.105 0.000083
0 0.1052 0.000217
0 0.1054 0.000083
0 0.1056 0.000233
0 0.1058 0.000417
0 0.106 0.000233
0 0.1062 0.000217
0 0.1064 0.000433
0 0.1066 0.000217
0 0.1068 0.000150
0 0.107 0.000100
0 0.1072 0.000100
0 0.1074 0.000067
0 0.1076 0.000050
0 0.1078 0.000067
0 0.108 0.000050
0 0.1082 0.000033
0 0.1084 0.000017
0 0.1086 0.000067
0 0.1088 0.000050
0 0.109 0.000083
0 0.1092 0.000033
0 0.1094 0.000050
0 0.1096 0.000050
0 0.1098 0.000033
0 0.11 0.000017
0 0.1102 0.000100
0 0.1104 0.000033
0 0.1106 0.000017
0 0.1108 0.000033
0 0.111 0.000050
0 0.1112 0.000017
0 0.1114 0.000050
0 0.1116 0.000067
0 0.1118 0.000033
0 0.112 0.000033
0 0.1122 0.000017
0 0.1124 0.000050
0 0.1126 0.000000
0 0.1128 0.000000
0 0.113 0.000067
0 0.1132 0.000067
0 0.1134 0.000100
0 0.1136 0.000017
0 0.1138 0.000083
0 0.114 0.000050
0 0.1142 0.000083
0 0.1144 0.000117
0 0.1146 0.000133
0 0.1148 0.000067
0 0.115 0.000083
0 0.1152 0.000050
0 0.1154 0.000050
0 0.1156 0.000067
0 0.1158 0.000150
0 0.116 0.000017
0 0.1162 0.000067
0 0.1164 0.000017
0 0.1166 0.000033
0 0.1168 0.000167
0 0.117 0.000250
0 0.1172 0.000067
0 0.1174 0.000117
0 0.1176 0.000067
0 0.1178 0.000067
0 0.118 0.000133
0 0.1182 0.000083
0 0.1184 0.000133
0 0.1186 0.000017
0 0.1188 0.000067
0 0.119 0.000217
0 0.1192 0.000033
0 0.1194 0.000233
0 0.1196 0.001100
0 0.1198 0.000200
0 0.12 0.000083
0 0.1202 0.000083
0 0.1204 0.000083
0 0.1206 0.000067
0 0.1208 0.000067
0 0.121 0.000117
0 0.1212 0.000133
0 0.1214 0.000083
0 0.1216 0.000050
0 0.1218 0.000050
0 0.122 0.000083
0 0.1222 0.000033
0 0.1224 0.000033
0 0.1226 0.000033
0 0.1228 0.000017
0 0.123 0.000000
0 0.1232 0.000083
0 0.1234 0.000117
0 0.1236 0.000100
0 0.1238 0.000133
0 0.124 0.000067
0 0.1242 0.000067
0 0.1244 0.000050
0 0.1246 0.000100
0 0.1248 0.000067
0 0.125 0.000233
0 0.1252 0.001417
0 0.1254 0.000267
0 0.1256 0.000100
0 0.1258 0.000083
0 0.126 0.000017
0 0.1262 0.000133
0 0.1264 0.000033
0 0.1266 0.000033
0 0.1268 0.000100
0 0.127 0.000083
0 0.1272 0.000083
0 0.1274 0.000133
0 0.1276 0.000067
0 0.1278 0.000050
0 0.128 0.000050
0 0.1282 0.000033
0 0.1284 0.000017
0 0.1286 0.000100
0 0.1288 0.000117
0 0.129 0.000067
0 0.1292 0.000133
0 0.1294 0.000067
0 0.1296 0.000183
0 0.1298 0.000150
0 0.13 0.000233
0 0.1302 0.000283
0 0.1304 0.000117
0 0.1306 0.000100
0 0.1308 0.000100
0 0.131 0.000100
0 0.1312 0.000067
0 0.1314 0.000100
0 0.1316 0.000033
0 0.1318 0.000117
0 0.132 0.000050
0 0.1322 0.000100
0 0.1324 0.000033
0 0.1326 0.000017
0 0.1328 0.000000
0 0.133 0.000033
0 0.1332 0.000017
0 0.1334 0.000050
0 0.1336 0.000000
0 0.1338 0.000083
0 0.134 0.000067
0 0.1342 0.000050
0 0.1344 0.000033
0 0.1346 0.000067
0 0.1348 0.000100
0 0.135 0.000050
0 0.1352 0.000067
0 0.1354 0.000050
0 0.1356 0.000017
0 0.1358 0.000067
0 0.136 0.000000
0 0.1362 0.000083
0 0.1364 0.000033
0 0.1366 0.000100
0 0.1368 0.000033
0 0.137 0.000083
0 0.1372 0.000017
0 0.1374 0.000167
0 0.1376 0.000100
0 0.1378 0.000117
0 0.138 0.000117
0 0.1382 0.000150
0 0.1384 0.000083
0 0.1386 0.000050
0 0.1388 0.000100
0 0.139 0.000083
0 0.1392 0.000050
0 0.1394 0.000133
0 0.1396 0.000033
0 0.1398 0.000133
0 0.14 0.000150
0 0.1402 0.000033
0 0.1404 0.000033
0 0.1406 0.000033
0 0.1408 0.000033
0 0.141 0.000017
0 0.1412 0.000067
0 0.1414 0.000017
0 0.1416 0.000067
0 0.1418 0.000050
0 0.142 0.000050
0 0.1422 0.000033
0 0.1424 0.000033
0 0.1426 0.000000
0 0.1428 0.000067
0 0.143 0.000083
0 0.1432 0.000033
0 0.1434 0.000050
0 0.1436 0.000050
0 0.1438 0.000033
0 0.144 0.000017
0 0.1442 0.000050
0 0.1444 0.000067
0 0.1446 0.000083
0 0.1448 0.000050
0 0.145 0.000100
0 0.1452 0.000133
0 0.1454 0.000050
0 0.1456 0.000283
0 0.1458 0.001050
0 0.146 0.000300
0 0.1462 0.000133
0 0.1464 0.000400
0 0.1466 0.001150
0 0.1468 0.000200
0 0.147 0.000050
0 0.1472 0.000083
0 0.1474 0.000117
0 0.1476 0.000083
0 0.1478 0.000133
0 0.148 0.000067
0 0.1482 0.000200
0 0.1484 0.000583
0 0.1486 0.000150
0 0.1488 0.000083
0 0.149 0.000083
0 0.1492 0.000083
0 0.1494 0.000067
0 0.1496 0.000150
0 0.1498 0.000100
0.0002 0 0.336183
0.0002 0.0002 0.000000
0.0002 0.0004 0.324633
0.0002 0.0006 0.072283
0.0002 0.0008 0.033567
0.0002 0.001 0.019417
0.0002 0.0012 0.014467
0.0002 0.0014 0.011683
0.0002 0.0016 0.010800
0.0002 0.0018 0.007233
0.0002 0.002 0.008250
0.0002 0.0022 0.006750
0.0002 0.0024 0.006233
0.0002 0.0026 0.004883
0.0002 0.0028 0.004900
0.0002 0.003 0.007800
0.0002 0.0032 0.007117
0.0002 0.0034 0.003933
0.0002 0.0036 0.002950
0.0002 0.0038 0.001633
0.0002 0.004 0.001850
0.0002 0.0042 0.001367
0.0002 0.0044 0.002783
0.0002 0.0046 0.001767
0.0002 0.0048 0.001083
0.0002 0.005 0.001700
0.0002 0.0052 0.000967
0.0002 0.0054 0.001700
0.0002 0.0056 0.001717
0.0002 0.0058 0.003067
0.0002 0.006 0.003017
0.0002 0.0062 0.001850
0.0002 0.0064 0.000817
0.0002 0.0066 0.000800
0.0002 0.0068 0.000833
0.0002 0.007 0.001417
0.0002 0.0072 0.000717
0.0002 0.0074 0.000467
0.0002 0.0076 0.000350
0.0002 0.0078 0.000300
0.0002 0.008 0.000383
0.0002 0.0082 0.000450
0.0002 0.0084 0.000533
0.0002 0.0086 0.000700
0.0002 0.0088 0.000600
0.0002 0.009 0.001100
0.0002 0.0092 0.000400
0.0002 0.0094 0.000433
0.0002 0.0096 0.000417
0.0002 0.0098 0.000717
0.0002 0.01 0.000917
0.0002 0.0102 0.002133
0.0002 0.0104 0.000600
0.0002 0.0106 0.000317
0.0002 0.0108 0.000267
0.0002 0.011 0.000167
0.0002 0.0112 0.000083
0.0002 0.0114 0.000200
0.0002 0.0116 0.000200
0.0002 0.0118 0.001017
0.0002 0.012 0.000483
0.0002 0.0122 0.000483
0.0002 0.0124 0.000267
0.0002 0.0126 0.000167
0.0002 0.0128 0.000083
0.0002 0.013 0.000100
0.0002 0.0132 0.000333
0.0002 0.0134 0.000233
0.0002 0.0136 0.000217
0.0002 0.0138 0.000183
0.0002 0.014 0.000133
0.0002 0.0142 0.000067
0.0002 0.0144 0.000200
0.0002 0.0146 0.000083
0.0002 0.0148 0.000133
0.0002 0.015 0.000100
0.0002 0.0152 0.000167
0.0002 0.0154 0.000133
0.0002 0.0156 0.000217
0.0002 0.0158 0.000167
0.0002 0.016 0.000117
0.0002 0.0162 0.000067
0.0002 0.0164 0.000067
0.0002 0.0166 0.000100
0.0002 0.0168 0.000033
0.0002 0.017 0.000067
0.0002 0.0172 0.000067
0.0002 0.0174 0.000100
0.0002 0.0176 0.000100
0.0002 0.0178 0.000133
0.0002 0.018 0.000233
0.0002 0.0182 0.000167
0.0002 0.0184 0.000067
0.0002 0.0186 0.000233
0.0002 0.0188 0.000350
0.0002 0.019 0.000017
0.0002 0.0192 0.000033
0.0002 0.0194 0.000000
0.0002 0.0196 0.000067
0.0002 0.0198 0.000017
0.0002 0.02 0.000000
0.0002 0.0202 0.000033
0.0002 0.0204 0.000033
0.0002 0.0206 0.000033
0.0002 0.0208 0.000017
0.0002 0.021 0.000000
0.0002 0.0212 0.000000
0.0002 0.0214 0.000033
0.0002 0.0216 0.000100
0.0002 0.0218 0.000067
0.0002 0.022 0.000100
0.0002 0.0222 0.000000
0.0002 0.0224 0.000000
0.0002 0.0226 0.000017
0.0002 0.0228 0.000050
0.0002 0.023 0.000000
0.0002 0.0232 0.000033
0.0002 0.0234 0.000033
0.0002 0.0236 0.000000
0.0002 0.0238 0.000050
0.0002 0.024 0.000000
0.0002 0.0242 0.000033
0.0002 0.0244 0.000050
0.0002 0.0246 0.000050
0.0002 0.0248 0.000017
0.0002 0.025 0.000067
0.0002 0.0252 0.000067
0.0002 0.0254 0.000050
0.0002 0.0256 0.000017
0.0002 0.0258 0.000100
0.0002 0.026 0.000033
0.0002 0.0262 0.000033
0.0002 0.0264 0.000033
0.0002 0.0266 0.000083
0.0002 0.0268 0.000033
0.0002 0.027 0.000067
0.0002 0.0272 0.000033
0.0002 0.0274 0.000050
0.0002 0.0276 0.000033
0.0002 0.0278 0.000167
0.0002 0.028 0.000083
0.0002 0.0282 0.000017
0.0002 0.0284 0.000033
0.0002 0.0286 0.000150
0.0002 0.0288 0.000100
0.0002 0.029 0.000033
0.0002 0.0292 0.000117
0.0002 0.0294 0.000017
0.0002 0.0296 0.000067
0.0002 0.0298 0.000050
0.0002 0.03 0.000000
0.0002 0.0302 0.000067
0.0002 0.0304 0.000067
0.0002 0.0306 0.000083
0.0002 0.0308 0.000117
0.0002 0.031 0.000017
0.0002 0.0312 0.000067
0.0002 0.0314 0.000100
0.0002 0.0316 0.000183
0.0002 0.0318 0.000983
0.0002 0.032 0.000417
0.0002 0.0322 0.000117
0.0002 0.0324 0.000133
0.0002 0.0326 0.000450
0.0002 0.0328 0.000050
0.0002 0.033 0.000083
0.0002 0.0332 0.000183
0.0002 0.0334 0.000100
0.0002 0.0336 0.000183
0.0002 0.0338 0.000200
0.0002 0.034 0.000167
0.0002 0.0342 0.000117
0.0002 0.0344 0.000067
0.0002 0.0346 0.000017
0.0002 0.0348 0.000017
0.0002 0.035 0.000050
0.0002 0.0352 0.000100
0.0002 0.0354 0.000150
0.0002 0.0356 0.000017
0.0002 0.0358 0.000083
0.0002 0.036 0.000033
0.0002 0.0362 0.000017
0.0002 0.0364 0.000033
0.0002 0.0366 0.000033
0.0002 0.0368 0.000050
0.0002 0.037 0.000050
0.0002 0.0372 0.000167
0.0002 0.0374 0.000100
0.0002 0.0376 0.000083
0.0002 0.0378 0.000000
0.0002 0.038 0.000033
0.0002 0.0382 0.000017
0.0002 0.0384 0.000050
0.0002 0.0386 0.000050
0.0002 0.0388 0.000033
0.0002 0.039 0.000100
0.0002 0.0392 0.000067
0.0002 0.0394 0.000050
0.0002 0.0396 0.000000
0.0002 0.0398 0.000133
0.0002 0.04 0.000183
0.0002 0.0402 0.000200
0.0002 0.0404 0.000117
0.0002 0.0406 0.000050
0.0002 0.0408 0.000033
0.0002 0.041 0.000100
0.0002 0.0412 0.000067
0.0002 0.0414 0.000150
0.0002 0.0416 0.000650
0.0002 0.0418 0.000200
0.0002 0.042 0.000133
0.0002 0.0422 0.000367
0.0002 0.0424 0.000350
0.0002 0.0426 0.000067
0.0002 0.0428 0.000017
0.0002 0.043 0.000133
0.0002 0.0432 0.000083
0.0002 0.0434 0.000133
0.0002 0.0436 0.000083
0.0002 0.0438 0.000050
0.0002 0.044 0.000033
0.0002 0.0442 0.000067
0.0002 0.0444 0.000117
0.0002 0.0446 0.000267
0.0002 0.0448 0.000050
0.0002 0.045 0.000083
0.0002 0.0452 0.000017
0.0002 0.0454 0.000017
0.0002 0.0456 0.000017
0.0002 0.0458 0.000000
0.0002 0.046 0.000000
0.0002 0.0462 0.000033
0.0002 0.0464 0.000083
0.0002 0.0466 0.000100
0.0002 0.0468 0.000100
0.0002 0.047 0.000067
0.0002 0.0472 0.000083
0.0002 0.0474 0.000100
0.0002 0.0476 0.000300
0.0002 0.0478 0.001800
0.0002 0.048 0.000250
0.0002 0.0482 0.000117
0.0002 0.0484 0.000033
0.0002 0.0486 0.000050
0.0002 0.0488 0.000017
0.0002 0.049 0.000083
0.0002 0.0492 0.000067
0.0002 0.0494 0.000083
0.0002 0.0496 0.000067
0.0002 0.0498 0.000083
0.0002 0.05 0.000317
0.0002 0.0502 0.000150
0.0002 0.0504 0.000133
0.0002 0.0506 0.000033
0.0002 0.0508 0.000033
0.0002 0.051 0.000033
0.0002 0.0512 0.000000
0.0002 0.0514 0.000067
0.0002 0.0516 0.000050
0.0002 0.0518 0.000033
0.0002 0.052 0.000033
0.0002 0.0522 0.000017
0.0002 0.0524 0.000017
0.0002 0.0526 0.000000
0.0002 0.0528 0.000017
0.0002 0.053 0.000000
0.0002 0.0532 0.000017
0.0002 0.0534 0.000000
0.0002 0.0536 0.000033
0.0002 0.0538 0.000000
0.0002 0.054 0.000000
0.0002 0.0542 0.000050
0.0002 0.0544 0.000033
0.0002 0.0546 0.000017
0.0002 0.0548 0.000083
0.0002 0.055 0.000117
0.0002 0.0552 0.000067
0.0002 0.0554 0.000017
0.0002 0.0556 0.000050
0.0002 0.0558 0.000033
0.0002 0.056 0.000083
0.0002 0.0562 0.000050
0.0002 0.0564 0.000017
0.0002 0.0566 0.000017
0.0002 0.0568 0.000033
0.0002 0.057 0.000083
0.0002 0.0572 0.000067
0.0002 0.0574 0.000383
0.0002 0.0576 0.000133
0.0002 0.0578 0.000067
0.0002 0.058 0.000050
0.0002 0.0582 0.000050
0.0002 0.0584 0.000133
0.0002 0.0586 0.000017
0.0002 0.0588 0.000017
0.0002 0.059 0.000033
0.0002 0.0592 0.000033
0.0002 0.0594 0.000033
0.0002 0.0596 0.000033
0.0002 0.0598 0.000033
0.0002 0.06 0.000133
0.0002 0.0602 0.000050
0.0002 0.0604 0.000050
0.0002 0.0606 0.000217
0.0002 0.0608 0.001633
0.0002 0.061 0.000517
0.0002 0.0612 0.000250
0.0002 0.0614 0.000417
0.0002 0.0616 0.000267
0.0002 0.0618 0.000167
0.0002 0.062 0.000267
0.0002 0.0622 0.000183
0.0002 0.0624 0.000150
0.0002 0.0626 0.000133
0.0002 0.0628 0.000100
0.0002 0.063 0.000083
0.0002 0.0632 0.000033
0.0002 0.0634 0.000017
0.0002 0.0636 0.000183
0.0002 0.0638 0.000100
0.0002 0.064 0.000067
0.0002 0.0642 0.000033
0.0002 0.0644 0.000083
0.0002 0.0646 0.000100
0.0002 0.0648 0.000083
0.0002 0.065 0.000100
0.0002 0.0652 0.000050
0.0002 0.0654 0.000050
0.0002 0.0656 0.000050
0.0002 0.0658 0.000067
0.0002 0.066 0.000050
0.0002 0.0662 0.000017
0.0002 0.0664 0.000067
0.0002 0.0666 0.000067
0.0002 0.0668 0.000033
0.0002 0.067 0.000017
0.0002 0.0672 0.000033
0.0002 0.0674 0.000033
0.0002 0.0676 0.000067
0.0002 0.0678 0.000033
0.0002 0.068 0.000067
0.0002 0.0682 0.000050
0.0002 0.0684 0.000017
0.0002 0.0686 0.000033
0.0002 0.0688 0.000033
0.0002 0.069 0.000067
0.0002 0.0692 0.000050
0.0002 0.0694 0.000067
0.0002 0.0696 0.000083
0.0002 0.0698 0.000017
0.0002 0.07 0.000033
0.0002 0.0702 0.000083
0.0002 0.0704 0.000050
0.0002 0.0706 0.000083
0.0002 0.0708 0.000083
0.0002 0.071 0.000183
0.0002 0.0712 0.000183
0.0002 0.0714 0.000233
0.0002 0.0716 0.000167
0.0002 0.0718 0.000250
0.0002 0.072 0.000883
0.0002 0.0722 0.000483
0.0002 0.0724 0.000900
0.0002 0.0726 0.000150
0.0002 0.0728 0.000167
0.0002 0.073 0.000267
0.0002 0.0732 0.000300
0.0002 0.0734 0.000100
0.0002 0.0736 0.000133
0.0002 0.0738 0.000133
0.0002 0.074 0.000133
0.0002 0.0742 0.000083
0.0002 0.0744 0.000100
0.0002 0.0746 0.000067
0.0002 0.0748 0.000050
0.0002 0.075 0.000067
0.0002 0.0752 0.000050
0.0002 0.0754 0.000050
0.0002 0.0756 0.000017
0.0002 0.0758 0.000050
0.0002 0.076 0.000017
0.0002 0.0762 0.000033
0.0002 0.0764 0.000017
0.0002 0.0766 0.000000
0.0002 0.0768 0.000083
0.0002 0.077 0.000033
0.0002 0.0772 0.000033
0.0002 0.0774 0.000033
0.0002 0.0776 0.000100
0.0002 0.0778 0.000050
0.0002 0.078 0.000033
0.0002 0.0782 0.000050
0.0002 0.0784 0.000017
0.0002 0.0786 0.000000
0.0002 0.0788 0.000017
0.0002 0.079 0.000017
0.0002 0.0792 0.000017
0.0002 0.0794 0.000033
0.0002 0.0796 0.000017
0.0002 0.0798 0.000017
0.0002 0.08 0.000067
0.0002 0.0802 0.000050
0.0002 0.0804 0.000100
0.0002 0.0806 0.000033
0.0002 0.0808 0.000100
0.0002 0.081 0.000133
0.0002 0.0812 0.000133
0.0002 0.0814 0.000050
0.0002 0.0816 0.000017
0.0002 0.0818 0.000017
0.0002 0.082 0.000083
0.0002 0.0822 0.000050
0.0002 0.0824 0.000050
0.0002 0.0826 0.000000
0.0002 0.0828 0.000033
0.0002 0.083 0.000033
0.0002 0.0832 0.000033
0.0002 0.0834 0.000000
0.0002 0.0836 0.000017
0.0002 0.0838 0.000033
0.0002 0.084 0.000017
0.0002 0.0842 0.000067
0.0002 0.0844 0.000067
0.0002 0.0846 0.000100
0.0002 0.0848 0.000067
0.0002 0.085 0.000050
0.0002 0.0852 0.000067
0.0002 0.0854 0.000050
0.0002 0.0856 0.000083
0.0002 0.0858 0.000067
0.0002 0.086 0.000050
0.0002 0.0862 0.000167
0.0002 0.0864 0.000100
0.0002 0.0866 0.000050
0.0002 0.0868 0.000100
0.0002 0.087 0.000100
0.0002 0.0872 0.000050
0.0002 0.0874 0.000067
0.0002 0.0876 0.000083
0.0002 0.0878 0.000067
0.0002 0.088 0.000033
0.0002 0.0882 0.000150
0.0002 0.0884 0.000233
0.0002 0.0886 0.000200
0.0002 0.0888 0.000183
0.0002 0.089 0.000283
0.0002 0.0892 0.000200
0.0002 0.0894 0.000767
0.0002 0.0896 0.000100
0.0002 0.0898 0.000050
0.0002 0.09 0.000017
0.0002 0.0902 0.000067
0.0002 0.0904 0.000083
0.0002 0.0906 0.000100
0.0002 0.0908 0.000117
0.0002 0.091 0.000100
0.0002 0.0912 0.000067
0.0002 0.0914 0.000050
0.0002 0.0916 0.000033
0.0002 0.0918 0.000033
0.0002 0.092 0.000133
0.0002 0.0922 0.000050
0.0002 0.0924 0.000050
0.0002 0.0926 0.000067
0.0002 0.0928 0.000000
0.0002 0.093 0.000033
0.0002 0.0932 0.000033
0.0002 0.0934 0.000033
0.0002 0.0936 0.000050
0.0002 0.0938 0.000067
0.0002 0.094 0.000133
0.0002 0.0942 0.000050
0.0002 0.0944 0.000167
0.0002 0.0946 0.000333
0.0002 0.0948 0.000083
0.0002 0.095 0.000067
0.0002 0.0952 0.000033
0.0002 0.0954 0.000017
0.0002 0.0956 0.000000
0.0002 0.0958 0.000000
0.0002 0.096 0.000000
0.0002 0.0962 0.000050
0.0002 0.0964 0.000017
0.0002 0.0966 0.000017
0.0002 0.0968 0.000167
0.0002 0.097 0.000383
0.0002 0.0972 0.001133
0.0002 0.0974 0.000133
0.0002 0.0976 0.000050
0.0002 0.0978 0.000100
0.0002 0.098 0.000067
0.0002 0.0982 0.000050
0.0002 0.0984 0.000050
0.0002 0.0986 0.000000
0.0002 0.0988 0.000033
0.0002 0.099 0.000000
0.0002 0.0992 0.000017
0.0002 0.0994 0.000033
0.0002 0.0996 0.000050
0.0002 0.0998 0.000017
0.0002 0.1 0.000067
0.0002 0.1002 0.000017
0.0002 0.1004 0.000000
0.0002 0.1006 0.000017
0.0002 0.1008 0.000017
0.0002 0.101 0.000017
0.0002 0.1012 0.000050
0.0002 0.1014 0.000017
0.0002 0.1016 0.000033
0.0002 0.1018 0.000050
0.0002 0.102 0.000033
0.0002 0.1022 0.000033
0.0002 0.1024 0.000017
0.0002 0.1026 0.000050
0.0002 0.1028 0.000000
0.0002 0.103 0.000017
0.0002 0.1032 0.000033
0.0002 0.1034 0.000017
0.0002 0.1036 0.000017
0.0002 0.1038 0.000067
0.0002 0.104 0.000033
0.0002 0.1042 0.000033
0.0002 0.1044 0.000033
0.0002 0.1046 0.000067
0.0002 0.1048 0.000100
0.0002 0.105 0.000033
0.0002 0.1052 0.000050
0.0002 0.1054 0.000083
0.0002 0.1056 0.000267
0.0002 0.1058 0.001817
0.0002 0.106 0.000467
0.0002 0.1062 0.000233
0.0002 0.1064 0.001133
0.0002 0.1066 0.000200
0.0002 0.1068 0.000133
0.0002 0.107 0.000083
0.0002 0.1072 0.000033
0.0002 0.1074 0.000067
0.0002 0.1076 0.000067
0.0002 0.1078 0.000050
0.0002 0.108 0.000083
0.0002 0.1082 0.000167
0.0002 0.1084 0.000033
0.0002 0.1086 0.000033
0.0002 0.1088 0.000017
0.0002 0.109 0.000017
0.0002 0.1092 0.000100
0.0002 0.1094 0.000067
0.0002 0.1096 0.000067
0.0002 0.1098 0.000000
0.0002 0.11 0.000017
0.0002 0.1102 0.000050
0.0002 0.1104 0.000067
0.0002 0.1106 0.000000
0.0002 0.1108 0.000050
0.0002 0.111 0.000133
0.0002 0.1112 0.000067
0.0002 0.1114 0.000033
0.0002 0.1116 0.000000
0.0002 0.1118 0.000067
0.0002 0.112 0.000050
0.0002 0.1122 0.000033
0.0002 0.1124 0.000033
0.0002 0.1126 0.000117
0.0002 0.1128 0.000067
0.0002 0.113 0.000033
0.0002 0.1132 0.000083
0.0002 0.1134 0.000067
0.0002 0.1136 0.000050
0.0002 0.1138 0.000050
0.0002 0.114 0.000167
0.0002 0.1142 0.000050
0.0002 0.1144 0.000117
0.0002 0.1146 0.000100
0.0002 0.1148 0.000083
0.0002 0.115 0.000033
0.0002 0.1152 0.000050
0.0002 0.1154 0.000067
0.0002 0.1156 0.000033
0.0002 0.1158 0.000083
0.0002 0.116 0.000050
0.0002 0.1162 0.000067
0.0002 0.1164 0.000050
0.0002 0.1166 0.000050
0.0002 0.1168 0.000033
0.0002 0.117 0.000000
0.0002 0.1172 0.000083
0.0002 0.1174 0.000100
0.0002 0.1176 0.000117
0.0002 0.1178 0.000050
0.0002 0.118 0.000083
0.0002 0.1182 0.000033
0.0002 0.1184 0.000117
0.0002 0.1186 0.000050
0.0002 0.1188 0.000050
0.0002 0.119 0.000050
0.0002 0.1192 0.000017
0.0002 0.1194 0.000067
0.0002 0.1196 0.000183
0.0002 0.1198 0.000067
0.0002 0.12 0.000033
0.0002 0.1202 0.000033
0.0002 0.1204 0.000050
0.0002 0.1206 0.000083
0.0002 0.1208 0.000083
0.0002 0.121 0.000050
0.0002 0.1212 0.000083
0.0002 0.1214 0.000033
0.0002 0.1216 0.000017
0.0002 0.1218 0.000000
0.0002 0.122 0.000067
0.0002 0.1222 0.000033
0.0002 0.1224 0.000033
0.0002 0.1226 0.000033
0.0002 0.1228 0.000117
0.0002 0.123 0.000067
0.0002 0.1232 0.000033
0.0002 0.1234 0.000017
0.0002 0.1236 0.000033
0.0002 0.1238 0.000117
0.0002 0.124 0.000050
0.0002 0.1242 0.000083
0.0002 0.1244 0.000067
0.0002 0.1246 0.000017
0.0002 0.1248 0.000033
0.0002 0.125 0.000167
0.0002 0.1252 0.000317
0.0002 0.1254 0.000117
0.0002 0.1256 0.000083
0.0002 0.1258 0.000050
0.0002 0.126 0.000100
0.0002 0.1262 0.000050
0.0002 0.1264 0.000067
0.0002 0.1266 0.000083
0.0002 0.1268 0.000067
0.0002 0.127 0.000083
0.0002 0.1272 0.000050
0.0002 0.1274 0.000050
0.0002 0.1276 0.000033
0.0002 0.1278 0.000017
0.0002 0.128 0.000083
0.0002 0.1282 0.000017
0.0002 0.1284 0.000017
0.0002 0.1286 0.000083
0.0002 0.1288 0.000117
0.0002 0.129 0.000050
0.0002 0.1292 0.000083
0.0002 0.1294 0.000083
0.0002 0.1296 0.000083
0.0002 0.1298 0.000233
0.0002 0.13 0.000667
0.0002 0.1302 0.000133
0.0002 0.1304 0.000100
0.0002 0.1306 0.000033
0.0002 0.1308 0.000150
0.0002 0.131 0.000067
0.0002 0.1312 0.000050
0.0002 0.1314 0.000067
0.0002 0.1316 0.000067
0.0002 0.1318 0.000067
0.0002 0.132 0.000033
0.0002 0.1322 0.000050
0.0002 0.1324 0.000083
0.0002 0.1326 0.000000
0.0002 0.1328 0.000000
0.0002 0.133 0.000017
0.0002 0.1332 0.000033
0.0002 0.1334 0.000050
0.0002 0.1336 0.000050
0.0002 0.1338 0.000033
0.0002 0.134 0.000017
0.0002 0.1342 0.000050
0.0002 0.1344 0.000033
0.0002 0.1346 0.000017
0.0002 0.1348 0.000050
0.0002 0.135 0.000050
0.0002 0.1352 0.000150
0.0002 0.1354 0.000067
0.0002 0.1356 0.000100
0.0002 0.1358 0.000083
0.0002 0.136 0.000017
0.0002 0.1362 0.000050
0.0002 0.1364 0.000000
0.0002 0.1366 0.000050
0.0002 0.1368 0.000083
0.0002 0.137 0.000017
0.0002 0.1372 0.000083
0.0002 0.1374 0.000100
0.0002 0.1376 0.000083
0.0002 0.1378 0.000117
0.0002 0.138 0.000100
0.0002 0.1382 0.000283
0.0002 0.1384 0.000117
0.0002 0.1386 0.000033
0.0002 0.1388 0.000033
0.0002 0.139 0.000050
0.0002 0.1392 0.000067
0.0002 0.1394 0.000033
0.0002 0.1396 0.000133
0.0002 0.1398 0.000017
0.0002 0.14 0.000083
0.0002 0.1402 0.000067
0.0002 0.1404 0.000017
0.0002 0.1406 0.000067
0.0002 0.1408 0.000100
0.0002 0.141 0.000050
0.0002 0.1412 0.000033
0.0002 0.1414 0.000033
0.0002 0.1416 0.000000
0.0002 0.1418 0.000017
0.0002 0.142 0.000000
0.0002 0.1422 0.000033
0.0002 0.1424 0.000033
0.0002 0.1426 0.000017
0.0002 0.1428 0.000017
0.0002 0.143 0.000067
0.0002 0.1432 0.000000
0.0002 0.1434 0.000033
0.0002 0.1436 0.000083
0.0002 0.1438 0.000050
0.0002 0.144 0.000017
0.0002 0.1442 0.000017
0.0002 0.1444 0.000100
0.0002 0.1446 0.000100
0.0002 0.1448 0.000050
0.0002 0.145 0.000117
0.0002 0.1452 0.000167
0.0002 0.1454 0.000150
0.0002 0.1456 0.000100
0.0002 0.1458 0.000183
0.0002 0.146 0.000083
0.0002 0.1462 0.000050
0.0002 0.1464 0.000050
0.0002 0.1466 0.000250
0.0002 0.1468 0.000167
0.0002 0.147 0.000117
0.0002 0.1472 0.000100
0.0002 0.1474 0.000050
0.0002 0.1476 0.000083
0.0002 0.1478 0.000067
0.0002 0.148 0.000017
0.0002 0.1482 0.000217
0.0002 0.1484 0.000217
0.0002 0.1486 0.000150
0.0002 0.1488 0.000083
0.0002 0.149 0.000050
0.0002 0.1492 0.000083
0.0002 0.1494 0.000033
0.0002 0.1496 0.000033
0.0002 0.1498 0.000150
0.0004 0 0.072917
0.0004 0.0002 0.324633
0.0004 0.0004 0.000000
0.0004 0.0006 0.327017
0.0004 0.0008 0.066783
0.0004 0.001 0.029083
0.0004 0.0012 0.024567
0.0004 0.0014 0.014950
0.0004 0.0016 0.011217
0.0004 0.0018 0.008350
0.0004 0.002 0.007033
0.0004 0.0022 0.009683
0.0004 0.0024 0.005217
0.0004 0.0026 0.006233
0.0004 0.0028 0.006267
0.0004 0.003 0.005033
0.0004 0.0032 0.008333
0.0004 0.0034 0.007183
0.0004 0.0036 0.004217
0.0004 0.0038 0.001683
0.0004 0.004 0.002950
0.0004 0.0042 0.003017
0.0004 0.0044 0.002617
0.0004 0.0046 0.001433
0.0004 0.0048 0.000917
0.0004 0.005 0.002150
0.0004 0.0052 0.001533
0.0004 0.0054 0.001133
0.0004 0.0056 0.001267
0.0004 0.0058 0.001833
0.0004 0.006 0.002017
0.0004 0.0062 0.000950
0.0004 0.0064 0.001350
0.0004 0.0066 0.000783
0.0004 0.0068 0.001483
0.0004 0.007 0.001750
0.0004 0.0072 0.000717
0.0004 0.0074 0.000400
0.0004 0.0076 0.000450
0.0004 0.0078 0.000400
0.0004 0.008 0.000567
0.0004 0.0082 0.001367
0.0004 0.0084 0.000717
0.0004 0.0086 0.002150
0.0004 0.0088 0.000550
0.0004 0.009 0.000567
0.0004 0.0092 0.000617
0.0004 0.0094 0.000400
0.0004 0.0096 0.000550
0.0004 0.0098 0.001600
0.0004 0.01 0.002050
0.0004 0.0102 0.000850
0.0004 0.0104 0.000367
0.0004 0.0106 0.000233
0.0004 0.0108 0.000117
0.0004 0.011 0.000150
0.0004 0.0112 0.000100
0.0004 0.0114 0.000067
0.0004 0.0116 0.000117
0.0004 0.0118 0.000250
0.0004 0.012 0.000200
0.0004 0.0122 0.000100
0.0004 0.0124 0.000100
0.0004 0.0126 0.000117
0.0004 0.0128 0.000200
0.0004 0.013 0.000167
0.0004 0.0132 0.001267
0.0004 0.0134 0.000150
0.0004 0.0136 0.000100
0.0004 0.0138 0.000150
0.0004 0.014 0.000033
0.0004 0.0142 0.000067
0.0004 0.0144 0.000100
0.0004 0.0146 0.000000
0.0004 0.0148 0.000050
0.0004 0.015 0.000167
0.0004 0.0152 0.000167
0.0004 0.0154 0.000167
0.0004 0.0156 0.000317
0.0004 0.0158 0.000267
0.0004 0.016 0.000100
0.0004 0.0162 0.000117
0.0004 0.0164 0.000100
0.0004 0.0166 0.000067
0.0004 0.0168 0.000033
0.0004 0.017 0.000083
0.0004 0.0172 0.000100
0.0004 0.0174 0.000100
0.0004 0.0176 0.000233
0.0004 0.0178 0.000133
0.0004 0.018 0.000183
0.0004 0.0182 0.000100
0.0004 0.0184 0.000017
0.0004 0.0186 0.000033
0.0004 0.0188 0.000067
0.0004 0.019 0.000117
0.0004 0.0192 0.000067
0.0004 0.0194 0.000083
0.0004 0.0196 0.000067
0.0004 0.0198 0.000100
0.0004 0.02 0.000067
0.0004 0.0202 0.000083
0.0004 0.0204 0.000000
0.0004 0.0206 0.000017
0.0004 0.0208 0.000033
0.0004 0.021 0.000017
0.0004 0.0212 0.000083
0.0004 0.0214 0.000100
0.0004 0.0216 0.000050
0.0004 0.0218 0.000050
0.0004 0.022 0.000033
0.0004 0.0222 0.000033
0.0004 0.0224 0.000033
0.0004 0.0226 0.000033
0.0004 0.0228 0.000050
0.0004 0.023 0.000033
0.0004 0.0232 0.000083
0.0004 0.0234 0.000050
0.0004 0.0236 0.000017
0.0004 0.0238 0.000017
0.0004 0.024 0.000017
0.0004 0.0242 0.000067
0.0004 0.0244 0.000050
0.0004 0.0246 0.000017
0.0004 0.0248 0.000000
0.0004 0.025 0.000050
0.0004 0.0252 0.000083
0.0004 0.0254 0.000067
0.0004 0.0256 0.000050
0.0004 0.0258 0.000033
0.0004 0.026 0.000083
0.0004 0.0262 0.000050
0.0004 0.0264 0.000083
0.0004 0.0266 0.000033
0.0004 0.0268 0.000017
0.0004 0.027 0.000017
0.0004 0.0272 0.000017
0.0004 0.0274 0.000067
0.0004 0.0276 0.000017
0.0004 0.0278 0.000033
0.0004 0.028 0.000033
0.0004 0.0282 0.000033
0.0004 0.0284 0.000017
0.0004 0.0286 0.000067
0.0004 0.0288 0.000133
0.0004 0.029 0.000117
0.0004 0.0292 0.000150
0.0004 0.0294 0.000117
0.0004 0.0296 0.000117
0.0004 0.0298 0.000033
0.0004 0.03 0.000050
0.0004 0.0302 0.000033
0.0004 0.0304 0.000083
0.0004 0.0306 0.000167
0.0004 0.0308 0.000100
0.0004 0.031 0.000117
0.0004 0.0312 0.000067
0.0004 0.0314 0.000100
0.0004 0.0316 0.000117
0.0004 0.0318 0.000233
0.0004 0.032 0.000133
0.0004 0.0322 0.000050
0.0004 0.0324 0.000100
0.0004 0.0326 0.000117
0.0004 0.0328 0.000017
0.0004 0.033 0.000067
0.0004 0.0332 0.000067
0.0004 0.0334 0.000133
0.0004 0.0336 0.000017
0.0004 0.0338 0.000217
0.0004 0.034 0.000717
0.0004 0.0342 0.000117
0.0004 0.0344 0.000017
0.0004 0.0346 0.000033
0.0004 0.0348 0.000050
0.0004 0.035 0.000050
0.0004 0.0352 0.000183
0.0004 0.0354 0.000200
0.0004 0.0356 0.000133
0.0004 0.0358 0.000067
0.0004 0.036 0.000000
0.0004 0.0362 0.000017
0.0004 0.0364 0.000050
0.0004 0.0366 0.000067
0.0004 0.0368 0.000067
0.0004 0.037 0.000083
0.0004 0.0372 0.000067
0.0004 0.0374 0.000100
0.0004 0.0376 0.000017
0.0004 0.0378 0.000017
0.0004 0.038 0.000033
0.0004 0.0382 0.000033
0.0004 0.0384 0.000000
0.0004 0.0386 0.000133
0.0004 0.0388 0.000050
0.0004 0.039 0.000117
0.0004 0.0392 0.000067
0.0004 0.0394 0.000017
0.0004 0.0396 0.000067
0.0004 0.0398 0.000117
0.0004 0.04 0.000083
0.0004 0.0402 0.000050
0.0004 0.0404 0.000100
0.0004 0.0406 0.000067
0.0004 0.0408 0.000083
0.0004 0.041 0.000150
0.0004 0.0412 0.000050
0.0004 0.0414 0.000100
0.0004 0.0416 0.000067
0.0004 0.0418 0.000167
0.0004 0.042 0.000333
0.0004 0.0422 0.001683
0.0004 0.0424 0.000500
0.0004 0.0426 0.000100
0.0004 0.0428 0.000033
0.0004 0.043 0.000067
0.0004 0.0432 0.000000
0.0004 0.0434 0.000100
0.0004 0.0436 0.000167
0.0004 0.0438 0.000083
0.0004 0.044 0.000083
0.0004 0.0442 0.000083
0.0004 0.0444 0.000050
0.0004 0.0446 0.000517
0.0004 0.0448 0.000183
0.0004 0.045 0.000067
0.0004 0.0452 0.000017
0.0004 0.0454 0.000050
0.0004 0.0456 0.000000
0.0004 0.0458 0.000050
0.0004 0.046 0.000033
0.0004 0.0462 0.000067
0.0004 0.0464 0.000067
0.0004 0.0466 0.000000
0.0004 0.0468 0.000000
0.0004 0.047 0.000017
0.0004 0.0472 0.000067
0.0004 0.0474 0.000100
0.0004 0.0476 0.000133
0.0004 0.0478 0.000217
0.0004 0.048 0.000050
0.0004 0.0482 0.000100
0.0004 0.0484 0.000050
0.0004 0.0486 0.000017
0.0004 0.0488 0.000067
0.0004 0.049 0.000000
0.0004 0.0492 0.000117
0.0004 0.0494 0.000033
0.0004 0.0496 0.000117
0.0004 0.0498 0.000167
0.0004 0.05 0.000667
0.0004 0.0502 0.000083
0.0004 0.0504 0.000100
0.0004 0.0506 0.000100
0.0004 0.0508 0.000033
0.0004 0.051 0.000033
0.0004 0.0512 0.000083
0.0004 0.0514 0.000017
0.0004 0.0516 0.000033
0.0004 0.0518 0.000033
0.0004 0.052 0.000033
0.0004 0.0522 0.000017
0.0004 0.0524 0.000017
0.0004 0.0526 0.000000
0.0004 0.0528 0.000017
0.0004 0.053 0.000033
0.0004 0.0532 0.000033
0.0004 0.0534 0.000017
0.0004 0.0536 0.000033
0.0004 0.0538 0.000050
0.0004 0.054 0.000050
0.0004 0.0542 0.000067
0.0004 0.0544 0.000050
0.0004 0.0546 0.000083
0.0004 0.0548 0.000100
0.0004 0.055 0.000033
0.0004 0.0552 0.000033
0.0004 0.0554 0.000033
0.0004 0.0556 0.000017
0.0004 0.0558 0.000017
0.0004 0.056 0.000033
0.0004 0.0562 0.000017
0.0004 0.0564 0.000033
0.0004 0.0566 0.000050
0.0004 0.0568 0.000033
0.0004 0.057 0.000083
0.0004 0.0572 0.000133
0.0004 0.0574 0.000867
0.0004 0.0576 0.000567
0.0004 0.0578 0.000150
0.0004 0.058 0.000083
0.0004 0.0582 0.000183
0.0004 0.0584 0.000200
0.0004 0.0586 0.000000
0.0004 0.0588 0.000067
0.0004 0.059 0.000033
0.0004 0.0592 0.000067
0.0004 0.0594 0.000033
0.0004 0.0596 0.000017
0.0004 0.0598 0.000083
0.0004 0.06 0.000033
0.0004 0.0602 0.000067
0.0004 0.0604 0.000067
0.0004 0.0606 0.000217
0.0004 0.0608 0.001400
0.0004 0.061 0.000433
0.0004 0.0612 0.000217
0.0004 0.0614 0.001000
0.0004 0.0616 0.000383
0.0004 0.0618 0.000083
0.0004 0.062 0.000133
0.0004 0.0622 0.000017
0.0004 0.0624 0.000033
0.0004 0.0626 0.000033
0.0004 0.0628 0.000167
0.0004 0.063 0.000083
0.0004 0.0632 0.000067
0.0004 0.0634 0.000100
0.0004 0.0636 0.000133
0.0004 0.0638 0.000233
0.0004 0.064 0.000050
0.0004 0.0642 0.000050
0.0004 0.0644 0.000067
0.0004 0.0646 0.000033
0.0004 0.0648 0.000050
0.0004 0.065 0.000067
0.0004 0.0652 0.000017
0.0004 0.0654 0.000017
0.0004 0.0656 0.000033
0.0004 0.0658 0.000050
0.0004 0.066 0.000050
0.0004 0.0662 0.000017
0.0004 0.0664 0.000083
0.0004 0.0666 0.000050
0.0004 0.0668 0.000033
0.0004 0.067 0.000050
0.0004 0.0672 0.000017
0.0004 0.0674 0.000083
0.0004 0.0676 0.000000
0.0004 0.0678 0.000017
0.0004 0.068 0.000083
0.0004 0.0682 0.000100
0.0004 0.0684 0.000033
0.0004 0.0686 0.000033
0.0004 0.0688 0.000017
0.0004 0.069 0.000033
0.0004 0.0692 0.000083
0.0004 0.0694 0.000067
0.0004 0.0696 0.000050
0.0004 0.0698 0.000083
0.0004 0.07 0.000017
0.0004 0.0702 0.000083
0.0004 0.0704 0.000083
0.0004 0.0706 0.000133
0.0004 0.0708 0.000100
0.0004 0.071 0.000083
0.0004 0.0712 0.000733
0.0004 0.0714 0.000183
0.0004 0.0716 0.000117
0.0004 0.0718 0.000167
0.0004 0.072 0.000233
0.0004 0.0722 0.000133
0.0004 0.0724 0.000083
0.0004 0.0726 0.000100
0.0004 0.0728 0.000250
0.0004 0.073 0.001817
0.0004 0.0732 0.000367
0.0004 0.0734 0.000200
0.0004 0.0736 0.000183
0.0004 0.0738 0.000117
0.0004 0.074 0.000117
0.0004 0.0742 0.000100
0.0004 0.0744 0.000100
0.0004 0.0746 0.000067
0.0004 0.0748 0.000017
0.0004 0.075 0.000017
0.0004 0.0752 0.000050
0.0004 0.0754 0.000150
0.0004 0.0756 0.000083
0.0004 0.0758 0.000117
0.0004 0.076 0.000033
0.0004 0.0762 0.000017
0.0004 0.0764 0.000017
0.0004 0.0766 0.000017
0.0004 0.0768 0.000017
0.0004 0.077 0.000033
0.0004 0.0772 0.000050
0.0004 0.0774 0.000033
0.0004 0.0776 0.000067
0.0004 0.0778 0.000083
0.0004 0.078 0.000000
0.0004 0.0782 0.000050
0.0004 0.0784 0.000017
0.0004 0.0786 0.000033
0.0004 0.0788 0.000067
0.0004 0.079 0.000017
0.0004 0.0792 0.000000
0.0004 0.0794 0.000117
0.0004 0.0796 0.000150
0.0004 0.0798 0.000183
0.0004 0.08 0.000417
0.0004 0.0802 0.000150
0.0004 0.0804 0.000150
0.0004 0.0806 0.000050
0.0004 0.0808 0.000100
0.0004 0.081 0.000083
0.0004 0.0812 0.000033
0.0004 0.0814 0.000050
0.0004 0.0816 0.000000
0.0004 0.0818 0.000083
0.0004 0.082 0.000050
0.0004 0.0822 0.000133
0.0004 0.0824 0.000067
0.0004 0.0826 0.000017
0.0004 0.0828 0.000050
0.0004 0.083 0.000017
0.0004 0.0832 0.000000
0.0004 0.0834 0.000000
0.0004 0.0836 0.000033
0.0004 0.0838 0.000050
0.0004 0.084 0.000033
0.0004 0.0842 0.000033
0.0004 0.0844 0.000033
0.0004 0.0846 0.000067
0.0004 0.0848 0.000083
0.0004 0.085 0.000067
0.0004 0.0852 0.000033
0.0004 0.0854 0.000050
0.0004 0.0856 0.000083
0.0004 0.0858 0.000083
0.0004 0.086 0.000117
0.0004 0.0862 0.000167
0.0004 0.0864 0.000717
0.0004 0.0866 0.000167
0.0004 0.0868 0.000100
0.0004 0.087 0.000050
0.0004 0.0872 0.000067
0.0004 0.0874 0.000067
0.0004 0.0876 0.000083
0.0004 0.0878 0.000100
0.0004 0.088 0.000083
0.0004 0.0882 0.000083
0.0004 0.0884 0.000083
0.0004 0.0886 0.000050
0.0004 0.0888 0.000283
0.0004 0.089 0.001233
0.0004 0.0892 0.000067
0.0004 0.0894 0.000167
0.0004 0.0896 0.000050
0.0004 0.0898 0.000067
0.0004 0.09 0.000033
0.0004 0.0902 0.000017
0.0004 0.0904 0.000100
0.0004 0.0906 0.000100
0.0004 0.0908 0.000050
0.0004 0.091 0.000100
0.0004 0.0912 0.000017
0.0004 0.0914 0.000000
0.0004 0.0916 0.000017
0.0004 0.0918 0.000000
0.0004 0.092 0.000067
0.0004 0.0922 0.000100
0.0004 0.0924 0.000050
0.0004 0.0926 0.000017
0.0004 0.0928 0.000017
0.0004 0.093 0.000033
0.0004 0.0932 0.000000
0.0004 0.0934 0.000017
0.0004 0.0936 0.000033
0.0004 0.0938 0.000000
0.0004 0.094 0.000083
0.0004 0.0942 0.000167
0.0004 0.0944 0.000250
0.0004 0.0946 0.001017
0.0004 0.0948 0.000283
0.0004 0.095 0.000117
0.0004 0.0952 0.000067
0.0004 0.0954 0.000017
0.0004 0.0956 0.000050
0.0004 0.0958 0.000017
0.0004 0.096 0.000000
0.0004 0.0962 0.000050
0.0004 0.0964 0.000033
0.0004 0.0966 0.000033
0.0004 0.0968 0.000000
0.0004 0.097 0.000133
0.0004 0.0972 0.000133
0.0004 0.0974 0.000183
0.0004 0.0976 0.000067
0.0004 0.0978 0.000083
0.0004 0.098 0.000050
0.0004 0.0982 0.000050
0.0004 0.0984 0.000033
0.0004 0.0986 0.000033
0.0004 0.0988 0.000050
0.0004 0.099 0.000033
0.0004 0.0992 0.000017
0.0004 0.0994 0.000017
0.0004 0.0996 0.000000
0.0004 0.0998 0.000017
0.0004 0.1 0.000050
0.0004 0.1002 0.000050
0.0004 0.1004 0.000000
0.0004 0.1006 0.000033
0.0004 0.1008 0.000000
0.0004 0.101 0.000017
0.0004 0.1012 0.000033
0.0004 0.1014 0.000017
0.0004 0.1016 0.000033
0.0004 0.1018 0.000050
0.0004 0.102 0.000033
0.0004 0.1022 0.000083
0.0004 0.1024 0.000050
0.0004 0.1026 0.000150
0.0004 0.1028 0.000083
0.0004 0.103 0.000000
0.0004 0.1032 0.000000
0.0004 0.1034 0.000050
0.0004 0.1036 0.000017
0.0004 0.1038 0.000033
0.0004 0.104 0.000017
0.0004 0.1042 0.000017
0.0004 0.1044 0.000050
0.0004 0.1046 0.000067
0.0004 0.1048 0.000050
0.0004 0.105 0.000083
0.0004 0.1052 0.000083
0.0004 0.1054 0.000067
0.0004 0.1056 0.000100
0.0004 0.1058 0.000233
0.0004 0.106 0.000133
0.0004 0.1062 0.000083
0.0004 0.1064 0.000117
0.0004 0.1066 0.000050
0.0004 0.1068 0.000033
0.0004 0.107 0.000000
0.0004 0.1072 0.000067
0.0004 0.1074 0.000033
0.0004 0.1076 0.000067
0.0004 0.1078 0.000033
0.0004 0.108 0.000100
0.0004 0.1082 0.000500
0.0004 0.1084 0.000050
0.0004 0.1086 0.000017
0.0004 0.1088 0.000017
0.0004 0.109 0.000100
0.0004 0.1092 0.000067
0.0004 0.1094 0.000033
0.0004 0.1096 0.000050
0.0004 0.1098 0.000033
0.0004 0.11 0.000017
0.0004 0.1102 0.000000
0.0004 0.1104 0.000017
0.0004 0.1106 0.000050
0.0004 0.1108 0.000067
0.0004 0.111 0.000167
0.0004 0.1112 0.000100
0.0004 0.1114 0.000017
0.0004 0.1116 0.000017
0.0004 0.1118 0.000000
0.0004 0.112 0.000033
0.0004 0.1122 0.000183
0.0004 0.1124 0.000083
0.0004 0.1126 0.000117
0.0004 0.1128 0.000067
0.0004 0.113 0.000050
0.0004 0.1132 0.000017
0.0004 0.1134 0.000017
0.0004 0.1136 0.000067
0.0004 0.1138 0.000000
0.0004 0.114 0.000067
0.0004 0.1142 0.000050
0.0004 0.1144 0.000167
0.0004 0.1146 0.000883
0.0004 0.1148 0.000083
0.0004 0.115 0.000000
0.0004 0.1152 0.000000
0.0004 0.1154 0.000067
0.0004 0.1156 0.000117
0.0004 0.1158 0.000033
0.0004 0.116 0.000067
0.0004 0.1162 0.000000
0.0004 0.1164 0.000067
0.0004 0.1166 0.000000
0.0004 0.1168 0.000033
0.0004 0.117 0.000017
0.0004 0.1172 0.000067
0.0004 0.1174 0.000133
0.0004 0.1176 0.000450
0.0004 0.1178 0.000167
0.0004 0.118 0.000067
0.0004 0.1182 0.000083
0.0004 0.1184 0.000067
0.0004 0.1186 0.000033
0.0004 0.1188 0.000067
0.0004 0.119 0.000033
0.0004 0.1192 0.000050
0.0004 0.1194 0.000050
0.0004 0.1196 0.000017
0.0004 0.1198 0.000017
0.0004 0.12 0.000033
0.0004 0.1202 0.000017
0.0004 0.1204 0.000017
0.0004 0.1206 0.000050
0.0004 0.1208 0.000033
0.0004 0.121 0.000000
0.0004 0.1212 0.000033
0.0004 0.1214 0.000117
0.0004 0.1216 0.000050
0.0004 0.1218 0.000017
0.0004 0.122 0.000033
0.0004 0.1222 0.000050
0.0004 0.1224 0.000017
0.0004 0.1226 0.000017
0.0004 0.1228 0.000000
0.0004 0.123 0.000017
0.0004 0.1232 0.000100
0.0004 0.1234 0.000050
0.0004 0.1236 0.000050
0.0004 0.1238 0.000050
0.0004 0.124 0.000033
0.0004 0.1242 0.000067
0.0004 0.1244 0.000083
0.0004 0.1246 0.000017
0.0004 0.1248 0.000000
0.0004 0.125 0.000083
0.0004 0.1252 0.000167
0.0004 0.1254 0.000150
0.0004 0.1256 0.000100
0.0004 0.1258 0.000067
0.0004 0.126 0.000083
0.0004 0.1262 0.000133
0.0004 0.1264 0.000033
0.0004 0.1266 0.000033
0.0004 0.1268 0.000033
0.0004 0.127 0.000033
0.0004 0.1272 0.000033
0.0004 0.1274 0.000017
0.0004 0.1276 0.000033
0.0004 0.1278 0.000033
0.0004 0.128 0.000067
0.0004 0.1282 0.000033
0.0004 0.1284 0.000033
0.0004 0.1286 0.000017
0.0004 0.1288 0.000133
0.0004 0.129 0.000067
0.0004 0.1292 0.000017
0.0004 0.1294 0.000017
0.0004 0.1296 0.000033
0.0004 0.1298 0.000117
0.0004 0.13 0.000050
0.0004 0.1302 0.000017
0.0004 0.1304 0.000100
0.0004 0.1306 0.000100
0.0004 0.1308 0.000133
0.0004 0.131 0.000050
0.0004 0.1312 0.000033
0.0004 0.1314 0.000050
0.0004 0.1316 0.000050
0.0004 0.1318 0.000017
0.0004 0.132 0.000100
0.0004 0.1322 0.000067
0.0004 0.1324 0.000083
0.0004 0.1326 0.000017
0.0004 0.1328 0.000033
0.0004 0.133 0.000017
0.0004 0.1332 0.000017
0.0004 0.1334 0.000033
0.0004 0.1336 0.000000
0.0004 0.1338 0.000017
0.0004 0.134 0.000050
0.0004 0.1342 0.000017
0.0004 0.1344 0.000017
0.0004 0.1346 0.000033
0.0004 0.1348 0.000083
0.0004 0.135 0.000200
0.0004 0.1352 0.000067
0.0004 0.1354 0.000083
0.0004 0.1356 0.000050
0.0004 0.1358 0.000050
0.0004 0.136 0.000067
0.0004 0.1362 0.000050
0.0004 0.1364 0.000100
0.0004 0.1366 0.000033
0.0004 0.1368 0.000100
0.0004 0.137 0.000050
0.0004 0.1372 0.000067
0.0004 0.1374 0.000083
0.0004 0.1376 0.000050
0.0004 0.1378 0.000100
0.0004 0.138 0.000217
0.0004 0.1382 0.000283
0.0004 0.1384 0.000050
0.0004 0.1386 0.000083
0.0004 0.1388 0.000067
0.0004 0.139 0.000067
0.0004 0.1392 0.000083
0.0004 0.1394 0.000067
0.0004 0.1396 0.000100
0.0004 0.1398 0.000100
0.0004 0.14 0.000067
0.0004 0.1402 0.000033
0.0004 0.1404 0.000033
0.0004 0.1406 0.000017
0.0004 0.1408 0.000067
0.0004 0.141 0.000017
0.0004 0.1412 0.000033
0.0004 0.1414 0.000033
0.0004 0.1416 0.000017
0.0004 0.1418 0.000067
0.0004 0.142 0.000000
0.0004 0.1422 0.000033
0.0004 0.1424 0.000050
0.0004 0.1426 0.000033
0.0004 0.1428 0.000000
0.0004 0.143 0.000050
0.0004 0.1432 0.000067
0.0004 0.1434 0.000067
0.0004 0.1436 0.000083
0.0004 0.1438 0.000050
0.0004 0.144 0.000033
0.0004 0.1442 0.000000
0.0004 0.1444 0.000017
0.0004 0.1446 0.000117
0.0004 0.1448 0.000117
0.0004 0.145 0.000100
0.0004 0.1452 0.000317
0.0004 0.1454 0.000150
0.0004 0.1456 0.000017
0.0004 0.1458 0.000050
0.0004 0.146 0.000100
0.0004 0.1462 0.000067
0.0004 0.1464 0.000050
0.0004 0.1466 0.000100
0.0004 0.1468 0.000117
0.0004 0.147 0.000033
0.0004 0.1472 0.000067
0.0004 0.1474 0.000083
0.0004 0.1476 0.000100
0.0004 0.1478 0.000117
0.0004 0.148 0.000083
0.0004 0.1482 0.000650
0.0004 0.1484 0.000217
0.0004 0.1486 0.000083
0.0004 0.1488 0.000050
0.0004 0.149 0.000033
0.0004 0.1492 0.000033
0.0004 0.1494 0.000033
0.0004 0.1496 0.000033
0.0004 0.1498 0.000017
0.0006 0 0.033267
0.0006 0.0002 0.072283
0.0006 0.0004 0.327017
0.0006 0.0006 0.000000
0.0006 0.0008 0.322100
0.0006 0.001 0.071200
0.0006 0.0012 0.023833
0.0006 0.0014 0.019783
0.0006 0.0016 0.011683
0.0006 0.0018 0.008317
0.0006 0.002 0.004350
0.0006 0.0022 0.005933
0.0006 0.0024 0.008083
0.0006 0.0026 0.006933
0.0006 0.0028 0.003167
0.0006 0.003 0.002200
0.0006 0.0032 0.002733
0.0006 0.0034 0.003850
0.0006 0.0036 0.012700
0.0006 0.0038 0.003617
0.0006 0.004 0.005500
0.0006 0.0042 0.004400
0.0006 0.0044 0.004567
0.0006 0.0046 0.002367
0.0006 0.0048 0.002050
0.0006 0.005 0.002083
0.0006 0.0052 0.001967
0.0006 0.0054 0.002317
0.0006 0.0056 0.001867
0.0006 0.0058 0.004467
0.0006 0.006 0.001517
0.0006 0.0062 0.000717
0.0006 0.0064 0.000900
0.0006 0.0066 0.001517
0.0006 0.0068 0.002200
0.0006 0.007 0.000750
0.0006 0.0072 0.001083
0.0006 0.0074 0.001800
0.0006 0.0076 0.000467
0.0006 0.0078 0.000483
0.0006 0.008 0.000717
0.0006 0.0082 0.001783
0.0006 0.0084 0.000933
0.0006 0.0086 0.002233
0.0006 0.0088 0.000600
0.0006 0.009 0.000667
0.0006 0.0092 0.002133
0.0006 0.0094 0.000367
0.0006 0.0096 0.000350
0.0006 0.0098 0.000467
0.0006 0.01 0.000867
0.0006 0.0102 0.000667
0.0006 0.0104 0.000283
0.0006 0.0106 0.000083
0.0006 0.0108 0.000233
0.0006 0.011 0.000317
0.0006 0.0112 0.000133
0.0006 0.0114 0.000167
0.0006 0.0116 0.000217
0.0006 0.0118 0.000367
0.0006 0.012 0.000117
0.0006 0.0122 0.000167
0.0006 0.0124 0.000017
0.0006 0.0126 0.000083
0.0006 0.0128 0.000100
0.0006 0.013 0.000217
0.0006 0.0132 0.000217
0.0006 0.0134 0.000183
0.0006 0.0136 0.000183
0.0006 0.0138 0.000150
0.0006 0.014 0.000067
0.0006 0.0142 0.000100
0.0006 0.0144 0.000100
0.0006 0.0146 0.000083
0.0006 0.0148 0.000100
0.0006 0.015 0.000133
0.0006 0.0152 0.000200
0.0006 0.0154 0.000167
0.0006 0.0156 0.000600
0.0006 0.0158 0.002233
0.0006 0.016 0.000367
0.0006 0.0162 0.000150
0.0006 0.0164 0.000133
0.0006 0.0166 0.000133
0.0006 0.0168 0.000067
0.0006 0.017 0.000117
0.0006 0.0172 0.000133
0.0006 0.0174 0.000050
0.0006 0.0176 0.000200
0.0006 0.0178 0.000450
0.0006 0.018 0.000283
0.0006 0.0182 0.000083
0.0006 0.0184 0.000050
0.0006 0.0186 0.000033
0.0006 0.0188 0.000050
0.0006 0.019 0.000067
0.0006 0.0192 0.000017
0.0006 0.0194 0.000017
0.0006 0.0196 0.000117
0.0006 0.0198 0.000217
0.0006 0.02 0.000017
0.0006 0.0202 0.000117
0.0006 0.0204 0.000033
0.0006 0.0206 0.000017
0.0006 0.0208 0.000033
0.0006 0.021 0.000067
0.0006 0.0212 0.000050
0.0006 0.0214 0.000083
0.0006 0.0216 0.000117
0.0006 0.0218 0.000017
0.0006 0.022 0.000000
0.0006 0.0222 0.000050
0.0006 0.0224 0.000050
0.0006 0.0226 0.000067
0.0006 0.0228 0.000083
0.0006 0.023 0.000050
0.0006 0.0232 0.000067
0.0006 0.0234 0.000033
0.0006 0.0236 0.000000
0.0006 0.0238 0.000050
0.0006 0.024 0.000050
0.0006 0.0242 0.000000
0.0006 0.0244 0.000050
0.0006 0.0246 0.000033
0.0006 0.0248 0.000017
0.0006 0.025 0.000017
0.0006 0.0252 0.000017
0.0006 0.0254 0.000050
0.0006 0.0256 0.000033
0.0006 0.0258 0.000017
0.0006 0.026 0.000017
0.0006 0.0262 0.000033
0.0006 0.0264 0.000050
0.0006 0.0266 0.000083
0.0006 0.0268 0.000067
0.0006 0.027 0.000050
0.0006 0.0272 0.000033
0.0006 0.0274 0.000033
0.0006 0.0276 0.000033
0.0006 0.0278 0.000067
0.0006 0.028 0.000050
0.0006 0.0282 0.000083
0.0006 0.0284 0.000150
0.0006 0.0286 0.000233
0.0006 0.0288 0.000117
0.0006 0.029 0.000100
0.0006 0.0292 0.000183
0.0006 0.0294 0.000133
0.0006 0.0296 0.000083
0.0006 0.0298 0.000117
0.0006 0.03 0.000133
0.0006 0.0302 0.000167
0.0006 0.0304 0.000217
0.0006 0.0306 0.001300
0.0006 0.0308 0.000250
0.0006 0.031 0.000200
0.0006 0.0312 0.000133
0.0006 0.0314 0.000033
0.0006 0.0316 0.000067
0.0006 0.0318 0.000117
0.0006 0.032 0.000050
0.0006 0.0322 0.000067
0.0006 0.0324 0.000067
0.0006 0.0326 0.000067
0.0006 0.0328 0.000050
0.0006 0.033 0.000067
0.0006 0.0332 0.000117
0.0006 0.0334 0.000067
0.0006 0.0336 0.000067
0.0006 0.0338 0.000100
0.0006 0.034 0.000150
0.0006 0.0342 0.000083
0.0006 0.0344 0.000067
0.0006 0.0346 0.000117
0.0006 0.0348 0.000067
0.0006 0.035 0.000133
0.0006 0.0352 0.000083
0.0006 0.0354 0.000100
0.0006 0.0356 0.000250
0.0006 0.0358 0.000067
0.0006 0.036 0.000050
0.0006 0.0362 0.000033
0.0006 0.0364 0.000017
0.0006 0.0366 0.000050
0.0006 0.0368 0.000050
0.0006 0.037 0.000100
0.0006 0.0372 0.000083
0.0006 0.0374 0.000083
0.0006 0.0376 0.000017
0.0006 0.0378 0.000033
0.0006 0.038 0.000050
0.0006 0.0382 0.000000
0.0006 0.0384 0.000067
0.0006 0.0386 0.000083
0.0006 0.0388 0.000067
0.0006 0.039 0.000067
0.0006 0.0392 0.000033
0.0006 0.0394 0.000033
0.0006 0.0396 0.000050
0.0006 0.0398 0.000017
0.0006 0.04 0.000067
0.0006 0.0402 0.000083
0.0006 0.0404 0.000100
0.0006 0.0406 0.000117
0.0006 0.0408 0.000067
0.0006 0.041 0.000017
0.0006 0.0412 0.000050
0.0006 0.0414 0.000150
0.0006 0.0416 0.000067
0.0006 0.0418 0.000033
0.0006 0.042 0.000067
0.0006 0.0422 0.000250
0.0006 0.0424 0.000183
0.0006 0.0426 0.000083
0.0006 0.0428 0.000000
0.0006 0.043 0.000083
0.0006 0.0432 0.000033
0.0006 0.0434 0.000050
0.0006 0.0436 0.000050
0.0006 0.0438 0.000100
0.0006 0.044 0.000067
0.0006 0.0442 0.000050
0.0006 0.0444 0.000033
0.0006 0.0446 0.000083
0.0006 0.0448 0.000033
0.0006 0.045 0.000033
0.0006 0.0452 0.000050
0.0006 0.0454 0.000117
0.0006 0.0456 0.000050
0.0006 0.0458 0.000050
0.0006 0.046 0.000100
0.0006 0.0462 0.000100
0.0006 0.0464 0.000050
0.0006 0.0466 0.000083
0.0006 0.0468 0.000050
0.0006 0.047 0.000083
0.0006 0.0472 0.000133
0.0006 0.0474 0.000083
0.0006 0.0476 0.000100
0.0006 0.0478 0.000117
0.0006 0.048 0.000083
0.0006 0.0482 0.000017
0.0006 0.0484 0.000050
0.0006 0.0486 0.000050
0.0006 0.0488 0.000067
0.0006 0.049 0.000033
0.0006 0.0492 0.000050
0.0006 0.0494 0.000083
0.0006 0.0496 0.000050
0.0006 0.0498 0.000117
0.0006 0.05 0.000150
0.0006 0.0502 0.000083
0.0006 0.0504 0.000083
0.0006 0.0506 0.000000
0.0006 0.0508 0.000083
0.0006 0.051 0.000017
0.0006 0.0512 0.000017
0.0006 0.0514 0.000017
0.0006 0.0516 0.000067
0.0006 0.0518 0.000033
0.0006 0.052 0.000133
0.0006 0.0522 0.000067
0.0006 0.0524 0.000017
0.0006 0.0526 0.000067
0.0006 0.0528 0.000067
0.0006 0.053 0.000033
0.0006 0.0532 0.000017
0.0006 0.0534 0.000017
0.0006 0.0536 0.000050
0.0006 0.0538 0.000050
0.0006 0.054 0.000083
0.0006 0.0542 0.000067
0.0006 0.0544 0.000050
0.0006 0.0546 0.000333
0.0006 0.0548 0.000117
0.0006 0.055 0.000033
0.0006 0.0552 0.000067
0.0006 0.0554 0.000017
0.0006 0.0556 0.000050
0.0006 0.0558 0.000000
0.0006 0.056 0.000017
0.0006 0.0562 0.000033
0.0006 0.0564 0.000017
0.0006 0.0566 0.000067
0.0006 0.0568 0.000050
0.0006 0.057 0.000050
0.0006 0.0572 0.000050
0.0006 0.0574 0.000117
0.0006 0.0576 0.000133
0.0006 0.0578 0.000100
0.0006 0.058 0.000117
0.0006 0.0582 0.000167
0.0006 0.0584 0.000150
0.0006 0.0586 0.000117
0.0006 0.0588 0.000033
0.0006 0.059 0.000033
0.0006 0.0592 0.000083
0.0006 0.0594 0.000033
0.0006 0.0596 0.000050
0.0006 0.0598 0.000017
0.0006 0.06 0.000083
0.0006 0.0602 0.000033
0.0006 0.0604 0.000067
0.0006 0.0606 0.000050
0.0006 0.0608 0.000150
0.0006 0.061 0.000117
0.0006 0.0612 0.000300
0.0006 0.0614 0.001400
0.0006 0.0616 0.000450
0.0006 0.0618 0.000133
0.0006 0.062 0.000017
0.0006 0.0622 0.000033
0.0006 0.0624 0.000067
0.0006 0.0626 0.000033
0.0006 0.0628 0.000067
0.0006 0.063 0.000100
0.0006 0.0632 0.000033
0.0006 0.0634 0.000050
0.0006 0.0636 0.000083
0.0006 0.0638 0.000067
0.0006 0.064 0.000033
0.0006 0.0642 0.000033
0.0006 0.0644 0.000000
0.0006 0.0646 0.000083
0.0006 0.0648 0.000067
0.0006 0.065 0.000067
0.0006 0.0652 0.000033
0.0006 0.0654 0.000033
0.0006 0.0656 0.000067
0.0006 0.0658 0.000267
0.0006 0.066 0.000033
0.0006 0.0662 0.000033
0.0006 0.0664 0.000033
0.0006 0.0666 0.000033
0.0006 0.0668 0.000067
0.0006 0.067 0.000033
0.0006 0.0672 0.000017
0.0006 0.0674 0.000033
0.0006 0.0676 0.000050
0.0006 0.0678 0.000033
0.0006 0.068 0.000033
0.0006 0.0682 0.000083
0.0006 0.0684 0.000033
0.0006 0.0686 0.000017
0.0006 0.0688 0.000033
0.0006 0.069 0.000083
0.0006 0.0692 0.000117
0.0006 0.0694 0.000083
0.0006 0.0696 0.000150
0.0006 0.0698 0.000083
0.0006 0.07 0.000067
0.0006 0.0702 0.000067
0.0006 0.0704 0.000083
0.0006 0.0706 0.000167
0.0006 0.0708 0.000100
0.0006 0.071 0.000183
0.0006 0.0712 0.000133
0.0006 0.0714 0.000083
0.0006 0.0716 0.000033
0.0006 0.0718 0.000033
0.0006 0.072 0.000083
0.0006 0.0722 0.000067
0.0006 0.0724 0.000017
0.0006 0.0726 0.000067
0.0006 0.0728 0.000117
0.0006 0.073 0.000267
0.0006 0.0732 0.000283
0.0006 0.0734 0.000233
0.0006 0.0736 0.000217
0.0006 0.0738 0.000217
0.0006 0.074 0.000167
0.0006 0.0742 0.000117
0.0006 0.0744 0.000050
0.0006 0.0746 0.000117
0.0006 0.0748 0.000083
0.0006 0.075 0.000067
0.0006 0.0752 0.000017
0.0006 0.0754 0.000033
0.0006 0.0756 0.000117
0.0006 0.0758 0.000050
0.0006 0.076 0.000083
0.0006 0.0762 0.000050
0.0006 0.0764 0.000033
0.0006 0.0766 0.000050
0.0006 0.0768 0.000000
0.0006 0.077 0.000050
0.0006 0.0772 0.000050
0.0006 0.0774 0.000150
0.0006 0.0776 0.000067
0.0006 0.0778 0.000050
0.0006 0.078 0.000050
0.0006 0.0782 0.000083
0.0006 0.0784 0.000050
0.0006 0.0786 0.000017
0.0006 0.0788 0.000083
0.0006 0.079 0.000067
0.0006 0.0792 0.000017
0.0006 0.0794 0.000050
0.0006 0.0796 0.000083
0.0006 0.0798 0.000083
0.0006 0.08 0.000083
0.0006 0.0802 0.000200
0.0006 0.0804 0.000067
0.0006 0.0806 0.000033
0.0006 0.0808 0.000083
0.0006 0.081 0.000117
0.0006 0.0812 0.000067
0.0006 0.0814 0.000067
0.0006 0.0816 0.000000
0.0006 0.0818 0.000067
0.0006 0.082 0.000167
0.0006 0.0822 0.000067
0.0006 0.0824 0.000033
0.0006 0.0826 0.000033
0.0006 0.0828 0.000017
0.0006 0.083 0.000000
0.0006 0.0832 0.000000
0.0006 0.0834 0.000017
0.0006 0.0836 0.000050
0.0006 0.0838 0.000000
0.0006 0.084 0.000000
0.0006 0.0842 0.000033
0.0006 0.0844 0.000033
0.0006 0.0846 0.000050
0.0006 0.0848 0.000017
0.0006 0.085 0.000000
0.0006 0.0852 0.000083
0.0006 0.0854 0.000017
0.0006 0.0856 0.000033
0.0006 0.0858 0.000050
0.0006 0.086 0.000100
0.0006 0.0862 0.000067
0.0006 0.0864 0.000083
0.0006 0.0866 0.000100
0.0006 0.0868 0.000067
0.0006 0.087 0.000033
0.0006 0.0872 0.000067
0.0006 0.0874 0.000083
0.0006 0.0876 0.000067
0.0006 0.0878 0.000117
0.0006 0.088 0.000000
0.0006 0.0882 0.000033
0.0006 0.0884 0.000050
0.0006 0.0886 0.000050
0.0006 0.0888 0.000050
0.0006 0.089 0.000133
0.0006 0.0892 0.000050
0.0006 0.0894 0.000100
0.0006 0.0896 0.000000
0.0006 0.0898 0.000050
0.0006 0.09 0.000017
0.0006 0.0902 0.000033
0.0006 0.0904 0.000033
0.0006 0.0906 0.000033
0.0006 0.0908 0.000017
0.0006 0.091 0.000033
0.0006 0.0912 0.000000
0.0006 0.0914 0.000050
0.0006 0.0916 0.000017
0.0006 0.0918 0.000083
0.0006 0.092 0.000050
0.0006 0.0922 0.000100
0.0006 0.0924 0.000050
0.0006 0.0926 0.000033
0.0006 0.0928 0.000033
0.0006 0.093 0.000017
0.0006 0.0932 0.000050
0.0006 0.0934 0.000133
0.0006 0.0936 0.000033
0.0006 0.0938 0.000083
0.0006 0.094 0.000050
0.0006 0.0942 0.000100
0.0006 0.0944 0.000067
0.0006 0.0946 0.000167
0.0006 0.0948 0.000133
0.0006 0.095 0.000017
0.0006 0.0952 0.000017
0.0006 0.0954 0.000017
0.0006 0.0956 0.000000
0.0006 0.0958 0.000017
0.0006 0.096 0.000017
0.0006 0.0962 0.000050
0.0006 0.0964 0.000050
0.0006 0.0966 0.000083
0.0006 0.0968 0.000050
0.0006 0.097 0.000167
0.0006 0.0972 0.000317
0.0006 0.0974 0.000183
0.0006 0.0976 0.000067
0.0006 0.0978 0.000067
0.0006 0.098 0.000067
0.0006 0.0982 0.000067
0.0006 0.0984 0.000033
0.0006 0.0986 0.000033
0.0006 0.0988 0.000050
0.0006 0.099 0.000083
0.0006 0.0992 0.000067
0.0006 0.0994 0.000050
0.0006 0.0996 0.000050
0.0006 0.0998 0.000033
0.0006 0.1 0.000033
0.0006 0.1002 0.000033
0.0006 0.1004 0.000050
0.0006 0.1006 0.000017
0.0006 0.1008 0.000033
0.0006 0.101 0.000033
0.0006 0.1012 0.000067
0.0006 0.1014 0.000117
0.0006 0.1016 0.000100
0.0006 0.1018 0.000117
0.0006 0.102 0.000100
0.0006 0.1022 0.000033
0.0006 0.1024 0.000050
0.0006 0.1026 0.000967
0.0006 0.1028 0.000183
0.0006 0.103 0.000050
0.0006 0.1032 0.000033
0.0006 0.1034 0.000033
0.0006 0.1036 0.000083
0.0006 0.1038 0.000017
0.0006 0.104 0.000033
0.0006 0.1042 0.000083
0.0006 0.1044 0.000117
0.0006 0.1046 0.000300
0.0006 0.1048 0.000033
0.0006 0.105 0.000017
0.0006 0.1052 0.000067
0.0006 0.1054 0.000083
0.0006 0.1056 0.000050
0.0006 0.1058 0.000083
0.0006 0.106 0.000133
0.0006 0.1062 0.000033
0.0006 0.1064 0.000133
0.0006 0.1066 0.000017
0.0006 0.1068 0.000033
0.0006 0.107 0.000050
0.0006 0.1072 0.000067
0.0006 0.1074 0.000083
0.0006 0.1076 0.000050
0.0006 0.1078 0.000050
0.0006 0.108 0.000083
0.0006 0.1082 0.000100
0.0006 0.1084 0.000050
0.0006 0.1086 0.000017
0.0006 0.1088 0.000033
0.0006 0.109 0.000017
0.0006 0.1092 0.000067
0.0006 0.1094 0.000000
0.0006 0.1096 0.000083
0.0006 0.1098 0.000017
0.0006 0.11 0.000033
0.0006 0.1102 0.000017
0.0006 0.1104 0.000000
0.0006 0.1106 0.000017
0.0006 0.1108 0.000033
0.0006 0.111 0.000050
0.0006 0.1112 0.000050
0.0006 0.1114 0.000067
0.0006 0.1116 0.000017
0.0006 0.1118 0.000033
0.0006 0.112 0.000067
0.0006 0.1122 0.000017
0.0006 0.1124 0.000050
0.0006 0.1126 0.000067
0.0006 0.1128 0.000017
0.0006 0.113 0.000000
0.0006 0.1132 0.000000
0.0006 0.1134 0.000017
0.0006 0.1136 0.000033
0.0006 0.1138 0.000000
0.0006 0.114 0.000033
0.0006 0.1142 0.000000
0.0006 0.1144 0.000067
0.0006 0.1146 0.000250
0.0006 0.1148 0.000067
0.0006 0.115 0.000017
0.0006 0.1152 0.000083
0.0006 0.1154 0.000033
0.0006 0.1156 0.000067
0.0006 0.1158 0.000050
0.0006 0.116 0.000100
0.0006 0.1162 0.000050
0.0006 0.1164 0.000067
0.0006 0.1166 0.000067
0.0006 0.1168 0.000033
0.0006 0.117 0.000017
0.0006 0.1172 0.000050
0.0006 0.1174 0.000033
0.0006 0.1176 0.000017
0.0006 0.1178 0.000117
0.0006 0.118 0.000033
0.0006 0.1182 0.000083
0.0006 0.1184 0.000117
0.0006 0.1186 0.000033
0.0006 0.1188 0.000083
0.0006 0.119 0.000050
0.0006 0.1192 0.000067
0.0006 0.1194 0.000083
0.0006 0.1196 0.000050
0.0006 0.1198 0.000067
0.0006 0.12 0.000083
0.0006 0.1202 0.000067
0.0006 0.1204 0.000033
0.0006 0.1206 0.000033
0.0006 0.1208 0.000083
0.0006 0.121 0.000067
0.0006 0.1212 0.000017
0.0006 0.1214 0.000100
0.0006 0.1216 0.000067
0.0006 0.1218 0.000050
0.0006 0.122 0.000050
0.0006 0.1222 0.000067
0.0006 0.1224 0.000033
0.0006 0.1226 0.000050
0.0006 0.1228 0.000017
0.0006 0.123 0.000000
0.0006 0.1232 0.000117
0.0006 0.1234 0.000183
0.0006 0.1236 0.000167
0.0006 0.1238 0.000067
0.0006 0.124 0.000000
0.0006 0.1242 0.000033
0.0006 0.1244 0.000050
0.0006 0.1246 0.000017
0.0006 0.1248 0.000050
0.0006 0.125 0.000083
0.0006 0.1252 0.000050
0.0006 0.1254 0.000017
0.0006 0.1256 0.000017
0.0006 0.1258 0.000117
0.0006 0.126 0.000050
0.0006 0.1262 0.000017
0.0006 0.1264 0.000050
0.0006 0.1266 0.000050
0.0006 0.1268 0.000067
0.0006 0.127 0.000017
0.0006 0.1272 0.000050
0.0006 0.1274 0.000117
0.0006 0.1276 0.000000
0.0006 0.1278 0.000033
0.0006 0.128 0.000050
0.0006 0.1282 0.000050
0.0006 0.1284 0.000017
0.0006 0.1286 0.000100
0.0006 0.1288 0.000183
0.0006 0.129 0.000033
0.0006 0.1292 0.000033
0.0006 0.1294 0.000100
0.0006 0.1296 0.000067
0.0006 0.1298 0.000067
0.0006 0.13 0.000083
0.0006 0.1302 0.000100
0.0006 0.1304 0.000083
0.0006 0.1306 0.000083
0.0006 0.1308 0.000083
0.0006 0.131 0.000033
0.0006 0.1312 0.000033
0.0006 0.1314 0.000050
0.0006 0.1316 0.000083
0.0006 0.1318 0.000100
0.0006 0.132 0.000083
0.0006 0.1322 0.000167
0.0006 0.1324 0.000083
0.0006 0.1326 0.000067
0.0006 0.1328 0.000050
0.0006 0.133 0.000033
0.0006 0.1332 0.000017
0.0006 0.1334 0.000017
0.0006 0.1336 0.000017
0.0006 0.1338 0.000000
0.0006 0.134 0.000033
0.0006 0.1342 0.000033
0.0006 0.1344 0.000050
0.0006 0.1346 0.000000
0.0006 0.1348 0.000033
0.0006 0.135 0.000067
0.0006 0.1352 0.000150
0.0006 0.1354 0.000100
0.0006 0.1356 0.000100
0.0006 0.1358 0.000117
0.0006 0.136 0.000083
0.0006 0.1362 0.000033
0.0006 0.1364 0.000133
0.0006 0.1366 0.000017
0.0006 0.1368 0.000050
0.0006 0.137 0.000050
0.0006 0.1372 0.000117
0.0006 0.1374 0.000067
0.0006 0.1376 0.000033
0.0006 0.1378 0.000083
0.0006 0.138 0.000483
0.0006 0.1382 0.001600
0.0006 0.1384 0.000317
0.0006 0.1386 0.000150
0.0006 0.1388 0.000100
0.0006 0.139 0.000100
0.0006 0.1392 0.000067
0.0006 0.1394 0.000050
0.0006 0.1396 0.000050
0.0006 0.1398 0.000050
0.0006 0.14 0.000067
0.0006 0.1402 0.000050
0.0006 0.1404 0.000083
0.0006 0.1406 0.000083
0.0006 0.1408 0.000033
0.0006 0.141 0.000017
0.0006 0.1412 0.000033
0.0006 0.1414 0.000033
0.0006 0.1416 0.000067
0.0006 0.1418 0.000017
0.0006 0.142 0.000033
0.0006 0.1422 0.000033
0.0006 0.1424 0.000033
0.0006 0.1426 0.000033
0.0006 0.1428 0.000050
0.0006 0.143 0.000050
0.0006 0.1432 0.000100
0.0006 0.1434 0.000083
0.0006 0.1436 0.000033
0.0006 0.1438 0.000017
0.0006 0.144 0.000017
0.0006 0.1442 0.000017
0.0006 0.1444 0.000050
0.0006 0.1446 0.000033
0.0006 0.1448 0.000083
0.0006 0.145 0.000150
0.0006 0.1452 0.001217
0.0006 0.1454 0.000267
0.0006 0.1456 0.000067
0.0006 0.1458 0.000050
0.0006 0.146 0.000050
0.0006 0.1462 0.000033
0.0006 0.1464 0.000033
0.0006 0.1466 0.000033
0.0006 0.1468 0.000067
0.0006 0.147 0.000017
0.0006 0.1472 0.000067
0.0006 0.1474 0.000050
0.0006 0.1476 0.000050
0.0006 0.1478 0.000067
0.0006 0.148 0.000083
0.0006 0.1482 0.000100
0.0006 0.1484 0.000117
0.0006 0.1486 0.000033
0.0006 0.1488 0.000017
0.0006 0.149 0.000000
0.0006 0.1492 0.000033
0.0006 0.1494 0.000083
0.0006 0.1496 0.000017
0.0006 0.1498 0.000017
0.0008 0 0.027717
0.0008 0.0002 0.033567
0.0008 0.0004 0.066783
0.0008 0.0006 0.322100
0.0008 0.0008 0.000000
0.0008 0.001 0.324883
0.0008 0.0012 0.067283
0.0008 0.0014 0.032683
0.0008 0.0016 0.019017
0.0008 0.0018 0.011133
0.0008 0.002 0.009133
0.0008 0.0022 0.007600
0.0008 0.0024 0.005750
0.0008 0.0026 0.007983
0.0008 0.0028 0.005883
0.0008 0.003 0.003900
0.0008 0.0032 0.002367
0.0008 0.0034 0.001917
0.0008 0.0036 0.004167
0.0008 0.0038 0.005717
0.0008 0.004 0.006400
0.0008 0.0042 0.005533
0.0008 0.0044 0.002967
0.0008 0.0046 0.001567
0.0008 0.0048 0.001533
0.0008 0.005 0.002133
0.0008 0.0052 0.002067
0.0008 0.0054 0.003050
0.0008 0.0056 0.002783
0.0008 0.0058 0.001667
0.0008 0.006 0.000650
0.0008 0.0062 0.001683
0.0008 0.0064 0.002583
0.0008 0.0066 0.002333
0.0008 0.0068 0.001017
0.0008 0.007 0.000467
0.0008 0.0072 0.001317
0.0008 0.0074 0.001833
0.0008 0.0076 0.000417
0.0008 0.0078 0.000300
0.0008 0.008 0.000450
0.0008 0.0082 0.000500
0.0008 0.0084 0.000317
0.0008 0.0086 0.000500
0.0008 0.0088 0.000350
0.0008 0.009 0.000400
0.0008 0.0092 0.000450
0.0008 0.0094 0.000250
0.0008 0.0096 0.000233
0.0008 0.0098 0.000383
0.0008 0.01 0.000667
0.0008 0.0102 0.001917
0.0008 0.0104 0.000583
0.0008 0.0106 0.000250
0.0008 0.0108 0.000333
0.0008 0.011 0.001483
0.0008 0.0112 0.000250
0.0008 0.0114 0.000100
0.0008 0.0116 0.000250
0.0008 0.0118 0.001333
0.0008 0.012 0.000400
0.0008 0.0122 0.000183
0.0008 0.0124 0.000150
0.0008 0.0126 0.000067
0.0008 0.0128 0.000083
0.0008 0.013 0.000150
0.0008 0.0132 0.000217
0.0008 0.0134 0.000467
0.0008 0.0136 0.001017
0.0008 0.0138 0.000983
0.0008 0.014 0.000183
0.0008 0.0142 0.000100
0.0008 0.0144 0.000150
0.0008 0.0146 0.000100
0.0008 0.0148 0.000133
0.0008 0.015 0.000133
0.0008 0.0152 0.000183
0.0008 0.0154 0.000200
0.0008 0.0156 0.000350
0.0008 0.0158 0.000450
0.0008 0.016 0.000317
0.0008 0.0162 0.000067
0.0008 0.0164 0.000067
0.0008 0.0166 0.000150
0.0008 0.0168 0.000083
0.0008 0.017 0.000100
0.0008 0.0172 0.000250
0.0008 0.0174 0.000200
0.0008 0.0176 0.000333
0.0008 0.0178 0.001950
0.0008 0.018 0.000583
0.0008 0.0182 0.000133
0.0008 0.0184 0.000050
0.0008 0.0186 0.000117
0.0008 0.0188 0.000033
0.0008 0.019 0.000100
0.0008 0.0192 0.000117
0.0008 0.0194 0.000133
0.0008 0.0196 0.000117
0.0008 0.0198 0.000033
0.0008 0.02 0.000050
0.0008 0.0202 0.000033
0.0008 0.0204 0.000000
0.0008 0.0206 0.000050
0.0008 0.0208 0.000000
0.0008 0.021 0.000100
0.0008 0.0212 0.000083
0.0008 0.0214 0.000117
0.0008 0.0216 0.000067
0.0008 0.0218 0.000083
0.0008 0.022 0.000083
0.0008 0.0222 0.000000
0.0008 0.0224 0.000067
0.0008 0.0226 0.000100
0.0008 0.0228 0.000133
0.0008 0.023 0.000083
0.0008 0.0232 0.000033
0.0008 0.0234 0.000017
0.0008 0.0236 0.000067
0.0008 0.0238 0.000050
0.0008 0.024 0.000000
0.0008 0.0242 0.000017
0.0008 0.0244 0.000033
0.0008 0.0246 0.000050
0.0008 0.0248 0.000067
0.0008 0.025 0.000083
0.0008 0.0252 0.000067
0.0008 0.0254 0.000183
0.0008 0.0256 0.000033
0.0008 0.0258 0.000017
0.0008 0.026 0.000050
0.0008 0.0262 0.000050
0.0008 0.0264 0.000050
0.0008 0.0266 0.000017
0.0008 0.0268 0.000050
0.0008 0.027 0.000033
0.0008 0.0272 0.000100
0.0008 0.0274 0.000100
0.0008 0.0276 0.000100
0.0008 0.0278 0.000050
0.0008 0.028 0.000083
0.0008 0.0282 0.000117
0.0008 0.0284 0.000200
0.0008 0.0286 0.001083
0.0008 0.0288 0.000217
0.0008 0.029 0.000267
0.0008 0.0292 0.001217
0.0008 0.0294 0.000383
0.0008 0.0296 0.000183
0.0008 0.0298 0.000117
0.0008 0.03 0.000167
0.0008 0.0302 0.000183
0.0008 0.0304 0.000050
0.0008 0.0306 0.000083
0.0008 0.0308 0.000083
0.0008 0.031 0.000050
0.0008 0.0312 0.000017
0.0008 0.0314 0.000017
0.0008 0.0316 0.000017
0.0008 0.0318 0.000050
0.0008 0.032 0.000083
0.0008 0.0322 0.000017
0.0008 0.0324 0.000050
0.0008 0.0326 0.000083
0.0008 0.0328 0.000117
0.0008 0.033 0.000100
0.0008 0.0332 0.000217
0.0008 0.0334 0.000133
0.0008 0.0336 0.000050
0.0008 0.0338 0.000100
0.0008 0.034 0.000033
0.0008 0.0342 0.000050
0.0008 0.0344 0.000067
0.0008 0.0346 0.000067
0.0008 0.0348 0.000133
0.0008 0.035 0.000267
0.0008 0.0352 0.000083
0.0008 0.0354 0.000350
0.0008 0.0356 0.001833
0.0008 0.0358 0.000167
0.0008 0.036 0.000133
0.0008 0.0362 0.000033
0.0008 0.0364 0.000017
0.0008 0.0366 0.000083
0.0008 0.0368 0.000050
0.0008 0.037 0.000067
0.0008 0.0372 0.000100
0.0008 0.0374 0.000083
0.0008 0.0376 0.000100
0.0008 0.0378 0.000050
0.0008 0.038 0.000067
0.0008 0.0382 0.000017
0.0008 0.0384 0.000067
0.0008 0.0386 0.000067
0.0008 0.0388 0.000083
0.0008 0.039 0.000150
0.0008 0.0392 0.000083
0.0008 0.0394 0.000050
0.0008 0.0396 0.000067
0.0008 0.0398 0.000017
0.0008 0.04 0.000017
0.0008 0.0402 0.000050
0.0008 0.0404 0.000100
0.0008 0.0406 0.000117
0.0008 0.0408 0.000100
0.0008 0.041 0.000100
0.0008 0.0412 0.000067
0.0008 0.0414 0.000017
0.0008 0.0416 0.000150
0.0008 0.0418 0.000050
0.0008 0.042 0.000067
0.0008 0.0422 0.000100
0.0008 0.0424 0.000083
0.0008 0.0426 0.000233
0.0008 0.0428 0.000100
0.0008 0.043 0.000067
0.0008 0.0432 0.000083
0.0008 0.0434 0.000017
0.0008 0.0436 0.000017
0.0008 0.0438 0.000083
0.0008 0.044 0.000050
0.0008 0.0442 0.000017
0.0008 0.0444 0.000017
0.0008 0.0446 0.000000
0.0008 0.0448 0.000067
0.0008 0.045 0.000033
0.0008 0.0452 0.000017
0.0008 0.0454 0.000017
0.0008 0.0456 0.000117
0.0008 0.0458 0.000067
0.0008 0.046 0.000083
0.0008 0.0462 0.000183
0.0008 0.0464 0.000183
0.0008 0.0466 0.000050
0.0008 0.0468 0.000100
0.0008 0.047 0.000050
0.0008 0.0472 0.000150
0.0008 0.0474 0.000117
0.0008 0.0476 0.000150
0.0008 0.0478 0.000017
0.0008 0.048 0.000033
0.0008 0.0482 0.000000
0.0008 0.0484 0.000017
0.0008 0.0486 0.000050
0.0008 0.0488 0.000033
0.0008 0.049 0.000033
0.0008 0.0492 0.000033
0.0008 0.0494 0.000017
0.0008 0.0496 0.000017
0.0008 0.0498 0.000100
0.0008 0.05 0.000117
0.0008 0.0502 0.000150
0.0008 0.0504 0.000083
0.0008 0.0506 0.000050
0.0008 0.0508 0.000033
0.0008 0.051 0.000033
0.0008 0.0512 0.000033
0.0008 0.0514 0.000050
0.0008 0.0516 0.000100
0.0008 0.0518 0.000133
0.0008 0.052 0.000700
0.0008 0.0522 0.000167
0.0008 0.0524 0.000000
0.0008 0.0526 0.000050
0.0008 0.0528 0.000033
0.0008 0.053 0.000000
0.0008 0.0532 0.000033
0.0008 0.0534 0.000000
0.0008 0.0536 0.000000
0.0008 0.0538 0.000017
0.0008 0.054 0.000067
0.0008 0.0542 0.000050
0.0008 0.0544 0.000167
0.0008 0.0546 0.001050
0.0008 0.0548 0.000267
0.0008 0.055 0.000050
0.0008 0.0552 0.000033
0.0008 0.0554 0.000067
0.0008 0.0556 0.000017
0.0008 0.0558 0.000000
0.0008 0.056 0.000050
0.0008 0.0562 0.000033
0.0008 0.0564 0.000017
0.0008 0.0566 0.000033
0.0008 0.0568 0.000050
0.0008 0.057 0.000033
0.0008 0.0572 0.000100
0.0008 0.0574 0.000017
0.0008 0.0576 0.000050
0.0008 0.0578 0.000050
0.0008 0.058 0.000100
0.0008 0.0582 0.000200
0.0008 0.0584 0.000183
0.0008 0.0586 0.000133
0.0008 0.0588 0.000133
0.0008 0.059 0.000050
0.0008 0.0592 0.000050
0.0008 0.0594 0.000050
0.0008 0.0596 0.000033
0.0008 0.0598 0.000033
0.0008 0.06 0.000017
0.0008 0.0602 0.000067
0.0008 0.0604 0.000050
0.0008 0.0606 0.000033
0.0008 0.0608 0.000067
0.0008 0.061 0.000050
0.0008 0.0612 0.000133
0.0008 0.0614 0.000233
0.0008 0.0616 0.000183
0.0008 0.0618 0.000067
0.0008 0.062 0.000050
0.0008 0.0622 0.000017
0.0008 0.0624 0.000033
0.0008 0.0626 0.000050
0.0008 0.0628 0.000117
0.0008 0.063 0.000067
0.0008 0.0632 0.000133
0.0008 0.0634 0.000050
0.0008 0.0636 0.000067
0.0008 0.0638 0.000050
0.0008 0.064 0.000050
0.0008 0.0642 0.000150
0.0008 0.0644 0.000150
0.0008 0.0646 0.000083
0.0008 0.0648 0.000133
0.0008 0.065 0.000017
0.0008 0.0652 0.000100
0.0008 0.0654 0.000000
0.0008 0.0656 0.000033
0.0008 0.0658 0.000117
0.0008 0.066 0.000033
0.0008 0.0662 0.000033
0.0008 0.0664 0.000033
0.0008 0.0666 0.000050
0.0008 0.0668 0.000017
0.0008 0.067 0.000050
0.0008 0.0672 0.000083
0.0008 0.0674 0.000083
0.0008 0.0676 0.000067
0.0008 0.0678 0.000067
0.0008 0.068 0.000033
0.0008 0.0682 0.000033
0.0008 0.0684 0.000100
0.0008 0.0686 0.000033
0.0008 0.0688 0.000083
0.0008 0.069 0.000033
0.0008 0.0692 0.000083
0.0008 0.0694 0.000083
0.0008 0.0696 0.000050
0.0008 0.0698 0.000133
0.0008 0.07 0.000033
0.0008 0.0702 0.000117
0.0008 0.0704 0.000867
0.0008 0.0706 0.000283
0.0008 0.0708 0.000150
0.0008 0.071 0.000100
0.0008 0.0712 0.000067
0.0008 0.0714 0.000033
0.0008 0.0716 0.000067
0.0008 0.0718 0.000033
0.0008 0.072 0.000083
0.0008 0.0722 0.000083
0.0008 0.0724 0.000017
0.0008 0.0726 0.000000
0.0008 0.0728 0.000117
0.0008 0.073 0.000100
0.0008 0.0732 0.000217
0.0008 0.0734 0.000100
0.0008 0.0736 0.000083
0.0008 0.0738 0.000133
0.0008 0.074 0.000150
0.0008 0.0742 0.000167
0.0008 0.0744 0.000017
0.0008 0.0746 0.000133
0.0008 0.0748 0.000083
0.0008 0.075 0.000017
0.0008 0.0752 0.000050
0.0008 0.0754 0.000067
0.0008 0.0756 0.000050
0.0008 0.0758 0.000033
0.0008 0.076 0.000050
0.0008 0.0762 0.000133
0.0008 0.0764 0.000050
0.0008 0.0766 0.000050
0.0008 0.0768 0.000017
0.0008 0.077 0.000083
0.0008 0.0772 0.000283
0.0008 0.0774 0.001000
0.0008 0.0776 0.000200
0.0008 0.0778 0.000150
0.0008 0.078 0.000083
0.0008 0.0782 0.000017
0.0008 0.0784 0.000233
0.0008 0.0786 0.000167
0.0008 0.0788 0.000100
0.0008 0.079 0.000050
0.0008 0.0792 0.000100
0.0008 0.0794 0.000017
0.0008 0.0796 0.000050
0.0008 0.0798 0.000050
0.0008 0.08 0.000067
0.0008 0.0802 0.000117
0.0008 0.0804 0.000150
0.0008 0.0806 0.000033
0.0008 0.0808 0.000083
0.0008 0.081 0.000050
0.0008 0.0812 0.000083
0.0008 0.0814 0.000067
0.0008 0.0816 0.000033
0.0008 0.0818 0.000033
0.0008 0.082 0.000083
0.0008 0.0822 0.000033
0.0008 0.0824 0.000083
0.0008 0.0826 0.000067
0.0008 0.0828 0.000000
0.0008 0.083 0.000050
0.0008 0.0832 0.000033
0.0008 0.0834 0.000033
0.0008 0.0836 0.000050
0.0008 0.0838 0.000067
0.0008 0.084 0.000033
0.0008 0.0842 0.000050
0.0008 0.0844 0.000067
0.0008 0.0846 0.000017
0.0008 0.0848 0.000033
0.0008 0.085 0.000000
0.0008 0.0852 0.000017
0.0008 0.0854 0.000083
0.0008 0.0856 0.000017
0.0008 0.0858 0.000033
0.0008 0.086 0.000083
0.0008 0.0862 0.000083
0.0008 0.0864 0.000017
0.0008 0.0866 0.000017
0.0008 0.0868 0.000000
0.0008 0.087 0.000033
0.0008 0.0872 0.000000
0.0008 0.0874 0.000033
0.0008 0.0876 0.000117
0.0008 0.0878 0.000017
0.0008 0.088 0.000000
0.0008 0.0882 0.000000
0.0008 0.0884 0.000033
0.0008 0.0886 0.000100
0.0008 0.0888 0.000050
0.0008 0.089 0.000033
0.0008 0.0892 0.000050
0.0008 0.0894 0.000067
0.0008 0.0896 0.000067
0.0008 0.0898 0.000067
0.0008 0.09 0.000033
0.0008 0.0902 0.000033
0.0008 0.0904 0.000050
0.0008 0.0906 0.000050
0.0008 0.0908 0.000050
0.0008 0.091 0.000017
0.0008 0.0912 0.000083
0.0008 0.0914 0.000033
0.0008 0.0916 0.000117
0.0008 0.0918 0.000500
0.0008 0.092 0.000167
0.0008 0.0922 0.000050
0.0008 0.0924 0.000050
0.0008 0.0926 0.000133
0.0008 0.0928 0.000033
0.0008 0.093 0.000033
0.0008 0.0932 0.000067
0.0008 0.0934 0.000050
0.0008 0.0936 0.000050
0.0008 0.0938 0.000017
0.0008 0.094 0.000050
0.0008 0.0942 0.000050
0.0008 0.0944 0.000033
0.0008 0.0946 0.000017
0.0008 0.0948 0.000100
0.0008 0.095 0.000067
0.0008 0.0952 0.000033
0.0008 0.0954 0.000033
0.0008 0.0956 0.000000
0.0008 0.0958 0.000000
0.0008 0.096 0.000083
0.0008 0.0962 0.000017
0.0008 0.0964 0.000050
0.0008 0.0966 0.000083
0.0008 0.0968 0.000100
0.0008 0.097 0.000300
0.0008 0.0972 0.001483
0.0008 0.0974 0.000350
0.0008 0.0976 0.000083
0.0008 0.0978 0.000017
0.0008 0.098 0.000067
0.0008 0.0982 0.000050
0.0008 0.0984 0.000033
0.0008 0.0986 0.000133
0.0008 0.0988 0.000100
0.0008 0.099 0.000050
0.0008 0.0992 0.000100
0.0008 0.0994 0.000067
0.0008 0.0996 0.000017
0.0008 0.0998 0.000033
0.0008 0.1 0.000017
0.0008 0.1002 0.000000
0.0008 0.1004 0.000033
0.0008 0.1006 0.000050
0.0008 0.1008 0.000033
0.0008 0.101 0.000083
0.0008 0.1012 0.000050
0.0008 0.1014 0.000183
0.0008 0.1016 0.000100
0.0008 0.1018 0.000117
0.0008 0.102 0.000083
0.0008 0.1022 0.000067
0.0008 0.1024 0.000050
0.0008 0.1026 0.000100
0.0008 0.1028 0.000100
0.0008 0.103 0.000083
0.0008 0.1032 0.000067
0.0008 0.1034 0.000200
0.0008 0.1036 0.000150
0.0008 0.1038 0.000083
0.0008 0.104 0.000100
0.0008 0.1042 0.000117
0.0008 0.1044 0.000267
0.0008 0.1046 0.001650
0.0008 0.1048 0.000200
0.0008 0.105 0.000167
0.0008 0.1052 0.000083
0.0008 0.1054 0.000033
0.0008 0.1056 0.000033
0.0008 0.1058 0.000083
0.0008 0.106 0.000017
0.0008 0.1062 0.000083
0.0008 0.1064 0.000217
0.0008 0.1066 0.000050
0.0008 0.1068 0.000067
0.0008 0.107 0.000017
0.0008 0.1072 0.000100
0.0008 0.1074 0.000050
0.0008 0.1076 0.000000
0.0008 0.1078 0.000050
0.0008 0.108 0.000067
0.0008 0.1082 0.000067
0.0008 0.1084 0.000017
0.0008 0.1086 0.000083
0.0008 0.1088 0.000000
0.0008 0.109 0.000033
0.0008 0.1092 0.000017
0.0008 0.1094 0.000017
0.0008 0.1096 0.000017
0.0008 0.1098 0.000017
0.0008 0.11 0.000050
0.0008 0.1102 0.000033
0.0008 0.1104 0.000000
0.0008 0.1106 0.000017
0.0008 0.1108 0.000067
0.0008 0.111 0.000050
0.0008 0.1112 0.000067
0.0008 0.1114 0.000100
0.0008 0.1116 0.000017
0.0008 0.1118 0.000017
0.0008 0.112 0.000000
0.0008 0.1122 0.000033
0.0008 0.1124 0.000050
0.0008 0.1126 0.000000
0.0008 0.1128 0.000017
0.0008 0.113 0.000050
0.0008 0.1132 0.000033
0.0008 0.1134 0.000083
0.0008 0.1136 0.000033
0.0008 0.1138 0.000017
0.0008 0.114 0.000033
0.0008 0.1142 0.000017
0.0008 0.1144 0.000000
0.0008 0.1146 0.000050
0.0008 0.1148 0.000050
0.0008 0.115 0.000050
0.0008 0.1152 0.000067
0.0008 0.1154 0.000083
0.0008 0.1156 0.000067
0.0008 0.1158 0.000083
0.0008 0.116 0.000017
0.0008 0.1162 0.000067
0.0008 0.1164 0.000083
0.0008 0.1166 0.000133
0.0008 0.1168 0.000067
0.0008 0.117 0.000083
0.0008 0.1172 0.000017
0.0008 0.1174 0.000017
0.0008 0.1176 0.000100
0.0008 0.1178 0.000083
0.0008 0.118 0.000100
0.0008 0.1182 0.000083
0.0008 0.1184 0.000133
0.0008 0.1186 0.000100
0.0008 0.1188 0.000017
0.0008 0.119 0.000067
0.0008 0.1192 0.000033
0.0008 0.1194 0.000000
0.0008 0.1196 0.000000
0.0008 0.1198 0.000017
0.0008 0.12 0.000050
0.0008 0.1202 0.000033
0.0008 0.1204 0.000017
0.0008 0.1206 0.000017
0.0008 0.1208 0.000067
0.0008 0.121 0.000067
0.0008 0.1212 0.000083
0.0008 0.1214 0.000067
0.0008 0.1216 0.000133
0.0008 0.1218 0.000150
0.0008 0.122 0.000117
0.0008 0.1222 0.000083
0.0008 0.1224 0.000017
0.0008 0.1226 0.000017
0.0008 0.1228 0.000033
0.0008 0.123 0.000067
0.0008 0.1232 0.000117
0.0008 0.1234 0.000117
0.0008 0.1236 0.000167
0.0008 0.1238 0.000100
0.0008 0.124 0.000050
0.0008 0.1242 0.000050
0.0008 0.1244 0.000067
0.0008 0.1246 0.000050
0.0008 0.1248 0.000050
0.0008 0.125 0.000100
0.0008 0.1252 0.000017
0.0008 0.1254 0.000083
0.0008 0.1256 0.000050
0.0008 0.1258 0.000067
0.0008 0.126 0.000183
0.0008 0.1262 0.000100
0.0008 0.1264 0.000083
0.0008 0.1266 0.000033
0.0008 0.1268 0.000050
0.0008 0.127 0.000050
0.0008 0.1272 0.000067
0.0008 0.1274 0.000050
0.0008 0.1276 0.000050
0.0008 0.1278 0.000067
0.0008 0.128 0.000017
0.0008 0.1282 0.000033
0.0008 0.1284 0.000150
0.0008 0.1286 0.000150
0.0008 0.1288 0.000100
0.0008 0.129 0.000067
0.0008 0.1292 0.000067
0.0008 0.1294 0.000017
0.0008 0.1296 0.000067
0.0008 0.1298 0.000167
0.0008 0.13 0.000950
0.0008 0.1302 0.000867
0.0008 0.1304 0.000133
0.0008 0.1306 0.000100
0.0008 0.1308 0.000100
0.0008 0.131 0.000000
0.0008 0.1312 0.000017
0.0008 0.1314 0.000083
0.0008 0.1316 0.000017
0.0008 0.1318 0.000067
0.0008 0.132 0.000083
0.0008 0.1322 0.000300
0.0008 0.1324 0.000150
0.0008 0.1326 0.000050
0.0008 0.1328 0.000117
0.0008 0.133 0.000033
0.0008 0.1332 0.000033
0.0008 0.1334 0.000017
0.0008 0.1336 0.000083
0.0008 0.1338 0.000050
0.0008 0.134 0.000233
0.0008 0.1342 0.000100
0.0008 0.1344 0.000033
0.0008 0.1346 0.000017
0.0008 0.1348 0.000017
0.0008 0.135 0.000067
0.0008 0.1352 0.000267
0.0008 0.1354 0.000717
0.0008 0.1356 0.000250
0.0008 0.1358 0.000017
0.0008 0.136 0.000150
0.0008 0.1362 0.000133
0.0008 0.1364 0.000017
0.0008 0.1366 0.000067
0.0008 0.1368 0.000050
0.0008 0.137 0.000017
0.0008 0.1372 0.000083
0.0008 0.1374 0.000117
0.0008 0.1376 0.000283
0.0008 0.1378 0.000300
0.0008 0.138 0.001083
0.0008 0.1382 0.000333
0.0008 0.1384 0.000167
0.0008 0.1386 0.000133
0.0008 0.1388 0.000033
0.0008 0.139 0.000100
0.0008 0.1392 0.000100
0.0008 0.1394 0.000083
0.0008 0.1396 0.000067
0.0008 0.1398 0.000050
0.0008 0.14 0.000050
0.0008 0.1402 0.000050
0.0008 0.1404 0.000067
0.0008 0.1406 0.000017
0.0008 0.1408 0.000100
0.0008 0.141 0.000133
0.0008 0.1412 0.000100
0.0008 0.1414 0.000100
0.0008 0.1416 0.000083
0.0008 0.1418 0.000017
0.0008 0.142 0.000067
0.0008 0.1422 0.000067
0.0008 0.1424 0.000067
0.0008 0.1426 0.000033
0.0008 0.1428 0.000033
0.0008 0.143 0.000050
0.0008 0.1432 0.000067
0.0008 0.1434 0.000017
0.0008 0.1436 0.000033
0.0008 0.1438 0.000050
0.0008 0.144 0.000050
0.0008 0.1442 0.000050
0.0008 0.1444 0.000033
0.0008 0.1446 0.000083
0.0008 0.1448 0.000083
0.0008 0.145 0.000117
0.0008 0.1452 0.000067
0.0008 0.1454 0.000117
0.0008 0.1456 0.000117
0.0008 0.1458 0.000033
0.0008 0.146 0.000067
0.0008 0.1462 0.000100
0.0008 0.1464 0.000017
0.0008 0.1466 0.000033
0.0008 0.1468 0.000017
0.0008 0.147 0.000067
0.0008 0.1472 0.000083
0.0008 0.1474 0.000083
0.0008 0.1476 0.000150
0.0008 0.1478 0.000083
0.0008 0.148 0.000000
0.0008 0.1482 0.000000
0.0008 0.1484 0.000017
0.0008 0.1486 0.000000
0.0008 0.1488 0.000033
0.0008 0.149 0.000033
0.0008 0.1492 0.000067
0.0008 0.1494 0.000050
0.0008 0.1496 0.000017
0.0008 0.1498 0.000050
0.001 0 0.016833
0.001 0.0002 0.019417
0.001 0.0004 0.029083
0.001 0.0006 0.071200
0.001 0.0008 0.324883
0.001 0.001 0.000000
0.001 0.0012 0.326967
0.001 0.0014 0.068600
0.001 0.0016 0.028833
0.001 0.0018 0.013783
0.001 0.002 0.009267
0.001 0.0022 0.010017
0.001 0.0024 0.009933
0.001 0.0026 0.009850
0.001 0.0028 0.007783
0.001 0.003 0.005133
0.001 0.0032 0.002233
0.001 0.0034 0.001867
0.001 0.0036 0.004350
0.001 0.0038 0.002917
0.001 0.004 0.004617
0.001 0.0042 0.005533
0.001 0.0044 0.002667
0.001 0.0046 0.002783
0.001 0.0048 0.001317
0.001 0.005 0.000967
0.001 0.0052 0.001117
0.001 0.0054 0.002400
0.001 0.0056 0.002350
0.001 0.0058 0.001567
0.001 0.006 0.000733
0.001 0.0062 0.001617
0.001 0.0064 0.001833
0.001 0.0066 0.000967
0.001 0.0068 0.001367
0.001 0.007 0.000733
0.001 0.0072 0.001183
0.001 0.0074 0.000583
0.001 0.0076 0.000383
0.001 0.0078 0.000350
0.001 0.008 0.000500
0.001 0.0082 0.000550
0.001 0.0084 0.000367
0.001 0.0086 0.000367
0.001 0.0088 0.000217
0.001 0.009 0.000233
0.001 0.0092 0.000333
0.001 0.0094 0.000267
0.001 0.0096 0.000200
0.001 0.0098 0.000333
0.001 0.01 0.000467
0.001 0.0102 0.000517
0.001 0.0104 0.000967
0.001 0.0106 0.000283
0.001 0.0108 0.000417
0.001 0.011 0.000650
0.001 0.0112 0.000117
0.001 0.0114 0.000183
0.001 0.0116 0.000233
0.001 0.0118 0.000533
0.001 0.012 0.000717
0.001 0.0122 0.000200
0.001 0.0124 0.000083
0.001 0.0126 0.000133
0.001 0.0128 0.000083
0.001 0.013 0.000050
0.001 0.0132 0.000250
0.001 0.0134 0.000183
0.001 0.0136 0.000433
0.001 0.0138 0.000367
0.001 0.014 0.000167
0.001 0.0142 0.000133
0.001 0.0144 0.000617
0.001 0.0146 0.000133
0.001 0.0148 0.000167
0.001 0.015 0.000167
0.001 0.0152 0.000133
0.001 0.0154 0.000150
0.001 0.0156 0.000233
0.001 0.0158 0.000183
0.001 0.016 0.000150
0.001 0.0162 0.000283
0.001 0.0164 0.000150
0.001 0.0166 0.000117
0.001 0.0168 0.000133
0.001 0.017 0.000100
0.001 0.0172 0.000100
0.001 0.0174 0.000167
0.001 0.0176 0.000167
0.001 0.0178 0.000300
0.001 0.018 0.000200
0.001 0.0182 0.000167
0.001 0.0184 0.000100
0.001 0.0186 0.000083
0.001 0.0188 0.000083
0.001 0.019 0.000083
0.001 0.0192 0.000150
0.001 0.0194 0.000500
0.001 0.0196 0.000200
0.001 0.0198 0.000083
0.001 0.02 0.000050
0.001 0.0202 0.000067
0.001 0.0204 0.000050
0.001 0.0206 0.000067
0.001 0.0208 0.000050
0.001 0.021 0.000300
0.001 0.0212 0.000117
0.001 0.0214 0.000700
0.001 0.0216 0.000083
0.001 0.0218 0.000067
0.001 0.022 0.000033
0.001 0.0222 0.000033
0.001 0.0224 0.000150
0.001 0.0226 0.000133
0.001 0.0228 0.000100
0.001 0.023 0.000100
0.001 0.0232 0.000050
0.001 0.0234 0.000067
0.001 0.0236 0.000050
0.001 0.0238 0.000000
0.001 0.024 0.000050
0.001 0.0242 0.000083
0.001 0.0244 0.000017
0.001 0.0246 0.000050
0.001 0.0248 0.000033
0.001 0.025 0.000050
0.001 0.0252 0.000050
0.001 0.0254 0.000033
0.001 0.0256 0.000017
0.001 0.0258 0.000050
0.001 0.026 0.000067
0.001 0.0262 0.000050
0.001 0.0264 0.000033
0.001 0.0266 0.000000
0.001 0.0268 0.000083
0.001 0.027 0.000083
0.001 0.0272 0.000133
0.001 0.0274 0.000117
0.001 0.0276 0.000050
0.001 0.0278 0.000033
0.001 0.028 0.000117
0.001 0.0282 0.000033
0.001 0.0284 0.000117
0.001 0.0286 0.000250
0.001 0.0288 0.000100
0.001 0.029 0.000150
0.001 0.0292 0.000300
0.001 0.0294 0.000067
0.001 0.0296 0.000150
0.001 0.0298 0.000050
0.001 0.03 0.000067
0.001 0.0302 0.000150
0.001 0.0304 0.000050
0.001 0.0306 0.000117
0.001 0.0308 0.000150
0.001 0.031 0.000150
0.001 0.0312 0.000033
0.001 0.0314 0.000067
0.001 0.0316 0.000033
0.001 0.0318 0.000100
0.001 0.032 0.000083
0.001 0.0322 0.000133
0.001 0.0324 0.000150
0.001 0.0326 0.000217
0.001 0.0328 0.000083
0.001 0.033 0.000083
0.001 0.0332 0.000100
0.001 0.0334 0.000150
0.001 0.0336 0.000000
0.001 0.0338 0.000083
0.001 0.034 0.000083
0.001 0.0342 0.000067
0.001 0.0344 0.000033
0.001 0.0346 0.000067
0.001 0.0348 0.000167
0.001 0.035 0.000700
0.001 0.0352 0.000200
0.001 0.0354 0.000167
0.001 0.0356 0.000250
0.001 0.0358 0.000033
0.001 0.036 0.000067
0.001 0.0362 0.000033
0.001 0.0364 0.000050
0.001 0.0366 0.000117
0.001 0.0368 0.000017
0.001 0.037 0.000133
0.001 0.0372 0.000183
0.001 0.0374 0.000200
0.001 0.0376 0.000083
0.001 0.0378 0.000100
0.001 0.038 0.000100
0.001 0.0382 0.000050
0.001 0.0384 0.000033
0.001 0.0386 0.000017
0.001 0.0388 0.000050
0.001 0.039 0.000600
0.001 0.0392 0.000133
0.001 0.0394 0.000033
0.001 0.0396 0.000017
0.001 0.0398 0.000033
0.001 0.04 0.000050
0.001 0.0402 0.000050
0.001 0.0404 0.000083
0.001 0.0406 0.000150
0.001 0.0408 0.000100
0.001 0.041 0.000100
0.001 0.0412 0.000100
0.001 0.0414 0.000117
0.001 0.0416 0.000333
0.001 0.0418 0.000167
0.001 0.042 0.000167
0.001 0.0422 0.000100
0.001 0.0424 0.000183
0.001 0.0426 0.000333
0.001 0.0428 0.000100
0.001 0.043 0.000050
0.001 0.0432 0.000067
0.001 0.0434 0.000033
0.001 0.0436 0.000067
0.001 0.0438 0.000050
0.001 0.044 0.000033
0.001 0.0442 0.000050
0.001 0.0444 0.000033
0.001 0.0446 0.000017
0.001 0.0448 0.000017
0.001 0.045 0.000050
0.001 0.0452 0.000133
0.001 0.0454 0.000100
0.001 0.0456 0.000100
0.001 0.0458 0.000067
0.001 0.046 0.000017
0.001 0.0462 0.000100
0.001 0.0464 0.000050
0.001 0.0466 0.000233
0.001 0.0468 0.000117
0.001 0.047 0.000117
0.001 0.0472 0.000383
0.001 0.0474 0.000150
0.001 0.0476 0.000083
0.001 0.0478 0.000117
0.001 0.048 0.000117
0.001 0.0482 0.000017
0.001 0.0484 0.000050
0.001 0.0486 0.000050
0.001 0.0488 0.000100
0.001 0.049 0.000067
0.001 0.0492 0.000100
0.001 0.0494 0.000017
0.001 0.0496 0.000067
0.001 0.0498 0.000183
0.001 0.05 0.000117
0.001 0.0502 0.000083
0.001 0.0504 0.000050
0.001 0.0506 0.000017
0.001 0.0508 0.000000
0.001 0.051 0.000017
0.001 0.0512 0.000017
0.001 0.0514 0.000050
0.001 0.0516 0.000067
0.001 0.0518 0.000067
0.001 0.052 0.000233
0.001 0.0522 0.000083
0.001 0.0524 0.000050
0.001 0.0526 0.000000
0.001 0.0528 0.000017
0.001 0.053 0.000017
0.001 0.0532 0.000000
0.001 0.0534 0.000033
0.001 0.0536 0.000050
0.001 0.0538 0.000050
0.001 0.054 0.000017
0.001 0.0542 0.000050
0.001 0.0544 0.000033
0.001 0.0546 0.000133
0.001 0.0548 0.000117
0.001 0.055 0.000050
0.001 0.0552 0.000050
0.001 0.0554 0.000033
0.001 0.0556 0.000083
0.001 0.0558 0.000017
0.001 0.056 0.000100
0.001 0.0562 0.000017
0.001 0.0564 0.000017
0.001 0.0566 0.000033
0.001 0.0568 0.000033
0.001 0.057 0.000050
0.001 0.0572 0.000033
0.001 0.0574 0.000083
0.001 0.0576 0.000100
0.001 0.0578 0.000067
0.001 0.058 0.000200
0.001 0.0582 0.000767
0.001 0.0584 0.000200
0.001 0.0586 0.000200
0.001 0.0588 0.000283
0.001 0.059 0.000150
0.001 0.0592 0.000067
0.001 0.0594 0.000033
0.001 0.0596 0.000050
0.001 0.0598 0.000033
0.001 0.06 0.000000
0.001 0.0602 0.000033
0.001 0.0604 0.000050
0.001 0.0606 0.000117
0.001 0.0608 0.000033
0.001 0.061 0.000333
0.001 0.0612 0.000100
0.001 0.0614 0.000150
0.001 0.0616 0.000033
0.001 0.0618 0.000100
0.001 0.062 0.000033
0.001 0.0622 0.000050
0.001 0.0624 0.000017
0.001 0.0626 0.000067
0.001 0.0628 0.000100
0.001 0.063 0.000250
0.001 0.0632 0.000800
0.001 0.0634 0.000083
0.001 0.0636 0.000067
0.001 0.0638 0.000000
0.001 0.064 0.000067
0.001 0.0642 0.000050
0.001 0.0644 0.000117
0.001 0.0646 0.000200
0.001 0.0648 0.000667
0.001 0.065 0.000133
0.001 0.0652 0.000117
0.001 0.0654 0.000167
0.001 0.0656 0.000250
0.001 0.0658 0.000067
0.001 0.066 0.000033
0.001 0.0662 0.000067
0.001 0.0664 0.000050
0.001 0.0666 0.000100
0.001 0.0668 0.000050
0.001 0.067 0.000050
0.001 0.0672 0.000033
0.001 0.0674 0.000033
0.001 0.0676 0.000033
0.001 0.0678 0.000150
0.001 0.068 0.000100
0.001 0.0682 0.000017
0.001 0.0684 0.000067
0.001 0.0686 0.000067
0.001 0.0688 0.000067
0.001 0.069 0.000017
0.001 0.0692 0.000067
0.001 0.0694 0.000050
0.001 0.0696 0.000000
0.001 0.0698 0.000067
0.001 0.07 0.000017
0.001 0.0702 0.000067
0.001 0.0704 0.000300
0.001 0.0706 0.000150
0.001 0.0708 0.000100
0.001 0.071 0.000033
0.001 0.0712 0.000017
0.001 0.0714 0.000033
0.001 0.0716 0.000083
0.001 0.0718 0.000050
0.001 0.072 0.000117
0.001 0.0722 0.000017
0.001 0.0724 0.000017
0.001 0.0726 0.000017
0.001 0.0728 0.000017
0.001 0.073 0.000117
0.001 0.0732 0.000017
0.001 0.0734 0.000100
0.001 0.0736 0.000017
0.001 0.0738 0.000050
0.001 0.074 0.000083
0.001 0.0742 0.000083
0.001 0.0744 0.000100
0.001 0.0746 0.000050
0.001 0.0748 0.000017
0.001 0.075 0.000000
0.001 0.0752 0.000033
0.001 0.0754 0.000017
0.001 0.0756 0.000100
0.001 0.0758 0.000117
0.001 0.076 0.000150
0.001 0.0762 0.000033
0.001 0.0764 0.000067
0.001 0.0766 0.000033
0.001 0.0768 0.000017
0.001 0.077 0.000000
0.001 0.0772 0.000167
0.001 0.0774 0.000100
0.001 0.0776 0.000083
0.001 0.0778 0.000067
0.001 0.078 0.000067
0.001 0.0782 0.000133
0.001 0.0784 0.000733
0.001 0.0786 0.000250
0.001 0.0788 0.000183
0.001 0.079 0.000083
0.001 0.0792 0.000083
0.001 0.0794 0.000050
0.001 0.0796 0.000017
0.001 0.0798 0.000033
0.001 0.08 0.000017
0.001 0.0802 0.000050
0.001 0.0804 0.000100
0.001 0.0806 0.000100
0.001 0.0808 0.000050
0.001 0.081 0.000067
0.001 0.0812 0.000050
0.001 0.0814 0.000050
0.001 0.0816 0.000017
0.001 0.0818 0.000017
0.001 0.082 0.000050
0.001 0.0822 0.000017
0.001 0.0824 0.000033
0.001 0.0826 0.000050
0.001 0.0828 0.000033
0.001 0.083 0.000033
0.001 0.0832 0.000000
0.001 0.0834 0.000067
0.001 0.0836 0.000050
0.001 0.0838 0.000067
0.001 0.084 0.000050
0.001 0.0842 0.000083
0.001 0.0844 0.000050
0.001 0.0846 0.000017
0.001 0.0848 0.000000
0.001 0.085 0.000017
0.001 0.0852 0.000000
0.001 0.0854 0.000033
0.001 0.0856 0.000050
0.001 0.0858 0.000083
0.001 0.086 0.000000
0.001 0.0862 0.000017
0.001 0.0864 0.000017
0.001 0.0866 0.000050
0.001 0.0868 0.000017
0.001 0.087 0.000083
0.001 0.0872 0.000017
0.001 0.0874 0.000033
0.001 0.0876 0.000050
0.001 0.0878 0.000033
0.001 0.088 0.000000
0.001 0.0882 0.000033
0.001 0.0884 0.000067
0.001 0.0886 0.000050
0.001 0.0888 0.000033
0.001 0.089 0.000033
0.001 0.0892 0.000017
0.001 0.0894 0.000033
0.001 0.0896 0.000050
0.001 0.0898 0.000000
0.001 0.09 0.000000
0.001 0.0902 0.000000
0.001 0.0904 0.000000
0.001 0.0906 0.000017
0.001 0.0908 0.000033
0.001 0.091 0.000000
0.001 0.0912 0.000017
0.001 0.0914 0.000033
0.001 0.0916 0.000067
0.001 0.0918 0.000167
0.001 0.092 0.000100
0.001 0.0922 0.000050
0.001 0.0924 0.000050
0.001 0.0926 0.000550
0.001 0.0928 0.000100
0.001 0.093 0.000083
0.001 0.0932 0.000050
0.001 0.0934 0.000033
0.001 0.0936 0.000033
0.001 0.0938 0.000050
0.001 0.094 0.000050
0.001 0.0942 0.000083
0.001 0.0944 0.000067
0.001 0.0946 0.000050
0.001 0.0948 0.000083
0.001 0.095 0.000017
0.001 0.0952 0.000033
0.001 0.0954 0.000017
0.001 0.0956 0.000033
0.001 0.0958 0.000067
0.001 0.096 0.000000
0.001 0.0962 0.000000
0.001 0.0964 0.000067
0.001 0.0966 0.000067
0.001 0.0968 0.000067
0.001 0.097 0.000100
0.001 0.0972 0.000217
0.001 0.0974 0.000083
0.001 0.0976 0.000033
0.001 0.0978 0.000067
0.001 0.098 0.000067
0.001 0.0982 0.000017
0.001 0.0984 0.000150
0.001 0.0986 0.000117
0.001 0.0988 0.000117
0.001 0.099 0.000083
0.001 0.0992 0.000100
0.001 0.0994 0.000017
0.001 0.0996 0.000033
0.001 0.0998 0.000067
0.001 0.1 0.000033
0.001 0.1002 0.000050
0.001 0.1004 0.000000
0.001 0.1006 0.000050
0.001 0.1008 0.000017
0.001 0.101 0.000050
0.001 0.1012 0.000083
0.001 0.1014 0.000117
0.001 0.1016 0.000183
0.001 0.1018 0.000183
0.001 0.102 0.000183
0.001 0.1022 0.000000
0.001 0.1024 0.000083
0.001 0.1026 0.000050
0.001 0.1028 0.000050
0.001 0.103 0.000083
0.001 0.1032 0.000033
0.001 0.1034 0.000083
0.001 0.1036 0.000000
0.001 0.1038 0.000017
0.001 0.104 0.000017
0.001 0.1042 0.000083
0.001 0.1044 0.000100
0.001 0.1046 0.000367
0.001 0.1048 0.000167
0.001 0.105 0.000033
0.001 0.1052 0.000083
0.001 0.1054 0.000083
0.001 0.1056 0.000100
0.001 0.1058 0.000100
0.001 0.106 0.000067
0.001 0.1062 0.000050
0.001 0.1064 0.000667
0.001 0.1066 0.000150
0.001 0.1068 0.000100
0.001 0.107 0.000133
0.001 0.1072 0.000067
0.001 0.1074 0.000100
0.001 0.1076 0.000033
0.001 0.1078 0.000083
0.001 0.108 0.000050
0.001 0.1082 0.000033
0.001 0.1084 0.000000
0.001 0.1086 0.000050
0.001 0.1088 0.000050
0.001 0.109 0.000050
0.001 0.1092 0.000133
0.001 0.1094 0.000033
0.001 0.1096 0.000017
0.001 0.1098 0.000033
0.001 0.11 0.000067
0.001 0.1102 0.000050
0.001 0.1104 0.000033
0.001 0.1106 0.000067
0.001 0.1108 0.000000
0.001 0.111 0.000033
0.001 0.1112 0.000067
0.001 0.1114 0.000050
0.001 0.1116 0.000017
0.001 0.1118 0.000050
0.001 0.112 0.000033
0.001 0.1122 0.000033
0.001 0.1124 0.000050
0.001 0.1126 0.000200
0.001 0.1128 0.000100
0.001 0.113 0.000017
0.001 0.1132 0.000100
0.001 0.1134 0.000050
0.001 0.1136 0.000033
0.001 0.1138 0.000017
0.001 0.114 0.000083
0.001 0.1142 0.000017
0.001 0.1144 0.000067
0.001 0.1146 0.000033
0.001 0.1148 0.000050
0.001 0.115 0.000000
0.001 0.1152 0.000017
0.001 0.1154 0.000033
0.001 0.1156 0.000067
0.001 0.1158 0.000117
0.001 0.116 0.000083
0.001 0.1162 0.000033
0.001 0.1164 0.000067
0.001 0.1166 0.000167
0.001 0.1168 0.000100
0.001 0.117 0.000067
0.001 0.1172 0.000050
0.001 0.1174 0.000033
0.001 0.1176 0.000117
0.001 0.1178 0.000100
0.001 0.118 0.000083
0.001 0.1182 0.000083
0.001 0.1184 0.000183
0.001 0.1186 0.000050
0.001 0.1188 0.000067
0.001 0.119 0.000000
0.001 0.1192 0.000017
0.001 0.1194 0.000067
0.001 0.1196 0.000017
0.001 0.1198 0.000033
0.001 0.12 0.000033
0.001 0.1202 0.000033
0.001 0.1204 0.000067
0.001 0.1206 0.000050
0.001 0.1208 0.000133
0.001 0.121 0.000033
0.001 0.1212 0.000033
0.001 0.1214 0.000133
0.001 0.1216 0.000483
0.001 0.1218 0.000133
0.001 0.122 0.000067
0.001 0.1222 0.000133
0.001 0.1224 0.000133
0.001 0.1226 0.000050
0.001 0.1228 0.000067
0.001 0.123 0.000100
0.001 0.1232 0.000267
0.001 0.1234 0.000450
0.001 0.1236 0.000150
0.001 0.1238 0.000100
0.001 0.124 0.000033
0.001 0.1242 0.000067
0.001 0.1244 0.000067
0.001 0.1246 0.000067
0.001 0.1248 0.000050
0.001 0.125 0.000117
0.001 0.1252 0.000050
0.001 0.1254 0.000150
0.001 0.1256 0.000117
0.001 0.1258 0.000117
0.001 0.126 0.000833
0.001 0.1262 0.000167
0.001 0.1264 0.000000
0.001 0.1266 0.000067
0.001 0.1268 0.000083
0.001 0.127 0.000033
0.001 0.1272 0.000017
0.001 0.1274 0.000067
0.001 0.1276 0.000017
0.001 0.1278 0.000067
0.001 0.128 0.000100
0.001 0.1282 0.000067
0.001 0.1284 0.000067
0.001 0.1286 0.000067
0.001 0.1288 0.000117
0.001 0.129 0.000017
0.001 0.1292 0.000067
0.001 0.1294 0.000033
0.001 0.1296 0.000117
0.001 0.1298 0.000750
0.001 0.13 0.000300
0.001 0.1302 0.000083
0.001 0.1304 0.000100
0.001 0.1306 0.000100
0.001 0.1308 0.000117
0.001 0.131 0.000067
0.001 0.1312 0.000100
0.001 0.1314 0.000067
0.001 0.1316 0.000000
0.001 0.1318 0.000017
0.001 0.132 0.000217
0.001 0.1322 0.000783
0.001 0.1324 0.000233
0.001 0.1326 0.000100
0.001 0.1328 0.000017
0.001 0.133 0.000067
0.001 0.1332 0.000083
0.001 0.1334 0.000100
0.001 0.1336 0.000083
0.001 0.1338 0.000150
0.001 0.134 0.000200
0.001 0.1342 0.000133
0.001 0.1344 0.000350
0.001 0.1346 0.000067
0.001 0.1348 0.000017
0.001 0.135 0.000100
0.001 0.1352 0.000183
0.001 0.1354 0.000183
0.001 0.1356 0.000133
0.001 0.1358 0.000133
0.001 0.136 0.000083
0.001 0.1362 0.000100
0.001 0.1364 0.000033
0.001 0.1366 0.000050
0.001 0.1368 0.000017
0.001 0.137 0.000050
0.001 0.1372 0.000067
0.001 0.1374 0.000083
0.001 0.1376 0.000083
0.001 0.1378 0.000183
0.001 0.138 0.000250
0.001 0.1382 0.000183
0.001 0.1384 0.000317
0.001 0.1386 0.000083
0.001 0.1388 0.000067
0.001 0.139 0.000017
0.001 0.1392 0.000100
0.001 0.1394 0.000100
0.001 0.1396 0.000050
0.001 0.1398 0.000017
0.001 0.14 0.000067
0.001 0.1402 0.000117
0.001 0.1404 0.000167
0.001 0.1406 0.000133
0.001 0.1408 0.000067
0.001 0.141 0.000133
0.001 0.1412 0.000533
0.001 0.1414 0.000083
0.001 0.1416 0.000017
0.001 0.1418 0.000017
0.001 0.142 0.000033
0.001 0.1422 0.000000
0.001 0.1424 0.000083
0.001 0.1426 0.000033
0.001 0.1428 0.000033
0.001 0.143 0.000033
0.001 0.1432 0.000017
0.001 0.1434 0.000033
0.001 0.1436 0.000017
0.001 0.1438 0.000000
0.001 0.144 0.000050
0.001 0.1442 0.000017
0.001 0.1444 0.000017
0.001 0.1446 0.000117
0.001 0.1448 0.000217
0.001 0.145 0.000717
0.001 0.1452 0.000167
0.001 0.1454 0.000083
0.001 0.1456 0.000050
0.001 0.1458 0.000083
0.001 0.146 0.000033
0.001 0.1462 0.000050
0.001 0.1464 0.000067
0.001 0.1466 0.000033
0.001 0.1468 0.000133
0.001 0.147 0.000133
0.001 0.1472 0.000083
0.001 0.1474 0.000150
0.001 0.1476 0.000633
0.001 0.1478 0.000067
0.001 0.148 0.000017
0.001 0.1482 0.000017
0.001 0.1484 0.000017
0.001 0.1486 0.000033
0.001 0.1488 0.000050
0.001 0.149 0.000017
0.001 0.1492 0.000050
0.001 0.1494 0.000067
0.001 0.1496 0.000000
0.001 0.1498 0.000017
0.0012 0 0.014800
0.0012 0.0002 0.014467
0.0012 0.0004 0.024567
0.0012 0.0006 0.023833
0.0012 0.0008 0.067283
0.0012 0.001 0.326967
0.0012 0.0012 0.000000
0.0012 0.0014 0.322967
0.0012 0.0016 0.068483
0.0012 0.0018 0.029317
0.0012 0.002 0.016933
0.0012 0.0022 0.013200
0.0012 0.0024 0.010650
0.0012 0.0026 0.008000
0.0012 0.0028 0.007250
0.0012 0.003 0.006500
0.0012 0.0032 0.002733
0.0012 0.0034 0.002150
0.0012 0.0036 0.002500
0.0012 0.0038 0.002733
0.0012 0.004 0.002883
0.0012 0.0042 0.004750
0.0012 0.0044 0.002383
0.0012 0.0046 0.003067
0.0012 0.0048 0.001167
0.0012 0.005 0.000800
0.0012 0.0052 0.001000
0.0012 0.0054 0.000900
0.0012 0.0056 0.001600
0.0012 0.0058 0.005300
0.0012 0.006 0.001250
0.0012 0.0062 0.001133
0.0012 0.0064 0.000667
0.0012 0.0066 0.000617
0.0012 0.0068 0.000800
0.0012 0.007 0.000833
0.0012 0.0072 0.000750
0.0012 0.0074 0.000383
0.0012 0.0076 0.000233
0.0012 0.0078 0.000283
0.0012 0.008 0.000617
0.0012 0.0082 0.000567
0.0012 0.0084 0.000300
0.0012 0.0086 0.000467
0.0012 0.0088 0.000367
0.0012 0.009 0.000400
0.0012 0.0092 0.000183
0.0012 0.0094 0.000100
0.0012 0.0096 0.000217
0.0012 0.0098 0.000250
0.0012 0.01 0.000617
0.0012 0.0102 0.000883
0.0012 0.0104 0.004617
0.0012 0.0106 0.000650
0.0012 0.0108 0.000350
0.0012 0.011 0.000267
0.0012 0.0112 0.000067
0.0012 0.0114 0.000133
0.0012 0.0116 0.000067
0.0012 0.0118 0.000217
0.0012 0.012 0.000400
0.0012 0.0122 0.000217
0.0012 0.0124 0.000183
0.0012 0.0126 0.000150
0.0012 0.0128 0.000083
0.0012 0.013 0.000033
0.0012 0.0132 0.000250
0.0012 0.0134 0.000167
0.0012 0.0136 0.000200
0.0012 0.0138 0.000167
0.0012 0.014 0.000217
0.0012 0.0142 0.000300
0.0012 0.0144 0.000217
0.0012 0.0146 0.000150
0.0012 0.0148 0.000100
0.0012 0.015 0.000117
0.0012 0.0152 0.000217
0.0012 0.0154 0.000283
0.0012 0.0156 0.000233
0.0012 0.0158 0.000150
0.0012 0.016 0.000217
0.0012 0.0162 0.000167
0.0012 0.0164 0.000133
0.0012 0.0166 0.000167
0.0012 0.0168 0.000150
0.0012 0.017 0.000133
0.0012 0.0172 0.000317
0.0012 0.0174 0.000150
0.0012 0.0176 0.000100
0.0012 0.0178 0.000133
0.0012 0.018 0.000200
0.0012 0.0182 0.000183
0.0012 0.0184 0.000167
0.0012 0.0186 0.000133
0.0012 0.0188 0.000150
0.0012 0.019 0.000150
0.0012 0.0192 0.000100
0.0012 0.0194 0.000167
0.0012 0.0196 0.000300
0.0012 0.0198 0.000083
0.0012 0.02 0.000050
0.0012 0.0202 0.000017
0.0012 0.0204 0.000100
0.0012 0.0206 0.000083
0.0012 0.0208 0.000050
0.0012 0.021 0.000133
0.0012 0.0212 0.000183
0.0012 0.0214 0.000250
0.0012 0.0216 0.000100
0.0012 0.0218 0.000083
0.0012 0.022 0.000033
0.0012 0.0222 0.000067
0.0012 0.0224 0.000050
0.0012 0.0226 0.000083
0.0012 0.0228 0.000050
0.0012 0.023 0.000083
0.0012 0.0232 0.000167
0.0012 0.0234 0.000083
0.0012 0.0236 0.000050
0.0012 0.0238 0.000033
0.0012 0.024 0.000033
0.0012 0.0242 0.000100
0.0012 0.0244 0.000100
0.0012 0.0246 0.000100
0.0012 0.0248 0.000133
0.0012 0.025 0.000150
0.0012 0.0252 0.000033
0.0012 0.0254 0.000117
0.0012 0.0256 0.000117
0.0012 0.0258 0.000150
0.0012 0.026 0.000150
0.0012 0.0262 0.000067
0.0012 0.0264 0.000083
0.0012 0.0266 0.000050
0.0012 0.0268 0.000050
0.0012 0.027 0.000067
0.0012 0.0272 0.000167
0.0012 0.0274 0.000117
0.0012 0.0276 0.000083
0.0012 0.0278 0.000083
0.0012 0.028 0.000050
0.0012 0.0282 0.000083
0.0012 0.0284 0.000100
0.0012 0.0286 0.000200
0.0012 0.0288 0.000100
0.0012 0.029 0.000000
0.0012 0.0292 0.000167
0.0012 0.0294 0.000100
0.0012 0.0296 0.000033
0.0012 0.0298 0.000000
0.0012 0.03 0.000117
0.0012 0.0302 0.000083
0.0012 0.0304 0.000083
0.0012 0.0306 0.000150
0.0012 0.0308 0.000267
0.0012 0.031 0.000167
0.0012 0.0312 0.000083
0.0012 0.0314 0.000233
0.0012 0.0316 0.000083
0.0012 0.0318 0.000033
0.0012 0.032 0.000100
0.0012 0.0322 0.000033
0.0012 0.0324 0.000050
0.0012 0.0326 0.000183
0.0012 0.0328 0.000050
0.0012 0.033 0.000033
0.0012 0.0332 0.000217
0.0012 0.0334 0.000133
0.0012 0.0336 0.000000
0.0012 0.0338 0.000017
0.0012 0.034 0.000050
0.0012 0.0342 0.000067
0.0012 0.0344 0.000067
0.0012 0.0346 0.000133
0.0012 0.0348 0.000183
0.0012 0.035 0.000167
0.0012 0.0352 0.000067
0.0012 0.0354 0.000033
0.0012 0.0356 0.000083
0.0012 0.0358 0.000000
0.0012 0.036 0.000067
0.0012 0.0362 0.000017
0.0012 0.0364 0.000017
0.0012 0.0366 0.000000
0.0012 0.0368 0.000000
0.0012 0.037 0.000083
0.0012 0.0372 0.000117
0.0012 0.0374 0.000083
0.0012 0.0376 0.000117
0.0012 0.0378 0.000067
0.0012 0.038 0.000100
0.0012 0.0382 0.000050
0.0012 0.0384 0.000000
0.0012 0.0386 0.000083
0.0012 0.0388 0.000033
0.0012 0.039 0.000167
0.0012 0.0392 0.000083
0.0012 0.0394 0.000050
0.0012 0.0396 0.000050
0.0012 0.0398 0.000033
0.0012 0.04 0.000017
0.0012 0.0402 0.000000
0.0012 0.0404 0.000083
0.0012 0.0406 0.000217
0.0012 0.0408 0.000217
0.0012 0.041 0.000150
0.0012 0.0412 0.000117
0.0012 0.0414 0.000333
0.0012 0.0416 0.001583
0.0012 0.0418 0.000250
0.0012 0.042 0.000117
0.0012 0.0422 0.000183
0.0012 0.0424 0.000517
0.0012 0.0426 0.001500
0.0012 0.0428 0.000283
0.0012 0.043 0.000100
0.0012 0.0432 0.000083
0.0012 0.0434 0.000033
0.0012 0.0436 0.000017
0.0012 0.0438 0.000050
0.0012 0.044 0.000017
0.0012 0.0442 0.000083
0.0012 0.0444 0.000083
0.0012 0.0446 0.000100
0.0012 0.0448 0.000017
0.0012 0.045 0.000000
0.0012 0.0452 0.000033
0.0012 0.0454 0.000067
0.0012 0.0456 0.000017
0.0012 0.0458 0.000033
0.0012 0.046 0.000017
0.0012 0.0462 0.000067
0.0012 0.0464 0.000050
0.0012 0.0466 0.000117
0.0012 0.0468 0.000133
0.0012 0.047 0.000217
0.0012 0.0472 0.001700
0.0012 0.0474 0.000533
0.0012 0.0476 0.000333
0.0012 0.0478 0.000117
0.0012 0.048 0.000100
0.0012 0.0482 0.000033
0.0012 0.0484 0.000050
0.0012 0.0486 0.000050
0.0012 0.0488 0.000033
0.0012 0.049 0.000033
0.0012 0.0492 0.000067
0.0012 0.0494 0.000150
0.0012 0.0496 0.000017
0.0012 0.0498 0.000083
0.0012 0.05 0.000100
0.0012 0.0502 0.000067
0.0012 0.0504 0.000017
0.0012 0.0506 0.000017
0.0012 0.0508 0.000033
0.0012 0.051 0.000000
0.0012 0.0512 0.000067
0.0012 0.0514 0.000067
0.0012 0.0516 0.000017
0.0012 0.0518 0.000050
0.0012 0.052 0.000033
0.0012 0.0522 0.000067
0.0012 0.0524 0.000000
0.0012 0.0526 0.000000
0.0012 0.0528 0.000000
0.0012 0.053 0.000017
0.0012 0.0532 0.000033
0.0012 0.0534 0.000000
0.0012 0.0536 0.000000
0.0012 0.0538 0.000050
0.0012 0.054 0.000067
0.0012 0.0542 0.000067
0.0012 0.0544 0.000017
0.0012 0.0546 0.000067
0.0012 0.0548 0.000067
0.0012 0.055 0.000050
0.0012 0.0552 0.000033
0.0012 0.0554 0.000000
0.0012 0.0556 0.000017
0.0012 0.0558 0.000000
0.0012 0.056 0.000050
0.0012 0.0562 0.000017
0.0012 0.0564 0.000050
0.0012 0.0566 0.000033
0.0012 0.0568 0.000050
0.0012 0.057 0.000067
0.0012 0.0572 0.000067
0.0012 0.0574 0.000050
0.0012 0.0576 0.000250
0.0012 0.0578 0.000183
0.0012 0.058 0.000250
0.0012 0.0582 0.000533
0.0012 0.0584 0.000250
0.0012 0.0586 0.000283
0.0012 0.0588 0.001617
0.0012 0.059 0.000317
0.0012 0.0592 0.000067
0.0012 0.0594 0.000083
0.0012 0.0596 0.000083
0.0012 0.0598 0.000033
0.0012 0.06 0.000033
0.0012 0.0602 0.000017
0.0012 0.0604 0.000133
0.0012 0.0606 0.000067
0.0012 0.0608 0.000217
0.0012 0.061 0.001700
0.0012 0.0612 0.000250
0.0012 0.0614 0.000100
0.0012 0.0616 0.000083
0.0012 0.0618 0.000083
0.0012 0.062 0.000083
0.0012 0.0622 0.000000
0.0012 0.0624 0.000050
0.0012 0.0626 0.000017
0.0012 0.0628 0.000050
0.0012 0.063 0.000150
0.0012 0.0632 0.000167
0.0012 0.0634 0.000067
0.0012 0.0636 0.000083
0.0012 0.0638 0.000050
0.0012 0.064 0.000033
0.0012 0.0642 0.000017
0.0012 0.0644 0.000167
0.0012 0.0646 0.000100
0.0012 0.0648 0.000283
0.0012 0.065 0.000117
0.0012 0.0652 0.000033
0.0012 0.0654 0.000050
0.0012 0.0656 0.000100
0.0012 0.0658 0.000000
0.0012 0.066 0.000050
0.0012 0.0662 0.000050
0.0012 0.0664 0.000050
0.0012 0.0666 0.000067
0.0012 0.0668 0.000050
0.0012 0.067 0.000000
0.0012 0.0672 0.000017
0.0012 0.0674 0.000000
0.0012 0.0676 0.000000
0.0012 0.0678 0.000067
0.0012 0.068 0.000267
0.0012 0.0682 0.000067
0.0012 0.0684 0.000083
0.0012 0.0686 0.000083
0.0012 0.0688 0.000050
0.0012 0.069 0.000033
0.0012 0.0692 0.000033
0.0012 0.0694 0.000017
0.0012 0.0696 0.000033
0.0012 0.0698 0.000133
0.0012 0.07 0.000050
0.0012 0.0702 0.000033
0.0012 0.0704 0.000100
0.0012 0.0706 0.000100
0.0012 0.0708 0.000083
0.0012 0.071 0.000017
0.0012 0.0712 0.000050
0.0012 0.0714 0.000200
0.0012 0.0716 0.000100
0.0012 0.0718 0.000050
0.0012 0.072 0.000033
0.0012 0.0722 0.000033
0.0012 0.0724 0.000067
0.0012 0.0726 0.000083
0.0012 0.0728 0.000050
0.0012 0.073 0.000067
0.0012 0.0732 0.000083
0.0012 0.0734 0.000033
0.0012 0.0736 0.000050
0.0012 0.0738 0.000033
0.0012 0.074 0.000100
0.0012 0.0742 0.000017
0.0012 0.0744 0.000067
0.0012 0.0746 0.000083
0.0012 0.0748 0.000017
0.0012 0.075 0.000017
0.0012 0.0752 0.000033
0.0012 0.0754 0.000000
0.0012 0.0756 0.000100
0.0012 0.0758 0.000083
0.0012 0.076 0.000117
0.0012 0.0762 0.000017
0.0012 0.0764 0.000017
0.0012 0.0766 0.000033
0.0012 0.0768 0.000067
0.0012 0.077 0.000050
0.0012 0.0772 0.000083
0.0012 0.0774 0.000050
0.0012 0.0776 0.000117
0.0012 0.0778 0.000017
0.0012 0.078 0.000067
0.0012 0.0782 0.000033
0.0012 0.0784 0.000033
0.0012 0.0786 0.000067
0.0012 0.0788 0.000083
0.0012 0.079 0.000083
0.0012 0.0792 0.000017
0.0012 0.0794 0.000017
0.0012 0.0796 0.000017
0.0012 0.0798 0.000133
0.0012 0.08 0.000033
0.0012 0.0802 0.000067
0.0012 0.0804 0.000083
0.0012 0.0806 0.000033
0.0012 0.0808 0.000083
0.0012 0.081 0.000033
0.0012 0.0812 0.000067
0.0012 0.0814 0.000033
0.0012 0.0816 0.000033
0.0012 0.0818 0.000050
0.0012 0.082 0.000067
0.0012 0.0822 0.000017
0.0012 0.0824 0.000083
0.0012 0.0826 0.000050
0.0012 0.0828 0.000133
0.0012 0.083 0.000100
0.0012 0.0832 0.000067
0.0012 0.0834 0.000050
0.0012 0.0836 0.000050
0.0012 0.0838 0.000133
0.0012 0.084 0.000050
0.0012 0.0842 0.000033
0.0012 0.0844 0.000067
0.0012 0.0846 0.000017
0.0012 0.0848 0.000050
0.0012 0.085 0.000017
0.0012 0.0852 0.000033
0.0012 0.0854 0.000017
0.0012 0.0856 0.000017
0.0012 0.0858 0.000017
0.0012 0.086 0.000033
0.0012 0.0862 0.000017
0.0012 0.0864 0.000033
0.0012 0.0866 0.000033
0.0012 0.0868 0.000033
0.0012 0.087 0.000033
0.0012 0.0872 0.000033
0.0012 0.0874 0.000017
0.0012 0.0876 0.000017
0.0012 0.0878 0.000000
0.0012 0.088 0.000017
0.0012 0.0882 0.000017
0.0012 0.0884 0.000000
0.0012 0.0886 0.000133
0.0012 0.0888 0.000033
0.0012 0.089 0.000000
0.0012 0.0892 0.000033
0.0012 0.0894 0.000050
0.0012 0.0896 0.000067
0.0012 0.0898 0.000050
0.0012 0.09 0.000033
0.0012 0.0902 0.000017
0.0012 0.0904 0.000033
0.0012 0.0906 0.000017
0.0012 0.0908 0.000033
0.0012 0.091 0.000067
0.0012 0.0912 0.000017
0.0012 0.0914 0.000017
0.0012 0.0916 0.000000
0.0012 0.0918 0.000050
0.0012 0.092 0.000050
0.0012 0.0922 0.000033
0.0012 0.0924 0.000033
0.0012 0.0926 0.000083
0.0012 0.0928 0.000117
0.0012 0.093 0.000067
0.0012 0.0932 0.000017
0.0012 0.0934 0.000067
0.0012 0.0936 0.000050
0.0012 0.0938 0.000000
0.0012 0.094 0.000033
0.0012 0.0942 0.000100
0.0012 0.0944 0.000117
0.0012 0.0946 0.000017
0.0012 0.0948 0.000017
0.0012 0.095 0.000067
0.0012 0.0952 0.000000
0.0012 0.0954 0.000050
0.0012 0.0956 0.000033
0.0012 0.0958 0.000017
0.0012 0.096 0.000033
0.0012 0.0962 0.000050
0.0012 0.0964 0.000017
0.0012 0.0966 0.000050
0.0012 0.0968 0.000033
0.0012 0.097 0.000083
0.0012 0.0972 0.000100
0.0012 0.0974 0.000017
0.0012 0.0976 0.000050
0.0012 0.0978 0.000017
0.0012 0.098 0.000050
0.0012 0.0982 0.000050
0.0012 0.0984 0.000100
0.0012 0.0986 0.000150
0.0012 0.0988 0.000100
0.0012 0.099 0.000083
0.0012 0.0992 0.000017
0.0012 0.0994 0.000000
0.0012 0.0996 0.000050
0.0012 0.0998 0.000050
0.0012 0.1 0.000033
0.0012 0.1002 0.000017
0.0012 0.1004 0.000033
0.0012 0.1006 0.000033
0.0012 0.1008 0.000017
0.0012 0.101 0.000050
0.0012 0.1012 0.000083
0.0012 0.1014 0.000100
0.0012 0.1016 0.000500
0.0012 0.1018 0.002300
0.0012 0.102 0.000367
0.0012 0.1022 0.000100
0.0012 0.1024 0.000100
0.0012 0.1026 0.000133
0.0012 0.1028 0.000117
0.0012 0.103 0.000067
0.0012 0.1032 0.000150
0.0012 0.1034 0.000150
0.0012 0.1036 0.000017
0.0012 0.1038 0.000050
0.0012 0.104 0.000067
0.0012 0.1042 0.000067
0.0012 0.1044 0.000017
0.0012 0.1046 0.000050
0.0012 0.1048 0.000050
0.0012 0.105 0.000033
0.0012 0.1052 0.000000
0.0012 0.1054 0.000050
0.0012 0.1056 0.000083
0.0012 0.1058 0.000067
0.0012 0.106 0.000083
0.0012 0.1062 0.000017
0.0012 0.1064 0.000200
0.0012 0.1066 0.000117
0.0012 0.1068 0.000217
0.0012 0.107 0.000133
0.0012 0.1072 0.000067
0.0012 0.1074 0.000100
0.0012 0.1076 0.000050
0.0012 0.1078 0.000033
0.0012 0.108 0.000000
0.0012 0.1082 0.000050
0.0012 0.1084 0.000050
0.0012 0.1086 0.000050
0.0012 0.1088 0.000000
0.0012 0.109 0.000050
0.0012 0.1092 0.000033
0.0012 0.1094 0.000017
0.0012 0.1096 0.000017
0.0012 0.1098 0.000033
0.0012 0.11 0.000067
0.0012 0.1102 0.000017
0.0012 0.1104 0.000017
0.0012 0.1106 0.000033
0.0012 0.1108 0.000033
0.0012 0.111 0.000083
0.0012 0.1112 0.000067
0.0012 0.1114 0.000000
0.0012 0.1116 0.000033
0.0012 0.1118 0.000033
0.0012 0.112 0.000050
0.0012 0.1122 0.000017
0.0012 0.1124 0.000017
0.0012 0.1126 0.000033
0.0012 0.1128 0.000050
0.0012 0.113 0.000050
0.0012 0.1132 0.000067
0.0012 0.1134 0.000033
0.0012 0.1136 0.000017
0.0012 0.1138 0.000000
0.0012 0.114 0.000000
0.0012 0.1142 0.000000
0.0012 0.1144 0.000067
0.0012 0.1146 0.000033
0.0012 0.1148 0.000000
0.0012 0.115 0.000033
0.0012 0.1152 0.000017
0.0012 0.1154 0.000067
0.0012 0.1156 0.000033
0.0012 0.1158 0.000100
0.0012 0.116 0.000067
0.0012 0.1162 0.000050
0.0012 0.1164 0.000050
0.0012 0.1166 0.000117
0.0012 0.1168 0.000167
0.0012 0.117 0.000050
0.0012 0.1172 0.000050
0.0012 0.1174 0.000083
0.0012 0.1176 0.000133
0.0012 0.1178 0.000083
0.0012 0.118 0.000067
0.0012 0.1182 0.000017
0.0012 0.1184 0.000100
0.0012 0.1186 0.000050
0.0012 0.1188 0.000100
0.0012 0.119 0.000033
0.0012 0.1192 0.000100
0.0012 0.1194 0.000067
0.0012 0.1196 0.000033
0.0012 0.1198 0.000017
0.0012 0.12 0.000000
0.0012 0.1202 0.000033
0.0012 0.1204 0.000083
0.0012 0.1206 0.000067
0.0012 0.1208 0.000033
0.0012 0.121 0.000067
0.0012 0.1212 0.000050
0.0012 0.1214 0.000033
0.0012 0.1216 0.000100
0.0012 0.1218 0.000050
0.0012 0.122 0.000033
0.0012 0.1222 0.000117
0.0012 0.1224 0.000033
0.0012 0.1226 0.000133
0.0012 0.1228 0.000000
0.0012 0.123 0.000050
0.0012 0.1232 0.000150
0.0012 0.1234 0.000183
0.0012 0.1236 0.000117
0.0012 0.1238 0.000050
0.0012 0.124 0.000067
0.0012 0.1242 0.000100
0.0012 0.1244 0.000083
0.0012 0.1246 0.000067
0.0012 0.1248 0.000133
0.0012 0.125 0.000150
0.0012 0.1252 0.000100
0.0012 0.1254 0.000067
0.0012 0.1256 0.000050
0.0012 0.1258 0.000017
0.0012 0.126 0.000050
0.0012 0.1262 0.000067
0.0012 0.1264 0.000067
0.0012 0.1266 0.000100
0.0012 0.1268 0.000050
0.0012 0.127 0.000017
0.0012 0.1272 0.000050
0.0012 0.1274 0.000033
0.0012 0.1276 0.000067
0.0012 0.1278 0.000033
0.0012 0.128 0.000083
0.0012 0.1282 0.000067
0.0012 0.1284 0.000000
0.0012 0.1286 0.000050
0.0012 0.1288 0.000100
0.0012 0.129 0.000033
0.0012 0.1292 0.000033
0.0012 0.1294 0.000033
0.0012 0.1296 0.000033
0.0012 0.1298 0.000167
0.0012 0.13 0.000167
0.0012 0.1302 0.000100
0.0012 0.1304 0.000050
0.0012 0.1306 0.000050
0.0012 0.1308 0.000017
0.0012 0.131 0.000050
0.0012 0.1312 0.000050
0.0012 0.1314 0.000050
0.0012 0.1316 0.000033
0.0012 0.1318 0.000050
0.0012 0.132 0.000133
0.0012 0.1322 0.000100
0.0012 0.1324 0.000067
0.0012 0.1326 0.000033
0.0012 0.1328 0.000017
0.0012 0.133 0.000033
0.0012 0.1332 0.000100
0.0012 0.1334 0.000017
0.0012 0.1336 0.000117
0.0012 0.1338 0.000117
0.0012 0.134 0.000167
0.0012 0.1342 0.000500
0.0012 0.1344 0.002067
0.0012 0.1346 0.000350
0.0012 0.1348 0.000067
0.0012 0.135 0.000067
0.0012 0.1352 0.000133
0.0012 0.1354 0.000050
0.0012 0.1356 0.000083
0.0012 0.1358 0.000083
0.0012 0.136 0.000100
0.0012 0.1362 0.000017
0.0012 0.1364 0.000050
0.0012 0.1366 0.000100
0.0012 0.1368 0.000050
0.0012 0.137 0.000017
0.0012 0.1372 0.000067
0.0012 0.1374 0.000100
0.0012 0.1376 0.000100
0.0012 0.1378 0.000050
0.0012 0.138 0.000150
0.0012 0.1382 0.000217
0.0012 0.1384 0.000150
0.0012 0.1386 0.000050
0.0012 0.1388 0.000017
0.0012 0.139 0.000067
0.0012 0.1392 0.000050
0.0012 0.1394 0.000033
0.0012 0.1396 0.000067
0.0012 0.1398 0.000033
0.0012 0.14 0.000017
0.0012 0.1402 0.000133
0.0012 0.1404 0.000117
0.0012 0.1406 0.000183
0.0012 0.1408 0.000083
0.0012 0.141 0.000067
0.0012 0.1412 0.000033
0.0012 0.1414 0.000067
0.0012 0.1416 0.000017
0.0012 0.1418 0.000050
0.0012 0.142 0.000083
0.0012 0.1422 0.000067
0.0012 0.1424 0.000017
0.0012 0.1426 0.000050
0.0012 0.1428 0.000067
0.0012 0.143 0.000050
0.0012 0.1432 0.000033
0.0012 0.1434 0.000033
0.0012 0.1436 0.000017
0.0012 0.1438 0.000117
0.0012 0.144 0.000050
0.0012 0.1442 0.000117
0.0012 0.1444 0.000150
0.0012 0.1446 0.000117
0.0012 0.1448 0.000200
0.0012 0.145 0.000300
0.0012 0.1452 0.000100
0.0012 0.1454 0.000150
0.0012 0.1456 0.000067
0.0012 0.1458 0.000100
0.0012 0.146 0.000017
0.0012 0.1462 0.000017
0.0012 0.1464 0.000033
0.0012 0.1466 0.000033
0.0012 0.1468 0.000100
0.0012 0.147 0.000067
0.0012 0.1472 0.000000
0.0012 0.1474 0.000133
0.0012 0.1476 0.000167
0.0012 0.1478 0.000067
0.0012 0.148 0.000083
0.0012 0.1482 0.000017
0.0012 0.1484 0.000033
0.0012 0.1486 0.000033
0.0012 0.1488 0.000000
0.0012 0.149 0.000017
0.0012 0.1492 0.000033
0.0012 0.1494 0.000083
0.0012 0.1496 0.000017
0.0012 0.1498 0.000083
0.0014 0 0.007850
0.0014 0.0002 0.011683
0.0014 0.0004 0.014950
0.0014 0.0006 0.019783
0.0014 0.0008 0.032683
0.0014 0.001 0.068600
0.0014 0.0012 0.322967
0.0014 0.0014 0.000000
0.0014 0.0016 0.327400
0.0014 0.0018 0.065533
0.0014 0.002 0.031967
0.0014 0.0022 0.019367
0.0014 0.0024 0.013967
0.0014 0.0026 0.011817
0.0014 0.0028 0.013433
0.0014 0.003 0.010200
0.0014 0.0032 0.007583
0.0014 0.0034 0.006600
0.0014 0.0036 0.006783
0.0014 0.0038 0.007217
0.0014 0.004 0.005983
0.0014 0.0042 0.006433
0.0014 0.0044 0.003833
0.0014 0.0046 0.005450
0.0014 0.0048 0.001650
0.0014 0.005 0.001433
0.0014 0.0052 0.001600
0.0014 0.0054 0.001617
0.0014 0.0056 0.001917
0.0014 0.0058 0.003667
0.0014 0.006 0.001650
0.0014 0.0062 0.001600
0.0014 0.0064 0.002200
0.0014 0.0066 0.000683
0.0014 0.0068 0.001417
0.0014 0.007 0.002250
0.0014 0.0072 0.001850
0.0014 0.0074 0.000267
0.0014 0.0076 0.000367
0.0014 0.0078 0.000367
0.0014 0.008 0.000667
0.0014 0.0082 0.001617
0.0014 0.0084 0.000583
0.0014 0.0086 0.001000
0.0014 0.0088 0.000383
0.0014 0.009 0.000500
0.0014 0.0092 0.000233
0.0014 0.0094 0.000367
0.0014 0.0096 0.000417
0.0014 0.0098 0.000483
0.0014 0.01 0.001300
0.0014 0.0102 0.000733
0.0014 0.0104 0.000883
0.0014 0.0106 0.000483
0.0014 0.0108 0.000317
0.0014 0.011 0.000350
0.0014 0.0112 0.000133
0.0014 0.0114 0.000183
0.0014 0.0116 0.000117
0.0014 0.0118 0.000133
0.0014 0.012 0.000617
0.0014 0.0122 0.000517
0.0014 0.0124 0.000467
0.0014 0.0126 0.000233
0.0014 0.0128 0.000100
0.0014 0.013 0.000283
0.0014 0.0132 0.000850
0.0014 0.0134 0.000333
0.0014 0.0136 0.000267
0.0014 0.0138 0.000267
0.0014 0.014 0.000817
0.0014 0.0142 0.001550
0.0014 0.0144 0.000200
0.0014 0.0146 0.000233
0.0014 0.0148 0.000300
0.0014 0.015 0.000267
0.0014 0.0152 0.000267
0.0014 0.0154 0.001183
0.0014 0.0156 0.000350
0.0014 0.0158 0.000233
0.0014 0.016 0.000267
0.0014 0.0162 0.000233
0.0014 0.0164 0.000267
0.0014 0.0166 0.000183
0.0014 0.0168 0.000167
0.0014 0.017 0.000333
0.0014 0.0172 0.001333
0.0014 0.0174 0.000317
0.0014 0.0176 0.000283
0.0014 0.0178 0.000133
0.0014 0.018 0.000183
0.0014 0.0182 0.000100
0.0014 0.0184 0.000200
0.0014 0.0186 0.000200
0.0014 0.0188 0.000200
0.0014 0.019 0.000133
0.0014 0.0192 0.000100
0.0014 0.0194 0.000217
0.0014 0.0196 0.000050
0.0014 0.0198 0.000033
0.0014 0.02 0.000083
0.0014 0.0202 0.000050
0.0014 0.0204 0.000033
0.0014 0.0206 0.000083
0.0014 0.0208 0.000100
0.0014 0.021 0.000167
0.0014 0.0212 0.000083
0.0014 0.0214 0.000150
0.0014 0.0216 0.000133
0.0014 0.0218 0.000200
0.0014 0.022 0.000067
0.0014 0.0222 0.000050
0.0014 0.0224 0.000067
0.0014 0.0226 0.000133
0.0014 0.0228 0.000183
0.0014 0.023 0.000167
0.0014 0.0232 0.000133
0.0014 0.0234 0.000067
0.0014 0.0236 0.000033
0.0014 0.0238 0.000033
0.0014 0.024 0.000067
0.0014 0.0242 0.000150
0.0014 0.0244 0.000133
0.0014 0.0246 0.000100
0.0014 0.0248 0.000083
0.0014 0.025 0.000100
0.0014 0.0252 0.000183
0.0014 0.0254 0.000183
0.0014 0.0256 0.000217
0.0014 0.0258 0.000383
0.0014 0.026 0.001133
0.0014 0.0262 0.000133
0.0014 0.0264 0.000267
0.0014 0.0266 0.000067
0.0014 0.0268 0.000083
0.0014 0.027 0.000133
0.0014 0.0272 0.000167
0.0014 0.0274 0.000050
0.0014 0.0276 0.000017
0.0014 0.0278 0.000033
0.0014 0.028 0.000067
0.0014 0.0282 0.000050
0.0014 0.0284 0.000100
0.0014 0.0286 0.000250
0.0014 0.0288 0.000400
0.0014 0.029 0.000233
0.0014 0.0292 0.000233
0.0014 0.0294 0.000033
0.0014 0.0296 0.000000
0.0014 0.0298 0.000083
0.0014 0.03 0.000017
0.0014 0.0302 0.000050
0.0014 0.0304 0.000083
0.0014 0.0306 0.000100
0.0014 0.0308 0.000517
0.0014 0.031 0.000200
0.0014 0.0312 0.000133
0.0014 0.0314 0.000367
0.0014 0.0316 0.000067
0.0014 0.0318 0.000050
0.0014 0.032 0.000167
0.0014 0.0322 0.000050
0.0014 0.0324 0.000050
0.0014 0.0326 0.000100
0.0014 0.0328 0.000017
0.0014 0.033 0.000067
0.0014 0.0332 0.000183
0.0014 0.0334 0.000150
0.0014 0.0336 0.000083
0.0014 0.0338 0.000033
0.0014 0.034 0.000083
0.0014 0.0342 0.000050
0.0014 0.0344 0.000117
0.0014 0.0346 0.000183
0.0014 0.0348 0.000133
0.0014 0.035 0.000200
0.0014 0.0352 0.000150
0.0014 0.0354 0.000100
0.0014 0.0356 0.000083
0.0014 0.0358 0.000017
0.0014 0.036 0.000033
0.0014 0.0362 0.000000
0.0014 0.0364 0.000117
0.0014 0.0366 0.000033
0.0014 0.0368 0.000083
0.0014 0.037 0.000117
0.0014 0.0372 0.000183
0.0014 0.0374 0.000150
0.0014 0.0376 0.000100
0.0014 0.0378 0.000050
0.0014 0.038 0.000067
0.0014 0.0382 0.000017
0.0014 0.0384 0.000067
0.0014 0.0386 0.000033
0.0014 0.0388 0.000033
0.0014 0.039 0.000117
0.0014 0.0392 0.000033
0.0014 0.0394 0.000050
0.0014 0.0396 0.000067
0.0014 0.0398 0.000017
0.0014 0.04 0.000050
0.0014 0.0402 0.000083
0.0014 0.0404 0.000183
0.0014 0.0406 0.000650
0.0014 0.0408 0.000217
0.0014 0.041 0.000050
0.0014 0.0412 0.000167
0.0014 0.0414 0.000250
0.0014 0.0416 0.000717
0.0014 0.0418 0.000233
0.0014 0.042 0.000083
0.0014 0.0422 0.000083
0.0014 0.0424 0.000317
0.0014 0.0426 0.000517
0.0014 0.0428 0.000583
0.0014 0.043 0.000083
0.0014 0.0432 0.000000
0.0014 0.0434 0.000017
0.0014 0.0436 0.000050
0.0014 0.0438 0.000050
0.0014 0.044 0.000017
0.0014 0.0442 0.000050
0.0014 0.0444 0.000067
0.0014 0.0446 0.000033
0.0014 0.0448 0.000033
0.0014 0.045 0.000033
0.0014 0.0452 0.000083
0.0014 0.0454 0.000033
0.0014 0.0456 0.000100
0.0014 0.0458 0.000050
0.0014 0.046 0.000050
0.0014 0.0462 0.000050
0.0014 0.0464 0.000000
0.0014 0.0466 0.000017
0.0014 0.0468 0.000067
0.0014 0.047 0.000183
0.0014 0.0472 0.000333
0.0014 0.0474 0.000200
0.0014 0.0476 0.000800
0.0014 0.0478 0.000083
0.0014 0.048 0.000033
0.0014 0.0482 0.000050
0.0014 0.0484 0.000050
0.0014 0.0486 0.000050
0.0014 0.0488 0.000050
0.0014 0.049 0.000050
0.0014 0.0492 0.000033
0.0014 0.0494 0.000100
0.0014 0.0496 0.000033
0.0014 0.0498 0.000033
0.0014 0.05 0.000050
0.0014 0.0502 0.000033
0.0014 0.0504 0.000017
0.0014 0.0506 0.000017
0.0014 0.0508 0.000050
0.0014 0.051 0.000033
0.0014 0.0512 0.000100
0.0014 0.0514 0.000117
0.0014 0.0516 0.000067
0.0014 0.0518 0.000050
0.0014 0.052 0.000033
0.0014 0.0522 0.000050
0.0014 0.0524 0.000050
0.0014 0.0526 0.000067
0.0014 0.0528 0.000033
0.0014 0.053 0.000050
0.0014 0.0532 0.000000
0.0014 0.0534 0.000000
0.0014 0.0536 0.000000
0.0014 0.0538 0.000100
0.0014 0.054 0.000133
0.0014 0.0542 0.000033
0.0014 0.0544 0.000017
0.0014 0.0546 0.000083
0.0014 0.0548 0.000050
0.0014 0.055 0.000017
0.0014 0.0552 0.000033
0.0014 0.0554 0.000000
0.0014 0.0556 0.000000
0.0014 0.0558 0.000050
0.0014 0.056 0.000000
0.0014 0.0562 0.000017
0.0014 0.0564 0.000050
0.0014 0.0566 0.000033
0.0014 0.0568 0.000017
0.0014 0.057 0.000017
0.0014 0.0572 0.000117
0.0014 0.0574 0.000083
0.0014 0.0576 0.000083
0.0014 0.0578 0.000067
0.0014 0.058 0.000050
0.0014 0.0582 0.000117
0.0014 0.0584 0.000133
0.0014 0.0586 0.000233
0.0014 0.0588 0.000233
0.0014 0.059 0.000083
0.0014 0.0592 0.000067
0.0014 0.0594 0.000117
0.0014 0.0596 0.000083
0.0014 0.0598 0.000017
0.0014 0.06 0.000017
0.0014 0.0602 0.000100
0.0014 0.0604 0.000033
0.0014 0.0606 0.000083
0.0014 0.0608 0.000200
0.0014 0.061 0.000367
0.0014 0.0612 0.000117
0.0014 0.0614 0.000133
0.0014 0.0616 0.000133
0.0014 0.0618 0.000083
0.0014 0.062 0.000067
0.0014 0.0622 0.000067
0.0014 0.0624 0.000050
0.0014 0.0626 0.000017
0.0014 0.0628 0.000000
0.0014 0.063 0.000150
0.0014 0.0632 0.000067
0.0014 0.0634 0.000033
0.0014 0.0636 0.000050
0.0014 0.0638 0.000083
0.0014 0.064 0.000033
0.0014 0.0642 0.000067
0.0014 0.0644 0.000067
0.0014 0.0646 0.000083
0.0014 0.0648 0.000050
0.0014 0.065 0.000067
0.0014 0.0652 0.000117
0.0014 0.0654 0.000017
0.0014 0.0656 0.000067
0.0014 0.0658 0.000033
0.0014 0.066 0.000150
0.0014 0.0662 0.000050
0.0014 0.0664 0.000033
0.0014 0.0666 0.000050
0.0014 0.0668 0.000067
0.0014 0.067 0.000033
0.0014 0.0672 0.000067
0.0014 0.0674 0.000083
0.0014 0.0676 0.000050
0.0014 0.0678 0.000150
0.0014 0.068 0.001033
0.0014 0.0682 0.000300
0.0014 0.0684 0.000067
0.0014 0.0686 0.000050
0.0014 0.0688 0.000050
0.0014 0.069 0.000050
0.0014 0.0692 0.000050
0.0014 0.0694 0.000000
0.0014 0.0696 0.000050
0.0014 0.0698 0.000100
0.0014 0.07 0.000033
0.0014 0.0702 0.000100
0.0014 0.0704 0.000083
0.0014 0.0706 0.000083
0.0014 0.0708 0.000033
0.0014 0.071 0.000133
0.0014 0.0712 0.000150
0.0014 0.0714 0.000167
0.0014 0.0716 0.000133
0.0014 0.0718 0.000050
0.0014 0.072 0.000033
0.0014 0.0722 0.000017
0.0014 0.0724 0.000017
0.0014 0.0726 0.000050
0.0014 0.0728 0.000033
0.0014 0.073 0.000067
0.0014 0.0732 0.000083
0.0014 0.0734 0.000033
0.0014 0.0736 0.000050
0.0014 0.0738 0.000050
0.0014 0.074 0.000067
0.0014 0.0742 0.000017
0.0014 0.0744 0.000150
0.0014 0.0746 0.000383
0.0014 0.0748 0.000050
0.0014 0.075 0.000033
0.0014 0.0752 0.000067
0.0014 0.0754 0.000017
0.0014 0.0756 0.000083
0.0014 0.0758 0.000117
0.0014 0.076 0.000050
0.0014 0.0762 0.000050
0.0014 0.0764 0.000017
0.0014 0.0766 0.000017
0.0014 0.0768 0.000050
0.0014 0.077 0.000083
0.0014 0.0772 0.000067
0.0014 0.0774 0.000083
0.0014 0.0776 0.000017
0.0014 0.0778 0.000067
0.0014 0.078 0.000050
0.0014 0.0782 0.000000
0.0014 0.0784 0.000033
0.0014 0.0786 0.000050
0.0014 0.0788 0.000017
0.0014 0.079 0.000050
0.0014 0.0792 0.000017
0.0014 0.0794 0.000033
0.0014 0.0796 0.000017
0.0014 0.0798 0.000100
0.0014 0.08 0.000050
0.0014 0.0802 0.000067
0.0014 0.0804 0.000050
0.0014 0.0806 0.000033
0.0014 0.0808 0.000100
0.0014 0.081 0.000067
0.0014 0.0812 0.000100
0.0014 0.0814 0.000100
0.0014 0.0816 0.000017
0.0014 0.0818 0.000017
0.0014 0.082 0.000050
0.0014 0.0822 0.000067
0.0014 0.0824 0.000050
0.0014 0.0826 0.000067
0.0014 0.0828 0.000067
0.0014 0.083 0.000050
0.0014 0.0832 0.000050
0.0014 0.0834 0.000067
0.0014 0.0836 0.000117
0.0014 0.0838 0.000500
0.0014 0.084 0.000067
0.0014 0.0842 0.000067
0.0014 0.0844 0.000050
0.0014 0.0846 0.000050
0.0014 0.0848 0.000033
0.0014 0.085 0.000067
0.0014 0.0852 0.000050
0.0014 0.0854 0.000033
0.0014 0.0856 0.000033
0.0014 0.0858 0.000033
0.0014 0.086 0.000033
0.0014 0.0862 0.000067
0.0014 0.0864 0.000017
0.0014 0.0866 0.000050
0.0014 0.0868 0.000017
0.0014 0.087 0.000017
0.0014 0.0872 0.000017
0.0014 0.0874 0.000017
0.0014 0.0876 0.000033
0.0014 0.0878 0.000017
0.0014 0.088 0.000033
0.0014 0.0882 0.000033
0.0014 0.0884 0.000067
0.0014 0.0886 0.000600
0.0014 0.0888 0.000150
0.0014 0.089 0.000033
0.0014 0.0892 0.000017
0.0014 0.0894 0.000017
0.0014 0.0896 0.000100
0.0014 0.0898 0.000033
0.0014 0.09 0.000067
0.0014 0.0902 0.000000
0.0014 0.0904 0.000033
0.0014 0.0906 0.000033
0.0014 0.0908 0.000000
0.0014 0.091 0.000067
0.0014 0.0912 0.000100
0.0014 0.0914 0.000083
0.0014 0.0916 0.000017
0.0014 0.0918 0.000017
0.0014 0.092 0.000083
0.0014 0.0922 0.000050
0.0014 0.0924 0.000083
0.0014 0.0926 0.000033
0.0014 0.0928 0.000067
0.0014 0.093 0.000050
0.0014 0.0932 0.000017
0.0014 0.0934 0.000083
0.0014 0.0936 0.000117
0.0014 0.0938 0.000083
0.0014 0.094 0.000083
0.0014 0.0942 0.000133
0.0014 0.0944 0.000117
0.0014 0.0946 0.000050
0.0014 0.0948 0.000017
0.0014 0.095 0.000017
0.0014 0.0952 0.000017
0.0014 0.0954 0.000033
0.0014 0.0956 0.000017
0.0014 0.0958 0.000000
0.0014 0.096 0.000000
0.0014 0.0962 0.000033
0.0014 0.0964 0.000017
0.0014 0.0966 0.000017
0.0014 0.0968 0.000017
0.0014 0.097 0.000033
0.0014 0.0972 0.000017
0.0014 0.0974 0.000067
0.0014 0.0976 0.000050
0.0014 0.0978 0.000083
0.0014 0.098 0.000050
0.0014 0.0982 0.000050
0.0014 0.0984 0.000333
0.0014 0.0986 0.000100
0.0014 0.0988 0.000117
0.0014 0.099 0.000117
0.0014 0.0992 0.000017
0.0014 0.0994 0.000033
0.0014 0.0996 0.000050
0.0014 0.0998 0.000083
0.0014 0.1 0.000067
0.0014 0.1002 0.000033
0.0014 0.1004 0.000050
0.0014 0.1006 0.000000
0.0014 0.1008 0.000017
0.0014 0.101 0.000033
0.0014 0.1012 0.000033
0.0014 0.1014 0.000117
0.0014 0.1016 0.000200
0.0014 0.1018 0.000467
0.0014 0.102 0.000200
0.0014 0.1022 0.000133
0.0014 0.1024 0.000217
0.0014 0.1026 0.000600
0.0014 0.1028 0.000233
0.0014 0.103 0.000067
0.0014 0.1032 0.000033
0.0014 0.1034 0.000050
0.0014 0.1036 0.000017
0.0014 0.1038 0.000083
0.0014 0.104 0.000017
0.0014 0.1042 0.000017
0.0014 0.1044 0.000050
0.0014 0.1046 0.000067
0.0014 0.1048 0.000117
0.0014 0.105 0.000133
0.0014 0.1052 0.000167
0.0014 0.1054 0.000117
0.0014 0.1056 0.000100
0.0014 0.1058 0.000050
0.0014 0.106 0.000100
0.0014 0.1062 0.000017
0.0014 0.1064 0.000017
0.0014 0.1066 0.000150
0.0014 0.1068 0.000083
0.0014 0.107 0.000117
0.0014 0.1072 0.000117
0.0014 0.1074 0.000083
0.0014 0.1076 0.000000
0.0014 0.1078 0.000050
0.0014 0.108 0.000100
0.0014 0.1082 0.000150
0.0014 0.1084 0.000100
0.0014 0.1086 0.000050
0.0014 0.1088 0.000017
0.0014 0.109 0.000100
0.0014 0.1092 0.000050
0.0014 0.1094 0.000033
0.0014 0.1096 0.000033
0.0014 0.1098 0.000050
0.0014 0.11 0.000000
0.0014 0.1102 0.000017
0.0014 0.1104 0.000083
0.0014 0.1106 0.000150
0.0014 0.1108 0.000067
0.0014 0.111 0.000050
0.0014 0.1112 0.000017
0.0014 0.1114 0.000017
0.0014 0.1116 0.000017
0.0014 0.1118 0.000033
0.0014 0.112 0.000017
0.0014 0.1122 0.000017
0.0014 0.1124 0.000033
0.0014 0.1126 0.000050
0.0014 0.1128 0.000033
0.0014 0.113 0.000033
0.0014 0.1132 0.000083
0.0014 0.1134 0.000000
0.0014 0.1136 0.000017
0.0014 0.1138 0.000000
0.0014 0.114 0.000017
0.0014 0.1142 0.000050
0.0014 0.1144 0.000050
0.0014 0.1146 0.000050
0.0014 0.1148 0.000017
0.0014 0.115 0.000000
0.0014 0.1152 0.000067
0.0014 0.1154 0.000033
0.0014 0.1156 0.000017
0.0014 0.1158 0.000100
0.0014 0.116 0.000050
0.0014 0.1162 0.000050
0.0014 0.1164 0.000050
0.0014 0.1166 0.000083
0.0014 0.1168 0.000167
0.0014 0.117 0.000083
0.0014 0.1172 0.000017
0.0014 0.1174 0.000083
0.0014 0.1176 0.000117
0.0014 0.1178 0.000100
0.0014 0.118 0.000050
0.0014 0.1182 0.000067
0.0014 0.1184 0.000117
0.0014 0.1186 0.000067
0.0014 0.1188 0.000067
0.0014 0.119 0.000067
0.0014 0.1192 0.000050
0.0014 0.1194 0.000050
0.0014 0.1196 0.000033
0.0014 0.1198 0.000000
0.0014 0.12 0.000033
0.0014 0.1202 0.000017
0.0014 0.1204 0.000067
0.0014 0.1206 0.000133
0.0014 0.1208 0.000067
0.0014 0.121 0.000083
0.0014 0.1212 0.000033
0.0014 0.1214 0.000067
0.0014 0.1216 0.000067
0.0014 0.1218 0.000050
0.0014 0.122 0.000050
0.0014 0.1222 0.000083
0.0014 0.1224 0.000033
0.0014 0.1226 0.000017
0.0014 0.1228 0.000067
0.0014 0.123 0.000083
0.0014 0.1232 0.000133
0.0014 0.1234 0.000050
0.0014 0.1236 0.000050
0.0014 0.1238 0.000083
0.0014 0.124 0.000067
0.0014 0.1242 0.000083
0.0014 0.1244 0.000133
0.0014 0.1246 0.000183
0.0014 0.1248 0.000167
0.0014 0.125 0.000617
0.0014 0.1252 0.000117
0.0014 0.1254 0.000117
0.0014 0.1256 0.000083
0.0014 0.1258 0.000067
0.0014 0.126 0.000050
0.0014 0.1262 0.000050
0.0014 0.1264 0.000017
0.0014 0.1266 0.000100
0.0014 0.1268 0.000033
0.0014 0.127 0.000033
0.0014 0.1272 0.000067
0.0014 0.1274 0.000017
0.0014 0.1276 0.000000
0.0014 0.1278 0.000133
0.0014 0.128 0.000033
0.0014 0.1282 0.000033
0.0014 0.1284 0.000050
0.0014 0.1286 0.000083
0.0014 0.1288 0.000050
0.0014 0.129 0.000117
0.0014 0.1292 0.000033
0.0014 0.1294 0.000050
0.0014 0.1296 0.000017
0.0014 0.1298 0.000100
0.0014 0.13 0.000050
0.0014 0.1302 0.000117
0.0014 0.1304 0.000117
0.0014 0.1306 0.000050
0.0014 0.1308 0.000217
0.0014 0.131 0.000067
0.0014 0.1312 0.000067
0.0014 0.1314 0.000033
0.0014 0.1316 0.000017
0.0014 0.1318 0.000117
0.0014 0.132 0.000067
0.0014 0.1322 0.000050
0.0014 0.1324 0.000017
0.0014 0.1326 0.000100
0.0014 0.1328 0.000000
0.0014 0.133 0.000000
0.0014 0.1332 0.000017
0.0014 0.1334 0.000050
0.0014 0.1336 0.000000
0.0014 0.1338 0.000100
0.0014 0.134 0.000383
0.0014 0.1342 0.000267
0.0014 0.1344 0.000383
0.0014 0.1346 0.000100
0.0014 0.1348 0.000033
0.0014 0.135 0.000083
0.0014 0.1352 0.000050
0.0014 0.1354 0.000050
0.0014 0.1356 0.000050
0.0014 0.1358 0.000067
0.0014 0.136 0.000100
0.0014 0.1362 0.000033
0.0014 0.1364 0.000100
0.0014 0.1366 0.000033
0.0014 0.1368 0.000033
0.0014 0.137 0.000050
0.0014 0.1372 0.000083
0.0014 0.1374 0.000117
0.0014 0.1376 0.000033
0.0014 0.1378 0.000050
0.0014 0.138 0.000183
0.0014 0.1382 0.000983
0.0014 0.1384 0.000300
0.0014 0.1386 0.000217
0.0014 0.1388 0.000133
0.0014 0.139 0.000067
0.0014 0.1392 0.000100
0.0014 0.1394 0.000017
0.0014 0.1396 0.000033
0.0014 0.1398 0.000083
0.0014 0.14 0.000050
0.0014 0.1402 0.000133
0.0014 0.1404 0.000117
0.0014 0.1406 0.000050
0.0014 0.1408 0.000133
0.0014 0.141 0.000050
0.0014 0.1412 0.000100
0.0014 0.1414 0.000083
0.0014 0.1416 0.000050
0.0014 0.1418 0.000017
0.0014 0.142 0.000083
0.0014 0.1422 0.000083
0.0014 0.1424 0.000033
0.0014 0.1426 0.000000
0.0014 0.1428 0.000017
0.0014 0.143 0.000017
0.0014 0.1432 0.000033
0.0014 0.1434 0.000017
0.0014 0.1436 0.000067
0.0014 0.1438 0.000033
0.0014 0.144 0.000050
0.0014 0.1442 0.000067
0.0014 0.1444 0.000050
0.0014 0.1446 0.000167
0.0014 0.1448 0.000217
0.0014 0.145 0.000917
0.0014 0.1452 0.000117
0.0014 0.1454 0.000200
0.0014 0.1456 0.000050
0.0014 0.1458 0.000017
0.0014 0.146 0.000017
0.0014 0.1462 0.000033
0.0014 0.1464 0.000050
0.0014 0.1466 0.000033
0.0014 0.1468 0.000033
0.0014 0.147 0.000033
0.0014 0.1472 0.000067
0.0014 0.1474 0.000067
0.0014 0.1476 0.000117
0.0014 0.1478 0.000050
0.0014 0.148 0.000083
0.0014 0.1482 0.000067
0.0014 0.1484 0.000033
0.0014 0.1486 0.000050
0.0014 0.1488 0.000067
0.0014 0.149 0.000017
0.0014 0.1492 0.000067
0.0014 0.1494 0.000050
0.0014 0.1496 0.000017
0.0014 0.1498 0.000050
0.0016 0 0.009167
0.0016 0.0002 0.010800
0.0016 0.0004 0.011217
0.0016 0.0006 0.011683
0.0016 0.0008 0.019017
0.0016 0.001 0.028833
0.0016 0.0012 0.068483
0.0016 0.0014 0.327400
0.0016 0.0016 0.000000
0.0016 0.0018 0.325567
0.0016 0.002 0.068500
0.0016 0.0022 0.027900
0.0016 0.0024 0.019083
0.0016 0.0026 0.014800
0.0016 0.0028 0.013850
0.0016 0.003 0.008750
0.0016 0.0032 0.005633
0.0016 0.0034 0.004850
0.0016 0.0036 0.007033
0.0016 0.0038 0.012083
0.0016 0.004 0.008717
0.0016 0.0042 0.006967
0.0016 0.0044 0.003300
0.0016 0.0046 0.004200
0.0016 0.0048 0.003317
0.0016 0.005 0.002567
0.0016 0.0052 0.001717
0.0016 0.0054 0.001617
0.0016 0.0056 0.001717
0.0016 0.0058 0.002183
0.0016 0.006 0.001417
0.0016 0.0062 0.000883
0.0016 0.0064 0.000633
0.0016 0.0066 0.000617
0.0016 0.0068 0.000667
0.0016 0.007 0.000750
0.0016 0.0072 0.000833
0.0016 0.0074 0.000633
0.0016 0.0076 0.000800
0.0016 0.0078 0.000350
0.0016 0.008 0.001467
0.0016 0.0082 0.000850
0.0016 0.0084 0.000517
0.0016 0.0086 0.000500
0.0016 0.0088 0.000417
0.0016 0.009 0.000433
0.0016 0.0092 0.000500
0.0016 0.0094 0.000533
0.0016 0.0096 0.001283
0.0016 0.0098 0.000650
0.0016 0.01 0.000667
0.0016 0.0102 0.001250
0.0016 0.0104 0.000733
0.0016 0.0106 0.000567
0.0016 0.0108 0.000333
0.0016 0.011 0.000200
0.0016 0.0112 0.000150
0.0016 0.0114 0.000117
0.0016 0.0116 0.000217
0.0016 0.0118 0.000167
0.0016 0.012 0.000233
0.0016 0.0122 0.000433
0.0016 0.0124 0.000650
0.0016 0.0126 0.000233
0.0016 0.0128 0.000083
0.0016 0.013 0.000133
0.0016 0.0132 0.000250
0.0016 0.0134 0.000083
0.0016 0.0136 0.000167
0.0016 0.0138 0.000133
0.0016 0.014 0.000067
0.0016 0.0142 0.000367
0.0016 0.0144 0.000433
0.0016 0.0146 0.000233
0.0016 0.0148 0.000167
0.0016 0.015 0.000167
0.0016 0.0152 0.000250
0.0016 0.0154 0.000417
0.0016 0.0156 0.000333
0.0016 0.0158 0.000150
0.0016 0.016 0.000183
0.0016 0.0162 0.000517
0.0016 0.0164 0.000317
0.0016 0.0166 0.000233
0.0016 0.0168 0.000117
0.0016 0.017 0.000233
0.0016 0.0172 0.000417
0.0016 0.0174 0.000383
0.0016 0.0176 0.001483
0.0016 0.0178 0.000350
0.0016 0.018 0.000217
0.0016 0.0182 0.000267
0.0016 0.0184 0.000117
0.0016 0.0186 0.000117
0.0016 0.0188 0.000033
0.0016 0.019 0.000200
0.0016 0.0192 0.000133
0.0016 0.0194 0.000133
0.0016 0.0196 0.000167
0.0016 0.0198 0.000567
0.0016 0.02 0.000300
0.0016 0.0202 0.000167
0.0016 0.0204 0.000117
0.0016 0.0206 0.000417
0.0016 0.0208 0.000367
0.0016 0.021 0.000383
0.0016 0.0212 0.000117
0.0016 0.0214 0.000117
0.0016 0.0216 0.000100
0.0016 0.0218 0.000133
0.0016 0.022 0.000133
0.0016 0.0222 0.000100
0.0016 0.0224 0.000067
0.0016 0.0226 0.000150
0.0016 0.0228 0.000200
0.0016 0.023 0.000167
0.0016 0.0232 0.000167
0.0016 0.0234 0.000050
0.0016 0.0236 0.000200
0.0016 0.0238 0.000167
0.0016 0.024 0.000233
0.0016 0.0242 0.000217
0.0016 0.0244 0.000117
0.0016 0.0246 0.000183
0.0016 0.0248 0.000217
0.0016 0.025 0.000217
0.0016 0.0252 0.001250
0.0016 0.0254 0.000150
0.0016 0.0256 0.000083
0.0016 0.0258 0.000217
0.0016 0.026 0.000233
0.0016 0.0262 0.000183
0.0016 0.0264 0.000133
0.0016 0.0266 0.000117
0.0016 0.0268 0.000150
0.0016 0.027 0.000683
0.0016 0.0272 0.000500
0.0016 0.0274 0.000050
0.0016 0.0276 0.000050
0.0016 0.0278 0.000083
0.0016 0.028 0.000067
0.0016 0.0282 0.000083
0.0016 0.0284 0.000183
0.0016 0.0286 0.000317
0.0016 0.0288 0.000683
0.0016 0.029 0.000217
0.0016 0.0292 0.000167
0.0016 0.0294 0.000117
0.0016 0.0296 0.000067
0.0016 0.0298 0.000117
0.0016 0.03 0.000050
0.0016 0.0302 0.000067
0.0016 0.0304 0.000050
0.0016 0.0306 0.000100
0.0016 0.0308 0.000150
0.0016 0.031 0.000100
0.0016 0.0312 0.000067
0.0016 0.0314 0.000383
0.0016 0.0316 0.000117
0.0016 0.0318 0.000117
0.0016 0.032 0.000483
0.0016 0.0322 0.000133
0.0016 0.0324 0.000050
0.0016 0.0326 0.000117
0.0016 0.0328 0.000100
0.0016 0.033 0.000050
0.0016 0.0332 0.000167
0.0016 0.0334 0.000150
0.0016 0.0336 0.000050
0.0016 0.0338 0.000033
0.0016 0.034 0.000050
0.0016 0.0342 0.000050
0.0016 0.0344 0.000150
0.0016 0.0346 0.000100
0.0016 0.0348 0.000033
0.0016 0.035 0.000050
0.0016 0.0352 0.000083
0.0016 0.0354 0.000017
0.0016 0.0356 0.000017
0.0016 0.0358 0.000000
0.0016 0.036 0.000033
0.0016 0.0362 0.000017
0.0016 0.0364 0.000067
0.0016 0.0366 0.000100
0.0016 0.0368 0.000217
0.0016 0.037 0.000150
0.0016 0.0372 0.000633
0.0016 0.0374 0.000200
0.0016 0.0376 0.000117
0.0016 0.0378 0.000067
0.0016 0.038 0.000033
0.0016 0.0382 0.000083
0.0016 0.0384 0.000017
0.0016 0.0386 0.000050
0.0016 0.0388 0.000067
0.0016 0.039 0.000083
0.0016 0.0392 0.000050
0.0016 0.0394 0.000017
0.0016 0.0396 0.000083
0.0016 0.0398 0.000067
0.0016 0.04 0.000050
0.0016 0.0402 0.000050
0.0016 0.0404 0.000167
0.0016 0.0406 0.000217
0.0016 0.0408 0.000167
0.0016 0.041 0.000017
0.0016 0.0412 0.000083
0.0016 0.0414 0.000133
0.0016 0.0416 0.000250
0.0016 0.0418 0.000083
0.0016 0.042 0.000033
0.0016 0.0422 0.000083
0.0016 0.0424 0.000650
0.0016 0.0426 0.000133
0.0016 0.0428 0.000100
0.0016 0.043 0.000067
0.0016 0.0432 0.000033
0.0016 0.0434 0.000050
0.0016 0.0436 0.000033
0.0016 0.0438 0.000100
0.0016 0.044 0.000083
0.0016 0.0442 0.000000
0.0016 0.0444 0.000033
0.0016 0.0446 0.000033
0.0016 0.0448 0.000033
0.0016 0.045 0.000067
0.0016 0.0452 0.000033
0.0016 0.0454 0.000067
0.0016 0.0456 0.000050
0.0016 0.0458 0.000017
0.0016 0.046 0.000017
0.0016 0.0462 0.000000
0.0016 0.0464 0.000017
0.0016 0.0466 0.000017
0.0016 0.0468 0.000067
0.0016 0.047 0.000083
0.0016 0.0472 0.000083
0.0016 0.0474 0.000033
0.0016 0.0476 0.000150
0.0016 0.0478 0.000067
0.0016 0.048 0.000033
0.0016 0.0482 0.000067
0.0016 0.0484 0.000033
0.0016 0.0486 0.000017
0.0016 0.0488 0.000067
0.0016 0.049 0.000050
0.0016 0.0492 0.000050
0.0016 0.0494 0.000083
0.0016 0.0496 0.000017
0.0016 0.0498 0.000100
0.0016 0.05 0.000017
0.0016 0.0502 0.000117
0.0016 0.0504 0.000067
0.0016 0.0506 0.000000
0.0016 0.0508 0.000050
0.0016 0.051 0.000050
0.0016 0.0512 0.000067
0.0016 0.0514 0.000150
0.0016 0.0516 0.000800
0.0016 0.0518 0.000217
0.0016 0.052 0.000083
0.0016 0.0522 0.000017
0.0016 0.0524 0.000050
0.0016 0.0526 0.000050
0.0016 0.0528 0.000017
0.0016 0.053 0.000033
0.0016 0.0532 0.000017
0.0016 0.0534 0.000017
0.0016 0.0536 0.000017
0.0016 0.0538 0.000150
0.0016 0.054 0.000100
0.0016 0.0542 0.000083
0.0016 0.0544 0.000083
0.0016 0.0546 0.000500
0.0016 0.0548 0.000083
0.0016 0.055 0.000050
0.0016 0.0552 0.000000
0.0016 0.0554 0.000000
0.0016 0.0556 0.000017
0.0016 0.0558 0.000050
0.0016 0.056 0.000033
0.0016 0.0562 0.000033
0.0016 0.0564 0.000000
0.0016 0.0566 0.000017
0.0016 0.0568 0.000000
0.0016 0.057 0.000067
0.0016 0.0572 0.000067
0.0016 0.0574 0.000100
0.0016 0.0576 0.000050
0.0016 0.0578 0.000017
0.0016 0.058 0.000000
0.0016 0.0582 0.000050
0.0016 0.0584 0.000083
0.0016 0.0586 0.000083
0.0016 0.0588 0.000083
0.0016 0.059 0.000483
0.0016 0.0592 0.000150
0.0016 0.0594 0.000050
0.0016 0.0596 0.000050
0.0016 0.0598 0.000050
0.0016 0.06 0.000017
0.0016 0.0602 0.000067
0.0016 0.0604 0.000033
0.0016 0.0606 0.000117
0.0016 0.0608 0.000267
0.0016 0.061 0.000167
0.0016 0.0612 0.000117
0.0016 0.0614 0.000083
0.0016 0.0616 0.000533
0.0016 0.0618 0.000100
0.0016 0.062 0.000100
0.0016 0.0622 0.000033
0.0016 0.0624 0.000033
0.0016 0.0626 0.000017
0.0016 0.0628 0.000033
0.0016 0.063 0.000500
0.0016 0.0632 0.000217
0.0016 0.0634 0.000050
0.0016 0.0636 0.000167
0.0016 0.0638 0.000083
0.0016 0.064 0.000117
0.0016 0.0642 0.000000
0.0016 0.0644 0.000033
0.0016 0.0646 0.000067
0.0016 0.0648 0.000083
0.0016 0.065 0.000217
0.0016 0.0652 0.000217
0.0016 0.0654 0.000100
0.0016 0.0656 0.000100
0.0016 0.0658 0.000050
0.0016 0.066 0.000033
0.0016 0.0662 0.000067
0.0016 0.0664 0.000050
0.0016 0.0666 0.000083
0.0016 0.0668 0.000167
0.0016 0.067 0.000067
0.0016 0.0672 0.000100
0.0016 0.0674 0.000033
0.0016 0.0676 0.000117
0.0016 0.0678 0.000133
0.0016 0.068 0.000233
0.0016 0.0682 0.000233
0.0016 0.0684 0.000117
0.0016 0.0686 0.000067
0.0016 0.0688 0.000017
0.0016 0.069 0.000083
0.0016 0.0692 0.000117
0.0016 0.0694 0.000050
0.0016 0.0696 0.000067
0.0016 0.0698 0.000233
0.0016 0.07 0.000133
0.0016 0.0702 0.000150
0.0016 0.0704 0.000217
0.0016 0.0706 0.000733
0.0016 0.0708 0.000233
0.0016 0.071 0.000100
0.0016 0.0712 0.000017
0.0016 0.0714 0.000067
0.0016 0.0716 0.000033
0.0016 0.0718 0.000050
0.0016 0.072 0.000067
0.0016 0.0722 0.000033
0.0016 0.0724 0.000033
0.0016 0.0726 0.000017
0.0016 0.0728 0.000017
0.0016 0.073 0.000017
0.0016 0.0732 0.000083
0.0016 0.0734 0.000017
0.0016 0.0736 0.000017
0.0016 0.0738 0.000000
0.0016 0.074 0.000033
0.0016 0.0742 0.000033
0.0016 0.0744 0.000250
0.0016 0.0746 0.001367
0.0016 0.0748 0.000200
0.0016 0.075 0.000083
0.0016 0.0752 0.000067
0.0016 0.0754 0.000050
0.0016 0.0756 0.000133
0.0016 0.0758 0.000183
0.0016 0.076 0.000067
0.0016 0.0762 0.000050
0.0016 0.0764 0.000050
0.0016 0.0766 0.000017
0.0016 0.0768 0.000017
0.0016 0.077 0.000033
0.0016 0.0772 0.000017
0.0016 0.0774 0.000033
0.0016 0.0776 0.000033
0.0016 0.0778 0.000017
0.0016 0.078 0.000050
0.0016 0.0782 0.000017
0.0016 0.0784 0.000050
0.0016 0.0786 0.000067
0.0016 0.0788 0.000017
0.0016 0.079 0.000000
0.0016 0.0792 0.000017
0.0016 0.0794 0.000017
0.0016 0.0796 0.000050
0.0016 0.0798 0.000150
0.0016 0.08 0.000017
0.0016 0.0802 0.000067
0.0016 0.0804 0.000017
0.0016 0.0806 0.000050
0.0016 0.0808 0.000067
0.0016 0.081 0.000050
0.0016 0.0812 0.000067
0.0016 0.0814 0.000050
0.0016 0.0816 0.000050
0.0016 0.0818 0.000017
0.0016 0.082 0.000017
0.0016 0.0822 0.000167
0.0016 0.0824 0.000150
0.0016 0.0826 0.000100
0.0016 0.0828 0.000083
0.0016 0.083 0.000200
0.0016 0.0832 0.000067
0.0016 0.0834 0.000033
0.0016 0.0836 0.000117
0.0016 0.0838 0.000167
0.0016 0.084 0.000067
0.0016 0.0842 0.000017
0.0016 0.0844 0.000033
0.0016 0.0846 0.000000
0.0016 0.0848 0.000017
0.0016 0.085 0.000017
0.0016 0.0852 0.000017
0.0016 0.0854 0.000017
0.0016 0.0856 0.000017
0.0016 0.0858 0.000050
0.0016 0.086 0.000100
0.0016 0.0862 0.000200
0.0016 0.0864 0.000083
0.0016 0.0866 0.000033
0.0016 0.0868 0.000033
0.0016 0.087 0.000000
0.0016 0.0872 0.000033
0.0016 0.0874 0.000017
0.0016 0.0876 0.000017
0.0016 0.0878 0.000033
0.0016 0.088 0.000017
0.0016 0.0882 0.000000
0.0016 0.0884 0.000017
0.0016 0.0886 0.000100
0.0016 0.0888 0.000083
0.0016 0.089 0.000083
0.0016 0.0892 0.000067
0.0016 0.0894 0.000017
0.0016 0.0896 0.000417
0.0016 0.0898 0.000067
0.0016 0.09 0.000000
0.0016 0.0902 0.000033
0.0016 0.0904 0.000050
0.0016 0.0906 0.000033
0.0016 0.0908 0.000000
0.0016 0.091 0.000033
0.0016 0.0912 0.000033
0.0016 0.0914 0.000050
0.0016 0.0916 0.000017
0.0016 0.0918 0.000017
0.0016 0.092 0.000017
0.0016 0.0922 0.000033
0.0016 0.0924 0.000033
0.0016 0.0926 0.000100
0.0016 0.0928 0.000000
0.0016 0.093 0.000033
0.0016 0.0932 0.000050
0.0016 0.0934 0.000050
0.0016 0.0936 0.000117
0.0016 0.0938 0.000150
0.0016 0.094 0.000150
0.0016 0.0942 0.000633
0.0016 0.0944 0.000133
0.0016 0.0946 0.000100
0.0016 0.0948 0.000050
0.0016 0.095 0.000050
0.0016 0.0952 0.000000
0.0016 0.0954 0.000033
0.0016 0.0956 0.000033
0.0016 0.0958 0.000033
0.0016 0.096 0.000017
0.0016 0.0962 0.000017
0.0016 0.0964 0.000050
0.0016 0.0966 0.000033
0.0016 0.0968 0.000033
0.0016 0.097 0.000083
0.0016 0.0972 0.000000
0.0016 0.0974 0.000017
0.0016 0.0976 0.000033
0.0016 0.0978 0.000033
0.0016 0.098 0.000033
0.0016 0.0982 0.000017
0.0016 0.0984 0.000033
0.0016 0.0986 0.000100
0.0016 0.0988 0.000050
0.0016 0.099 0.000083
0.0016 0.0992 0.000033
0.0016 0.0994 0.000017
0.0016 0.0996 0.000017
0.0016 0.0998 0.000067
0.0016 0.1 0.000017
0.0016 0.1002 0.000067
0.0016 0.1004 0.000117
0.0016 0.1006 0.000033
0.0016 0.1008 0.000017
0.0016 0.101 0.000017
0.0016 0.1012 0.000017
0.0016 0.1014 0.000250
0.0016 0.1016 0.000117
0.0016 0.1018 0.000150
0.0016 0.102 0.000000
0.0016 0.1022 0.000033
0.0016 0.1024 0.000133
0.0016 0.1026 0.000117
0.0016 0.1028 0.000033
0.0016 0.103 0.000100
0.0016 0.1032 0.000033
0.0016 0.1034 0.000017
0.0016 0.1036 0.000050
0.0016 0.1038 0.000033
0.0016 0.104 0.000033
0.0016 0.1042 0.000017
0.0016 0.1044 0.000017
0.0016 0.1046 0.000067
0.0016 0.1048 0.000900
0.0016 0.105 0.000133
0.0016 0.1052 0.000150
0.0016 0.1054 0.000083
0.0016 0.1056 0.000033
0.0016 0.1058 0.000017
0.0016 0.106 0.000017
0.0016 0.1062 0.000033
0.0016 0.1064 0.000033
0.0016 0.1066 0.000150
0.0016 0.1068 0.000217
0.0016 0.107 0.000100
0.0016 0.1072 0.000033
0.0016 0.1074 0.000067
0.0016 0.1076 0.000050
0.0016 0.1078 0.000017
0.0016 0.108 0.000050
0.0016 0.1082 0.000350
0.0016 0.1084 0.000033
0.0016 0.1086 0.000067
0.0016 0.1088 0.000033
0.0016 0.109 0.000050
0.0016 0.1092 0.000067
0.0016 0.1094 0.000100
0.0016 0.1096 0.000033
0.0016 0.1098 0.000067
0.0016 0.11 0.000000
0.0016 0.1102 0.000017
0.0016 0.1104 0.000050
0.0016 0.1106 0.000050
0.0016 0.1108 0.000083
0.0016 0.111 0.000050
0.0016 0.1112 0.000067
0.0016 0.1114 0.000000
0.0016 0.1116 0.000017
0.0016 0.1118 0.000000
0.0016 0.112 0.000017
0.0016 0.1122 0.000033
0.0016 0.1124 0.000050
0.0016 0.1126 0.000050
0.0016 0.1128 0.000050
0.0016 0.113 0.000050
0.0016 0.1132 0.000017
0.0016 0.1134 0.000000
0.0016 0.1136 0.000050
0.0016 0.1138 0.000117
0.0016 0.114 0.000033
0.0016 0.1142 0.000083
0.0016 0.1144 0.000067
0.0016 0.1146 0.000017
0.0016 0.1148 0.000017
0.0016 0.115 0.000017
0.0016 0.1152 0.000017
0.0016 0.1154 0.000017
0.0016 0.1156 0.000067
0.0016 0.1158 0.000050
0.0016 0.116 0.000017
0.0016 0.1162 0.000083
0.0016 0.1164 0.000050
0.0016 0.1166 0.000067
0.0016 0.1168 0.000100
0.0016 0.117 0.000067
0.0016 0.1172 0.000100
0.0016 0.1174 0.000117
0.0016 0.1176 0.000050
0.0016 0.1178 0.000183
0.0016 0.118 0.000033
0.0016 0.1182 0.000083
0.0016 0.1184 0.000117
0.0016 0.1186 0.000000
0.0016 0.1188 0.000033
0.0016 0.119 0.000083
0.0016 0.1192 0.000050
0.0016 0.1194 0.000050
0.0016 0.1196 0.000000
0.0016 0.1198 0.000050
0.0016 0.12 0.000050
0.0016 0.1202 0.000033
0.0016 0.1204 0.000067
0.0016 0.1206 0.000433
0.0016 0.1208 0.000983
0.0016 0.121 0.000167
0.0016 0.1212 0.000050
0.0016 0.1214 0.000117
0.0016 0.1216 0.000033
0.0016 0.1218 0.000017
0.0016 0.122 0.000100
0.0016 0.1222 0.000067
0.0016 0.1224 0.000017
0.0016 0.1226 0.000100
0.0016 0.1228 0.000033
0.0016 0.123 0.000050
0.0016 0.1232 0.000133
0.0016 0.1234 0.000000
0.0016 0.1236 0.000083
0.0016 0.1238 0.000017
0.0016 0.124 0.000033
0.0016 0.1242 0.000067
0.0016 0.1244 0.000050
0.0016 0.1246 0.000117
0.0016 0.1248 0.000117
0.0016 0.125 0.000133
0.0016 0.1252 0.000083
0.0016 0.1254 0.000483
0.0016 0.1256 0.000083
0.0016 0.1258 0.000067
0.0016 0.126 0.000200
0.0016 0.1262 0.000033
0.0016 0.1264 0.000100
0.0016 0.1266 0.000117
0.0016 0.1268 0.000033
0.0016 0.127 0.000067
0.0016 0.1272 0.000033
0.0016 0.1274 0.000050
0.0016 0.1276 0.000050
0.0016 0.1278 0.000083
0.0016 0.128 0.000017
0.0016 0.1282 0.000000
0.0016 0.1284 0.000000
0.0016 0.1286 0.000067
0.0016 0.1288 0.000033
0.0016 0.129 0.000017
0.0016 0.1292 0.000083
0.0016 0.1294 0.000100
0.0016 0.1296 0.000050
0.0016 0.1298 0.000117
0.0016 0.13 0.000133
0.0016 0.1302 0.000083
0.0016 0.1304 0.000133
0.0016 0.1306 0.000167
0.0016 0.1308 0.001333
0.0016 0.131 0.000117
0.0016 0.1312 0.000050
0.0016 0.1314 0.000083
0.0016 0.1316 0.000067
0.0016 0.1318 0.000033
0.0016 0.132 0.000067
0.0016 0.1322 0.000050
0.0016 0.1324 0.000033
0.0016 0.1326 0.000000
0.0016 0.1328 0.000067
0.0016 0.133 0.000017
0.0016 0.1332 0.000067
0.0016 0.1334 0.000000
0.0016 0.1336 0.000000
0.0016 0.1338 0.000050
0.0016 0.134 0.000067
0.0016 0.1342 0.000050
0.0016 0.1344 0.000033
0.0016 0.1346 0.000050
0.0016 0.1348 0.000033
0.0016 0.135 0.000033
0.0016 0.1352 0.000050
0.0016 0.1354 0.000083
0.0016 0.1356 0.000067
0.0016 0.1358 0.000067
0.0016 0.136 0.000050
0.0016 0.1362 0.000100
0.0016 0.1364 0.000000
0.0016 0.1366 0.000017
0.0016 0.1368 0.000017
0.0016 0.137 0.000033
0.0016 0.1372 0.000050
0.0016 0.1374 0.000017
0.0016 0.1376 0.000050
0.0016 0.1378 0.000083
0.0016 0.138 0.000000
0.0016 0.1382 0.000183
0.0016 0.1384 0.000717
0.0016 0.1386 0.000233
0.0016 0.1388 0.000117
0.0016 0.139 0.000067
0.0016 0.1392 0.000100
0.0016 0.1394 0.000067
0.0016 0.1396 0.000033
0.0016 0.1398 0.000083
0.0016 0.14 0.000083
0.0016 0.1402 0.000067
0.0016 0.1404 0.000000
0.0016 0.1406 0.000050
0.0016 0.1408 0.000100
0.0016 0.141 0.000100
0.0016 0.1412 0.000067
0.0016 0.1414 0.000133
0.0016 0.1416 0.000167
0.0016 0.1418 0.000100
0.0016 0.142 0.000067
0.0016 0.1422 0.000050
0.0016 0.1424 0.000017
0.0016 0.1426 0.000033
0.0016 0.1428 0.000050
0.0016 0.143 0.000050
0.0016 0.1432 0.000033
0.0016 0.1434 0.000100
0.0016 0.1436 0.000100
0.0016 0.1438 0.000067
0.0016 0.144 0.000100
0.0016 0.1442 0.000133
0.0016 0.1444 0.000133
0.0016 0.1446 0.000183
0.0016 0.1448 0.000117
0.0016 0.145 0.000200
0.0016 0.1452 0.000167
0.0016 0.1454 0.000100
0.0016 0.1456 0.000017
0.0016 0.1458 0.000033
0.0016 0.146 0.000000
0.0016 0.1462 0.000017
0.0016 0.1464 0.000100
0.0016 0.1466 0.000133
0.0016 0.1468 0.000050
0.0016 0.147 0.000067
0.0016 0.1472 0.000033
0.0016 0.1474 0.000067
0.0016 0.1476 0.000117
0.0016 0.1478 0.000050
0.0016 0.148 0.000083
0.0016 0.1482 0.000000
0.0016 0.1484 0.000017
0.0016 0.1486 0.000017
0.0016 0.1488 0.000050
0.0016 0.149 0.000050
0.0016 0.1492 0.000050
0.0016 0.1494 0.000050
0.0016 0.1496 0.000050
0.0016 0.1498 0.000017
0.0018 0 0.006667
0.0018 0.0002 0.007233
0.0018 0.0004 0.008350
0.0018 0.0006 0.008317
0.0018 0.0008 0.011133
0.0018 0.001 0.013783
0.0018 0.0012 0.029317
0.0018 0.0014 0.065533
0.0018 0.0016 0.325567
0.0018 0.0018 0.000000
0.0018 0.002 0.325200
0.0018 0.0022 0.060850
0.0018 0.0024 0.030333
0.0018 0.0026 0.023283
0.0018 0.0028 0.020733
0.0018 0.003 0.013567
0.0018 0.0032 0.017483
0.0018 0.0034 0.009083
0.0018 0.0036 0.008567
0.0018 0.0038 0.009667
0.0018 0.004 0.005550
0.0018 0.0042 0.006933
0.0018 0.0044 0.005233
0.0018 0.0046 0.002617
0.0018 0.0048 0.003333
0.0018 0.005 0.002100
0.0018 0.0052 0.002050
0.0018 0.0054 0.001183
0.0018 0.0056 0.002750
0.0018 0.0058 0.001533
0.0018 0.006 0.001667
0.0018 0.0062 0.002350
0.0018 0.0064 0.000983
0.0018 0.0066 0.000783
0.0018 0.0068 0.002300
0.0018 0.007 0.001650
0.0018 0.0072 0.000783
0.0018 0.0074 0.000883
0.0018 0.0076 0.002000
0.0018 0.0078 0.000617
0.0018 0.008 0.002300
0.0018 0.0082 0.001883
0.0018 0.0084 0.000900
0.0018 0.0086 0.001233
0.0018 0.0088 0.000767
0.0018 0.009 0.000250
0.0018 0.0092 0.000383
0.0018 0.0094 0.000250
0.0018 0.0096 0.000517
0.0018 0.0098 0.001150
0.0018 0.01 0.000417
0.0018 0.0102 0.000333
0.0018 0.0104 0.000467
0.0018 0.0106 0.001500
0.0018 0.0108 0.000533
0.0018 0.011 0.000267
0.0018 0.0112 0.000167
0.0018 0.0114 0.000300
0.0018 0.0116 0.001283
0.0018 0.0118 0.000267
0.0018 0.012 0.000250
0.0018 0.0122 0.000833
0.0018 0.0124 0.000567
0.0018 0.0126 0.000383
0.0018 0.0128 0.000100
0.0018 0.013 0.000150
0.0018 0.0132 0.000167
0.0018 0.0134 0.000283
0.0018 0.0136 0.000583
0.0018 0.0138 0.000200
0.0018 0.014 0.000217
0.0018 0.0142 0.000167
0.0018 0.0144 0.000283
0.0018 0.0146 0.000350
0.0018 0.0148 0.000417
0.0018 0.015 0.000267
0.0018 0.0152 0.001100
0.0018 0.0154 0.000817
0.0018 0.0156 0.000767
0.0018 0.0158 0.001517
0.0018 0.016 0.000533
0.0018 0.0162 0.001933
0.0018 0.0164 0.000533
0.0018 0.0166 0.000433
0.0018 0.0168 0.000250
0.0018 0.017 0.000117
0.0018 0.0172 0.000150
0.0018 0.0174 0.000233
0.0018 0.0176 0.000233
0.0018 0.0178 0.000117
0.0018 0.018 0.000133
0.0018 0.0182 0.000950
0.0018 0.0184 0.000367
0.0018 0.0186 0.000117
0.0018 0.0188 0.000117
0.0018 0.019 0.000100
0.0018 0.0192 0.000067
0.0018 0.0194 0.000150
0.0018 0.0196 0.000150
0.0018 0.0198 0.000300
0.0018 0.02 0.000800
0.0018 0.0202 0.000200
0.0018 0.0204 0.000050
0.0018 0.0206 0.000067
0.0018 0.0208 0.000167
0.0018 0.021 0.000100
0.0018 0.0212 0.000050
0.0018 0.0214 0.000017
0.0018 0.0216 0.000100
0.0018 0.0218 0.000117
0.0018 0.022 0.000083
0.0018 0.0222 0.000050
0.0018 0.0224 0.000133
0.0018 0.0226 0.000100
0.0018 0.0228 0.000067
0.0018 0.023 0.000217
0.0018 0.0232 0.000083
0.0018 0.0234 0.000100
0.0018 0.0236 0.000083
0.0018 0.0238 0.000133
0.0018 0.024 0.000083
0.0018 0.0242 0.000150
0.0018 0.0244 0.000067
0.0018 0.0246 0.000067
0.0018 0.0248 0.000100
0.0018 0.025 0.000117
0.0018 0.0252 0.000317
0.0018 0.0254 0.000217
0.0018 0.0256 0.000100
0.0018 0.0258 0.000083
0.0018 0.026 0.000167
0.0018 0.0262 0.000083
0.0018 0.0264 0.000100
0.0018 0.0266 0.000067
0.0018 0.0268 0.000050
0.0018 0.027 0.000150
0.0018 0.0272 0.000050
0.0018 0.0274 0.000017
0.0018 0.0276 0.000017
0.0018 0.0278 0.000117
0.0018 0.028 0.000083
0.0018 0.0282 0.000033
0.0018 0.0284 0.000133
0.0018 0.0286 0.000200
0.0018 0.0288 0.000283
0.0018 0.029 0.000183
0.0018 0.0292 0.000100
0.0018 0.0294 0.000117
0.0018 0.0296 0.000067
0.0018 0.0298 0.000050
0.0018 0.03 0.000150
0.0018 0.0302 0.000050
0.0018 0.0304 0.000083
0.0018 0.0306 0.000100
0.0018 0.0308 0.000117
0.0018 0.031 0.000117
0.0018 0.0312 0.000017
0.0018 0.0314 0.000200
0.0018 0.0316 0.000067
0.0018 0.0318 0.000083
0.0018 0.032 0.000117
0.0018 0.0322 0.000217
0.0018 0.0324 0.000117
0.0018 0.0326 0.000333
0.0018 0.0328 0.000133
0.0018 0.033 0.000050
0.0018 0.0332 0.000067
0.0018 0.0334 0.000100
0.0018 0.0336 0.000067
0.0018 0.0338 0.000017
0.0018 0.034 0.000033
0.0018 0.0342 0.000050
0.0018 0.0344 0.000083
0.0018 0.0346 0.000033
0.0018 0.0348 0.000100
0.0018 0.035 0.000050
0.0018 0.0352 0.000017
0.0018 0.0354 0.000100
0.0018 0.0356 0.000017
0.0018 0.0358 0.000083
0.0018 0.036 0.000033
0.0018 0.0362 0.000050
0.0018 0.0364 0.000150
0.0018 0.0366 0.000200
0.0018 0.0368 0.000383
0.0018 0.037 0.000183
0.0018 0.0372 0.000083
0.0018 0.0374 0.000050
0.0018 0.0376 0.000067
0.0018 0.0378 0.000050
0.0018 0.038 0.000067
0.0018 0.0382 0.000067
0.0018 0.0384 0.000050
0.0018 0.0386 0.000050
0.0018 0.0388 0.000033
0.0018 0.039 0.000050
0.0018 0.0392 0.000100
0.0018 0.0394 0.000067
0.0018 0.0396 0.000083
0.0018 0.0398 0.000067
0.0018 0.04 0.000017
0.0018 0.0402 0.000017
0.0018 0.0404 0.000067
0.0018 0.0406 0.000050
0.0018 0.0408 0.000117
0.0018 0.041 0.000117
0.0018 0.0412 0.000167
0.0018 0.0414 0.000150
0.0018 0.0416 0.000217
0.0018 0.0418 0.000067
0.0018 0.042 0.000100
0.0018 0.0422 0.000100
0.0018 0.0424 0.000067
0.0018 0.0426 0.000083
0.0018 0.0428 0.000083
0.0018 0.043 0.000050
0.0018 0.0432 0.000083
0.0018 0.0434 0.000050
0.0018 0.0436 0.000017
0.0018 0.0438 0.000017
0.0018 0.044 0.000017
0.0018 0.0442 0.000017
0.0018 0.0444 0.000033
0.0018 0.0446 0.000050
0.0018 0.0448 0.000033
0.0018 0.045 0.000017
0.0018 0.0452 0.000083
0.0018 0.0454 0.000900
0.0018 0.0456 0.000167
0.0018 0.0458 0.000050
0.0018 0.046 0.000017
0.0018 0.0462 0.000000
0.0018 0.0464 0.000050
0.0018 0.0466 0.000067
0.0018 0.0468 0.000050
0.0018 0.047 0.000050
0.0018 0.0472 0.000017
0.0018 0.0474 0.000033
0.0018 0.0476 0.000033
0.0018 0.0478 0.000050
0.0018 0.048 0.000067
0.0018 0.0482 0.000100
0.0018 0.0484 0.000017
0.0018 0.0486 0.000033
0.0018 0.0488 0.000050
0.0018 0.049 0.000017
0.0018 0.0492 0.000067
0.0018 0.0494 0.000000
0.0018 0.0496 0.000033
0.0018 0.0498 0.000017
0.0018 0.05 0.000050
0.0018 0.0502 0.000033
0.0018 0.0504 0.000050
0.0018 0.0506 0.000050
0.0018 0.0508 0.000050
0.0018 0.051 0.000133
0.0018 0.0512 0.000083
0.0018 0.0514 0.000100
0.0018 0.0516 0.000133
0.0018 0.0518 0.000250
0.0018 0.052 0.000067
0.0018 0.0522 0.000050
0.0018 0.0524 0.000017
0.0018 0.0526 0.000033
0.0018 0.0528 0.000050
0.0018 0.053 0.000017
0.0018 0.0532 0.000017
0.0018 0.0534 0.000067
0.0018 0.0536 0.000150
0.0018 0.0538 0.001350
0.0018 0.054 0.000267
0.0018 0.0542 0.000067
0.0018 0.0544 0.000050
0.0018 0.0546 0.000117
0.0018 0.0548 0.000000
0.0018 0.055 0.000050
0.0018 0.0552 0.000000
0.0018 0.0554 0.000017
0.0018 0.0556 0.000033
0.0018 0.0558 0.000033
0.0018 0.056 0.000017
0.0018 0.0562 0.000000
0.0018 0.0564 0.000033
0.0018 0.0566 0.000033
0.0018 0.0568 0.000100
0.0018 0.057 0.000117
0.0018 0.0572 0.000083
0.0018 0.0574 0.000050
0.0018 0.0576 0.000000
0.0018 0.0578 0.000017
0.0018 0.058 0.000017
0.0018 0.0582 0.000033
0.0018 0.0584 0.000083
0.0018 0.0586 0.000033
0.0018 0.0588 0.000100
0.0018 0.059 0.000083
0.0018 0.0592 0.000133
0.0018 0.0594 0.000050
0.0018 0.0596 0.000050
0.0018 0.0598 0.000067
0.0018 0.06 0.000050
0.0018 0.0602 0.000083
0.0018 0.0604 0.000083
0.0018 0.0606 0.000017
0.0018 0.0608 0.000017
0.0018 0.061 0.000100
0.0018 0.0612 0.000117
0.0018 0.0614 0.000167
0.0018 0.0616 0.000133
0.0018 0.0618 0.000367
0.0018 0.062 0.000100
0.0018 0.0622 0.000067
0.0018 0.0624 0.000083
0.0018 0.0626 0.000033
0.0018 0.0628 0.000017
0.0018 0.063 0.000117
0.0018 0.0632 0.000050
0.0018 0.0634 0.000133
0.0018 0.0636 0.000150
0.0018 0.0638 0.000067
0.0018 0.064 0.000017
0.0018 0.0642 0.000050
0.0018 0.0644 0.000083
0.0018 0.0646 0.000017
0.0018 0.0648 0.000033
0.0018 0.065 0.000100
0.0018 0.0652 0.000083
0.0018 0.0654 0.000067
0.0018 0.0656 0.000100
0.0018 0.0658 0.000017
0.0018 0.066 0.000050
0.0018 0.0662 0.000050
0.0018 0.0664 0.000100
0.0018 0.0666 0.000150
0.0018 0.0668 0.000100
0.0018 0.067 0.000283
0.0018 0.0672 0.000067
0.0018 0.0674 0.000133
0.0018 0.0676 0.000050
0.0018 0.0678 0.000083
0.0018 0.068 0.000083
0.0018 0.0682 0.000117
0.0018 0.0684 0.000083
0.0018 0.0686 0.000083
0.0018 0.0688 0.000100
0.0018 0.069 0.000600
0.0018 0.0692 0.000150
0.0018 0.0694 0.000133
0.0018 0.0696 0.000083
0.0018 0.0698 0.000100
0.0018 0.07 0.000067
0.0018 0.0702 0.000100
0.0018 0.0704 0.000083
0.0018 0.0706 0.000250
0.0018 0.0708 0.000100
0.0018 0.071 0.000067
0.0018 0.0712 0.000067
0.0018 0.0714 0.000033
0.0018 0.0716 0.000017
0.0018 0.0718 0.000033
0.0018 0.072 0.000000
0.0018 0.0722 0.000050
0.0018 0.0724 0.000033
0.0018 0.0726 0.000050
0.0018 0.0728 0.000033
0.0018 0.073 0.000067
0.0018 0.0732 0.000067
0.0018 0.0734 0.000067
0.0018 0.0736 0.000017
0.0018 0.0738 0.000000
0.0018 0.074 0.000000
0.0018 0.0742 0.000083
0.0018 0.0744 0.000183
0.0018 0.0746 0.000117
0.0018 0.0748 0.000067
0.0018 0.075 0.000033
0.0018 0.0752 0.000000
0.0018 0.0754 0.000050
0.0018 0.0756 0.000250
0.0018 0.0758 0.000550
0.0018 0.076 0.000067
0.0018 0.0762 0.000017
0.0018 0.0764 0.000017
0.0018 0.0766 0.000017
0.0018 0.0768 0.000017
0.0018 0.077 0.000000
0.0018 0.0772 0.000017
0.0018 0.0774 0.000000
0.0018 0.0776 0.000083
0.0018 0.0778 0.000083
0.0018 0.078 0.000017
0.0018 0.0782 0.000067
0.0018 0.0784 0.000033
0.0018 0.0786 0.000017
0.0018 0.0788 0.000050
0.0018 0.079 0.000050
0.0018 0.0792 0.000067
0.0018 0.0794 0.000033
0.0018 0.0796 0.000017
0.0018 0.0798 0.000050
0.0018 0.08 0.000017
0.0018 0.0802 0.000050
0.0018 0.0804 0.000067
0.0018 0.0806 0.000017
0.0018 0.0808 0.000100
0.0018 0.081 0.000050
0.0018 0.0812 0.000067
0.0018 0.0814 0.000017
0.0018 0.0816 0.000017
0.0018 0.0818 0.000000
0.0018 0.082 0.000050
0.0018 0.0822 0.001017
0.0018 0.0824 0.000433
0.0018 0.0826 0.000250
0.0018 0.0828 0.000133
0.0018 0.083 0.000167
0.0018 0.0832 0.000100
0.0018 0.0834 0.000017
0.0018 0.0836 0.000050
0.0018 0.0838 0.000050
0.0018 0.084 0.000017
0.0018 0.0842 0.000167
0.0018 0.0844 0.000083
0.0018 0.0846 0.000017
0.0018 0.0848 0.000017
0.0018 0.085 0.000033
0.0018 0.0852 0.000017
0.0018 0.0854 0.000000
0.0018 0.0856 0.000017
0.0018 0.0858 0.000117
0.0018 0.086 0.000050
0.0018 0.0862 0.000067
0.0018 0.0864 0.000017
0.0018 0.0866 0.000050
0.0018 0.0868 0.000033
0.0018 0.087 0.000050
0.0018 0.0872 0.000033
0.0018 0.0874 0.000033
0.0018 0.0876 0.000017
0.0018 0.0878 0.000017
0.0018 0.088 0.000033
0.0018 0.0882 0.000067
0.0018 0.0884 0.000033
0.0018 0.0886 0.000167
0.0018 0.0888 0.000117
0.0018 0.089 0.000033
0.0018 0.0892 0.000000
0.0018 0.0894 0.000017
0.0018 0.0896 0.000017
0.0018 0.0898 0.000000
0.0018 0.09 0.000000
0.0018 0.0902 0.000000
0.0018 0.0904 0.000050
0.0018 0.0906 0.000033
0.0018 0.0908 0.000033
0.0018 0.091 0.000050
0.0018 0.0912 0.000017
0.0018 0.0914 0.000067
0.0018 0.0916 0.000033
0.0018 0.0918 0.000017
0.0018 0.092 0.000017
0.0018 0.0922 0.000000
0.0018 0.0924 0.000017
0.0018 0.0926 0.000033
0.0018 0.0928 0.000017
0.0018 0.093 0.000033
0.0018 0.0932 0.000067
0.0018 0.0934 0.000050
0.0018 0.0936 0.000050
0.0018 0.0938 0.000100
0.0018 0.094 0.000067
0.0018 0.0942 0.000167
0.0018 0.0944 0.000067
0.0018 0.0946 0.000017
0.0018 0.0948 0.000050
0.0018 0.095 0.000033
0.0018 0.0952 0.000017
0.0018 0.0954 0.000017
0.0018 0.0956 0.000017
0.0018 0.0958 0.000067
0.0018 0.096 0.000133
0.0018 0.0962 0.000050
0.0018 0.0964 0.000017
0.0018 0.0966 0.000000
0.0018 0.0968 0.000067
0.0018 0.097 0.000200
0.0018 0.0972 0.000117
0.0018 0.0974 0.000050
0.0018 0.0976 0.000050
0.0018 0.0978 0.000033
0.0018 0.098 0.000083
0.0018 0.0982 0.000017
0.0018 0.0984 0.000017
0.0018 0.0986 0.000067
0.0018 0.0988 0.000083
0.0018 0.099 0.000067
0.0018 0.0992 0.000067
0.0018 0.0994 0.000033
0.0018 0.0996 0.000033
0.0018 0.0998 0.000000
0.0018 0.1 0.000017
0.0018 0.1002 0.000033
0.0018 0.1004 0.000017
0.0018 0.1006 0.000050
0.0018 0.1008 0.000017
0.0018 0.101 0.000050
0.0018 0.1012 0.000250
0.0018 0.1014 0.001417
0.0018 0.1016 0.000100
0.0018 0.1018 0.000083
0.0018 0.102 0.000000
0.0018 0.1022 0.000067
0.0018 0.1024 0.000033
0.0018 0.1026 0.000000
0.0018 0.1028 0.000083
0.0018 0.103 0.000017
0.0018 0.1032 0.000033
0.0018 0.1034 0.000050
0.0018 0.1036 0.000083
0.0018 0.1038 0.000050
0.0018 0.104 0.000067
0.0018 0.1042 0.000067
0.0018 0.1044 0.000083
0.0018 0.1046 0.000033
0.0018 0.1048 0.000033
0.0018 0.105 0.000050
0.0018 0.1052 0.000200
0.0018 0.1054 0.000150
0.0018 0.1056 0.000033
0.0018 0.1058 0.000050
0.0018 0.106 0.000067
0.0018 0.1062 0.000033
0.0018 0.1064 0.000050
0.0018 0.1066 0.000017
0.0018 0.1068 0.000150
0.0018 0.107 0.000150
0.0018 0.1072 0.000117
0.0018 0.1074 0.000100
0.0018 0.1076 0.000033
0.0018 0.1078 0.000133
0.0018 0.108 0.000167
0.0018 0.1082 0.000117
0.0018 0.1084 0.000067
0.0018 0.1086 0.000133
0.0018 0.1088 0.000100
0.0018 0.109 0.000033
0.0018 0.1092 0.000033
0.0018 0.1094 0.000117
0.0018 0.1096 0.000100
0.0018 0.1098 0.000033
0.0018 0.11 0.000083
0.0018 0.1102 0.000083
0.0018 0.1104 0.000083
0.0018 0.1106 0.000167
0.0018 0.1108 0.000717
0.0018 0.111 0.000167
0.0018 0.1112 0.000050
0.0018 0.1114 0.000033
0.0018 0.1116 0.000000
0.0018 0.1118 0.000000
0.0018 0.112 0.000017
0.0018 0.1122 0.000067
0.0018 0.1124 0.000050
0.0018 0.1126 0.000183
0.0018 0.1128 0.000133
0.0018 0.113 0.000100
0.0018 0.1132 0.000117
0.0018 0.1134 0.000083
0.0018 0.1136 0.000150
0.0018 0.1138 0.000483
0.0018 0.114 0.000167
0.0018 0.1142 0.000083
0.0018 0.1144 0.000033
0.0018 0.1146 0.000017
0.0018 0.1148 0.000050
0.0018 0.115 0.000083
0.0018 0.1152 0.000000
0.0018 0.1154 0.000000
0.0018 0.1156 0.000000
0.0018 0.1158 0.000067
0.0018 0.116 0.000100
0.0018 0.1162 0.000100
0.0018 0.1164 0.000067
0.0018 0.1166 0.000033
0.0018 0.1168 0.000067
0.0018 0.117 0.000100
0.0018 0.1172 0.000067
0.0018 0.1174 0.000100
0.0018 0.1176 0.000033
0.0018 0.1178 0.000050
0.0018 0.118 0.000033
0.0018 0.1182 0.000033
0.0018 0.1184 0.000050
0.0018 0.1186 0.000033
0.0018 0.1188 0.000100
0.0018 0.119 0.000050
0.0018 0.1192 0.000017
0.0018 0.1194 0.000067
0.0018 0.1196 0.000067
0.0018 0.1198 0.000050
0.0018 0.12 0.000033
0.0018 0.1202 0.000067
0.0018 0.1204 0.000150
0.0018 0.1206 0.000367
0.0018 0.1208 0.000433
0.0018 0.121 0.000150
0.0018 0.1212 0.000050
0.0018 0.1214 0.000033
0.0018 0.1216 0.000033
0.0018 0.1218 0.000000
0.0018 0.122 0.000033
0.0018 0.1222 0.000000
0.0018 0.1224 0.000017
0.0018 0.1226 0.000033
0.0018 0.1228 0.000033
0.0018 0.123 0.000050
0.0018 0.1232 0.000050
0.0018 0.1234 0.000050
0.0018 0.1236 0.000100
0.0018 0.1238 0.000067
0.0018 0.124 0.000083
0.0018 0.1242 0.000083
0.0018 0.1244 0.000083
0.0018 0.1246 0.000000
0.0018 0.1248 0.000017
0.0018 0.125 0.000083
0.0018 0.1252 0.000100
0.0018 0.1254 0.000100
0.0018 0.1256 0.000117
0.0018 0.1258 0.000317
0.0018 0.126 0.000850
0.0018 0.1262 0.000000
0.0018 0.1264 0.000100
0.0018 0.1266 0.000083
0.0018 0.1268 0.000083
0.0018 0.127 0.000033
0.0018 0.1272 0.000050
0.0018 0.1274 0.000050
0.0018 0.1276 0.000117
0.0018 0.1278 0.000000
0.0018 0.128 0.000017
0.0018 0.1282 0.000033
0.0018 0.1284 0.000033
0.0018 0.1286 0.000050
0.0018 0.1288 0.000050
0.0018 0.129 0.000033
0.0018 0.1292 0.000033
0.0018 0.1294 0.000100
0.0018 0.1296 0.000033
0.0018 0.1298 0.000083
0.0018 0.13 0.000150
0.0018 0.1302 0.000150
0.0018 0.1304 0.000133
0.0018 0.1306 0.000133
0.0018 0.1308 0.000267
0.0018 0.131 0.000100
0.0018 0.1312 0.000017
0.0018 0.1314 0.000100
0.0018 0.1316 0.000017
0.0018 0.1318 0.000033
0.0018 0.132 0.000033
0.0018 0.1322 0.000050
0.0018 0.1324 0.000050
0.0018 0.1326 0.000033
0.0018 0.1328 0.000050
0.0018 0.133 0.000067
0.0018 0.1332 0.000067
0.0018 0.1334 0.000033
0.0018 0.1336 0.000000
0.0018 0.1338 0.000017
0.0018 0.134 0.000033
0.0018 0.1342 0.000000
0.0018 0.1344 0.000033
0.0018 0.1346 0.000050
0.0018 0.1348 0.000050
0.0018 0.135 0.000033
0.0018 0.1352 0.000083
0.0018 0.1354 0.000000
0.0018 0.1356 0.000083
0.0018 0.1358 0.000000
0.0018 0.136 0.000067
0.0018 0.1362 0.000050
0.0018 0.1364 0.000117
0.0018 0.1366 0.000000
0.0018 0.1368 0.000000
0.0018 0.137 0.000033
0.0018 0.1372 0.000100
0.0018 0.1374 0.000067
0.0018 0.1376 0.000033
0.0018 0.1378 0.000017
0.0018 0.138 0.000050
0.0018 0.1382 0.000150
0.0018 0.1384 0.000050
0.0018 0.1386 0.000100
0.0018 0.1388 0.000100
0.0018 0.139 0.000067
0.0018 0.1392 0.000100
0.0018 0.1394 0.000067
0.0018 0.1396 0.000017
0.0018 0.1398 0.000033
0.0018 0.14 0.000133
0.0018 0.1402 0.000167
0.0018 0.1404 0.000117
0.0018 0.1406 0.000267
0.0018 0.1408 0.000150
0.0018 0.141 0.000033
0.0018 0.1412 0.000067
0.0018 0.1414 0.000100
0.0018 0.1416 0.000100
0.0018 0.1418 0.000100
0.0018 0.142 0.000000
0.0018 0.1422 0.000100
0.0018 0.1424 0.000050
0.0018 0.1426 0.000017
0.0018 0.1428 0.000067
0.0018 0.143 0.000083
0.0018 0.1432 0.000067
0.0018 0.1434 0.000067
0.0018 0.1436 0.000633
0.0018 0.1438 0.000367
0.0018 0.144 0.000317
0.0018 0.1442 0.000400
0.0018 0.1444 0.000217
0.0018 0.1446 0.000350
0.0018 0.1448 0.000133
0.0018 0.145 0.000217
0.0018 0.1452 0.000600
0.0018 0.1454 0.000100
0.0018 0.1456 0.000100
0.0018 0.1458 0.000033
0.0018 0.146 0.000050
0.0018 0.1462 0.000050
0.0018 0.1464 0.000117
0.0018 0.1466 0.000050
0.0018 0.1468 0.000050
0.0018 0.147 0.000167
0.0018 0.1472 0.000017
0.0018 0.1474 0.000183
0.0018 0.1476 0.000667
0.0018 0.1478 0.000083
0.0018 0.148 0.000050
0.0018 0.1482 0.000017
0.0018 0.1484 0.000050
0.0018 0.1486 0.000067
0.0018 0.1488 0.000067
0.0018 0.149 0.000050
0.0018 0.1492 0.000050
0.0018 0.1494 0.000033
0.0018 0.1496 0.000050
0.0018 0.1498 0.000050
0.002 0 0.006533
0.002 0.0002 0.008250
0.002 0.0004 0.007033
0.002 0.0006 0.004350
0.002 0.0008 0.009133
0.002 0.001 0.009267
0.002 0.0012 0.016933
0.002 0.0014 0.031967
0.002 0.0016 0.068500
0.002 0.0018 0.325200
0.002 0.002 0.000000
0.002 0.0022 0.329983
0.002 0.0024 0.068800
0.002 0.0026 0.034950
0.002 0.0028 0.019917
0.002 0.003 0.016700
0.002 0.0032 0.010467
0.002 0.0034 0.011067
0.002 0.0036 0.010150
0.002 0.0038 0.003550
0.002 0.004 0.003883
0.002 0.0042 0.006017
0.002 0.0044 0.005567
0.002 0.0046 0.003800
0.002 0.0048 0.004383
0.002 0.005 0.003617
0.002 0.0052 0.002500
0.002 0.0054 0.001467
0.002 0.0056 0.002350
0.002 0.0058 0.003033
0.002 0.006 0.002850
0.002 0.0062 0.001583
0.002 0.0064 0.001767
0.002 0.0066 0.001467
0.002 0.0068 0.001867
0.002 0.007 0.001150
0.002 0.0072 0.001583
0.002 0.0074 0.001517
0.002 0.0076 0.001667
0.002 0.0078 0.000483
0.002 0.008 0.000567
0.002 0.0082 0.000950
0.002 0.0084 0.001383
0.002 0.0086 0.001067
0.002 0.0088 0.001883
0.002 0.009 0.000717
0.002 0.0092 0.000367
0.002 0.0094 0.000267
0.002 0.0096 0.000367
0.002 0.0098 0.000500
0.002 0.01 0.000250
0.002 0.0102 0.000300
0.002 0.0104 0.000350
0.002 0.0106 0.000417
0.002 0.0108 0.001267
0.002 0.011 0.000367
0.002 0.0112 0.000150
0.002 0.0114 0.000200
0.002 0.0116 0.000467
0.002 0.0118 0.000317
0.002 0.012 0.000283
0.002 0.0122 0.000317
0.002 0.0124 0.000217
0.002 0.0126 0.001167
0.002 0.0128 0.000217
0.002 0.013 0.000067
0.002 0.0132 0.000133
0.002 0.0134 0.000100
0.002 0.0136 0.000383
0.002 0.0138 0.000250
0.002 0.014 0.000300
0.002 0.0142 0.000367
0.002 0.0144 0.001083
0.002 0.0146 0.000617
0.002 0.0148 0.000583
0.002 0.015 0.000433
0.002 0.0152 0.000417
0.002 0.0154 0.000533
0.002 0.0156 0.001633
0.002 0.0158 0.000450
0.002 0.016 0.000217
0.002 0.0162 0.000283
0.002 0.0164 0.000200
0.002 0.0166 0.000167
0.002 0.0168 0.000150
0.002 0.017 0.000083
0.002 0.0172 0.000133
0.002 0.0174 0.000250
0.002 0.0176 0.000150
0.002 0.0178 0.000117
0.002 0.018 0.000150
0.002 0.0182 0.000100
0.002 0.0184 0.000167
0.002 0.0186 0.000183
0.002 0.0188 0.000100
0.002 0.019 0.000083
0.002 0.0192 0.000100
0.002 0.0194 0.000083
0.002 0.0196 0.000083
0.002 0.0198 0.000133
0.002 0.02 0.000250
0.002 0.0202 0.000183
0.002 0.0204 0.000050
0.002 0.0206 0.000100
0.002 0.0208 0.000100
0.002 0.021 0.000117
0.002 0.0212 0.000133
0.002 0.0214 0.000067
0.002 0.0216 0.000083
0.002 0.0218 0.000133
0.002 0.022 0.000167
0.002 0.0222 0.000050
0.002 0.0224 0.000000
0.002 0.0226 0.000067
0.002 0.0228 0.000067
0.002 0.023 0.000083
0.002 0.0232 0.000117
0.002 0.0234 0.000000
0.002 0.0236 0.000067
0.002 0.0238 0.000067
0.002 0.024 0.000050
0.002 0.0242 0.000067
0.002 0.0244 0.000050
0.002 0.0246 0.000050
0.002 0.0248 0.000100
0.002 0.025 0.000117
0.002 0.0252 0.000167
0.002 0.0254 0.000183
0.002 0.0256 0.000133
0.002 0.0258 0.000183
0.002 0.026 0.000067
0.002 0.0262 0.000033
0.002 0.0264 0.000050
0.002 0.0266 0.000083
0.002 0.0268 0.000067
0.002 0.027 0.000083
0.002 0.0272 0.000083
0.002 0.0274 0.000067
0.002 0.0276 0.000133
0.002 0.0278 0.000100
0.002 0.028 0.000050
0.002 0.0282 0.000117
0.002 0.0284 0.000017
0.002 0.0286 0.000150
0.002 0.0288 0.000133
0.002 0.029 0.000067
0.002 0.0292 0.000017
0.002 0.0294 0.000067
0.002 0.0296 0.000083
0.002 0.0298 0.000017
0.002 0.03 0.000067
0.002 0.0302 0.000083
0.002 0.0304 0.000133
0.002 0.0306 0.000067
0.002 0.0308 0.000133
0.002 0.031 0.000067
0.002 0.0312 0.000033
0.002 0.0314 0.000067
0.002 0.0316 0.000067
0.002 0.0318 0.000067
0.002 0.032 0.000217
0.002 0.0322 0.000400
0.002 0.0324 0.000067
0.002 0.0326 0.000183
0.002 0.0328 0.000083
0.002 0.033 0.000033
0.002 0.0332 0.000050
0.002 0.0334 0.000050
0.002 0.0336 0.000083
0.002 0.0338 0.000100
0.002 0.034 0.000033
0.002 0.0342 0.000100
0.002 0.0344 0.000033
0.002 0.0346 0.000083
0.002 0.0348 0.000067
0.002 0.035 0.000017
0.002 0.0352 0.000050
0.002 0.0354 0.000067
0.002 0.0356 0.000067
0.002 0.0358 0.000083
0.002 0.036 0.000183
0.002 0.0362 0.000583
0.002 0.0364 0.000433
0.002 0.0366 0.000433
0.002 0.0368 0.000817
0.002 0.037 0.000283
0.002 0.0372 0.000050
0.002 0.0374 0.000033
0.002 0.0376 0.000050
0.002 0.0378 0.000067
0.002 0.038 0.000067
0.002 0.0382 0.000083
0.002 0.0384 0.000083
0.002 0.0386 0.000050
0.002 0.0388 0.000050
0.002 0.039 0.000033
0.002 0.0392 0.000033
0.002 0.0394 0.000050
0.002 0.0396 0.000017
0.002 0.0398 0.000067
0.002 0.04 0.000033
0.002 0.0402 0.000050
0.002 0.0404 0.000033
0.002 0.0406 0.000117
0.002 0.0408 0.000200
0.002 0.041 0.000167
0.002 0.0412 0.000133
0.002 0.0414 0.000117
0.002 0.0416 0.000050
0.002 0.0418 0.000033
0.002 0.042 0.000117
0.002 0.0422 0.000033
0.002 0.0424 0.000050
0.002 0.0426 0.000067
0.002 0.0428 0.000083
0.002 0.043 0.000050
0.002 0.0432 0.000067
0.002 0.0434 0.000067
0.002 0.0436 0.000017
0.002 0.0438 0.000050
0.002 0.044 0.000117
0.002 0.0442 0.000450
0.002 0.0444 0.000200
0.002 0.0446 0.000050
0.002 0.0448 0.000017
0.002 0.045 0.000000
0.002 0.0452 0.000033
0.002 0.0454 0.000050
0.002 0.0456 0.000017
0.002 0.0458 0.000033
0.002 0.046 0.000000
0.002 0.0462 0.000000
0.002 0.0464 0.000050
0.002 0.0466 0.000083
0.002 0.0468 0.000067
0.002 0.047 0.000100
0.002 0.0472 0.000050
0.002 0.0474 0.000017
0.002 0.0476 0.000083
0.002 0.0478 0.000017
0.002 0.048 0.000017
0.002 0.0482 0.000067
0.002 0.0484 0.000100
0.002 0.0486 0.000033
0.002 0.0488 0.000133
0.002 0.049 0.000167
0.002 0.0492 0.000067
0.002 0.0494 0.000083
0.002 0.0496 0.000000
0.002 0.0498 0.000050
0.002 0.05 0.000033
0.002 0.0502 0.000100
0.002 0.0504 0.000033
0.002 0.0506 0.000017
0.002 0.0508 0.000117
0.002 0.051 0.000033
0.002 0.0512 0.000017
0.002 0.0514 0.000067
0.002 0.0516 0.000133
0.002 0.0518 0.000117
0.002 0.052 0.000050
0.002 0.0522 0.000017
0.002 0.0524 0.000017
0.002 0.0526 0.000050
0.002 0.0528 0.000000
0.002 0.053 0.000050
0.002 0.0532 0.000000
0.002 0.0534 0.000017
0.002 0.0536 0.000067
0.002 0.0538 0.000217
0.002 0.054 0.000100
0.002 0.0542 0.000017
0.002 0.0544 0.000033
0.002 0.0546 0.000033
0.002 0.0548 0.000050
0.002 0.055 0.000050
0.002 0.0552 0.000050
0.002 0.0554 0.000017
0.002 0.0556 0.000033
0.002 0.0558 0.000033
0.002 0.056 0.000033
0.002 0.0562 0.000017
0.002 0.0564 0.000050
0.002 0.0566 0.000067
0.002 0.0568 0.000100
0.002 0.057 0.000117
0.002 0.0572 0.000050
0.002 0.0574 0.000000
0.002 0.0576 0.000017
0.002 0.0578 0.000100
0.002 0.058 0.000183
0.002 0.0582 0.000083
0.002 0.0584 0.000017
0.002 0.0586 0.000050
0.002 0.0588 0.000017
0.002 0.059 0.000100
0.002 0.0592 0.000050
0.002 0.0594 0.000017
0.002 0.0596 0.000050
0.002 0.0598 0.000050
0.002 0.06 0.000033
0.002 0.0602 0.000050
0.002 0.0604 0.000050
0.002 0.0606 0.000067
0.002 0.0608 0.000000
0.002 0.061 0.000083
0.002 0.0612 0.000150
0.002 0.0614 0.000283
0.002 0.0616 0.000383
0.002 0.0618 0.000117
0.002 0.062 0.000083
0.002 0.0622 0.000100
0.002 0.0624 0.000033
0.002 0.0626 0.000000
0.002 0.0628 0.000000
0.002 0.063 0.000050
0.002 0.0632 0.000033
0.002 0.0634 0.000050
0.002 0.0636 0.000050
0.002 0.0638 0.000050
0.002 0.064 0.000083
0.002 0.0642 0.000017
0.002 0.0644 0.000050
0.002 0.0646 0.000033
0.002 0.0648 0.000067
0.002 0.065 0.000117
0.002 0.0652 0.000067
0.002 0.0654 0.000100
0.002 0.0656 0.000067
0.002 0.0658 0.000033
0.002 0.066 0.000117
0.002 0.0662 0.000083
0.002 0.0664 0.000067
0.002 0.0666 0.000050
0.002 0.0668 0.000217
0.002 0.067 0.001033
0.002 0.0672 0.000250
0.002 0.0674 0.000117
0.002 0.0676 0.000083
0.002 0.0678 0.000017
0.002 0.068 0.000050
0.002 0.0682 0.000033
0.002 0.0684 0.000083
0.002 0.0686 0.000117
0.002 0.0688 0.000117
0.002 0.069 0.000167
0.002 0.0692 0.000033
0.002 0.0694 0.000117
0.002 0.0696 0.000083
0.002 0.0698 0.000100
0.002 0.07 0.000083
0.002 0.0702 0.000033
0.002 0.0704 0.000083
0.002 0.0706 0.000050
0.002 0.0708 0.000033
0.002 0.071 0.000033
0.002 0.0712 0.000033
0.002 0.0714 0.000050
0.002 0.0716 0.000000
0.002 0.0718 0.000067
0.002 0.072 0.000050
0.002 0.0722 0.000017
0.002 0.0724 0.000117
0.002 0.0726 0.000150
0.002 0.0728 0.000150
0.002 0.073 0.000100
0.002 0.0732 0.000083
0.002 0.0734 0.000050
0.002 0.0736 0.000050
0.002 0.0738 0.000033
0.002 0.074 0.000050
0.002 0.0742 0.000067
0.002 0.0744 0.000083
0.002 0.0746 0.000050
0.002 0.0748 0.000033
0.002 0.075 0.000000
0.002 0.0752 0.000033
0.002 0.0754 0.000050
0.002 0.0756 0.000050
0.002 0.0758 0.000100
0.002 0.076 0.000033
0.002 0.0762 0.000017
0.002 0.0764 0.000050
0.002 0.0766 0.000017
0.002 0.0768 0.000000
0.002 0.077 0.000033
0.002 0.0772 0.000017
0.002 0.0774 0.000000
0.002 0.0776 0.000067
0.002 0.0778 0.000017
0.002 0.078 0.000033
0.002 0.0782 0.000017
0.002 0.0784 0.000000
0.002 0.0786 0.000000
0.002 0.0788 0.000000
0.002 0.079 0.000033
0.002 0.0792 0.000000
0.002 0.0794 0.000000
0.002 0.0796 0.000033
0.002 0.0798 0.000033
0.002 0.08 0.000000
0.002 0.0802 0.000033
0.002 0.0804 0.000067
0.002 0.0806 0.000033
0.002 0.0808 0.000050
0.002 0.081 0.000083
0.002 0.0812 0.000100
0.002 0.0814 0.000050
0.002 0.0816 0.000017
0.002 0.0818 0.000000
0.002 0.082 0.000050
0.002 0.0822 0.000133
0.002 0.0824 0.000083
0.002 0.0826 0.000100
0.002 0.0828 0.000200
0.002 0.083 0.001433
0.002 0.0832 0.000133
0.002 0.0834 0.000050
0.002 0.0836 0.000117
0.002 0.0838 0.000067
0.002 0.084 0.000033
0.002 0.0842 0.000133
0.002 0.0844 0.000083
0.002 0.0846 0.000033
0.002 0.0848 0.000033
0.002 0.085 0.000050
0.002 0.0852 0.000067
0.002 0.0854 0.000067
0.002 0.0856 0.000017
0.002 0.0858 0.000083
0.002 0.086 0.000017
0.002 0.0862 0.000000
0.002 0.0864 0.000050
0.002 0.0866 0.000000
0.002 0.0868 0.000033
0.002 0.087 0.000000
0.002 0.0872 0.000000
0.002 0.0874 0.000033
0.002 0.0876 0.000017
0.002 0.0878 0.000033
0.002 0.088 0.000050
0.002 0.0882 0.000050
0.002 0.0884 0.000033
0.002 0.0886 0.000167
0.002 0.0888 0.000983
0.002 0.089 0.000083
0.002 0.0892 0.000017
0.002 0.0894 0.000017
0.002 0.0896 0.000033
0.002 0.0898 0.000000
0.002 0.09 0.000033
0.002 0.0902 0.000017
0.002 0.0904 0.000050
0.002 0.0906 0.000033
0.002 0.0908 0.000017
0.002 0.091 0.000017
0.002 0.0912 0.000050
0.002 0.0914 0.000017
0.002 0.0916 0.000000
0.002 0.0918 0.000000
0.002 0.092 0.000017
0.002 0.0922 0.000033
0.002 0.0924 0.000000
0.002 0.0926 0.000033
0.002 0.0928 0.000017
0.002 0.093 0.000067
0.002 0.0932 0.000050
0.002 0.0934 0.000050
0.002 0.0936 0.000050
0.002 0.0938 0.000050
0.002 0.094 0.000133
0.002 0.0942 0.000033
0.002 0.0944 0.000033
0.002 0.0946 0.000050
0.002 0.0948 0.000017
0.002 0.095 0.000050
0.002 0.0952 0.000017
0.002 0.0954 0.000033
0.002 0.0956 0.000050
0.002 0.0958 0.000033
0.002 0.096 0.000033
0.002 0.0962 0.000017
0.002 0.0964 0.000017
0.002 0.0966 0.000017
0.002 0.0968 0.000150
0.002 0.097 0.000850
0.002 0.0972 0.000217
0.002 0.0974 0.000083
0.002 0.0976 0.000050
0.002 0.0978 0.000050
0.002 0.098 0.000033
0.002 0.0982 0.000067
0.002 0.0984 0.000050
0.002 0.0986 0.000117
0.002 0.0988 0.000117
0.002 0.099 0.000017
0.002 0.0992 0.000000
0.002 0.0994 0.000033
0.002 0.0996 0.000000
0.002 0.0998 0.000017
0.002 0.1 0.000033
0.002 0.1002 0.000033
0.002 0.1004 0.000067
0.002 0.1006 0.000083
0.002 0.1008 0.000050
0.002 0.101 0.000067
0.002 0.1012 0.000133
0.002 0.1014 0.000283
0.002 0.1016 0.000067
0.002 0.1018 0.000100
0.002 0.102 0.000050
0.002 0.1022 0.000100
0.002 0.1024 0.000067
0.002 0.1026 0.000000
0.002 0.1028 0.000083
0.002 0.103 0.000050
0.002 0.1032 0.000033
0.002 0.1034 0.000083
0.002 0.1036 0.000033
0.002 0.1038 0.000017
0.002 0.104 0.000100
0.002 0.1042 0.000083
0.002 0.1044 0.000033
0.002 0.1046 0.000033
0.002 0.1048 0.000083
0.002 0.105 0.000317
0.002 0.1052 0.001300
0.002 0.1054 0.000183
0.002 0.1056 0.000017
0.002 0.1058 0.000133
0.002 0.106 0.000033
0.002 0.1062 0.000017
0.002 0.1064 0.000000
0.002 0.1066 0.000050
0.002 0.1068 0.000050
0.002 0.107 0.000150
0.002 0.1072 0.000050
0.002 0.1074 0.000050
0.002 0.1076 0.000083
0.002 0.1078 0.000083
0.002 0.108 0.000133
0.002 0.1082 0.000167
0.002 0.1084 0.000017
0.002 0.1086 0.000100
0.002 0.1088 0.000033
0.002 0.109 0.000033
0.002 0.1092 0.000017
0.002 0.1094 0.000067
0.002 0.1096 0.000100
0.002 0.1098 0.000100
0.002 0.11 0.000100
0.002 0.1102 0.000083
0.002 0.1104 0.000083
0.002 0.1106 0.000050
0.002 0.1108 0.000267
0.002 0.111 0.000083
0.002 0.1112 0.000100
0.002 0.1114 0.000033
0.002 0.1116 0.000000
0.002 0.1118 0.000033
0.002 0.112 0.000017
0.002 0.1122 0.000017
0.002 0.1124 0.000250
0.002 0.1126 0.000817
0.002 0.1128 0.000150
0.002 0.113 0.000083
0.002 0.1132 0.000100
0.002 0.1134 0.000050
0.002 0.1136 0.000067
0.002 0.1138 0.000100
0.002 0.114 0.000133
0.002 0.1142 0.000000
0.002 0.1144 0.000050
0.002 0.1146 0.000000
0.002 0.1148 0.000033
0.002 0.115 0.000017
0.002 0.1152 0.000050
0.002 0.1154 0.000017
0.002 0.1156 0.000067
0.002 0.1158 0.000033
0.002 0.116 0.000083
0.002 0.1162 0.000050
0.002 0.1164 0.000050
0.002 0.1166 0.000017
0.002 0.1168 0.000067
0.002 0.117 0.000050
0.002 0.1172 0.000000
0.002 0.1174 0.000050
0.002 0.1176 0.000033
0.002 0.1178 0.000033
0.002 0.118 0.000017
0.002 0.1182 0.000033
0.002 0.1184 0.000050
0.002 0.1186 0.000033
0.002 0.1188 0.000017
0.002 0.119 0.000017
0.002 0.1192 0.000067
0.002 0.1194 0.000150
0.002 0.1196 0.000183
0.002 0.1198 0.000083
0.002 0.12 0.000067
0.002 0.1202 0.000150
0.002 0.1204 0.000533
0.002 0.1206 0.002333
0.002 0.1208 0.000450
0.002 0.121 0.000100
0.002 0.1212 0.000067
0.002 0.1214 0.000067
0.002 0.1216 0.000017
0.002 0.1218 0.000033
0.002 0.122 0.000033
0.002 0.1222 0.000017
0.002 0.1224 0.000000
0.002 0.1226 0.000017
0.002 0.1228 0.000000
0.002 0.123 0.000033
0.002 0.1232 0.000000
0.002 0.1234 0.000017
0.002 0.1236 0.000050
0.002 0.1238 0.000017
0.002 0.124 0.000067
0.002 0.1242 0.000100
0.002 0.1244 0.000100
0.002 0.1246 0.000017
0.002 0.1248 0.000017
0.002 0.125 0.000100
0.002 0.1252 0.000000
0.002 0.1254 0.000100
0.002 0.1256 0.000117
0.002 0.1258 0.000233
0.002 0.126 0.000267
0.002 0.1262 0.000033
0.002 0.1264 0.000083
0.002 0.1266 0.000033
0.002 0.1268 0.000067
0.002 0.127 0.000050
0.002 0.1272 0.000033
0.002 0.1274 0.000100
0.002 0.1276 0.000100
0.002 0.1278 0.000100
0.002 0.128 0.000033
0.002 0.1282 0.000183
0.002 0.1284 0.000083
0.002 0.1286 0.000067
0.002 0.1288 0.000067
0.002 0.129 0.000083
0.002 0.1292 0.000017
0.002 0.1294 0.000100
0.002 0.1296 0.000133
0.002 0.1298 0.000100
0.002 0.13 0.000067
0.002 0.1302 0.000117
0.002 0.1304 0.000133
0.002 0.1306 0.000083
0.002 0.1308 0.000100
0.002 0.131 0.000050
0.002 0.1312 0.000050
0.002 0.1314 0.000033
0.002 0.1316 0.000017
0.002 0.1318 0.000167
0.002 0.132 0.000067
0.002 0.1322 0.000000
0.002 0.1324 0.000083
0.002 0.1326 0.000117
0.002 0.1328 0.000033
0.002 0.133 0.000050
0.002 0.1332 0.000017
0.002 0.1334 0.000017
0.002 0.1336 0.000033
0.002 0.1338 0.000017
0.002 0.134 0.000067
0.002 0.1342 0.000050
0.002 0.1344 0.000033
0.002 0.1346 0.000033
0.002 0.1348 0.000033
0.002 0.135 0.000083
0.002 0.1352 0.000000
0.002 0.1354 0.000017
0.002 0.1356 0.000050
0.002 0.1358 0.000050
0.002 0.136 0.000017
0.002 0.1362 0.000017
0.002 0.1364 0.000050
0.002 0.1366 0.000017
0.002 0.1368 0.000033
0.002 0.137 0.000050
0.002 0.1372 0.000117
0.002 0.1374 0.000133
0.002 0.1376 0.000017
0.002 0.1378 0.000033
0.002 0.138 0.000033
0.002 0.1382 0.000067
0.002 0.1384 0.000133
0.002 0.1386 0.000067
0.002 0.1388 0.000117
0.002 0.139 0.000117
0.002 0.1392 0.000117
0.002 0.1394 0.000067
0.002 0.1396 0.000100
0.002 0.1398 0.000117
0.002 0.14 0.000133
0.002 0.1402 0.000833
0.002 0.1404 0.000300
0.002 0.1406 0.001350
0.002 0.1408 0.000267
0.002 0.141 0.000050
0.002 0.1412 0.000067
0.002 0.1414 0.000050
0.002 0.1416 0.000083
0.002 0.1418 0.000050
0.002 0.142 0.000100
0.002 0.1422 0.000067
0.002 0.1424 0.000083
0.002 0.1426 0.000117
0.002 0.1428 0.000100
0.002 0.143 0.000017
0.002 0.1432 0.000100
0.002 0.1434 0.000117
0.002 0.1436 0.000333
0.002 0.1438 0.000700
0.002 0.144 0.000400
0.002 0.1442 0.000217
0.002 0.1444 0.000400
0.002 0.1446 0.001550
0.002 0.1448 0.000383
0.002 0.145 0.000250
0.002 0.1452 0.000300
0.002 0.1454 0.000150
0.002 0.1456 0.000067
0.002 0.1458 0.000017
0.002 0.146 0.000033
0.002 0.1462 0.000017
0.002 0.1464 0.000050
0.002 0.1466 0.000083
0.002 0.1468 0.000033
0.002 0.147 0.000050
0.002 0.1472 0.000000
0.002 0.1474 0.000083
0.002 0.1476 0.000133
0.002 0.1478 0.000033
0.002 0.148 0.000033
0.002 0.1482 0.000083
0.002 0.1484 0.000050
0.002 0.1486 0.000150
0.002 0.1488 0.000033
0.002 0.149 0.000050
0.002 0.1492 0.000017
0.002 0.1494 0.000050
0.002 0.1496 0.000133
0.002 0.1498 0.000050
0.0022 0 0.004517
0.0022 0.0002 0.006750
0.0022 0.0004 0.009683
0.0022 0.0006 0.005933
0.0022 0.0008 0.007600
0.0022 0.001 0.010017
0.0022 0.0012 0.013200
0.0022 0.0014 0.019367
0.0022 0.0016 0.027900
0.0022 0.0018 0.060850
0.0022 0.002 0.329983
0.0022 0.0022 0.000000
0.0022 0.0024 0.326350
0.0022 0.0026 0.074467
0.0022 0.0028 0.031200
0.0022 0.003 0.017800
0.0022 0.0032 0.009417
0.0022 0.0034 0.014917
0.0022 0.0036 0.009967
0.0022 0.0038 0.003667
0.0022 0.004 0.003733
0.0022 0.0042 0.002800
0.0022 0.0044 0.002683
0.0022 0.0046 0.004250
0.0022 0.0048 0.005250
0.0022 0.005 0.002667
0.0022 0.0052 0.002967
0.0022 0.0054 0.002950
0.0022 0.0056 0.003533
0.0022 0.0058 0.003017
0.0022 0.006 0.001333
0.0022 0.0062 0.001317
0.0022 0.0064 0.001417
0.0022 0.0066 0.002167
0.0022 0.0068 0.003383
0.0022 0.007 0.001967
0.0022 0.0072 0.002150
0.0022 0.0074 0.001033
0.0022 0.0076 0.001783
0.0022 0.0078 0.000667
0.0022 0.008 0.000833
0.0022 0.0082 0.001700
0.0022 0.0084 0.000900
0.0022 0.0086 0.000500
0.0022 0.0088 0.000850
0.0022 0.009 0.000833
0.0022 0.0092 0.000617
0.0022 0.0094 0.000400
0.0022 0.0096 0.000367
0.0022 0.0098 0.000367
0.0022 0.01 0.000367
0.0022 0.0102 0.000367
0.0022 0.0104 0.000417
0.0022 0.0106 0.000233
0.0022 0.0108 0.000617
0.0022 0.011 0.000433
0.0022 0.0112 0.000383
0.0022 0.0114 0.000133
0.0022 0.0116 0.000250
0.0022 0.0118 0.000317
0.0022 0.012 0.001050
0.0022 0.0122 0.000550
0.0022 0.0124 0.000200
0.0022 0.0126 0.000900
0.0022 0.0128 0.000367
0.0022 0.013 0.000233
0.0022 0.0132 0.000150
0.0022 0.0134 0.000167
0.0022 0.0136 0.000233
0.0022 0.0138 0.000367
0.0022 0.014 0.000700
0.0022 0.0142 0.000367
0.0022 0.0144 0.000433
0.0022 0.0146 0.000933
0.0022 0.0148 0.001983
0.0022 0.015 0.000617
0.0022 0.0152 0.000517
0.0022 0.0154 0.000417
0.0022 0.0156 0.000517
0.0022 0.0158 0.000133
0.0022 0.016 0.000233
0.0022 0.0162 0.000217
0.0022 0.0164 0.000167
0.0022 0.0166 0.000183
0.0022 0.0168 0.000050
0.0022 0.017 0.000133
0.0022 0.0172 0.000133
0.0022 0.0174 0.000233
0.0022 0.0176 0.000083
0.0022 0.0178 0.000133
0.0022 0.018 0.000100
0.0022 0.0182 0.000167
0.0022 0.0184 0.000200
0.0022 0.0186 0.000117
0.0022 0.0188 0.000067
0.0022 0.019 0.000117
0.0022 0.0192 0.000117
0.0022 0.0194 0.000067
0.0022 0.0196 0.000150
0.0022 0.0198 0.000050
0.0022 0.02 0.000100
0.0022 0.0202 0.000033
0.0022 0.0204 0.000033
0.0022 0.0206 0.000067
0.0022 0.0208 0.000033
0.0022 0.021 0.000050
0.0022 0.0212 0.000117
0.0022 0.0214 0.000017
0.0022 0.0216 0.000100
0.0022 0.0218 0.000133
0.0022 0.022 0.000067
0.0022 0.0222 0.000100
0.0022 0.0224 0.000133
0.0022 0.0226 0.000150
0.0022 0.0228 0.000100
0.0022 0.023 0.000100
0.0022 0.0232 0.000100
0.0022 0.0234 0.000100
0.0022 0.0236 0.000133
0.0022 0.0238 0.000150
0.0022 0.024 0.000150
0.0022 0.0242 0.000083
0.0022 0.0244 0.000083
0.0022 0.0246 0.000117
0.0022 0.0248 0.000133
0.0022 0.025 0.000133
0.0022 0.0252 0.000217
0.0022 0.0254 0.000683
0.0022 0.0256 0.000350
0.0022 0.0258 0.000233
0.0022 0.026 0.000033
0.0022 0.0262 0.000000
0.0022 0.0264 0.000033
0.0022 0.0266 0.000067
0.0022 0.0268 0.000033
0.0022 0.027 0.000083
0.0022 0.0272 0.000117
0.0022 0.0274 0.000083
0.0022 0.0276 0.000483
0.0022 0.0278 0.000067
0.0022 0.028 0.000050
0.0022 0.0282 0.000067
0.0022 0.0284 0.000083
0.0022 0.0286 0.000117
0.0022 0.0288 0.000050
0.0022 0.029 0.000067
0.0022 0.0292 0.000067
0.0022 0.0294 0.000083
0.0022 0.0296 0.000083
0.0022 0.0298 0.000133
0.0022 0.03 0.000117
0.0022 0.0302 0.000150
0.0022 0.0304 0.000083
0.0022 0.0306 0.000067
0.0022 0.0308 0.000033
0.0022 0.031 0.000067
0.0022 0.0312 0.000083
0.0022 0.0314 0.000183
0.0022 0.0316 0.000083
0.0022 0.0318 0.000050
0.0022 0.032 0.000100
0.0022 0.0322 0.000083
0.0022 0.0324 0.000033
0.0022 0.0326 0.000017
0.0022 0.0328 0.000050
0.0022 0.033 0.000067
0.0022 0.0332 0.000067
0.0022 0.0334 0.000067
0.0022 0.0336 0.000050
0.0022 0.0338 0.000083
0.0022 0.034 0.000100
0.0022 0.0342 0.000067
0.0022 0.0344 0.000067
0.0022 0.0346 0.000067
0.0022 0.0348 0.000033
0.0022 0.035 0.000017
0.0022 0.0352 0.000100
0.0022 0.0354 0.000067
0.0022 0.0356 0.000133
0.0022 0.0358 0.000100
0.0022 0.036 0.000117
0.0022 0.0362 0.000167
0.0022 0.0364 0.000167
0.0022 0.0366 0.000267
0.0022 0.0368 0.000300
0.0022 0.037 0.000117
0.0022 0.0372 0.000033
0.0022 0.0374 0.000000
0.0022 0.0376 0.000033
0.0022 0.0378 0.000067
0.0022 0.038 0.000083
0.0022 0.0382 0.000250
0.0022 0.0384 0.000117
0.0022 0.0386 0.000100
0.0022 0.0388 0.000067
0.0022 0.039 0.000100
0.0022 0.0392 0.000033
0.0022 0.0394 0.000067
0.0022 0.0396 0.000033
0.0022 0.0398 0.000033
0.0022 0.04 0.000033
0.0022 0.0402 0.000050
0.0022 0.0404 0.000017
0.0022 0.0406 0.000117
0.0022 0.0408 0.000133
0.0022 0.041 0.000133
0.0022 0.0412 0.000133
0.0022 0.0414 0.000067
0.0022 0.0416 0.000083
0.0022 0.0418 0.000050
0.0022 0.042 0.000033
0.0022 0.0422 0.000033
0.0022 0.0424 0.000050
0.0022 0.0426 0.000067
0.0022 0.0428 0.000100
0.0022 0.043 0.000033
0.0022 0.0432 0.000000
0.0022 0.0434 0.000033
0.0022 0.0436 0.000033
0.0022 0.0438 0.000017
0.0022 0.044 0.000033
0.0022 0.0442 0.000083
0.0022 0.0444 0.000117
0.0022 0.0446 0.000033
0.0022 0.0448 0.000067
0.0022 0.045 0.000033
0.0022 0.0452 0.000017
0.0022 0.0454 0.000017
0.0022 0.0456 0.000000
0.0022 0.0458 0.000017
0.0022 0.046 0.000000
0.0022 0.0462 0.000033
0.0022 0.0464 0.000133
0.0022 0.0466 0.001450
0.0022 0.0468 0.000250
0.0022 0.047 0.000117
0.0022 0.0472 0.000033
0.0022 0.0474 0.000033
0.0022 0.0476 0.000017
0.0022 0.0478 0.000067
0.0022 0.048 0.000033
0.0022 0.0482 0.000050
0.0022 0.0484 0.000083
0.0022 0.0486 0.000083
0.0022 0.0488 0.000483
0.0022 0.049 0.000283
0.0022 0.0492 0.000083
0.0022 0.0494 0.000033
0.0022 0.0496 0.000100
0.0022 0.0498 0.000050
0.0022 0.05 0.000000
0.0022 0.0502 0.000000
0.0022 0.0504 0.000000
0.0022 0.0506 0.000050
0.0022 0.0508 0.000000
0.0022 0.051 0.000033
0.0022 0.0512 0.000033
0.0022 0.0514 0.000083
0.0022 0.0516 0.000050
0.0022 0.0518 0.000067
0.0022 0.052 0.000033
0.0022 0.0522 0.000017
0.0022 0.0524 0.000000
0.0022 0.0526 0.000017
0.0022 0.0528 0.000000
0.0022 0.053 0.000033
0.0022 0.0532 0.000000
0.0022 0.0534 0.000050
0.0022 0.0536 0.000033
0.0022 0.0538 0.000067
0.0022 0.054 0.000017
0.0022 0.0542 0.000017
0.0022 0.0544 0.000017
0.0022 0.0546 0.000033
0.0022 0.0548 0.000033
0.0022 0.055 0.000033
0.0022 0.0552 0.000017
0.0022 0.0554 0.000067
0.0022 0.0556 0.000017
0.0022 0.0558 0.000017
0.0022 0.056 0.000050
0.0022 0.0562 0.000017
0.0022 0.0564 0.000000
0.0022 0.0566 0.000050
0.0022 0.0568 0.000017
0.0022 0.057 0.000017
0.0022 0.0572 0.000033
0.0022 0.0574 0.000033
0.0022 0.0576 0.000083
0.0022 0.0578 0.000283
0.0022 0.058 0.000367
0.0022 0.0582 0.000067
0.0022 0.0584 0.000017
0.0022 0.0586 0.000083
0.0022 0.0588 0.000050
0.0022 0.059 0.000167
0.0022 0.0592 0.000083
0.0022 0.0594 0.000033
0.0022 0.0596 0.000000
0.0022 0.0598 0.000050
0.0022 0.06 0.000033
0.0022 0.0602 0.000033
0.0022 0.0604 0.000017
0.0022 0.0606 0.000050
0.0022 0.0608 0.000033
0.0022 0.061 0.000133
0.0022 0.0612 0.000250
0.0022 0.0614 0.000883
0.0022 0.0616 0.000883
0.0022 0.0618 0.000267
0.0022 0.062 0.000050
0.0022 0.0622 0.000033
0.0022 0.0624 0.000050
0.0022 0.0626 0.000033
0.0022 0.0628 0.000033
0.0022 0.063 0.000083
0.0022 0.0632 0.000183
0.0022 0.0634 0.000100
0.0022 0.0636 0.000133
0.0022 0.0638 0.000100
0.0022 0.064 0.000083
0.0022 0.0642 0.000033
0.0022 0.0644 0.000050
0.0022 0.0646 0.000033
0.0022 0.0648 0.000033
0.0022 0.065 0.000033
0.0022 0.0652 0.000067
0.0022 0.0654 0.000050
0.0022 0.0656 0.000117
0.0022 0.0658 0.000067
0.0022 0.066 0.000083
0.0022 0.0662 0.000033
0.0022 0.0664 0.000033
0.0022 0.0666 0.000067
0.0022 0.0668 0.000017
0.0022 0.067 0.000117
0.0022 0.0672 0.000167
0.0022 0.0674 0.000100
0.0022 0.0676 0.000100
0.0022 0.0678 0.000100
0.0022 0.068 0.000117
0.0022 0.0682 0.000083
0.0022 0.0684 0.000050
0.0022 0.0686 0.000083
0.0022 0.0688 0.000050
0.0022 0.069 0.000117
0.0022 0.0692 0.000033
0.0022 0.0694 0.000000
0.0022 0.0696 0.000033
0.0022 0.0698 0.000083
0.0022 0.07 0.000100
0.0022 0.0702 0.000033
0.0022 0.0704 0.000083
0.0022 0.0706 0.000000
0.0022 0.0708 0.000033
0.0022 0.071 0.000017
0.0022 0.0712 0.000000
0.0022 0.0714 0.000017
0.0022 0.0716 0.000017
0.0022 0.0718 0.000033
0.0022 0.072 0.000100
0.0022 0.0722 0.000083
0.0022 0.0724 0.000083
0.0022 0.0726 0.000200
0.0022 0.0728 0.001033
0.0022 0.073 0.000367
0.0022 0.0732 0.000050
0.0022 0.0734 0.000100
0.0022 0.0736 0.000050
0.0022 0.0738 0.000033
0.0022 0.074 0.000000
0.0022 0.0742 0.000067
0.0022 0.0744 0.000067
0.0022 0.0746 0.000100
0.0022 0.0748 0.000083
0.0022 0.075 0.000017
0.0022 0.0752 0.000050
0.0022 0.0754 0.000033
0.0022 0.0756 0.000017
0.0022 0.0758 0.000117
0.0022 0.076 0.000067
0.0022 0.0762 0.000050
0.0022 0.0764 0.000050
0.0022 0.0766 0.000017
0.0022 0.0768 0.000067
0.0022 0.077 0.000017
0.0022 0.0772 0.000050
0.0022 0.0774 0.000050
0.0022 0.0776 0.000083
0.0022 0.0778 0.000033
0.0022 0.078 0.000067
0.0022 0.0782 0.000033
0.0022 0.0784 0.000033
0.0022 0.0786 0.000000
0.0022 0.0788 0.000017
0.0022 0.079 0.000000
0.0022 0.0792 0.000017
0.0022 0.0794 0.000000
0.0022 0.0796 0.000017
0.0022 0.0798 0.000000
0.0022 0.08 0.000000
0.0022 0.0802 0.000017
0.0022 0.0804 0.000033
0.0022 0.0806 0.000083
0.0022 0.0808 0.000050
0.0022 0.081 0.000100
0.0022 0.0812 0.000100
0.0022 0.0814 0.000033
0.0022 0.0816 0.000017
0.0022 0.0818 0.000017
0.0022 0.082 0.000033
0.0022 0.0822 0.000017
0.0022 0.0824 0.000050
0.0022 0.0826 0.000133
0.0022 0.0828 0.000267
0.0022 0.083 0.000367
0.0022 0.0832 0.000133
0.0022 0.0834 0.000133
0.0022 0.0836 0.000067
0.0022 0.0838 0.000050
0.0022 0.084 0.000050
0.0022 0.0842 0.000050
0.0022 0.0844 0.000167
0.0022 0.0846 0.000067
0.0022 0.0848 0.000083
0.0022 0.085 0.000050
0.0022 0.0852 0.000067
0.0022 0.0854 0.000033
0.0022 0.0856 0.000017
0.0022 0.0858 0.000067
0.0022 0.086 0.000083
0.0022 0.0862 0.000067
0.0022 0.0864 0.000067
0.0022 0.0866 0.000033
0.0022 0.0868 0.000067
0.0022 0.087 0.000017
0.0022 0.0872 0.000000
0.0022 0.0874 0.000017
0.0022 0.0876 0.000033
0.0022 0.0878 0.000033
0.0022 0.088 0.000100
0.0022 0.0882 0.000033
0.0022 0.0884 0.000067
0.0022 0.0886 0.000117
0.0022 0.0888 0.000117
0.0022 0.089 0.000033
0.0022 0.0892 0.000050
0.0022 0.0894 0.000050
0.0022 0.0896 0.000033
0.0022 0.0898 0.000033
0.0022 0.09 0.000033
0.0022 0.0902 0.000033
0.0022 0.0904 0.000033
0.0022 0.0906 0.000000
0.0022 0.0908 0.000050
0.0022 0.091 0.000033
0.0022 0.0912 0.000050
0.0022 0.0914 0.000000
0.0022 0.0916 0.000000
0.0022 0.0918 0.000017
0.0022 0.092 0.000033
0.0022 0.0922 0.000017
0.0022 0.0924 0.000067
0.0022 0.0926 0.000000
0.0022 0.0928 0.000000
0.0022 0.093 0.000050
0.0022 0.0932 0.000183
0.0022 0.0934 0.000050
0.0022 0.0936 0.000033
0.0022 0.0938 0.000083
0.0022 0.094 0.000017
0.0022 0.0942 0.000067
0.0022 0.0944 0.000067
0.0022 0.0946 0.000033
0.0022 0.0948 0.000083
0.0022 0.095 0.000000
0.0022 0.0952 0.000033
0.0022 0.0954 0.000050
0.0022 0.0956 0.000033
0.0022 0.0958 0.000033
0.0022 0.096 0.000083
0.0022 0.0962 0.000083
0.0022 0.0964 0.000000
0.0022 0.0966 0.000083
0.0022 0.0968 0.000167
0.0022 0.097 0.000167
0.0022 0.0972 0.000050
0.0022 0.0974 0.000117
0.0022 0.0976 0.000083
0.0022 0.0978 0.000083
0.0022 0.098 0.000133
0.0022 0.0982 0.000133
0.0022 0.0984 0.000083
0.0022 0.0986 0.000117
0.0022 0.0988 0.000050
0.0022 0.099 0.000067
0.0022 0.0992 0.000067
0.0022 0.0994 0.000050
0.0022 0.0996 0.000033
0.0022 0.0998 0.000083
0.0022 0.1 0.000033
0.0022 0.1002 0.000017
0.0022 0.1004 0.000017
0.0022 0.1006 0.000033
0.0022 0.1008 0.000067
0.0022 0.101 0.000067
0.0022 0.1012 0.000050
0.0022 0.1014 0.000050
0.0022 0.1016 0.000117
0.0022 0.1018 0.000183
0.0022 0.102 0.000150
0.0022 0.1022 0.000083
0.0022 0.1024 0.000067
0.0022 0.1026 0.000017
0.0022 0.1028 0.000033
0.0022 0.103 0.000033
0.0022 0.1032 0.000033
0.0022 0.1034 0.000083
0.0022 0.1036 0.000100
0.0022 0.1038 0.000117
0.0022 0.104 0.000017
0.0022 0.1042 0.000050
0.0022 0.1044 0.000050
0.0022 0.1046 0.000050
0.0022 0.1048 0.000067
0.0022 0.105 0.000133
0.0022 0.1052 0.000317
0.0022 0.1054 0.000067
0.0022 0.1056 0.000017
0.0022 0.1058 0.000133
0.0022 0.106 0.000033
0.0022 0.1062 0.000017
0.0022 0.1064 0.000050
0.0022 0.1066 0.000033
0.0022 0.1068 0.000100
0.0022 0.107 0.000217
0.0022 0.1072 0.000067
0.0022 0.1074 0.000050
0.0022 0.1076 0.000100
0.0022 0.1078 0.000017
0.0022 0.108 0.000083
0.0022 0.1082 0.000067
0.0022 0.1084 0.000083
0.0022 0.1086 0.000067
0.0022 0.1088 0.000100
0.0022 0.109 0.000083
0.0022 0.1092 0.000067
0.0022 0.1094 0.000250
0.0022 0.1096 0.000817
0.0022 0.1098 0.000150
0.0022 0.11 0.000067
0.0022 0.1102 0.000083
0.0022 0.1104 0.000050
0.0022 0.1106 0.000083
0.0022 0.1108 0.000067
0.0022 0.111 0.000067
0.0022 0.1112 0.000067
0.0022 0.1114 0.000083
0.0022 0.1116 0.000017
0.0022 0.1118 0.000050
0.0022 0.112 0.000050
0.0022 0.1122 0.000067
0.0022 0.1124 0.000150
0.0022 0.1126 0.000200
0.0022 0.1128 0.000183
0.0022 0.113 0.000067
0.0022 0.1132 0.000000
0.0022 0.1134 0.000000
0.0022 0.1136 0.000033
0.0022 0.1138 0.000050
0.0022 0.114 0.000017
0.0022 0.1142 0.000050
0.0022 0.1144 0.000033
0.0022 0.1146 0.000033
0.0022 0.1148 0.000017
0.0022 0.115 0.000000
0.0022 0.1152 0.000017
0.0022 0.1154 0.000000
0.0022 0.1156 0.000033
0.0022 0.1158 0.000000
0.0022 0.116 0.000050
0.0022 0.1162 0.000000
0.0022 0.1164 0.000033
0.0022 0.1166 0.000017
0.0022 0.1168 0.000017
0.0022 0.117 0.000000
0.0022 0.1172 0.000017
0.0022 0.1174 0.000033
0.0022 0.1176 0.000000
0.0022 0.1178 0.000050
0.0022 0.118 0.000000
0.0022 0.1182 0.000017
0.0022 0.1184 0.000067
0.0022 0.1186 0.000050
0.0022 0.1188 0.000100
0.0022 0.119 0.000033
0.0022 0.1192 0.000100
0.0022 0.1194 0.001083
0.0022 0.1196 0.000317
0.0022 0.1198 0.000100
0.0022 0.12 0.000067
0.0022 0.1202 0.000150
0.0022 0.1204 0.000233
0.0022 0.1206 0.000417
0.0022 0.1208 0.000183
0.0022 0.121 0.000117
0.0022 0.1212 0.000083
0.0022 0.1214 0.000050
0.0022 0.1216 0.000067
0.0022 0.1218 0.000017
0.0022 0.122 0.000033
0.0022 0.1222 0.000000
0.0022 0.1224 0.000033
0.0022 0.1226 0.000017
0.0022 0.1228 0.000050
0.0022 0.123 0.000033
0.0022 0.1232 0.000033
0.0022 0.1234 0.000050
0.0022 0.1236 0.000033
0.0022 0.1238 0.000050
0.0022 0.124 0.000050
0.0022 0.1242 0.000100
0.0022 0.1244 0.000050
0.0022 0.1246 0.000067
0.0022 0.1248 0.000033
0.0022 0.125 0.000100
0.0022 0.1252 0.000083
0.0022 0.1254 0.000067
0.0022 0.1256 0.000083
0.0022 0.1258 0.000133
0.0022 0.126 0.000133
0.0022 0.1262 0.000050
0.0022 0.1264 0.000017
0.0022 0.1266 0.000017
0.0022 0.1268 0.000017
0.0022 0.127 0.000033
0.0022 0.1272 0.000117
0.0022 0.1274 0.000133
0.0022 0.1276 0.000200
0.0022 0.1278 0.000083
0.0022 0.128 0.000067
0.0022 0.1282 0.000150
0.0022 0.1284 0.000133
0.0022 0.1286 0.000233
0.0022 0.1288 0.000067
0.0022 0.129 0.000017
0.0022 0.1292 0.000067
0.0022 0.1294 0.000150
0.0022 0.1296 0.000150
0.0022 0.1298 0.000083
0.0022 0.13 0.000100
0.0022 0.1302 0.000067
0.0022 0.1304 0.000050
0.0022 0.1306 0.000017
0.0022 0.1308 0.000117
0.0022 0.131 0.000033
0.0022 0.1312 0.000100
0.0022 0.1314 0.000117
0.0022 0.1316 0.000017
0.0022 0.1318 0.000150
0.0022 0.132 0.000217
0.0022 0.1322 0.000133
0.0022 0.1324 0.000733
0.0022 0.1326 0.000167
0.0022 0.1328 0.000067
0.0022 0.133 0.000033
0.0022 0.1332 0.000000
0.0022 0.1334 0.000033
0.0022 0.1336 0.000100
0.0022 0.1338 0.000083
0.0022 0.134 0.000783
0.0022 0.1342 0.000100
0.0022 0.1344 0.000050
0.0022 0.1346 0.000067
0.0022 0.1348 0.000067
0.0022 0.135 0.000017
0.0022 0.1352 0.000050
0.0022 0.1354 0.000000
0.0022 0.1356 0.000067
0.0022 0.1358 0.000000
0.0022 0.136 0.000083
0.0022 0.1362 0.000033
0.0022 0.1364 0.000017
0.0022 0.1366 0.000017
0.0022 0.1368 0.000083
0.0022 0.137 0.000067
0.0022 0.1372 0.000217
0.0022 0.1374 0.000050
0.0022 0.1376 0.000050
0.0022 0.1378 0.000100
0.0022 0.138 0.000250
0.0022 0.1382 0.000983
0.0022 0.1384 0.000150
0.0022 0.1386 0.000200
0.0022 0.1388 0.000117
0.0022 0.139 0.000100
0.0022 0.1392 0.000067
0.0022 0.1394 0.000083
0.0022 0.1396 0.000233
0.0022 0.1398 0.000467
0.0022 0.14 0.000100
0.0022 0.1402 0.000083
0.0022 0.1404 0.000117
0.0022 0.1406 0.000283
0.0022 0.1408 0.000117
0.0022 0.141 0.000033
0.0022 0.1412 0.000083
0.0022 0.1414 0.000050
0.0022 0.1416 0.000067
0.0022 0.1418 0.000033
0.0022 0.142 0.000067
0.0022 0.1422 0.000083
0.0022 0.1424 0.000083
0.0022 0.1426 0.000300
0.0022 0.1428 0.000600
0.0022 0.143 0.000183
0.0022 0.1432 0.000017
0.0022 0.1434 0.000017
0.0022 0.1436 0.000133
0.0022 0.1438 0.000083
0.0022 0.144 0.000167
0.0022 0.1442 0.000133
0.0022 0.1444 0.000267
0.0022 0.1446 0.000200
0.0022 0.1448 0.000083
0.0022 0.145 0.000067
0.0022 0.1452 0.000050
0.0022 0.1454 0.000050
0.0022 0.1456 0.000050
0.0022 0.1458 0.000067
0.0022 0.146 0.000050
0.0022 0.1462 0.000083
0.0022 0.1464 0.000033
0.0022 0.1466 0.000033
0.0022 0.1468 0.000050
0.0022 0.147 0.000067
0.0022 0.1472 0.000067
0.0022 0.1474 0.000133
0.0022 0.1476 0.000000
0.0022 0.1478 0.000033
0.0022 0.148 0.000083
0.0022 0.1482 0.000150
0.0022 0.1484 0.000433
0.0022 0.1486 0.000100
0.0022 0.1488 0.000050
0.0022 0.149 0.000100
0.0022 0.1492 0.000050
0.0022 0.1494 0.000067
0.0022 0.1496 0.000033
0.0022 0.1498 0.000067
0.0024 0 0.004200
0.0024 0.0002 0.006233
0.0024 0.0004 0.005217
0.0024 0.0006 0.008083
0.0024 0.0008 0.005750
0.0024 0.001 0.009933
0.0024 0.0012 0.010650
0.0024 0.0014 0.013967
0.0024 0.0016 0.019083
0.0024 0.0018 0.030333
0.0024 0.002 0.068800
0.0024 0.0022 0.326350
0.0024 0.0024 0.000000
0.0024 0.0026 0.326383
0.0024 0.0028 0.066750
0.0024 0.003 0.027983
0.0024 0.0032 0.019900
0.0024 0.0034 0.020667
0.0024 0.0036 0.013767
0.0024 0.0038 0.009350
0.0024 0.004 0.006650
0.0024 0.0042 0.004450
0.0024 0.0044 0.004117
0.0024 0.0046 0.004017
0.0024 0.0048 0.004217
0.0024 0.005 0.002117
0.0024 0.0052 0.002983
0.0024 0.0054 0.004150
0.0024 0.0056 0.002150
0.0024 0.0058 0.001633
0.0024 0.006 0.003117
0.0024 0.0062 0.002133
0.0024 0.0064 0.002150
0.0024 0.0066 0.002117
0.0024 0.0068 0.002750
0.0024 0.007 0.001883
0.0024 0.0072 0.001100
0.0024 0.0074 0.000850
0.0024 0.0076 0.000633
0.0024 0.0078 0.000517
0.0024 0.008 0.002017
0.0024 0.0082 0.000950
0.0024 0.0084 0.002217
0.0024 0.0086 0.000933
0.0024 0.0088 0.001050
0.0024 0.009 0.002867
0.0024 0.0092 0.002000
0.0024 0.0094 0.000950
0.0024 0.0096 0.000883
0.0024 0.0098 0.000867
0.0024 0.01 0.000383
0.0024 0.0102 0.000467
0.0024 0.0104 0.001900
0.0024 0.0106 0.000800
0.0024 0.0108 0.001583
0.0024 0.011 0.000550
0.0024 0.0112 0.001333
0.0024 0.0114 0.000333
0.0024 0.0116 0.000367
0.0024 0.0118 0.001150
0.0024 0.012 0.000400
0.0024 0.0122 0.000367
0.0024 0.0124 0.000217
0.0024 0.0126 0.000400
0.0024 0.0128 0.000200
0.0024 0.013 0.000167
0.0024 0.0132 0.000167
0.0024 0.0134 0.000217
0.0024 0.0136 0.000250
0.0024 0.0138 0.000800
0.0024 0.014 0.000350
0.0024 0.0142 0.000400
0.0024 0.0144 0.000517
0.0024 0.0146 0.001783
0.0024 0.0148 0.000833
0.0024 0.015 0.000250
0.0024 0.0152 0.000983
0.0024 0.0154 0.000217
0.0024 0.0156 0.000350
0.0024 0.0158 0.000233
0.0024 0.016 0.000167
0.0024 0.0162 0.000083
0.0024 0.0164 0.000083
0.0024 0.0166 0.000100
0.0024 0.0168 0.000133
0.0024 0.017 0.000067
0.0024 0.0172 0.000150
0.0024 0.0174 0.000233
0.0024 0.0176 0.000150
0.0024 0.0178 0.000200
0.0024 0.018 0.000133
0.0024 0.0182 0.000167
0.0024 0.0184 0.000117
0.0024 0.0186 0.000100
0.0024 0.0188 0.000050
0.0024 0.019 0.000100
0.0024 0.0192 0.000167
0.0024 0.0194 0.000067
0.0024 0.0196 0.000133
0.0024 0.0198 0.000083
0.0024 0.02 0.000100
0.0024 0.0202 0.000033
0.0024 0.0204 0.000017
0.0024 0.0206 0.000033
0.0024 0.0208 0.000067
0.0024 0.021 0.000100
0.0024 0.0212 0.000083
0.0024 0.0214 0.000050
0.0024 0.0216 0.000100
0.0024 0.0218 0.000167
0.0024 0.022 0.000117
0.0024 0.0222 0.000133
0.0024 0.0224 0.000167
0.0024 0.0226 0.000100
0.0024 0.0228 0.000017
0.0024 0.023 0.000067
0.0024 0.0232 0.000133
0.0024 0.0234 0.000050
0.0024 0.0236 0.000083
0.0024 0.0238 0.000117
0.0024 0.024 0.000150
0.0024 0.0242 0.000117
0.0024 0.0244 0.000217
0.0024 0.0246 0.000067
0.0024 0.0248 0.000067
0.0024 0.025 0.000167
0.0024 0.0252 0.000100
0.0024 0.0254 0.000367
0.0024 0.0256 0.000967
0.0024 0.0258 0.000150
0.0024 0.026 0.000033
0.0024 0.0262 0.000100
0.0024 0.0264 0.000017
0.0024 0.0266 0.000083
0.0024 0.0268 0.000033
0.0024 0.027 0.000050
0.0024 0.0272 0.000050
0.0024 0.0274 0.000167
0.0024 0.0276 0.000250
0.0024 0.0278 0.000150
0.0024 0.028 0.000067
0.0024 0.0282 0.000067
0.0024 0.0284 0.000067
0.0024 0.0286 0.000067
0.0024 0.0288 0.000083
0.0024 0.029 0.000050
0.0024 0.0292 0.000133
0.0024 0.0294 0.000017
0.0024 0.0296 0.000133
0.0024 0.0298 0.000150
0.0024 0.03 0.000100
0.0024 0.0302 0.000083
0.0024 0.0304 0.000050
0.0024 0.0306 0.000133
0.0024 0.0308 0.000050
0.0024 0.031 0.000033
0.0024 0.0312 0.000067
0.0024 0.0314 0.000083
0.0024 0.0316 0.000050
0.0024 0.0318 0.000083
0.0024 0.032 0.000033
0.0024 0.0322 0.000000
0.0024 0.0324 0.000050
0.0024 0.0326 0.000083
0.0024 0.0328 0.000050
0.0024 0.033 0.000083
0.0024 0.0332 0.000067
0.0024 0.0334 0.000033
0.0024 0.0336 0.000033
0.0024 0.0338 0.000033
0.0024 0.034 0.000067
0.0024 0.0342 0.000033
0.0024 0.0344 0.000033
0.0024 0.0346 0.000033
0.0024 0.0348 0.000117
0.0024 0.035 0.000117
0.0024 0.0352 0.000067
0.0024 0.0354 0.000083
0.0024 0.0356 0.000050
0.0024 0.0358 0.000100
0.0024 0.036 0.000050
0.0024 0.0362 0.000317
0.0024 0.0364 0.000167
0.0024 0.0366 0.000117
0.0024 0.0368 0.000133
0.0024 0.037 0.000217
0.0024 0.0372 0.000100
0.0024 0.0374 0.000100
0.0024 0.0376 0.000083
0.0024 0.0378 0.000217
0.0024 0.038 0.000167
0.0024 0.0382 0.000733
0.0024 0.0384 0.000167
0.0024 0.0386 0.000133
0.0024 0.0388 0.000183
0.0024 0.039 0.000567
0.0024 0.0392 0.000167
0.0024 0.0394 0.000133
0.0024 0.0396 0.000050
0.0024 0.0398 0.000133
0.0024 0.04 0.000033
0.0024 0.0402 0.000017
0.0024 0.0404 0.000000
0.0024 0.0406 0.000033
0.0024 0.0408 0.000067
0.0024 0.041 0.000117
0.0024 0.0412 0.000083
0.0024 0.0414 0.000000
0.0024 0.0416 0.000050
0.0024 0.0418 0.000017
0.0024 0.042 0.000017
0.0024 0.0422 0.000000
0.0024 0.0424 0.000017
0.0024 0.0426 0.000083
0.0024 0.0428 0.000117
0.0024 0.043 0.000033
0.0024 0.0432 0.000000
0.0024 0.0434 0.000017
0.0024 0.0436 0.000017
0.0024 0.0438 0.000000
0.0024 0.044 0.000033
0.0024 0.0442 0.000083
0.0024 0.0444 0.000017
0.0024 0.0446 0.000033
0.0024 0.0448 0.000067
0.0024 0.045 0.000133
0.0024 0.0452 0.000083
0.0024 0.0454 0.000017
0.0024 0.0456 0.000100
0.0024 0.0458 0.000050
0.0024 0.046 0.000050
0.0024 0.0462 0.000067
0.0024 0.0464 0.000167
0.0024 0.0466 0.000300
0.0024 0.0468 0.000067
0.0024 0.047 0.000050
0.0024 0.0472 0.000033
0.0024 0.0474 0.000017
0.0024 0.0476 0.000033
0.0024 0.0478 0.000033
0.0024 0.048 0.000150
0.0024 0.0482 0.000067
0.0024 0.0484 0.000083
0.0024 0.0486 0.000100
0.0024 0.0488 0.000133
0.0024 0.049 0.000183
0.0024 0.0492 0.000050
0.0024 0.0494 0.000033
0.0024 0.0496 0.000017
0.0024 0.0498 0.000033
0.0024 0.05 0.000050
0.0024 0.0502 0.000000
0.0024 0.0504 0.000117
0.0024 0.0506 0.000067
0.0024 0.0508 0.000033
0.0024 0.051 0.000050
0.0024 0.0512 0.000067
0.0024 0.0514 0.000050
0.0024 0.0516 0.000000
0.0024 0.0518 0.000033
0.0024 0.052 0.000033
0.0024 0.0522 0.000017
0.0024 0.0524 0.000067
0.0024 0.0526 0.000083
0.0024 0.0528 0.000017
0.0024 0.053 0.000000
0.0024 0.0532 0.000000
0.0024 0.0534 0.000000
0.0024 0.0536 0.000017
0.0024 0.0538 0.000033
0.0024 0.054 0.000033
0.0024 0.0542 0.000033
0.0024 0.0544 0.000017
0.0024 0.0546 0.000017
0.0024 0.0548 0.000017
0.0024 0.055 0.000033
0.0024 0.0552 0.000017
0.0024 0.0554 0.000033
0.0024 0.0556 0.000000
0.0024 0.0558 0.000050
0.0024 0.056 0.000017
0.0024 0.0562 0.000017
0.0024 0.0564 0.000050
0.0024 0.0566 0.000050
0.0024 0.0568 0.000033
0.0024 0.057 0.000017
0.0024 0.0572 0.000033
0.0024 0.0574 0.000033
0.0024 0.0576 0.000033
0.0024 0.0578 0.000117
0.0024 0.058 0.000117
0.0024 0.0582 0.000050
0.0024 0.0584 0.000033
0.0024 0.0586 0.000050
0.0024 0.0588 0.000050
0.0024 0.059 0.000067
0.0024 0.0592 0.000083
0.0024 0.0594 0.000050
0.0024 0.0596 0.000017
0.0024 0.0598 0.000067
0.0024 0.06 0.000017
0.0024 0.0602 0.000017
0.0024 0.0604 0.000017
0.0024 0.0606 0.000017
0.0024 0.0608 0.000067
0.0024 0.061 0.000050
0.0024 0.0612 0.000133
0.0024 0.0614 0.000133
0.0024 0.0616 0.000283
0.0024 0.0618 0.000117
0.0024 0.062 0.000083
0.0024 0.0622 0.000083
0.0024 0.0624 0.000033
0.0024 0.0626 0.000100
0.0024 0.0628 0.000083
0.0024 0.063 0.000267
0.0024 0.0632 0.000850
0.0024 0.0634 0.000233
0.0024 0.0636 0.000033
0.0024 0.0638 0.000033
0.0024 0.064 0.000017
0.0024 0.0642 0.000033
0.0024 0.0644 0.000067
0.0024 0.0646 0.000033
0.0024 0.0648 0.000100
0.0024 0.065 0.000017
0.0024 0.0652 0.000033
0.0024 0.0654 0.000033
0.0024 0.0656 0.000083
0.0024 0.0658 0.000200
0.0024 0.066 0.000083
0.0024 0.0662 0.000017
0.0024 0.0664 0.000167
0.0024 0.0666 0.000100
0.0024 0.0668 0.000067
0.0024 0.067 0.000100
0.0024 0.0672 0.000050
0.0024 0.0674 0.000083
0.0024 0.0676 0.000083
0.0024 0.0678 0.000050
0.0024 0.068 0.000117
0.0024 0.0682 0.000050
0.0024 0.0684 0.000017
0.0024 0.0686 0.000033
0.0024 0.0688 0.000133
0.0024 0.069 0.000600
0.0024 0.0692 0.000083
0.0024 0.0694 0.000033
0.0024 0.0696 0.000067
0.0024 0.0698 0.000100
0.0024 0.07 0.000050
0.0024 0.0702 0.000083
0.0024 0.0704 0.000033
0.0024 0.0706 0.000033
0.0024 0.0708 0.000033
0.0024 0.071 0.000050
0.0024 0.0712 0.000000
0.0024 0.0714 0.000033
0.0024 0.0716 0.000050
0.0024 0.0718 0.000050
0.0024 0.072 0.000117
0.0024 0.0722 0.000133
0.0024 0.0724 0.000117
0.0024 0.0726 0.000133
0.0024 0.0728 0.000183
0.0024 0.073 0.000133
0.0024 0.0732 0.000083
0.0024 0.0734 0.000067
0.0024 0.0736 0.000067
0.0024 0.0738 0.000050
0.0024 0.074 0.000100
0.0024 0.0742 0.000300
0.0024 0.0744 0.000133
0.0024 0.0746 0.000117
0.0024 0.0748 0.000100
0.0024 0.075 0.000117
0.0024 0.0752 0.000017
0.0024 0.0754 0.000033
0.0024 0.0756 0.000017
0.0024 0.0758 0.000050
0.0024 0.076 0.000017
0.0024 0.0762 0.000033
0.0024 0.0764 0.000033
0.0024 0.0766 0.000033
0.0024 0.0768 0.000017
0.0024 0.077 0.000067
0.0024 0.0772 0.000000
0.0024 0.0774 0.000017
0.0024 0.0776 0.000050
0.0024 0.0778 0.000017
0.0024 0.078 0.000017
0.0024 0.0782 0.000017
0.0024 0.0784 0.000000
0.0024 0.0786 0.000000
0.0024 0.0788 0.000083
0.0024 0.079 0.000033
0.0024 0.0792 0.000017
0.0024 0.0794 0.000000
0.0024 0.0796 0.000017
0.0024 0.0798 0.000033
0.0024 0.08 0.000033
0.0024 0.0802 0.000017
0.0024 0.0804 0.000017
0.0024 0.0806 0.000000
0.0024 0.0808 0.000000
0.0024 0.081 0.000067
0.0024 0.0812 0.000150
0.0024 0.0814 0.000050
0.0024 0.0816 0.000000
0.0024 0.0818 0.000017
0.0024 0.082 0.000033
0.0024 0.0822 0.000033
0.0024 0.0824 0.000033
0.0024 0.0826 0.000433
0.0024 0.0828 0.001183
0.0024 0.083 0.000300
0.0024 0.0832 0.000200
0.0024 0.0834 0.000133
0.0024 0.0836 0.000067
0.0024 0.0838 0.000017
0.0024 0.084 0.000017
0.0024 0.0842 0.000083
0.0024 0.0844 0.000083
0.0024 0.0846 0.000150
0.0024 0.0848 0.000133
0.0024 0.085 0.000067
0.0024 0.0852 0.000050
0.0024 0.0854 0.000033
0.0024 0.0856 0.000000
0.0024 0.0858 0.000033
0.0024 0.086 0.000167
0.0024 0.0862 0.000067
0.0024 0.0864 0.000017
0.0024 0.0866 0.000033
0.0024 0.0868 0.000000
0.0024 0.087 0.000000
0.0024 0.0872 0.000050
0.0024 0.0874 0.000000
0.0024 0.0876 0.000000
0.0024 0.0878 0.000017
0.0024 0.088 0.000067
0.0024 0.0882 0.000017
0.0024 0.0884 0.000033
0.0024 0.0886 0.000033
0.0024 0.0888 0.000017
0.0024 0.089 0.000033
0.0024 0.0892 0.000017
0.0024 0.0894 0.000050
0.0024 0.0896 0.000000
0.0024 0.0898 0.000000
0.0024 0.09 0.000017
0.0024 0.0902 0.000017
0.0024 0.0904 0.000017
0.0024 0.0906 0.000017
0.0024 0.0908 0.000017
0.0024 0.091 0.000033
0.0024 0.0912 0.000000
0.0024 0.0914 0.000000
0.0024 0.0916 0.000033
0.0024 0.0918 0.000033
0.0024 0.092 0.000000
0.0024 0.0922 0.000000
0.0024 0.0924 0.000017
0.0024 0.0926 0.000083
0.0024 0.0928 0.000200
0.0024 0.093 0.000000
0.0024 0.0932 0.000067
0.0024 0.0934 0.000017
0.0024 0.0936 0.000033
0.0024 0.0938 0.000033
0.0024 0.094 0.000050
0.0024 0.0942 0.000083
0.0024 0.0944 0.000050
0.0024 0.0946 0.000017
0.0024 0.0948 0.000050
0.0024 0.095 0.000050
0.0024 0.0952 0.000050
0.0024 0.0954 0.000067
0.0024 0.0956 0.000033
0.0024 0.0958 0.000017
0.0024 0.096 0.000033
0.0024 0.0962 0.000017
0.0024 0.0964 0.000100
0.0024 0.0966 0.000050
0.0024 0.0968 0.000067
0.0024 0.097 0.000117
0.0024 0.0972 0.000150
0.0024 0.0974 0.000017
0.0024 0.0976 0.000067
0.0024 0.0978 0.000033
0.0024 0.098 0.000100
0.0024 0.0982 0.000133
0.0024 0.0984 0.000067
0.0024 0.0986 0.000633
0.0024 0.0988 0.000150
0.0024 0.099 0.000083
0.0024 0.0992 0.000050
0.0024 0.0994 0.000050
0.0024 0.0996 0.000033
0.0024 0.0998 0.000050
0.0024 0.1 0.000033
0.0024 0.1002 0.000050
0.0024 0.1004 0.000067
0.0024 0.1006 0.000100
0.0024 0.1008 0.000617
0.0024 0.101 0.000050
0.0024 0.1012 0.000000
0.0024 0.1014 0.000033
0.0024 0.1016 0.000050
0.0024 0.1018 0.000117
0.0024 0.102 0.000117
0.0024 0.1022 0.000117
0.0024 0.1024 0.000083
0.0024 0.1026 0.000033
0.0024 0.1028 0.000033
0.0024 0.103 0.000017
0.0024 0.1032 0.000050
0.0024 0.1034 0.000200
0.0024 0.1036 0.000817
0.0024 0.1038 0.000117
0.0024 0.104 0.000017
0.0024 0.1042 0.000017
0.0024 0.1044 0.000067
0.0024 0.1046 0.000017
0.0024 0.1048 0.000050
0.0024 0.105 0.000150
0.0024 0.1052 0.000233
0.0024 0.1054 0.000133
0.0024 0.1056 0.000050
0.0024 0.1058 0.000050
0.0024 0.106 0.000033
0.0024 0.1062 0.000033
0.0024 0.1064 0.000033
0.0024 0.1066 0.000083
0.0024 0.1068 0.000100
0.0024 0.107 0.000133
0.0024 0.1072 0.000050
0.0024 0.1074 0.000033
0.0024 0.1076 0.000067
0.0024 0.1078 0.000067
0.0024 0.108 0.000050
0.0024 0.1082 0.000117
0.0024 0.1084 0.000067
0.0024 0.1086 0.000083
0.0024 0.1088 0.000083
0.0024 0.109 0.000067
0.0024 0.1092 0.000033
0.0024 0.1094 0.000150
0.0024 0.1096 0.000200
0.0024 0.1098 0.000067
0.0024 0.11 0.000050
0.0024 0.1102 0.000100
0.0024 0.1104 0.000033
0.0024 0.1106 0.000050
0.0024 0.1108 0.000083
0.0024 0.111 0.000050
0.0024 0.1112 0.000067
0.0024 0.1114 0.000100
0.0024 0.1116 0.000050
0.0024 0.1118 0.000067
0.0024 0.112 0.000083
0.0024 0.1122 0.000117
0.0024 0.1124 0.000067
0.0024 0.1126 0.000083
0.0024 0.1128 0.000117
0.0024 0.113 0.000067
0.0024 0.1132 0.000017
0.0024 0.1134 0.000033
0.0024 0.1136 0.000017
0.0024 0.1138 0.000000
0.0024 0.114 0.000017
0.0024 0.1142 0.000033
0.0024 0.1144 0.000033
0.0024 0.1146 0.000067
0.0024 0.1148 0.000017
0.0024 0.115 0.000033
0.0024 0.1152 0.000000
0.0024 0.1154 0.000000
0.0024 0.1156 0.000050
0.0024 0.1158 0.000033
0.0024 0.116 0.000050
0.0024 0.1162 0.000050
0.0024 0.1164 0.000000
0.0024 0.1166 0.000050
0.0024 0.1168 0.000000
0.0024 0.117 0.000033
0.0024 0.1172 0.000000
0.0024 0.1174 0.000017
0.0024 0.1176 0.000017
0.0024 0.1178 0.000017
0.0024 0.118 0.000050
0.0024 0.1182 0.000150
0.0024 0.1184 0.000117
0.0024 0.1186 0.000150
0.0024 0.1188 0.000767
0.0024 0.119 0.000083
0.0024 0.1192 0.000050
0.0024 0.1194 0.000100
0.0024 0.1196 0.000117
0.0024 0.1198 0.000217
0.0024 0.12 0.000350
0.0024 0.1202 0.000050
0.0024 0.1204 0.000117
0.0024 0.1206 0.000250
0.0024 0.1208 0.000117
0.0024 0.121 0.000100
0.0024 0.1212 0.000100
0.0024 0.1214 0.000033
0.0024 0.1216 0.000017
0.0024 0.1218 0.000000
0.0024 0.122 0.000033
0.0024 0.1222 0.000017
0.0024 0.1224 0.000067
0.0024 0.1226 0.000017
0.0024 0.1228 0.000000
0.0024 0.123 0.000000
0.0024 0.1232 0.000050
0.0024 0.1234 0.000033
0.0024 0.1236 0.000017
0.0024 0.1238 0.000117
0.0024 0.124 0.000067
0.0024 0.1242 0.000067
0.0024 0.1244 0.000033
0.0024 0.1246 0.000050
0.0024 0.1248 0.000033
0.0024 0.125 0.000117
0.0024 0.1252 0.000067
0.0024 0.1254 0.000083
0.0024 0.1256 0.000033
0.0024 0.1258 0.000067
0.0024 0.126 0.000083
0.0024 0.1262 0.000083
0.0024 0.1264 0.000067
0.0024 0.1266 0.000050
0.0024 0.1268 0.000083
0.0024 0.127 0.000083
0.0024 0.1272 0.000617
0.0024 0.1274 0.000233
0.0024 0.1276 0.000167
0.0024 0.1278 0.000117
0.0024 0.128 0.000033
0.0024 0.1282 0.000017
0.0024 0.1284 0.000017
0.0024 0.1286 0.000017
0.0024 0.1288 0.000067
0.0024 0.129 0.000033
0.0024 0.1292 0.000100
0.0024 0.1294 0.000183
0.0024 0.1296 0.000650
0.0024 0.1298 0.000217
0.0024 0.13 0.000133
0.0024 0.1302 0.000050
0.0024 0.1304 0.000050
0.0024 0.1306 0.000150
0.0024 0.1308 0.000083
0.0024 0.131 0.000167
0.0024 0.1312 0.000800
0.0024 0.1314 0.000133
0.0024 0.1316 0.000033
0.0024 0.1318 0.000067
0.0024 0.132 0.000083
0.0024 0.1322 0.000133
0.0024 0.1324 0.000167
0.0024 0.1326 0.000400
0.0024 0.1328 0.000150
0.0024 0.133 0.000067
0.0024 0.1332 0.000083
0.0024 0.1334 0.000083
0.0024 0.1336 0.000083
0.0024 0.1338 0.000067
0.0024 0.134 0.000117
0.0024 0.1342 0.000067
0.0024 0.1344 0.000067
0.0024 0.1346 0.000017
0.0024 0.1348 0.000100
0.0024 0.135 0.000050
0.0024 0.1352 0.000017
0.0024 0.1354 0.000050
0.0024 0.1356 0.000050
0.0024 0.1358 0.000033
0.0024 0.136 0.000033
0.0024 0.1362 0.000117
0.0024 0.1364 0.000067
0.0024 0.1366 0.000050
0.0024 0.1368 0.000083
0.0024 0.137 0.000067
0.0024 0.1372 0.000067
0.0024 0.1374 0.000033
0.0024 0.1376 0.000050
0.0024 0.1378 0.000100
0.0024 0.138 0.000100
0.0024 0.1382 0.000150
0.0024 0.1384 0.000017
0.0024 0.1386 0.000100
0.0024 0.1388 0.000133
0.0024 0.139 0.000117
0.0024 0.1392 0.000117
0.0024 0.1394 0.000317
0.0024 0.1396 0.001183
0.0024 0.1398 0.000083
0.0024 0.14 0.000067
0.0024 0.1402 0.000033
0.0024 0.1404 0.000033
0.0024 0.1406 0.000133
0.0024 0.1408 0.000100
0.0024 0.141 0.000117
0.0024 0.1412 0.000050
0.0024 0.1414 0.000033
0.0024 0.1416 0.000050
0.0024 0.1418 0.000017
0.0024 0.142 0.000017
0.0024 0.1422 0.000083
0.0024 0.1424 0.000050
0.0024 0.1426 0.000133
0.0024 0.1428 0.000117
0.0024 0.143 0.000100
0.0024 0.1432 0.000033
0.0024 0.1434 0.000017
0.0024 0.1436 0.000067
0.0024 0.1438 0.000067
0.0024 0.144 0.000167
0.0024 0.1442 0.000050
0.0024 0.1444 0.000167
0.0024 0.1446 0.000150
0.0024 0.1448 0.000150
0.0024 0.145 0.000017
0.0024 0.1452 0.000050
0.0024 0.1454 0.000000
0.0024 0.1456 0.000067
0.0024 0.1458 0.000050
0.0024 0.146 0.000033
0.0024 0.1462 0.000067
0.0024 0.1464 0.000000
0.0024 0.1466 0.000050
0.0024 0.1468 0.000033
0.0024 0.147 0.000033
0.0024 0.1472 0.000033
0.0024 0.1474 0.000033
0.0024 0.1476 0.000033
0.0024 0.1478 0.000067
0.0024 0.148 0.000067
0.0024 0.1482 0.000067
0.0024 0.1484 0.000233
0.0024 0.1486 0.000017
0.0024 0.1488 0.000117
0.0024 0.149 0.000100
0.0024 0.1492 0.000100
0.0024 0.1494 0.000033
0.0024 0.1496 0.000050
0.0024 0.1498 0.000067
0.0026 0 0.003883
0.0026 0.0002 0.004883
0.0026 0.0004 0.006233
0.0026 0.0006 0.006933
0.0026 0.0008 0.007983
0.0026 0.001 0.009850
0.0026 0.0012 0.008000
0.0026 0.0014 0.011817
0.0026 0.0016 0.014800
0.0026 0.0018 0.023283
0.0026 0.002 0.034950
0.0026 0.0022 0.074467
0.0026 0.0024 0.326383
0.0026 0.0026 0.000000
0.0026 0.0028 0.332633
0.0026 0.003 0.076750
0.0026 0.0032 0.034333
0.0026 0.0034 0.027917
0.0026 0.0036 0.017083
0.0026 0.0038 0.010633
0.0026 0.004 0.005783
0.0026 0.0042 0.008833
0.0026 0.0044 0.007967
0.0026 0.0046 0.003867
0.0026 0.0048 0.003367
0.0026 0.005 0.003383
0.0026 0.0052 0.002650
0.0026 0.0054 0.003033
0.0026 0.0056 0.002533
0.0026 0.0058 0.003283
0.0026 0.006 0.002600
0.0026 0.0062 0.004567
0.0026 0.0064 0.001500
0.0026 0.0066 0.001317
0.0026 0.0068 0.002083
0.0026 0.007 0.001800
0.0026 0.0072 0.001883
0.0026 0.0074 0.001567
0.0026 0.0076 0.001767
0.0026 0.0078 0.000767
0.0026 0.008 0.000850
0.0026 0.0082 0.000867
0.0026 0.0084 0.001700
0.0026 0.0086 0.002167
0.0026 0.0088 0.000817
0.0026 0.009 0.001050
0.0026 0.0092 0.002667
0.0026 0.0094 0.000700
0.0026 0.0096 0.000483
0.0026 0.0098 0.000467
0.0026 0.01 0.000517
0.0026 0.0102 0.000617
0.0026 0.0104 0.000633
0.0026 0.0106 0.000817
0.0026 0.0108 0.001983
0.0026 0.011 0.000550
0.0026 0.0112 0.000317
0.0026 0.0114 0.000217
0.0026 0.0116 0.000300
0.0026 0.0118 0.000633
0.0026 0.012 0.000767
0.0026 0.0122 0.000467
0.0026 0.0124 0.000617
0.0026 0.0126 0.000450
0.0026 0.0128 0.000267
0.0026 0.013 0.000417
0.0026 0.0132 0.000667
0.0026 0.0134 0.000133
0.0026 0.0136 0.000267
0.0026 0.0138 0.000250
0.0026 0.014 0.000100
0.0026 0.0142 0.000250
0.0026 0.0144 0.000417
0.0026 0.0146 0.000433
0.0026 0.0148 0.000650
0.0026 0.015 0.000250
0.0026 0.0152 0.000400
0.0026 0.0154 0.000183
0.0026 0.0156 0.000783
0.0026 0.0158 0.000383
0.0026 0.016 0.000167
0.0026 0.0162 0.000100
0.0026 0.0164 0.000050
0.0026 0.0166 0.000117
0.0026 0.0168 0.000167
0.0026 0.017 0.000200
0.0026 0.0172 0.000167
0.0026 0.0174 0.000167
0.0026 0.0176 0.000267
0.0026 0.0178 0.000200
0.0026 0.018 0.000183
0.0026 0.0182 0.000150
0.0026 0.0184 0.000117
0.0026 0.0186 0.000117
0.0026 0.0188 0.000083
0.0026 0.019 0.000033
0.0026 0.0192 0.000133
0.0026 0.0194 0.000433
0.0026 0.0196 0.000117
0.0026 0.0198 0.000100
0.0026 0.02 0.000067
0.0026 0.0202 0.000050
0.0026 0.0204 0.000033
0.0026 0.0206 0.000033
0.0026 0.0208 0.000100
0.0026 0.021 0.000083
0.0026 0.0212 0.000067
0.0026 0.0214 0.000133
0.0026 0.0216 0.000117
0.0026 0.0218 0.000150
0.0026 0.022 0.000100
0.0026 0.0222 0.000117
0.0026 0.0224 0.000150
0.0026 0.0226 0.000133
0.0026 0.0228 0.000100
0.0026 0.023 0.000083
0.0026 0.0232 0.000033
0.0026 0.0234 0.000050
0.0026 0.0236 0.000650
0.0026 0.0238 0.000200
0.0026 0.024 0.000117
0.0026 0.0242 0.000133
0.0026 0.0244 0.000033
0.0026 0.0246 0.000067
0.0026 0.0248 0.000067
0.0026 0.025 0.000050
0.0026 0.0252 0.000033
0.0026 0.0254 0.000067
0.0026 0.0256 0.000267
0.0026 0.0258 0.000133
0.0026 0.026 0.000067
0.0026 0.0262 0.000083
0.0026 0.0264 0.000033
0.0026 0.0266 0.000050
0.0026 0.0268 0.000033
0.0026 0.027 0.000017
0.0026 0.0272 0.000000
0.0026 0.0274 0.000017
0.0026 0.0276 0.000167
0.0026 0.0278 0.000167
0.0026 0.028 0.000100
0.0026 0.0282 0.000150
0.0026 0.0284 0.000033
0.0026 0.0286 0.000033
0.0026 0.0288 0.000067
0.0026 0.029 0.000033
0.0026 0.0292 0.000050
0.0026 0.0294 0.000033
0.0026 0.0296 0.000200
0.0026 0.0298 0.000950
0.0026 0.03 0.000233
0.0026 0.0302 0.000083
0.0026 0.0304 0.000067
0.0026 0.0306 0.000050
0.0026 0.0308 0.000150
0.0026 0.031 0.000200
0.0026 0.0312 0.000050
0.0026 0.0314 0.000033
0.0026 0.0316 0.000017
0.0026 0.0318 0.000083
0.0026 0.032 0.000033
0.0026 0.0322 0.000050
0.0026 0.0324 0.000083
0.0026 0.0326 0.000050
0.0026 0.0328 0.000100
0.0026 0.033 0.000100
0.0026 0.0332 0.000050
0.0026 0.0334 0.000050
0.0026 0.0336 0.000033
0.0026 0.0338 0.000050
0.0026 0.034 0.000050
0.0026 0.0342 0.000083
0.0026 0.0344 0.000083
0.0026 0.0346 0.000117
0.0026 0.0348 0.000033
0.0026 0.035 0.000117
0.0026 0.0352 0.000133
0.0026 0.0354 0.000050
0.0026 0.0356 0.000017
0.0026 0.0358 0.000050
0.0026 0.036 0.000050
0.0026 0.0362 0.000067
0.0026 0.0364 0.000017
0.0026 0.0366 0.000083
0.0026 0.0368 0.000200
0.0026 0.037 0.000633
0.0026 0.0372 0.000267
0.0026 0.0374 0.000200
0.0026 0.0376 0.000417
0.0026 0.0378 0.002033
0.0026 0.038 0.000500
0.0026 0.0382 0.000167
0.0026 0.0384 0.000100
0.0026 0.0386 0.000033
0.0026 0.0388 0.000100
0.0026 0.039 0.000183
0.0026 0.0392 0.000217
0.0026 0.0394 0.000167
0.0026 0.0396 0.000067
0.0026 0.0398 0.000050
0.0026 0.04 0.000050
0.0026 0.0402 0.000050
0.0026 0.0404 0.000017
0.0026 0.0406 0.000050
0.0026 0.0408 0.000017
0.0026 0.041 0.000000
0.0026 0.0412 0.000033
0.0026 0.0414 0.000000
0.0026 0.0416 0.000017
0.0026 0.0418 0.000017
0.0026 0.042 0.000017
0.0026 0.0422 0.000033
0.0026 0.0424 0.000033
0.0026 0.0426 0.000050
0.0026 0.0428 0.000050
0.0026 0.043 0.000100
0.0026 0.0432 0.000117
0.0026 0.0434 0.000050
0.0026 0.0436 0.000050
0.0026 0.0438 0.000033
0.0026 0.044 0.000017
0.0026 0.0442 0.000067
0.0026 0.0444 0.000017
0.0026 0.0446 0.000033
0.0026 0.0448 0.000083
0.0026 0.045 0.000433
0.0026 0.0452 0.000033
0.0026 0.0454 0.000100
0.0026 0.0456 0.000000
0.0026 0.0458 0.000033
0.0026 0.046 0.000033
0.0026 0.0462 0.000100
0.0026 0.0464 0.000133
0.0026 0.0466 0.000133
0.0026 0.0468 0.000033
0.0026 0.047 0.000050
0.0026 0.0472 0.000050
0.0026 0.0474 0.000033
0.0026 0.0476 0.000033
0.0026 0.0478 0.000067
0.0026 0.048 0.000133
0.0026 0.0482 0.000117
0.0026 0.0484 0.000150
0.0026 0.0486 0.000083
0.0026 0.0488 0.000150
0.0026 0.049 0.000183
0.0026 0.0492 0.000033
0.0026 0.0494 0.000017
0.0026 0.0496 0.000000
0.0026 0.0498 0.000067
0.0026 0.05 0.000100
0.0026 0.0502 0.000017
0.0026 0.0504 0.000033
0.0026 0.0506 0.000050
0.0026 0.0508 0.000017
0.0026 0.051 0.000033
0.0026 0.0512 0.000017
0.0026 0.0514 0.000067
0.0026 0.0516 0.000067
0.0026 0.0518 0.000017
0.0026 0.052 0.000067
0.0026 0.0522 0.000033
0.0026 0.0524 0.000033
0.0026 0.0526 0.000000
0.0026 0.0528 0.000033
0.0026 0.053 0.000033
0.0026 0.0532 0.000017
0.0026 0.0534 0.000017
0.0026 0.0536 0.000017
0.0026 0.0538 0.000000
0.0026 0.054 0.000033
0.0026 0.0542 0.000033
0.0026 0.0544 0.000050
0.0026 0.0546 0.000017
0.0026 0.0548 0.000050
0.0026 0.055 0.000033
0.0026 0.0552 0.000033
0.0026 0.0554 0.000017
0.0026 0.0556 0.000000
0.0026 0.0558 0.000033
0.0026 0.056 0.000050
0.0026 0.0562 0.000050
0.0026 0.0564 0.000067
0.0026 0.0566 0.000033
0.0026 0.0568 0.000050
0.0026 0.057 0.000067
0.0026 0.0572 0.000017
0.0026 0.0574 0.000100
0.0026 0.0576 0.000000
0.0026 0.0578 0.000033
0.0026 0.058 0.000033
0.0026 0.0582 0.000017
0.0026 0.0584 0.000067
0.0026 0.0586 0.000017
0.0026 0.0588 0.000033
0.0026 0.059 0.000033
0.0026 0.0592 0.000067
0.0026 0.0594 0.000200
0.0026 0.0596 0.000117
0.0026 0.0598 0.000000
0.0026 0.06 0.000050
0.0026 0.0602 0.000083
0.0026 0.0604 0.000067
0.0026 0.0606 0.000050
0.0026 0.0608 0.000017
0.0026 0.061 0.000117
0.0026 0.0612 0.000083
0.0026 0.0614 0.000083
0.0026 0.0616 0.000183
0.0026 0.0618 0.000033
0.0026 0.062 0.000067
0.0026 0.0622 0.000017
0.0026 0.0624 0.000100
0.0026 0.0626 0.000400
0.0026 0.0628 0.000033
0.0026 0.063 0.000217
0.0026 0.0632 0.000133
0.0026 0.0634 0.000217
0.0026 0.0636 0.000083
0.0026 0.0638 0.000067
0.0026 0.064 0.000017
0.0026 0.0642 0.000050
0.0026 0.0644 0.000083
0.0026 0.0646 0.000050
0.0026 0.0648 0.000083
0.0026 0.065 0.000033
0.0026 0.0652 0.000000
0.0026 0.0654 0.000067
0.0026 0.0656 0.000117
0.0026 0.0658 0.000100
0.0026 0.066 0.000033
0.0026 0.0662 0.000000
0.0026 0.0664 0.000067
0.0026 0.0666 0.000033
0.0026 0.0668 0.000050
0.0026 0.067 0.000083
0.0026 0.0672 0.000033
0.0026 0.0674 0.000083
0.0026 0.0676 0.000083
0.0026 0.0678 0.000067
0.0026 0.068 0.000067
0.0026 0.0682 0.000083
0.0026 0.0684 0.000033
0.0026 0.0686 0.000033
0.0026 0.0688 0.000050
0.0026 0.069 0.000067
0.0026 0.0692 0.000050
0.0026 0.0694 0.000050
0.0026 0.0696 0.000067
0.0026 0.0698 0.000050
0.0026 0.07 0.000000
0.0026 0.0702 0.000050
0.0026 0.0704 0.000050
0.0026 0.0706 0.000033
0.0026 0.0708 0.000033
0.0026 0.071 0.000033
0.0026 0.0712 0.000033
0.0026 0.0714 0.000000
0.0026 0.0716 0.000017
0.0026 0.0718 0.000000
0.0026 0.072 0.000067
0.0026 0.0722 0.000267
0.0026 0.0724 0.000100
0.0026 0.0726 0.000100
0.0026 0.0728 0.000067
0.0026 0.073 0.000117
0.0026 0.0732 0.000067
0.0026 0.0734 0.000050
0.0026 0.0736 0.000033
0.0026 0.0738 0.000000
0.0026 0.074 0.000000
0.0026 0.0742 0.000067
0.0026 0.0744 0.000033
0.0026 0.0746 0.000033
0.0026 0.0748 0.000100
0.0026 0.075 0.000017
0.0026 0.0752 0.000033
0.0026 0.0754 0.000017
0.0026 0.0756 0.000033
0.0026 0.0758 0.000033
0.0026 0.076 0.000033
0.0026 0.0762 0.000050
0.0026 0.0764 0.000083
0.0026 0.0766 0.000000
0.0026 0.0768 0.000050
0.0026 0.077 0.000033
0.0026 0.0772 0.000067
0.0026 0.0774 0.000067
0.0026 0.0776 0.000067
0.0026 0.0778 0.000067
0.0026 0.078 0.000050
0.0026 0.0782 0.000050
0.0026 0.0784 0.000033
0.0026 0.0786 0.000100
0.0026 0.0788 0.000033
0.0026 0.079 0.000017
0.0026 0.0792 0.000067
0.0026 0.0794 0.000017
0.0026 0.0796 0.000017
0.0026 0.0798 0.000017
0.0026 0.08 0.000067
0.0026 0.0802 0.000017
0.0026 0.0804 0.000033
0.0026 0.0806 0.000050
0.0026 0.0808 0.000017
0.0026 0.081 0.000050
0.0026 0.0812 0.000033
0.0026 0.0814 0.000033
0.0026 0.0816 0.000117
0.0026 0.0818 0.000050
0.0026 0.082 0.000017
0.0026 0.0822 0.000033
0.0026 0.0824 0.000050
0.0026 0.0826 0.000200
0.0026 0.0828 0.000200
0.0026 0.083 0.000083
0.0026 0.0832 0.000100
0.0026 0.0834 0.000050
0.0026 0.0836 0.000067
0.0026 0.0838 0.000117
0.0026 0.084 0.000017
0.0026 0.0842 0.000067
0.0026 0.0844 0.000100
0.0026 0.0846 0.000067
0.0026 0.0848 0.000067
0.0026 0.085 0.000033
0.0026 0.0852 0.000033
0.0026 0.0854 0.000050
0.0026 0.0856 0.000033
0.0026 0.0858 0.000017
0.0026 0.086 0.000133
0.0026 0.0862 0.000083
0.0026 0.0864 0.000083
0.0026 0.0866 0.000017
0.0026 0.0868 0.000033
0.0026 0.087 0.000000
0.0026 0.0872 0.000017
0.0026 0.0874 0.000000
0.0026 0.0876 0.000033
0.0026 0.0878 0.000017
0.0026 0.088 0.000033
0.0026 0.0882 0.000067
0.0026 0.0884 0.000050
0.0026 0.0886 0.000017
0.0026 0.0888 0.000000
0.0026 0.089 0.000033
0.0026 0.0892 0.000050
0.0026 0.0894 0.000017
0.0026 0.0896 0.000067
0.0026 0.0898 0.000033
0.0026 0.09 0.000000
0.0026 0.0902 0.000017
0.0026 0.0904 0.000000
0.0026 0.0906 0.000050
0.0026 0.0908 0.000067
0.0026 0.091 0.000017
0.0026 0.0912 0.000017
0.0026 0.0914 0.000000
0.0026 0.0916 0.000017
0.0026 0.0918 0.000000
0.0026 0.092 0.000000
0.0026 0.0922 0.000017
0.0026 0.0924 0.000017
0.0026 0.0926 0.000100
0.0026 0.0928 0.000833
0.0026 0.093 0.000117
0.0026 0.0932 0.000100
0.0026 0.0934 0.000117
0.0026 0.0936 0.000017
0.0026 0.0938 0.000000
0.0026 0.094 0.000050
0.0026 0.0942 0.000017
0.0026 0.0944 0.000083
0.0026 0.0946 0.000000
0.0026 0.0948 0.000017
0.0026 0.095 0.000017
0.0026 0.0952 0.000050
0.0026 0.0954 0.000033
0.0026 0.0956 0.000083
0.0026 0.0958 0.000067
0.0026 0.096 0.000067
0.0026 0.0962 0.000050
0.0026 0.0964 0.000067
0.0026 0.0966 0.000100
0.0026 0.0968 0.000050
0.0026 0.097 0.000083
0.0026 0.0972 0.000133
0.0026 0.0974 0.000133
0.0026 0.0976 0.000067
0.0026 0.0978 0.000117
0.0026 0.098 0.000267
0.0026 0.0982 0.000383
0.0026 0.0984 0.000083
0.0026 0.0986 0.000100
0.0026 0.0988 0.000050
0.0026 0.099 0.000100
0.0026 0.0992 0.000100
0.0026 0.0994 0.000083
0.0026 0.0996 0.000083
0.0026 0.0998 0.000033
0.0026 0.1 0.000017
0.0026 0.1002 0.000050
0.0026 0.1004 0.000083
0.0026 0.1006 0.000017
0.0026 0.1008 0.000167
0.0026 0.101 0.000000
0.0026 0.1012 0.000000
0.0026 0.1014 0.000033
0.0026 0.1016 0.000050
0.0026 0.1018 0.000117
0.0026 0.102 0.000133
0.0026 0.1022 0.000083
0.0026 0.1024 0.000083
0.0026 0.1026 0.000000
0.0026 0.1028 0.000000
0.0026 0.103 0.000017
0.0026 0.1032 0.000067
0.0026 0.1034 0.000067
0.0026 0.1036 0.000133
0.0026 0.1038 0.000033
0.0026 0.104 0.000050
0.0026 0.1042 0.000067
0.0026 0.1044 0.000033
0.0026 0.1046 0.000017
0.0026 0.1048 0.000067
0.0026 0.105 0.000217
0.0026 0.1052 0.000933
0.0026 0.1054 0.000217
0.0026 0.1056 0.000083
0.0026 0.1058 0.000083
0.0026 0.106 0.000050
0.0026 0.1062 0.000033
0.0026 0.1064 0.000017
0.0026 0.1066 0.000033
0.0026 0.1068 0.000083
0.0026 0.107 0.000017
0.0026 0.1072 0.000017
0.0026 0.1074 0.000050
0.0026 0.1076 0.000050
0.0026 0.1078 0.000083
0.0026 0.108 0.000050
0.0026 0.1082 0.000050
0.0026 0.1084 0.000083
0.0026 0.1086 0.000033
0.0026 0.1088 0.000050
0.0026 0.109 0.000050
0.0026 0.1092 0.000150
0.0026 0.1094 0.000100
0.0026 0.1096 0.000100
0.0026 0.1098 0.000067
0.0026 0.11 0.000083
0.0026 0.1102 0.000050
0.0026 0.1104 0.000017
0.0026 0.1106 0.000067
0.0026 0.1108 0.000050
0.0026 0.111 0.000017
0.0026 0.1112 0.000050
0.0026 0.1114 0.000017
0.0026 0.1116 0.000033
0.0026 0.1118 0.000000
0.0026 0.112 0.000067
0.0026 0.1122 0.000067
0.0026 0.1124 0.000083
0.0026 0.1126 0.000150
0.0026 0.1128 0.000350
0.0026 0.113 0.000067
0.0026 0.1132 0.000000
0.0026 0.1134 0.000000
0.0026 0.1136 0.000033
0.0026 0.1138 0.000050
0.0026 0.114 0.000017
0.0026 0.1142 0.000033
0.0026 0.1144 0.000017
0.0026 0.1146 0.000033
0.0026 0.1148 0.000033
0.0026 0.115 0.000033
0.0026 0.1152 0.000017
0.0026 0.1154 0.000000
0.0026 0.1156 0.000000
0.0026 0.1158 0.000017
0.0026 0.116 0.000017
0.0026 0.1162 0.000050
0.0026 0.1164 0.000033
0.0026 0.1166 0.000017
0.0026 0.1168 0.000017
0.0026 0.117 0.000017
0.0026 0.1172 0.000033
0.0026 0.1174 0.000017
0.0026 0.1176 0.000017
0.0026 0.1178 0.000083
0.0026 0.118 0.000067
0.0026 0.1182 0.000133
0.0026 0.1184 0.000050
0.0026 0.1186 0.000083
0.0026 0.1188 0.000167
0.0026 0.119 0.000067
0.0026 0.1192 0.000050
0.0026 0.1194 0.000067
0.0026 0.1196 0.000067
0.0026 0.1198 0.000133
0.0026 0.12 0.000050
0.0026 0.1202 0.000017
0.0026 0.1204 0.000117
0.0026 0.1206 0.000067
0.0026 0.1208 0.000117
0.0026 0.121 0.000067
0.0026 0.1212 0.000050
0.0026 0.1214 0.000033
0.0026 0.1216 0.000033
0.0026 0.1218 0.000033
0.0026 0.122 0.000017
0.0026 0.1222 0.000017
0.0026 0.1224 0.000083
0.0026 0.1226 0.000033
0.0026 0.1228 0.000083
0.0026 0.123 0.000033
0.0026 0.1232 0.000033
0.0026 0.1234 0.000083
0.0026 0.1236 0.000033
0.0026 0.1238 0.000033
0.0026 0.124 0.000033
0.0026 0.1242 0.000083
0.0026 0.1244 0.000083
0.0026 0.1246 0.000050
0.0026 0.1248 0.000033
0.0026 0.125 0.000050
0.0026 0.1252 0.000050
0.0026 0.1254 0.000100
0.0026 0.1256 0.000067
0.0026 0.1258 0.000033
0.0026 0.126 0.000033
0.0026 0.1262 0.000033
0.0026 0.1264 0.000067
0.0026 0.1266 0.000033
0.0026 0.1268 0.000067
0.0026 0.127 0.000133
0.0026 0.1272 0.000083
0.0026 0.1274 0.000083
0.0026 0.1276 0.000150
0.0026 0.1278 0.000100
0.0026 0.128 0.000033
0.0026 0.1282 0.000033
0.0026 0.1284 0.000117
0.0026 0.1286 0.000017
0.0026 0.1288 0.000050
0.0026 0.129 0.000100
0.0026 0.1292 0.000067
0.0026 0.1294 0.000117
0.0026 0.1296 0.000100
0.0026 0.1298 0.000050
0.0026 0.13 0.000033
0.0026 0.1302 0.000000
0.0026 0.1304 0.000033
0.0026 0.1306 0.000083
0.0026 0.1308 0.000033
0.0026 0.131 0.000100
0.0026 0.1312 0.000167
0.0026 0.1314 0.000067
0.0026 0.1316 0.000033
0.0026 0.1318 0.000083
0.0026 0.132 0.000167
0.0026 0.1322 0.000083
0.0026 0.1324 0.000333
0.0026 0.1326 0.000317
0.0026 0.1328 0.000450
0.0026 0.133 0.000117
0.0026 0.1332 0.000083
0.0026 0.1334 0.000100
0.0026 0.1336 0.000050
0.0026 0.1338 0.000017
0.0026 0.134 0.000017
0.0026 0.1342 0.000050
0.0026 0.1344 0.000017
0.0026 0.1346 0.000100
0.0026 0.1348 0.000100
0.0026 0.135 0.000067
0.0026 0.1352 0.000050
0.0026 0.1354 0.000033
0.0026 0.1356 0.000067
0.0026 0.1358 0.000083
0.0026 0.136 0.000067
0.0026 0.1362 0.000250
0.0026 0.1364 0.000150
0.0026 0.1366 0.000033
0.0026 0.1368 0.000133
0.0026 0.137 0.000083
0.0026 0.1372 0.000067
0.0026 0.1374 0.000067
0.0026 0.1376 0.000117
0.0026 0.1378 0.000067
0.0026 0.138 0.000033
0.0026 0.1382 0.000067
0.0026 0.1384 0.000067
0.0026 0.1386 0.000117
0.0026 0.1388 0.000017
0.0026 0.139 0.000017
0.0026 0.1392 0.000067
0.0026 0.1394 0.000117
0.0026 0.1396 0.000083
0.0026 0.1398 0.000050
0.0026 0.14 0.000033
0.0026 0.1402 0.000050
0.0026 0.1404 0.000050
0.0026 0.1406 0.000067
0.0026 0.1408 0.000083
0.0026 0.141 0.000033
0.0026 0.1412 0.000083
0.0026 0.1414 0.000033
0.0026 0.1416 0.000067
0.0026 0.1418 0.000083
0.0026 0.142 0.000050
0.0026 0.1422 0.000033
0.0026 0.1424 0.000017
0.0026 0.1426 0.000083
0.0026 0.1428 0.000050
0.0026 0.143 0.000083
0.0026 0.1432 0.000067
0.0026 0.1434 0.000017
0.0026 0.1436 0.000067
0.0026 0.1438 0.000133
0.0026 0.144 0.000033
0.0026 0.1442 0.000083
0.0026 0.1444 0.000033
0.0026 0.1446 0.000083
0.0026 0.1448 0.000050
0.0026 0.145 0.000100
0.0026 0.1452 0.000083
0.0026 0.1454 0.000033
0.0026 0.1456 0.000050
0.0026 0.1458 0.000083
0.0026 0.146 0.000033
0.0026 0.1462 0.000033
0.0026 0.1464 0.000033
0.0026 0.1466 0.000083
0.0026 0.1468 0.000050
0.0026 0.147 0.000017
0.0026 0.1472 0.000050
0.0026 0.1474 0.000050
0.0026 0.1476 0.000017
0.0026 0.1478 0.000017
0.0026 0.148 0.000033
0.0026 0.1482 0.000100
0.0026 0.1484 0.000033
0.0026 0.1486 0.000133
0.0026 0.1488 0.000067
0.0026 0.149 0.000067
0.0026 0.1492 0.000050
0.0026 0.1494 0.000067
0.0026 0.1496 0.000033
0.0026 0.1498 0.000067
0.0028 0 0.005633
0.0028 0.0002 0.004900
0.0028 0.0004 0.006267
0.0028 0.0006 0.003167
0.0028 0.0008 0.005883
0.0028 0.001 0.007783
0.0028 0.0012 0.007250
0.0028 0.0014 0.013433
0.0028 0.0016 0.013850
0.0028 0.0018 0.020733
0.0028 0.002 0.019917
0.0028 0.0022 0.031200
0.0028 0.0024 0.066750
0.0028 0.0026 0.332633
0.0028 0.0028 0.000000
0.0028 0.003 0.329950
0.0028 0.0032 0.067133
0.0028 0.0034 0.030883
0.0028 0.0036 0.019917
0.0028 0.0038 0.010117
0.0028 0.004 0.007633
0.0028 0.0042 0.010767
0.0028 0.0044 0.010633
0.0028 0.0046 0.007133
0.0028 0.0048 0.006217
0.0028 0.005 0.004867
0.0028 0.0052 0.004183
0.0028 0.0054 0.003083
0.0028 0.0056 0.005950
0.0028 0.0058 0.003050
0.0028 0.006 0.004217
0.0028 0.0062 0.002983
0.0028 0.0064 0.001367
0.0028 0.0066 0.001283
0.0028 0.0068 0.002533
0.0028 0.007 0.001317
0.0028 0.0072 0.001067
0.0028 0.0074 0.001200
0.0028 0.0076 0.002350
0.0028 0.0078 0.000600
0.0028 0.008 0.000650
0.0028 0.0082 0.000583
0.0028 0.0084 0.000667
0.0028 0.0086 0.000467
0.0028 0.0088 0.000500
0.0028 0.009 0.001633
0.0028 0.0092 0.001250
0.0028 0.0094 0.000733
0.0028 0.0096 0.000517
0.0028 0.0098 0.000667
0.0028 0.01 0.001467
0.0028 0.0102 0.002350
0.0028 0.0104 0.000767
0.0028 0.0106 0.000850
0.0028 0.0108 0.001683
0.0028 0.011 0.000283
0.0028 0.0112 0.000250
0.0028 0.0114 0.000300
0.0028 0.0116 0.000317
0.0028 0.0118 0.000400
0.0028 0.012 0.001050
0.0028 0.0122 0.000400
0.0028 0.0124 0.001317
0.0028 0.0126 0.000500
0.0028 0.0128 0.000500
0.0028 0.013 0.000183
0.0028 0.0132 0.000233
0.0028 0.0134 0.000150
0.0028 0.0136 0.000233
0.0028 0.0138 0.000167
0.0028 0.014 0.000167
0.0028 0.0142 0.000383
0.0028 0.0144 0.000900
0.0028 0.0146 0.000450
0.0028 0.0148 0.001583
0.0028 0.015 0.000300
0.0028 0.0152 0.000167
0.0028 0.0154 0.000100
0.0028 0.0156 0.000267
0.0028 0.0158 0.000117
0.0028 0.016 0.000200
0.0028 0.0162 0.000133
0.0028 0.0164 0.000067
0.0028 0.0166 0.000217
0.0028 0.0168 0.000367
0.0028 0.017 0.000400
0.0028 0.0172 0.001450
0.0028 0.0174 0.000233
0.0028 0.0176 0.000200
0.0028 0.0178 0.000150
0.0028 0.018 0.000150
0.0028 0.0182 0.000183
0.0028 0.0184 0.000133
0.0028 0.0186 0.000083
0.0028 0.0188 0.000050
0.0028 0.019 0.000083
0.0028 0.0192 0.000050
0.0028 0.0194 0.000217
0.0028 0.0196 0.000117
0.0028 0.0198 0.000067
0.0028 0.02 0.000033
0.0028 0.0202 0.000050
0.0028 0.0204 0.000017
0.0028 0.0206 0.000033
0.0028 0.0208 0.000067
0.0028 0.021 0.000150
0.0028 0.0212 0.000317
0.0028 0.0214 0.000183
0.0028 0.0216 0.000200
0.0028 0.0218 0.000117
0.0028 0.022 0.000117
0.0028 0.0222 0.000050
0.0028 0.0224 0.000117
0.0028 0.0226 0.000083
0.0028 0.0228 0.000067
0.0028 0.023 0.000117
0.0028 0.0232 0.000067
0.0028 0.0234 0.000083
0.0028 0.0236 0.000217
0.0028 0.0238 0.000067
0.0028 0.024 0.000067
0.0028 0.0242 0.000033
0.0028 0.0244 0.000083
0.0028 0.0246 0.000100
0.0028 0.0248 0.000100
0.0028 0.025 0.000100
0.0028 0.0252 0.000050
0.0028 0.0254 0.000117
0.0028 0.0256 0.000083
0.0028 0.0258 0.000067
0.0028 0.026 0.000033
0.0028 0.0262 0.000083
0.0028 0.0264 0.000150
0.0028 0.0266 0.000117
0.0028 0.0268 0.000083
0.0028 0.027 0.000150
0.0028 0.0272 0.000067
0.0028 0.0274 0.000150
0.0028 0.0276 0.000083
0.0028 0.0278 0.000083
0.0028 0.028 0.000100
0.0028 0.0282 0.000083
0.0028 0.0284 0.000100
0.0028 0.0286 0.000117
0.0028 0.0288 0.000033
0.0028 0.029 0.000033
0.0028 0.0292 0.000050
0.0028 0.0294 0.000033
0.0028 0.0296 0.000050
0.0028 0.0298 0.000383
0.0028 0.03 0.000050
0.0028 0.0302 0.000067
0.0028 0.0304 0.000183
0.0028 0.0306 0.000083
0.0028 0.0308 0.000133
0.0028 0.031 0.000800
0.0028 0.0312 0.000133
0.0028 0.0314 0.000233
0.0028 0.0316 0.000133
0.0028 0.0318 0.000050
0.0028 0.032 0.000083
0.0028 0.0322 0.000100
0.0028 0.0324 0.000033
0.0028 0.0326 0.000033
0.0028 0.0328 0.000083
0.0028 0.033 0.000200
0.0028 0.0332 0.000117
0.0028 0.0334 0.000033
0.0028 0.0336 0.000067
0.0028 0.0338 0.000117
0.0028 0.034 0.000050
0.0028 0.0342 0.000067
0.0028 0.0344 0.000167
0.0028 0.0346 0.000133
0.0028 0.0348 0.000100
0.0028 0.035 0.000083
0.0028 0.0352 0.000067
0.0028 0.0354 0.000100
0.0028 0.0356 0.000033
0.0028 0.0358 0.000050
0.0028 0.036 0.000050
0.0028 0.0362 0.000033
0.0028 0.0364 0.000067
0.0028 0.0366 0.000133
0.0028 0.0368 0.000233
0.0028 0.037 0.000167
0.0028 0.0372 0.000200
0.0028 0.0374 0.001100
0.0028 0.0376 0.000333
0.0028 0.0378 0.000367
0.0028 0.038 0.000133
0.0028 0.0382 0.000167
0.0028 0.0384 0.000167
0.0028 0.0386 0.000050
0.0028 0.0388 0.000117
0.0028 0.039 0.000250
0.0028 0.0392 0.000133
0.0028 0.0394 0.000117
0.0028 0.0396 0.000017
0.0028 0.0398 0.000017
0.0028 0.04 0.000033
0.0028 0.0402 0.000067
0.0028 0.0404 0.000033
0.0028 0.0406 0.000100
0.0028 0.0408 0.000133
0.0028 0.041 0.000017
0.0028 0.0412 0.000050
0.0028 0.0414 0.000017
0.0028 0.0416 0.000033
0.0028 0.0418 0.000017
0.0028 0.042 0.000017
0.0028 0.0422 0.000017
0.0028 0.0424 0.000050
0.0028 0.0426 0.000050
0.0028 0.0428 0.000067
0.0028 0.043 0.000517
0.0028 0.0432 0.000033
0.0028 0.0434 0.000150
0.0028 0.0436 0.000367
0.0028 0.0438 0.000150
0.0028 0.044 0.000067
0.0028 0.0442 0.000033
0.0028 0.0444 0.000033
0.0028 0.0446 0.000033
0.0028 0.0448 0.000067
0.0028 0.045 0.000033
0.0028 0.0452 0.000017
0.0028 0.0454 0.000100
0.0028 0.0456 0.000000
0.0028 0.0458 0.000017
0.0028 0.046 0.000033
0.0028 0.0462 0.000033
0.0028 0.0464 0.000083
0.0028 0.0466 0.000067
0.0028 0.0468 0.000117
0.0028 0.047 0.000083
0.0028 0.0472 0.000000
0.0028 0.0474 0.000083
0.0028 0.0476 0.000050
0.0028 0.0478 0.000083
0.0028 0.048 0.000050
0.0028 0.0482 0.000133
0.0028 0.0484 0.000067
0.0028 0.0486 0.000117
0.0028 0.0488 0.000333
0.0028 0.049 0.000817
0.0028 0.0492 0.000167
0.0028 0.0494 0.000050
0.0028 0.0496 0.000050
0.0028 0.0498 0.000200
0.0028 0.05 0.000600
0.0028 0.0502 0.000067
0.0028 0.0504 0.000067
0.0028 0.0506 0.000033
0.0028 0.0508 0.000000
0.0028 0.051 0.000000
0.0028 0.0512 0.000067
0.0028 0.0514 0.000033
0.0028 0.0516 0.000033
0.0028 0.0518 0.000033
0.0028 0.052 0.000017
0.0028 0.0522 0.000017
0.0028 0.0524 0.000000
0.0028 0.0526 0.000033
0.0028 0.0528 0.000050
0.0028 0.053 0.000017
0.0028 0.0532 0.000017
0.0028 0.0534 0.000000
0.0028 0.0536 0.000017
0.0028 0.0538 0.000000
0.0028 0.054 0.000000
0.0028 0.0542 0.000017
0.0028 0.0544 0.000033
0.0028 0.0546 0.000050
0.0028 0.0548 0.000050
0.0028 0.055 0.000033
0.0028 0.0552 0.000067
0.0028 0.0554 0.000050
0.0028 0.0556 0.000017
0.0028 0.0558 0.000017
0.0028 0.056 0.000050
0.0028 0.0562 0.000050
0.0028 0.0564 0.000050
0.0028 0.0566 0.000033
0.0028 0.0568 0.000033
0.0028 0.057 0.000017
0.0028 0.0572 0.000000
0.0028 0.0574 0.000017
0.0028 0.0576 0.000000
0.0028 0.0578 0.000067
0.0028 0.058 0.000017
0.0028 0.0582 0.000017
0.0028 0.0584 0.000033
0.0028 0.0586 0.000067
0.0028 0.0588 0.000067
0.0028 0.059 0.000133
0.0028 0.0592 0.000217
0.0028 0.0594 0.001017
0.0028 0.0596 0.000133
0.0028 0.0598 0.000083
0.0028 0.06 0.000000
0.0028 0.0602 0.000017
0.0028 0.0604 0.000017
0.0028 0.0606 0.000017
0.0028 0.0608 0.000067
0.0028 0.061 0.000000
0.0028 0.0612 0.000017
0.0028 0.0614 0.000050
0.0028 0.0616 0.000067
0.0028 0.0618 0.000033
0.0028 0.062 0.000017
0.0028 0.0622 0.000083
0.0028 0.0624 0.000117
0.0028 0.0626 0.000133
0.0028 0.0628 0.000083
0.0028 0.063 0.000067
0.0028 0.0632 0.000033
0.0028 0.0634 0.000067
0.0028 0.0636 0.000117
0.0028 0.0638 0.000050
0.0028 0.064 0.000017
0.0028 0.0642 0.000017
0.0028 0.0644 0.000067
0.0028 0.0646 0.000083
0.0028 0.0648 0.000033
0.0028 0.065 0.000050
0.0028 0.0652 0.000033
0.0028 0.0654 0.000033
0.0028 0.0656 0.000033
0.0028 0.0658 0.000133
0.0028 0.066 0.000033
0.0028 0.0662 0.000033
0.0028 0.0664 0.000033
0.0028 0.0666 0.000083
0.0028 0.0668 0.000033
0.0028 0.067 0.000050
0.0028 0.0672 0.000033
0.0028 0.0674 0.000050
0.0028 0.0676 0.000150
0.0028 0.0678 0.000100
0.0028 0.068 0.000100
0.0028 0.0682 0.000017
0.0028 0.0684 0.000017
0.0028 0.0686 0.000033
0.0028 0.0688 0.000050
0.0028 0.069 0.000017
0.0028 0.0692 0.000050
0.0028 0.0694 0.000100
0.0028 0.0696 0.000483
0.0028 0.0698 0.000183
0.0028 0.07 0.000067
0.0028 0.0702 0.000000
0.0028 0.0704 0.000000
0.0028 0.0706 0.000033
0.0028 0.0708 0.000033
0.0028 0.071 0.000017
0.0028 0.0712 0.000017
0.0028 0.0714 0.000067
0.0028 0.0716 0.000000
0.0028 0.0718 0.000017
0.0028 0.072 0.000083
0.0028 0.0722 0.000833
0.0028 0.0724 0.000150
0.0028 0.0726 0.000150
0.0028 0.0728 0.000183
0.0028 0.073 0.000033
0.0028 0.0732 0.000033
0.0028 0.0734 0.000000
0.0028 0.0736 0.000033
0.0028 0.0738 0.000033
0.0028 0.074 0.000017
0.0028 0.0742 0.000033
0.0028 0.0744 0.000133
0.0028 0.0746 0.000050
0.0028 0.0748 0.000017
0.0028 0.075 0.000017
0.0028 0.0752 0.000000
0.0028 0.0754 0.000050
0.0028 0.0756 0.000017
0.0028 0.0758 0.000100
0.0028 0.076 0.000050
0.0028 0.0762 0.000050
0.0028 0.0764 0.000033
0.0028 0.0766 0.000000
0.0028 0.0768 0.000033
0.0028 0.077 0.000017
0.0028 0.0772 0.000017
0.0028 0.0774 0.000017
0.0028 0.0776 0.000083
0.0028 0.0778 0.000033
0.0028 0.078 0.000067
0.0028 0.0782 0.000067
0.0028 0.0784 0.000050
0.0028 0.0786 0.000133
0.0028 0.0788 0.000033
0.0028 0.079 0.000017
0.0028 0.0792 0.000033
0.0028 0.0794 0.000033
0.0028 0.0796 0.000033
0.0028 0.0798 0.000100
0.0028 0.08 0.000017
0.0028 0.0802 0.000000
0.0028 0.0804 0.000067
0.0028 0.0806 0.000017
0.0028 0.0808 0.000017
0.0028 0.081 0.000067
0.0028 0.0812 0.000033
0.0028 0.0814 0.000033
0.0028 0.0816 0.000033
0.0028 0.0818 0.000067
0.0028 0.082 0.000100
0.0028 0.0822 0.000117
0.0028 0.0824 0.000000
0.0028 0.0826 0.000050
0.0028 0.0828 0.000150
0.0028 0.083 0.000200
0.0028 0.0832 0.000100
0.0028 0.0834 0.000050
0.0028 0.0836 0.000050
0.0028 0.0838 0.000050
0.0028 0.084 0.000100
0.0028 0.0842 0.000067
0.0028 0.0844 0.000017
0.0028 0.0846 0.000050
0.0028 0.0848 0.000000
0.0028 0.085 0.000050
0.0028 0.0852 0.000033
0.0028 0.0854 0.000017
0.0028 0.0856 0.000067
0.0028 0.0858 0.000067
0.0028 0.086 0.000017
0.0028 0.0862 0.000100
0.0028 0.0864 0.000000
0.0028 0.0866 0.000017
0.0028 0.0868 0.000033
0.0028 0.087 0.000017
0.0028 0.0872 0.000000
0.0028 0.0874 0.000033
0.0028 0.0876 0.000033
0.0028 0.0878 0.000050
0.0028 0.088 0.000200
0.0028 0.0882 0.000650
0.0028 0.0884 0.000050
0.0028 0.0886 0.000017
0.0028 0.0888 0.000050
0.0028 0.089 0.000050
0.0028 0.0892 0.000050
0.0028 0.0894 0.000017
0.0028 0.0896 0.000083
0.0028 0.0898 0.000050
0.0028 0.09 0.000017
0.0028 0.0902 0.000017
0.0028 0.0904 0.000067
0.0028 0.0906 0.000067
0.0028 0.0908 0.000100
0.0028 0.091 0.000167
0.0028 0.0912 0.000050
0.0028 0.0914 0.000000
0.0028 0.0916 0.000017
0.0028 0.0918 0.000017
0.0028 0.092 0.000017
0.0028 0.0922 0.000000
0.0028 0.0924 0.000017
0.0028 0.0926 0.000050
0.0028 0.0928 0.000150
0.0028 0.093 0.000083
0.0028 0.0932 0.000033
0.0028 0.0934 0.000000
0.0028 0.0936 0.000000
0.0028 0.0938 0.000033
0.0028 0.094 0.000017
0.0028 0.0942 0.000000
0.0028 0.0944 0.000000
0.0028 0.0946 0.000033
0.0028 0.0948 0.000017
0.0028 0.095 0.000033
0.0028 0.0952 0.000067
0.0028 0.0954 0.000000
0.0028 0.0956 0.000067
0.0028 0.0958 0.000067
0.0028 0.096 0.000050
0.0028 0.0962 0.000017
0.0028 0.0964 0.000017
0.0028 0.0966 0.000033
0.0028 0.0968 0.000150
0.0028 0.097 0.000017
0.0028 0.0972 0.000050
0.0028 0.0974 0.000050
0.0028 0.0976 0.000117
0.0028 0.0978 0.000100
0.0028 0.098 0.000183
0.0028 0.0982 0.000850
0.0028 0.0984 0.000133
0.0028 0.0986 0.000033
0.0028 0.0988 0.000083
0.0028 0.099 0.000067
0.0028 0.0992 0.000083
0.0028 0.0994 0.000100
0.0028 0.0996 0.000033
0.0028 0.0998 0.000067
0.0028 0.1 0.000117
0.0028 0.1002 0.000083
0.0028 0.1004 0.000050
0.0028 0.1006 0.000050
0.0028 0.1008 0.000067
0.0028 0.101 0.000017
0.0028 0.1012 0.000000
0.0028 0.1014 0.000000
0.0028 0.1016 0.000033
0.0028 0.1018 0.000050
0.0028 0.102 0.000100
0.0028 0.1022 0.000117
0.0028 0.1024 0.000050
0.0028 0.1026 0.000083
0.0028 0.1028 0.000017
0.0028 0.103 0.000017
0.0028 0.1032 0.000017
0.0028 0.1034 0.000083
0.0028 0.1036 0.000083
0.0028 0.1038 0.000000
0.0028 0.104 0.000000
0.0028 0.1042 0.000050
0.0028 0.1044 0.000033
0.0028 0.1046 0.000000
0.0028 0.1048 0.000067
0.0028 0.105 0.000033
0.0028 0.1052 0.000150
0.0028 0.1054 0.000133
0.0028 0.1056 0.000067
0.0028 0.1058 0.000033
0.0028 0.106 0.000033
0.0028 0.1062 0.000067
0.0028 0.1064 0.000067
0.0028 0.1066 0.000067
0.0028 0.1068 0.000017
0.0028 0.107 0.000067
0.0028 0.1072 0.000033
0.0028 0.1074 0.000033
0.0028 0.1076 0.000033
0.0028 0.1078 0.000100
0.0028 0.108 0.000033
0.0028 0.1082 0.000100
0.0028 0.1084 0.000067
0.0028 0.1086 0.000100
0.0028 0.1088 0.000100
0.0028 0.109 0.000067
0.0028 0.1092 0.000217
0.0028 0.1094 0.000083
0.0028 0.1096 0.000050
0.0028 0.1098 0.000083
0.0028 0.11 0.000017
0.0028 0.1102 0.000050
0.0028 0.1104 0.000017
0.0028 0.1106 0.000033
0.0028 0.1108 0.000033
0.0028 0.111 0.000000
0.0028 0.1112 0.000033
0.0028 0.1114 0.000033
0.0028 0.1116 0.000000
0.0028 0.1118 0.000000
0.0028 0.112 0.000033
0.0028 0.1122 0.000017
0.0028 0.1124 0.000033
0.0028 0.1126 0.000217
0.0028 0.1128 0.000717
0.0028 0.113 0.000067
0.0028 0.1132 0.000000
0.0028 0.1134 0.000050
0.0028 0.1136 0.000017
0.0028 0.1138 0.000017
0.0028 0.114 0.000017
0.0028 0.1142 0.000017
0.0028 0.1144 0.000000
0.0028 0.1146 0.000067
0.0028 0.1148 0.000083
0.0028 0.115 0.000033
0.0028 0.1152 0.000000
0.0028 0.1154 0.000033
0.0028 0.1156 0.000033
0.0028 0.1158 0.000000
0.0028 0.116 0.000000
0.0028 0.1162 0.000033
0.0028 0.1164 0.000033
0.0028 0.1166 0.000050
0.0028 0.1168 0.000033
0.0028 0.117 0.000017
0.0028 0.1172 0.000017
0.0028 0.1174 0.000017
0.0028 0.1176 0.000050
0.0028 0.1178 0.000050
0.0028 0.118 0.000067
0.0028 0.1182 0.000067
0.0028 0.1184 0.000083
0.0028 0.1186 0.000017
0.0028 0.1188 0.000083
0.0028 0.119 0.000050
0.0028 0.1192 0.000067
0.0028 0.1194 0.000083
0.0028 0.1196 0.000033
0.0028 0.1198 0.000133
0.0028 0.12 0.000050
0.0028 0.1202 0.000033
0.0028 0.1204 0.000033
0.0028 0.1206 0.000100
0.0028 0.1208 0.000133
0.0028 0.121 0.000050
0.0028 0.1212 0.000167
0.0028 0.1214 0.000050
0.0028 0.1216 0.000017
0.0028 0.1218 0.000000
0.0028 0.122 0.000050
0.0028 0.1222 0.000050
0.0028 0.1224 0.000050
0.0028 0.1226 0.000050
0.0028 0.1228 0.000033
0.0028 0.123 0.000050
0.0028 0.1232 0.000033
0.0028 0.1234 0.000050
0.0028 0.1236 0.000017
0.0028 0.1238 0.000017
0.0028 0.124 0.000033
0.0028 0.1242 0.000083
0.0028 0.1244 0.000033
0.0028 0.1246 0.000033
0.0028 0.1248 0.000050
0.0028 0.125 0.000083
0.0028 0.1252 0.000033
0.0028 0.1254 0.000083
0.0028 0.1256 0.000033
0.0028 0.1258 0.000067
0.0028 0.126 0.000033
0.0028 0.1262 0.000133
0.0028 0.1264 0.000117
0.0028 0.1266 0.000000
0.0028 0.1268 0.000017
0.0028 0.127 0.000117
0.0028 0.1272 0.000117
0.0028 0.1274 0.000233
0.0028 0.1276 0.000217
0.0028 0.1278 0.000100
0.0028 0.128 0.000000
0.0028 0.1282 0.000050
0.0028 0.1284 0.000017
0.0028 0.1286 0.000067
0.0028 0.1288 0.000067
0.0028 0.129 0.000017
0.0028 0.1292 0.000100
0.0028 0.1294 0.000100
0.0028 0.1296 0.000083
0.0028 0.1298 0.000050
0.0028 0.13 0.000133
0.0028 0.1302 0.000083
0.0028 0.1304 0.000050
0.0028 0.1306 0.000133
0.0028 0.1308 0.000217
0.0028 0.131 0.000100
0.0028 0.1312 0.000017
0.0028 0.1314 0.000017
0.0028 0.1316 0.000033
0.0028 0.1318 0.000050
0.0028 0.132 0.000017
0.0028 0.1322 0.000033
0.0028 0.1324 0.000117
0.0028 0.1326 0.000050
0.0028 0.1328 0.000083
0.0028 0.133 0.000050
0.0028 0.1332 0.000083
0.0028 0.1334 0.000100
0.0028 0.1336 0.000017
0.0028 0.1338 0.000033
0.0028 0.134 0.000033
0.0028 0.1342 0.000050
0.0028 0.1344 0.000000
0.0028 0.1346 0.000017
0.0028 0.1348 0.000083
0.0028 0.135 0.000050
0.0028 0.1352 0.000067
0.0028 0.1354 0.000133
0.0028 0.1356 0.000067
0.0028 0.1358 0.000100
0.0028 0.136 0.000117
0.0028 0.1362 0.001150
0.0028 0.1364 0.000250
0.0028 0.1366 0.000117
0.0028 0.1368 0.000017
0.0028 0.137 0.000017
0.0028 0.1372 0.000017
0.0028 0.1374 0.000017
0.0028 0.1376 0.000050
0.0028 0.1378 0.000033
0.0028 0.138 0.000033
0.0028 0.1382 0.000033
0.0028 0.1384 0.000083
0.0028 0.1386 0.000133
0.0028 0.1388 0.000033
0.0028 0.139 0.000117
0.0028 0.1392 0.000067
0.0028 0.1394 0.000117
0.0028 0.1396 0.000083
0.0028 0.1398 0.000083
0.0028 0.14 0.000017
0.0028 0.1402 0.000017
0.0028 0.1404 0.000017
0.0028 0.1406 0.000133
0.0028 0.1408 0.000117
0.0028 0.141 0.000017
0.0028 0.1412 0.000067
0.0028 0.1414 0.000133
0.0028 0.1416 0.000283
0.0028 0.1418 0.000750
0.0028 0.142 0.000067
0.0028 0.1422 0.000067
0.0028 0.1424 0.000050
0.0028 0.1426 0.000167
0.0028 0.1428 0.000100
0.0028 0.143 0.000117
0.0028 0.1432 0.000100
0.0028 0.1434 0.000083
0.0028 0.1436 0.000600
0.0028 0.1438 0.000167
0.0028 0.144 0.000017
0.0028 0.1442 0.000117
0.0028 0.1444 0.000050
0.0028 0.1446 0.000067
0.0028 0.1448 0.000017
0.0028 0.145 0.000083
0.0028 0.1452 0.000050
0.0028 0.1454 0.000033
0.0028 0.1456 0.000017
0.0028 0.1458 0.000133
0.0028 0.146 0.000083
0.0028 0.1462 0.000083
0.0028 0.1464 0.000167
0.0028 0.1466 0.000067
0.0028 0.1468 0.000083
0.0028 0.147 0.000017
0.0028 0.1472 0.000017
0.0028 0.1474 0.000017
0.0028 0.1476 0.000017
0.0028 0.1478 0.000083
0.0028 0.148 0.000033
0.0028 0.1482 0.000067
0.0028 0.1484 0.000100
0.0028 0.1486 0.000067
0.0028 0.1488 0.000050
0.0028 0.149 0.000050
0.0028 0.1492 0.000033
0.0028 0.1494 0.000033
0.0028 0.1496 0.000067
0.0028 0.1498 0.000083
0.003 0 0.011600
0.003 0.0002 0.007800
0.003 0.0004 0.005033
0.003 0.0006 0.002200
0.003 0.0008 0.003900
0.003 0.001 0.005133
0.003 0.0012 0.006500
0.003 0.0014 0.010200
0.003 0.0016 0.008750
0.003 0.0018 0.013567
0.003 0.002 0.016700
0.003 0.0022 0.017800
0.003 0.0024 0.027983
0.003 0.0026 0.076750
0.003 0.0028 0.329950
0.003 0.003 0.000000
0.003 0.0032 0.323400
0.003 0.0034 0.066467
0.003 0.0036 0.028517
0.003 0.0038 0.017400
0.003 0.004 0.014217
0.003 0.0042 0.011800
0.003 0.0044 0.008933
0.003 0.0046 0.007933
0.003 0.0048 0.006300
0.003 0.005 0.007033
0.003 0.0052 0.004333
0.003 0.0054 0.003283
0.003 0.0056 0.003117
0.003 0.0058 0.003567
0.003 0.006 0.004633
0.003 0.0062 0.002867
0.003 0.0064 0.002800
0.003 0.0066 0.001550
0.003 0.0068 0.001250
0.003 0.007 0.001817
0.003 0.0072 0.002167
0.003 0.0074 0.001567
0.003 0.0076 0.000933
0.003 0.0078 0.000467
0.003 0.008 0.000550
0.003 0.0082 0.000600
0.003 0.0084 0.001117
0.003 0.0086 0.000733
0.003 0.0088 0.000483
0.003 0.009 0.001600
0.003 0.0092 0.000867
0.003 0.0094 0.001900
0.003 0.0096 0.000700
0.003 0.0098 0.001150
0.003 0.01 0.001417
0.003 0.0102 0.002617
0.003 0.0104 0.000667
0.003 0.0106 0.000483
0.003 0.0108 0.000400
0.003 0.011 0.000183
0.003 0.0112 0.000217
0.003 0.0114 0.000267
0.003 0.0116 0.001683
0.003 0.0118 0.000650
0.003 0.012 0.000700
0.003 0.0122 0.000533
0.003 0.0124 0.001067
0.003 0.0126 0.000417
0.003 0.0128 0.000517
0.003 0.013 0.000250
0.003 0.0132 0.000117
0.003 0.0134 0.000850
0.003 0.0136 0.000117
0.003 0.0138 0.000100
0.003 0.014 0.000167
0.003 0.0142 0.000133
0.003 0.0144 0.000400
0.003 0.0146 0.000267
0.003 0.0148 0.000500
0.003 0.015 0.000200
0.003 0.0152 0.000150
0.003 0.0154 0.000067
0.003 0.0156 0.000133
0.003 0.0158 0.000117
0.003 0.016 0.000217
0.003 0.0162 0.000167
0.003 0.0164 0.000083
0.003 0.0166 0.000167
0.003 0.0168 0.000283
0.003 0.017 0.000150
0.003 0.0172 0.000567
0.003 0.0174 0.000200
0.003 0.0176 0.000233
0.003 0.0178 0.000217
0.003 0.018 0.000183
0.003 0.0182 0.000267
0.003 0.0184 0.000400
0.003 0.0186 0.000183
0.003 0.0188 0.000267
0.003 0.019 0.000333
0.003 0.0192 0.000183
0.003 0.0194 0.000417
0.003 0.0196 0.000200
0.003 0.0198 0.000167
0.003 0.02 0.000050
0.003 0.0202 0.000033
0.003 0.0204 0.000100
0.003 0.0206 0.000083
0.003 0.0208 0.000033
0.003 0.021 0.000233
0.003 0.0212 0.000617
0.003 0.0214 0.000550
0.003 0.0216 0.000350
0.003 0.0218 0.000183
0.003 0.022 0.000100
0.003 0.0222 0.000067
0.003 0.0224 0.000100
0.003 0.0226 0.000083
0.003 0.0228 0.000167
0.003 0.023 0.000083
0.003 0.0232 0.000050
0.003 0.0234 0.000033
0.003 0.0236 0.000100
0.003 0.0238 0.000100
0.003 0.024 0.000150
0.003 0.0242 0.000133
0.003 0.0244 0.000067
0.003 0.0246 0.000067
0.003 0.0248 0.000100
0.003 0.025 0.000167
0.003 0.0252 0.000117
0.003 0.0254 0.000000
0.003 0.0256 0.000033
0.003 0.0258 0.000083
0.003 0.026 0.000067
0.003 0.0262 0.000083
0.003 0.0264 0.000067
0.003 0.0266 0.000100
0.003 0.0268 0.000050
0.003 0.027 0.000083
0.003 0.0272 0.000050
0.003 0.0274 0.000100
0.003 0.0276 0.000100
0.003 0.0278 0.000100
0.003 0.028 0.000167
0.003 0.0282 0.000050
0.003 0.0284 0.000083
0.003 0.0286 0.000150
0.003 0.0288 0.000067
0.003 0.029 0.000100
0.003 0.0292 0.000050
0.003 0.0294 0.000050
0.003 0.0296 0.000067
0.003 0.0298 0.000083
0.003 0.03 0.000067
0.003 0.0302 0.000083
0.003 0.0304 0.000100
0.003 0.0306 0.000083
0.003 0.0308 0.000100
0.003 0.031 0.000117
0.003 0.0312 0.000050
0.003 0.0314 0.000033
0.003 0.0316 0.000133
0.003 0.0318 0.000100
0.003 0.032 0.000033
0.003 0.0322 0.000017
0.003 0.0324 0.000033
0.003 0.0326 0.000050
0.003 0.0328 0.000183
0.003 0.033 0.000583
0.003 0.0332 0.000167
0.003 0.0334 0.000133
0.003 0.0336 0.000117
0.003 0.0338 0.000467
0.003 0.034 0.000267
0.003 0.0342 0.000050
0.003 0.0344 0.000067
0.003 0.0346 0.000083
0.003 0.0348 0.000033
0.003 0.035 0.000033
0.003 0.0352 0.000150
0.003 0.0354 0.000083
0.003 0.0356 0.000083
0.003 0.0358 0.000033
0.003 0.036 0.000033
0.003 0.0362 0.000050
0.003 0.0364 0.000050
0.003 0.0366 0.000883
0.003 0.0368 0.000217
0.003 0.037 0.000267
0.003 0.0372 0.000267
0.003 0.0374 0.000450
0.003 0.0376 0.000233
0.003 0.0378 0.000217
0.003 0.038 0.000083
0.003 0.0382 0.000117
0.003 0.0384 0.000100
0.003 0.0386 0.000133
0.003 0.0388 0.000100
0.003 0.039 0.000117
0.003 0.0392 0.000067
0.003 0.0394 0.000067
0.003 0.0396 0.000017
0.003 0.0398 0.000050
0.003 0.04 0.000067
0.003 0.0402 0.000117
0.003 0.0404 0.000117
0.003 0.0406 0.000067
0.003 0.0408 0.000017
0.003 0.041 0.000050
0.003 0.0412 0.000050
0.003 0.0414 0.000017
0.003 0.0416 0.000050
0.003 0.0418 0.000017
0.003 0.042 0.000000
0.003 0.0422 0.000017
0.003 0.0424 0.000050
0.003 0.0426 0.000083
0.003 0.0428 0.000100
0.003 0.043 0.000117
0.003 0.0432 0.000050
0.003 0.0434 0.000117
0.003 0.0436 0.000667
0.003 0.0438 0.000150
0.003 0.044 0.000033
0.003 0.0442 0.000067
0.003 0.0444 0.000067
0.003 0.0446 0.000017
0.003 0.0448 0.000017
0.003 0.045 0.000000
0.003 0.0452 0.000067
0.003 0.0454 0.000000
0.003 0.0456 0.000017
0.003 0.0458 0.000050
0.003 0.046 0.000017
0.003 0.0462 0.000083
0.003 0.0464 0.000050
0.003 0.0466 0.000067
0.003 0.0468 0.000067
0.003 0.047 0.000100
0.003 0.0472 0.000117
0.003 0.0474 0.000083
0.003 0.0476 0.000067
0.003 0.0478 0.000050
0.003 0.048 0.000017
0.003 0.0482 0.000083
0.003 0.0484 0.000067
0.003 0.0486 0.000050
0.003 0.0488 0.000150
0.003 0.049 0.000133
0.003 0.0492 0.000150
0.003 0.0494 0.000117
0.003 0.0496 0.000050
0.003 0.0498 0.000083
0.003 0.05 0.000133
0.003 0.0502 0.000083
0.003 0.0504 0.000000
0.003 0.0506 0.000033
0.003 0.0508 0.000050
0.003 0.051 0.000000
0.003 0.0512 0.000017
0.003 0.0514 0.000033
0.003 0.0516 0.000050
0.003 0.0518 0.000017
0.003 0.052 0.000017
0.003 0.0522 0.000033
0.003 0.0524 0.000050
0.003 0.0526 0.000017
0.003 0.0528 0.000000
0.003 0.053 0.000050
0.003 0.0532 0.000017
0.003 0.0534 0.000033
0.003 0.0536 0.000033
0.003 0.0538 0.000033
0.003 0.054 0.000033
0.003 0.0542 0.000050
0.003 0.0544 0.000017
0.003 0.0546 0.000050
0.003 0.0548 0.000083
0.003 0.055 0.000050
0.003 0.0552 0.000133
0.003 0.0554 0.000100
0.003 0.0556 0.000083
0.003 0.0558 0.000067
0.003 0.056 0.000067
0.003 0.0562 0.000017
0.003 0.0564 0.000017
0.003 0.0566 0.000017
0.003 0.0568 0.000083
0.003 0.057 0.000067
0.003 0.0572 0.000000
0.003 0.0574 0.000100
0.003 0.0576 0.000033
0.003 0.0578 0.000050
0.003 0.058 0.000017
0.003 0.0582 0.000067
0.003 0.0584 0.000050
0.003 0.0586 0.000017
0.003 0.0588 0.000033
0.003 0.059 0.000050
0.003 0.0592 0.000050
0.003 0.0594 0.000133
0.003 0.0596 0.000100
0.003 0.0598 0.000033
0.003 0.06 0.000033
0.003 0.0602 0.000033
0.003 0.0604 0.000033
0.003 0.0606 0.000050
0.003 0.0608 0.000050
0.003 0.061 0.000050
0.003 0.0612 0.000033
0.003 0.0614 0.000033
0.003 0.0616 0.000033
0.003 0.0618 0.000033
0.003 0.062 0.000050
0.003 0.0622 0.000033
0.003 0.0624 0.000000
0.003 0.0626 0.000017
0.003 0.0628 0.000000
0.003 0.063 0.000017
0.003 0.0632 0.000033
0.003 0.0634 0.000050
0.003 0.0636 0.000067
0.003 0.0638 0.000000
0.003 0.064 0.000000
0.003 0.0642 0.000033
0.003 0.0644 0.000033
0.003 0.0646 0.000017
0.003 0.0648 0.000017
0.003 0.065 0.000033
0.003 0.0652 0.000000
0.003 0.0654 0.000000
0.003 0.0656 0.000217
0.003 0.0658 0.000433
0.003 0.066 0.000050
0.003 0.0662 0.000000
0.003 0.0664 0.000000
0.003 0.0666 0.000017
0.003 0.0668 0.000033
0.003 0.067 0.000067
0.003 0.0672 0.000050
0.003 0.0674 0.000150
0.003 0.0676 0.000800
0.003 0.0678 0.000133
0.003 0.068 0.000033
0.003 0.0682 0.000033
0.003 0.0684 0.000033
0.003 0.0686 0.000000
0.003 0.0688 0.000050
0.003 0.069 0.000050
0.003 0.0692 0.000017
0.003 0.0694 0.000133
0.003 0.0696 0.000133
0.003 0.0698 0.000033
0.003 0.07 0.000017
0.003 0.0702 0.000067
0.003 0.0704 0.000033
0.003 0.0706 0.000050
0.003 0.0708 0.000017
0.003 0.071 0.000017
0.003 0.0712 0.000017
0.003 0.0714 0.000017
0.003 0.0716 0.000017
0.003 0.0718 0.000000
0.003 0.072 0.000050
0.003 0.0722 0.000167
0.003 0.0724 0.000083
0.003 0.0726 0.000050
0.003 0.0728 0.000100
0.003 0.073 0.000050
0.003 0.0732 0.000100
0.003 0.0734 0.000050
0.003 0.0736 0.000017
0.003 0.0738 0.000067
0.003 0.074 0.000033
0.003 0.0742 0.000000
0.003 0.0744 0.000017
0.003 0.0746 0.000017
0.003 0.0748 0.000033
0.003 0.075 0.000033
0.003 0.0752 0.000017
0.003 0.0754 0.000017
0.003 0.0756 0.000100
0.003 0.0758 0.000133
0.003 0.076 0.000017
0.003 0.0762 0.000050
0.003 0.0764 0.000033
0.003 0.0766 0.000083
0.003 0.0768 0.000033
0.003 0.077 0.000000
0.003 0.0772 0.000000
0.003 0.0774 0.000017
0.003 0.0776 0.000033
0.003 0.0778 0.000083
0.003 0.078 0.000067
0.003 0.0782 0.000050
0.003 0.0784 0.000067
0.003 0.0786 0.000733
0.003 0.0788 0.000067
0.003 0.079 0.000017
0.003 0.0792 0.000083
0.003 0.0794 0.000083
0.003 0.0796 0.000067
0.003 0.0798 0.000333
0.003 0.08 0.000083
0.003 0.0802 0.000017
0.003 0.0804 0.000017
0.003 0.0806 0.000017
0.003 0.0808 0.000033
0.003 0.081 0.000050
0.003 0.0812 0.000050
0.003 0.0814 0.000067
0.003 0.0816 0.000100
0.003 0.0818 0.000017
0.003 0.082 0.000050
0.003 0.0822 0.000050
0.003 0.0824 0.000017
0.003 0.0826 0.000050
0.003 0.0828 0.000100
0.003 0.083 0.000250
0.003 0.0832 0.000283
0.003 0.0834 0.000117
0.003 0.0836 0.000017
0.003 0.0838 0.000067
0.003 0.084 0.000067
0.003 0.0842 0.000067
0.003 0.0844 0.000033
0.003 0.0846 0.000033
0.003 0.0848 0.000033
0.003 0.085 0.000033
0.003 0.0852 0.000033
0.003 0.0854 0.000050
0.003 0.0856 0.000117
0.003 0.0858 0.000083
0.003 0.086 0.000050
0.003 0.0862 0.000000
0.003 0.0864 0.000083
0.003 0.0866 0.000050
0.003 0.0868 0.000017
0.003 0.087 0.000033
0.003 0.0872 0.000033
0.003 0.0874 0.000167
0.003 0.0876 0.000033
0.003 0.0878 0.000067
0.003 0.088 0.000050
0.003 0.0882 0.000167
0.003 0.0884 0.000117
0.003 0.0886 0.000017
0.003 0.0888 0.000067
0.003 0.089 0.000067
0.003 0.0892 0.000033
0.003 0.0894 0.000067
0.003 0.0896 0.000017
0.003 0.0898 0.000083
0.003 0.09 0.000033
0.003 0.0902 0.000050
0.003 0.0904 0.000050
0.003 0.0906 0.000050
0.003 0.0908 0.000083
0.003 0.091 0.000933
0.003 0.0912 0.000150
0.003 0.0914 0.000050
0.003 0.0916 0.000033
0.003 0.0918 0.000017
0.003 0.092 0.000017
0.003 0.0922 0.000000
0.003 0.0924 0.000017
0.003 0.0926 0.000033
0.003 0.0928 0.000033
0.003 0.093 0.000000
0.003 0.0932 0.000067
0.003 0.0934 0.000050
0.003 0.0936 0.000017
0.003 0.0938 0.000017
0.003 0.094 0.000017
0.003 0.0942 0.000033
0.003 0.0944 0.000067
0.003 0.0946 0.000017
0.003 0.0948 0.000067
0.003 0.095 0.000050
0.003 0.0952 0.000083
0.003 0.0954 0.000033
0.003 0.0956 0.000017
0.003 0.0958 0.000083
0.003 0.096 0.000050
0.003 0.0962 0.000017
0.003 0.0964 0.000017
0.003 0.0966 0.000050
0.003 0.0968 0.000083
0.003 0.097 0.000017
0.003 0.0972 0.000050
0.003 0.0974 0.000017
0.003 0.0976 0.000067
0.003 0.0978 0.000083
0.003 0.098 0.000233
0.003 0.0982 0.000933
0.003 0.0984 0.000150
0.003 0.0986 0.000033
0.003 0.0988 0.000067
0.003 0.099 0.000033
0.003 0.0992 0.000017
0.003 0.0994 0.000017
0.003 0.0996 0.000033
0.003 0.0998 0.000067
0.003 0.1 0.000083
0.003 0.1002 0.000067
0.003 0.1004 0.000117
0.003 0.1006 0.000033
0.003 0.1008 0.000000
0.003 0.101 0.000067
0.003 0.1012 0.000017
0.003 0.1014 0.000050
0.003 0.1016 0.000050
0.003 0.1018 0.000017
0.003 0.102 0.000033
0.003 0.1022 0.000083
0.003 0.1024 0.000050
0.003 0.1026 0.000033
0.003 0.1028 0.000033
0.003 0.103 0.000033
0.003 0.1032 0.000000
0.003 0.1034 0.000050
0.003 0.1036 0.000067
0.003 0.1038 0.000033
0.003 0.104 0.000000
0.003 0.1042 0.000017
0.003 0.1044 0.000017
0.003 0.1046 0.000050
0.003 0.1048 0.000050
0.003 0.105 0.000067
0.003 0.1052 0.000067
0.003 0.1054 0.000067
0.003 0.1056 0.000067
0.003 0.1058 0.000133
0.003 0.106 0.000017
0.003 0.1062 0.000033
0.003 0.1064 0.000033
0.003 0.1066 0.000083
0.003 0.1068 0.000067
0.003 0.107 0.000050
0.003 0.1072 0.000000
0.003 0.1074 0.000033
0.003 0.1076 0.000050
0.003 0.1078 0.000050
0.003 0.108 0.000100
0.003 0.1082 0.000050
0.003 0.1084 0.000117
0.003 0.1086 0.000117
0.003 0.1088 0.000117
0.003 0.109 0.000083
0.003 0.1092 0.000317
0.003 0.1094 0.000250
0.003 0.1096 0.000067
0.003 0.1098 0.000050
0.003 0.11 0.000033
0.003 0.1102 0.000167
0.003 0.1104 0.000083
0.003 0.1106 0.000100
0.003 0.1108 0.000000
0.003 0.111 0.000017
0.003 0.1112 0.000000
0.003 0.1114 0.000000
0.003 0.1116 0.000033
0.003 0.1118 0.000033
0.003 0.112 0.000083
0.003 0.1122 0.000033
0.003 0.1124 0.000083
0.003 0.1126 0.000067
0.003 0.1128 0.000133
0.003 0.113 0.000167
0.003 0.1132 0.000067
0.003 0.1134 0.000017
0.003 0.1136 0.000033
0.003 0.1138 0.000017
0.003 0.114 0.000000
0.003 0.1142 0.000017
0.003 0.1144 0.000033
0.003 0.1146 0.000017
0.003 0.1148 0.000050
0.003 0.115 0.000100
0.003 0.1152 0.000033
0.003 0.1154 0.000000
0.003 0.1156 0.000033
0.003 0.1158 0.000000
0.003 0.116 0.000000
0.003 0.1162 0.000067
0.003 0.1164 0.000050
0.003 0.1166 0.000083
0.003 0.1168 0.000117
0.003 0.117 0.000050
0.003 0.1172 0.000067
0.003 0.1174 0.000067
0.003 0.1176 0.000017
0.003 0.1178 0.000133
0.003 0.118 0.000133
0.003 0.1182 0.000350
0.003 0.1184 0.000167
0.003 0.1186 0.000067
0.003 0.1188 0.000050
0.003 0.119 0.000033
0.003 0.1192 0.000000
0.003 0.1194 0.000033
0.003 0.1196 0.000033
0.003 0.1198 0.000100
0.003 0.12 0.000033
0.003 0.1202 0.000033
0.003 0.1204 0.000117
0.003 0.1206 0.000083
0.003 0.1208 0.000067
0.003 0.121 0.000083
0.003 0.1212 0.000217
0.003 0.1214 0.000033
0.003 0.1216 0.000067
0.003 0.1218 0.000017
0.003 0.122 0.000033
0.003 0.1222 0.000033
0.003 0.1224 0.000017
0.003 0.1226 0.000017
0.003 0.1228 0.000033
0.003 0.123 0.000033
0.003 0.1232 0.000033
0.003 0.1234 0.000017
0.003 0.1236 0.000017
0.003 0.1238 0.000000
0.003 0.124 0.000017
0.003 0.1242 0.000033
0.003 0.1244 0.000017
0.003 0.1246 0.000017
0.003 0.1248 0.000000
0.003 0.125 0.000050
0.003 0.1252 0.000033
0.003 0.1254 0.000100
0.003 0.1256 0.000067
0.003 0.1258 0.000017
0.003 0.126 0.000017
0.003 0.1262 0.000050
0.003 0.1264 0.000083
0.003 0.1266 0.000117
0.003 0.1268 0.000083
0.003 0.127 0.000083
0.003 0.1272 0.000133
0.003 0.1274 0.000700
0.003 0.1276 0.000300
0.003 0.1278 0.000133
0.003 0.128 0.000017
0.003 0.1282 0.000000
0.003 0.1284 0.000033
0.003 0.1286 0.000033
0.003 0.1288 0.000033
0.003 0.129 0.000067
0.003 0.1292 0.000083
0.003 0.1294 0.000100
0.003 0.1296 0.000100
0.003 0.1298 0.000067
0.003 0.13 0.000067
0.003 0.1302 0.000083
0.003 0.1304 0.000033
0.003 0.1306 0.000050
0.003 0.1308 0.000100
0.003 0.131 0.000067
0.003 0.1312 0.000050
0.003 0.1314 0.000050
0.003 0.1316 0.000050
0.003 0.1318 0.000017
0.003 0.132 0.000017
0.003 0.1322 0.000017
0.003 0.1324 0.000067
0.003 0.1326 0.000033
0.003 0.1328 0.000067
0.003 0.133 0.000033
0.003 0.1332 0.000033
0.003 0.1334 0.000067
0.003 0.1336 0.000017
0.003 0.1338 0.000017
0.003 0.134 0.000050
0.003 0.1342 0.000050
0.003 0.1344 0.000017
0.003 0.1346 0.000017
0.003 0.1348 0.000017
0.003 0.135 0.000033
0.003 0.1352 0.000083
0.003 0.1354 0.000050
0.003 0.1356 0.000117
0.003 0.1358 0.000100
0.003 0.136 0.000067
0.003 0.1362 0.000183
0.003 0.1364 0.000167
0.003 0.1366 0.000100
0.003 0.1368 0.000050
0.003 0.137 0.000050
0.003 0.1372 0.000000
0.003 0.1374 0.000017
0.003 0.1376 0.000050
0.003 0.1378 0.000067
0.003 0.138 0.000050
0.003 0.1382 0.000067
0.003 0.1384 0.000000
0.003 0.1386 0.000083
0.003 0.1388 0.000100
0.003 0.139 0.000083
0.003 0.1392 0.000083
0.003 0.1394 0.000117
0.003 0.1396 0.000100
0.003 0.1398 0.000100
0.003 0.14 0.000033
0.003 0.1402 0.000017
0.003 0.1404 0.000067
0.003 0.1406 0.000067
0.003 0.1408 0.000017
0.003 0.141 0.000067
0.003 0.1412 0.000083
0.003 0.1414 0.000133
0.003 0.1416 0.000033
0.003 0.1418 0.000067
0.003 0.142 0.000067
0.003 0.1422 0.000033
0.003 0.1424 0.000017
0.003 0.1426 0.000067
0.003 0.1428 0.000067
0.003 0.143 0.000083
0.003 0.1432 0.000083
0.003 0.1434 0.000117
0.003 0.1436 0.000117
0.003 0.1438 0.000083
0.003 0.144 0.000033
0.003 0.1442 0.000000
0.003 0.1444 0.000017
0.003 0.1446 0.000050
0.003 0.1448 0.000000
0.003 0.145 0.000083
0.003 0.1452 0.000017
0.003 0.1454 0.000050
0.003 0.1456 0.000033
0.003 0.1458 0.000050
0.003 0.146 0.000100
0.003 0.1462 0.000133
0.003 0.1464 0.000617
0.003 0.1466 0.000183
0.003 0.1468 0.000050
0.003 0.147 0.000033
0.003 0.1472 0.000033
0.003 0.1474 0.000050
0.003 0.1476 0.000000
0.003 0.1478 0.000017
0.003 0.148 0.000050
0.003 0.1482 0.000017
0.003 0.1484 0.000000
0.003 0.1486 0.000017
0.003 0.1488 0.000083
0.003 0.149 0.000017
0.003 0.1492 0.000083
0.003 0.1494 0.000033
0.003 0.1496 0.000100
0.003 0.1498 0.000117
0.0032 0 0.011467
0.0032 0.0002 0.007117
0.0032 0.0004 0.008333
0.0032 0.0006 0.002733
0.0032 0.0008 0.002367
0.0032 0.001 0.002233
0.0032 0.0012 0.002733
0.0032 0.0014 0.007583
0.0032 0.0016 0.005633
0.0032 0.0018 0.017483
0.0032 0.002 0.010467
0.0032 0.0022 0.009417
0.0032 0.0024 0.019900
0.0032 0.0026 0.034333
0.0032 0.0028 0.067133
0.0032 0.003 0.323400
0.0032 0.0032 0.000000
0.0032 0.0034 0.326183
0.0032 0.0036 0.059167
0.0032 0.0038 0.034767
0.0032 0.004 0.020700
0.0032 0.0042 0.009433
0.0032 0.0044 0.013317
0.0032 0.0046 0.022050
0.0032 0.0048 0.006567
0.0032 0.005 0.008117
0.0032 0.0052 0.004117
0.0032 0.0054 0.002100
0.0032 0.0056 0.001483
0.0032 0.0058 0.002333
0.0032 0.006 0.007533
0.0032 0.0062 0.002267
0.0032 0.0064 0.001317
0.0032 0.0066 0.001900
0.0032 0.0068 0.001300
0.0032 0.007 0.001467
0.0032 0.0072 0.001083
0.0032 0.0074 0.000950
0.0032 0.0076 0.000583
0.0032 0.0078 0.000550
0.0032 0.008 0.000517
0.0032 0.0082 0.000600
0.0032 0.0084 0.000567
0.0032 0.0086 0.000400
0.0032 0.0088 0.000467
0.0032 0.009 0.000833
0.0032 0.0092 0.000700
0.0032 0.0094 0.000617
0.0032 0.0096 0.000950
0.0032 0.0098 0.000550
0.0032 0.01 0.001383
0.0032 0.0102 0.000817
0.0032 0.0104 0.000450
0.0032 0.0106 0.000400
0.0032 0.0108 0.000450
0.0032 0.011 0.000150
0.0032 0.0112 0.000217
0.0032 0.0114 0.000183
0.0032 0.0116 0.000350
0.0032 0.0118 0.000717
0.0032 0.012 0.001817
0.0032 0.0122 0.000700
0.0032 0.0124 0.000567
0.0032 0.0126 0.000400
0.0032 0.0128 0.001283
0.0032 0.013 0.000450
0.0032 0.0132 0.000167
0.0032 0.0134 0.000200
0.0032 0.0136 0.000150
0.0032 0.0138 0.000083
0.0032 0.014 0.000200
0.0032 0.0142 0.000150
0.0032 0.0144 0.000133
0.0032 0.0146 0.000250
0.0032 0.0148 0.000267
0.0032 0.015 0.000117
0.0032 0.0152 0.000167
0.0032 0.0154 0.000100
0.0032 0.0156 0.000083
0.0032 0.0158 0.000067
0.0032 0.016 0.000133
0.0032 0.0162 0.000100
0.0032 0.0164 0.000150
0.0032 0.0166 0.000150
0.0032 0.0168 0.000150
0.0032 0.017 0.000133
0.0032 0.0172 0.000233
0.0032 0.0174 0.000250
0.0032 0.0176 0.000117
0.0032 0.0178 0.000133
0.0032 0.018 0.000350
0.0032 0.0182 0.000550
0.0032 0.0184 0.002683
0.0032 0.0186 0.000500
0.0032 0.0188 0.000300
0.0032 0.019 0.001467
0.0032 0.0192 0.000550
0.0032 0.0194 0.001050
0.0032 0.0196 0.000267
0.0032 0.0198 0.000117
0.0032 0.02 0.000067
0.0032 0.0202 0.000083
0.0032 0.0204 0.000067
0.0032 0.0206 0.000133
0.0032 0.0208 0.000150
0.0032 0.021 0.000167
0.0032 0.0212 0.000233
0.0032 0.0214 0.000383
0.0032 0.0216 0.000417
0.0032 0.0218 0.000150
0.0032 0.022 0.000067
0.0032 0.0222 0.000083
0.0032 0.0224 0.000100
0.0032 0.0226 0.000117
0.0032 0.0228 0.000133
0.0032 0.023 0.000083
0.0032 0.0232 0.000150
0.0032 0.0234 0.000067
0.0032 0.0236 0.000133
0.0032 0.0238 0.000067
0.0032 0.024 0.000233
0.0032 0.0242 0.000183
0.0032 0.0244 0.000133
0.0032 0.0246 0.000067
0.0032 0.0248 0.000017
0.0032 0.025 0.000117
0.0032 0.0252 0.000100
0.0032 0.0254 0.000117
0.0032 0.0256 0.000067
0.0032 0.0258 0.000033
0.0032 0.026 0.000050
0.0032 0.0262 0.000067
0.0032 0.0264 0.000083
0.0032 0.0266 0.000050
0.0032 0.0268 0.000050
0.0032 0.027 0.000067
0.0032 0.0272 0.000050
0.0032 0.0274 0.000067
0.0032 0.0276 0.000067
0.0032 0.0278 0.000117
0.0032 0.028 0.000067
0.0032 0.0282 0.000083
0.0032 0.0284 0.000050
0.0032 0.0286 0.000150
0.0032 0.0288 0.000117
0.0032 0.029 0.000117
0.0032 0.0292 0.000350
0.0032 0.0294 0.000100
0.0032 0.0296 0.000100
0.0032 0.0298 0.000100
0.0032 0.03 0.000117
0.0032 0.0302 0.000133
0.0032 0.0304 0.000067
0.0032 0.0306 0.000150
0.0032 0.0308 0.000100
0.0032 0.031 0.000150
0.0032 0.0312 0.000067
0.0032 0.0314 0.000083
0.0032 0.0316 0.000050
0.0032 0.0318 0.000033
0.0032 0.032 0.000100
0.0032 0.0322 0.000017
0.0032 0.0324 0.000067
0.0032 0.0326 0.000133
0.0032 0.0328 0.000183
0.0032 0.033 0.000233
0.0032 0.0332 0.000083
0.0032 0.0334 0.000133
0.0032 0.0336 0.000083
0.0032 0.0338 0.000117
0.0032 0.034 0.000100
0.0032 0.0342 0.000083
0.0032 0.0344 0.000017
0.0032 0.0346 0.000133
0.0032 0.0348 0.000117
0.0032 0.035 0.000150
0.0032 0.0352 0.000050
0.0032 0.0354 0.000083
0.0032 0.0356 0.000100
0.0032 0.0358 0.000083
0.0032 0.036 0.000083
0.0032 0.0362 0.000200
0.0032 0.0364 0.000200
0.0032 0.0366 0.000167
0.0032 0.0368 0.000117
0.0032 0.037 0.000217
0.0032 0.0372 0.000083
0.0032 0.0374 0.000167
0.0032 0.0376 0.000083
0.0032 0.0378 0.000067
0.0032 0.038 0.000200
0.0032 0.0382 0.000167
0.0032 0.0384 0.000117
0.0032 0.0386 0.000100
0.0032 0.0388 0.000133
0.0032 0.039 0.000050
0.0032 0.0392 0.000083
0.0032 0.0394 0.000150
0.0032 0.0396 0.000067
0.0032 0.0398 0.000033
0.0032 0.04 0.000083
0.0032 0.0402 0.000033
0.0032 0.0404 0.000017
0.0032 0.0406 0.000050
0.0032 0.0408 0.000033
0.0032 0.041 0.000067
0.0032 0.0412 0.000033
0.0032 0.0414 0.000033
0.0032 0.0416 0.000017
0.0032 0.0418 0.000017
0.0032 0.042 0.000017
0.0032 0.0422 0.000083
0.0032 0.0424 0.000050
0.0032 0.0426 0.000067
0.0032 0.0428 0.000050
0.0032 0.043 0.000033
0.0032 0.0432 0.000050
0.0032 0.0434 0.000100
0.0032 0.0436 0.000100
0.0032 0.0438 0.000150
0.0032 0.044 0.000067
0.0032 0.0442 0.000083
0.0032 0.0444 0.000083
0.0032 0.0446 0.000033
0.0032 0.0448 0.000050
0.0032 0.045 0.000000
0.0032 0.0452 0.000000
0.0032 0.0454 0.000017
0.0032 0.0456 0.000017
0.0032 0.0458 0.000033
0.0032 0.046 0.000083
0.0032 0.0462 0.000033
0.0032 0.0464 0.000050
0.0032 0.0466 0.000050
0.0032 0.0468 0.000100
0.0032 0.047 0.000117
0.0032 0.0472 0.000033
0.0032 0.0474 0.000067
0.0032 0.0476 0.000050
0.0032 0.0478 0.000067
0.0032 0.048 0.000100
0.0032 0.0482 0.000100
0.0032 0.0484 0.000100
0.0032 0.0486 0.000083
0.0032 0.0488 0.000050
0.0032 0.049 0.000050
0.0032 0.0492 0.000067
0.0032 0.0494 0.000050
0.0032 0.0496 0.000033
0.0032 0.0498 0.000017
0.0032 0.05 0.000017
0.0032 0.0502 0.000033
0.0032 0.0504 0.000033
0.0032 0.0506 0.000017
0.0032 0.0508 0.000050
0.0032 0.051 0.000033
0.0032 0.0512 0.000017
0.0032 0.0514 0.000033
0.0032 0.0516 0.000000
0.0032 0.0518 0.000050
0.0032 0.052 0.000000
0.0032 0.0522 0.000017
0.0032 0.0524 0.000017
0.0032 0.0526 0.000017
0.0032 0.0528 0.000033
0.0032 0.053 0.000017
0.0032 0.0532 0.000000
0.0032 0.0534 0.000000
0.0032 0.0536 0.000050
0.0032 0.0538 0.000017
0.0032 0.054 0.000033
0.0032 0.0542 0.000000
0.0032 0.0544 0.000033
0.0032 0.0546 0.000017
0.0032 0.0548 0.000050
0.0032 0.055 0.000017
0.0032 0.0552 0.000050
0.0032 0.0554 0.000000
0.0032 0.0556 0.000033
0.0032 0.0558 0.000033
0.0032 0.056 0.000017
0.0032 0.0562 0.000000
0.0032 0.0564 0.000000
0.0032 0.0566 0.000033
0.0032 0.0568 0.000033
0.0032 0.057 0.000050
0.0032 0.0572 0.000017
0.0032 0.0574 0.000050
0.0032 0.0576 0.000000
0.0032 0.0578 0.000033
0.0032 0.058 0.000050
0.0032 0.0582 0.000017
0.0032 0.0584 0.000017
0.0032 0.0586 0.000017
0.0032 0.0588 0.000000
0.0032 0.059 0.000000
0.0032 0.0592 0.000050
0.0032 0.0594 0.000033
0.0032 0.0596 0.000000
0.0032 0.0598 0.000050
0.0032 0.06 0.000050
0.0032 0.0602 0.000017
0.0032 0.0604 0.000017
0.0032 0.0606 0.000067
0.0032 0.0608 0.000033
0.0032 0.061 0.000017
0.0032 0.0612 0.000050
0.0032 0.0614 0.000017
0.0032 0.0616 0.000000
0.0032 0.0618 0.000050
0.0032 0.062 0.000050
0.0032 0.0622 0.000033
0.0032 0.0624 0.000000
0.0032 0.0626 0.000033
0.0032 0.0628 0.000000
0.0032 0.063 0.000000
0.0032 0.0632 0.000000
0.0032 0.0634 0.000050
0.0032 0.0636 0.000117
0.0032 0.0638 0.000000
0.0032 0.064 0.000050
0.0032 0.0642 0.000017
0.0032 0.0644 0.000033
0.0032 0.0646 0.000050
0.0032 0.0648 0.000017
0.0032 0.065 0.000067
0.0032 0.0652 0.000033
0.0032 0.0654 0.000083
0.0032 0.0656 0.000017
0.0032 0.0658 0.000100
0.0032 0.066 0.000033
0.0032 0.0662 0.000017
0.0032 0.0664 0.000000
0.0032 0.0666 0.000017
0.0032 0.0668 0.000033
0.0032 0.067 0.000067
0.0032 0.0672 0.000017
0.0032 0.0674 0.000033
0.0032 0.0676 0.000083
0.0032 0.0678 0.000067
0.0032 0.068 0.000050
0.0032 0.0682 0.000083
0.0032 0.0684 0.000067
0.0032 0.0686 0.000033
0.0032 0.0688 0.000050
0.0032 0.069 0.000017
0.0032 0.0692 0.000050
0.0032 0.0694 0.000083
0.0032 0.0696 0.000050
0.0032 0.0698 0.000050
0.0032 0.07 0.000033
0.0032 0.0702 0.000050
0.0032 0.0704 0.000017
0.0032 0.0706 0.000033
0.0032 0.0708 0.000017
0.0032 0.071 0.000000
0.0032 0.0712 0.000050
0.0032 0.0714 0.000033
0.0032 0.0716 0.000017
0.0032 0.0718 0.000017
0.0032 0.072 0.000050
0.0032 0.0722 0.000050
0.0032 0.0724 0.000050
0.0032 0.0726 0.000050
0.0032 0.0728 0.000017
0.0032 0.073 0.000000
0.0032 0.0732 0.000050
0.0032 0.0734 0.000000
0.0032 0.0736 0.000000
0.0032 0.0738 0.000050
0.0032 0.074 0.000000
0.0032 0.0742 0.000000
0.0032 0.0744 0.000017
0.0032 0.0746 0.000000
0.0032 0.0748 0.000050
0.0032 0.075 0.000033
0.0032 0.0752 0.000033
0.0032 0.0754 0.000000
0.0032 0.0756 0.000100
0.0032 0.0758 0.000050
0.0032 0.076 0.000050
0.0032 0.0762 0.000033
0.0032 0.0764 0.000033
0.0032 0.0766 0.000017
0.0032 0.0768 0.000033
0.0032 0.077 0.000000
0.0032 0.0772 0.000050
0.0032 0.0774 0.000033
0.0032 0.0776 0.000033
0.0032 0.0778 0.000033
0.0032 0.078 0.000083
0.0032 0.0782 0.000117
0.0032 0.0784 0.000067
0.0032 0.0786 0.000133
0.0032 0.0788 0.000050
0.0032 0.079 0.000083
0.0032 0.0792 0.000033
0.0032 0.0794 0.000017
0.0032 0.0796 0.000017
0.0032 0.0798 0.000183
0.0032 0.08 0.000067
0.0032 0.0802 0.000017
0.0032 0.0804 0.000000
0.0032 0.0806 0.000017
0.0032 0.0808 0.000033
0.0032 0.081 0.000067
0.0032 0.0812 0.000033
0.0032 0.0814 0.000017
0.0032 0.0816 0.000033
0.0032 0.0818 0.000000
0.0032 0.082 0.000100
0.0032 0.0822 0.000050
0.0032 0.0824 0.000067
0.0032 0.0826 0.000083
0.0032 0.0828 0.000067
0.0032 0.083 0.000350
0.0032 0.0832 0.001683
0.0032 0.0834 0.000133
0.0032 0.0836 0.000133
0.0032 0.0838 0.000050
0.0032 0.084 0.000167
0.0032 0.0842 0.000017
0.0032 0.0844 0.000067
0.0032 0.0846 0.000000
0.0032 0.0848 0.000033
0.0032 0.085 0.000050
0.0032 0.0852 0.000067
0.0032 0.0854 0.000067
0.0032 0.0856 0.000100
0.0032 0.0858 0.000083
0.0032 0.086 0.000050
0.0032 0.0862 0.000067
0.0032 0.0864 0.000083
0.0032 0.0866 0.000117
0.0032 0.0868 0.000083
0.0032 0.087 0.000033
0.0032 0.0872 0.000017
0.0032 0.0874 0.000017
0.0032 0.0876 0.000017
0.0032 0.0878 0.000017
0.0032 0.088 0.000017
0.0032 0.0882 0.000017
0.0032 0.0884 0.000033
0.0032 0.0886 0.000017
0.0032 0.0888 0.000117
0.0032 0.089 0.000083
0.0032 0.0892 0.000033
0.0032 0.0894 0.000050
0.0032 0.0896 0.000050
0.0032 0.0898 0.000033
0.0032 0.09 0.000050
0.0032 0.0902 0.000067
0.0032 0.0904 0.000117
0.0032 0.0906 0.000033
0.0032 0.0908 0.000100
0.0032 0.091 0.000217
0.0032 0.0912 0.000150
0.0032 0.0914 0.000033
0.0032 0.0916 0.000017
0.0032 0.0918 0.000017
0.0032 0.092 0.000000
0.0032 0.0922 0.000033
0.0032 0.0924 0.000033
0.0032 0.0926 0.000033
0.0032 0.0928 0.000050
0.0032 0.093 0.000017
0.0032 0.0932 0.000033
0.0032 0.0934 0.000000
0.0032 0.0936 0.000033
0.0032 0.0938 0.000017
0.0032 0.094 0.000017
0.0032 0.0942 0.000017
0.0032 0.0944 0.000033
0.0032 0.0946 0.000050
0.0032 0.0948 0.000083
0.0032 0.095 0.000000
0.0032 0.0952 0.000017
0.0032 0.0954 0.000033
0.0032 0.0956 0.000050
0.0032 0.0958 0.000033
0.0032 0.096 0.000083
0.0032 0.0962 0.000050
0.0032 0.0964 0.000033
0.0032 0.0966 0.000067
0.0032 0.0968 0.000117
0.0032 0.097 0.000133
0.0032 0.0972 0.000050
0.0032 0.0974 0.000017
0.0032 0.0976 0.000033
0.0032 0.0978 0.000067
0.0032 0.098 0.000050
0.0032 0.0982 0.000117
0.0032 0.0984 0.000033
0.0032 0.0986 0.000067
0.0032 0.0988 0.000033
0.0032 0.099 0.000033
0.0032 0.0992 0.000033
0.0032 0.0994 0.000033
0.0032 0.0996 0.000033
0.0032 0.0998 0.000050
0.0032 0.1 0.000050
0.0032 0.1002 0.000067
0.0032 0.1004 0.000117
0.0032 0.1006 0.000067
0.0032 0.1008 0.000067
0.0032 0.101 0.000033
0.0032 0.1012 0.000150
0.0032 0.1014 0.000050
0.0032 0.1016 0.000033
0.0032 0.1018 0.000050
0.0032 0.102 0.000033
0.0032 0.1022 0.000100
0.0032 0.1024 0.000100
0.0032 0.1026 0.000033
0.0032 0.1028 0.000017
0.0032 0.103 0.000033
0.0032 0.1032 0.000050
0.0032 0.1034 0.000017
0.0032 0.1036 0.000017
0.0032 0.1038 0.000050
0.0032 0.104 0.000050
0.0032 0.1042 0.000033
0.0032 0.1044 0.000050
0.0032 0.1046 0.000017
0.0032 0.1048 0.000017
0.0032 0.105 0.000050
0.0032 0.1052 0.000017
0.0032 0.1054 0.000017
0.0032 0.1056 0.000067
0.0032 0.1058 0.000050
0.0032 0.106 0.000033
0.0032 0.1062 0.000067
0.0032 0.1064 0.000033
0.0032 0.1066 0.000017
0.0032 0.1068 0.000017
0.0032 0.107 0.000050
0.0032 0.1072 0.000000
0.0032 0.1074 0.000033
0.0032 0.1076 0.000083
0.0032 0.1078 0.000133
0.0032 0.108 0.000200
0.0032 0.1082 0.000067
0.0032 0.1084 0.000150
0.0032 0.1086 0.000133
0.0032 0.1088 0.000233
0.0032 0.109 0.000233
0.0032 0.1092 0.002200
0.0032 0.1094 0.000517
0.0032 0.1096 0.000100
0.0032 0.1098 0.000183
0.0032 0.11 0.000100
0.0032 0.1102 0.000033
0.0032 0.1104 0.000083
0.0032 0.1106 0.000067
0.0032 0.1108 0.000050
0.0032 0.111 0.000033
0.0032 0.1112 0.000017
0.0032 0.1114 0.000017
0.0032 0.1116 0.000033
0.0032 0.1118 0.000033
0.0032 0.112 0.000067
0.0032 0.1122 0.000000
0.0032 0.1124 0.000050
0.0032 0.1126 0.000033
0.0032 0.1128 0.000017
0.0032 0.113 0.000083
0.0032 0.1132 0.000067
0.0032 0.1134 0.000033
0.0032 0.1136 0.000000
0.0032 0.1138 0.000017
0.0032 0.114 0.000050
0.0032 0.1142 0.000033
0.0032 0.1144 0.000067
0.0032 0.1146 0.000050
0.0032 0.1148 0.000000
0.0032 0.115 0.000050
0.0032 0.1152 0.000033
0.0032 0.1154 0.000100
0.0032 0.1156 0.000050
0.0032 0.1158 0.000033
0.0032 0.116 0.000033
0.0032 0.1162 0.000083
0.0032 0.1164 0.000083
0.0032 0.1166 0.000133
0.0032 0.1168 0.000267
0.0032 0.117 0.000067
0.0032 0.1172 0.000017
0.0032 0.1174 0.000067
0.0032 0.1176 0.000067
0.0032 0.1178 0.000250
0.0032 0.118 0.000467
0.0032 0.1182 0.002500
0.0032 0.1184 0.000367
0.0032 0.1186 0.000067
0.0032 0.1188 0.000067
0.0032 0.119 0.000017
0.0032 0.1192 0.000017
0.0032 0.1194 0.000000
0.0032 0.1196 0.000133
0.0032 0.1198 0.000083
0.0032 0.12 0.000017
0.0032 0.1202 0.000017
0.0032 0.1204 0.000083
0.0032 0.1206 0.000150
0.0032 0.1208 0.000100
0.0032 0.121 0.000350
0.0032 0.1212 0.001717
0.0032 0.1214 0.000283
0.0032 0.1216 0.000050
0.0032 0.1218 0.000033
0.0032 0.122 0.000033
0.0032 0.1222 0.000050
0.0032 0.1224 0.000050
0.0032 0.1226 0.000033
0.0032 0.1228 0.000033
0.0032 0.123 0.000050
0.0032 0.1232 0.000117
0.0032 0.1234 0.000050
0.0032 0.1236 0.000017
0.0032 0.1238 0.000050
0.0032 0.124 0.000083
0.0032 0.1242 0.000050
0.0032 0.1244 0.000033
0.0032 0.1246 0.000050
0.0032 0.1248 0.000100
0.0032 0.125 0.000067
0.0032 0.1252 0.000033
0.0032 0.1254 0.000033
0.0032 0.1256 0.000100
0.0032 0.1258 0.000033
0.0032 0.126 0.000067
0.0032 0.1262 0.000017
0.0032 0.1264 0.000117
0.0032 0.1266 0.000183
0.0032 0.1268 0.000033
0.0032 0.127 0.000083
0.0032 0.1272 0.000100
0.0032 0.1274 0.000350
0.0032 0.1276 0.000250
0.0032 0.1278 0.000067
0.0032 0.128 0.000067
0.0032 0.1282 0.000067
0.0032 0.1284 0.000083
0.0032 0.1286 0.000200
0.0032 0.1288 0.000117
0.0032 0.129 0.000083
0.0032 0.1292 0.000167
0.0032 0.1294 0.000050
0.0032 0.1296 0.000017
0.0032 0.1298 0.000050
0.0032 0.13 0.000067
0.0032 0.1302 0.000050
0.0032 0.1304 0.000067
0.0032 0.1306 0.000017
0.0032 0.1308 0.000033
0.0032 0.131 0.000017
0.0032 0.1312 0.000083
0.0032 0.1314 0.000017
0.0032 0.1316 0.000050
0.0032 0.1318 0.000050
0.0032 0.132 0.000017
0.0032 0.1322 0.000050
0.0032 0.1324 0.000017
0.0032 0.1326 0.000033
0.0032 0.1328 0.000067
0.0032 0.133 0.000033
0.0032 0.1332 0.000033
0.0032 0.1334 0.000067
0.0032 0.1336 0.000017
0.0032 0.1338 0.000017
0.0032 0.134 0.000033
0.0032 0.1342 0.000050
0.0032 0.1344 0.000033
0.0032 0.1346 0.000017
0.0032 0.1348 0.000033
0.0032 0.135 0.000117
0.0032 0.1352 0.000150
0.0032 0.1354 0.000117
0.0032 0.1356 0.000083
0.0032 0.1358 0.000050
0.0032 0.136 0.000033
0.0032 0.1362 0.000100
0.0032 0.1364 0.000083
0.0032 0.1366 0.000033
0.0032 0.1368 0.000100
0.0032 0.137 0.000033
0.0032 0.1372 0.000117
0.0032 0.1374 0.000083
0.0032 0.1376 0.000033
0.0032 0.1378 0.000067
0.0032 0.138 0.000050
0.0032 0.1382 0.000050
0.0032 0.1384 0.000033
0.0032 0.1386 0.000067
0.0032 0.1388 0.000050
0.0032 0.139 0.000033
0.0032 0.1392 0.000100
0.0032 0.1394 0.000067
0.0032 0.1396 0.000117
0.0032 0.1398 0.000067
0.0032 0.14 0.000083
0.0032 0.1402 0.000050
0.0032 0.1404 0.000050
0.0032 0.1406 0.000033
0.0032 0.1408 0.000067
0.0032 0.141 0.000050
0.0032 0.1412 0.000150
0.0032 0.1414 0.000150
0.0032 0.1416 0.000017
0.0032 0.1418 0.000067
0.0032 0.142 0.000067
0.0032 0.1422 0.000100
0.0032 0.1424 0.000017
0.0032 0.1426 0.000033
0.0032 0.1428 0.000117
0.0032 0.143 0.000133
0.0032 0.1432 0.000067
0.0032 0.1434 0.000150
0.0032 0.1436 0.000083
0.0032 0.1438 0.000083
0.0032 0.144 0.000050
0.0032 0.1442 0.000067
0.0032 0.1444 0.000017
0.0032 0.1446 0.000083
0.0032 0.1448 0.000100
0.0032 0.145 0.000133
0.0032 0.1452 0.000033
0.0032 0.1454 0.000033
0.0032 0.1456 0.000067
0.0032 0.1458 0.000033
0.0032 0.146 0.000150
0.0032 0.1462 0.000467
0.0032 0.1464 0.003000
0.0032 0.1466 0.000550
0.0032 0.1468 0.000200
0.0032 0.147 0.000067
0.0032 0.1472 0.000017
0.0032 0.1474 0.000000
0.0032 0.1476 0.000050
0.0032 0.1478 0.000000
0.0032 0.148 0.000050
0.0032 0.1482 0.000033
0.0032 0.1484 0.000017
0.0032 0.1486 0.000050
0.0032 0.1488 0.000067
0.0032 0.149 0.000050
0.0032 0.1492 0.000050
0.0032 0.1494 0.000033
0.0032 0.1496 0.000033
0.0032 0.1498 0.000033
0.0034 0 0.011533
0.0034 0.0002 0.003933
0.0034 0.0004 0.007183
0.0034 0.0006 0.003850
0.0034 0.0008 0.001917
0.0034 0.001 0.001867
0.0034 0.0012 0.002150
0.0034 0.0014 0.006600
0.0034 0.0016 0.004850
0.0034 0.0018 0.009083
0.0034 0.002 0.011067
0.0034 0.0022 0.014917
0.0034 0.0024 0.020667
0.0034 0.0026 0.027917
0.0034 0.0028 0.030883
0.0034 0.003 0.066467
0.0034 0.0032 0.326183
0.0034 0.0034 0.000000
0.0034 0.0036 0.319217
0.0034 0.0038 0.062783
0.0034 0.004 0.027617
0.0034 0.0042 0.027767
0.0034 0.0044 0.016033
0.0034 0.0046 0.014550
0.0034 0.0048 0.008900
0.0034 0.005 0.004500
0.0034 0.0052 0.002833
0.0034 0.0054 0.002083
0.0034 0.0056 0.002150
0.0034 0.0058 0.002033
0.0034 0.006 0.002700
0.0034 0.0062 0.001983
0.0034 0.0064 0.002350
0.0034 0.0066 0.006550
0.0034 0.0068 0.002533
0.0034 0.007 0.002433
0.0034 0.0072 0.001617
0.0034 0.0074 0.001100
0.0034 0.0076 0.000550
0.0034 0.0078 0.001000
0.0034 0.008 0.000767
0.0034 0.0082 0.000833
0.0034 0.0084 0.000800
0.0034 0.0086 0.000667
0.0034 0.0088 0.000633
0.0034 0.009 0.000933
0.0034 0.0092 0.001317
0.0034 0.0094 0.000767
0.0034 0.0096 0.000533
0.0034 0.0098 0.000767
0.0034 0.01 0.004883
0.0034 0.0102 0.001517
0.0034 0.0104 0.000567
0.0034 0.0106 0.000317
0.0034 0.0108 0.000167
0.0034 0.011 0.000250
0.0034 0.0112 0.000300
0.0034 0.0114 0.000100
0.0034 0.0116 0.000200
0.0034 0.0118 0.000233
0.0034 0.012 0.000900
0.0034 0.0122 0.002433
0.0034 0.0124 0.002333
0.0034 0.0126 0.000400
0.0034 0.0128 0.000450
0.0034 0.013 0.000300
0.0034 0.0132 0.000100
0.0034 0.0134 0.000167
0.0034 0.0136 0.000117
0.0034 0.0138 0.000133
0.0034 0.014 0.000200
0.0034 0.0142 0.000133
0.0034 0.0144 0.000200
0.0034 0.0146 0.000133
0.0034 0.0148 0.000250
0.0034 0.015 0.000183
0.0034 0.0152 0.000183
0.0034 0.0154 0.000167
0.0034 0.0156 0.000167
0.0034 0.0158 0.000050
0.0034 0.016 0.000167
0.0034 0.0162 0.000033
0.0034 0.0164 0.000183
0.0034 0.0166 0.000200
0.0034 0.0168 0.000217
0.0034 0.017 0.000183
0.0034 0.0172 0.000217
0.0034 0.0174 0.000500
0.0034 0.0176 0.000167
0.0034 0.0178 0.000083
0.0034 0.018 0.000167
0.0034 0.0182 0.000433
0.0034 0.0184 0.000600
0.0034 0.0186 0.000283
0.0034 0.0188 0.000150
0.0034 0.019 0.000317
0.0034 0.0192 0.000317
0.0034 0.0194 0.000433
0.0034 0.0196 0.000167
0.0034 0.0198 0.000133
0.0034 0.02 0.000117
0.0034 0.0202 0.000067
0.0034 0.0204 0.000067
0.0034 0.0206 0.000183
0.0034 0.0208 0.000067
0.0034 0.021 0.000100
0.0034 0.0212 0.000117
0.0034 0.0214 0.000133
0.0034 0.0216 0.000333
0.0034 0.0218 0.000267
0.0034 0.022 0.000117
0.0034 0.0222 0.000050
0.0034 0.0224 0.000100
0.0034 0.0226 0.000200
0.0034 0.0228 0.000217
0.0034 0.023 0.000117
0.0034 0.0232 0.000050
0.0034 0.0234 0.000167
0.0034 0.0236 0.000133
0.0034 0.0238 0.000167
0.0034 0.024 0.000217
0.0034 0.0242 0.000550
0.0034 0.0244 0.000217
0.0034 0.0246 0.000100
0.0034 0.0248 0.000133
0.0034 0.025 0.000117
0.0034 0.0252 0.000083
0.0034 0.0254 0.000083
0.0034 0.0256 0.000083
0.0034 0.0258 0.000150
0.0034 0.026 0.000033
0.0034 0.0262 0.000083
0.0034 0.0264 0.000050
0.0034 0.0266 0.000050
0.0034 0.0268 0.000050
0.0034 0.027 0.000067
0.0034 0.0272 0.000083
0.0034 0.0274 0.000117
0.0034 0.0276 0.000100
0.0034 0.0278 0.000050
0.0034 0.028 0.000050
0.0034 0.0282 0.000083
0.0034 0.0284 0.000117
0.0034 0.0286 0.000150
0.0034 0.0288 0.000250
0.0034 0.029 0.000267
0.0034 0.0292 0.000333
0.0034 0.0294 0.000150
0.0034 0.0296 0.000100
0.0034 0.0298 0.000100
0.0034 0.03 0.000050
0.0034 0.0302 0.000083
0.0034 0.0304 0.000017
0.0034 0.0306 0.000100
0.0034 0.0308 0.000083
0.0034 0.031 0.000083
0.0034 0.0312 0.000083
0.0034 0.0314 0.000050
0.0034 0.0316 0.000017
0.0034 0.0318 0.000067
0.0034 0.032 0.000067
0.0034 0.0322 0.000033
0.0034 0.0324 0.000083
0.0034 0.0326 0.000117
0.0034 0.0328 0.000167
0.0034 0.033 0.000133
0.0034 0.0332 0.000183
0.0034 0.0334 0.000100
0.0034 0.0336 0.000017
0.0034 0.0338 0.000083
0.0034 0.034 0.000083
0.0034 0.0342 0.000050
0.0034 0.0344 0.000100
0.0034 0.0346 0.000100
0.0034 0.0348 0.000133
0.0034 0.035 0.000450
0.0034 0.0352 0.000267
0.0034 0.0354 0.000167
0.0034 0.0356 0.000017
0.0034 0.0358 0.000083
0.0034 0.036 0.000117
0.0034 0.0362 0.000133
0.0034 0.0364 0.000183
0.0034 0.0366 0.000050
0.0034 0.0368 0.000067
0.0034 0.037 0.000200
0.0034 0.0372 0.000133
0.0034 0.0374 0.000283
0.0034 0.0376 0.000250
0.0034 0.0378 0.000083
0.0034 0.038 0.000200
0.0034 0.0382 0.000183
0.0034 0.0384 0.000217
0.0034 0.0386 0.000267
0.0034 0.0388 0.000083
0.0034 0.039 0.000183
0.0034 0.0392 0.000083
0.0034 0.0394 0.000117
0.0034 0.0396 0.000183
0.0034 0.0398 0.000133
0.0034 0.04 0.000017
0.0034 0.0402 0.000033
0.0034 0.0404 0.000067
0.0034 0.0406 0.000083
0.0034 0.0408 0.000067
0.0034 0.041 0.000117
0.0034 0.0412 0.000033
0.0034 0.0414 0.000083
0.0034 0.0416 0.000067
0.0034 0.0418 0.000017
0.0034 0.042 0.000033
0.0034 0.0422 0.000017
0.0034 0.0424 0.000017
0.0034 0.0426 0.000067
0.0034 0.0428 0.000083
0.0034 0.043 0.000017
0.0034 0.0432 0.000083
0.0034 0.0434 0.000050
0.0034 0.0436 0.000117
0.0034 0.0438 0.000050
0.0034 0.044 0.000067
0.0034 0.0442 0.000133
0.0034 0.0444 0.000167
0.0034 0.0446 0.000067
0.0034 0.0448 0.000017
0.0034 0.045 0.000050
0.0034 0.0452 0.000050
0.0034 0.0454 0.000033
0.0034 0.0456 0.000033
0.0034 0.0458 0.000050
0.0034 0.046 0.000050
0.0034 0.0462 0.000083
0.0034 0.0464 0.000100
0.0034 0.0466 0.000467
0.0034 0.0468 0.000267
0.0034 0.047 0.000083
0.0034 0.0472 0.000050
0.0034 0.0474 0.000133
0.0034 0.0476 0.000050
0.0034 0.0478 0.000083
0.0034 0.048 0.000133
0.0034 0.0482 0.000067
0.0034 0.0484 0.000083
0.0034 0.0486 0.000033
0.0034 0.0488 0.000067
0.0034 0.049 0.000067
0.0034 0.0492 0.000100
0.0034 0.0494 0.000050
0.0034 0.0496 0.000050
0.0034 0.0498 0.000083
0.0034 0.05 0.000100
0.0034 0.0502 0.000083
0.0034 0.0504 0.000033
0.0034 0.0506 0.000067
0.0034 0.0508 0.000017
0.0034 0.051 0.000033
0.0034 0.0512 0.000050
0.0034 0.0514 0.000117
0.0034 0.0516 0.000067
0.0034 0.0518 0.000033
0.0034 0.052 0.000017
0.0034 0.0522 0.000017
0.0034 0.0524 0.000050
0.0034 0.0526 0.000067
0.0034 0.0528 0.000050
0.0034 0.053 0.000017
0.0034 0.0532 0.000017
0.0034 0.0534 0.000017
0.0034 0.0536 0.000017
0.0034 0.0538 0.000067
0.0034 0.054 0.000050
0.0034 0.0542 0.000017
0.0034 0.0544 0.000067
0.0034 0.0546 0.000083
0.0034 0.0548 0.000083
0.0034 0.055 0.000033
0.0034 0.0552 0.000133
0.0034 0.0554 0.000083
0.0034 0.0556 0.000067
0.0034 0.0558 0.000017
0.0034 0.056 0.000017
0.0034 0.0562 0.000000
0.0034 0.0564 0.000033
0.0034 0.0566 0.000000
0.0034 0.0568 0.000017
0.0034 0.057 0.000067
0.0034 0.0572 0.000050
0.0034 0.0574 0.000033
0.0034 0.0576 0.000017
0.0034 0.0578 0.000050
0.0034 0.058 0.000033
0.0034 0.0582 0.000000
0.0034 0.0584 0.000000
0.0034 0.0586 0.000033
0.0034 0.0588 0.000017
0.0034 0.059 0.000017
0.0034 0.0592 0.000017
0.0034 0.0594 0.000067
0.0034 0.0596 0.000050
0.0034 0.0598 0.000117
0.0034 0.06 0.000033
0.0034 0.0602 0.000033
0.0034 0.0604 0.000000
0.0034 0.0606 0.000000
0.0034 0.0608 0.000017
0.0034 0.061 0.000000
0.0034 0.0612 0.000050
0.0034 0.0614 0.000033
0.0034 0.0616 0.000117
0.0034 0.0618 0.000083
0.0034 0.062 0.000050
0.0034 0.0622 0.000050
0.0034 0.0624 0.000067
0.0034 0.0626 0.000017
0.0034 0.0628 0.000000
0.0034 0.063 0.000000
0.0034 0.0632 0.000017
0.0034 0.0634 0.000017
0.0034 0.0636 0.000033
0.0034 0.0638 0.000033
0.0034 0.064 0.000050
0.0034 0.0642 0.000000
0.0034 0.0644 0.000050
0.0034 0.0646 0.000050
0.0034 0.0648 0.000067
0.0034 0.065 0.000083
0.0034 0.0652 0.000067
0.0034 0.0654 0.000067
0.0034 0.0656 0.000017
0.0034 0.0658 0.000033
0.0034 0.066 0.000017
0.0034 0.0662 0.000017
0.0034 0.0664 0.000017
0.0034 0.0666 0.000017
0.0034 0.0668 0.000000
0.0034 0.067 0.000017
0.0034 0.0672 0.000067
0.0034 0.0674 0.000117
0.0034 0.0676 0.000033
0.0034 0.0678 0.000033
0.0034 0.068 0.000050
0.0034 0.0682 0.000050
0.0034 0.0684 0.000083
0.0034 0.0686 0.000033
0.0034 0.0688 0.000017
0.0034 0.069 0.000100
0.0034 0.0692 0.000100
0.0034 0.0694 0.000050
0.0034 0.0696 0.000017
0.0034 0.0698 0.000000
0.0034 0.07 0.000083
0.0034 0.0702 0.000000
0.0034 0.0704 0.000017
0.0034 0.0706 0.000033
0.0034 0.0708 0.000050
0.0034 0.071 0.000067
0.0034 0.0712 0.000067
0.0034 0.0714 0.000100
0.0034 0.0716 0.000000
0.0034 0.0718 0.000000
0.0034 0.072 0.000017
0.0034 0.0722 0.000000
0.0034 0.0724 0.000000
0.0034 0.0726 0.000017
0.0034 0.0728 0.000100
0.0034 0.073 0.000050
0.0034 0.0732 0.000050
0.0034 0.0734 0.000017
0.0034 0.0736 0.000017
0.0034 0.0738 0.000017
0.0034 0.074 0.000000
0.0034 0.0742 0.000000
0.0034 0.0744 0.000000
0.0034 0.0746 0.000000
0.0034 0.0748 0.000000
0.0034 0.075 0.000067
0.0034 0.0752 0.000017
0.0034 0.0754 0.000033
0.0034 0.0756 0.000050
0.0034 0.0758 0.000017
0.0034 0.076 0.000017
0.0034 0.0762 0.000050
0.0034 0.0764 0.000000
0.0034 0.0766 0.000017
0.0034 0.0768 0.000017
0.0034 0.077 0.000033
0.0034 0.0772 0.000067
0.0034 0.0774 0.000017
0.0034 0.0776 0.000033
0.0034 0.0778 0.000017
0.0034 0.078 0.000050
0.0034 0.0782 0.000050
0.0034 0.0784 0.000017
0.0034 0.0786 0.000033
0.0034 0.0788 0.000033
0.0034 0.079 0.000000
0.0034 0.0792 0.000050
0.0034 0.0794 0.000067
0.0034 0.0796 0.000033
0.0034 0.0798 0.000067
0.0034 0.08 0.000067
0.0034 0.0802 0.000050
0.0034 0.0804 0.000017
0.0034 0.0806 0.000017
0.0034 0.0808 0.000017
0.0034 0.081 0.000083
0.0034 0.0812 0.000050
0.0034 0.0814 0.000017
0.0034 0.0816 0.000017
0.0034 0.0818 0.000017
0.0034 0.082 0.000050
0.0034 0.0822 0.000017
0.0034 0.0824 0.000050
0.0034 0.0826 0.000067
0.0034 0.0828 0.000117
0.0034 0.083 0.000183
0.0034 0.0832 0.000217
0.0034 0.0834 0.000117
0.0034 0.0836 0.000133
0.0034 0.0838 0.000083
0.0034 0.084 0.000050
0.0034 0.0842 0.000050
0.0034 0.0844 0.000067
0.0034 0.0846 0.000000
0.0034 0.0848 0.000000
0.0034 0.085 0.000000
0.0034 0.0852 0.000083
0.0034 0.0854 0.000033
0.0034 0.0856 0.000050
0.0034 0.0858 0.000000
0.0034 0.086 0.000033
0.0034 0.0862 0.000017
0.0034 0.0864 0.000033
0.0034 0.0866 0.000017
0.0034 0.0868 0.000000
0.0034 0.087 0.000033
0.0034 0.0872 0.000083
0.0034 0.0874 0.000083
0.0034 0.0876 0.000083
0.0034 0.0878 0.000067
0.0034 0.088 0.000050
0.0034 0.0882 0.000000
0.0034 0.0884 0.000017
0.0034 0.0886 0.000050
0.0034 0.0888 0.000083
0.0034 0.089 0.000083
0.0034 0.0892 0.000017
0.0034 0.0894 0.000033
0.0034 0.0896 0.000067
0.0034 0.0898 0.000017
0.0034 0.09 0.000033
0.0034 0.0902 0.000050
0.0034 0.0904 0.000100
0.0034 0.0906 0.000033
0.0034 0.0908 0.000083
0.0034 0.091 0.000100
0.0034 0.0912 0.000033
0.0034 0.0914 0.000050
0.0034 0.0916 0.000033
0.0034 0.0918 0.000033
0.0034 0.092 0.000000
0.0034 0.0922 0.000050
0.0034 0.0924 0.000083
0.0034 0.0926 0.000017
0.0034 0.0928 0.000067
0.0034 0.093 0.000050
0.0034 0.0932 0.000017
0.0034 0.0934 0.000000
0.0034 0.0936 0.000067
0.0034 0.0938 0.000050
0.0034 0.094 0.000000
0.0034 0.0942 0.000017
0.0034 0.0944 0.000017
0.0034 0.0946 0.000050
0.0034 0.0948 0.000067
0.0034 0.095 0.000117
0.0034 0.0952 0.000033
0.0034 0.0954 0.000067
0.0034 0.0956 0.000067
0.0034 0.0958 0.000050
0.0034 0.096 0.000033
0.0034 0.0962 0.000033
0.0034 0.0964 0.000100
0.0034 0.0966 0.000200
0.0034 0.0968 0.000117
0.0034 0.097 0.000300
0.0034 0.0972 0.000067
0.0034 0.0974 0.000033
0.0034 0.0976 0.000067
0.0034 0.0978 0.000050
0.0034 0.098 0.000117
0.0034 0.0982 0.000133
0.0034 0.0984 0.000083
0.0034 0.0986 0.000033
0.0034 0.0988 0.000033
0.0034 0.099 0.000000
0.0034 0.0992 0.000033
0.0034 0.0994 0.000017
0.0034 0.0996 0.000017
0.0034 0.0998 0.000000
0.0034 0.1 0.000017
0.0034 0.1002 0.000067
0.0034 0.1004 0.000183
0.0034 0.1006 0.000083
0.0034 0.1008 0.000067
0.0034 0.101 0.000200
0.0034 0.1012 0.000150
0.0034 0.1014 0.000033
0.0034 0.1016 0.000017
0.0034 0.1018 0.000050
0.0034 0.102 0.000033
0.0034 0.1022 0.000017
0.0034 0.1024 0.000050
0.0034 0.1026 0.000133
0.0034 0.1028 0.000017
0.0034 0.103 0.000000
0.0034 0.1032 0.000033
0.0034 0.1034 0.000067
0.0034 0.1036 0.000050
0.0034 0.1038 0.000033
0.0034 0.104 0.000067
0.0034 0.1042 0.000067
0.0034 0.1044 0.000067
0.0034 0.1046 0.000050
0.0034 0.1048 0.000033
0.0034 0.105 0.000017
0.0034 0.1052 0.000067
0.0034 0.1054 0.000050
0.0034 0.1056 0.000033
0.0034 0.1058 0.000017
0.0034 0.106 0.000067
0.0034 0.1062 0.000050
0.0034 0.1064 0.000000
0.0034 0.1066 0.000100
0.0034 0.1068 0.000050
0.0034 0.107 0.000050
0.0034 0.1072 0.000133
0.0034 0.1074 0.000150
0.0034 0.1076 0.000200
0.0034 0.1078 0.000233
0.0034 0.108 0.000600
0.0034 0.1082 0.000267
0.0034 0.1084 0.000183
0.0034 0.1086 0.000300
0.0034 0.1088 0.000400
0.0034 0.109 0.000217
0.0034 0.1092 0.000383
0.0034 0.1094 0.000150
0.0034 0.1096 0.000183
0.0034 0.1098 0.000083
0.0034 0.11 0.000083
0.0034 0.1102 0.000017
0.0034 0.1104 0.000033
0.0034 0.1106 0.000100
0.0034 0.1108 0.000017
0.0034 0.111 0.000017
0.0034 0.1112 0.000067
0.0034 0.1114 0.000050
0.0034 0.1116 0.000017
0.0034 0.1118 0.000033
0.0034 0.112 0.000067
0.0034 0.1122 0.000050
0.0034 0.1124 0.000067
0.0034 0.1126 0.000033
0.0034 0.1128 0.000033
0.0034 0.113 0.000133
0.0034 0.1132 0.000017
0.0034 0.1134 0.000100
0.0034 0.1136 0.000067
0.0034 0.1138 0.000250
0.0034 0.114 0.000067
0.0034 0.1142 0.000133
0.0034 0.1144 0.000083
0.0034 0.1146 0.000033
0.0034 0.1148 0.000050
0.0034 0.115 0.000067
0.0034 0.1152 0.000083
0.0034 0.1154 0.000017
0.0034 0.1156 0.000017
0.0034 0.1158 0.000050
0.0034 0.116 0.000133
0.0034 0.1162 0.000067
0.0034 0.1164 0.000083
0.0034 0.1166 0.000150
0.0034 0.1168 0.000250
0.0034 0.117 0.000183
0.0034 0.1172 0.000017
0.0034 0.1174 0.000067
0.0034 0.1176 0.000083
0.0034 0.1178 0.000117
0.0034 0.118 0.000117
0.0034 0.1182 0.000550
0.0034 0.1184 0.000267
0.0034 0.1186 0.000117
0.0034 0.1188 0.000050
0.0034 0.119 0.000033
0.0034 0.1192 0.000017
0.0034 0.1194 0.000050
0.0034 0.1196 0.000017
0.0034 0.1198 0.000100
0.0034 0.12 0.000083
0.0034 0.1202 0.000050
0.0034 0.1204 0.000083
0.0034 0.1206 0.000067
0.0034 0.1208 0.000067
0.0034 0.121 0.000067
0.0034 0.1212 0.000400
0.0034 0.1214 0.000150
0.0034 0.1216 0.000133
0.0034 0.1218 0.000083
0.0034 0.122 0.000100
0.0034 0.1222 0.000050
0.0034 0.1224 0.000033
0.0034 0.1226 0.000017
0.0034 0.1228 0.000017
0.0034 0.123 0.000050
0.0034 0.1232 0.000050
0.0034 0.1234 0.000050
0.0034 0.1236 0.000050
0.0034 0.1238 0.000000
0.0034 0.124 0.000033
0.0034 0.1242 0.000050
0.0034 0.1244 0.000100
0.0034 0.1246 0.000150
0.0034 0.1248 0.000217
0.0034 0.125 0.000167
0.0034 0.1252 0.000033
0.0034 0.1254 0.000050
0.0034 0.1256 0.000067
0.0034 0.1258 0.000050
0.0034 0.126 0.000050
0.0034 0.1262 0.000100
0.0034 0.1264 0.000067
0.0034 0.1266 0.000150
0.0034 0.1268 0.000067
0.0034 0.127 0.000067
0.0034 0.1272 0.000100
0.0034 0.1274 0.000133
0.0034 0.1276 0.000117
0.0034 0.1278 0.000067
0.0034 0.128 0.000100
0.0034 0.1282 0.000083
0.0034 0.1284 0.000000
0.0034 0.1286 0.000117
0.0034 0.1288 0.000100
0.0034 0.129 0.000017
0.0034 0.1292 0.000150
0.0034 0.1294 0.000050
0.0034 0.1296 0.000067
0.0034 0.1298 0.000067
0.0034 0.13 0.000100
0.0034 0.1302 0.000050
0.0034 0.1304 0.000067
0.0034 0.1306 0.000133
0.0034 0.1308 0.000050
0.0034 0.131 0.000033
0.0034 0.1312 0.000033
0.0034 0.1314 0.000017
0.0034 0.1316 0.000017
0.0034 0.1318 0.000000
0.0034 0.132 0.000050
0.0034 0.1322 0.000000
0.0034 0.1324 0.000033
0.0034 0.1326 0.000067
0.0034 0.1328 0.000117
0.0034 0.133 0.000067
0.0034 0.1332 0.000067
0.0034 0.1334 0.000050
0.0034 0.1336 0.000033
0.0034 0.1338 0.000117
0.0034 0.134 0.000067
0.0034 0.1342 0.000050
0.0034 0.1344 0.000017
0.0034 0.1346 0.000133
0.0034 0.1348 0.000067
0.0034 0.135 0.000117
0.0034 0.1352 0.000067
0.0034 0.1354 0.000150
0.0034 0.1356 0.000050
0.0034 0.1358 0.000083
0.0034 0.136 0.000050
0.0034 0.1362 0.000067
0.0034 0.1364 0.000100
0.0034 0.1366 0.000050
0.0034 0.1368 0.000017
0.0034 0.137 0.000017
0.0034 0.1372 0.000067
0.0034 0.1374 0.000100
0.0034 0.1376 0.000050
0.0034 0.1378 0.000017
0.0034 0.138 0.000050
0.0034 0.1382 0.000033
0.0034 0.1384 0.000167
0.0034 0.1386 0.000117
0.0034 0.1388 0.000050
0.0034 0.139 0.000033
0.0034 0.1392 0.000100
0.0034 0.1394 0.000000
0.0034 0.1396 0.000217
0.0034 0.1398 0.000433
0.0034 0.14 0.000133
0.0034 0.1402 0.000083
0.0034 0.1404 0.000050
0.0034 0.1406 0.000017
0.0034 0.1408 0.000050
0.0034 0.141 0.000033
0.0034 0.1412 0.000017
0.0034 0.1414 0.000050
0.0034 0.1416 0.000000
0.0034 0.1418 0.000017
0.0034 0.142 0.000033
0.0034 0.1422 0.000017
0.0034 0.1424 0.000067
0.0034 0.1426 0.000067
0.0034 0.1428 0.000050
0.0034 0.143 0.000050
0.0034 0.1432 0.000083
0.0034 0.1434 0.000100
0.0034 0.1436 0.000100
0.0034 0.1438 0.000117
0.0034 0.144 0.000067
0.0034 0.1442 0.000067
0.0034 0.1444 0.000017
0.0034 0.1446 0.000050
0.0034 0.1448 0.000067
0.0034 0.145 0.000033
0.0034 0.1452 0.000117
0.0034 0.1454 0.000033
0.0034 0.1456 0.000067
0.0034 0.1458 0.000117
0.0034 0.146 0.000083
0.0034 0.1462 0.000300
0.0034 0.1464 0.000417
0.0034 0.1466 0.000133
0.0034 0.1468 0.000150
0.0034 0.147 0.000117
0.0034 0.1472 0.000083
0.0034 0.1474 0.000017
0.0034 0.1476 0.000050
0.0034 0.1478 0.000017
0.0034 0.148 0.000017
0.0034 0.1482 0.000000
0.0034 0.1484 0.000067
0.0034 0.1486 0.000067
0.0034 0.1488 0.000083
0.0034 0.149 0.000067
0.0034 0.1492 0.000033
0.0034 0.1494 0.000017
0.0034 0.1496 0.000050
0.0034 0.1498 0.000083
0.0036 0 0.002650
0.0036 0.0002 0.002950
0.0036 0.0004 0.004217
0.0036 0.0006 0.012700
0.0036 0.0008 0.004167
0.0036 0.001 0.004350
0.0036 0.0012 0.002500
0.0036 0.0014 0.006783
0.0036 0.0016 0.007033
0.0036 0.0018 0.008567
0.0036 0.002 0.010150
0.0036 0.0022 0.009967
0.0036 0.0024 0.013767
0.0036 0.0026 0.017083
0.0036 0.0028 0.019917
0.0036 0.003 0.028517
0.0036 0.0032 0.059167
0.0036 0.0034 0.319217
0.0036 0.0036 0.000000
0.0036 0.0038 0.321250
0.0036 0.004 0.063100
0.0036 0.0042 0.029233
0.0036 0.0044 0.015450
0.0036 0.0046 0.010283
0.0036 0.0048 0.008067
0.0036 0.005 0.010500
0.0036 0.0052 0.008433
0.0036 0.0054 0.006333
0.0036 0.0056 0.005567
0.0036 0.0058 0.002617
0.0036 0.006 0.004333
0.0036 0.0062 0.006833
0.0036 0.0064 0.003933
0.0036 0.0066 0.006733
0.0036 0.0068 0.004517
0.0036 0.007 0.009533
0.0036 0.0072 0.005100
0.0036 0.0074 0.002200
0.0036 0.0076 0.001167
0.0036 0.0078 0.005317
0.0036 0.008 0.003717
0.0036 0.0082 0.001250
0.0036 0.0084 0.002150
0.0036 0.0086 0.000650
0.0036 0.0088 0.000867
0.0036 0.009 0.001400
0.0036 0.0092 0.003433
0.0036 0.0094 0.000800
0.0036 0.0096 0.000700
0.0036 0.0098 0.000700
0.0036 0.01 0.002850
0.0036 0.0102 0.001100
0.0036 0.0104 0.000567
0.0036 0.0106 0.000317
0.0036 0.0108 0.000217
0.0036 0.011 0.000167
0.0036 0.0112 0.000133
0.0036 0.0114 0.000233
0.0036 0.0116 0.000150
0.0036 0.0118 0.000350
0.0036 0.012 0.000433
0.0036 0.0122 0.000650
0.0036 0.0124 0.000567
0.0036 0.0126 0.000383
0.0036 0.0128 0.000850
0.0036 0.013 0.000267
0.0036 0.0132 0.000117
0.0036 0.0134 0.000117
0.0036 0.0136 0.000050
0.0036 0.0138 0.000150
0.0036 0.014 0.000167
0.0036 0.0142 0.000217
0.0036 0.0144 0.000233
0.0036 0.0146 0.000250
0.0036 0.0148 0.000150
0.0036 0.015 0.000100
0.0036 0.0152 0.000100
0.0036 0.0154 0.000167
0.0036 0.0156 0.000183
0.0036 0.0158 0.000133
0.0036 0.016 0.000083
0.0036 0.0162 0.000117
0.0036 0.0164 0.000133
0.0036 0.0166 0.000150
0.0036 0.0168 0.000200
0.0036 0.017 0.000367
0.0036 0.0172 0.000533
0.0036 0.0174 0.002333
0.0036 0.0176 0.000567
0.0036 0.0178 0.000267
0.0036 0.018 0.000250
0.0036 0.0182 0.000267
0.0036 0.0184 0.000183
0.0036 0.0186 0.000117
0.0036 0.0188 0.000333
0.0036 0.019 0.000267
0.0036 0.0192 0.000200
0.0036 0.0194 0.000183
0.0036 0.0196 0.000117
0.0036 0.0198 0.000050
0.0036 0.02 0.000133
0.0036 0.0202 0.000117
0.0036 0.0204 0.000183
0.0036 0.0206 0.000233
0.0036 0.0208 0.000283
0.0036 0.021 0.000067
0.0036 0.0212 0.000050
0.0036 0.0214 0.000033
0.0036 0.0216 0.000117
0.0036 0.0218 0.000100
0.0036 0.022 0.000233
0.0036 0.0222 0.000117
0.0036 0.0224 0.000100
0.0036 0.0226 0.000167
0.0036 0.0228 0.000250
0.0036 0.023 0.000083
0.0036 0.0232 0.000017
0.0036 0.0234 0.000083
0.0036 0.0236 0.000183
0.0036 0.0238 0.000200
0.0036 0.024 0.000550
0.0036 0.0242 0.002933
0.0036 0.0244 0.000367
0.0036 0.0246 0.000150
0.0036 0.0248 0.000133
0.0036 0.025 0.000133
0.0036 0.0252 0.000217
0.0036 0.0254 0.000167
0.0036 0.0256 0.000100
0.0036 0.0258 0.000033
0.0036 0.026 0.000083
0.0036 0.0262 0.000067
0.0036 0.0264 0.000033
0.0036 0.0266 0.000067
0.0036 0.0268 0.000050
0.0036 0.027 0.000050
0.0036 0.0272 0.000067
0.0036 0.0274 0.000033
0.0036 0.0276 0.000033
0.0036 0.0278 0.000133
0.0036 0.028 0.000217
0.0036 0.0282 0.000200
0.0036 0.0284 0.000167
0.0036 0.0286 0.000250
0.0036 0.0288 0.000600
0.0036 0.029 0.000567
0.0036 0.0292 0.001117
0.0036 0.0294 0.000233
0.0036 0.0296 0.000050
0.0036 0.0298 0.000083
0.0036 0.03 0.000050
0.0036 0.0302 0.000083
0.0036 0.0304 0.000067
0.0036 0.0306 0.000100
0.0036 0.0308 0.000050
0.0036 0.031 0.000050
0.0036 0.0312 0.000083
0.0036 0.0314 0.000050
0.0036 0.0316 0.000083
0.0036 0.0318 0.000050
0.0036 0.032 0.000017
0.0036 0.0322 0.000033
0.0036 0.0324 0.000167
0.0036 0.0326 0.000150
0.0036 0.0328 0.000833
0.0036 0.033 0.000700
0.0036 0.0332 0.000217
0.0036 0.0334 0.000167
0.0036 0.0336 0.000100
0.0036 0.0338 0.000067
0.0036 0.034 0.000017
0.0036 0.0342 0.000033
0.0036 0.0344 0.000067
0.0036 0.0346 0.000083
0.0036 0.0348 0.000183
0.0036 0.035 0.000767
0.0036 0.0352 0.000417
0.0036 0.0354 0.000200
0.0036 0.0356 0.000133
0.0036 0.0358 0.000167
0.0036 0.036 0.000250
0.0036 0.0362 0.000167
0.0036 0.0364 0.000050
0.0036 0.0366 0.000100
0.0036 0.0368 0.000150
0.0036 0.037 0.000133
0.0036 0.0372 0.000033
0.0036 0.0374 0.000067
0.0036 0.0376 0.000117
0.0036 0.0378 0.000100
0.0036 0.038 0.000083
0.0036 0.0382 0.000150
0.0036 0.0384 0.000150
0.0036 0.0386 0.000083
0.0036 0.0388 0.000133
0.0036 0.039 0.000150
0.0036 0.0392 0.000083
0.0036 0.0394 0.000100
0.0036 0.0396 0.000067
0.0036 0.0398 0.000050
0.0036 0.04 0.000083
0.0036 0.0402 0.000050
0.0036 0.0404 0.000000
0.0036 0.0406 0.000133
0.0036 0.0408 0.000133
0.0036 0.041 0.000133
0.0036 0.0412 0.000067
0.0036 0.0414 0.000117
0.0036 0.0416 0.000050
0.0036 0.0418 0.000067
0.0036 0.042 0.000050
0.0036 0.0422 0.000067
0.0036 0.0424 0.000000
0.0036 0.0426 0.000017
0.0036 0.0428 0.000017
0.0036 0.043 0.000017
0.0036 0.0432 0.000067
0.0036 0.0434 0.000050
0.0036 0.0436 0.000000
0.0036 0.0438 0.000017
0.0036 0.044 0.000000
0.0036 0.0442 0.000083
0.0036 0.0444 0.000033
0.0036 0.0446 0.000017
0.0036 0.0448 0.000083
0.0036 0.045 0.000067
0.0036 0.0452 0.000050
0.0036 0.0454 0.000000
0.0036 0.0456 0.000000
0.0036 0.0458 0.000067
0.0036 0.046 0.000067
0.0036 0.0462 0.000233
0.0036 0.0464 0.000467
0.0036 0.0466 0.002117
0.0036 0.0468 0.000583
0.0036 0.047 0.000200
0.0036 0.0472 0.000117
0.0036 0.0474 0.000133
0.0036 0.0476 0.000033
0.0036 0.0478 0.000067
0.0036 0.048 0.000183
0.0036 0.0482 0.000033
0.0036 0.0484 0.000067
0.0036 0.0486 0.000033
0.0036 0.0488 0.000050
0.0036 0.049 0.000067
0.0036 0.0492 0.000117
0.0036 0.0494 0.000100
0.0036 0.0496 0.000183
0.0036 0.0498 0.000083
0.0036 0.05 0.000050
0.0036 0.0502 0.000050
0.0036 0.0504 0.000083
0.0036 0.0506 0.000083
0.0036 0.0508 0.000067
0.0036 0.051 0.000050
0.0036 0.0512 0.000050
0.0036 0.0514 0.000033
0.0036 0.0516 0.000050
0.0036 0.0518 0.000083
0.0036 0.052 0.000033
0.0036 0.0522 0.000033
0.0036 0.0524 0.000033
0.0036 0.0526 0.000033
0.0036 0.0528 0.000017
0.0036 0.053 0.000000
0.0036 0.0532 0.000033
0.0036 0.0534 0.000050
0.0036 0.0536 0.000000
0.0036 0.0538 0.000017
0.0036 0.054 0.000033
0.0036 0.0542 0.000033
0.0036 0.0544 0.000017
0.0036 0.0546 0.000000
0.0036 0.0548 0.000083
0.0036 0.055 0.000100
0.0036 0.0552 0.000033
0.0036 0.0554 0.000050
0.0036 0.0556 0.000067
0.0036 0.0558 0.000017
0.0036 0.056 0.000017
0.0036 0.0562 0.000033
0.0036 0.0564 0.000017
0.0036 0.0566 0.000033
0.0036 0.0568 0.000017
0.0036 0.057 0.000000
0.0036 0.0572 0.000000
0.0036 0.0574 0.000000
0.0036 0.0576 0.000000
0.0036 0.0578 0.000017
0.0036 0.058 0.000033
0.0036 0.0582 0.000017
0.0036 0.0584 0.000017
0.0036 0.0586 0.000033
0.0036 0.0588 0.000017
0.0036 0.059 0.000133
0.0036 0.0592 0.000033
0.0036 0.0594 0.000033
0.0036 0.0596 0.000017
0.0036 0.0598 0.000033
0.0036 0.06 0.000000
0.0036 0.0602 0.000050
0.0036 0.0604 0.000000
0.0036 0.0606 0.000050
0.0036 0.0608 0.000017
0.0036 0.061 0.000067
0.0036 0.0612 0.000033
0.0036 0.0614 0.000033
0.0036 0.0616 0.000067
0.0036 0.0618 0.000100
0.0036 0.062 0.000050
0.0036 0.0622 0.000033
0.0036 0.0624 0.000050
0.0036 0.0626 0.000033
0.0036 0.0628 0.000033
0.0036 0.063 0.000017
0.0036 0.0632 0.000017
0.0036 0.0634 0.000033
0.0036 0.0636 0.000083
0.0036 0.0638 0.000050
0.0036 0.064 0.000033
0.0036 0.0642 0.000050
0.0036 0.0644 0.000067
0.0036 0.0646 0.000067
0.0036 0.0648 0.000100
0.0036 0.065 0.000333
0.0036 0.0652 0.000100
0.0036 0.0654 0.000050
0.0036 0.0656 0.000000
0.0036 0.0658 0.000017
0.0036 0.066 0.000000
0.0036 0.0662 0.000017
0.0036 0.0664 0.000033
0.0036 0.0666 0.000017
0.0036 0.0668 0.000000
0.0036 0.067 0.000033
0.0036 0.0672 0.000050
0.0036 0.0674 0.000050
0.0036 0.0676 0.000033
0.0036 0.0678 0.000050
0.0036 0.068 0.000017
0.0036 0.0682 0.000050
0.0036 0.0684 0.000033
0.0036 0.0686 0.000050
0.0036 0.0688 0.000100
0.0036 0.069 0.000067
0.0036 0.0692 0.000083
0.0036 0.0694 0.000000
0.0036 0.0696 0.000050
0.0036 0.0698 0.000017
0.0036 0.07 0.000033
0.0036 0.0702 0.000017
0.0036 0.0704 0.000050
0.0036 0.0706 0.000083
0.0036 0.0708 0.000067
0.0036 0.071 0.000033
0.0036 0.0712 0.000017
0.0036 0.0714 0.000017
0.0036 0.0716 0.000017
0.0036 0.0718 0.000017
0.0036 0.072 0.000000
0.0036 0.0722 0.000017
0.0036 0.0724 0.000000
0.0036 0.0726 0.000050
0.0036 0.0728 0.000017
0.0036 0.073 0.000067
0.0036 0.0732 0.000017
0.0036 0.0734 0.000083
0.0036 0.0736 0.000067
0.0036 0.0738 0.000033
0.0036 0.074 0.000000
0.0036 0.0742 0.000000
0.0036 0.0744 0.000000
0.0036 0.0746 0.000000
0.0036 0.0748 0.000033
0.0036 0.075 0.000000
0.0036 0.0752 0.000000
0.0036 0.0754 0.000033
0.0036 0.0756 0.000000
0.0036 0.0758 0.000017
0.0036 0.076 0.000050
0.0036 0.0762 0.000017
0.0036 0.0764 0.000017
0.0036 0.0766 0.000100
0.0036 0.0768 0.000017
0.0036 0.077 0.000033
0.0036 0.0772 0.000067
0.0036 0.0774 0.000083
0.0036 0.0776 0.000033
0.0036 0.0778 0.000017
0.0036 0.078 0.000100
0.0036 0.0782 0.000017
0.0036 0.0784 0.000017
0.0036 0.0786 0.000050
0.0036 0.0788 0.000033
0.0036 0.079 0.000017
0.0036 0.0792 0.000017
0.0036 0.0794 0.000033
0.0036 0.0796 0.000033
0.0036 0.0798 0.000033
0.0036 0.08 0.000050
0.0036 0.0802 0.000000
0.0036 0.0804 0.000050
0.0036 0.0806 0.000017
0.0036 0.0808 0.000050
0.0036 0.081 0.000050
0.0036 0.0812 0.000083
0.0036 0.0814 0.000033
0.0036 0.0816 0.000067
0.0036 0.0818 0.000000
0.0036 0.082 0.000000
0.0036 0.0822 0.000017
0.0036 0.0824 0.000033
0.0036 0.0826 0.000000
0.0036 0.0828 0.000033
0.0036 0.083 0.000050
0.0036 0.0832 0.000033
0.0036 0.0834 0.000033
0.0036 0.0836 0.000083
0.0036 0.0838 0.000067
0.0036 0.084 0.000067
0.0036 0.0842 0.000083
0.0036 0.0844 0.000067
0.0036 0.0846 0.000067
0.0036 0.0848 0.000017
0.0036 0.085 0.000000
0.0036 0.0852 0.000033
0.0036 0.0854 0.000050
0.0036 0.0856 0.000050
0.0036 0.0858 0.000083
0.0036 0.086 0.000067
0.0036 0.0862 0.000000
0.0036 0.0864 0.000117
0.0036 0.0866 0.000067
0.0036 0.0868 0.000050
0.0036 0.087 0.000083
0.0036 0.0872 0.000117
0.0036 0.0874 0.000183
0.0036 0.0876 0.000050
0.0036 0.0878 0.000050
0.0036 0.088 0.000067
0.0036 0.0882 0.000017
0.0036 0.0884 0.000000
0.0036 0.0886 0.000033
0.0036 0.0888 0.000117
0.0036 0.089 0.000017
0.0036 0.0892 0.000033
0.0036 0.0894 0.000050
0.0036 0.0896 0.000067
0.0036 0.0898 0.000067
0.0036 0.09 0.000050
0.0036 0.0902 0.000017
0.0036 0.0904 0.000033
0.0036 0.0906 0.000000
0.0036 0.0908 0.000100
0.0036 0.091 0.000183
0.0036 0.0912 0.000133
0.0036 0.0914 0.000017
0.0036 0.0916 0.000067
0.0036 0.0918 0.000033
0.0036 0.092 0.000000
0.0036 0.0922 0.000000
0.0036 0.0924 0.000000
0.0036 0.0926 0.000000
0.0036 0.0928 0.000000
0.0036 0.093 0.000000
0.0036 0.0932 0.000017
0.0036 0.0934 0.000017
0.0036 0.0936 0.000000
0.0036 0.0938 0.000017
0.0036 0.094 0.000017
0.0036 0.0942 0.000033
0.0036 0.0944 0.000083
0.0036 0.0946 0.000033
0.0036 0.0948 0.000033
0.0036 0.095 0.000300
0.0036 0.0952 0.000150
0.0036 0.0954 0.000133
0.0036 0.0956 0.000000
0.0036 0.0958 0.000083
0.0036 0.096 0.000083
0.0036 0.0962 0.000050
0.0036 0.0964 0.000300
0.0036 0.0966 0.001100
0.0036 0.0968 0.000433
0.0036 0.097 0.001700
0.0036 0.0972 0.000233
0.0036 0.0974 0.000017
0.0036 0.0976 0.000000
0.0036 0.0978 0.000067
0.0036 0.098 0.000117
0.0036 0.0982 0.000067
0.0036 0.0984 0.000117
0.0036 0.0986 0.000017
0.0036 0.0988 0.000017
0.0036 0.099 0.000050
0.0036 0.0992 0.000017
0.0036 0.0994 0.000017
0.0036 0.0996 0.000000
0.0036 0.0998 0.000017
0.0036 0.1 0.000050
0.0036 0.1002 0.000083
0.0036 0.1004 0.000733
0.0036 0.1006 0.000100
0.0036 0.1008 0.000200
0.0036 0.101 0.001200
0.0036 0.1012 0.000300
0.0036 0.1014 0.000150
0.0036 0.1016 0.000100
0.0036 0.1018 0.000033
0.0036 0.102 0.000000
0.0036 0.1022 0.000033
0.0036 0.1024 0.000167
0.0036 0.1026 0.000750
0.0036 0.1028 0.000117
0.0036 0.103 0.000033
0.0036 0.1032 0.000050
0.0036 0.1034 0.000017
0.0036 0.1036 0.000050
0.0036 0.1038 0.000033
0.0036 0.104 0.000033
0.0036 0.1042 0.000000
0.0036 0.1044 0.000133
0.0036 0.1046 0.000017
0.0036 0.1048 0.000050
0.0036 0.105 0.000033
0.0036 0.1052 0.000050
0.0036 0.1054 0.000033
0.0036 0.1056 0.000017
0.0036 0.1058 0.000083
0.0036 0.106 0.000083
0.0036 0.1062 0.000067
0.0036 0.1064 0.000017
0.0036 0.1066 0.000050
0.0036 0.1068 0.000033
0.0036 0.107 0.000050
0.0036 0.1072 0.000117
0.0036 0.1074 0.000167
0.0036 0.1076 0.000383
0.0036 0.1078 0.000467
0.0036 0.108 0.003267
0.0036 0.1082 0.000550
0.0036 0.1084 0.000183
0.0036 0.1086 0.000417
0.0036 0.1088 0.001783
0.0036 0.109 0.000283
0.0036 0.1092 0.000117
0.0036 0.1094 0.000067
0.0036 0.1096 0.000067
0.0036 0.1098 0.000050
0.0036 0.11 0.000133
0.0036 0.1102 0.000067
0.0036 0.1104 0.000100
0.0036 0.1106 0.000050
0.0036 0.1108 0.000117
0.0036 0.111 0.000067
0.0036 0.1112 0.000200
0.0036 0.1114 0.000033
0.0036 0.1116 0.000017
0.0036 0.1118 0.000033
0.0036 0.112 0.000067
0.0036 0.1122 0.000183
0.0036 0.1124 0.000017
0.0036 0.1126 0.000033
0.0036 0.1128 0.000033
0.0036 0.113 0.000083
0.0036 0.1132 0.000233
0.0036 0.1134 0.000083
0.0036 0.1136 0.000183
0.0036 0.1138 0.001300
0.0036 0.114 0.000217
0.0036 0.1142 0.000050
0.0036 0.1144 0.000100
0.0036 0.1146 0.000083
0.0036 0.1148 0.000017
0.0036 0.115 0.000017
0.0036 0.1152 0.000033
0.0036 0.1154 0.000100
0.0036 0.1156 0.000067
0.0036 0.1158 0.000050
0.0036 0.116 0.000117
0.0036 0.1162 0.000217
0.0036 0.1164 0.000317
0.0036 0.1166 0.001417
0.0036 0.1168 0.000233
0.0036 0.117 0.000550
0.0036 0.1172 0.000233
0.0036 0.1174 0.000050
0.0036 0.1176 0.000050
0.0036 0.1178 0.000050
0.0036 0.118 0.000017
0.0036 0.1182 0.000350
0.0036 0.1184 0.000033
0.0036 0.1186 0.000033
0.0036 0.1188 0.000083
0.0036 0.119 0.000083
0.0036 0.1192 0.000100
0.0036 0.1194 0.000017
0.0036 0.1196 0.000067
0.0036 0.1198 0.000033
0.0036 0.12 0.000067
0.0036 0.1202 0.000067
0.0036 0.1204 0.000067
0.0036 0.1206 0.000050
0.0036 0.1208 0.000050
0.0036 0.121 0.000033
0.0036 0.1212 0.000117
0.0036 0.1214 0.000133
0.0036 0.1216 0.000083
0.0036 0.1218 0.000083
0.0036 0.122 0.000083
0.0036 0.1222 0.000083
0.0036 0.1224 0.000200
0.0036 0.1226 0.000067
0.0036 0.1228 0.000150
0.0036 0.123 0.000100
0.0036 0.1232 0.000033
0.0036 0.1234 0.000167
0.0036 0.1236 0.000133
0.0036 0.1238 0.000067
0.0036 0.124 0.000100
0.0036 0.1242 0.000050
0.0036 0.1244 0.000117
0.0036 0.1246 0.000500
0.0036 0.1248 0.000217
0.0036 0.125 0.000117
0.0036 0.1252 0.000050
0.0036 0.1254 0.000067
0.0036 0.1256 0.000083
0.0036 0.1258 0.000033
0.0036 0.126 0.000017
0.0036 0.1262 0.000033
0.0036 0.1264 0.000117
0.0036 0.1266 0.000067
0.0036 0.1268 0.000000
0.0036 0.127 0.000017
0.0036 0.1272 0.000233
0.0036 0.1274 0.000200
0.0036 0.1276 0.000150
0.0036 0.1278 0.000150
0.0036 0.128 0.000150
0.0036 0.1282 0.000067
0.0036 0.1284 0.000033
0.0036 0.1286 0.000100
0.0036 0.1288 0.000150
0.0036 0.129 0.000267
0.0036 0.1292 0.000317
0.0036 0.1294 0.000200
0.0036 0.1296 0.000033
0.0036 0.1298 0.000067
0.0036 0.13 0.000033
0.0036 0.1302 0.000000
0.0036 0.1304 0.000033
0.0036 0.1306 0.000100
0.0036 0.1308 0.000100
0.0036 0.131 0.000017
0.0036 0.1312 0.000033
0.0036 0.1314 0.000083
0.0036 0.1316 0.000050
0.0036 0.1318 0.000033
0.0036 0.132 0.000017
0.0036 0.1322 0.000067
0.0036 0.1324 0.000000
0.0036 0.1326 0.000050
0.0036 0.1328 0.000067
0.0036 0.133 0.000133
0.0036 0.1332 0.000033
0.0036 0.1334 0.000067
0.0036 0.1336 0.000100
0.0036 0.1338 0.000067
0.0036 0.134 0.000067
0.0036 0.1342 0.000067
0.0036 0.1344 0.000083
0.0036 0.1346 0.000083
0.0036 0.1348 0.000133
0.0036 0.135 0.000033
0.0036 0.1352 0.000083
0.0036 0.1354 0.000117
0.0036 0.1356 0.000217
0.0036 0.1358 0.000083
0.0036 0.136 0.000117
0.0036 0.1362 0.000083
0.0036 0.1364 0.000100
0.0036 0.1366 0.000067
0.0036 0.1368 0.000100
0.0036 0.137 0.000033
0.0036 0.1372 0.000017
0.0036 0.1374 0.000067
0.0036 0.1376 0.000067
0.0036 0.1378 0.000033
0.0036 0.138 0.000100
0.0036 0.1382 0.000100
0.0036 0.1384 0.000083
0.0036 0.1386 0.000117
0.0036 0.1388 0.000167
0.0036 0.139 0.000100
0.0036 0.1392 0.000233
0.0036 0.1394 0.000217
0.0036 0.1396 0.001317
0.0036 0.1398 0.001150
0.0036 0.14 0.000200
0.0036 0.1402 0.000050
0.0036 0.1404 0.000017
0.0036 0.1406 0.000050
0.0036 0.1408 0.000050
0.0036 0.141 0.000183
0.0036 0.1412 0.000083
0.0036 0.1414 0.000050
0.0036 0.1416 0.000033
0.0036 0.1418 0.000033
0.0036 0.142 0.000067
0.0036 0.1422 0.000050
0.0036 0.1424 0.000133
0.0036 0.1426 0.000067
0.0036 0.1428 0.000083
0.0036 0.143 0.000067
0.0036 0.1432 0.000083
0.0036 0.1434 0.000100
0.0036 0.1436 0.000133
0.0036 0.1438 0.000100
0.0036 0.144 0.000100
0.0036 0.1442 0.000000
0.0036 0.1444 0.000017
0.0036 0.1446 0.000000
0.0036 0.1448 0.000017
0.0036 0.145 0.000000
0.0036 0.1452 0.000067
0.0036 0.1454 0.000033
0.0036 0.1456 0.000050
0.0036 0.1458 0.000067
0.0036 0.146 0.000150
0.0036 0.1462 0.000083
0.0036 0.1464 0.000133
0.0036 0.1466 0.000117
0.0036 0.1468 0.000200
0.0036 0.147 0.000200
0.0036 0.1472 0.000117
0.0036 0.1474 0.000083
0.0036 0.1476 0.000017
0.0036 0.1478 0.000033
0.0036 0.148 0.000017
0.0036 0.1482 0.000017
0.0036 0.1484 0.000000
0.0036 0.1486 0.000033
0.0036 0.1488 0.000083
0.0036 0.149 0.000000
0.0036 0.1492 0.000017
0.0036 0.1494 0.000017
0.0036 0.1496 0.000050
0.0036 0.1498 0.000050
0.0038 0 0.001917
0.0038 0.0002 0.001633
0.0038 0.0004 0.001683
0.0038 0.0006 0.003617
0.0038 0.0008 0.005717
0.0038 0.001 0.002917
0.0038 0.0012 0.002733
0.0038 0.0014 0.007217
0.0038 0.0016 0.012083
0.0038 0.0018 0.009667
0.0038 0.002 0.003550
0.0038 0.0022 0.003667
0.0038 0.0024 0.009350
0.0038 0.0026 0.010633
0.0038 0.0028 0.010117
0.0038 0.003 0.017400
0.0038 0.0032 0.034767
0.0038 0.0034 0.062783
0.0038 0.0036 0.321250
0.0038 0.0038 0.000000
0.0038 0.004 0.325583
0.0038 0.0042 0.071900
0.0038 0.0044 0.029850
0.0038 0.0046 0.021983
0.0038 0.0048 0.015817
0.0038 0.005 0.011533
0.0038 0.0052 0.011400
0.0038 0.0054 0.008117
0.0038 0.0056 0.009283
0.0038 0.0058 0.005967
0.0038 0.006 0.014383
0.0038 0.0062 0.007883
0.0038 0.0064 0.006217
0.0038 0.0066 0.006667
0.0038 0.0068 0.005200
0.0038 0.007 0.004983
0.0038 0.0072 0.001617
0.0038 0.0074 0.000950
0.0038 0.0076 0.001383
0.0038 0.0078 0.001717
0.0038 0.008 0.001400
0.0038 0.0082 0.000783
0.0038 0.0084 0.000667
0.0038 0.0086 0.000567
0.0038 0.0088 0.000867
0.0038 0.009 0.000800
0.0038 0.0092 0.001117
0.0038 0.0094 0.000950
0.0038 0.0096 0.002200
0.0038 0.0098 0.000783
0.0038 0.01 0.000700
0.0038 0.0102 0.000450
0.0038 0.0104 0.000417
0.0038 0.0106 0.000233
0.0038 0.0108 0.000233
0.0038 0.011 0.000317
0.0038 0.0112 0.000417
0.0038 0.0114 0.000183
0.0038 0.0116 0.000200
0.0038 0.0118 0.000267
0.0038 0.012 0.000433
0.0038 0.0122 0.001417
0.0038 0.0124 0.000733
0.0038 0.0126 0.000250
0.0038 0.0128 0.000367
0.0038 0.013 0.000317
0.0038 0.0132 0.000200
0.0038 0.0134 0.000400
0.0038 0.0136 0.000133
0.0038 0.0138 0.000083
0.0038 0.014 0.000450
0.0038 0.0142 0.000267
0.0038 0.0144 0.000283
0.0038 0.0146 0.000350
0.0038 0.0148 0.000317
0.0038 0.015 0.000333
0.0038 0.0152 0.000200
0.0038 0.0154 0.000483
0.0038 0.0156 0.000317
0.0038 0.0158 0.000317
0.0038 0.016 0.000233
0.0038 0.0162 0.000150
0.0038 0.0164 0.000183
0.0038 0.0166 0.000283
0.0038 0.0168 0.000167
0.0038 0.017 0.000200
0.0038 0.0172 0.000283
0.0038 0.0174 0.000783
0.0038 0.0176 0.000200
0.0038 0.0178 0.000150
0.0038 0.018 0.000200
0.0038 0.0182 0.000050
0.0038 0.0184 0.000117
0.0038 0.0186 0.000133
0.0038 0.0188 0.000233
0.0038 0.019 0.000167
0.0038 0.0192 0.000117
0.0038 0.0194 0.000067
0.0038 0.0196 0.000150
0.0038 0.0198 0.000200
0.0038 0.02 0.000150
0.0038 0.0202 0.000200
0.0038 0.0204 0.000367
0.0038 0.0206 0.001250
0.0038 0.0208 0.000467
0.0038 0.021 0.000150
0.0038 0.0212 0.000100
0.0038 0.0214 0.000117
0.0038 0.0216 0.000150
0.0038 0.0218 0.000033
0.0038 0.022 0.000017
0.0038 0.0222 0.000050
0.0038 0.0224 0.000100
0.0038 0.0226 0.000333
0.0038 0.0228 0.000483
0.0038 0.023 0.000333
0.0038 0.0232 0.000150
0.0038 0.0234 0.000050
0.0038 0.0236 0.000150
0.0038 0.0238 0.000167
0.0038 0.024 0.000250
0.0038 0.0242 0.000450
0.0038 0.0244 0.000217
0.0038 0.0246 0.000150
0.0038 0.0248 0.000200
0.0038 0.025 0.000083
0.0038 0.0252 0.000233
0.0038 0.0254 0.000083
0.0038 0.0256 0.000250
0.0038 0.0258 0.000233
0.0038 0.026 0.000033
0.0038 0.0262 0.000067
0.0038 0.0264 0.000000
0.0038 0.0266 0.000050
0.0038 0.0268 0.000033
0.0038 0.027 0.000100
0.0038 0.0272 0.000167
0.0038 0.0274 0.000150
0.0038 0.0276 0.000033
0.0038 0.0278 0.000083
0.0038 0.028 0.000100
0.0038 0.0282 0.000033
0.0038 0.0284 0.000183
0.0038 0.0286 0.000217
0.0038 0.0288 0.001967
0.0038 0.029 0.000333
0.0038 0.0292 0.000233
0.0038 0.0294 0.000117
0.0038 0.0296 0.000083
0.0038 0.0298 0.000033
0.0038 0.03 0.000067
0.0038 0.0302 0.000133
0.0038 0.0304 0.000067
0.0038 0.0306 0.000133
0.0038 0.0308 0.000050
0.0038 0.031 0.000117
0.0038 0.0312 0.000067
0.0038 0.0314 0.000017
0.0038 0.0316 0.000067
0.0038 0.0318 0.000100
0.0038 0.032 0.000033
0.0038 0.0322 0.000133
0.0038 0.0324 0.000033
0.0038 0.0326 0.000100
0.0038 0.0328 0.000233
0.0038 0.033 0.000300
0.0038 0.0332 0.000150
0.0038 0.0334 0.000200
0.0038 0.0336 0.000133
0.0038 0.0338 0.000117
0.0038 0.034 0.000050
0.0038 0.0342 0.000083
0.0038 0.0344 0.000100
0.0038 0.0346 0.000117
0.0038 0.0348 0.000100
0.0038 0.035 0.000250
0.0038 0.0352 0.000133
0.0038 0.0354 0.000283
0.0038 0.0356 0.000183
0.0038 0.0358 0.000167
0.0038 0.036 0.000133
0.0038 0.0362 0.000067
0.0038 0.0364 0.000067
0.0038 0.0366 0.000100
0.0038 0.0368 0.000133
0.0038 0.037 0.000050
0.0038 0.0372 0.000050
0.0038 0.0374 0.000033
0.0038 0.0376 0.000050
0.0038 0.0378 0.000133
0.0038 0.038 0.000083
0.0038 0.0382 0.000133
0.0038 0.0384 0.000100
0.0038 0.0386 0.000083
0.0038 0.0388 0.000067
0.0038 0.039 0.000150
0.0038 0.0392 0.000033
0.0038 0.0394 0.000100
0.0038 0.0396 0.000050
0.0038 0.0398 0.000067
0.0038 0.04 0.000117
0.0038 0.0402 0.000150
0.0038 0.0404 0.000117
0.0038 0.0406 0.000183
0.0038 0.0408 0.000300
0.0038 0.041 0.000150
0.0038 0.0412 0.000033
0.0038 0.0414 0.000267
0.0038 0.0416 0.000133
0.0038 0.0418 0.000017
0.0038 0.042 0.000083
0.0038 0.0422 0.000100
0.0038 0.0424 0.000050
0.0038 0.0426 0.000033
0.0038 0.0428 0.000067
0.0038 0.043 0.000050
0.0038 0.0432 0.000050
0.0038 0.0434 0.000033
0.0038 0.0436 0.000050
0.0038 0.0438 0.000067
0.0038 0.044 0.000017
0.0038 0.0442 0.000050
0.0038 0.0444 0.000033
0.0038 0.0446 0.000017
0.0038 0.0448 0.000050
0.0038 0.045 0.000050
0.0038 0.0452 0.000033
0.0038 0.0454 0.000033
0.0038 0.0456 0.000067
0.0038 0.0458 0.000033
0.0038 0.046 0.000083
0.0038 0.0462 0.000083
0.0038 0.0464 0.000233
0.0038 0.0466 0.000400
0.0038 0.0468 0.000233
0.0038 0.047 0.000433
0.0038 0.0472 0.000400
0.0038 0.0474 0.000133
0.0038 0.0476 0.000033
0.0038 0.0478 0.000050
0.0038 0.048 0.000067
0.0038 0.0482 0.000050
0.0038 0.0484 0.000083
0.0038 0.0486 0.000033
0.0038 0.0488 0.000067
0.0038 0.049 0.000083
0.0038 0.0492 0.000167
0.0038 0.0494 0.000017
0.0038 0.0496 0.000017
0.0038 0.0498 0.000117
0.0038 0.05 0.000067
0.0038 0.0502 0.000033
0.0038 0.0504 0.000050
0.0038 0.0506 0.000067
0.0038 0.0508 0.000050
0.0038 0.051 0.000133
0.0038 0.0512 0.000100
0.0038 0.0514 0.000117
0.0038 0.0516 0.000083
0.0038 0.0518 0.000117
0.0038 0.052 0.000050
0.0038 0.0522 0.000050
0.0038 0.0524 0.000033
0.0038 0.0526 0.000050
0.0038 0.0528 0.000017
0.0038 0.053 0.000033
0.0038 0.0532 0.000067
0.0038 0.0534 0.000017
0.0038 0.0536 0.000050
0.0038 0.0538 0.000000
0.0038 0.054 0.000100
0.0038 0.0542 0.000050
0.0038 0.0544 0.000000
0.0038 0.0546 0.000017
0.0038 0.0548 0.000033
0.0038 0.055 0.000067
0.0038 0.0552 0.000050
0.0038 0.0554 0.000150
0.0038 0.0556 0.000083
0.0038 0.0558 0.000083
0.0038 0.056 0.000050
0.0038 0.0562 0.000033
0.0038 0.0564 0.000033
0.0038 0.0566 0.000117
0.0038 0.0568 0.000017
0.0038 0.057 0.000017
0.0038 0.0572 0.000017
0.0038 0.0574 0.000017
0.0038 0.0576 0.000017
0.0038 0.0578 0.000000
0.0038 0.058 0.000067
0.0038 0.0582 0.000067
0.0038 0.0584 0.000050
0.0038 0.0586 0.000117
0.0038 0.0588 0.000067
0.0038 0.059 0.000083
0.0038 0.0592 0.000033
0.0038 0.0594 0.000100
0.0038 0.0596 0.000067
0.0038 0.0598 0.000050
0.0038 0.06 0.000117
0.0038 0.0602 0.000033
0.0038 0.0604 0.000117
0.0038 0.0606 0.000067
0.0038 0.0608 0.000083
0.0038 0.061 0.000067
0.0038 0.0612 0.000067
0.0038 0.0614 0.000050
0.0038 0.0616 0.000017
0.0038 0.0618 0.000100
0.0038 0.062 0.000100
0.0038 0.0622 0.000017
0.0038 0.0624 0.000083
0.0038 0.0626 0.000017
0.0038 0.0628 0.000017
0.0038 0.063 0.000000
0.0038 0.0632 0.000017
0.0038 0.0634 0.000017
0.0038 0.0636 0.000017
0.0038 0.0638 0.000033
0.0038 0.064 0.000050
0.0038 0.0642 0.000100
0.0038 0.0644 0.000050
0.0038 0.0646 0.000217
0.0038 0.0648 0.000683
0.0038 0.065 0.002467
0.0038 0.0652 0.000283
0.0038 0.0654 0.000167
0.0038 0.0656 0.000050
0.0038 0.0658 0.000000
0.0038 0.066 0.000017
0.0038 0.0662 0.000033
0.0038 0.0664 0.000067
0.0038 0.0666 0.000050
0.0038 0.0668 0.000050
0.0038 0.067 0.000050
0.0038 0.0672 0.000033
0.0038 0.0674 0.000033
0.0038 0.0676 0.000050
0.0038 0.0678 0.000017
0.0038 0.068 0.000017
0.0038 0.0682 0.000050
0.0038 0.0684 0.000083
0.0038 0.0686 0.000150
0.0038 0.0688 0.000217
0.0038 0.069 0.000083
0.0038 0.0692 0.000067
0.0038 0.0694 0.000033
0.0038 0.0696 0.000033
0.0038 0.0698 0.000033
0.0038 0.07 0.000050
0.0038 0.0702 0.000017
0.0038 0.0704 0.000050
0.0038 0.0706 0.000050
0.0038 0.0708 0.000083
0.0038 0.071 0.000017
0.0038 0.0712 0.000017
0.0038 0.0714 0.000067
0.0038 0.0716 0.000017
0.0038 0.0718 0.000017
0.0038 0.072 0.000133
0.0038 0.0722 0.000050
0.0038 0.0724 0.000033
0.0038 0.0726 0.000083
0.0038 0.0728 0.000100
0.0038 0.073 0.000117
0.0038 0.0732 0.000150
0.0038 0.0734 0.000133
0.0038 0.0736 0.000083
0.0038 0.0738 0.000067
0.0038 0.074 0.000050
0.0038 0.0742 0.000017
0.0038 0.0744 0.000067
0.0038 0.0746 0.000017
0.0038 0.0748 0.000050
0.0038 0.075 0.000017
0.0038 0.0752 0.000000
0.0038 0.0754 0.000033
0.0038 0.0756 0.000000
0.0038 0.0758 0.000067
0.0038 0.076 0.000017
0.0038 0.0762 0.000017
0.0038 0.0764 0.000050
0.0038 0.0766 0.000017
0.0038 0.0768 0.000083
0.0038 0.077 0.000067
0.0038 0.0772 0.000017
0.0038 0.0774 0.000017
0.0038 0.0776 0.000017
0.0038 0.0778 0.000017
0.0038 0.078 0.000033
0.0038 0.0782 0.000050
0.0038 0.0784 0.000033
0.0038 0.0786 0.000017
0.0038 0.0788 0.000050
0.0038 0.079 0.000033
0.0038 0.0792 0.000017
0.0038 0.0794 0.000000
0.0038 0.0796 0.000050
0.0038 0.0798 0.000100
0.0038 0.08 0.000050
0.0038 0.0802 0.000100
0.0038 0.0804 0.000050
0.0038 0.0806 0.000100
0.0038 0.0808 0.000067
0.0038 0.081 0.000017
0.0038 0.0812 0.000033
0.0038 0.0814 0.000017
0.0038 0.0816 0.000000
0.0038 0.0818 0.000050
0.0038 0.082 0.000000
0.0038 0.0822 0.000067
0.0038 0.0824 0.000000
0.0038 0.0826 0.000017
0.0038 0.0828 0.000017
0.0038 0.083 0.000083
0.0038 0.0832 0.000033
0.0038 0.0834 0.000083
0.0038 0.0836 0.000050
0.0038 0.0838 0.000033
0.0038 0.084 0.000033
0.0038 0.0842 0.000050
0.0038 0.0844 0.000083
0.0038 0.0846 0.000050
0.0038 0.0848 0.000017
0.0038 0.085 0.000033
0.0038 0.0852 0.000067
0.0038 0.0854 0.000017
0.0038 0.0856 0.000017
0.0038 0.0858 0.000067
0.0038 0.086 0.000083
0.0038 0.0862 0.000017
0.0038 0.0864 0.000033
0.0038 0.0866 0.000017
0.0038 0.0868 0.000000
0.0038 0.087 0.000033
0.0038 0.0872 0.000217
0.0038 0.0874 0.000167
0.0038 0.0876 0.000033
0.0038 0.0878 0.000100
0.0038 0.088 0.000067
0.0038 0.0882 0.000033
0.0038 0.0884 0.000033
0.0038 0.0886 0.000050
0.0038 0.0888 0.000033
0.0038 0.089 0.000033
0.0038 0.0892 0.000000
0.0038 0.0894 0.000067
0.0038 0.0896 0.000100
0.0038 0.0898 0.000050
0.0038 0.09 0.000033
0.0038 0.0902 0.000050
0.0038 0.0904 0.000050
0.0038 0.0906 0.000033
0.0038 0.0908 0.000033
0.0038 0.091 0.000150
0.0038 0.0912 0.000067
0.0038 0.0914 0.000067
0.0038 0.0916 0.000017
0.0038 0.0918 0.000017
0.0038 0.092 0.000050
0.0038 0.0922 0.000050
0.0038 0.0924 0.000000
0.0038 0.0926 0.000033
0.0038 0.0928 0.000033
0.0038 0.093 0.000067
0.0038 0.0932 0.000000
0.0038 0.0934 0.000033
0.0038 0.0936 0.000017
0.0038 0.0938 0.000017
0.0038 0.094 0.000050
0.0038 0.0942 0.000017
0.0038 0.0944 0.000017
0.0038 0.0946 0.000067
0.0038 0.0948 0.000067
0.0038 0.095 0.000067
0.0038 0.0952 0.000100
0.0038 0.0954 0.000050
0.0038 0.0956 0.000033
0.0038 0.0958 0.000117
0.0038 0.096 0.000133
0.0038 0.0962 0.000133
0.0038 0.0964 0.000283
0.0038 0.0966 0.000567
0.0038 0.0968 0.000267
0.0038 0.097 0.000117
0.0038 0.0972 0.000083
0.0038 0.0974 0.000067
0.0038 0.0976 0.000017
0.0038 0.0978 0.000017
0.0038 0.098 0.000067
0.0038 0.0982 0.000100
0.0038 0.0984 0.000117
0.0038 0.0986 0.000083
0.0038 0.0988 0.000017
0.0038 0.099 0.000167
0.0038 0.0992 0.000100
0.0038 0.0994 0.000000
0.0038 0.0996 0.000033
0.0038 0.0998 0.000033
0.0038 0.1 0.000050
0.0038 0.1002 0.000033
0.0038 0.1004 0.000133
0.0038 0.1006 0.000067
0.0038 0.1008 0.000117
0.0038 0.101 0.000233
0.0038 0.1012 0.000050
0.0038 0.1014 0.000050
0.0038 0.1016 0.000100
0.0038 0.1018 0.000017
0.0038 0.102 0.000050
0.0038 0.1022 0.000033
0.0038 0.1024 0.000067
0.0038 0.1026 0.000133
0.0038 0.1028 0.000067
0.0038 0.103 0.000067
0.0038 0.1032 0.000017
0.0038 0.1034 0.000050
0.0038 0.1036 0.000017
0.0038 0.1038 0.000033
0.0038 0.104 0.000050
0.0038 0.1042 0.000017
0.0038 0.1044 0.000050
0.0038 0.1046 0.000050
0.0038 0.1048 0.000017
0.0038 0.105 0.000050
0.0038 0.1052 0.000000
0.0038 0.1054 0.000000
0.0038 0.1056 0.000050
0.0038 0.1058 0.000033
0.0038 0.106 0.000100
0.0038 0.1062 0.000017
0.0038 0.1064 0.000033
0.0038 0.1066 0.000050
0.0038 0.1068 0.000033
0.0038 0.107 0.000083
0.0038 0.1072 0.000383
0.0038 0.1074 0.000100
0.0038 0.1076 0.000150
0.0038 0.1078 0.000167
0.0038 0.108 0.000633
0.0038 0.1082 0.000183
0.0038 0.1084 0.000033
0.0038 0.1086 0.000067
0.0038 0.1088 0.000383
0.0038 0.109 0.000200
0.0038 0.1092 0.000183
0.0038 0.1094 0.000150
0.0038 0.1096 0.000050
0.0038 0.1098 0.000017
0.0038 0.11 0.000050
0.0038 0.1102 0.000067
0.0038 0.1104 0.000083
0.0038 0.1106 0.000050
0.0038 0.1108 0.000183
0.0038 0.111 0.000150
0.0038 0.1112 0.000050
0.0038 0.1114 0.000050
0.0038 0.1116 0.000017
0.0038 0.1118 0.000100
0.0038 0.112 0.000033
0.0038 0.1122 0.000033
0.0038 0.1124 0.000050
0.0038 0.1126 0.000000
0.0038 0.1128 0.000050
0.0038 0.113 0.000017
0.0038 0.1132 0.000067
0.0038 0.1134 0.000050
0.0038 0.1136 0.000150
0.0038 0.1138 0.000150
0.0038 0.114 0.000050
0.0038 0.1142 0.000017
0.0038 0.1144 0.000067
0.0038 0.1146 0.000050
0.0038 0.1148 0.000050
0.0038 0.115 0.000067
0.0038 0.1152 0.000083
0.0038 0.1154 0.000000
0.0038 0.1156 0.000050
0.0038 0.1158 0.000050
0.0038 0.116 0.000050
0.0038 0.1162 0.000200
0.0038 0.1164 0.000117
0.0038 0.1166 0.000350
0.0038 0.1168 0.000083
0.0038 0.117 0.000200
0.0038 0.1172 0.000083
0.0038 0.1174 0.000050
0.0038 0.1176 0.000050
0.0038 0.1178 0.000083
0.0038 0.118 0.000067
0.0038 0.1182 0.000100
0.0038 0.1184 0.000100
0.0038 0.1186 0.000117
0.0038 0.1188 0.000117
0.0038 0.119 0.000033
0.0038 0.1192 0.000083
0.0038 0.1194 0.000050
0.0038 0.1196 0.000033
0.0038 0.1198 0.000067
0.0038 0.12 0.000050
0.0038 0.1202 0.000000
0.0038 0.1204 0.000050
0.0038 0.1206 0.000033
0.0038 0.1208 0.000083
0.0038 0.121 0.000067
0.0038 0.1212 0.000167
0.0038 0.1214 0.000117
0.0038 0.1216 0.000200
0.0038 0.1218 0.000117
0.0038 0.122 0.000033
0.0038 0.1222 0.000033
0.0038 0.1224 0.000017
0.0038 0.1226 0.000083
0.0038 0.1228 0.000167
0.0038 0.123 0.000133
0.0038 0.1232 0.000150
0.0038 0.1234 0.000283
0.0038 0.1236 0.000050
0.0038 0.1238 0.000050
0.0038 0.124 0.000100
0.0038 0.1242 0.000050
0.0038 0.1244 0.000200
0.0038 0.1246 0.001933
0.0038 0.1248 0.000383
0.0038 0.125 0.000100
0.0038 0.1252 0.000083
0.0038 0.1254 0.000067
0.0038 0.1256 0.000050
0.0038 0.1258 0.000033
0.0038 0.126 0.000117
0.0038 0.1262 0.000067
0.0038 0.1264 0.000050
0.0038 0.1266 0.000050
0.0038 0.1268 0.000050
0.0038 0.127 0.000083
0.0038 0.1272 0.000100
0.0038 0.1274 0.000167
0.0038 0.1276 0.000117
0.0038 0.1278 0.000033
0.0038 0.128 0.000167
0.0038 0.1282 0.000100
0.0038 0.1284 0.000050
0.0038 0.1286 0.000133
0.0038 0.1288 0.000150
0.0038 0.129 0.000383
0.0038 0.1292 0.002683
0.0038 0.1294 0.000333
0.0038 0.1296 0.000117
0.0038 0.1298 0.000050
0.0038 0.13 0.000067
0.0038 0.1302 0.000067
0.0038 0.1304 0.000050
0.0038 0.1306 0.000067
0.0038 0.1308 0.000067
0.0038 0.131 0.000067
0.0038 0.1312 0.000083
0.0038 0.1314 0.000017
0.0038 0.1316 0.000067
0.0038 0.1318 0.000017
0.0038 0.132 0.000017
0.0038 0.1322 0.000033
0.0038 0.1324 0.000083
0.0038 0.1326 0.000050
0.0038 0.1328 0.000083
0.0038 0.133 0.000000
0.0038 0.1332 0.000067
0.0038 0.1334 0.000050
0.0038 0.1336 0.000067
0.0038 0.1338 0.000067
0.0038 0.134 0.000500
0.0038 0.1342 0.000183
0.0038 0.1344 0.000150
0.0038 0.1346 0.000100
0.0038 0.1348 0.000167
0.0038 0.135 0.000167
0.0038 0.1352 0.000083
0.0038 0.1354 0.000183
0.0038 0.1356 0.000150
0.0038 0.1358 0.000067
0.0038 0.136 0.000033
0.0038 0.1362 0.000100
0.0038 0.1364 0.000050
0.0038 0.1366 0.000033
0.0038 0.1368 0.000050
0.0038 0.137 0.000033
0.0038 0.1372 0.000017
0.0038 0.1374 0.000033
0.0038 0.1376 0.000033
0.0038 0.1378 0.000000
0.0038 0.138 0.000083
0.0038 0.1382 0.000117
0.0038 0.1384 0.000083
0.0038 0.1386 0.000050
0.0038 0.1388 0.000050
0.0038 0.139 0.000117
0.0038 0.1392 0.000133
0.0038 0.1394 0.000133
0.0038 0.1396 0.000417
0.0038 0.1398 0.000250
0.0038 0.14 0.000050
0.0038 0.1402 0.000050
0.0038 0.1404 0.000017
0.0038 0.1406 0.000017
0.0038 0.1408 0.000033
0.0038 0.141 0.000117
0.0038 0.1412 0.000183
0.0038 0.1414 0.000067
0.0038 0.1416 0.000117
0.0038 0.1418 0.000050
0.0038 0.142 0.000067
0.0038 0.1422 0.000133
0.0038 0.1424 0.000083
0.0038 0.1426 0.000117
0.0038 0.1428 0.000117
0.0038 0.143 0.000117
0.0038 0.1432 0.000100
0.0038 0.1434 0.000067
0.0038 0.1436 0.000033
0.0038 0.1438 0.000117
0.0038 0.144 0.000050
0.0038 0.1442 0.000050
0.0038 0.1444 0.000033
0.0038 0.1446 0.000050
0.0038 0.1448 0.000017
0.0038 0.145 0.000050
0.0038 0.1452 0.000083
0.0038 0.1454 0.000133
0.0038 0.1456 0.000267
0.0038 0.1458 0.000050
0.0038 0.146 0.000067
0.0038 0.1462 0.000067
0.0038 0.1464 0.000100
0.0038 0.1466 0.000083
0.0038 0.1468 0.000250
0.0038 0.147 0.001533
0.0038 0.1472 0.000117
0.0038 0.1474 0.000067
0.0038 0.1476 0.000083
0.0038 0.1478 0.000100
0.0038 0.148 0.000033
0.0038 0.1482 0.000000
0.0038 0.1484 0.000033
0.0038 0.1486 0.000050
0.0038 0.1488 0.000050
0.0038 0.149 0.000000
0.0038 0.1492 0.000083
0.0038 0.1494 0.000100
0.0038 0.1496 0.000133
0.0038 0.1498 0.000133
0.004 0 0.002933
0.004 0.0002 0.001850
0.004 0.0004 0.002950
0.004 0.0006 0.005500
0.004 0.0008 0.006400
0.004 0.001 0.004617
0.004 0.0012 0.002883
0.004 0.0014 0.005983
0.004 0.0016 0.008717
0.004 0.0018 0.005550
0.004 0.002 0.003883
0.004 0.0022 0.003733
0.004 0.0024 0.006650
0.004 0.0026 0.005783
0.004 0.0028 0.007633
0.004 0.003 0.014217
0.004 0.0032 0.020700
0.004 0.0034 0.027617
0.004 0.0036 0.063100
0.004 0.0038 0.325583
0.004 0.004 0.000000
0.004 0.0042 0.324683
0.004 0.0044 0.066283
0.004 0.0046 0.030067
0.004 0.0048 0.018617
0.004 0.005 0.019300
0.004 0.0052 0.015100
0.004 0.0054 0.008333
0.004 0.0056 0.014217
0.004 0.0058 0.011150
0.004 0.006 0.009667
0.004 0.0062 0.004567
0.004 0.0064 0.008683
0.004 0.0066 0.003467
0.004 0.0068 0.003867
0.004 0.007 0.001900
0.004 0.0072 0.001567
0.004 0.0074 0.001383
0.004 0.0076 0.002583
0.004 0.0078 0.003100
0.004 0.008 0.001150
0.004 0.0082 0.001100
0.004 0.0084 0.003017
0.004 0.0086 0.000883
0.004 0.0088 0.002283
0.004 0.009 0.000817
0.004 0.0092 0.001483
0.004 0.0094 0.002833
0.004 0.0096 0.001800
0.004 0.0098 0.001033
0.004 0.01 0.002517
0.004 0.0102 0.000617
0.004 0.0104 0.000867
0.004 0.0106 0.000350
0.004 0.0108 0.000283
0.004 0.011 0.000400
0.004 0.0112 0.000317
0.004 0.0114 0.000233
0.004 0.0116 0.000300
0.004 0.0118 0.000217
0.004 0.012 0.000400
0.004 0.0122 0.000533
0.004 0.0124 0.000967
0.004 0.0126 0.000517
0.004 0.0128 0.000350
0.004 0.013 0.000183
0.004 0.0132 0.000367
0.004 0.0134 0.000867
0.004 0.0136 0.000167
0.004 0.0138 0.000233
0.004 0.014 0.000300
0.004 0.0142 0.000267
0.004 0.0144 0.000333
0.004 0.0146 0.000550
0.004 0.0148 0.000383
0.004 0.015 0.002167
0.004 0.0152 0.000950
0.004 0.0154 0.002033
0.004 0.0156 0.000350
0.004 0.0158 0.000200
0.004 0.016 0.000217
0.004 0.0162 0.000200
0.004 0.0164 0.000333
0.004 0.0166 0.000350
0.004 0.0168 0.000233
0.004 0.017 0.000367
0.004 0.0172 0.000517
0.004 0.0174 0.002600
0.004 0.0176 0.000483
0.004 0.0178 0.000100
0.004 0.018 0.000250
0.004 0.0182 0.000167
0.004 0.0184 0.000083
0.004 0.0186 0.000033
0.004 0.0188 0.000083
0.004 0.019 0.000183
0.004 0.0192 0.000150
0.004 0.0194 0.000183
0.004 0.0196 0.000750
0.004 0.0198 0.000300
0.004 0.02 0.000167
0.004 0.0202 0.000133
0.004 0.0204 0.000200
0.004 0.0206 0.000367
0.004 0.0208 0.000150
0.004 0.021 0.000100
0.004 0.0212 0.000117
0.004 0.0214 0.000017
0.004 0.0216 0.000033
0.004 0.0218 0.000050
0.004 0.022 0.000033
0.004 0.0222 0.000050
0.004 0.0224 0.000183
0.004 0.0226 0.000500
0.004 0.0228 0.001533
0.004 0.023 0.000217
0.004 0.0232 0.000283
0.004 0.0234 0.000083
0.004 0.0236 0.000050
0.004 0.0238 0.000033
0.004 0.024 0.000133
0.004 0.0242 0.000233
0.004 0.0244 0.000200
0.004 0.0246 0.000367
0.004 0.0248 0.000217
0.004 0.025 0.000233
0.004 0.0252 0.000167
0.004 0.0254 0.000150
0.004 0.0256 0.000233
0.004 0.0258 0.000150
0.004 0.026 0.000117
0.004 0.0262 0.000083
0.004 0.0264 0.000083
0.004 0.0266 0.000083
0.004 0.0268 0.000067
0.004 0.027 0.000250
0.004 0.0272 0.000183
0.004 0.0274 0.000267
0.004 0.0276 0.000133
0.004 0.0278 0.000200
0.004 0.028 0.000117
0.004 0.0282 0.000167
0.004 0.0284 0.000183
0.004 0.0286 0.000250
0.004 0.0288 0.000483
0.004 0.029 0.000283
0.004 0.0292 0.000083
0.004 0.0294 0.000183
0.004 0.0296 0.000083
0.004 0.0298 0.000083
0.004 0.03 0.000083
0.004 0.0302 0.000100
0.004 0.0304 0.000033
0.004 0.0306 0.000117
0.004 0.0308 0.000100
0.004 0.031 0.000050
0.004 0.0312 0.000133
0.004 0.0314 0.000067
0.004 0.0316 0.000083
0.004 0.0318 0.000083
0.004 0.032 0.000050
0.004 0.0322 0.000033
0.004 0.0324 0.000100
0.004 0.0326 0.000133
0.004 0.0328 0.000167
0.004 0.033 0.001000
0.004 0.0332 0.000183
0.004 0.0334 0.000217
0.004 0.0336 0.000267
0.004 0.0338 0.000200
0.004 0.034 0.000100
0.004 0.0342 0.000133
0.004 0.0344 0.000067
0.004 0.0346 0.000117
0.004 0.0348 0.000100
0.004 0.035 0.000100
0.004 0.0352 0.000217
0.004 0.0354 0.000117
0.004 0.0356 0.000067
0.004 0.0358 0.000150
0.004 0.036 0.000067
0.004 0.0362 0.000017
0.004 0.0364 0.000100
0.004 0.0366 0.000050
0.004 0.0368 0.000100
0.004 0.037 0.000067
0.004 0.0372 0.000067
0.004 0.0374 0.000100
0.004 0.0376 0.000183
0.004 0.0378 0.000133
0.004 0.038 0.000050
0.004 0.0382 0.000100
0.004 0.0384 0.000100
0.004 0.0386 0.000067
0.004 0.0388 0.000100
0.004 0.039 0.000167
0.004 0.0392 0.000100
0.004 0.0394 0.000133
0.004 0.0396 0.000050
0.004 0.0398 0.000167
0.004 0.04 0.000217
0.004 0.0402 0.000233
0.004 0.0404 0.000233
0.004 0.0406 0.000217
0.004 0.0408 0.001467
0.004 0.041 0.000267
0.004 0.0412 0.000100
0.004 0.0414 0.000117
0.004 0.0416 0.000217
0.004 0.0418 0.000067
0.004 0.042 0.000083
0.004 0.0422 0.000100
0.004 0.0424 0.000117
0.004 0.0426 0.000050
0.004 0.0428 0.000083
0.004 0.043 0.000083
0.004 0.0432 0.000033
0.004 0.0434 0.000033
0.004 0.0436 0.000017
0.004 0.0438 0.000067
0.004 0.044 0.000100
0.004 0.0442 0.000033
0.004 0.0444 0.000050
0.004 0.0446 0.000050
0.004 0.0448 0.000083
0.004 0.045 0.000033
0.004 0.0452 0.000200
0.004 0.0454 0.000183
0.004 0.0456 0.000000
0.004 0.0458 0.000033
0.004 0.046 0.000100
0.004 0.0462 0.000150
0.004 0.0464 0.000250
0.004 0.0466 0.000183
0.004 0.0468 0.000383
0.004 0.047 0.001700
0.004 0.0472 0.000233
0.004 0.0474 0.000083
0.004 0.0476 0.000017
0.004 0.0478 0.000017
0.004 0.048 0.000100
0.004 0.0482 0.000033
0.004 0.0484 0.000100
0.004 0.0486 0.000067
0.004 0.0488 0.000083
0.004 0.049 0.000250
0.004 0.0492 0.000167
0.004 0.0494 0.000050
0.004 0.0496 0.000067
0.004 0.0498 0.000067
0.004 0.05 0.000217
0.004 0.0502 0.000333
0.004 0.0504 0.000083
0.004 0.0506 0.000117
0.004 0.0508 0.000067
0.004 0.051 0.001033
0.004 0.0512 0.000467
0.004 0.0514 0.000050
0.004 0.0516 0.000050
0.004 0.0518 0.000017
0.004 0.052 0.000050
0.004 0.0522 0.000050
0.004 0.0524 0.000033
0.004 0.0526 0.000050
0.004 0.0528 0.000017
0.004 0.053 0.000017
0.004 0.0532 0.000083
0.004 0.0534 0.000017
0.004 0.0536 0.000033
0.004 0.0538 0.000050
0.004 0.054 0.000083
0.004 0.0542 0.000033
0.004 0.0544 0.000000
0.004 0.0546 0.000100
0.004 0.0548 0.000100
0.004 0.055 0.000117
0.004 0.0552 0.000100
0.004 0.0554 0.000133
0.004 0.0556 0.000050
0.004 0.0558 0.000117
0.004 0.056 0.000050
0.004 0.0562 0.000017
0.004 0.0564 0.000033
0.004 0.0566 0.000033
0.004 0.0568 0.000017
0.004 0.057 0.000050
0.004 0.0572 0.000000
0.004 0.0574 0.000067
0.004 0.0576 0.000033
0.004 0.0578 0.000083
0.004 0.058 0.000050
0.004 0.0582 0.000067
0.004 0.0584 0.000117
0.004 0.0586 0.000967
0.004 0.0588 0.000233
0.004 0.059 0.000150
0.004 0.0592 0.000117
0.004 0.0594 0.000100
0.004 0.0596 0.000083
0.004 0.0598 0.000067
0.004 0.06 0.000083
0.004 0.0602 0.000133
0.004 0.0604 0.000283
0.004 0.0606 0.000150
0.004 0.0608 0.000033
0.004 0.061 0.000100
0.004 0.0612 0.000033
0.004 0.0614 0.000033
0.004 0.0616 0.000033
0.004 0.0618 0.000133
0.004 0.062 0.000133
0.004 0.0622 0.000067
0.004 0.0624 0.000017
0.004 0.0626 0.000067
0.004 0.0628 0.000033
0.004 0.063 0.000017
0.004 0.0632 0.000017
0.004 0.0634 0.000017
0.004 0.0636 0.000017
0.004 0.0638 0.000033
0.004 0.064 0.000067
0.004 0.0642 0.000033
0.004 0.0644 0.000117
0.004 0.0646 0.000117
0.004 0.0648 0.000217
0.004 0.065 0.000450
0.004 0.0652 0.000133
0.004 0.0654 0.000033
0.004 0.0656 0.000050
0.004 0.0658 0.000000
0.004 0.066 0.000033
0.004 0.0662 0.000000
0.004 0.0664 0.000000
0.004 0.0666 0.000067
0.004 0.0668 0.000017
0.004 0.067 0.000083
0.004 0.0672 0.000033
0.004 0.0674 0.000033
0.004 0.0676 0.000067
0.004 0.0678 0.000000
0.004 0.068 0.000017
0.004 0.0682 0.000050
0.004 0.0684 0.000033
0.004 0.0686 0.000133
0.004 0.0688 0.001333
0.004 0.069 0.000267
0.004 0.0692 0.000083
0.004 0.0694 0.000067
0.004 0.0696 0.000067
0.004 0.0698 0.000050
0.004 0.07 0.000017
0.004 0.0702 0.000033
0.004 0.0704 0.000050
0.004 0.0706 0.000033
0.004 0.0708 0.000000
0.004 0.071 0.000067
0.004 0.0712 0.000033
0.004 0.0714 0.000017
0.004 0.0716 0.000050
0.004 0.0718 0.000117
0.004 0.072 0.000250
0.004 0.0722 0.000100
0.004 0.0724 0.000100
0.004 0.0726 0.000117
0.004 0.0728 0.000150
0.004 0.073 0.000150
0.004 0.0732 0.000117
0.004 0.0734 0.000083
0.004 0.0736 0.000017
0.004 0.0738 0.000150
0.004 0.074 0.000133
0.004 0.0742 0.000017
0.004 0.0744 0.000017
0.004 0.0746 0.000017
0.004 0.0748 0.000083
0.004 0.075 0.000017
0.004 0.0752 0.000033
0.004 0.0754 0.000000
0.004 0.0756 0.000017
0.004 0.0758 0.000033
0.004 0.076 0.000017
0.004 0.0762 0.000067
0.004 0.0764 0.000050
0.004 0.0766 0.000050
0.004 0.0768 0.000050
0.004 0.077 0.000033
0.004 0.0772 0.000067
0.004 0.0774 0.000033
0.004 0.0776 0.000033
0.004 0.0778 0.000050
0.004 0.078 0.000067
0.004 0.0782 0.000000
0.004 0.0784 0.000067
0.004 0.0786 0.000033
0.004 0.0788 0.000017
0.004 0.079 0.000017
0.004 0.0792 0.000050
0.004 0.0794 0.000083
0.004 0.0796 0.000083
0.004 0.0798 0.000033
0.004 0.08 0.000033
0.004 0.0802 0.000083
0.004 0.0804 0.000033
0.004 0.0806 0.000033
0.004 0.0808 0.000133
0.004 0.081 0.000283
0.004 0.0812 0.000067
0.004 0.0814 0.000167
0.004 0.0816 0.000117
0.004 0.0818 0.000033
0.004 0.082 0.000067
0.004 0.0822 0.000000
0.004 0.0824 0.000117
0.004 0.0826 0.000017
0.004 0.0828 0.000033
0.004 0.083 0.000083
0.004 0.0832 0.000050
0.004 0.0834 0.000050
0.004 0.0836 0.000017
0.004 0.0838 0.000067
0.004 0.084 0.000067
0.004 0.0842 0.000067
0.004 0.0844 0.000050
0.004 0.0846 0.000017
0.004 0.0848 0.000017
0.004 0.085 0.000017
0.004 0.0852 0.000017
0.004 0.0854 0.000000
0.004 0.0856 0.000017
0.004 0.0858 0.000067
0.004 0.086 0.000067
0.004 0.0862 0.000033
0.004 0.0864 0.000100
0.004 0.0866 0.000017
0.004 0.0868 0.000000
0.004 0.087 0.000050
0.004 0.0872 0.000317
0.004 0.0874 0.000750
0.004 0.0876 0.000117
0.004 0.0878 0.000067
0.004 0.088 0.000017
0.004 0.0882 0.000050
0.004 0.0884 0.000017
0.004 0.0886 0.000017
0.004 0.0888 0.000117
0.004 0.089 0.000050
0.004 0.0892 0.000050
0.004 0.0894 0.000083
0.004 0.0896 0.000067
0.004 0.0898 0.000050
0.004 0.09 0.000133
0.004 0.0902 0.000033
0.004 0.0904 0.000050
0.004 0.0906 0.000033
0.004 0.0908 0.000050
0.004 0.091 0.000033
0.004 0.0912 0.000017
0.004 0.0914 0.000033
0.004 0.0916 0.000083
0.004 0.0918 0.000000
0.004 0.092 0.000017
0.004 0.0922 0.000017
0.004 0.0924 0.000017
0.004 0.0926 0.000017
0.004 0.0928 0.000033
0.004 0.093 0.000033
0.004 0.0932 0.000017
0.004 0.0934 0.000017
0.004 0.0936 0.000100
0.004 0.0938 0.000067
0.004 0.094 0.000033
0.004 0.0942 0.000033
0.004 0.0944 0.000000
0.004 0.0946 0.000017
0.004 0.0948 0.000117
0.004 0.095 0.000083
0.004 0.0952 0.000017
0.004 0.0954 0.000017
0.004 0.0956 0.000033
0.004 0.0958 0.000150
0.004 0.096 0.000133
0.004 0.0962 0.000183
0.004 0.0964 0.000133
0.004 0.0966 0.000117
0.004 0.0968 0.000117
0.004 0.097 0.000083
0.004 0.0972 0.000067
0.004 0.0974 0.000050
0.004 0.0976 0.000017
0.004 0.0978 0.000033
0.004 0.098 0.000033
0.004 0.0982 0.000033
0.004 0.0984 0.000200
0.004 0.0986 0.000117
0.004 0.0988 0.000150
0.004 0.099 0.000083
0.004 0.0992 0.000050
0.004 0.0994 0.000000
0.004 0.0996 0.000000
0.004 0.0998 0.000000
0.004 0.1 0.000017
0.004 0.1002 0.000017
0.004 0.1004 0.000083
0.004 0.1006 0.000150
0.004 0.1008 0.000083
0.004 0.101 0.000083
0.004 0.1012 0.000000
0.004 0.1014 0.000033
0.004 0.1016 0.000067
0.004 0.1018 0.000000
0.004 0.102 0.000017
0.004 0.1022 0.000017
0.004 0.1024 0.000000
0.004 0.1026 0.000083
0.004 0.1028 0.000050
0.004 0.103 0.000067
0.004 0.1032 0.000033
0.004 0.1034 0.000050
0.004 0.1036 0.000017
0.004 0.1038 0.000067
0.004 0.104 0.000067
0.004 0.1042 0.000083
0.004 0.1044 0.000033
0.004 0.1046 0.000117
0.004 0.1048 0.000017
0.004 0.105 0.000050
0.004 0.1052 0.000050
0.004 0.1054 0.000017
0.004 0.1056 0.000067
0.004 0.1058 0.000100
0.004 0.106 0.000050
0.004 0.1062 0.000033
0.004 0.1064 0.000017
0.004 0.1066 0.000050
0.004 0.1068 0.000067
0.004 0.107 0.000350
0.004 0.1072 0.001600
0.004 0.1074 0.000250
0.004 0.1076 0.000083
0.004 0.1078 0.000133
0.004 0.108 0.000067
0.004 0.1082 0.000100
0.004 0.1084 0.000017
0.004 0.1086 0.000000
0.004 0.1088 0.000117
0.004 0.109 0.000083
0.004 0.1092 0.000150
0.004 0.1094 0.000183
0.004 0.1096 0.000067
0.004 0.1098 0.000083
0.004 0.11 0.000100
0.004 0.1102 0.000017
0.004 0.1104 0.000067
0.004 0.1106 0.000133
0.004 0.1108 0.000333
0.004 0.111 0.000167
0.004 0.1112 0.000000
0.004 0.1114 0.000000
0.004 0.1116 0.000033
0.004 0.1118 0.000083
0.004 0.112 0.000033
0.004 0.1122 0.000067
0.004 0.1124 0.000017
0.004 0.1126 0.000017
0.004 0.1128 0.000017
0.004 0.113 0.000017
0.004 0.1132 0.000033
0.004 0.1134 0.000067
0.004 0.1136 0.000100
0.004 0.1138 0.000117
0.004 0.114 0.000067
0.004 0.1142 0.000067
0.004 0.1144 0.000033
0.004 0.1146 0.000033
0.004 0.1148 0.000067
0.004 0.115 0.000083
0.004 0.1152 0.000050
0.004 0.1154 0.000067
0.004 0.1156 0.000033
0.004 0.1158 0.000033
0.004 0.116 0.000067
0.004 0.1162 0.000100
0.004 0.1164 0.000017
0.004 0.1166 0.000117
0.004 0.1168 0.000033
0.004 0.117 0.000183
0.004 0.1172 0.000000
0.004 0.1174 0.000050
0.004 0.1176 0.000067
0.004 0.1178 0.000117
0.004 0.118 0.000050
0.004 0.1182 0.000150
0.004 0.1184 0.000117
0.004 0.1186 0.000067
0.004 0.1188 0.000117
0.004 0.119 0.000083
0.004 0.1192 0.000083
0.004 0.1194 0.000067
0.004 0.1196 0.000067
0.004 0.1198 0.000017
0.004 0.12 0.000033
0.004 0.1202 0.000050
0.004 0.1204 0.000033
0.004 0.1206 0.000067
0.004 0.1208 0.000050
0.004 0.121 0.000083
0.004 0.1212 0.000033
0.004 0.1214 0.000100
0.004 0.1216 0.000133
0.004 0.1218 0.000133
0.004 0.122 0.000033
0.004 0.1222 0.000050
0.004 0.1224 0.000017
0.004 0.1226 0.000033
0.004 0.1228 0.000017
0.004 0.123 0.000083
0.004 0.1232 0.000050
0.004 0.1234 0.000133
0.004 0.1236 0.000033
0.004 0.1238 0.000050
0.004 0.124 0.000067
0.004 0.1242 0.000100
0.004 0.1244 0.000117
0.004 0.1246 0.000283
0.004 0.1248 0.000183
0.004 0.125 0.000167
0.004 0.1252 0.000050
0.004 0.1254 0.000033
0.004 0.1256 0.000017
0.004 0.1258 0.000033
0.004 0.126 0.000017
0.004 0.1262 0.000083
0.004 0.1264 0.000000
0.004 0.1266 0.000033
0.004 0.1268 0.000033
0.004 0.127 0.000050
0.004 0.1272 0.000033
0.004 0.1274 0.000067
0.004 0.1276 0.000117
0.004 0.1278 0.000067
0.004 0.128 0.000100
0.004 0.1282 0.000083
0.004 0.1284 0.000050
0.004 0.1286 0.000033
0.004 0.1288 0.000117
0.004 0.129 0.000233
0.004 0.1292 0.000533
0.004 0.1294 0.000267
0.004 0.1296 0.000133
0.004 0.1298 0.000067
0.004 0.13 0.000067
0.004 0.1302 0.000017
0.004 0.1304 0.000033
0.004 0.1306 0.000017
0.004 0.1308 0.000050
0.004 0.131 0.000033
0.004 0.1312 0.000033
0.004 0.1314 0.000067
0.004 0.1316 0.000017
0.004 0.1318 0.000067
0.004 0.132 0.000033
0.004 0.1322 0.000067
0.004 0.1324 0.000083
0.004 0.1326 0.000033
0.004 0.1328 0.000067
0.004 0.133 0.000050
0.004 0.1332 0.000050
0.004 0.1334 0.000017
0.004 0.1336 0.000083
0.004 0.1338 0.000300
0.004 0.134 0.001217
0.004 0.1342 0.000300
0.004 0.1344 0.000367
0.004 0.1346 0.000133
0.004 0.1348 0.000100
0.004 0.135 0.000133
0.004 0.1352 0.000100
0.004 0.1354 0.000100
0.004 0.1356 0.000050
0.004 0.1358 0.000100
0.004 0.136 0.000117
0.004 0.1362 0.000133
0.004 0.1364 0.000100
0.004 0.1366 0.000017
0.004 0.1368 0.000033
0.004 0.137 0.000033
0.004 0.1372 0.000067
0.004 0.1374 0.000067
0.004 0.1376 0.000000
0.004 0.1378 0.000100
0.004 0.138 0.000100
0.004 0.1382 0.000117
0.004 0.1384 0.000067
0.004 0.1386 0.000067
0.004 0.1388 0.000083
0.004 0.139 0.000067
0.004 0.1392 0.000033
0.004 0.1394 0.000067
0.004 0.1396 0.000183
0.004 0.1398 0.000150
0.004 0.14 0.000133
0.004 0.1402 0.000117
0.004 0.1404 0.000117
0.004 0.1406 0.000100
0.004 0.1408 0.000067
0.004 0.141 0.000217
0.004 0.1412 0.001017
0.004 0.1414 0.000100
0.004 0.1416 0.000100
0.004 0.1418 0.000033
0.004 0.142 0.000050
0.004 0.1422 0.000067
0.004 0.1424 0.000133
0.004 0.1426 0.000067
0.004 0.1428 0.000050
0.004 0.143 0.000083
0.004 0.1432 0.000117
0.004 0.1434 0.000150
0.004 0.1436 0.000083
0.004 0.1438 0.000083
0.004 0.144 0.000067
0.004 0.1442 0.000033
0.004 0.1444 0.000117
0.004 0.1446 0.000050
0.004 0.1448 0.000117
0.004 0.145 0.000067
0.004 0.1452 0.000167
0.004 0.1454 0.000600
0.004 0.1456 0.001133
0.004 0.1458 0.000267
0.004 0.146 0.000100
0.004 0.1462 0.000067
0.004 0.1464 0.000117
0.004 0.1466 0.000083
0.004 0.1468 0.000067
0.004 0.147 0.000283
0.004 0.1472 0.000067
0.004 0.1474 0.000033
0.004 0.1476 0.000033
0.004 0.1478 0.000033
0.004 0.148 0.000067
0.004 0.1482 0.000033
0.004 0.1484 0.000050
0.004 0.1486 0.000067
0.004 0.1488 0.000000
0.004 0.149 0.000033
0.004 0.1492 0.000083
0.004 0.1494 0.000117
0.004 0.1496 0.000067
0.004 0.1498 0.000067
0.0042 0 0.001617
0.0042 0.0002 0.001367
0.0042 0.0004 0.003017
0.0042 0.0006 0.004400
0.0042 0.0008 0.005533
0.0042 0.001 0.005533
0.0042 0.0012 0.004750
0.0042 0.0014 0.006433
0.0042 0.0016 0.006967
0.0042 0.0018 0.006933
0.0042 0.002 0.006017
0.0042 0.0022 0.002800
0.0042 0.0024 0.004450
0.0042 0.0026 0.008833
0.0042 0.0028 0.010767
0.0042 0.003 0.011800
0.0042 0.0032 0.009433
0.0042 0.0034 0.027767
0.0042 0.0036 0.029233
0.0042 0.0038 0.071900
0.0042 0.004 0.324683
0.0042 0.0042 0.000000
0.0042 0.0044 0.328150
0.0042 0.0046 0.073267
0.0042 0.0048 0.036850
0.0042 0.005 0.020283
0.0042 0.0052 0.015000
0.0042 0.0054 0.009167
0.0042 0.0056 0.013883
0.0042 0.0058 0.007050
0.0042 0.006 0.005167
0.0042 0.0062 0.004517
0.0042 0.0064 0.004317
0.0042 0.0066 0.006217
0.0042 0.0068 0.004567
0.0042 0.007 0.002100
0.0042 0.0072 0.002133
0.0042 0.0074 0.003167
0.0042 0.0076 0.003033
0.0042 0.0078 0.001317
0.0042 0.008 0.001150
0.0042 0.0082 0.002283
0.0042 0.0084 0.001767
0.0042 0.0086 0.000867
0.0042 0.0088 0.001250
0.0042 0.009 0.000850
0.0042 0.0092 0.001933
0.0042 0.0094 0.001183
0.0042 0.0096 0.001233
0.0042 0.0098 0.001283
0.0042 0.01 0.001350
0.0042 0.0102 0.001117
0.0042 0.0104 0.003900
0.0042 0.0106 0.000867
0.0042 0.0108 0.000417
0.0042 0.011 0.000317
0.0042 0.0112 0.000250
0.0042 0.0114 0.000200
0.0042 0.0116 0.000283
0.0042 0.0118 0.000183
0.0042 0.012 0.000183
0.0042 0.0122 0.000583
0.0042 0.0124 0.000800
0.0042 0.0126 0.000433
0.0042 0.0128 0.000300
0.0042 0.013 0.000183
0.0042 0.0132 0.000167
0.0042 0.0134 0.000317
0.0042 0.0136 0.000133
0.0042 0.0138 0.000200
0.0042 0.014 0.000350
0.0042 0.0142 0.000333
0.0042 0.0144 0.000483
0.0042 0.0146 0.002133
0.0042 0.0148 0.000683
0.0042 0.015 0.000800
0.0042 0.0152 0.000300
0.0042 0.0154 0.000500
0.0042 0.0156 0.000233
0.0042 0.0158 0.000183
0.0042 0.016 0.000167
0.0042 0.0162 0.000317
0.0042 0.0164 0.000333
0.0042 0.0166 0.000133
0.0042 0.0168 0.000083
0.0042 0.017 0.000267
0.0042 0.0172 0.000350
0.0042 0.0174 0.000700
0.0042 0.0176 0.000167
0.0042 0.0178 0.000067
0.0042 0.018 0.000083
0.0042 0.0182 0.000117
0.0042 0.0184 0.000150
0.0042 0.0186 0.000100
0.0042 0.0188 0.000100
0.0042 0.019 0.000133
0.0042 0.0192 0.000117
0.0042 0.0194 0.000167
0.0042 0.0196 0.000383
0.0042 0.0198 0.001117
0.0042 0.02 0.000267
0.0042 0.0202 0.000300
0.0042 0.0204 0.000250
0.0042 0.0206 0.000250
0.0042 0.0208 0.000133
0.0042 0.021 0.000150
0.0042 0.0212 0.000100
0.0042 0.0214 0.000183
0.0042 0.0216 0.000167
0.0042 0.0218 0.000050
0.0042 0.022 0.000050
0.0042 0.0222 0.000133
0.0042 0.0224 0.000133
0.0042 0.0226 0.000300
0.0042 0.0228 0.000583
0.0042 0.023 0.000167
0.0042 0.0232 0.000050
0.0042 0.0234 0.000050
0.0042 0.0236 0.000017
0.0042 0.0238 0.000167
0.0042 0.024 0.000167
0.0042 0.0242 0.000133
0.0042 0.0244 0.000433
0.0042 0.0246 0.001367
0.0042 0.0248 0.000267
0.0042 0.025 0.000233
0.0042 0.0252 0.000133
0.0042 0.0254 0.000133
0.0042 0.0256 0.000167
0.0042 0.0258 0.000167
0.0042 0.026 0.000117
0.0042 0.0262 0.000050
0.0042 0.0264 0.000050
0.0042 0.0266 0.000050
0.0042 0.0268 0.000050
0.0042 0.027 0.000233
0.0042 0.0272 0.000217
0.0042 0.0274 0.000533
0.0042 0.0276 0.000200
0.0042 0.0278 0.000617
0.0042 0.028 0.000250
0.0042 0.0282 0.000133
0.0042 0.0284 0.000117
0.0042 0.0286 0.000250
0.0042 0.0288 0.000067
0.0042 0.029 0.000067
0.0042 0.0292 0.000117
0.0042 0.0294 0.000067
0.0042 0.0296 0.000217
0.0042 0.0298 0.000100
0.0042 0.03 0.000200
0.0042 0.0302 0.000100
0.0042 0.0304 0.000050
0.0042 0.0306 0.000033
0.0042 0.0308 0.000083
0.0042 0.031 0.000050
0.0042 0.0312 0.000083
0.0042 0.0314 0.000000
0.0042 0.0316 0.000033
0.0042 0.0318 0.000083
0.0042 0.032 0.000117
0.0042 0.0322 0.000083
0.0042 0.0324 0.000067
0.0042 0.0326 0.000117
0.0042 0.0328 0.000133
0.0042 0.033 0.000300
0.0042 0.0332 0.000333
0.0042 0.0334 0.000350
0.0042 0.0336 0.001017
0.0042 0.0338 0.000250
0.0042 0.034 0.000083
0.0042 0.0342 0.000067
0.0042 0.0344 0.000050
0.0042 0.0346 0.000017
0.0042 0.0348 0.000133
0.0042 0.035 0.000633
0.0042 0.0352 0.000200
0.0042 0.0354 0.000933
0.0042 0.0356 0.000117
0.0042 0.0358 0.000100
0.0042 0.036 0.000100
0.0042 0.0362 0.000117
0.0042 0.0364 0.000217
0.0042 0.0366 0.000100
0.0042 0.0368 0.000050
0.0042 0.037 0.000017
0.0042 0.0372 0.000050
0.0042 0.0374 0.000067
0.0042 0.0376 0.000083
0.0042 0.0378 0.000083
0.0042 0.038 0.000067
0.0042 0.0382 0.000067
0.0042 0.0384 0.000083
0.0042 0.0386 0.000083
0.0042 0.0388 0.000033
0.0042 0.039 0.000033
0.0042 0.0392 0.000033
0.0042 0.0394 0.000067
0.0042 0.0396 0.000250
0.0042 0.0398 0.000900
0.0042 0.04 0.000333
0.0042 0.0402 0.000350
0.0042 0.0404 0.000250
0.0042 0.0406 0.000133
0.0042 0.0408 0.000383
0.0042 0.041 0.000167
0.0042 0.0412 0.000117
0.0042 0.0414 0.000167
0.0042 0.0416 0.001033
0.0042 0.0418 0.000167
0.0042 0.042 0.000050
0.0042 0.0422 0.000083
0.0042 0.0424 0.000117
0.0042 0.0426 0.000083
0.0042 0.0428 0.000117
0.0042 0.043 0.000033
0.0042 0.0432 0.000033
0.0042 0.0434 0.000033
0.0042 0.0436 0.000050
0.0042 0.0438 0.000050
0.0042 0.044 0.000033
0.0042 0.0442 0.000050
0.0042 0.0444 0.000083
0.0042 0.0446 0.000033
0.0042 0.0448 0.000067
0.0042 0.045 0.000083
0.0042 0.0452 0.000133
0.0042 0.0454 0.000133
0.0042 0.0456 0.000033
0.0042 0.0458 0.000067
0.0042 0.046 0.000133
0.0042 0.0462 0.000100
0.0042 0.0464 0.000217
0.0042 0.0466 0.000183
0.0042 0.0468 0.000267
0.0042 0.047 0.000400
0.0042 0.0472 0.000067
0.0042 0.0474 0.000117
0.0042 0.0476 0.000033
0.0042 0.0478 0.000100
0.0042 0.048 0.000100
0.0042 0.0482 0.000067
0.0042 0.0484 0.000067
0.0042 0.0486 0.000100
0.0042 0.0488 0.000133
0.0042 0.049 0.000767
0.0042 0.0492 0.000183
0.0042 0.0494 0.000100
0.0042 0.0496 0.000067
0.0042 0.0498 0.000067
0.0042 0.05 0.000167
0.0042 0.0502 0.000150
0.0042 0.0504 0.000117
0.0042 0.0506 0.000083
0.0042 0.0508 0.000150
0.0042 0.051 0.000183
0.0042 0.0512 0.000167
0.0042 0.0514 0.000133
0.0042 0.0516 0.000100
0.0042 0.0518 0.000017
0.0042 0.052 0.000033
0.0042 0.0522 0.000000
0.0042 0.0524 0.000117
0.0042 0.0526 0.000050
0.0042 0.0528 0.000083
0.0042 0.053 0.000067
0.0042 0.0532 0.000117
0.0042 0.0534 0.000100
0.0042 0.0536 0.000133
0.0042 0.0538 0.000067
0.0042 0.054 0.000067
0.0042 0.0542 0.000000
0.0042 0.0544 0.000017
0.0042 0.0546 0.000017
0.0042 0.0548 0.000017
0.0042 0.055 0.000000
0.0042 0.0552 0.000083
0.0042 0.0554 0.000050
0.0042 0.0556 0.000100
0.0042 0.0558 0.000033
0.0042 0.056 0.000083
0.0042 0.0562 0.000100
0.0042 0.0564 0.000083
0.0042 0.0566 0.000017
0.0042 0.0568 0.000033
0.0042 0.057 0.000000
0.0042 0.0572 0.000017
0.0042 0.0574 0.000033
0.0042 0.0576 0.000033
0.0042 0.0578 0.000100
0.0042 0.058 0.000050
0.0042 0.0582 0.000050
0.0042 0.0584 0.000050
0.0042 0.0586 0.000133
0.0042 0.0588 0.000067
0.0042 0.059 0.000083
0.0042 0.0592 0.000100
0.0042 0.0594 0.000100
0.0042 0.0596 0.000083
0.0042 0.0598 0.000117
0.0042 0.06 0.000167
0.0042 0.0602 0.000683
0.0042 0.0604 0.002683
0.0042 0.0606 0.000467
0.0042 0.0608 0.000133
0.0042 0.061 0.000083
0.0042 0.0612 0.000050
0.0042 0.0614 0.000017
0.0042 0.0616 0.000150
0.0042 0.0618 0.000117
0.0042 0.062 0.000183
0.0042 0.0622 0.000000
0.0042 0.0624 0.000083
0.0042 0.0626 0.000067
0.0042 0.0628 0.000067
0.0042 0.063 0.000050
0.0042 0.0632 0.000033
0.0042 0.0634 0.000083
0.0042 0.0636 0.000017
0.0042 0.0638 0.000000
0.0042 0.064 0.000050
0.0042 0.0642 0.000083
0.0042 0.0644 0.000100
0.0042 0.0646 0.000067
0.0042 0.0648 0.000050
0.0042 0.065 0.000183
0.0042 0.0652 0.000033
0.0042 0.0654 0.000017
0.0042 0.0656 0.000050
0.0042 0.0658 0.000033
0.0042 0.066 0.000017
0.0042 0.0662 0.000000
0.0042 0.0664 0.000017
0.0042 0.0666 0.000033
0.0042 0.0668 0.000067
0.0042 0.067 0.000083
0.0042 0.0672 0.000067
0.0042 0.0674 0.000100
0.0042 0.0676 0.000050
0.0042 0.0678 0.000017
0.0042 0.068 0.000033
0.0042 0.0682 0.000000
0.0042 0.0684 0.000067
0.0042 0.0686 0.000117
0.0042 0.0688 0.000233
0.0042 0.069 0.000167
0.0042 0.0692 0.000167
0.0042 0.0694 0.000017
0.0042 0.0696 0.000033
0.0042 0.0698 0.000067
0.0042 0.07 0.000050
0.0042 0.0702 0.000100
0.0042 0.0704 0.000133
0.0042 0.0706 0.000067
0.0042 0.0708 0.000033
0.0042 0.071 0.000067
0.0042 0.0712 0.000050
0.0042 0.0714 0.000000
0.0042 0.0716 0.000117
0.0042 0.0718 0.000083
0.0042 0.072 0.000950
0.0042 0.0722 0.000200
0.0042 0.0724 0.000083
0.0042 0.0726 0.001083
0.0042 0.0728 0.000400
0.0042 0.073 0.000150
0.0042 0.0732 0.000167
0.0042 0.0734 0.000183
0.0042 0.0736 0.000183
0.0042 0.0738 0.000683
0.0042 0.074 0.000067
0.0042 0.0742 0.000017
0.0042 0.0744 0.000050
0.0042 0.0746 0.000017
0.0042 0.0748 0.000017
0.0042 0.075 0.000000
0.0042 0.0752 0.000000
0.0042 0.0754 0.000033
0.0042 0.0756 0.000017
0.0042 0.0758 0.000067
0.0042 0.076 0.000117
0.0042 0.0762 0.000183
0.0042 0.0764 0.000050
0.0042 0.0766 0.000083
0.0042 0.0768 0.000033
0.0042 0.077 0.000033
0.0042 0.0772 0.000017
0.0042 0.0774 0.000133
0.0042 0.0776 0.000033
0.0042 0.0778 0.000050
0.0042 0.078 0.000083
0.0042 0.0782 0.000200
0.0042 0.0784 0.000200
0.0042 0.0786 0.000017
0.0042 0.0788 0.000133
0.0042 0.079 0.000117
0.0042 0.0792 0.000233
0.0042 0.0794 0.000100
0.0042 0.0796 0.000100
0.0042 0.0798 0.000033
0.0042 0.08 0.000000
0.0042 0.0802 0.000083
0.0042 0.0804 0.000067
0.0042 0.0806 0.000000
0.0042 0.0808 0.000167
0.0042 0.081 0.000367
0.0042 0.0812 0.000150
0.0042 0.0814 0.000150
0.0042 0.0816 0.000100
0.0042 0.0818 0.000017
0.0042 0.082 0.000017
0.0042 0.0822 0.000067
0.0042 0.0824 0.000067
0.0042 0.0826 0.000033
0.0042 0.0828 0.000067
0.0042 0.083 0.000183
0.0042 0.0832 0.000100
0.0042 0.0834 0.000017
0.0042 0.0836 0.000050
0.0042 0.0838 0.000050
0.0042 0.084 0.000067
0.0042 0.0842 0.000050
0.0042 0.0844 0.000067
0.0042 0.0846 0.000000
0.0042 0.0848 0.000050
0.0042 0.085 0.000033
0.0042 0.0852 0.000050
0.0042 0.0854 0.000033
0.0042 0.0856 0.000067
0.0042 0.0858 0.000117
0.0042 0.086 0.000100
0.0042 0.0862 0.000033
0.0042 0.0864 0.000050
0.0042 0.0866 0.000000
0.0042 0.0868 0.000067
0.0042 0.087 0.000067
0.0042 0.0872 0.000067
0.0042 0.0874 0.000067
0.0042 0.0876 0.000050
0.0042 0.0878 0.000033
0.0042 0.088 0.000050
0.0042 0.0882 0.000017
0.0042 0.0884 0.000033
0.0042 0.0886 0.000033
0.0042 0.0888 0.000100
0.0042 0.089 0.000033
0.0042 0.0892 0.000017
0.0042 0.0894 0.000050
0.0042 0.0896 0.000117
0.0042 0.0898 0.000100
0.0042 0.09 0.000000
0.0042 0.0902 0.000083
0.0042 0.0904 0.000000
0.0042 0.0906 0.000000
0.0042 0.0908 0.000033
0.0042 0.091 0.000000
0.0042 0.0912 0.000033
0.0042 0.0914 0.000017
0.0042 0.0916 0.000000
0.0042 0.0918 0.000017
0.0042 0.092 0.000017
0.0042 0.0922 0.000000
0.0042 0.0924 0.000000
0.0042 0.0926 0.000033
0.0042 0.0928 0.000000
0.0042 0.093 0.000000
0.0042 0.0932 0.000000
0.0042 0.0934 0.000017
0.0042 0.0936 0.000050
0.0042 0.0938 0.000033
0.0042 0.094 0.000033
0.0042 0.0942 0.000050
0.0042 0.0944 0.000033
0.0042 0.0946 0.000100
0.0042 0.0948 0.000067
0.0042 0.095 0.000050
0.0042 0.0952 0.000100
0.0042 0.0954 0.000050
0.0042 0.0956 0.000067
0.0042 0.0958 0.000067
0.0042 0.096 0.000050
0.0042 0.0962 0.000067
0.0042 0.0964 0.000050
0.0042 0.0966 0.000067
0.0042 0.0968 0.000050
0.0042 0.097 0.000017
0.0042 0.0972 0.000000
0.0042 0.0974 0.000033
0.0042 0.0976 0.000017
0.0042 0.0978 0.000050
0.0042 0.098 0.000150
0.0042 0.0982 0.000100
0.0042 0.0984 0.000067
0.0042 0.0986 0.000050
0.0042 0.0988 0.000133
0.0042 0.099 0.000133
0.0042 0.0992 0.000100
0.0042 0.0994 0.000150
0.0042 0.0996 0.000050
0.0042 0.0998 0.000050
0.0042 0.1 0.000000
0.0042 0.1002 0.000017
0.0042 0.1004 0.000050
0.0042 0.1006 0.000017
0.0042 0.1008 0.000033
0.0042 0.101 0.000133
0.0042 0.1012 0.000050
0.0042 0.1014 0.000000
0.0042 0.1016 0.000033
0.0042 0.1018 0.000033
0.0042 0.102 0.000017
0.0042 0.1022 0.000033
0.0042 0.1024 0.000050
0.0042 0.1026 0.000083
0.0042 0.1028 0.000050
0.0042 0.103 0.000017
0.0042 0.1032 0.000033
0.0042 0.1034 0.000067
0.0042 0.1036 0.000050
0.0042 0.1038 0.000017
0.0042 0.104 0.000050
0.0042 0.1042 0.000050
0.0042 0.1044 0.000000
0.0042 0.1046 0.000017
0.0042 0.1048 0.000033
0.0042 0.105 0.000017
0.0042 0.1052 0.000050
0.0042 0.1054 0.000033
0.0042 0.1056 0.000050
0.0042 0.1058 0.000117
0.0042 0.106 0.000083
0.0042 0.1062 0.000233
0.0042 0.1064 0.000083
0.0042 0.1066 0.000000
0.0042 0.1068 0.000133
0.0042 0.107 0.000000
0.0042 0.1072 0.000150
0.0042 0.1074 0.000067
0.0042 0.1076 0.000100
0.0042 0.1078 0.000117
0.0042 0.108 0.000033
0.0042 0.1082 0.000050
0.0042 0.1084 0.000067
0.0042 0.1086 0.000033
0.0042 0.1088 0.000133
0.0042 0.109 0.000217
0.0042 0.1092 0.000283
0.0042 0.1094 0.000083
0.0042 0.1096 0.000100
0.0042 0.1098 0.000167
0.0042 0.11 0.000083
0.0042 0.1102 0.000083
0.0042 0.1104 0.000183
0.0042 0.1106 0.000233
0.0042 0.1108 0.001283
0.0042 0.111 0.000350
0.0042 0.1112 0.000083
0.0042 0.1114 0.000017
0.0042 0.1116 0.000017
0.0042 0.1118 0.000017
0.0042 0.112 0.000017
0.0042 0.1122 0.000000
0.0042 0.1124 0.000017
0.0042 0.1126 0.000017
0.0042 0.1128 0.000017
0.0042 0.113 0.000017
0.0042 0.1132 0.000017
0.0042 0.1134 0.000067
0.0042 0.1136 0.000050
0.0042 0.1138 0.000050
0.0042 0.114 0.000083
0.0042 0.1142 0.000067
0.0042 0.1144 0.000067
0.0042 0.1146 0.000083
0.0042 0.1148 0.000083
0.0042 0.115 0.000700
0.0042 0.1152 0.000100
0.0042 0.1154 0.000100
0.0042 0.1156 0.000067
0.0042 0.1158 0.000000
0.0042 0.116 0.000067
0.0042 0.1162 0.000033
0.0042 0.1164 0.000117
0.0042 0.1166 0.000083
0.0042 0.1168 0.000033
0.0042 0.117 0.000083
0.0042 0.1172 0.000117
0.0042 0.1174 0.000050
0.0042 0.1176 0.000017
0.0042 0.1178 0.000067
0.0042 0.118 0.000133
0.0042 0.1182 0.000067
0.0042 0.1184 0.000083
0.0042 0.1186 0.000050
0.0042 0.1188 0.000017
0.0042 0.119 0.000033
0.0042 0.1192 0.000067
0.0042 0.1194 0.000050
0.0042 0.1196 0.000100
0.0042 0.1198 0.000050
0.0042 0.12 0.000067
0.0042 0.1202 0.000000
0.0042 0.1204 0.000033
0.0042 0.1206 0.000133
0.0042 0.1208 0.000067
0.0042 0.121 0.000050
0.0042 0.1212 0.000250
0.0042 0.1214 0.000133
0.0042 0.1216 0.000733
0.0042 0.1218 0.000100
0.0042 0.122 0.000067
0.0042 0.1222 0.000033
0.0042 0.1224 0.000067
0.0042 0.1226 0.000083
0.0042 0.1228 0.000083
0.0042 0.123 0.000033
0.0042 0.1232 0.000067
0.0042 0.1234 0.000033
0.0042 0.1236 0.000050
0.0042 0.1238 0.000050
0.0042 0.124 0.000033
0.0042 0.1242 0.000117
0.0042 0.1244 0.000133
0.0042 0.1246 0.000167
0.0042 0.1248 0.000100
0.0042 0.125 0.000050
0.0042 0.1252 0.000150
0.0042 0.1254 0.000083
0.0042 0.1256 0.000067
0.0042 0.1258 0.000067
0.0042 0.126 0.000067
0.0042 0.1262 0.000067
0.0042 0.1264 0.000067
0.0042 0.1266 0.000083
0.0042 0.1268 0.000117
0.0042 0.127 0.000050
0.0042 0.1272 0.000067
0.0042 0.1274 0.000033
0.0042 0.1276 0.000050
0.0042 0.1278 0.000067
0.0042 0.128 0.000017
0.0042 0.1282 0.000033
0.0042 0.1284 0.000083
0.0042 0.1286 0.000017
0.0042 0.1288 0.000067
0.0042 0.129 0.000083
0.0042 0.1292 0.000117
0.0042 0.1294 0.000100
0.0042 0.1296 0.000133
0.0042 0.1298 0.000033
0.0042 0.13 0.000033
0.0042 0.1302 0.000033
0.0042 0.1304 0.000033
0.0042 0.1306 0.000100
0.0042 0.1308 0.000083
0.0042 0.131 0.000000
0.0042 0.1312 0.000050
0.0042 0.1314 0.000050
0.0042 0.1316 0.000067
0.0042 0.1318 0.000033
0.0042 0.132 0.000067
0.0042 0.1322 0.000200
0.0042 0.1324 0.000250
0.0042 0.1326 0.000133
0.0042 0.1328 0.000033
0.0042 0.133 0.000067
0.0042 0.1332 0.000067
0.0042 0.1334 0.000100
0.0042 0.1336 0.000050
0.0042 0.1338 0.000083
0.0042 0.134 0.000117
0.0042 0.1342 0.000300
0.0042 0.1344 0.000917
0.0042 0.1346 0.000200
0.0042 0.1348 0.000100
0.0042 0.135 0.000133
0.0042 0.1352 0.000200
0.0042 0.1354 0.000067
0.0042 0.1356 0.000067
0.0042 0.1358 0.000083
0.0042 0.136 0.000183
0.0042 0.1362 0.000083
0.0042 0.1364 0.000050
0.0042 0.1366 0.000067
0.0042 0.1368 0.000017
0.0042 0.137 0.000067
0.0042 0.1372 0.000067
0.0042 0.1374 0.000050
0.0042 0.1376 0.000000
0.0042 0.1378 0.000050
0.0042 0.138 0.000250
0.0042 0.1382 0.000683
0.0042 0.1384 0.000233
0.0042 0.1386 0.000067
0.0042 0.1388 0.000100
0.0042 0.139 0.000050
0.0042 0.1392 0.000083
0.0042 0.1394 0.000133
0.0042 0.1396 0.000100
0.0042 0.1398 0.000017
0.0042 0.14 0.000117
0.0042 0.1402 0.000050
0.0042 0.1404 0.000033
0.0042 0.1406 0.000067
0.0042 0.1408 0.000050
0.0042 0.141 0.000183
0.0042 0.1412 0.000500
0.0042 0.1414 0.000217
0.0042 0.1416 0.000100
0.0042 0.1418 0.000050
0.0042 0.142 0.000017
0.0042 0.1422 0.000033
0.0042 0.1424 0.000000
0.0042 0.1426 0.000050
0.0042 0.1428 0.000033
0.0042 0.143 0.000133
0.0042 0.1432 0.000083
0.0042 0.1434 0.000033
0.0042 0.1436 0.000167
0.0042 0.1438 0.000133
0.0042 0.144 0.000083
0.0042 0.1442 0.000133
0.0042 0.1444 0.000117
0.0042 0.1446 0.000083
0.0042 0.1448 0.000117
0.0042 0.145 0.000117
0.0042 0.1452 0.000233
0.0042 0.1454 0.000683
0.0042 0.1456 0.000367
0.0042 0.1458 0.000183
0.0042 0.146 0.000117
0.0042 0.1462 0.000067
0.0042 0.1464 0.000083
0.0042 0.1466 0.000067
0.0042 0.1468 0.000150
0.0042 0.147 0.000067
0.0042 0.1472 0.000050
0.0042 0.1474 0.000050
0.0042 0.1476 0.000033
0.0042 0.1478 0.000017
0.0042 0.148 0.000033
0.0042 0.1482 0.000067
0.0042 0.1484 0.000083
0.0042 0.1486 0.000050
0.0042 0.1488 0.000000
0.0042 0.149 0.000033
0.0042 0.1492 0.000017
0.0042 0.1494 0.000083
0.0042 0.1496 0.000067
0.0042 0.1498 0.000083
0.0044 0 0.001917
0.0044 0.0002 0.002783
0.0044 0.0004 0.002617
0.0044 0.0006 0.004567
0.0044 0.0008 0.002967
0.0044 0.001 0.002667
0.0044 0.0012 0.002383
0.0044 0.0014 0.003833
0.0044 0.0016 0.003300
0.0044 0.0018 0.005233
0.0044 0.002 0.005567
0.0044 0.0022 0.002683
0.0044 0.0024 0.004117
0.0044 0.0026 0.007967
0.0044 0.0028 0.010633
0.0044 0.003 0.008933
0.0044 0.0032 0.013317
0.0044 0.0034 0.016033
0.0044 0.0036 0.015450
0.0044 0.0038 0.029850
0.0044 0.004 0.066283
0.0044 0.0042 0.328150
0.0044 0.0044 0.000000
0.0044 0.0046 0.326450
0.0044 0.0048 0.066417
0.0044 0.005 0.029683
0.0044 0.0052 0.015467
0.0044 0.0054 0.009083
0.0044 0.0056 0.010400
0.0044 0.0058 0.007800
0.0044 0.006 0.006367
0.0044 0.0062 0.007317
0.0044 0.0064 0.006683
0.0044 0.0066 0.004667
0.0044 0.0068 0.006583
0.0044 0.007 0.004000
0.0044 0.0072 0.003017
0.0044 0.0074 0.004400
0.0044 0.0076 0.005367
0.0044 0.0078 0.001233
0.0044 0.008 0.000933
0.0044 0.0082 0.001617
0.0044 0.0084 0.001783
0.0044 0.0086 0.003667
0.0044 0.0088 0.003050
0.0044 0.009 0.001217
0.0044 0.0092 0.002000
0.0044 0.0094 0.000817
0.0044 0.0096 0.001783
0.0044 0.0098 0.001750
0.0044 0.01 0.002200
0.0044 0.0102 0.002067
0.0044 0.0104 0.001367
0.0044 0.0106 0.000867
0.0044 0.0108 0.000317
0.0044 0.011 0.000267
0.0044 0.0112 0.000167
0.0044 0.0114 0.000150
0.0044 0.0116 0.000267
0.0044 0.0118 0.000233
0.0044 0.012 0.000233
0.0044 0.0122 0.000867
0.0044 0.0124 0.000633
0.0044 0.0126 0.000667
0.0044 0.0128 0.000650
0.0044 0.013 0.000517
0.0044 0.0132 0.000817
0.0044 0.0134 0.000350
0.0044 0.0136 0.000150
0.0044 0.0138 0.000183
0.0044 0.014 0.000250
0.0044 0.0142 0.000267
0.0044 0.0144 0.000450
0.0044 0.0146 0.001033
0.0044 0.0148 0.001933
0.0044 0.015 0.000850
0.0044 0.0152 0.000217
0.0044 0.0154 0.000383
0.0044 0.0156 0.000250
0.0044 0.0158 0.000217
0.0044 0.016 0.000200
0.0044 0.0162 0.000217
0.0044 0.0164 0.000233
0.0044 0.0166 0.000117
0.0044 0.0168 0.000233
0.0044 0.017 0.000167
0.0044 0.0172 0.000217
0.0044 0.0174 0.000333
0.0044 0.0176 0.000083
0.0044 0.0178 0.000183
0.0044 0.018 0.000150
0.0044 0.0182 0.000100
0.0044 0.0184 0.000067
0.0044 0.0186 0.000033
0.0044 0.0188 0.000733
0.0044 0.019 0.000333
0.0044 0.0192 0.000067
0.0044 0.0194 0.000133
0.0044 0.0196 0.000333
0.0044 0.0198 0.000400
0.0044 0.02 0.000383
0.0044 0.0202 0.000250
0.0044 0.0204 0.000267
0.0044 0.0206 0.000267
0.0044 0.0208 0.000067
0.0044 0.021 0.000050
0.0044 0.0212 0.000067
0.0044 0.0214 0.000150
0.0044 0.0216 0.000250
0.0044 0.0218 0.000083
0.0044 0.022 0.000067
0.0044 0.0222 0.000050
0.0044 0.0224 0.000033
0.0044 0.0226 0.000233
0.0044 0.0228 0.000333
0.0044 0.023 0.000067
0.0044 0.0232 0.000083
0.0044 0.0234 0.000083
0.0044 0.0236 0.000083
0.0044 0.0238 0.000117
0.0044 0.024 0.000083
0.0044 0.0242 0.000183
0.0044 0.0244 0.000300
0.0044 0.0246 0.000267
0.0044 0.0248 0.000183
0.0044 0.025 0.000233
0.0044 0.0252 0.000183
0.0044 0.0254 0.000167
0.0044 0.0256 0.000117
0.0044 0.0258 0.000133
0.0044 0.026 0.000067
0.0044 0.0262 0.000067
0.0044 0.0264 0.000050
0.0044 0.0266 0.000050
0.0044 0.0268 0.000083
0.0044 0.027 0.000100
0.0044 0.0272 0.000100
0.0044 0.0274 0.000200
0.0044 0.0276 0.000117
0.0044 0.0278 0.000200
0.0044 0.028 0.000117
0.0044 0.0282 0.000167
0.0044 0.0284 0.000233
0.0044 0.0286 0.000133
0.0044 0.0288 0.000133
0.0044 0.029 0.000083
0.0044 0.0292 0.000150
0.0044 0.0294 0.000333
0.0044 0.0296 0.001300
0.0044 0.0298 0.000233
0.0044 0.03 0.000167
0.0044 0.0302 0.000117
0.0044 0.0304 0.000083
0.0044 0.0306 0.000083
0.0044 0.0308 0.000150
0.0044 0.031 0.000083
0.0044 0.0312 0.000100
0.0044 0.0314 0.000050
0.0044 0.0316 0.000150
0.0044 0.0318 0.000050
0.0044 0.032 0.000083
0.0044 0.0322 0.000083
0.0044 0.0324 0.000117
0.0044 0.0326 0.000050
0.0044 0.0328 0.000150
0.0044 0.033 0.000233
0.0044 0.0332 0.000667
0.0044 0.0334 0.000533
0.0044 0.0336 0.000333
0.0044 0.0338 0.000267
0.0044 0.034 0.000117
0.0044 0.0342 0.000067
0.0044 0.0344 0.000050
0.0044 0.0346 0.000133
0.0044 0.0348 0.000200
0.0044 0.035 0.000717
0.0044 0.0352 0.000150
0.0044 0.0354 0.000400
0.0044 0.0356 0.000050
0.0044 0.0358 0.000050
0.0044 0.036 0.000117
0.0044 0.0362 0.000100
0.0044 0.0364 0.000150
0.0044 0.0366 0.000033
0.0044 0.0368 0.000100
0.0044 0.037 0.000017
0.0044 0.0372 0.000050
0.0044 0.0374 0.000083
0.0044 0.0376 0.000117
0.0044 0.0378 0.000067
0.0044 0.038 0.000117
0.0044 0.0382 0.000117
0.0044 0.0384 0.000083
0.0044 0.0386 0.000133
0.0044 0.0388 0.000050
0.0044 0.039 0.000050
0.0044 0.0392 0.000083
0.0044 0.0394 0.000067
0.0044 0.0396 0.000100
0.0044 0.0398 0.000283
0.0044 0.04 0.000150
0.0044 0.0402 0.000067
0.0044 0.0404 0.000167
0.0044 0.0406 0.000117
0.0044 0.0408 0.000150
0.0044 0.041 0.000717
0.0044 0.0412 0.000117
0.0044 0.0414 0.000033
0.0044 0.0416 0.000100
0.0044 0.0418 0.000283
0.0044 0.042 0.000233
0.0044 0.0422 0.000067
0.0044 0.0424 0.000083
0.0044 0.0426 0.000117
0.0044 0.0428 0.000083
0.0044 0.043 0.000100
0.0044 0.0432 0.000033
0.0044 0.0434 0.000067
0.0044 0.0436 0.000117
0.0044 0.0438 0.000050
0.0044 0.044 0.000083
0.0044 0.0442 0.000117
0.0044 0.0444 0.000100
0.0044 0.0446 0.000100
0.0044 0.0448 0.000117
0.0044 0.045 0.000133
0.0044 0.0452 0.000100
0.0044 0.0454 0.000067
0.0044 0.0456 0.000133
0.0044 0.0458 0.000117
0.0044 0.046 0.000150
0.0044 0.0462 0.000300
0.0044 0.0464 0.001067
0.0044 0.0466 0.000283
0.0044 0.0468 0.000217
0.0044 0.047 0.000217
0.0044 0.0472 0.000100
0.0044 0.0474 0.000133
0.0044 0.0476 0.000017
0.0044 0.0478 0.000150
0.0044 0.048 0.000117
0.0044 0.0482 0.000183
0.0044 0.0484 0.000033
0.0044 0.0486 0.000083
0.0044 0.0488 0.000017
0.0044 0.049 0.000133
0.0044 0.0492 0.000017
0.0044 0.0494 0.000067
0.0044 0.0496 0.000083
0.0044 0.0498 0.000067
0.0044 0.05 0.000150
0.0044 0.0502 0.000050
0.0044 0.0504 0.000050
0.0044 0.0506 0.000033
0.0044 0.0508 0.000017
0.0044 0.051 0.000050
0.0044 0.0512 0.000167
0.0044 0.0514 0.000083
0.0044 0.0516 0.000033
0.0044 0.0518 0.000000
0.0044 0.052 0.000067
0.0044 0.0522 0.000017
0.0044 0.0524 0.000033
0.0044 0.0526 0.000017
0.0044 0.0528 0.000033
0.0044 0.053 0.000067
0.0044 0.0532 0.000133
0.0044 0.0534 0.000133
0.0044 0.0536 0.000050
0.0044 0.0538 0.000050
0.0044 0.054 0.000100
0.0044 0.0542 0.000017
0.0044 0.0544 0.000033
0.0044 0.0546 0.000033
0.0044 0.0548 0.000050
0.0044 0.055 0.000033
0.0044 0.0552 0.000050
0.0044 0.0554 0.000050
0.0044 0.0556 0.000067
0.0044 0.0558 0.000050
0.0044 0.056 0.000033
0.0044 0.0562 0.000017
0.0044 0.0564 0.000050
0.0044 0.0566 0.000000
0.0044 0.0568 0.000050
0.0044 0.057 0.000017
0.0044 0.0572 0.000000
0.0044 0.0574 0.000067
0.0044 0.0576 0.000033
0.0044 0.0578 0.000017
0.0044 0.058 0.000100
0.0044 0.0582 0.000083
0.0044 0.0584 0.000067
0.0044 0.0586 0.000133
0.0044 0.0588 0.000067
0.0044 0.059 0.000150
0.0044 0.0592 0.000050
0.0044 0.0594 0.000083
0.0044 0.0596 0.000050
0.0044 0.0598 0.000067
0.0044 0.06 0.000183
0.0044 0.0602 0.000133
0.0044 0.0604 0.000417
0.0044 0.0606 0.000167
0.0044 0.0608 0.000100
0.0044 0.061 0.000033
0.0044 0.0612 0.000017
0.0044 0.0614 0.000017
0.0044 0.0616 0.000083
0.0044 0.0618 0.000167
0.0044 0.062 0.000067
0.0044 0.0622 0.000067
0.0044 0.0624 0.000067
0.0044 0.0626 0.000117
0.0044 0.0628 0.000033
0.0044 0.063 0.000100
0.0044 0.0632 0.000017
0.0044 0.0634 0.000050
0.0044 0.0636 0.000050
0.0044 0.0638 0.000033
0.0044 0.064 0.000017
0.0044 0.0642 0.000033
0.0044 0.0644 0.000000
0.0044 0.0646 0.000017
0.0044 0.0648 0.000033
0.0044 0.065 0.000183
0.0044 0.0652 0.000067
0.0044 0.0654 0.000133
0.0044 0.0656 0.000083
0.0044 0.0658 0.000067
0.0044 0.066 0.000000
0.0044 0.0662 0.000017
0.0044 0.0664 0.000133
0.0044 0.0666 0.000050
0.0044 0.0668 0.000083
0.0044 0.067 0.000167
0.0044 0.0672 0.000100
0.0044 0.0674 0.000100
0.0044 0.0676 0.000117
0.0044 0.0678 0.000033
0.0044 0.068 0.000033
0.0044 0.0682 0.000067
0.0044 0.0684 0.000083
0.0044 0.0686 0.000133
0.0044 0.0688 0.000267
0.0044 0.069 0.000150
0.0044 0.0692 0.000383
0.0044 0.0694 0.000067
0.0044 0.0696 0.000083
0.0044 0.0698 0.000083
0.0044 0.07 0.000050
0.0044 0.0702 0.000083
0.0044 0.0704 0.000067
0.0044 0.0706 0.000067
0.0044 0.0708 0.000083
0.0044 0.071 0.000017
0.0044 0.0712 0.000017
0.0044 0.0714 0.000017
0.0044 0.0716 0.000133
0.0044 0.0718 0.000133
0.0044 0.072 0.000933
0.0044 0.0722 0.000133
0.0044 0.0724 0.000150
0.0044 0.0726 0.000267
0.0044 0.0728 0.000050
0.0044 0.073 0.000133
0.0044 0.0732 0.000100
0.0044 0.0734 0.000083
0.0044 0.0736 0.000150
0.0044 0.0738 0.000250
0.0044 0.074 0.000033
0.0044 0.0742 0.000000
0.0044 0.0744 0.000017
0.0044 0.0746 0.000017
0.0044 0.0748 0.000000
0.0044 0.075 0.000000
0.0044 0.0752 0.000050
0.0044 0.0754 0.000000
0.0044 0.0756 0.000083
0.0044 0.0758 0.000050
0.0044 0.076 0.000050
0.0044 0.0762 0.000117
0.0044 0.0764 0.000033
0.0044 0.0766 0.000050
0.0044 0.0768 0.000033
0.0044 0.077 0.000083
0.0044 0.0772 0.000117
0.0044 0.0774 0.000167
0.0044 0.0776 0.000117
0.0044 0.0778 0.000167
0.0044 0.078 0.000067
0.0044 0.0782 0.000067
0.0044 0.0784 0.000083
0.0044 0.0786 0.000017
0.0044 0.0788 0.000017
0.0044 0.079 0.000000
0.0044 0.0792 0.000133
0.0044 0.0794 0.000117
0.0044 0.0796 0.000667
0.0044 0.0798 0.000050
0.0044 0.08 0.000017
0.0044 0.0802 0.000050
0.0044 0.0804 0.000017
0.0044 0.0806 0.000033
0.0044 0.0808 0.000083
0.0044 0.081 0.000067
0.0044 0.0812 0.000100
0.0044 0.0814 0.000117
0.0044 0.0816 0.000150
0.0044 0.0818 0.000100
0.0044 0.082 0.000017
0.0044 0.0822 0.000050
0.0044 0.0824 0.000100
0.0044 0.0826 0.000133
0.0044 0.0828 0.000283
0.0044 0.083 0.000917
0.0044 0.0832 0.000233
0.0044 0.0834 0.000067
0.0044 0.0836 0.000100
0.0044 0.0838 0.000083
0.0044 0.084 0.000050
0.0044 0.0842 0.000017
0.0044 0.0844 0.000033
0.0044 0.0846 0.000083
0.0044 0.0848 0.000000
0.0044 0.085 0.000017
0.0044 0.0852 0.000017
0.0044 0.0854 0.000067
0.0044 0.0856 0.000067
0.0044 0.0858 0.000133
0.0044 0.086 0.000283
0.0044 0.0862 0.000100
0.0044 0.0864 0.000050
0.0044 0.0866 0.000033
0.0044 0.0868 0.000083
0.0044 0.087 0.000050
0.0044 0.0872 0.000017
0.0044 0.0874 0.000067
0.0044 0.0876 0.000033
0.0044 0.0878 0.000033
0.0044 0.088 0.000067
0.0044 0.0882 0.000117
0.0044 0.0884 0.000033
0.0044 0.0886 0.000067
0.0044 0.0888 0.000017
0.0044 0.089 0.000033
0.0044 0.0892 0.000050
0.0044 0.0894 0.000033
0.0044 0.0896 0.000133
0.0044 0.0898 0.000117
0.0044 0.09 0.000067
0.0044 0.0902 0.000033
0.0044 0.0904 0.000017
0.0044 0.0906 0.000050
0.0044 0.0908 0.000050
0.0044 0.091 0.000000
0.0044 0.0912 0.000017
0.0044 0.0914 0.000000
0.0044 0.0916 0.000000
0.0044 0.0918 0.000050
0.0044 0.092 0.000017
0.0044 0.0922 0.000017
0.0044 0.0924 0.000017
0.0044 0.0926 0.000017
0.0044 0.0928 0.000033
0.0044 0.093 0.000017
0.0044 0.0932 0.000033
0.0044 0.0934 0.000000
0.0044 0.0936 0.000067
0.0044 0.0938 0.000100
0.0044 0.094 0.000067
0.0044 0.0942 0.000033
0.0044 0.0944 0.000050
0.0044 0.0946 0.000117
0.0044 0.0948 0.000167
0.0044 0.095 0.000083
0.0044 0.0952 0.000050
0.0044 0.0954 0.000067
0.0044 0.0956 0.000067
0.0044 0.0958 0.000133
0.0044 0.096 0.000083
0.0044 0.0962 0.000100
0.0044 0.0964 0.000033
0.0044 0.0966 0.000033
0.0044 0.0968 0.000000
0.0044 0.097 0.000000
0.0044 0.0972 0.000033
0.0044 0.0974 0.000017
0.0044 0.0976 0.000033
0.0044 0.0978 0.000133
0.0044 0.098 0.000050
0.0044 0.0982 0.000050
0.0044 0.0984 0.000067
0.0044 0.0986 0.000117
0.0044 0.0988 0.000067
0.0044 0.099 0.000067
0.0044 0.0992 0.000083
0.0044 0.0994 0.000067
0.0044 0.0996 0.000050
0.0044 0.0998 0.000017
0.0044 0.1 0.000033
0.0044 0.1002 0.000100
0.0044 0.1004 0.000017
0.0044 0.1006 0.000033
0.0044 0.1008 0.000017
0.0044 0.101 0.000017
0.0044 0.1012 0.000067
0.0044 0.1014 0.000033
0.0044 0.1016 0.000050
0.0044 0.1018 0.000000
0.0044 0.102 0.000000
0.0044 0.1022 0.000083
0.0044 0.1024 0.000033
0.0044 0.1026 0.000083
0.0044 0.1028 0.000067
0.0044 0.103 0.000033
0.0044 0.1032 0.000033
0.0044 0.1034 0.000083
0.0044 0.1036 0.000033
0.0044 0.1038 0.000033
0.0044 0.104 0.000000
0.0044 0.1042 0.000033
0.0044 0.1044 0.000050
0.0044 0.1046 0.000050
0.0044 0.1048 0.000067
0.0044 0.105 0.000017
0.0044 0.1052 0.000083
0.0044 0.1054 0.000033
0.0044 0.1056 0.000117
0.0044 0.1058 0.000183
0.0044 0.106 0.000800
0.0044 0.1062 0.000333
0.0044 0.1064 0.000183
0.0044 0.1066 0.000133
0.0044 0.1068 0.000133
0.0044 0.107 0.000067
0.0044 0.1072 0.000050
0.0044 0.1074 0.000083
0.0044 0.1076 0.000017
0.0044 0.1078 0.000033
0.0044 0.108 0.000017
0.0044 0.1082 0.000017
0.0044 0.1084 0.000033
0.0044 0.1086 0.000083
0.0044 0.1088 0.000067
0.0044 0.109 0.000800
0.0044 0.1092 0.000150
0.0044 0.1094 0.000067
0.0044 0.1096 0.000050
0.0044 0.1098 0.000100
0.0044 0.11 0.000183
0.0044 0.1102 0.000433
0.0044 0.1104 0.000150
0.0044 0.1106 0.000267
0.0044 0.1108 0.000550
0.0044 0.111 0.000083
0.0044 0.1112 0.000050
0.0044 0.1114 0.000033
0.0044 0.1116 0.000017
0.0044 0.1118 0.000050
0.0044 0.112 0.000033
0.0044 0.1122 0.000000
0.0044 0.1124 0.000000
0.0044 0.1126 0.000000
0.0044 0.1128 0.000083
0.0044 0.113 0.000017
0.0044 0.1132 0.000050
0.0044 0.1134 0.000050
0.0044 0.1136 0.000067
0.0044 0.1138 0.000017
0.0044 0.114 0.000083
0.0044 0.1142 0.000033
0.0044 0.1144 0.000100
0.0044 0.1146 0.000100
0.0044 0.1148 0.000083
0.0044 0.115 0.000067
0.0044 0.1152 0.000067
0.0044 0.1154 0.000150
0.0044 0.1156 0.000067
0.0044 0.1158 0.000000
0.0044 0.116 0.000000
0.0044 0.1162 0.000017
0.0044 0.1164 0.000083
0.0044 0.1166 0.000050
0.0044 0.1168 0.000167
0.0044 0.117 0.000150
0.0044 0.1172 0.000283
0.0044 0.1174 0.000017
0.0044 0.1176 0.000017
0.0044 0.1178 0.000083
0.0044 0.118 0.000083
0.0044 0.1182 0.000117
0.0044 0.1184 0.000100
0.0044 0.1186 0.000067
0.0044 0.1188 0.000033
0.0044 0.119 0.000033
0.0044 0.1192 0.000167
0.0044 0.1194 0.000017
0.0044 0.1196 0.000000
0.0044 0.1198 0.000050
0.0044 0.12 0.000017
0.0044 0.1202 0.000033
0.0044 0.1204 0.000050
0.0044 0.1206 0.000033
0.0044 0.1208 0.000050
0.0044 0.121 0.000100
0.0044 0.1212 0.000133
0.0044 0.1214 0.000317
0.0044 0.1216 0.000733
0.0044 0.1218 0.000083
0.0044 0.122 0.000083
0.0044 0.1222 0.000100
0.0044 0.1224 0.000033
0.0044 0.1226 0.000083
0.0044 0.1228 0.000050
0.0044 0.123 0.000183
0.0044 0.1232 0.000083
0.0044 0.1234 0.000067
0.0044 0.1236 0.000050
0.0044 0.1238 0.000100
0.0044 0.124 0.000000
0.0044 0.1242 0.000100
0.0044 0.1244 0.000100
0.0044 0.1246 0.000083
0.0044 0.1248 0.000167
0.0044 0.125 0.000133
0.0044 0.1252 0.000133
0.0044 0.1254 0.000133
0.0044 0.1256 0.000067
0.0044 0.1258 0.000017
0.0044 0.126 0.000017
0.0044 0.1262 0.000017
0.0044 0.1264 0.000033
0.0044 0.1266 0.000033
0.0044 0.1268 0.000050
0.0044 0.127 0.000050
0.0044 0.1272 0.000267
0.0044 0.1274 0.000100
0.0044 0.1276 0.000083
0.0044 0.1278 0.000033
0.0044 0.128 0.000067
0.0044 0.1282 0.000067
0.0044 0.1284 0.000017
0.0044 0.1286 0.000017
0.0044 0.1288 0.000050
0.0044 0.129 0.000050
0.0044 0.1292 0.000033
0.0044 0.1294 0.000167
0.0044 0.1296 0.000050
0.0044 0.1298 0.000050
0.0044 0.13 0.000017
0.0044 0.1302 0.000117
0.0044 0.1304 0.000033
0.0044 0.1306 0.000050
0.0044 0.1308 0.000067
0.0044 0.131 0.000067
0.0044 0.1312 0.000017
0.0044 0.1314 0.000017
0.0044 0.1316 0.000000
0.0044 0.1318 0.000067
0.0044 0.132 0.000150
0.0044 0.1322 0.000117
0.0044 0.1324 0.000050
0.0044 0.1326 0.000000
0.0044 0.1328 0.000050
0.0044 0.133 0.000033
0.0044 0.1332 0.000083
0.0044 0.1334 0.000050
0.0044 0.1336 0.000017
0.0044 0.1338 0.000050
0.0044 0.134 0.000133
0.0044 0.1342 0.000200
0.0044 0.1344 0.000283
0.0044 0.1346 0.000117
0.0044 0.1348 0.000067
0.0044 0.135 0.000100
0.0044 0.1352 0.000033
0.0044 0.1354 0.000033
0.0044 0.1356 0.000050
0.0044 0.1358 0.000083
0.0044 0.136 0.000100
0.0044 0.1362 0.000083
0.0044 0.1364 0.000083
0.0044 0.1366 0.000033
0.0044 0.1368 0.000083
0.0044 0.137 0.000100
0.0044 0.1372 0.000033
0.0044 0.1374 0.000067
0.0044 0.1376 0.000100
0.0044 0.1378 0.000067
0.0044 0.138 0.000267
0.0044 0.1382 0.000250
0.0044 0.1384 0.000233
0.0044 0.1386 0.000133
0.0044 0.1388 0.000033
0.0044 0.139 0.000083
0.0044 0.1392 0.000083
0.0044 0.1394 0.000067
0.0044 0.1396 0.000167
0.0044 0.1398 0.000100
0.0044 0.14 0.000133
0.0044 0.1402 0.000050
0.0044 0.1404 0.000050
0.0044 0.1406 0.000100
0.0044 0.1408 0.000083
0.0044 0.141 0.000133
0.0044 0.1412 0.000250
0.0044 0.1414 0.000600
0.0044 0.1416 0.000167
0.0044 0.1418 0.000083
0.0044 0.142 0.000033
0.0044 0.1422 0.000083
0.0044 0.1424 0.000050
0.0044 0.1426 0.000017
0.0044 0.1428 0.000067
0.0044 0.143 0.000067
0.0044 0.1432 0.000133
0.0044 0.1434 0.000067
0.0044 0.1436 0.000167
0.0044 0.1438 0.000150
0.0044 0.144 0.000133
0.0044 0.1442 0.000050
0.0044 0.1444 0.000100
0.0044 0.1446 0.000117
0.0044 0.1448 0.000067
0.0044 0.145 0.000100
0.0044 0.1452 0.000167
0.0044 0.1454 0.000067
0.0044 0.1456 0.000100
0.0044 0.1458 0.000133
0.0044 0.146 0.000067
0.0044 0.1462 0.000017
0.0044 0.1464 0.000050
0.0044 0.1466 0.000067
0.0044 0.1468 0.000100
0.0044 0.147 0.000200
0.0044 0.1472 0.000050
0.0044 0.1474 0.000050
0.0044 0.1476 0.000033
0.0044 0.1478 0.000033
0.0044 0.148 0.000050
0.0044 0.1482 0.000117
0.0044 0.1484 0.000100
0.0044 0.1486 0.000050
0.0044 0.1488 0.000050
0.0044 0.149 0.000100
0.0044 0.1492 0.000050
0.0044 0.1494 0.000067
0.0044 0.1496 0.000050
0.0044 0.1498 0.000100
0.0046 0 0.002017
0.0046 0.0002 0.001767
0.0046 0.0004 0.001433
0.0046 0.0006 0.002367
0.0046 0.0008 0.001567
0.0046 0.001 0.002783
0.0046 0.0012 0.003067
0.0046 0.0014 0.005450
0.0046 0.0016 0.004200
0.0046 0.0018 0.002617
0.0046 0.002 0.003800
0.0046 0.0022 0.004250
0.0046 0.0024 0.004017
0.0046 0.0026 0.003867
0.0046 0.0028 0.007133
0.0046 0.003 0.007933
0.0046 0.0032 0.022050
0.0046 0.0034 0.014550
0.0046 0.0036 0.010283
0.0046 0.0038 0.021983
0.0046 0.004 0.030067
0.0046 0.0042 0.073267
0.0046 0.0044 0.326450
0.0046 0.0046 0.000000
0.0046 0.0048 0.327033
0.0046 0.005 0.070767
0.0046 0.0052 0.028317
0.0046 0.0054 0.015483
0.0046 0.0056 0.014900
0.0046 0.0058 0.012283
0.0046 0.006 0.008833
0.0046 0.0062 0.008733
0.0046 0.0064 0.004217
0.0046 0.0066 0.004533
0.0046 0.0068 0.004583
0.0046 0.007 0.002017
0.0046 0.0072 0.001933
0.0046 0.0074 0.002833
0.0046 0.0076 0.003450
0.0046 0.0078 0.001233
0.0046 0.008 0.002433
0.0046 0.0082 0.002450
0.0046 0.0084 0.001917
0.0046 0.0086 0.004233
0.0046 0.0088 0.001783
0.0046 0.009 0.001317
0.0046 0.0092 0.001133
0.0046 0.0094 0.000833
0.0046 0.0096 0.001200
0.0046 0.0098 0.002733
0.0046 0.01 0.000917
0.0046 0.0102 0.000650
0.0046 0.0104 0.001400
0.0046 0.0106 0.000633
0.0046 0.0108 0.000267
0.0046 0.011 0.000317
0.0046 0.0112 0.000233
0.0046 0.0114 0.000167
0.0046 0.0116 0.000250
0.0046 0.0118 0.000367
0.0046 0.012 0.000550
0.0046 0.0122 0.000250
0.0046 0.0124 0.000300
0.0046 0.0126 0.000233
0.0046 0.0128 0.001067
0.0046 0.013 0.000217
0.0046 0.0132 0.000300
0.0046 0.0134 0.000250
0.0046 0.0136 0.000183
0.0046 0.0138 0.000350
0.0046 0.014 0.000867
0.0046 0.0142 0.000267
0.0046 0.0144 0.000467
0.0046 0.0146 0.000750
0.0046 0.0148 0.001800
0.0046 0.015 0.000500
0.0046 0.0152 0.000433
0.0046 0.0154 0.001050
0.0046 0.0156 0.000433
0.0046 0.0158 0.000317
0.0046 0.016 0.000233
0.0046 0.0162 0.000267
0.0046 0.0164 0.000267
0.0046 0.0166 0.000200
0.0046 0.0168 0.000783
0.0046 0.017 0.000217
0.0046 0.0172 0.000183
0.0046 0.0174 0.000183
0.0046 0.0176 0.000200
0.0046 0.0178 0.000083
0.0046 0.018 0.000100
0.0046 0.0182 0.000150
0.0046 0.0184 0.000100
0.0046 0.0186 0.000167
0.0046 0.0188 0.000217
0.0046 0.019 0.000250
0.0046 0.0192 0.000233
0.0046 0.0194 0.000217
0.0046 0.0196 0.000533
0.0046 0.0198 0.000333
0.0046 0.02 0.000850
0.0046 0.0202 0.000200
0.0046 0.0204 0.000133
0.0046 0.0206 0.000167
0.0046 0.0208 0.000133
0.0046 0.021 0.000100
0.0046 0.0212 0.000067
0.0046 0.0214 0.000333
0.0046 0.0216 0.001000
0.0046 0.0218 0.000117
0.0046 0.022 0.000133
0.0046 0.0222 0.000050
0.0046 0.0224 0.000067
0.0046 0.0226 0.000200
0.0046 0.0228 0.000167
0.0046 0.023 0.000100
0.0046 0.0232 0.000083
0.0046 0.0234 0.000117
0.0046 0.0236 0.000100
0.0046 0.0238 0.000233
0.0046 0.024 0.000300
0.0046 0.0242 0.000133
0.0046 0.0244 0.000083
0.0046 0.0246 0.000067
0.0046 0.0248 0.000100
0.0046 0.025 0.000067
0.0046 0.0252 0.000100
0.0046 0.0254 0.000117
0.0046 0.0256 0.000683
0.0046 0.0258 0.000133
0.0046 0.026 0.000067
0.0046 0.0262 0.000100
0.0046 0.0264 0.000117
0.0046 0.0266 0.000100
0.0046 0.0268 0.000100
0.0046 0.027 0.000067
0.0046 0.0272 0.000183
0.0046 0.0274 0.000150
0.0046 0.0276 0.000100
0.0046 0.0278 0.000067
0.0046 0.028 0.000100
0.0046 0.0282 0.000233
0.0046 0.0284 0.000750
0.0046 0.0286 0.000183
0.0046 0.0288 0.000100
0.0046 0.029 0.000100
0.0046 0.0292 0.000083
0.0046 0.0294 0.000217
0.0046 0.0296 0.000517
0.0046 0.0298 0.000133
0.0046 0.03 0.000117
0.0046 0.0302 0.000167
0.0046 0.0304 0.000117
0.0046 0.0306 0.000100
0.0046 0.0308 0.000483
0.0046 0.031 0.000400
0.0046 0.0312 0.000117
0.0046 0.0314 0.000083
0.0046 0.0316 0.000333
0.0046 0.0318 0.000167
0.0046 0.032 0.000150
0.0046 0.0322 0.000050
0.0046 0.0324 0.000067
0.0046 0.0326 0.000017
0.0046 0.0328 0.000083
0.0046 0.033 0.000133
0.0046 0.0332 0.000183
0.0046 0.0334 0.000183
0.0046 0.0336 0.000133
0.0046 0.0338 0.000067
0.0046 0.034 0.000050
0.0046 0.0342 0.000017
0.0046 0.0344 0.000050
0.0046 0.0346 0.000117
0.0046 0.0348 0.000083
0.0046 0.035 0.000083
0.0046 0.0352 0.000267
0.0046 0.0354 0.000850
0.0046 0.0356 0.000150
0.0046 0.0358 0.000017
0.0046 0.036 0.000167
0.0046 0.0362 0.000150
0.0046 0.0364 0.000117
0.0046 0.0366 0.000067
0.0046 0.0368 0.000200
0.0046 0.037 0.000100
0.0046 0.0372 0.000050
0.0046 0.0374 0.000233
0.0046 0.0376 0.000183
0.0046 0.0378 0.000033
0.0046 0.038 0.000083
0.0046 0.0382 0.000050
0.0046 0.0384 0.000067
0.0046 0.0386 0.000067
0.0046 0.0388 0.000050
0.0046 0.039 0.000067
0.0046 0.0392 0.000183
0.0046 0.0394 0.000050
0.0046 0.0396 0.000017
0.0046 0.0398 0.000067
0.0046 0.04 0.000117
0.0046 0.0402 0.000083
0.0046 0.0404 0.000133
0.0046 0.0406 0.000050
0.0046 0.0408 0.000100
0.0046 0.041 0.000100
0.0046 0.0412 0.000083
0.0046 0.0414 0.000067
0.0046 0.0416 0.000183
0.0046 0.0418 0.000100
0.0046 0.042 0.000100
0.0046 0.0422 0.000033
0.0046 0.0424 0.000050
0.0046 0.0426 0.000083
0.0046 0.0428 0.000067
0.0046 0.043 0.000300
0.0046 0.0432 0.000133
0.0046 0.0434 0.000100
0.0046 0.0436 0.000083
0.0046 0.0438 0.000183
0.0046 0.044 0.000117
0.0046 0.0442 0.000150
0.0046 0.0444 0.000067
0.0046 0.0446 0.000083
0.0046 0.0448 0.000117
0.0046 0.045 0.000067
0.0046 0.0452 0.000067
0.0046 0.0454 0.000083
0.0046 0.0456 0.000067
0.0046 0.0458 0.000067
0.0046 0.046 0.000217
0.0046 0.0462 0.000183
0.0046 0.0464 0.000183
0.0046 0.0466 0.000133
0.0046 0.0468 0.000050
0.0046 0.047 0.000183
0.0046 0.0472 0.000150
0.0046 0.0474 0.000083
0.0046 0.0476 0.000150
0.0046 0.0478 0.000100
0.0046 0.048 0.000167
0.0046 0.0482 0.000683
0.0046 0.0484 0.000250
0.0046 0.0486 0.000067
0.0046 0.0488 0.000000
0.0046 0.049 0.000067
0.0046 0.0492 0.000033
0.0046 0.0494 0.000067
0.0046 0.0496 0.000050
0.0046 0.0498 0.000067
0.0046 0.05 0.000067
0.0046 0.0502 0.000033
0.0046 0.0504 0.000033
0.0046 0.0506 0.000067
0.0046 0.0508 0.000050
0.0046 0.051 0.000050
0.0046 0.0512 0.000200
0.0046 0.0514 0.000083
0.0046 0.0516 0.000050
0.0046 0.0518 0.000050
0.0046 0.052 0.000067
0.0046 0.0522 0.000083
0.0046 0.0524 0.000017
0.0046 0.0526 0.000067
0.0046 0.0528 0.000017
0.0046 0.053 0.000083
0.0046 0.0532 0.000133
0.0046 0.0534 0.000117
0.0046 0.0536 0.000083
0.0046 0.0538 0.000083
0.0046 0.054 0.000100
0.0046 0.0542 0.000083
0.0046 0.0544 0.000050
0.0046 0.0546 0.000050
0.0046 0.0548 0.000033
0.0046 0.055 0.000067
0.0046 0.0552 0.000617
0.0046 0.0554 0.000200
0.0046 0.0556 0.000033
0.0046 0.0558 0.000033
0.0046 0.056 0.000067
0.0046 0.0562 0.000050
0.0046 0.0564 0.000067
0.0046 0.0566 0.000017
0.0046 0.0568 0.000017
0.0046 0.057 0.000050
0.0046 0.0572 0.000000
0.0046 0.0574 0.000033
0.0046 0.0576 0.000000
0.0046 0.0578 0.000017
0.0046 0.058 0.000133
0.0046 0.0582 0.000133
0.0046 0.0584 0.000067
0.0046 0.0586 0.000050
0.0046 0.0588 0.000083
0.0046 0.059 0.000067
0.0046 0.0592 0.000117
0.0046 0.0594 0.000050
0.0046 0.0596 0.000100
0.0046 0.0598 0.000167
0.0046 0.06 0.000117
0.0046 0.0602 0.000267
0.0046 0.0604 0.000367
0.0046 0.0606 0.000150
0.0046 0.0608 0.000033
0.0046 0.061 0.000067
0.0046 0.0612 0.000050
0.0046 0.0614 0.000117
0.0046 0.0616 0.000117
0.0046 0.0618 0.000517
0.0046 0.062 0.000050
0.0046 0.0622 0.000017
0.0046 0.0624 0.000050
0.0046 0.0626 0.000067
0.0046 0.0628 0.000117
0.0046 0.063 0.000133
0.0046 0.0632 0.000117
0.0046 0.0634 0.000050
0.0046 0.0636 0.000050
0.0046 0.0638 0.000100
0.0046 0.064 0.000067
0.0046 0.0642 0.000100
0.0046 0.0644 0.000050
0.0046 0.0646 0.000033
0.0046 0.0648 0.000100
0.0046 0.065 0.000000
0.0046 0.0652 0.000050
0.0046 0.0654 0.000033
0.0046 0.0656 0.000133
0.0046 0.0658 0.000050
0.0046 0.066 0.000017
0.0046 0.0662 0.000117
0.0046 0.0664 0.000117
0.0046 0.0666 0.000100
0.0046 0.0668 0.000017
0.0046 0.067 0.000100
0.0046 0.0672 0.000067
0.0046 0.0674 0.000033
0.0046 0.0676 0.000067
0.0046 0.0678 0.000017
0.0046 0.068 0.000050
0.0046 0.0682 0.000150
0.0046 0.0684 0.000167
0.0046 0.0686 0.000317
0.0046 0.0688 0.000817
0.0046 0.069 0.000183
0.0046 0.0692 0.000117
0.0046 0.0694 0.000133
0.0046 0.0696 0.000167
0.0046 0.0698 0.000517
0.0046 0.07 0.000183
0.0046 0.0702 0.000017
0.0046 0.0704 0.000050
0.0046 0.0706 0.000100
0.0046 0.0708 0.000033
0.0046 0.071 0.000067
0.0046 0.0712 0.000000
0.0046 0.0714 0.000050
0.0046 0.0716 0.000033
0.0046 0.0718 0.000133
0.0046 0.072 0.000283
0.0046 0.0722 0.000100
0.0046 0.0724 0.000117
0.0046 0.0726 0.000050
0.0046 0.0728 0.000117
0.0046 0.073 0.000117
0.0046 0.0732 0.000050
0.0046 0.0734 0.000150
0.0046 0.0736 0.000250
0.0046 0.0738 0.000567
0.0046 0.074 0.000150
0.0046 0.0742 0.000017
0.0046 0.0744 0.000017
0.0046 0.0746 0.000033
0.0046 0.0748 0.000050
0.0046 0.075 0.000000
0.0046 0.0752 0.000050
0.0046 0.0754 0.000083
0.0046 0.0756 0.000083
0.0046 0.0758 0.000150
0.0046 0.076 0.000250
0.0046 0.0762 0.000483
0.0046 0.0764 0.000150
0.0046 0.0766 0.000017
0.0046 0.0768 0.000217
0.0046 0.077 0.000233
0.0046 0.0772 0.000200
0.0046 0.0774 0.000200
0.0046 0.0776 0.000117
0.0046 0.0778 0.000100
0.0046 0.078 0.000050
0.0046 0.0782 0.000050
0.0046 0.0784 0.000083
0.0046 0.0786 0.000067
0.0046 0.0788 0.000017
0.0046 0.079 0.000017
0.0046 0.0792 0.000017
0.0046 0.0794 0.000083
0.0046 0.0796 0.000083
0.0046 0.0798 0.000067
0.0046 0.08 0.000083
0.0046 0.0802 0.000050
0.0046 0.0804 0.000067
0.0046 0.0806 0.000033
0.0046 0.0808 0.000050
0.0046 0.081 0.000067
0.0046 0.0812 0.000100
0.0046 0.0814 0.000283
0.0046 0.0816 0.000083
0.0046 0.0818 0.000083
0.0046 0.082 0.000033
0.0046 0.0822 0.000017
0.0046 0.0824 0.000083
0.0046 0.0826 0.000133
0.0046 0.0828 0.000150
0.0046 0.083 0.000250
0.0046 0.0832 0.000100
0.0046 0.0834 0.000017
0.0046 0.0836 0.000100
0.0046 0.0838 0.000033
0.0046 0.084 0.000050
0.0046 0.0842 0.000100
0.0046 0.0844 0.000083
0.0046 0.0846 0.000033
0.0046 0.0848 0.000050
0.0046 0.085 0.000067
0.0046 0.0852 0.000033
0.0046 0.0854 0.000017
0.0046 0.0856 0.000100
0.0046 0.0858 0.000233
0.0046 0.086 0.000833
0.0046 0.0862 0.000267
0.0046 0.0864 0.000050
0.0046 0.0866 0.000083
0.0046 0.0868 0.000050
0.0046 0.087 0.000033
0.0046 0.0872 0.000050
0.0046 0.0874 0.000233
0.0046 0.0876 0.000067
0.0046 0.0878 0.000067
0.0046 0.088 0.000100
0.0046 0.0882 0.000083
0.0046 0.0884 0.000033
0.0046 0.0886 0.000000
0.0046 0.0888 0.000033
0.0046 0.089 0.000033
0.0046 0.0892 0.000033
0.0046 0.0894 0.000017
0.0046 0.0896 0.000033
0.0046 0.0898 0.000000
0.0046 0.09 0.000000
0.0046 0.0902 0.000033
0.0046 0.0904 0.000083
0.0046 0.0906 0.000067
0.0046 0.0908 0.000017
0.0046 0.091 0.000000
0.0046 0.0912 0.000000
0.0046 0.0914 0.000017
0.0046 0.0916 0.000033
0.0046 0.0918 0.000000
0.0046 0.092 0.000017
0.0046 0.0922 0.000017
0.0046 0.0924 0.000017
0.0046 0.0926 0.000033
0.0046 0.0928 0.000050
0.0046 0.093 0.000017
0.0046 0.0932 0.000050
0.0046 0.0934 0.000050
0.0046 0.0936 0.000033
0.0046 0.0938 0.000117
0.0046 0.094 0.000033
0.0046 0.0942 0.000083
0.0046 0.0944 0.000100
0.0046 0.0946 0.000033
0.0046 0.0948 0.000117
0.0046 0.095 0.000117
0.0046 0.0952 0.000100
0.0046 0.0954 0.000067
0.0046 0.0956 0.000067
0.0046 0.0958 0.000067
0.0046 0.096 0.000167
0.0046 0.0962 0.000050
0.0046 0.0964 0.000050
0.0046 0.0966 0.000133
0.0046 0.0968 0.000083
0.0046 0.097 0.000033
0.0046 0.0972 0.000017
0.0046 0.0974 0.000033
0.0046 0.0976 0.000017
0.0046 0.0978 0.000050
0.0046 0.098 0.000050
0.0046 0.0982 0.000017
0.0046 0.0984 0.000067
0.0046 0.0986 0.000350
0.0046 0.0988 0.000133
0.0046 0.099 0.000067
0.0046 0.0992 0.000083
0.0046 0.0994 0.000050
0.0046 0.0996 0.000017
0.0046 0.0998 0.000050
0.0046 0.1 0.000017
0.0046 0.1002 0.000033
0.0046 0.1004 0.000050
0.0046 0.1006 0.000033
0.0046 0.1008 0.000000
0.0046 0.101 0.000050
0.0046 0.1012 0.000033
0.0046 0.1014 0.000067
0.0046 0.1016 0.000033
0.0046 0.1018 0.000033
0.0046 0.102 0.000033
0.0046 0.1022 0.000083
0.0046 0.1024 0.000117
0.0046 0.1026 0.000033
0.0046 0.1028 0.000150
0.0046 0.103 0.000033
0.0046 0.1032 0.000083
0.0046 0.1034 0.000067
0.0046 0.1036 0.000117
0.0046 0.1038 0.000050
0.0046 0.104 0.000033
0.0046 0.1042 0.000017
0.0046 0.1044 0.000017
0.0046 0.1046 0.000050
0.0046 0.1048 0.000067
0.0046 0.105 0.000100
0.0046 0.1052 0.000050
0.0046 0.1054 0.000117
0.0046 0.1056 0.000117
0.0046 0.1058 0.000100
0.0046 0.106 0.000333
0.0046 0.1062 0.000317
0.0046 0.1064 0.000900
0.0046 0.1066 0.000133
0.0046 0.1068 0.000100
0.0046 0.107 0.000117
0.0046 0.1072 0.000117
0.0046 0.1074 0.000167
0.0046 0.1076 0.000050
0.0046 0.1078 0.000050
0.0046 0.108 0.000033
0.0046 0.1082 0.000033
0.0046 0.1084 0.000017
0.0046 0.1086 0.000067
0.0046 0.1088 0.000067
0.0046 0.109 0.000200
0.0046 0.1092 0.000083
0.0046 0.1094 0.000017
0.0046 0.1096 0.000017
0.0046 0.1098 0.000000
0.0046 0.11 0.000100
0.0046 0.1102 0.000067
0.0046 0.1104 0.000083
0.0046 0.1106 0.000033
0.0046 0.1108 0.000117
0.0046 0.111 0.000100
0.0046 0.1112 0.000000
0.0046 0.1114 0.000017
0.0046 0.1116 0.000017
0.0046 0.1118 0.000017
0.0046 0.112 0.000033
0.0046 0.1122 0.000067
0.0046 0.1124 0.000017
0.0046 0.1126 0.000033
0.0046 0.1128 0.000000
0.0046 0.113 0.000033
0.0046 0.1132 0.000017
0.0046 0.1134 0.000083
0.0046 0.1136 0.000033
0.0046 0.1138 0.000000
0.0046 0.114 0.000017
0.0046 0.1142 0.000100
0.0046 0.1144 0.000133
0.0046 0.1146 0.000033
0.0046 0.1148 0.000083
0.0046 0.115 0.000100
0.0046 0.1152 0.000100
0.0046 0.1154 0.000050
0.0046 0.1156 0.000133
0.0046 0.1158 0.000033
0.0046 0.116 0.000050
0.0046 0.1162 0.000117
0.0046 0.1164 0.000083
0.0046 0.1166 0.000083
0.0046 0.1168 0.000700
0.0046 0.117 0.000150
0.0046 0.1172 0.000100
0.0046 0.1174 0.000017
0.0046 0.1176 0.000033
0.0046 0.1178 0.000117
0.0046 0.118 0.000017
0.0046 0.1182 0.000050
0.0046 0.1184 0.000033
0.0046 0.1186 0.000017
0.0046 0.1188 0.000050
0.0046 0.119 0.000100
0.0046 0.1192 0.000050
0.0046 0.1194 0.000083
0.0046 0.1196 0.000033
0.0046 0.1198 0.000050
0.0046 0.12 0.000017
0.0046 0.1202 0.000050
0.0046 0.1204 0.000000
0.0046 0.1206 0.000033
0.0046 0.1208 0.000117
0.0046 0.121 0.000050
0.0046 0.1212 0.000000
0.0046 0.1214 0.000117
0.0046 0.1216 0.000167
[truncated: 12,284,020 more chars]
