# Supplementary material for: Predicting scale-dependent chromatin polymer properties from systematic coarse-graining
Source: Nat Commun. 2023 Jul 11;14:4108. doi: 10.1038/s41467-023-39907-2 (PMC10336007; doi:10.1038/s41467-023-39907-2)
Supplement: Supplementary file 4 — Source Data [file 41467_2023_39907_MOESM4_ESM.zip › source_data/source_data_supplementary/source_data_supplementary_fig_3/Hoxb_pc_map.txt]

0 0 0.000000
0 0.0002 0.341232
0 0.0004 0.083601
0 0.0006 0.036089
0 0.0008 0.022295
0 0.001 0.015999
0 0.0012 0.011389
0 0.0014 0.008200
0 0.0016 0.007281
0 0.0018 0.005979
0 0.002 0.003841
0 0.0022 0.003991
0 0.0024 0.003039
0 0.0026 0.002622
0 0.0028 0.002088
0 0.003 0.002338
0 0.0032 0.001102
0 0.0034 0.002288
0 0.0036 0.001954
0 0.0038 0.001520
0 0.004 0.001971
0 0.0042 0.001086
0 0.0044 0.001587
0 0.0046 0.001303
0 0.0048 0.000785
0 0.005 0.001553
0 0.0052 0.000618
0 0.0054 0.000785
0 0.0056 0.000635
0 0.0058 0.000818
0 0.006 0.001102
0 0.0062 0.001202
0 0.0064 0.001436
0 0.0066 0.001119
0 0.0068 0.000384
0 0.007 0.000752
0 0.0072 0.000451
0 0.0074 0.000868
0 0.0076 0.000752
0 0.0078 0.000367
0 0.008 0.000534
0 0.0082 0.000551
0 0.0084 0.001035
0 0.0086 0.001253
0 0.0088 0.000568
0 0.009 0.001052
0 0.0092 0.000685
0 0.0094 0.001269
0 0.0096 0.001236
0 0.0098 0.001202
0 0.01 0.000651
0 0.0102 0.001453
0 0.0104 0.000835
0 0.0106 0.001035
0 0.0108 0.000701
0 0.011 0.000685
0 0.0112 0.000919
0 0.0114 0.001052
0 0.0116 0.000802
0 0.0118 0.000818
0 0.012 0.001436
0 0.0122 0.000334
0 0.0124 0.000184
0 0.0126 0.000334
0 0.0128 0.000251
0 0.013 0.000601
0 0.0132 0.000384
0 0.0134 0.000618
0 0.0136 0.000551
0 0.0138 0.000451
0 0.014 0.000752
0 0.0142 0.000585
0 0.0144 0.000401
0 0.0146 0.000752
0 0.0148 0.000701
0 0.015 0.000651
0 0.0152 0.000601
0 0.0154 0.000818
0 0.0156 0.000468
0 0.0158 0.000668
0 0.016 0.000334
0 0.0162 0.000251
0 0.0164 0.000200
0 0.0166 0.000217
0 0.0168 0.000200
0 0.017 0.000434
0 0.0172 0.000284
0 0.0174 0.000735
0 0.0176 0.000534
0 0.0178 0.000267
0 0.018 0.000217
0 0.0182 0.000885
0 0.0184 0.000701
0 0.0186 0.000200
0 0.0188 0.000184
0 0.019 0.000167
0 0.0192 0.000234
0 0.0194 0.000501
0 0.0196 0.000284
0 0.0198 0.000418
0 0.02 0.000835
0 0.0202 0.000701
0 0.0204 0.001236
0 0.0206 0.000501
0 0.0208 0.000685
0 0.021 0.000518
0 0.0212 0.000401
0 0.0214 0.000551
0 0.0216 0.000718
0 0.0218 0.000601
0 0.022 0.000251
0 0.0222 0.000284
0 0.0224 0.000200
0 0.0226 0.000284
0 0.0228 0.000334
0 0.023 0.000685
0 0.0232 0.000418
0 0.0234 0.000484
0 0.0236 0.000484
0 0.0238 0.000251
0 0.024 0.000651
0 0.0242 0.000267
0 0.0244 0.000635
0 0.0246 0.000668
0 0.0248 0.000501
0 0.025 0.000752
0 0.0252 0.000200
0 0.0254 0.000301
0 0.0256 0.000184
0 0.0258 0.000167
0 0.026 0.000785
0 0.0262 0.000518
0 0.0264 0.000802
0 0.0266 0.000518
0 0.0268 0.000284
0 0.027 0.000534
0 0.0272 0.000401
0 0.0274 0.000635
0 0.0276 0.000701
0 0.0278 0.000568
0 0.028 0.000451
0 0.0282 0.000100
0 0.0284 0.000267
0 0.0286 0.000384
0 0.0288 0.000919
0 0.029 0.000384
0 0.0292 0.000501
0 0.0294 0.000251
0 0.0296 0.000451
0 0.0298 0.000701
0 0.03 0.000718
0 0.0302 0.000334
0 0.0304 0.000401
0 0.0306 0.000334
0 0.0308 0.000501
0 0.031 0.000534
0 0.0312 0.000351
0 0.0314 0.000267
0 0.0316 0.000418
0 0.0318 0.000251
0 0.032 0.000334
0 0.0322 0.000367
0 0.0324 0.000618
0 0.0326 0.000351
0 0.0328 0.000317
0 0.033 0.000367
0 0.0332 0.000668
0 0.0334 0.000501
0 0.0336 0.000785
0 0.0338 0.000384
0 0.034 0.000451
0 0.0342 0.000868
0 0.0344 0.000484
0 0.0346 0.000317
0 0.0348 0.000234
0 0.035 0.000651
0 0.0352 0.000317
0 0.0354 0.000184
0 0.0356 0.000234
0 0.0358 0.000334
0 0.036 0.000200
0 0.0362 0.000217
0 0.0364 0.000367
0 0.0366 0.000551
0 0.0368 0.000334
0 0.037 0.000167
0 0.0372 0.000568
0 0.0374 0.000234
0 0.0376 0.000184
0 0.0378 0.000100
0 0.038 0.000167
0 0.0382 0.000200
0 0.0384 0.000434
0 0.0386 0.000217
0 0.0388 0.000234
0 0.039 0.000184
0 0.0392 0.000150
0 0.0394 0.000251
0 0.0396 0.000167
0 0.0398 0.000367
0 0.04 0.000184
0 0.0402 0.000084
0 0.0404 0.000200
0 0.0406 0.000150
0 0.0408 0.000184
0 0.041 0.000334
0 0.0412 0.000334
0 0.0414 0.000167
0 0.0416 0.000167
0 0.0418 0.000134
0 0.042 0.000217
0 0.0422 0.000317
0 0.0424 0.000568
0 0.0426 0.000434
0 0.0428 0.000150
0 0.043 0.000167
0 0.0432 0.000251
0 0.0434 0.000184
0 0.0436 0.000167
0 0.0438 0.000434
0 0.044 0.000317
0 0.0442 0.000184
0 0.0444 0.000818
0 0.0446 0.000418
0 0.0448 0.000184
0 0.045 0.000317
0 0.0452 0.000150
0 0.0454 0.000150
0 0.0456 0.000217
0 0.0458 0.000284
0 0.046 0.000735
0 0.0462 0.000234
0 0.0464 0.000317
0 0.0466 0.000200
0 0.0468 0.000651
0 0.047 0.000952
0 0.0472 0.000384
0 0.0474 0.000317
0 0.0476 0.000551
0 0.0478 0.000518
0 0.048 0.000518
0 0.0482 0.000601
0 0.0484 0.000284
0 0.0486 0.000217
0 0.0488 0.000334
0 0.049 0.000117
0 0.0492 0.000167
0 0.0494 0.000301
0 0.0496 0.000835
0 0.0498 0.000668
0 0.05 0.000200
0 0.0502 0.000618
0 0.0504 0.000768
0 0.0506 0.000384
0 0.0508 0.000134
0 0.051 0.000167
0 0.0512 0.000117
0 0.0514 0.000317
0 0.0516 0.000618
0 0.0518 0.000234
0 0.052 0.000217
0 0.0522 0.000200
0 0.0524 0.000317
0 0.0526 0.000301
0 0.0528 0.000301
0 0.053 0.000234
0 0.0532 0.000251
0 0.0534 0.000200
0 0.0536 0.000150
0 0.0538 0.000284
0 0.054 0.000317
0 0.0542 0.000251
0 0.0544 0.000334
0 0.0546 0.000284
0 0.0548 0.000200
0 0.055 0.000217
0 0.0552 0.000367
0 0.0554 0.000351
0 0.0556 0.000468
0 0.0558 0.000217
0 0.056 0.000468
0 0.0562 0.000167
0 0.0564 0.000217
0 0.0566 0.000484
0 0.0568 0.000351
0 0.057 0.000200
0 0.0572 0.000100
0 0.0574 0.000251
0 0.0576 0.000301
0 0.0578 0.000484
0 0.058 0.000184
0 0.0582 0.000217
0 0.0584 0.000267
0 0.0586 0.001136
0 0.0588 0.000768
0 0.059 0.001152
0 0.0592 0.000468
0 0.0594 0.000568
0 0.0596 0.000752
0 0.0598 0.000167
0 0.06 0.000217
0 0.0602 0.000200
0 0.0604 0.000134
0 0.0606 0.000184
0 0.0608 0.000217
0 0.061 0.000668
0 0.0612 0.000084
0 0.0614 0.000317
0 0.0616 0.000568
0 0.0618 0.000367
0 0.062 0.000434
0 0.0622 0.000117
0 0.0624 0.000117
0 0.0626 0.000134
0 0.0628 0.000117
0 0.063 0.000150
0 0.0632 0.000134
0 0.0634 0.000551
0 0.0636 0.000418
0 0.0638 0.000468
0 0.064 0.000184
0 0.0642 0.000852
0 0.0644 0.000618
0 0.0646 0.000568
0 0.0648 0.000852
0 0.065 0.000184
0 0.0652 0.000234
0 0.0654 0.000150
0 0.0656 0.000150
0 0.0658 0.000134
0 0.066 0.000100
0 0.0662 0.000167
0 0.0664 0.000117
0 0.0666 0.000150
0 0.0668 0.000134
0 0.067 0.000267
0 0.0672 0.000451
0 0.0674 0.000200
0 0.0676 0.000084
0 0.0678 0.000134
0 0.068 0.000150
0 0.0682 0.000100
0 0.0684 0.000200
0 0.0686 0.000184
0 0.0688 0.000234
0 0.069 0.000200
0 0.0692 0.000568
0 0.0694 0.000200
0 0.0696 0.000167
0 0.0698 0.000150
0 0.07 0.000184
0 0.0702 0.000184
0 0.0704 0.000117
0 0.0706 0.000317
0 0.0708 0.000267
0 0.071 0.000267
0 0.0712 0.000150
0 0.0714 0.000534
0 0.0716 0.000251
0 0.0718 0.000117
0 0.072 0.000234
0 0.0722 0.000184
0 0.0724 0.000384
0 0.0726 0.000150
0 0.0728 0.000167
0 0.073 0.000134
0 0.0732 0.000134
0 0.0734 0.000033
0 0.0736 0.000084
0 0.0738 0.000050
0 0.074 0.000117
0 0.0742 0.000150
0 0.0744 0.000301
0 0.0746 0.000418
0 0.0748 0.000217
0 0.075 0.000184
0 0.0752 0.000050
0 0.0754 0.000134
0 0.0756 0.000251
0 0.0758 0.000200
0 0.076 0.000200
0 0.0762 0.000551
0 0.0764 0.000635
0 0.0766 0.000251
0 0.0768 0.000601
0 0.077 0.000267
0 0.0772 0.000184
0 0.0774 0.000167
0 0.0776 0.000234
0 0.0778 0.000134
0 0.078 0.000167
0 0.0782 0.000200
0 0.0784 0.000217
0 0.0786 0.000434
0 0.0788 0.000668
0 0.079 0.000234
0 0.0792 0.000384
0 0.0794 0.000451
0 0.0796 0.000518
0 0.0798 0.000184
0 0.08 0.000384
0 0.0802 0.000200
0 0.0804 0.000251
0 0.0806 0.000184
0 0.0808 0.000568
0 0.081 0.000451
0 0.0812 0.000701
0 0.0814 0.000484
0 0.0816 0.000568
0 0.0818 0.000518
0 0.082 0.000651
0 0.0822 0.000418
0 0.0824 0.000384
0 0.0826 0.000685
0 0.0828 0.000768
0 0.083 0.000685
0 0.0832 0.000301
0 0.0834 0.000434
0 0.0836 0.000468
0 0.0838 0.000401
0 0.084 0.000651
0 0.0842 0.000267
0 0.0844 0.000217
0 0.0846 0.000651
0 0.0848 0.000785
0 0.085 0.000284
0 0.0852 0.000184
0 0.0854 0.000134
0 0.0856 0.000217
0 0.0858 0.000217
0 0.086 0.000251
0 0.0862 0.000317
0 0.0864 0.000267
0 0.0866 0.000134
0 0.0868 0.000134
0 0.087 0.000117
0 0.0872 0.000084
0 0.0874 0.000167
0 0.0876 0.000117
0 0.0878 0.000134
0 0.088 0.000117
0 0.0882 0.000217
0 0.0884 0.000150
0 0.0886 0.000134
0 0.0888 0.000267
0 0.089 0.000184
0 0.0892 0.000117
0 0.0894 0.000200
0 0.0896 0.000150
0 0.0898 0.000200
0 0.09 0.000184
0 0.0902 0.000234
0 0.0904 0.000150
0 0.0906 0.000067
0 0.0908 0.000200
0 0.091 0.000134
0 0.0912 0.000150
0 0.0914 0.000651
0 0.0916 0.000301
0 0.0918 0.000451
0 0.092 0.000234
0 0.0922 0.000084
0 0.0924 0.000117
0 0.0926 0.000084
0 0.0928 0.000184
0 0.093 0.000050
0 0.0932 0.000167
0 0.0934 0.000351
0 0.0936 0.000084
0 0.0938 0.000134
0 0.094 0.000317
0 0.0942 0.000150
0 0.0944 0.000117
0 0.0946 0.000117
0 0.0948 0.000117
0 0.095 0.000484
0 0.0952 0.000234
0 0.0954 0.000117
0 0.0956 0.000217
0 0.0958 0.000050
0 0.096 0.000134
0 0.0962 0.000184
0 0.0964 0.000501
0 0.0966 0.000451
0 0.0968 0.000167
0 0.097 0.000434
0 0.0972 0.000718
0 0.0974 0.000785
0 0.0976 0.000100
0 0.0978 0.000117
0 0.098 0.000067
0 0.0982 0.000134
0 0.0984 0.000134
0 0.0986 0.000217
0 0.0988 0.000284
0 0.099 0.000468
0 0.0992 0.000484
0 0.0994 0.000117
0 0.0996 0.000150
0 0.0998 0.000050
0.0002 0 0.341232
0.0002 0.0002 0.000000
0.0002 0.0004 0.332766
0.0002 0.0006 0.075150
0.0002 0.0008 0.033517
0.0002 0.001 0.020391
0.0002 0.0012 0.011840
0.0002 0.0014 0.010688
0.0002 0.0016 0.009669
0.0002 0.0018 0.006513
0.0002 0.002 0.005912
0.0002 0.0022 0.004309
0.0002 0.0024 0.003073
0.0002 0.0026 0.001937
0.0002 0.0028 0.002104
0.0002 0.003 0.001637
0.0002 0.0032 0.001670
0.0002 0.0034 0.002171
0.0002 0.0036 0.001219
0.0002 0.0038 0.001870
0.0002 0.004 0.001386
0.0002 0.0042 0.001086
0.0002 0.0044 0.001553
0.0002 0.0046 0.000902
0.0002 0.0048 0.001286
0.0002 0.005 0.001971
0.0002 0.0052 0.000768
0.0002 0.0054 0.000635
0.0002 0.0056 0.002088
0.0002 0.0058 0.000952
0.0002 0.006 0.000551
0.0002 0.0062 0.000534
0.0002 0.0064 0.000651
0.0002 0.0066 0.000651
0.0002 0.0068 0.000484
0.0002 0.007 0.000384
0.0002 0.0072 0.000919
0.0002 0.0074 0.001536
0.0002 0.0076 0.001470
0.0002 0.0078 0.000718
0.0002 0.008 0.000401
0.0002 0.0082 0.000418
0.0002 0.0084 0.000935
0.0002 0.0086 0.000752
0.0002 0.0088 0.000635
0.0002 0.009 0.000868
0.0002 0.0092 0.000534
0.0002 0.0094 0.001169
0.0002 0.0096 0.000802
0.0002 0.0098 0.001236
0.0002 0.01 0.000852
0.0002 0.0102 0.001186
0.0002 0.0104 0.000735
0.0002 0.0106 0.001269
0.0002 0.0108 0.000752
0.0002 0.011 0.000367
0.0002 0.0112 0.000317
0.0002 0.0114 0.000568
0.0002 0.0116 0.001236
0.0002 0.0118 0.001219
0.0002 0.012 0.000484
0.0002 0.0122 0.000668
0.0002 0.0124 0.000251
0.0002 0.0126 0.000284
0.0002 0.0128 0.000601
0.0002 0.013 0.000785
0.0002 0.0132 0.000351
0.0002 0.0134 0.000701
0.0002 0.0136 0.000284
0.0002 0.0138 0.000301
0.0002 0.014 0.000384
0.0002 0.0142 0.000618
0.0002 0.0144 0.000484
0.0002 0.0146 0.000484
0.0002 0.0148 0.000585
0.0002 0.015 0.000301
0.0002 0.0152 0.000334
0.0002 0.0154 0.001386
0.0002 0.0156 0.000668
0.0002 0.0158 0.000418
0.0002 0.016 0.000585
0.0002 0.0162 0.001035
0.0002 0.0164 0.000401
0.0002 0.0166 0.000401
0.0002 0.0168 0.000367
0.0002 0.017 0.000184
0.0002 0.0172 0.000251
0.0002 0.0174 0.000701
0.0002 0.0176 0.000301
0.0002 0.0178 0.000518
0.0002 0.018 0.000601
0.0002 0.0182 0.001136
0.0002 0.0184 0.000184
0.0002 0.0186 0.000150
0.0002 0.0188 0.000367
0.0002 0.019 0.000284
0.0002 0.0192 0.000084
0.0002 0.0194 0.000301
0.0002 0.0196 0.000367
0.0002 0.0198 0.000701
0.0002 0.02 0.001303
0.0002 0.0202 0.000501
0.0002 0.0204 0.001102
0.0002 0.0206 0.000568
0.0002 0.0208 0.000618
0.0002 0.021 0.001253
0.0002 0.0212 0.000768
0.0002 0.0214 0.001353
0.0002 0.0216 0.000668
0.0002 0.0218 0.000184
0.0002 0.022 0.000251
0.0002 0.0222 0.000384
0.0002 0.0224 0.000217
0.0002 0.0226 0.000367
0.0002 0.0228 0.000301
0.0002 0.023 0.000919
0.0002 0.0232 0.000351
0.0002 0.0234 0.000451
0.0002 0.0236 0.000668
0.0002 0.0238 0.000200
0.0002 0.024 0.000284
0.0002 0.0242 0.000317
0.0002 0.0244 0.000200
0.0002 0.0246 0.000217
0.0002 0.0248 0.000234
0.0002 0.025 0.000818
0.0002 0.0252 0.000200
0.0002 0.0254 0.000284
0.0002 0.0256 0.000134
0.0002 0.0258 0.000184
0.0002 0.026 0.000451
0.0002 0.0262 0.001369
0.0002 0.0264 0.001169
0.0002 0.0266 0.000184
0.0002 0.0268 0.000184
0.0002 0.027 0.000184
0.0002 0.0272 0.000484
0.0002 0.0274 0.000868
0.0002 0.0276 0.000251
0.0002 0.0278 0.000267
0.0002 0.028 0.000167
0.0002 0.0282 0.000084
0.0002 0.0284 0.000134
0.0002 0.0286 0.000434
0.0002 0.0288 0.000802
0.0002 0.029 0.000434
0.0002 0.0292 0.001035
0.0002 0.0294 0.000434
0.0002 0.0296 0.000401
0.0002 0.0298 0.000518
0.0002 0.03 0.000351
0.0002 0.0302 0.000284
0.0002 0.0304 0.000635
0.0002 0.0306 0.001035
0.0002 0.0308 0.000351
0.0002 0.031 0.000217
0.0002 0.0312 0.000100
0.0002 0.0314 0.000167
0.0002 0.0316 0.000217
0.0002 0.0318 0.000184
0.0002 0.032 0.000534
0.0002 0.0322 0.000351
0.0002 0.0324 0.000668
0.0002 0.0326 0.001002
0.0002 0.0328 0.000184
0.0002 0.033 0.000317
0.0002 0.0332 0.000434
0.0002 0.0334 0.000384
0.0002 0.0336 0.000367
0.0002 0.0338 0.000534
0.0002 0.034 0.001236
0.0002 0.0342 0.000551
0.0002 0.0344 0.000434
0.0002 0.0346 0.000167
0.0002 0.0348 0.000267
0.0002 0.035 0.000501
0.0002 0.0352 0.000234
0.0002 0.0354 0.000434
0.0002 0.0356 0.000317
0.0002 0.0358 0.000167
0.0002 0.036 0.000117
0.0002 0.0362 0.000134
0.0002 0.0364 0.000234
0.0002 0.0366 0.000434
0.0002 0.0368 0.000234
0.0002 0.037 0.000117
0.0002 0.0372 0.000284
0.0002 0.0374 0.000301
0.0002 0.0376 0.000084
0.0002 0.0378 0.000084
0.0002 0.038 0.000033
0.0002 0.0382 0.000033
0.0002 0.0384 0.000150
0.0002 0.0386 0.000234
0.0002 0.0388 0.000067
0.0002 0.039 0.000100
0.0002 0.0392 0.000167
0.0002 0.0394 0.000401
0.0002 0.0396 0.000167
0.0002 0.0398 0.000150
0.0002 0.04 0.000351
0.0002 0.0402 0.000150
0.0002 0.0404 0.000050
0.0002 0.0406 0.000100
0.0002 0.0408 0.000067
0.0002 0.041 0.000150
0.0002 0.0412 0.000334
0.0002 0.0414 0.000134
0.0002 0.0416 0.000150
0.0002 0.0418 0.000351
0.0002 0.042 0.000134
0.0002 0.0422 0.000501
0.0002 0.0424 0.000117
0.0002 0.0426 0.000184
0.0002 0.0428 0.000267
0.0002 0.043 0.000167
0.0002 0.0432 0.000050
0.0002 0.0434 0.000134
0.0002 0.0436 0.000134
0.0002 0.0438 0.000117
0.0002 0.044 0.000100
0.0002 0.0442 0.000067
0.0002 0.0444 0.000167
0.0002 0.0446 0.000134
0.0002 0.0448 0.000217
0.0002 0.045 0.000501
0.0002 0.0452 0.000251
0.0002 0.0454 0.000418
0.0002 0.0456 0.000267
0.0002 0.0458 0.000251
0.0002 0.046 0.000217
0.0002 0.0462 0.000234
0.0002 0.0464 0.000184
0.0002 0.0466 0.000234
0.0002 0.0468 0.000902
0.0002 0.047 0.000434
0.0002 0.0472 0.000067
0.0002 0.0474 0.000267
0.0002 0.0476 0.000200
0.0002 0.0478 0.000251
0.0002 0.048 0.000518
0.0002 0.0482 0.000601
0.0002 0.0484 0.000284
0.0002 0.0486 0.000418
0.0002 0.0488 0.000351
0.0002 0.049 0.000134
0.0002 0.0492 0.000084
0.0002 0.0494 0.000167
0.0002 0.0496 0.000384
0.0002 0.0498 0.000234
0.0002 0.05 0.000217
0.0002 0.0502 0.000284
0.0002 0.0504 0.000267
0.0002 0.0506 0.000150
0.0002 0.0508 0.000067
0.0002 0.051 0.000117
0.0002 0.0512 0.000067
0.0002 0.0514 0.000200
0.0002 0.0516 0.000518
0.0002 0.0518 0.000267
0.0002 0.052 0.000117
0.0002 0.0522 0.000217
0.0002 0.0524 0.000217
0.0002 0.0526 0.000835
0.0002 0.0528 0.000384
0.0002 0.053 0.000401
0.0002 0.0532 0.000217
0.0002 0.0534 0.000251
0.0002 0.0536 0.000150
0.0002 0.0538 0.000701
0.0002 0.054 0.000351
0.0002 0.0542 0.000184
0.0002 0.0544 0.000217
0.0002 0.0546 0.000150
0.0002 0.0548 0.000768
0.0002 0.055 0.000952
0.0002 0.0552 0.000551
0.0002 0.0554 0.000501
0.0002 0.0556 0.000635
0.0002 0.0558 0.000150
0.0002 0.056 0.000284
0.0002 0.0562 0.000134
0.0002 0.0564 0.000234
0.0002 0.0566 0.000167
0.0002 0.0568 0.000167
0.0002 0.057 0.000217
0.0002 0.0572 0.000468
0.0002 0.0574 0.000200
0.0002 0.0576 0.000367
0.0002 0.0578 0.000267
0.0002 0.058 0.000117
0.0002 0.0582 0.000117
0.0002 0.0584 0.000150
0.0002 0.0586 0.000217
0.0002 0.0588 0.000200
0.0002 0.059 0.000234
0.0002 0.0592 0.000735
0.0002 0.0594 0.001236
0.0002 0.0596 0.000367
0.0002 0.0598 0.000234
0.0002 0.06 0.000601
0.0002 0.0602 0.000317
0.0002 0.0604 0.000167
0.0002 0.0606 0.000100
0.0002 0.0608 0.000200
0.0002 0.061 0.000100
0.0002 0.0612 0.000100
0.0002 0.0614 0.000117
0.0002 0.0616 0.000484
0.0002 0.0618 0.000301
0.0002 0.062 0.000217
0.0002 0.0622 0.000084
0.0002 0.0624 0.000084
0.0002 0.0626 0.000033
0.0002 0.0628 0.000084
0.0002 0.063 0.000100
0.0002 0.0632 0.000150
0.0002 0.0634 0.000534
0.0002 0.0636 0.000234
0.0002 0.0638 0.000184
0.0002 0.064 0.000200
0.0002 0.0642 0.000568
0.0002 0.0644 0.000685
0.0002 0.0646 0.000985
0.0002 0.0648 0.000468
0.0002 0.065 0.000117
0.0002 0.0652 0.000200
0.0002 0.0654 0.000084
0.0002 0.0656 0.000033
0.0002 0.0658 0.000100
0.0002 0.066 0.000100
0.0002 0.0662 0.000284
0.0002 0.0664 0.000117
0.0002 0.0666 0.000017
0.0002 0.0668 0.000167
0.0002 0.067 0.000234
0.0002 0.0672 0.000117
0.0002 0.0674 0.000100
0.0002 0.0676 0.000084
0.0002 0.0678 0.000100
0.0002 0.068 0.000084
0.0002 0.0682 0.000200
0.0002 0.0684 0.000184
0.0002 0.0686 0.000150
0.0002 0.0688 0.000134
0.0002 0.069 0.000418
0.0002 0.0692 0.000367
0.0002 0.0694 0.000885
0.0002 0.0696 0.000217
0.0002 0.0698 0.000167
0.0002 0.07 0.000167
0.0002 0.0702 0.000267
0.0002 0.0704 0.000184
0.0002 0.0706 0.000418
0.0002 0.0708 0.000251
0.0002 0.071 0.000084
0.0002 0.0712 0.000134
0.0002 0.0714 0.000284
0.0002 0.0716 0.000251
0.0002 0.0718 0.000117
0.0002 0.072 0.000117
0.0002 0.0722 0.000267
0.0002 0.0724 0.000200
0.0002 0.0726 0.000100
0.0002 0.0728 0.000167
0.0002 0.073 0.000067
0.0002 0.0732 0.000134
0.0002 0.0734 0.000134
0.0002 0.0736 0.000134
0.0002 0.0738 0.000033
0.0002 0.074 0.000134
0.0002 0.0742 0.000234
0.0002 0.0744 0.000167
0.0002 0.0746 0.000184
0.0002 0.0748 0.000050
0.0002 0.075 0.000150
0.0002 0.0752 0.000084
0.0002 0.0754 0.000117
0.0002 0.0756 0.000184
0.0002 0.0758 0.000551
0.0002 0.076 0.000150
0.0002 0.0762 0.000150
0.0002 0.0764 0.000200
0.0002 0.0766 0.000167
0.0002 0.0768 0.000668
0.0002 0.077 0.000251
0.0002 0.0772 0.000184
0.0002 0.0774 0.000117
0.0002 0.0776 0.000033
0.0002 0.0778 0.000134
0.0002 0.078 0.000217
0.0002 0.0782 0.000184
0.0002 0.0784 0.000284
0.0002 0.0786 0.000167
0.0002 0.0788 0.000234
0.0002 0.079 0.000401
0.0002 0.0792 0.000818
0.0002 0.0794 0.000451
0.0002 0.0796 0.000184
0.0002 0.0798 0.000084
0.0002 0.08 0.000200
0.0002 0.0802 0.000418
0.0002 0.0804 0.000184
0.0002 0.0806 0.000150
0.0002 0.0808 0.000184
0.0002 0.081 0.000150
0.0002 0.0812 0.000134
0.0002 0.0814 0.000200
0.0002 0.0816 0.000434
0.0002 0.0818 0.000501
0.0002 0.082 0.000618
0.0002 0.0822 0.000534
0.0002 0.0824 0.001035
0.0002 0.0826 0.000735
0.0002 0.0828 0.000351
0.0002 0.083 0.000301
0.0002 0.0832 0.000585
0.0002 0.0834 0.000534
0.0002 0.0836 0.000267
0.0002 0.0838 0.000301
0.0002 0.084 0.000217
0.0002 0.0842 0.000267
0.0002 0.0844 0.000150
0.0002 0.0846 0.000367
0.0002 0.0848 0.000217
0.0002 0.085 0.000418
0.0002 0.0852 0.000150
0.0002 0.0854 0.000100
0.0002 0.0856 0.000117
0.0002 0.0858 0.000150
0.0002 0.086 0.000234
0.0002 0.0862 0.000935
0.0002 0.0864 0.000234
0.0002 0.0866 0.000167
0.0002 0.0868 0.000200
0.0002 0.087 0.000084
0.0002 0.0872 0.000084
0.0002 0.0874 0.000100
0.0002 0.0876 0.000067
0.0002 0.0878 0.000017
0.0002 0.088 0.000100
0.0002 0.0882 0.000100
0.0002 0.0884 0.000685
0.0002 0.0886 0.000167
0.0002 0.0888 0.000100
0.0002 0.089 0.000134
0.0002 0.0892 0.000067
0.0002 0.0894 0.000084
0.0002 0.0896 0.000134
0.0002 0.0898 0.000150
0.0002 0.09 0.000267
0.0002 0.0902 0.000351
0.0002 0.0904 0.000067
0.0002 0.0906 0.000084
0.0002 0.0908 0.000084
0.0002 0.091 0.000184
0.0002 0.0912 0.000134
0.0002 0.0914 0.000701
0.0002 0.0916 0.000134
0.0002 0.0918 0.000134
0.0002 0.092 0.000084
0.0002 0.0922 0.000084
0.0002 0.0924 0.000100
0.0002 0.0926 0.000117
0.0002 0.0928 0.000251
0.0002 0.093 0.000117
0.0002 0.0932 0.000167
0.0002 0.0934 0.000251
0.0002 0.0936 0.000100
0.0002 0.0938 0.000084
0.0002 0.094 0.000150
0.0002 0.0942 0.000184
0.0002 0.0944 0.000167
0.0002 0.0946 0.000067
0.0002 0.0948 0.000084
0.0002 0.095 0.000200
0.0002 0.0952 0.000518
0.0002 0.0954 0.000200
0.0002 0.0956 0.000184
0.0002 0.0958 0.000334
0.0002 0.096 0.000551
0.0002 0.0962 0.000267
0.0002 0.0964 0.000952
0.0002 0.0966 0.000251
0.0002 0.0968 0.000117
0.0002 0.097 0.000134
0.0002 0.0972 0.000167
0.0002 0.0974 0.000301
0.0002 0.0976 0.000084
0.0002 0.0978 0.000084
0.0002 0.098 0.000150
0.0002 0.0982 0.000284
0.0002 0.0984 0.000251
0.0002 0.0986 0.000117
0.0002 0.0988 0.000134
0.0002 0.099 0.000301
0.0002 0.0992 0.000334
0.0002 0.0994 0.000117
0.0002 0.0996 0.000100
0.0002 0.0998 0.000067
0.0004 0 0.083601
0.0004 0.0002 0.332766
0.0004 0.0004 0.000000
0.0004 0.0006 0.328674
0.0004 0.0008 0.072629
0.0004 0.001 0.036941
0.0004 0.0012 0.020591
0.0004 0.0014 0.012325
0.0004 0.0016 0.009719
0.0004 0.0018 0.009987
0.0004 0.002 0.005478
0.0004 0.0022 0.004910
0.0004 0.0024 0.003707
0.0004 0.0026 0.002872
0.0004 0.0028 0.003206
0.0004 0.003 0.001804
0.0004 0.0032 0.002238
0.0004 0.0034 0.002956
0.0004 0.0036 0.001570
0.0004 0.0038 0.001520
0.0004 0.004 0.000919
0.0004 0.0042 0.001202
0.0004 0.0044 0.002238
0.0004 0.0046 0.000768
0.0004 0.0048 0.001236
0.0004 0.005 0.000568
0.0004 0.0052 0.001069
0.0004 0.0054 0.000852
0.0004 0.0056 0.000701
0.0004 0.0058 0.000367
0.0004 0.006 0.001019
0.0004 0.0062 0.000501
0.0004 0.0064 0.001837
0.0004 0.0066 0.000868
0.0004 0.0068 0.000768
0.0004 0.007 0.000618
0.0004 0.0072 0.001002
0.0004 0.0074 0.001052
0.0004 0.0076 0.001386
0.0004 0.0078 0.000251
0.0004 0.008 0.000334
0.0004 0.0082 0.001269
0.0004 0.0084 0.000534
0.0004 0.0086 0.000418
0.0004 0.0088 0.000735
0.0004 0.009 0.002906
0.0004 0.0092 0.001052
0.0004 0.0094 0.001002
0.0004 0.0096 0.000952
0.0004 0.0098 0.000701
0.0004 0.01 0.001420
0.0004 0.0102 0.000468
0.0004 0.0104 0.000217
0.0004 0.0106 0.000367
0.0004 0.0108 0.001219
0.0004 0.011 0.000685
0.0004 0.0112 0.000317
0.0004 0.0114 0.000434
0.0004 0.0116 0.000868
0.0004 0.0118 0.001754
0.0004 0.012 0.000401
0.0004 0.0122 0.000301
0.0004 0.0124 0.000534
0.0004 0.0126 0.000267
0.0004 0.0128 0.000451
0.0004 0.013 0.001019
0.0004 0.0132 0.001086
0.0004 0.0134 0.000868
0.0004 0.0136 0.001086
0.0004 0.0138 0.000401
0.0004 0.014 0.000501
0.0004 0.0142 0.000367
0.0004 0.0144 0.000317
0.0004 0.0146 0.000234
0.0004 0.0148 0.000317
0.0004 0.015 0.000334
0.0004 0.0152 0.000468
0.0004 0.0154 0.000768
0.0004 0.0156 0.000351
0.0004 0.0158 0.000351
0.0004 0.016 0.000334
0.0004 0.0162 0.000234
0.0004 0.0164 0.000167
0.0004 0.0166 0.000367
0.0004 0.0168 0.000351
0.0004 0.017 0.000217
0.0004 0.0172 0.000668
0.0004 0.0174 0.000635
0.0004 0.0176 0.000134
0.0004 0.0178 0.000284
0.0004 0.018 0.000234
0.0004 0.0182 0.000351
0.0004 0.0184 0.000084
0.0004 0.0186 0.000451
0.0004 0.0188 0.000184
0.0004 0.019 0.000067
0.0004 0.0192 0.000067
0.0004 0.0194 0.000084
0.0004 0.0196 0.000217
0.0004 0.0198 0.000351
0.0004 0.02 0.000484
0.0004 0.0202 0.000418
0.0004 0.0204 0.000401
0.0004 0.0206 0.000952
0.0004 0.0208 0.001069
0.0004 0.021 0.000434
0.0004 0.0212 0.000351
0.0004 0.0214 0.000317
0.0004 0.0216 0.000601
0.0004 0.0218 0.000217
0.0004 0.022 0.000334
0.0004 0.0222 0.000217
0.0004 0.0224 0.000217
0.0004 0.0226 0.000117
0.0004 0.0228 0.000568
0.0004 0.023 0.000551
0.0004 0.0232 0.000534
0.0004 0.0234 0.000317
0.0004 0.0236 0.000200
0.0004 0.0238 0.000184
0.0004 0.024 0.000217
0.0004 0.0242 0.000384
0.0004 0.0244 0.000150
0.0004 0.0246 0.000117
0.0004 0.0248 0.000167
0.0004 0.025 0.000301
0.0004 0.0252 0.000150
0.0004 0.0254 0.000217
0.0004 0.0256 0.000167
0.0004 0.0258 0.000217
0.0004 0.026 0.000768
0.0004 0.0262 0.000985
0.0004 0.0264 0.000501
0.0004 0.0266 0.000184
0.0004 0.0268 0.000117
0.0004 0.027 0.000150
0.0004 0.0272 0.000418
0.0004 0.0274 0.000184
0.0004 0.0276 0.000351
0.0004 0.0278 0.000317
0.0004 0.028 0.000217
0.0004 0.0282 0.000418
0.0004 0.0284 0.000418
0.0004 0.0286 0.000501
0.0004 0.0288 0.000484
0.0004 0.029 0.000217
0.0004 0.0292 0.000551
0.0004 0.0294 0.000752
0.0004 0.0296 0.000434
0.0004 0.0298 0.000601
0.0004 0.03 0.000401
0.0004 0.0302 0.000418
0.0004 0.0304 0.000952
0.0004 0.0306 0.000384
0.0004 0.0308 0.000200
0.0004 0.031 0.000217
0.0004 0.0312 0.000234
0.0004 0.0314 0.000150
0.0004 0.0316 0.000418
0.0004 0.0318 0.000251
0.0004 0.032 0.000217
0.0004 0.0322 0.000200
0.0004 0.0324 0.000200
0.0004 0.0326 0.000351
0.0004 0.0328 0.000401
0.0004 0.033 0.000985
0.0004 0.0332 0.000635
0.0004 0.0334 0.000868
0.0004 0.0336 0.000401
0.0004 0.0338 0.000601
0.0004 0.034 0.000518
0.0004 0.0342 0.000367
0.0004 0.0344 0.000919
0.0004 0.0346 0.000685
0.0004 0.0348 0.000752
0.0004 0.035 0.000317
0.0004 0.0352 0.000334
0.0004 0.0354 0.001570
0.0004 0.0356 0.000367
0.0004 0.0358 0.000184
0.0004 0.036 0.000134
0.0004 0.0362 0.000184
0.0004 0.0364 0.000167
0.0004 0.0366 0.000184
0.0004 0.0368 0.000117
0.0004 0.037 0.000067
0.0004 0.0372 0.000084
0.0004 0.0374 0.000167
0.0004 0.0376 0.000017
0.0004 0.0378 0.000134
0.0004 0.038 0.000150
0.0004 0.0382 0.000067
0.0004 0.0384 0.000150
0.0004 0.0386 0.000685
0.0004 0.0388 0.000150
0.0004 0.039 0.000050
0.0004 0.0392 0.000150
0.0004 0.0394 0.000134
0.0004 0.0396 0.000150
0.0004 0.0398 0.000100
0.0004 0.04 0.000084
0.0004 0.0402 0.000067
0.0004 0.0404 0.000050
0.0004 0.0406 0.000050
0.0004 0.0408 0.000084
0.0004 0.041 0.000050
0.0004 0.0412 0.000100
0.0004 0.0414 0.000033
0.0004 0.0416 0.000050
0.0004 0.0418 0.000217
0.0004 0.042 0.000351
0.0004 0.0422 0.000267
0.0004 0.0424 0.000100
0.0004 0.0426 0.000167
0.0004 0.0428 0.000418
0.0004 0.043 0.000167
0.0004 0.0432 0.000100
0.0004 0.0434 0.000167
0.0004 0.0436 0.000184
0.0004 0.0438 0.000418
0.0004 0.044 0.000167
0.0004 0.0442 0.000117
0.0004 0.0444 0.000084
0.0004 0.0446 0.000184
0.0004 0.0448 0.000150
0.0004 0.045 0.000434
0.0004 0.0452 0.000468
0.0004 0.0454 0.000334
0.0004 0.0456 0.000134
0.0004 0.0458 0.000601
0.0004 0.046 0.000134
0.0004 0.0462 0.000601
0.0004 0.0464 0.000167
0.0004 0.0466 0.000150
0.0004 0.0468 0.000134
0.0004 0.047 0.000134
0.0004 0.0472 0.000284
0.0004 0.0474 0.000618
0.0004 0.0476 0.000317
0.0004 0.0478 0.000234
0.0004 0.048 0.000351
0.0004 0.0482 0.000885
0.0004 0.0484 0.000184
0.0004 0.0486 0.001102
0.0004 0.0488 0.000434
0.0004 0.049 0.000768
0.0004 0.0492 0.000234
0.0004 0.0494 0.000334
0.0004 0.0496 0.000384
0.0004 0.0498 0.000184
0.0004 0.05 0.000251
0.0004 0.0502 0.000551
0.0004 0.0504 0.000551
0.0004 0.0506 0.000284
0.0004 0.0508 0.000134
0.0004 0.051 0.000033
0.0004 0.0512 0.000067
0.0004 0.0514 0.000084
0.0004 0.0516 0.000117
0.0004 0.0518 0.000100
0.0004 0.052 0.000150
0.0004 0.0522 0.000251
0.0004 0.0524 0.000100
0.0004 0.0526 0.000200
0.0004 0.0528 0.000200
0.0004 0.053 0.000718
0.0004 0.0532 0.000134
0.0004 0.0534 0.000167
0.0004 0.0536 0.000117
0.0004 0.0538 0.000301
0.0004 0.054 0.000167
0.0004 0.0542 0.000468
0.0004 0.0544 0.000084
0.0004 0.0546 0.000067
0.0004 0.0548 0.000117
0.0004 0.055 0.000267
0.0004 0.0552 0.000401
0.0004 0.0554 0.000217
0.0004 0.0556 0.000217
0.0004 0.0558 0.000217
0.0004 0.056 0.000501
0.0004 0.0562 0.000100
0.0004 0.0564 0.000251
0.0004 0.0566 0.000184
0.0004 0.0568 0.000134
0.0004 0.057 0.000167
0.0004 0.0572 0.000184
0.0004 0.0574 0.000167
0.0004 0.0576 0.000100
0.0004 0.0578 0.000167
0.0004 0.058 0.000134
0.0004 0.0582 0.000050
0.0004 0.0584 0.000134
0.0004 0.0586 0.000117
0.0004 0.0588 0.000167
0.0004 0.059 0.000200
0.0004 0.0592 0.000184
0.0004 0.0594 0.000150
0.0004 0.0596 0.000100
0.0004 0.0598 0.000167
0.0004 0.06 0.000150
0.0004 0.0602 0.000150
0.0004 0.0604 0.000234
0.0004 0.0606 0.000167
0.0004 0.0608 0.000150
0.0004 0.061 0.000100
0.0004 0.0612 0.000184
0.0004 0.0614 0.000067
0.0004 0.0616 0.000100
0.0004 0.0618 0.000100
0.0004 0.062 0.000100
0.0004 0.0622 0.000100
0.0004 0.0624 0.000050
0.0004 0.0626 0.000167
0.0004 0.0628 0.000200
0.0004 0.063 0.000334
0.0004 0.0632 0.000317
0.0004 0.0634 0.000184
0.0004 0.0636 0.000100
0.0004 0.0638 0.000050
0.0004 0.064 0.000184
0.0004 0.0642 0.000100
0.0004 0.0644 0.000251
0.0004 0.0646 0.000184
0.0004 0.0648 0.000418
0.0004 0.065 0.000234
0.0004 0.0652 0.000167
0.0004 0.0654 0.000150
0.0004 0.0656 0.000301
0.0004 0.0658 0.000167
0.0004 0.066 0.000050
0.0004 0.0662 0.000067
0.0004 0.0664 0.000050
0.0004 0.0666 0.000134
0.0004 0.0668 0.000317
0.0004 0.067 0.000752
0.0004 0.0672 0.000134
0.0004 0.0674 0.000100
0.0004 0.0676 0.000134
0.0004 0.0678 0.000267
0.0004 0.068 0.000150
0.0004 0.0682 0.000184
0.0004 0.0684 0.000117
0.0004 0.0686 0.000100
0.0004 0.0688 0.000167
0.0004 0.069 0.000317
0.0004 0.0692 0.000134
0.0004 0.0694 0.000267
0.0004 0.0696 0.000501
0.0004 0.0698 0.000785
0.0004 0.07 0.000184
0.0004 0.0702 0.000150
0.0004 0.0704 0.000200
0.0004 0.0706 0.000668
0.0004 0.0708 0.000267
0.0004 0.071 0.000117
0.0004 0.0712 0.000150
0.0004 0.0714 0.000100
0.0004 0.0716 0.000134
0.0004 0.0718 0.000267
0.0004 0.072 0.000150
0.0004 0.0722 0.000434
0.0004 0.0724 0.000701
0.0004 0.0726 0.000117
0.0004 0.0728 0.000117
0.0004 0.073 0.000167
0.0004 0.0732 0.000134
0.0004 0.0734 0.000050
0.0004 0.0736 0.000084
0.0004 0.0738 0.000084
0.0004 0.074 0.000200
0.0004 0.0742 0.000200
0.0004 0.0744 0.000518
0.0004 0.0746 0.000301
0.0004 0.0748 0.000067
0.0004 0.075 0.000167
0.0004 0.0752 0.000117
0.0004 0.0754 0.000184
0.0004 0.0756 0.000117
0.0004 0.0758 0.000501
0.0004 0.076 0.000434
0.0004 0.0762 0.000134
0.0004 0.0764 0.000150
0.0004 0.0766 0.000100
0.0004 0.0768 0.000251
0.0004 0.077 0.000184
0.0004 0.0772 0.000134
0.0004 0.0774 0.000184
0.0004 0.0776 0.000284
0.0004 0.0778 0.000367
0.0004 0.078 0.000802
0.0004 0.0782 0.000301
0.0004 0.0784 0.000518
0.0004 0.0786 0.000418
0.0004 0.0788 0.000284
0.0004 0.079 0.000150
0.0004 0.0792 0.000351
0.0004 0.0794 0.000150
0.0004 0.0796 0.000150
0.0004 0.0798 0.000184
0.0004 0.08 0.000117
0.0004 0.0802 0.000234
0.0004 0.0804 0.000200
0.0004 0.0806 0.000334
0.0004 0.0808 0.000301
0.0004 0.081 0.000184
0.0004 0.0812 0.000167
0.0004 0.0814 0.000301
0.0004 0.0816 0.000200
0.0004 0.0818 0.000184
0.0004 0.082 0.000200
0.0004 0.0822 0.000200
0.0004 0.0824 0.000334
0.0004 0.0826 0.000418
0.0004 0.0828 0.000200
0.0004 0.083 0.000367
0.0004 0.0832 0.000384
0.0004 0.0834 0.000685
0.0004 0.0836 0.000401
0.0004 0.0838 0.002104
0.0004 0.084 0.000401
0.0004 0.0842 0.000969
0.0004 0.0844 0.000651
0.0004 0.0846 0.000200
0.0004 0.0848 0.000367
0.0004 0.085 0.001219
0.0004 0.0852 0.000234
0.0004 0.0854 0.000100
0.0004 0.0856 0.000217
0.0004 0.0858 0.000184
0.0004 0.086 0.000701
0.0004 0.0862 0.000384
0.0004 0.0864 0.000234
0.0004 0.0866 0.000167
0.0004 0.0868 0.000084
0.0004 0.087 0.000150
0.0004 0.0872 0.000067
0.0004 0.0874 0.000084
0.0004 0.0876 0.000067
0.0004 0.0878 0.000017
0.0004 0.088 0.000084
0.0004 0.0882 0.000084
0.0004 0.0884 0.000100
0.0004 0.0886 0.000134
0.0004 0.0888 0.000067
0.0004 0.089 0.000033
0.0004 0.0892 0.000084
0.0004 0.0894 0.000067
0.0004 0.0896 0.000084
0.0004 0.0898 0.000167
0.0004 0.09 0.000167
0.0004 0.0902 0.001403
0.0004 0.0904 0.000284
0.0004 0.0906 0.000117
0.0004 0.0908 0.000050
0.0004 0.091 0.000134
0.0004 0.0912 0.000200
0.0004 0.0914 0.000184
0.0004 0.0916 0.000134
0.0004 0.0918 0.000100
0.0004 0.092 0.000067
0.0004 0.0922 0.000033
0.0004 0.0924 0.000033
0.0004 0.0926 0.000100
0.0004 0.0928 0.000084
0.0004 0.093 0.000117
0.0004 0.0932 0.000100
0.0004 0.0934 0.000735
0.0004 0.0936 0.000251
0.0004 0.0938 0.000217
0.0004 0.094 0.000284
0.0004 0.0942 0.000635
0.0004 0.0944 0.000150
0.0004 0.0946 0.000167
0.0004 0.0948 0.000234
0.0004 0.095 0.000551
0.0004 0.0952 0.000334
0.0004 0.0954 0.000167
0.0004 0.0956 0.000234
0.0004 0.0958 0.000651
0.0004 0.096 0.000351
0.0004 0.0962 0.000234
0.0004 0.0964 0.000351
0.0004 0.0966 0.000534
0.0004 0.0968 0.000351
0.0004 0.097 0.000117
0.0004 0.0972 0.000100
0.0004 0.0974 0.000251
0.0004 0.0976 0.000100
0.0004 0.0978 0.000100
0.0004 0.098 0.000200
0.0004 0.0982 0.000167
0.0004 0.0984 0.000067
0.0004 0.0986 0.000234
0.0004 0.0988 0.000351
0.0004 0.099 0.000184
0.0004 0.0992 0.000117
0.0004 0.0994 0.000050
0.0004 0.0996 0.000050
0.0004 0.0998 0.000117
0.0006 0 0.036089
0.0006 0.0002 0.075150
0.0006 0.0004 0.328674
0.0006 0.0006 0.000000
0.0006 0.0008 0.329676
0.0006 0.001 0.083367
0.0006 0.0012 0.032482
0.0006 0.0014 0.017869
0.0006 0.0016 0.012592
0.0006 0.0018 0.013878
0.0006 0.002 0.006430
0.0006 0.0022 0.005595
0.0006 0.0024 0.003524
0.0006 0.0026 0.003791
0.0006 0.0028 0.003173
0.0006 0.003 0.002021
0.0006 0.0032 0.003507
0.0006 0.0034 0.003557
0.0006 0.0036 0.001954
0.0006 0.0038 0.001820
0.0006 0.004 0.001587
0.0006 0.0042 0.002204
0.0006 0.0044 0.001787
0.0006 0.0046 0.001236
0.0006 0.0048 0.001570
0.0006 0.005 0.001186
0.0006 0.0052 0.001253
0.0006 0.0054 0.001286
0.0006 0.0056 0.001236
0.0006 0.0058 0.000384
0.0006 0.006 0.000735
0.0006 0.0062 0.000935
0.0006 0.0064 0.000902
0.0006 0.0066 0.000985
0.0006 0.0068 0.000484
0.0006 0.007 0.001520
0.0006 0.0072 0.000952
0.0006 0.0074 0.000351
0.0006 0.0076 0.000234
0.0006 0.0078 0.000184
0.0006 0.008 0.000418
0.0006 0.0082 0.000434
0.0006 0.0084 0.000534
0.0006 0.0086 0.000518
0.0006 0.0088 0.001253
0.0006 0.009 0.000785
0.0006 0.0092 0.000534
0.0006 0.0094 0.000768
0.0006 0.0096 0.000601
0.0006 0.0098 0.000985
0.0006 0.01 0.000835
0.0006 0.0102 0.000568
0.0006 0.0104 0.000401
0.0006 0.0106 0.000367
0.0006 0.0108 0.001019
0.0006 0.011 0.000568
0.0006 0.0112 0.000267
0.0006 0.0114 0.000534
0.0006 0.0116 0.000484
0.0006 0.0118 0.000568
0.0006 0.012 0.000334
0.0006 0.0122 0.000351
0.0006 0.0124 0.000334
0.0006 0.0126 0.000317
0.0006 0.0128 0.000468
0.0006 0.013 0.000618
0.0006 0.0132 0.001369
0.0006 0.0134 0.001436
0.0006 0.0136 0.000651
0.0006 0.0138 0.000601
0.0006 0.014 0.000818
0.0006 0.0142 0.000501
0.0006 0.0144 0.000267
0.0006 0.0146 0.000384
0.0006 0.0148 0.000418
0.0006 0.015 0.000234
0.0006 0.0152 0.001386
0.0006 0.0154 0.000768
0.0006 0.0156 0.000418
0.0006 0.0158 0.000835
0.0006 0.016 0.000451
0.0006 0.0162 0.000117
0.0006 0.0164 0.000317
0.0006 0.0166 0.001269
0.0006 0.0168 0.000518
0.0006 0.017 0.000217
0.0006 0.0172 0.000317
0.0006 0.0174 0.000301
0.0006 0.0176 0.000117
0.0006 0.0178 0.000134
0.0006 0.018 0.000167
0.0006 0.0182 0.000234
0.0006 0.0184 0.000267
0.0006 0.0186 0.000835
0.0006 0.0188 0.000317
0.0006 0.019 0.000084
0.0006 0.0192 0.000184
0.0006 0.0194 0.000150
0.0006 0.0196 0.000451
0.0006 0.0198 0.000384
0.0006 0.02 0.000284
0.0006 0.0202 0.000301
0.0006 0.0204 0.000434
0.0006 0.0206 0.000451
0.0006 0.0208 0.000251
0.0006 0.021 0.000251
0.0006 0.0212 0.000251
0.0006 0.0214 0.000117
0.0006 0.0216 0.000234
0.0006 0.0218 0.000401
0.0006 0.022 0.000868
0.0006 0.0222 0.000117
0.0006 0.0224 0.000150
0.0006 0.0226 0.000217
0.0006 0.0228 0.000184
0.0006 0.023 0.000351
0.0006 0.0232 0.001236
0.0006 0.0234 0.000267
0.0006 0.0236 0.000184
0.0006 0.0238 0.000200
0.0006 0.024 0.000768
0.0006 0.0242 0.001353
0.0006 0.0244 0.000267
0.0006 0.0246 0.000284
0.0006 0.0248 0.000134
0.0006 0.025 0.000167
0.0006 0.0252 0.000184
0.0006 0.0254 0.000585
0.0006 0.0256 0.000150
0.0006 0.0258 0.000284
0.0006 0.026 0.000234
0.0006 0.0262 0.000251
0.0006 0.0264 0.000301
0.0006 0.0266 0.000384
0.0006 0.0268 0.000167
0.0006 0.027 0.000167
0.0006 0.0272 0.000351
0.0006 0.0274 0.000234
0.0006 0.0276 0.000752
0.0006 0.0278 0.000284
0.0006 0.028 0.000301
0.0006 0.0282 0.001186
0.0006 0.0284 0.000251
0.0006 0.0286 0.000217
0.0006 0.0288 0.000785
0.0006 0.029 0.000534
0.0006 0.0292 0.000217
0.0006 0.0294 0.000384
0.0006 0.0296 0.000418
0.0006 0.0298 0.000100
0.0006 0.03 0.000200
0.0006 0.0302 0.000334
0.0006 0.0304 0.000351
0.0006 0.0306 0.000117
0.0006 0.0308 0.000267
0.0006 0.031 0.000434
0.0006 0.0312 0.000150
0.0006 0.0314 0.000150
0.0006 0.0316 0.001086
0.0006 0.0318 0.000251
0.0006 0.032 0.000150
0.0006 0.0322 0.000251
0.0006 0.0324 0.000134
0.0006 0.0326 0.000568
0.0006 0.0328 0.000434
0.0006 0.033 0.001019
0.0006 0.0332 0.001403
0.0006 0.0334 0.001002
0.0006 0.0336 0.000317
0.0006 0.0338 0.000234
0.0006 0.034 0.000484
0.0006 0.0342 0.000418
0.0006 0.0344 0.000701
0.0006 0.0346 0.000200
0.0006 0.0348 0.000468
0.0006 0.035 0.000251
0.0006 0.0352 0.000217
0.0006 0.0354 0.000184
0.0006 0.0356 0.000167
0.0006 0.0358 0.000184
0.0006 0.036 0.000067
0.0006 0.0362 0.000100
0.0006 0.0364 0.000735
0.0006 0.0366 0.000167
0.0006 0.0368 0.000067
0.0006 0.037 0.000134
0.0006 0.0372 0.000067
0.0006 0.0374 0.000134
0.0006 0.0376 0.000033
0.0006 0.0378 0.000067
0.0006 0.038 0.000117
0.0006 0.0382 0.000150
0.0006 0.0384 0.000067
0.0006 0.0386 0.000267
0.0006 0.0388 0.000000
0.0006 0.039 0.000033
0.0006 0.0392 0.000084
0.0006 0.0394 0.000150
0.0006 0.0396 0.000050
0.0006 0.0398 0.000134
0.0006 0.04 0.000050
0.0006 0.0402 0.000000
0.0006 0.0404 0.000017
0.0006 0.0406 0.000117
0.0006 0.0408 0.000635
0.0006 0.041 0.000134
0.0006 0.0412 0.000033
0.0006 0.0414 0.000067
0.0006 0.0416 0.000067
0.0006 0.0418 0.000150
0.0006 0.042 0.000167
0.0006 0.0422 0.000117
0.0006 0.0424 0.000150
0.0006 0.0426 0.000134
0.0006 0.0428 0.000084
0.0006 0.043 0.000067
0.0006 0.0432 0.000084
0.0006 0.0434 0.000134
0.0006 0.0436 0.000134
0.0006 0.0438 0.000134
0.0006 0.044 0.000134
0.0006 0.0442 0.000184
0.0006 0.0444 0.000050
0.0006 0.0446 0.000167
0.0006 0.0448 0.000084
0.0006 0.045 0.000100
0.0006 0.0452 0.000418
0.0006 0.0454 0.000217
0.0006 0.0456 0.000217
0.0006 0.0458 0.000351
0.0006 0.046 0.000234
0.0006 0.0462 0.000651
0.0006 0.0464 0.000100
0.0006 0.0466 0.000134
0.0006 0.0468 0.000167
0.0006 0.047 0.000150
0.0006 0.0472 0.000134
0.0006 0.0474 0.000351
0.0006 0.0476 0.000868
0.0006 0.0478 0.000334
0.0006 0.048 0.000468
0.0006 0.0482 0.000334
0.0006 0.0484 0.000217
0.0006 0.0486 0.000267
0.0006 0.0488 0.000067
0.0006 0.049 0.000418
0.0006 0.0492 0.000167
0.0006 0.0494 0.000735
0.0006 0.0496 0.000868
0.0006 0.0498 0.000200
0.0006 0.05 0.000134
0.0006 0.0502 0.000301
0.0006 0.0504 0.000969
0.0006 0.0506 0.000367
0.0006 0.0508 0.000251
0.0006 0.051 0.000100
0.0006 0.0512 0.000117
0.0006 0.0514 0.000084
0.0006 0.0516 0.000100
0.0006 0.0518 0.000084
0.0006 0.052 0.000134
0.0006 0.0522 0.000267
0.0006 0.0524 0.000802
0.0006 0.0526 0.000251
0.0006 0.0528 0.000150
0.0006 0.053 0.000200
0.0006 0.0532 0.000200
0.0006 0.0534 0.000184
0.0006 0.0536 0.000134
0.0006 0.0538 0.000117
0.0006 0.054 0.000100
0.0006 0.0542 0.000100
0.0006 0.0544 0.000084
0.0006 0.0546 0.000117
0.0006 0.0548 0.000150
0.0006 0.055 0.000100
0.0006 0.0552 0.000217
0.0006 0.0554 0.000334
0.0006 0.0556 0.000852
0.0006 0.0558 0.000601
0.0006 0.056 0.000334
0.0006 0.0562 0.000234
0.0006 0.0564 0.000885
0.0006 0.0566 0.000251
0.0006 0.0568 0.000150
0.0006 0.057 0.000217
0.0006 0.0572 0.000134
0.0006 0.0574 0.000668
0.0006 0.0576 0.000134
0.0006 0.0578 0.000150
0.0006 0.058 0.000150
0.0006 0.0582 0.000050
0.0006 0.0584 0.000084
0.0006 0.0586 0.000100
0.0006 0.0588 0.000017
0.0006 0.059 0.000117
0.0006 0.0592 0.000033
0.0006 0.0594 0.000000
0.0006 0.0596 0.000033
0.0006 0.0598 0.000067
0.0006 0.06 0.000117
0.0006 0.0602 0.000267
0.0006 0.0604 0.000635
0.0006 0.0606 0.000718
0.0006 0.0608 0.000284
0.0006 0.061 0.000150
0.0006 0.0612 0.000134
0.0006 0.0614 0.000134
0.0006 0.0616 0.000150
0.0006 0.0618 0.000084
0.0006 0.062 0.000251
0.0006 0.0622 0.000718
0.0006 0.0624 0.000167
0.0006 0.0626 0.000100
0.0006 0.0628 0.000184
0.0006 0.063 0.000284
0.0006 0.0632 0.000418
0.0006 0.0634 0.000251
0.0006 0.0636 0.000167
0.0006 0.0638 0.000084
0.0006 0.064 0.000184
0.0006 0.0642 0.000117
0.0006 0.0644 0.000251
0.0006 0.0646 0.000150
0.0006 0.0648 0.000167
0.0006 0.065 0.000167
0.0006 0.0652 0.000150
0.0006 0.0654 0.000284
0.0006 0.0656 0.000635
0.0006 0.0658 0.000050
0.0006 0.066 0.000100
0.0006 0.0662 0.000084
0.0006 0.0664 0.000117
0.0006 0.0666 0.000084
0.0006 0.0668 0.000167
0.0006 0.067 0.000134
0.0006 0.0672 0.000033
0.0006 0.0674 0.000084
0.0006 0.0676 0.000184
0.0006 0.0678 0.000601
0.0006 0.068 0.000284
0.0006 0.0682 0.000084
0.0006 0.0684 0.000200
0.0006 0.0686 0.000184
0.0006 0.0688 0.000167
0.0006 0.069 0.000100
0.0006 0.0692 0.000117
0.0006 0.0694 0.000317
0.0006 0.0696 0.000534
0.0006 0.0698 0.000217
0.0006 0.07 0.000033
0.0006 0.0702 0.000117
0.0006 0.0704 0.000200
0.0006 0.0706 0.000601
0.0006 0.0708 0.000301
0.0006 0.071 0.000100
0.0006 0.0712 0.000200
0.0006 0.0714 0.000100
0.0006 0.0716 0.000134
0.0006 0.0718 0.000200
0.0006 0.072 0.000518
0.0006 0.0722 0.000785
0.0006 0.0724 0.000200
0.0006 0.0726 0.000234
0.0006 0.0728 0.000234
0.0006 0.073 0.000117
0.0006 0.0732 0.000184
0.0006 0.0734 0.000117
0.0006 0.0736 0.000100
0.0006 0.0738 0.000167
0.0006 0.074 0.000367
0.0006 0.0742 0.000084
0.0006 0.0744 0.000468
0.0006 0.0746 0.000134
0.0006 0.0748 0.000167
0.0006 0.075 0.000100
0.0006 0.0752 0.000150
0.0006 0.0754 0.000050
0.0006 0.0756 0.000084
0.0006 0.0758 0.000234
0.0006 0.076 0.000117
0.0006 0.0762 0.000150
0.0006 0.0764 0.000134
0.0006 0.0766 0.000418
0.0006 0.0768 0.000969
0.0006 0.077 0.000284
0.0006 0.0772 0.000367
0.0006 0.0774 0.000234
0.0006 0.0776 0.000267
0.0006 0.0778 0.000418
0.0006 0.078 0.000952
0.0006 0.0782 0.000367
0.0006 0.0784 0.000284
0.0006 0.0786 0.000301
0.0006 0.0788 0.000284
0.0006 0.079 0.000150
0.0006 0.0792 0.000301
0.0006 0.0794 0.000200
0.0006 0.0796 0.000100
0.0006 0.0798 0.000217
0.0006 0.08 0.000134
0.0006 0.0802 0.000200
0.0006 0.0804 0.000184
0.0006 0.0806 0.000434
0.0006 0.0808 0.000367
0.0006 0.081 0.000735
0.0006 0.0812 0.000301
0.0006 0.0814 0.000284
0.0006 0.0816 0.000701
0.0006 0.0818 0.000167
0.0006 0.082 0.000301
0.0006 0.0822 0.000317
0.0006 0.0824 0.000184
0.0006 0.0826 0.000234
0.0006 0.0828 0.000284
0.0006 0.083 0.000718
0.0006 0.0832 0.000601
0.0006 0.0834 0.000718
0.0006 0.0836 0.000334
0.0006 0.0838 0.000401
0.0006 0.084 0.000251
0.0006 0.0842 0.000367
0.0006 0.0844 0.000334
0.0006 0.0846 0.000484
0.0006 0.0848 0.000367
0.0006 0.085 0.000367
0.0006 0.0852 0.000217
0.0006 0.0854 0.000200
0.0006 0.0856 0.000184
0.0006 0.0858 0.000234
0.0006 0.086 0.000251
0.0006 0.0862 0.000534
0.0006 0.0864 0.001035
0.0006 0.0866 0.000301
0.0006 0.0868 0.000251
0.0006 0.087 0.000150
0.0006 0.0872 0.000167
0.0006 0.0874 0.000167
0.0006 0.0876 0.000067
0.0006 0.0878 0.000134
0.0006 0.088 0.000067
0.0006 0.0882 0.000100
0.0006 0.0884 0.000067
0.0006 0.0886 0.000067
0.0006 0.0888 0.000067
0.0006 0.089 0.000084
0.0006 0.0892 0.000050
0.0006 0.0894 0.000017
0.0006 0.0896 0.000067
0.0006 0.0898 0.000117
0.0006 0.09 0.000084
0.0006 0.0902 0.000284
0.0006 0.0904 0.000084
0.0006 0.0906 0.000134
0.0006 0.0908 0.000184
0.0006 0.091 0.000134
0.0006 0.0912 0.000067
0.0006 0.0914 0.000067
0.0006 0.0916 0.000067
0.0006 0.0918 0.000117
0.0006 0.092 0.000050
0.0006 0.0922 0.000033
0.0006 0.0924 0.000100
0.0006 0.0926 0.000084
0.0006 0.0928 0.000100
0.0006 0.093 0.000134
0.0006 0.0932 0.000217
0.0006 0.0934 0.000367
0.0006 0.0936 0.000434
0.0006 0.0938 0.000701
0.0006 0.094 0.000334
0.0006 0.0942 0.001186
0.0006 0.0944 0.000334
0.0006 0.0946 0.000200
0.0006 0.0948 0.000785
0.0006 0.095 0.000234
0.0006 0.0952 0.000084
0.0006 0.0954 0.000084
0.0006 0.0956 0.000401
0.0006 0.0958 0.000334
0.0006 0.096 0.000284
0.0006 0.0962 0.000067
0.0006 0.0964 0.000150
0.0006 0.0966 0.000334
0.0006 0.0968 0.000117
0.0006 0.097 0.000084
0.0006 0.0972 0.000134
0.0006 0.0974 0.000117
0.0006 0.0976 0.000067
0.0006 0.0978 0.000251
0.0006 0.098 0.000084
0.0006 0.0982 0.000100
0.0006 0.0984 0.000200
0.0006 0.0986 0.000601
0.0006 0.0988 0.000117
0.0006 0.099 0.000100
0.0006 0.0992 0.000067
0.0006 0.0994 0.000067
0.0006 0.0996 0.000067
0.0006 0.0998 0.000050
0.0008 0 0.022295
0.0008 0.0002 0.033517
0.0008 0.0004 0.072629
0.0008 0.0006 0.329676
0.0008 0.0008 0.000000
0.0008 0.001 0.334653
0.0008 0.0012 0.070307
0.0008 0.0014 0.029008
0.0008 0.0016 0.017936
0.0008 0.0018 0.013744
0.0008 0.002 0.007398
0.0008 0.0022 0.006296
0.0008 0.0024 0.005611
0.0008 0.0026 0.004192
0.0008 0.0028 0.003340
0.0008 0.003 0.003123
0.0008 0.0032 0.002522
0.0008 0.0034 0.004259
0.0008 0.0036 0.002171
0.0008 0.0038 0.001971
0.0008 0.004 0.001520
0.0008 0.0042 0.001052
0.0008 0.0044 0.001269
0.0008 0.0046 0.001369
0.0008 0.0048 0.001369
0.0008 0.005 0.001486
0.0008 0.0052 0.001186
0.0008 0.0054 0.000568
0.0008 0.0056 0.001169
0.0008 0.0058 0.000935
0.0008 0.006 0.000885
0.0008 0.0062 0.000802
0.0008 0.0064 0.000401
0.0008 0.0066 0.001102
0.0008 0.0068 0.001052
0.0008 0.007 0.001069
0.0008 0.0072 0.000852
0.0008 0.0074 0.000384
0.0008 0.0076 0.000418
0.0008 0.0078 0.001386
0.0008 0.008 0.000468
0.0008 0.0082 0.000902
0.0008 0.0084 0.001286
0.0008 0.0086 0.001436
0.0008 0.0088 0.001253
0.0008 0.009 0.000534
0.0008 0.0092 0.000585
0.0008 0.0094 0.000835
0.0008 0.0096 0.000919
0.0008 0.0098 0.000952
0.0008 0.01 0.000952
0.0008 0.0102 0.000401
0.0008 0.0104 0.001202
0.0008 0.0106 0.000518
0.0008 0.0108 0.000418
0.0008 0.011 0.000317
0.0008 0.0112 0.000718
0.0008 0.0114 0.001386
0.0008 0.0116 0.000685
0.0008 0.0118 0.000468
0.0008 0.012 0.001754
0.0008 0.0122 0.000868
0.0008 0.0124 0.000752
0.0008 0.0126 0.000451
0.0008 0.0128 0.000568
0.0008 0.013 0.000768
0.0008 0.0132 0.000618
0.0008 0.0134 0.000551
0.0008 0.0136 0.000768
0.0008 0.0138 0.000852
0.0008 0.014 0.000585
0.0008 0.0142 0.000451
0.0008 0.0144 0.000167
0.0008 0.0146 0.000518
0.0008 0.0148 0.000301
0.0008 0.015 0.000200
0.0008 0.0152 0.000401
0.0008 0.0154 0.000718
0.0008 0.0156 0.000668
0.0008 0.0158 0.000969
0.0008 0.016 0.001219
0.0008 0.0162 0.000234
0.0008 0.0164 0.000635
0.0008 0.0166 0.000701
0.0008 0.0168 0.000317
0.0008 0.017 0.000885
0.0008 0.0172 0.000434
0.0008 0.0174 0.000200
0.0008 0.0176 0.000184
0.0008 0.0178 0.000150
0.0008 0.018 0.000150
0.0008 0.0182 0.000451
0.0008 0.0184 0.000568
0.0008 0.0186 0.000384
0.0008 0.0188 0.000468
0.0008 0.019 0.000234
0.0008 0.0192 0.000150
0.0008 0.0194 0.000217
0.0008 0.0196 0.000835
0.0008 0.0198 0.000969
0.0008 0.02 0.000468
0.0008 0.0202 0.000501
0.0008 0.0204 0.000217
0.0008 0.0206 0.000234
0.0008 0.0208 0.000418
0.0008 0.021 0.000384
0.0008 0.0212 0.000184
0.0008 0.0214 0.000217
0.0008 0.0216 0.000484
0.0008 0.0218 0.000451
0.0008 0.022 0.000501
0.0008 0.0222 0.000167
0.0008 0.0224 0.000100
0.0008 0.0226 0.000217
0.0008 0.0228 0.000167
0.0008 0.023 0.000434
0.0008 0.0232 0.000952
0.0008 0.0234 0.000718
0.0008 0.0236 0.000134
0.0008 0.0238 0.000234
0.0008 0.024 0.000534
0.0008 0.0242 0.001136
0.0008 0.0244 0.000418
0.0008 0.0246 0.000601
0.0008 0.0248 0.000451
0.0008 0.025 0.000434
0.0008 0.0252 0.000184
0.0008 0.0254 0.000134
0.0008 0.0256 0.000234
0.0008 0.0258 0.000919
0.0008 0.026 0.000184
0.0008 0.0262 0.000150
0.0008 0.0264 0.000752
0.0008 0.0266 0.000785
0.0008 0.0268 0.000251
0.0008 0.027 0.000301
0.0008 0.0272 0.000752
0.0008 0.0274 0.000802
0.0008 0.0276 0.000985
0.0008 0.0278 0.000451
0.0008 0.028 0.000568
0.0008 0.0282 0.000134
0.0008 0.0284 0.000234
0.0008 0.0286 0.000351
0.0008 0.0288 0.000351
0.0008 0.029 0.000885
0.0008 0.0292 0.000351
0.0008 0.0294 0.000234
0.0008 0.0296 0.000701
0.0008 0.0298 0.000618
0.0008 0.03 0.000367
0.0008 0.0302 0.000484
0.0008 0.0304 0.000551
0.0008 0.0306 0.000384
0.0008 0.0308 0.000267
0.0008 0.031 0.000167
0.0008 0.0312 0.000184
0.0008 0.0314 0.000334
0.0008 0.0316 0.000284
0.0008 0.0318 0.000568
0.0008 0.032 0.000317
0.0008 0.0322 0.000184
0.0008 0.0324 0.000301
0.0008 0.0326 0.000568
0.0008 0.0328 0.000267
0.0008 0.033 0.000451
0.0008 0.0332 0.001086
0.0008 0.0334 0.000367
0.0008 0.0336 0.000217
0.0008 0.0338 0.000468
0.0008 0.034 0.000668
0.0008 0.0342 0.000735
0.0008 0.0344 0.000468
0.0008 0.0346 0.000317
0.0008 0.0348 0.000484
0.0008 0.035 0.000418
0.0008 0.0352 0.000234
0.0008 0.0354 0.000134
0.0008 0.0356 0.000067
0.0008 0.0358 0.000184
0.0008 0.036 0.000050
0.0008 0.0362 0.000134
0.0008 0.0364 0.000200
0.0008 0.0366 0.000067
0.0008 0.0368 0.000184
0.0008 0.037 0.000134
0.0008 0.0372 0.000117
0.0008 0.0374 0.000217
0.0008 0.0376 0.000251
0.0008 0.0378 0.000351
0.0008 0.038 0.000251
0.0008 0.0382 0.000284
0.0008 0.0384 0.000050
0.0008 0.0386 0.000134
0.0008 0.0388 0.000134
0.0008 0.039 0.000067
0.0008 0.0392 0.000100
0.0008 0.0394 0.000200
0.0008 0.0396 0.000067
0.0008 0.0398 0.000084
0.0008 0.04 0.000067
0.0008 0.0402 0.000050
0.0008 0.0404 0.000017
0.0008 0.0406 0.000117
0.0008 0.0408 0.000217
0.0008 0.041 0.000084
0.0008 0.0412 0.000150
0.0008 0.0414 0.000067
0.0008 0.0416 0.000150
0.0008 0.0418 0.000067
0.0008 0.042 0.000084
0.0008 0.0422 0.000167
0.0008 0.0424 0.000401
0.0008 0.0426 0.000167
0.0008 0.0428 0.000117
0.0008 0.043 0.000033
0.0008 0.0432 0.000067
0.0008 0.0434 0.000167
0.0008 0.0436 0.000184
0.0008 0.0438 0.000100
0.0008 0.044 0.000418
0.0008 0.0442 0.000234
0.0008 0.0444 0.000134
0.0008 0.0446 0.000117
0.0008 0.0448 0.000167
0.0008 0.045 0.000184
0.0008 0.0452 0.000468
0.0008 0.0454 0.000317
0.0008 0.0456 0.000234
0.0008 0.0458 0.000718
0.0008 0.046 0.000351
0.0008 0.0462 0.000167
0.0008 0.0464 0.000267
0.0008 0.0466 0.000200
0.0008 0.0468 0.000284
0.0008 0.047 0.000150
0.0008 0.0472 0.000134
0.0008 0.0474 0.000150
0.0008 0.0476 0.000685
0.0008 0.0478 0.000384
0.0008 0.048 0.000217
0.0008 0.0482 0.000200
0.0008 0.0484 0.000267
0.0008 0.0486 0.000802
0.0008 0.0488 0.000234
0.0008 0.049 0.000117
0.0008 0.0492 0.000134
0.0008 0.0494 0.000267
0.0008 0.0496 0.000451
0.0008 0.0498 0.000234
0.0008 0.05 0.000167
0.0008 0.0502 0.000167
0.0008 0.0504 0.000234
0.0008 0.0506 0.000217
0.0008 0.0508 0.000100
0.0008 0.051 0.000117
0.0008 0.0512 0.000401
0.0008 0.0514 0.000084
0.0008 0.0516 0.000184
0.0008 0.0518 0.000084
0.0008 0.052 0.000117
0.0008 0.0522 0.000134
0.0008 0.0524 0.000334
0.0008 0.0526 0.000334
0.0008 0.0528 0.000234
0.0008 0.053 0.000167
0.0008 0.0532 0.000134
0.0008 0.0534 0.000217
0.0008 0.0536 0.000317
0.0008 0.0538 0.000184
0.0008 0.054 0.000234
0.0008 0.0542 0.000117
0.0008 0.0544 0.000150
0.0008 0.0546 0.000251
0.0008 0.0548 0.000184
0.0008 0.055 0.000267
0.0008 0.0552 0.000234
0.0008 0.0554 0.000534
0.0008 0.0556 0.000451
0.0008 0.0558 0.000251
0.0008 0.056 0.000818
0.0008 0.0562 0.000585
0.0008 0.0564 0.000551
0.0008 0.0566 0.000685
0.0008 0.0568 0.000618
0.0008 0.057 0.000167
0.0008 0.0572 0.000167
0.0008 0.0574 0.000100
0.0008 0.0576 0.000050
0.0008 0.0578 0.000234
0.0008 0.058 0.000067
0.0008 0.0582 0.000050
0.0008 0.0584 0.000100
0.0008 0.0586 0.000067
0.0008 0.0588 0.000084
0.0008 0.059 0.000033
0.0008 0.0592 0.000067
0.0008 0.0594 0.000067
0.0008 0.0596 0.000117
0.0008 0.0598 0.000167
0.0008 0.06 0.000434
0.0008 0.0602 0.000752
0.0008 0.0604 0.000768
0.0008 0.0606 0.000367
0.0008 0.0608 0.000418
0.0008 0.061 0.000184
0.0008 0.0612 0.000184
0.0008 0.0614 0.000200
0.0008 0.0616 0.000050
0.0008 0.0618 0.000117
0.0008 0.062 0.000317
0.0008 0.0622 0.000701
0.0008 0.0624 0.000200
0.0008 0.0626 0.000317
0.0008 0.0628 0.000668
0.0008 0.063 0.000585
0.0008 0.0632 0.000150
0.0008 0.0634 0.000384
0.0008 0.0636 0.000618
0.0008 0.0638 0.000284
0.0008 0.064 0.000418
0.0008 0.0642 0.000150
0.0008 0.0644 0.000301
0.0008 0.0646 0.000451
0.0008 0.0648 0.000184
0.0008 0.065 0.000284
0.0008 0.0652 0.000251
0.0008 0.0654 0.000985
0.0008 0.0656 0.000367
0.0008 0.0658 0.000134
0.0008 0.066 0.000067
0.0008 0.0662 0.000033
0.0008 0.0664 0.000134
0.0008 0.0666 0.000167
0.0008 0.0668 0.000167
0.0008 0.067 0.000167
0.0008 0.0672 0.000234
0.0008 0.0674 0.000251
0.0008 0.0676 0.000317
0.0008 0.0678 0.000301
0.0008 0.068 0.000150
0.0008 0.0682 0.000100
0.0008 0.0684 0.000117
0.0008 0.0686 0.000969
0.0008 0.0688 0.000317
0.0008 0.069 0.000050
0.0008 0.0692 0.000117
0.0008 0.0694 0.000217
0.0008 0.0696 0.000568
0.0008 0.0698 0.000518
0.0008 0.07 0.000200
0.0008 0.0702 0.000434
0.0008 0.0704 0.000184
0.0008 0.0706 0.000251
0.0008 0.0708 0.000234
0.0008 0.071 0.000334
0.0008 0.0712 0.000534
0.0008 0.0714 0.000551
0.0008 0.0716 0.000518
0.0008 0.0718 0.000484
0.0008 0.072 0.000534
0.0008 0.0722 0.000284
0.0008 0.0724 0.000134
0.0008 0.0726 0.000251
0.0008 0.0728 0.000284
0.0008 0.073 0.000284
0.0008 0.0732 0.000217
0.0008 0.0734 0.000468
0.0008 0.0736 0.000234
0.0008 0.0738 0.000418
0.0008 0.074 0.000334
0.0008 0.0742 0.000184
0.0008 0.0744 0.000434
0.0008 0.0746 0.000100
0.0008 0.0748 0.000117
0.0008 0.075 0.000117
0.0008 0.0752 0.000167
0.0008 0.0754 0.000351
0.0008 0.0756 0.000184
0.0008 0.0758 0.000534
0.0008 0.076 0.000234
0.0008 0.0762 0.000117
0.0008 0.0764 0.000150
0.0008 0.0766 0.000434
0.0008 0.0768 0.000685
0.0008 0.077 0.000418
0.0008 0.0772 0.000334
0.0008 0.0774 0.000234
0.0008 0.0776 0.000167
0.0008 0.0778 0.000234
0.0008 0.078 0.000284
0.0008 0.0782 0.000434
0.0008 0.0784 0.000267
0.0008 0.0786 0.000434
0.0008 0.0788 0.000401
0.0008 0.079 0.000384
0.0008 0.0792 0.000752
0.0008 0.0794 0.000635
0.0008 0.0796 0.000484
0.0008 0.0798 0.000334
0.0008 0.08 0.000334
0.0008 0.0802 0.000635
0.0008 0.0804 0.000301
0.0008 0.0806 0.000919
0.0008 0.0808 0.000301
0.0008 0.081 0.000434
0.0008 0.0812 0.000501
0.0008 0.0814 0.000551
0.0008 0.0816 0.000184
0.0008 0.0818 0.000184
0.0008 0.082 0.000167
0.0008 0.0822 0.000117
0.0008 0.0824 0.000284
0.0008 0.0826 0.000418
0.0008 0.0828 0.000267
0.0008 0.083 0.000585
0.0008 0.0832 0.000534
0.0008 0.0834 0.000585
0.0008 0.0836 0.000317
0.0008 0.0838 0.000234
0.0008 0.084 0.000317
0.0008 0.0842 0.000501
0.0008 0.0844 0.000768
0.0008 0.0846 0.000217
0.0008 0.0848 0.000501
0.0008 0.085 0.000451
0.0008 0.0852 0.000200
0.0008 0.0854 0.000134
0.0008 0.0856 0.000117
0.0008 0.0858 0.000217
0.0008 0.086 0.000150
0.0008 0.0862 0.000752
0.0008 0.0864 0.000251
0.0008 0.0866 0.000167
0.0008 0.0868 0.000718
0.0008 0.087 0.000317
0.0008 0.0872 0.000184
0.0008 0.0874 0.000033
0.0008 0.0876 0.000117
0.0008 0.0878 0.000134
0.0008 0.088 0.000067
0.0008 0.0882 0.000134
0.0008 0.0884 0.000100
0.0008 0.0886 0.000017
0.0008 0.0888 0.000050
0.0008 0.089 0.000100
0.0008 0.0892 0.000100
0.0008 0.0894 0.000033
0.0008 0.0896 0.000100
0.0008 0.0898 0.000067
0.0008 0.09 0.000150
0.0008 0.0902 0.000150
0.0008 0.0904 0.000200
0.0008 0.0906 0.000184
0.0008 0.0908 0.000150
0.0008 0.091 0.000167
0.0008 0.0912 0.000184
0.0008 0.0914 0.000084
0.0008 0.0916 0.000200
0.0008 0.0918 0.000100
0.0008 0.092 0.000184
0.0008 0.0922 0.000084
0.0008 0.0924 0.000117
0.0008 0.0926 0.000134
0.0008 0.0928 0.000167
0.0008 0.093 0.000217
0.0008 0.0932 0.000251
0.0008 0.0934 0.000184
0.0008 0.0936 0.000234
0.0008 0.0938 0.000284
0.0008 0.094 0.000184
0.0008 0.0942 0.000217
0.0008 0.0944 0.000150
0.0008 0.0946 0.000100
0.0008 0.0948 0.000200
0.0008 0.095 0.000117
0.0008 0.0952 0.000033
0.0008 0.0954 0.000134
0.0008 0.0956 0.000150
0.0008 0.0958 0.000150
0.0008 0.096 0.000117
0.0008 0.0962 0.000084
0.0008 0.0964 0.000167
0.0008 0.0966 0.000184
0.0008 0.0968 0.000100
0.0008 0.097 0.000050
0.0008 0.0972 0.000518
0.0008 0.0974 0.000484
0.0008 0.0976 0.000117
0.0008 0.0978 0.000100
0.0008 0.098 0.000484
0.0008 0.0982 0.000117
0.0008 0.0984 0.000434
0.0008 0.0986 0.000351
0.0008 0.0988 0.000150
0.0008 0.099 0.000067
0.0008 0.0992 0.000150
0.0008 0.0994 0.000067
0.0008 0.0996 0.000017
0.0008 0.0998 0.000050
0.001 0 0.015999
0.001 0.0002 0.020391
0.001 0.0004 0.036941
0.001 0.0006 0.083367
0.001 0.0008 0.334653
0.001 0.001 0.000000
0.001 0.0012 0.328808
0.001 0.0014 0.068353
0.001 0.0016 0.027522
0.001 0.0018 0.015130
0.001 0.002 0.010521
0.001 0.0022 0.008233
0.001 0.0024 0.006229
0.001 0.0026 0.003891
0.001 0.0028 0.004225
0.001 0.003 0.003373
0.001 0.0032 0.002505
0.001 0.0034 0.003156
0.001 0.0036 0.003424
0.001 0.0038 0.002171
0.001 0.004 0.001837
0.001 0.0042 0.001904
0.001 0.0044 0.001854
0.001 0.0046 0.001536
0.001 0.0048 0.001653
0.001 0.005 0.002054
0.001 0.0052 0.001152
0.001 0.0054 0.001102
0.001 0.0056 0.000902
0.001 0.0058 0.001069
0.001 0.006 0.001269
0.001 0.0062 0.000818
0.001 0.0064 0.000701
0.001 0.0066 0.001102
0.001 0.0068 0.001536
0.001 0.007 0.002321
0.001 0.0072 0.001269
0.001 0.0074 0.000985
0.001 0.0076 0.001069
0.001 0.0078 0.001253
0.001 0.008 0.000885
0.001 0.0082 0.000818
0.001 0.0084 0.001503
0.001 0.0086 0.000952
0.001 0.0088 0.000367
0.001 0.009 0.000251
0.001 0.0092 0.000518
0.001 0.0094 0.000585
0.001 0.0096 0.000768
0.001 0.0098 0.000718
0.001 0.01 0.001035
0.001 0.0102 0.000701
0.001 0.0104 0.001019
0.001 0.0106 0.001119
0.001 0.0108 0.001286
0.001 0.011 0.000651
0.001 0.0112 0.000551
0.001 0.0114 0.000768
0.001 0.0116 0.000752
0.001 0.0118 0.000718
0.001 0.012 0.000668
0.001 0.0122 0.000685
0.001 0.0124 0.000635
0.001 0.0126 0.000401
0.001 0.0128 0.000651
0.001 0.013 0.000635
0.001 0.0132 0.000701
0.001 0.0134 0.000969
0.001 0.0136 0.000785
0.001 0.0138 0.000585
0.001 0.014 0.000985
0.001 0.0142 0.000651
0.001 0.0144 0.000585
0.001 0.0146 0.000401
0.001 0.0148 0.000401
0.001 0.015 0.000434
0.001 0.0152 0.000718
0.001 0.0154 0.000768
0.001 0.0156 0.000768
0.001 0.0158 0.001019
0.001 0.016 0.000668
0.001 0.0162 0.000618
0.001 0.0164 0.000384
0.001 0.0166 0.000518
0.001 0.0168 0.000651
0.001 0.017 0.000317
0.001 0.0172 0.000551
0.001 0.0174 0.000284
0.001 0.0176 0.000401
0.001 0.0178 0.000284
0.001 0.018 0.000267
0.001 0.0182 0.000167
0.001 0.0184 0.000384
0.001 0.0186 0.000367
0.001 0.0188 0.000167
0.001 0.019 0.000434
0.001 0.0192 0.000267
0.001 0.0194 0.000852
0.001 0.0196 0.001019
0.001 0.0198 0.000301
0.001 0.02 0.000518
0.001 0.0202 0.001336
0.001 0.0204 0.000585
0.001 0.0206 0.000601
0.001 0.0208 0.000284
0.001 0.021 0.000434
0.001 0.0212 0.000167
0.001 0.0214 0.000134
0.001 0.0216 0.000351
0.001 0.0218 0.000434
0.001 0.022 0.000568
0.001 0.0222 0.000418
0.001 0.0224 0.000317
0.001 0.0226 0.000585
0.001 0.0228 0.000334
0.001 0.023 0.000384
0.001 0.0232 0.000251
0.001 0.0234 0.000635
0.001 0.0236 0.000585
0.001 0.0238 0.000251
0.001 0.024 0.000635
0.001 0.0242 0.000651
0.001 0.0244 0.000200
0.001 0.0246 0.000301
0.001 0.0248 0.000284
0.001 0.025 0.000635
0.001 0.0252 0.000601
0.001 0.0254 0.000117
0.001 0.0256 0.000401
0.001 0.0258 0.000585
0.001 0.026 0.000351
0.001 0.0262 0.000200
0.001 0.0264 0.000501
0.001 0.0266 0.000835
0.001 0.0268 0.000551
0.001 0.027 0.000718
0.001 0.0272 0.000651
0.001 0.0274 0.000284
0.001 0.0276 0.000284
0.001 0.0278 0.000384
0.001 0.028 0.000585
0.001 0.0282 0.000451
0.001 0.0284 0.000217
0.001 0.0286 0.000217
0.001 0.0288 0.000167
0.001 0.029 0.000551
0.001 0.0292 0.000334
0.001 0.0294 0.000451
0.001 0.0296 0.000251
0.001 0.0298 0.000635
0.001 0.03 0.000334
0.001 0.0302 0.000434
0.001 0.0304 0.000134
0.001 0.0306 0.000100
0.001 0.0308 0.000100
0.001 0.031 0.000134
0.001 0.0312 0.000117
0.001 0.0314 0.000084
0.001 0.0316 0.000167
0.001 0.0318 0.000351
0.001 0.032 0.000251
0.001 0.0322 0.000484
0.001 0.0324 0.000117
0.001 0.0326 0.000234
0.001 0.0328 0.000484
0.001 0.033 0.000451
0.001 0.0332 0.000835
0.001 0.0334 0.000317
0.001 0.0336 0.000251
0.001 0.0338 0.000234
0.001 0.034 0.000200
0.001 0.0342 0.000251
0.001 0.0344 0.000367
0.001 0.0346 0.000501
0.001 0.0348 0.000251
0.001 0.035 0.000334
0.001 0.0352 0.000401
0.001 0.0354 0.000134
0.001 0.0356 0.000585
0.001 0.0358 0.000969
0.001 0.036 0.000234
0.001 0.0362 0.000601
0.001 0.0364 0.000184
0.001 0.0366 0.000217
0.001 0.0368 0.000301
0.001 0.037 0.000134
0.001 0.0372 0.000100
0.001 0.0374 0.000150
0.001 0.0376 0.000501
0.001 0.0378 0.000534
0.001 0.038 0.000284
0.001 0.0382 0.000184
0.001 0.0384 0.000167
0.001 0.0386 0.000050
0.001 0.0388 0.000067
0.001 0.039 0.000033
0.001 0.0392 0.000100
0.001 0.0394 0.000050
0.001 0.0396 0.000150
0.001 0.0398 0.000401
0.001 0.04 0.000217
0.001 0.0402 0.000017
0.001 0.0404 0.000134
0.001 0.0406 0.000217
0.001 0.0408 0.000251
0.001 0.041 0.000100
0.001 0.0412 0.000150
0.001 0.0414 0.000150
0.001 0.0416 0.000251
0.001 0.0418 0.000200
0.001 0.042 0.000150
0.001 0.0422 0.000150
0.001 0.0424 0.000184
0.001 0.0426 0.000334
0.001 0.0428 0.000234
0.001 0.043 0.000067
0.001 0.0432 0.000050
0.001 0.0434 0.000184
0.001 0.0436 0.000802
0.001 0.0438 0.000100
0.001 0.044 0.000518
0.001 0.0442 0.000200
0.001 0.0444 0.000050
0.001 0.0446 0.000134
0.001 0.0448 0.000184
0.001 0.045 0.000067
0.001 0.0452 0.000217
0.001 0.0454 0.000752
0.001 0.0456 0.000518
0.001 0.0458 0.000451
0.001 0.046 0.000785
0.001 0.0462 0.000134
0.001 0.0464 0.000334
0.001 0.0466 0.000351
0.001 0.0468 0.000518
0.001 0.047 0.000284
0.001 0.0472 0.000150
0.001 0.0474 0.000267
0.001 0.0476 0.000418
0.001 0.0478 0.000651
0.001 0.048 0.000668
0.001 0.0482 0.000401
0.001 0.0484 0.000902
0.001 0.0486 0.000868
0.001 0.0488 0.000251
0.001 0.049 0.000200
0.001 0.0492 0.000234
0.001 0.0494 0.000568
0.001 0.0496 0.000468
0.001 0.0498 0.000167
0.001 0.05 0.000551
0.001 0.0502 0.000234
0.001 0.0504 0.000735
0.001 0.0506 0.000501
0.001 0.0508 0.000167
0.001 0.051 0.000234
0.001 0.0512 0.000234
0.001 0.0514 0.000568
0.001 0.0516 0.000568
0.001 0.0518 0.000518
0.001 0.052 0.000100
0.001 0.0522 0.000334
0.001 0.0524 0.000351
0.001 0.0526 0.000251
0.001 0.0528 0.000167
0.001 0.053 0.000150
0.001 0.0532 0.000484
0.001 0.0534 0.000067
0.001 0.0536 0.000234
0.001 0.0538 0.000184
0.001 0.054 0.000284
0.001 0.0542 0.000534
0.001 0.0544 0.000117
0.001 0.0546 0.000050
0.001 0.0548 0.000050
0.001 0.055 0.000117
0.001 0.0552 0.000167
0.001 0.0554 0.000468
0.001 0.0556 0.000384
0.001 0.0558 0.000367
0.001 0.056 0.000284
0.001 0.0562 0.000317
0.001 0.0564 0.000434
0.001 0.0566 0.000301
0.001 0.0568 0.000434
0.001 0.057 0.000284
0.001 0.0572 0.000134
0.001 0.0574 0.000134
0.001 0.0576 0.000100
0.001 0.0578 0.000317
0.001 0.058 0.000150
0.001 0.0582 0.000251
0.001 0.0584 0.000150
0.001 0.0586 0.000217
0.001 0.0588 0.000284
0.001 0.059 0.000100
0.001 0.0592 0.000033
0.001 0.0594 0.000067
0.001 0.0596 0.000084
0.001 0.0598 0.000150
0.001 0.06 0.000384
0.001 0.0602 0.000200
0.001 0.0604 0.000284
0.001 0.0606 0.000284
0.001 0.0608 0.000284
0.001 0.061 0.000284
0.001 0.0612 0.000585
0.001 0.0614 0.000267
0.001 0.0616 0.000084
0.001 0.0618 0.000134
0.001 0.062 0.000451
0.001 0.0622 0.000067
0.001 0.0624 0.000284
0.001 0.0626 0.000184
0.001 0.0628 0.000067
0.001 0.063 0.000117
0.001 0.0632 0.000100
0.001 0.0634 0.000150
0.001 0.0636 0.000301
0.001 0.0638 0.000468
0.001 0.064 0.000134
0.001 0.0642 0.000184
0.001 0.0644 0.000217
0.001 0.0646 0.000301
0.001 0.0648 0.000217
0.001 0.065 0.000351
0.001 0.0652 0.000518
0.001 0.0654 0.001019
0.001 0.0656 0.000401
0.001 0.0658 0.000167
0.001 0.066 0.000100
0.001 0.0662 0.000134
0.001 0.0664 0.000167
0.001 0.0666 0.000150
0.001 0.0668 0.000301
0.001 0.067 0.000217
0.001 0.0672 0.000234
0.001 0.0674 0.000317
0.001 0.0676 0.000334
0.001 0.0678 0.000284
0.001 0.068 0.000267
0.001 0.0682 0.000234
0.001 0.0684 0.000150
0.001 0.0686 0.000384
0.001 0.0688 0.000134
0.001 0.069 0.000150
0.001 0.0692 0.000284
0.001 0.0694 0.000768
0.001 0.0696 0.000468
0.001 0.0698 0.000301
0.001 0.07 0.000317
0.001 0.0702 0.000251
0.001 0.0704 0.000084
0.001 0.0706 0.000184
0.001 0.0708 0.000601
0.001 0.071 0.000251
0.001 0.0712 0.000351
0.001 0.0714 0.000351
0.001 0.0716 0.000284
0.001 0.0718 0.000267
0.001 0.072 0.000468
0.001 0.0722 0.000284
0.001 0.0724 0.000150
0.001 0.0726 0.000234
0.001 0.0728 0.000518
0.001 0.073 0.000317
0.001 0.0732 0.000067
0.001 0.0734 0.000200
0.001 0.0736 0.000551
0.001 0.0738 0.000334
0.001 0.074 0.000301
0.001 0.0742 0.000217
0.001 0.0744 0.000351
0.001 0.0746 0.000518
0.001 0.0748 0.000234
0.001 0.075 0.000100
0.001 0.0752 0.000084
0.001 0.0754 0.000134
0.001 0.0756 0.000117
0.001 0.0758 0.000100
0.001 0.076 0.000284
0.001 0.0762 0.000301
0.001 0.0764 0.000468
0.001 0.0766 0.000551
0.001 0.0768 0.000351
0.001 0.077 0.000367
0.001 0.0772 0.000468
0.001 0.0774 0.000267
0.001 0.0776 0.000451
0.001 0.0778 0.000351
0.001 0.078 0.000217
0.001 0.0782 0.000267
0.001 0.0784 0.000401
0.001 0.0786 0.000618
0.001 0.0788 0.000484
0.001 0.079 0.000184
0.001 0.0792 0.000367
0.001 0.0794 0.000601
0.001 0.0796 0.000601
0.001 0.0798 0.000518
0.001 0.08 0.000184
0.001 0.0802 0.000351
0.001 0.0804 0.000217
0.001 0.0806 0.000301
0.001 0.0808 0.000434
0.001 0.081 0.000752
0.001 0.0812 0.000484
0.001 0.0814 0.000618
0.001 0.0816 0.000251
0.001 0.0818 0.000150
0.001 0.082 0.000134
0.001 0.0822 0.000384
0.001 0.0824 0.000835
0.001 0.0826 0.000217
0.001 0.0828 0.000501
0.001 0.083 0.000434
0.001 0.0832 0.000100
0.001 0.0834 0.000284
0.001 0.0836 0.001119
0.001 0.0838 0.000251
0.001 0.084 0.000618
0.001 0.0842 0.000818
0.001 0.0844 0.000518
0.001 0.0846 0.000251
0.001 0.0848 0.000384
0.001 0.085 0.000301
0.001 0.0852 0.000167
0.001 0.0854 0.000251
0.001 0.0856 0.000234
0.001 0.0858 0.000651
0.001 0.086 0.000150
0.001 0.0862 0.000234
0.001 0.0864 0.000184
0.001 0.0866 0.000150
0.001 0.0868 0.000401
0.001 0.087 0.000100
0.001 0.0872 0.000100
0.001 0.0874 0.000117
0.001 0.0876 0.000167
0.001 0.0878 0.000150
0.001 0.088 0.000134
0.001 0.0882 0.000100
0.001 0.0884 0.000117
0.001 0.0886 0.000017
0.001 0.0888 0.000150
0.001 0.089 0.000084
0.001 0.0892 0.000067
0.001 0.0894 0.000033
0.001 0.0896 0.000050
0.001 0.0898 0.000167
0.001 0.09 0.000117
0.001 0.0902 0.000100
0.001 0.0904 0.000685
0.001 0.0906 0.000367
0.001 0.0908 0.000100
0.001 0.091 0.000217
0.001 0.0912 0.000301
0.001 0.0914 0.000134
0.001 0.0916 0.000217
0.001 0.0918 0.000084
0.001 0.092 0.000067
0.001 0.0922 0.000150
0.001 0.0924 0.000067
0.001 0.0926 0.000117
0.001 0.0928 0.000100
0.001 0.093 0.000117
0.001 0.0932 0.000084
0.001 0.0934 0.000067
0.001 0.0936 0.000050
0.001 0.0938 0.000050
0.001 0.094 0.000134
0.001 0.0942 0.000184
0.001 0.0944 0.000184
0.001 0.0946 0.000167
0.001 0.0948 0.000150
0.001 0.095 0.000100
0.001 0.0952 0.000351
0.001 0.0954 0.000418
0.001 0.0956 0.000534
0.001 0.0958 0.000401
0.001 0.096 0.000184
0.001 0.0962 0.000184
0.001 0.0964 0.000384
0.001 0.0966 0.000150
0.001 0.0968 0.000067
0.001 0.097 0.000167
0.001 0.0972 0.000534
0.001 0.0974 0.000217
0.001 0.0976 0.000084
0.001 0.0978 0.000117
0.001 0.098 0.000084
0.001 0.0982 0.000184
0.001 0.0984 0.000518
0.001 0.0986 0.000317
0.001 0.0988 0.000084
0.001 0.099 0.000117
0.001 0.0992 0.000251
0.001 0.0994 0.000017
0.001 0.0996 0.000017
0.001 0.0998 0.000084
0.0012 0 0.011389
0.0012 0.0002 0.011840
0.0012 0.0004 0.020591
0.0012 0.0006 0.032482
0.0012 0.0008 0.070307
0.0012 0.001 0.328808
0.0012 0.0012 0.000000
0.0012 0.0014 0.328724
0.0012 0.0016 0.072812
0.0012 0.0018 0.032365
0.0012 0.002 0.015715
0.0012 0.0022 0.009218
0.0012 0.0024 0.006263
0.0012 0.0026 0.004542
0.0012 0.0028 0.004526
0.0012 0.003 0.004359
0.0012 0.0032 0.004609
0.0012 0.0034 0.002639
0.0012 0.0036 0.003206
0.0012 0.0038 0.001253
0.0012 0.004 0.002522
0.0012 0.0042 0.002355
0.0012 0.0044 0.001620
0.0012 0.0046 0.001670
0.0012 0.0048 0.001420
0.0012 0.005 0.001253
0.0012 0.0052 0.002321
0.0012 0.0054 0.001503
0.0012 0.0056 0.001102
0.0012 0.0058 0.001169
0.0012 0.006 0.000985
0.0012 0.0062 0.001804
0.0012 0.0064 0.001303
0.0012 0.0066 0.000635
0.0012 0.0068 0.001670
0.0012 0.007 0.002021
0.0012 0.0072 0.001102
0.0012 0.0074 0.001503
0.0012 0.0076 0.000484
0.0012 0.0078 0.000501
0.0012 0.008 0.000718
0.0012 0.0082 0.000451
0.0012 0.0084 0.001536
0.0012 0.0086 0.002054
0.0012 0.0088 0.000468
0.0012 0.009 0.000234
0.0012 0.0092 0.000217
0.0012 0.0094 0.000317
0.0012 0.0096 0.000551
0.0012 0.0098 0.000651
0.0012 0.01 0.000635
0.0012 0.0102 0.001019
0.0012 0.0104 0.001336
0.0012 0.0106 0.001136
0.0012 0.0108 0.002505
0.0012 0.011 0.001052
0.0012 0.0112 0.000351
0.0012 0.0114 0.000317
0.0012 0.0116 0.000267
0.0012 0.0118 0.000635
0.0012 0.012 0.001052
0.0012 0.0122 0.000384
0.0012 0.0124 0.000718
0.0012 0.0126 0.000768
0.0012 0.0128 0.000418
0.0012 0.013 0.000885
0.0012 0.0132 0.001253
0.0012 0.0134 0.000835
0.0012 0.0136 0.001303
0.0012 0.0138 0.000618
0.0012 0.014 0.001236
0.0012 0.0142 0.000802
0.0012 0.0144 0.000969
0.0012 0.0146 0.001653
0.0012 0.0148 0.001052
0.0012 0.015 0.001219
0.0012 0.0152 0.001002
0.0012 0.0154 0.001019
0.0012 0.0156 0.000802
0.0012 0.0158 0.000585
0.0012 0.016 0.000551
0.0012 0.0162 0.000919
0.0012 0.0164 0.000367
0.0012 0.0166 0.001052
0.0012 0.0168 0.000768
0.0012 0.017 0.000434
0.0012 0.0172 0.000468
0.0012 0.0174 0.000317
0.0012 0.0176 0.000601
0.0012 0.0178 0.000267
0.0012 0.018 0.000384
0.0012 0.0182 0.000518
0.0012 0.0184 0.001069
0.0012 0.0186 0.000251
0.0012 0.0188 0.000217
0.0012 0.019 0.000367
0.0012 0.0192 0.000284
0.0012 0.0194 0.000468
0.0012 0.0196 0.000267
0.0012 0.0198 0.000134
0.0012 0.02 0.000234
0.0012 0.0202 0.000685
0.0012 0.0204 0.001486
0.0012 0.0206 0.000518
0.0012 0.0208 0.000251
0.0012 0.021 0.000134
0.0012 0.0212 0.000267
0.0012 0.0214 0.001086
0.0012 0.0216 0.000685
0.0012 0.0218 0.000484
0.0012 0.022 0.000484
0.0012 0.0222 0.000334
0.0012 0.0224 0.000568
0.0012 0.0226 0.000367
0.0012 0.0228 0.000351
0.0012 0.023 0.000585
0.0012 0.0232 0.000334
0.0012 0.0234 0.001119
0.0012 0.0236 0.000718
0.0012 0.0238 0.000217
0.0012 0.024 0.000317
0.0012 0.0242 0.000835
0.0012 0.0244 0.000200
0.0012 0.0246 0.000334
0.0012 0.0248 0.000685
0.0012 0.025 0.000919
0.0012 0.0252 0.000718
0.0012 0.0254 0.000434
0.0012 0.0256 0.000418
0.0012 0.0258 0.000568
0.0012 0.026 0.000635
0.0012 0.0262 0.000534
0.0012 0.0264 0.000317
0.0012 0.0266 0.000585
0.0012 0.0268 0.000985
0.0012 0.027 0.000618
0.0012 0.0272 0.000668
0.0012 0.0274 0.000534
0.0012 0.0276 0.000184
0.0012 0.0278 0.000301
0.0012 0.028 0.000518
0.0012 0.0282 0.000835
0.0012 0.0284 0.001152
0.0012 0.0286 0.000568
0.0012 0.0288 0.000334
0.0012 0.029 0.000317
0.0012 0.0292 0.000150
0.0012 0.0294 0.000468
0.0012 0.0296 0.000200
0.0012 0.0298 0.000150
0.0012 0.03 0.000401
0.0012 0.0302 0.000301
0.0012 0.0304 0.000200
0.0012 0.0306 0.000100
0.0012 0.0308 0.000033
0.0012 0.031 0.000184
0.0012 0.0312 0.000184
0.0012 0.0314 0.000234
0.0012 0.0316 0.000301
0.0012 0.0318 0.000418
0.0012 0.032 0.000267
0.0012 0.0322 0.000301
0.0012 0.0324 0.000334
0.0012 0.0326 0.000418
0.0012 0.0328 0.000334
0.0012 0.033 0.000117
0.0012 0.0332 0.000735
0.0012 0.0334 0.000317
0.0012 0.0336 0.000434
0.0012 0.0338 0.000200
0.0012 0.034 0.000351
0.0012 0.0342 0.000251
0.0012 0.0344 0.000735
0.0012 0.0346 0.000434
0.0012 0.0348 0.000284
0.0012 0.035 0.000217
0.0012 0.0352 0.000568
0.0012 0.0354 0.000501
0.0012 0.0356 0.000384
0.0012 0.0358 0.000585
0.0012 0.036 0.000334
0.0012 0.0362 0.000267
0.0012 0.0364 0.000317
0.0012 0.0366 0.000267
0.0012 0.0368 0.000501
0.0012 0.037 0.000117
0.0012 0.0372 0.000134
0.0012 0.0374 0.000100
0.0012 0.0376 0.000501
0.0012 0.0378 0.000234
0.0012 0.038 0.000200
0.0012 0.0382 0.000067
0.0012 0.0384 0.000117
0.0012 0.0386 0.000384
0.0012 0.0388 0.000150
0.0012 0.039 0.000167
0.0012 0.0392 0.000117
0.0012 0.0394 0.000167
0.0012 0.0396 0.000134
0.0012 0.0398 0.000200
0.0012 0.04 0.000635
0.0012 0.0402 0.000134
0.0012 0.0404 0.000100
0.0012 0.0406 0.000100
0.0012 0.0408 0.000284
0.0012 0.041 0.000284
0.0012 0.0412 0.000468
0.0012 0.0414 0.000167
0.0012 0.0416 0.000150
0.0012 0.0418 0.000167
0.0012 0.042 0.000150
0.0012 0.0422 0.000150
0.0012 0.0424 0.000217
0.0012 0.0426 0.000952
0.0012 0.0428 0.000301
0.0012 0.043 0.000084
0.0012 0.0432 0.000033
0.0012 0.0434 0.000100
0.0012 0.0436 0.000284
0.0012 0.0438 0.000067
0.0012 0.044 0.000100
0.0012 0.0442 0.000117
0.0012 0.0444 0.000117
0.0012 0.0446 0.000551
0.0012 0.0448 0.000267
0.0012 0.045 0.000117
0.0012 0.0452 0.000067
0.0012 0.0454 0.000234
0.0012 0.0456 0.000484
0.0012 0.0458 0.000284
0.0012 0.046 0.000217
0.0012 0.0462 0.000167
0.0012 0.0464 0.000267
0.0012 0.0466 0.000167
0.0012 0.0468 0.000501
0.0012 0.047 0.000434
0.0012 0.0472 0.001002
0.0012 0.0474 0.000334
0.0012 0.0476 0.000200
0.0012 0.0478 0.000367
0.0012 0.048 0.000518
0.0012 0.0482 0.000768
0.0012 0.0484 0.001119
0.0012 0.0486 0.000534
0.0012 0.0488 0.000234
0.0012 0.049 0.000551
0.0012 0.0492 0.000501
0.0012 0.0494 0.000200
0.0012 0.0496 0.000367
0.0012 0.0498 0.000150
0.0012 0.05 0.000267
0.0012 0.0502 0.000568
0.0012 0.0504 0.001086
0.0012 0.0506 0.000384
0.0012 0.0508 0.000217
0.0012 0.051 0.000217
0.0012 0.0512 0.000317
0.0012 0.0514 0.000234
0.0012 0.0516 0.000067
0.0012 0.0518 0.000234
0.0012 0.052 0.000317
0.0012 0.0522 0.000217
0.0012 0.0524 0.000134
0.0012 0.0526 0.000117
0.0012 0.0528 0.000100
0.0012 0.053 0.000100
0.0012 0.0532 0.000084
0.0012 0.0534 0.000067
0.0012 0.0536 0.000150
0.0012 0.0538 0.000384
0.0012 0.054 0.000835
0.0012 0.0542 0.000384
0.0012 0.0544 0.000167
0.0012 0.0546 0.000033
0.0012 0.0548 0.000084
0.0012 0.055 0.000067
0.0012 0.0552 0.000134
0.0012 0.0554 0.000317
0.0012 0.0556 0.000384
0.0012 0.0558 0.000267
0.0012 0.056 0.000251
0.0012 0.0562 0.000902
0.0012 0.0564 0.000367
0.0012 0.0566 0.000484
0.0012 0.0568 0.000267
0.0012 0.057 0.000251
0.0012 0.0572 0.000134
0.0012 0.0574 0.000167
0.0012 0.0576 0.000117
0.0012 0.0578 0.000117
0.0012 0.058 0.000117
0.0012 0.0582 0.000117
0.0012 0.0584 0.000217
0.0012 0.0586 0.000701
0.0012 0.0588 0.000251
0.0012 0.059 0.000134
0.0012 0.0592 0.000067
0.0012 0.0594 0.000033
0.0012 0.0596 0.000100
0.0012 0.0598 0.000251
0.0012 0.06 0.000251
0.0012 0.0602 0.000334
0.0012 0.0604 0.000768
0.0012 0.0606 0.000217
0.0012 0.0608 0.000418
0.0012 0.061 0.000401
0.0012 0.0612 0.000351
0.0012 0.0614 0.000585
0.0012 0.0616 0.000184
0.0012 0.0618 0.000084
0.0012 0.062 0.000150
0.0012 0.0622 0.000217
0.0012 0.0624 0.000301
0.0012 0.0626 0.000150
0.0012 0.0628 0.000117
0.0012 0.063 0.000217
0.0012 0.0632 0.000150
0.0012 0.0634 0.000534
0.0012 0.0636 0.000117
0.0012 0.0638 0.000100
0.0012 0.064 0.000117
0.0012 0.0642 0.000100
0.0012 0.0644 0.000568
0.0012 0.0646 0.001086
0.0012 0.0648 0.000501
0.0012 0.065 0.000184
0.0012 0.0652 0.000267
0.0012 0.0654 0.000701
0.0012 0.0656 0.000301
0.0012 0.0658 0.000150
0.0012 0.066 0.000084
0.0012 0.0662 0.000084
0.0012 0.0664 0.000217
0.0012 0.0666 0.000418
0.0012 0.0668 0.000234
0.0012 0.067 0.000200
0.0012 0.0672 0.000200
0.0012 0.0674 0.000301
0.0012 0.0676 0.000367
0.0012 0.0678 0.000200
0.0012 0.068 0.000551
0.0012 0.0682 0.000334
0.0012 0.0684 0.000301
0.0012 0.0686 0.000217
0.0012 0.0688 0.000301
0.0012 0.069 0.000150
0.0012 0.0692 0.000150
0.0012 0.0694 0.000234
0.0012 0.0696 0.000301
0.0012 0.0698 0.000167
0.0012 0.07 0.000134
0.0012 0.0702 0.000150
0.0012 0.0704 0.000167
0.0012 0.0706 0.000234
0.0012 0.0708 0.000418
0.0012 0.071 0.000618
0.0012 0.0712 0.000785
0.0012 0.0714 0.000317
0.0012 0.0716 0.000301
0.0012 0.0718 0.000601
0.0012 0.072 0.000735
0.0012 0.0722 0.000635
0.0012 0.0724 0.000334
0.0012 0.0726 0.000301
0.0012 0.0728 0.000434
0.0012 0.073 0.001002
0.0012 0.0732 0.000418
0.0012 0.0734 0.000434
0.0012 0.0736 0.000334
0.0012 0.0738 0.000117
0.0012 0.074 0.000150
0.0012 0.0742 0.000284
0.0012 0.0744 0.000367
0.0012 0.0746 0.000150
0.0012 0.0748 0.000167
0.0012 0.075 0.000150
0.0012 0.0752 0.000100
0.0012 0.0754 0.000501
0.0012 0.0756 0.000117
0.0012 0.0758 0.000150
0.0012 0.076 0.000568
0.0012 0.0762 0.000267
0.0012 0.0764 0.000451
0.0012 0.0766 0.000618
0.0012 0.0768 0.000150
0.0012 0.077 0.000217
0.0012 0.0772 0.000200
0.0012 0.0774 0.000367
0.0012 0.0776 0.001754
0.0012 0.0778 0.000952
0.0012 0.078 0.000317
0.0012 0.0782 0.000234
0.0012 0.0784 0.000284
0.0012 0.0786 0.000150
0.0012 0.0788 0.000117
0.0012 0.079 0.000134
0.0012 0.0792 0.000150
0.0012 0.0794 0.000234
0.0012 0.0796 0.000334
0.0012 0.0798 0.000251
0.0012 0.08 0.000167
0.0012 0.0802 0.001019
0.0012 0.0804 0.000919
0.0012 0.0806 0.000935
0.0012 0.0808 0.000484
0.0012 0.081 0.000451
0.0012 0.0812 0.001002
0.0012 0.0814 0.000234
0.0012 0.0816 0.000217
0.0012 0.0818 0.000150
0.0012 0.082 0.000251
0.0012 0.0822 0.000384
0.0012 0.0824 0.000334
0.0012 0.0826 0.000251
0.0012 0.0828 0.000317
0.0012 0.083 0.000434
0.0012 0.0832 0.000534
0.0012 0.0834 0.000367
0.0012 0.0836 0.000301
0.0012 0.0838 0.000167
0.0012 0.084 0.000217
0.0012 0.0842 0.000267
0.0012 0.0844 0.000301
0.0012 0.0846 0.000334
0.0012 0.0848 0.000534
0.0012 0.085 0.000184
0.0012 0.0852 0.000601
0.0012 0.0854 0.000134
0.0012 0.0856 0.000117
0.0012 0.0858 0.000117
0.0012 0.086 0.000084
0.0012 0.0862 0.000251
0.0012 0.0864 0.000935
0.0012 0.0866 0.000384
0.0012 0.0868 0.000184
0.0012 0.087 0.000134
0.0012 0.0872 0.000117
0.0012 0.0874 0.000367
0.0012 0.0876 0.000217
0.0012 0.0878 0.000267
0.0012 0.088 0.000284
0.0012 0.0882 0.000134
0.0012 0.0884 0.000601
0.0012 0.0886 0.000117
0.0012 0.0888 0.000084
0.0012 0.089 0.000067
0.0012 0.0892 0.000167
0.0012 0.0894 0.000100
0.0012 0.0896 0.000050
0.0012 0.0898 0.000033
0.0012 0.09 0.000234
0.0012 0.0902 0.000134
0.0012 0.0904 0.000067
0.0012 0.0906 0.000117
0.0012 0.0908 0.000334
0.0012 0.091 0.001553
0.0012 0.0912 0.000317
0.0012 0.0914 0.000084
0.0012 0.0916 0.000150
0.0012 0.0918 0.000117
0.0012 0.092 0.000067
0.0012 0.0922 0.000084
0.0012 0.0924 0.000017
0.0012 0.0926 0.000067
0.0012 0.0928 0.000184
0.0012 0.093 0.000234
0.0012 0.0932 0.000084
0.0012 0.0934 0.000334
0.0012 0.0936 0.000184
0.0012 0.0938 0.000067
0.0012 0.094 0.000150
0.0012 0.0942 0.000084
0.0012 0.0944 0.000200
0.0012 0.0946 0.000117
0.0012 0.0948 0.000200
0.0012 0.095 0.000150
0.0012 0.0952 0.000184
0.0012 0.0954 0.000167
0.0012 0.0956 0.000067
0.0012 0.0958 0.000267
0.0012 0.096 0.000217
0.0012 0.0962 0.000234
0.0012 0.0964 0.000284
0.0012 0.0966 0.000367
0.0012 0.0968 0.000184
0.0012 0.097 0.000033
0.0012 0.0972 0.000267
0.0012 0.0974 0.000117
0.0012 0.0976 0.000134
0.0012 0.0978 0.000217
0.0012 0.098 0.000501
0.0012 0.0982 0.000134
0.0012 0.0984 0.000217
0.0012 0.0986 0.000284
0.0012 0.0988 0.000367
0.0012 0.099 0.000150
0.0012 0.0992 0.000134
0.0012 0.0994 0.000100
0.0012 0.0996 0.000033
0.0012 0.0998 0.000050
0.0014 0 0.008200
0.0014 0.0002 0.010688
0.0014 0.0004 0.012325
0.0014 0.0006 0.017869
0.0014 0.0008 0.029008
0.0014 0.001 0.068353
0.0014 0.0012 0.328724
0.0014 0.0014 0.000000
0.0014 0.0016 0.327021
0.0014 0.0018 0.075868
0.0014 0.002 0.026119
0.0014 0.0022 0.015114
0.0014 0.0024 0.008484
0.0014 0.0026 0.006196
0.0014 0.0028 0.005227
0.0014 0.003 0.004943
0.0014 0.0032 0.004175
0.0014 0.0034 0.004442
0.0014 0.0036 0.002622
0.0014 0.0038 0.002204
0.0014 0.004 0.003323
0.0014 0.0042 0.003023
0.0014 0.0044 0.002004
0.0014 0.0046 0.001820
0.0014 0.0048 0.001854
0.0014 0.005 0.002538
0.0014 0.0052 0.002104
0.0014 0.0054 0.002655
0.0014 0.0056 0.001570
0.0014 0.0058 0.001854
0.0014 0.006 0.000985
0.0014 0.0062 0.001052
0.0014 0.0064 0.001286
0.0014 0.0066 0.002455
0.0014 0.0068 0.001787
0.0014 0.007 0.001136
0.0014 0.0072 0.001152
0.0014 0.0074 0.001503
0.0014 0.0076 0.000852
0.0014 0.0078 0.000785
0.0014 0.008 0.001152
0.0014 0.0082 0.001553
0.0014 0.0084 0.001136
0.0014 0.0086 0.001837
0.0014 0.0088 0.000752
0.0014 0.009 0.000568
0.0014 0.0092 0.000902
0.0014 0.0094 0.000635
0.0014 0.0096 0.000601
0.0014 0.0098 0.000701
0.0014 0.01 0.001086
0.0014 0.0102 0.000701
0.0014 0.0104 0.001536
0.0014 0.0106 0.000735
0.0014 0.0108 0.001520
0.0014 0.011 0.001369
0.0014 0.0112 0.000601
0.0014 0.0114 0.000685
0.0014 0.0116 0.000451
0.0014 0.0118 0.000885
0.0014 0.012 0.000635
0.0014 0.0122 0.000334
0.0014 0.0124 0.000685
0.0014 0.0126 0.000568
0.0014 0.0128 0.000668
0.0014 0.013 0.000551
0.0014 0.0132 0.000785
0.0014 0.0134 0.001035
0.0014 0.0136 0.001904
0.0014 0.0138 0.001219
0.0014 0.014 0.000935
0.0014 0.0142 0.000919
0.0014 0.0144 0.000752
0.0014 0.0146 0.000735
0.0014 0.0148 0.000852
0.0014 0.015 0.000568
0.0014 0.0152 0.000802
0.0014 0.0154 0.000835
0.0014 0.0156 0.000468
0.0014 0.0158 0.000752
0.0014 0.016 0.000568
0.0014 0.0162 0.000752
0.0014 0.0164 0.000651
0.0014 0.0166 0.000935
0.0014 0.0168 0.000484
0.0014 0.017 0.000367
0.0014 0.0172 0.000384
0.0014 0.0174 0.000468
0.0014 0.0176 0.000651
0.0014 0.0178 0.000234
0.0014 0.018 0.000601
0.0014 0.0182 0.001002
0.0014 0.0184 0.001035
0.0014 0.0186 0.000601
0.0014 0.0188 0.000200
0.0014 0.019 0.000301
0.0014 0.0192 0.000217
0.0014 0.0194 0.000234
0.0014 0.0196 0.000251
0.0014 0.0198 0.000184
0.0014 0.02 0.000084
0.0014 0.0202 0.000868
0.0014 0.0204 0.000635
0.0014 0.0206 0.000418
0.0014 0.0208 0.000468
0.0014 0.021 0.000117
0.0014 0.0212 0.000367
0.0014 0.0214 0.000184
0.0014 0.0216 0.000317
0.0014 0.0218 0.000267
0.0014 0.022 0.000651
0.0014 0.0222 0.000985
0.0014 0.0224 0.000735
0.0014 0.0226 0.000451
0.0014 0.0228 0.000200
0.0014 0.023 0.000484
0.0014 0.0232 0.000718
0.0014 0.0234 0.000568
0.0014 0.0236 0.000518
0.0014 0.0238 0.000401
0.0014 0.024 0.000718
0.0014 0.0242 0.000518
0.0014 0.0244 0.000284
0.0014 0.0246 0.000301
0.0014 0.0248 0.000568
0.0014 0.025 0.000685
0.0014 0.0252 0.000585
0.0014 0.0254 0.000651
0.0014 0.0256 0.000384
0.0014 0.0258 0.000785
0.0014 0.026 0.000868
0.0014 0.0262 0.000585
0.0014 0.0264 0.000484
0.0014 0.0266 0.000885
0.0014 0.0268 0.000752
0.0014 0.027 0.000618
0.0014 0.0272 0.000384
0.0014 0.0274 0.000317
0.0014 0.0276 0.000518
0.0014 0.0278 0.000735
0.0014 0.028 0.000952
0.0014 0.0282 0.000568
0.0014 0.0284 0.000484
0.0014 0.0286 0.000635
0.0014 0.0288 0.001102
0.0014 0.029 0.000635
0.0014 0.0292 0.000301
0.0014 0.0294 0.000651
0.0014 0.0296 0.000251
0.0014 0.0298 0.000150
0.0014 0.03 0.000351
0.0014 0.0302 0.000351
0.0014 0.0304 0.000752
0.0014 0.0306 0.000551
0.0014 0.0308 0.000200
0.0014 0.031 0.000167
0.0014 0.0312 0.000184
0.0014 0.0314 0.000234
0.0014 0.0316 0.000317
0.0014 0.0318 0.000251
0.0014 0.032 0.000217
0.0014 0.0322 0.000217
0.0014 0.0324 0.000184
0.0014 0.0326 0.000752
0.0014 0.0328 0.000785
0.0014 0.033 0.000301
0.0014 0.0332 0.000701
0.0014 0.0334 0.000484
0.0014 0.0336 0.000701
0.0014 0.0338 0.000284
0.0014 0.034 0.000451
0.0014 0.0342 0.000501
0.0014 0.0344 0.000635
0.0014 0.0346 0.000267
0.0014 0.0348 0.000267
0.0014 0.035 0.000568
0.0014 0.0352 0.000418
0.0014 0.0354 0.000217
0.0014 0.0356 0.000434
0.0014 0.0358 0.000234
0.0014 0.036 0.000150
0.0014 0.0362 0.000267
0.0014 0.0364 0.000585
0.0014 0.0366 0.000434
0.0014 0.0368 0.000351
0.0014 0.037 0.000351
0.0014 0.0372 0.000534
0.0014 0.0374 0.000184
0.0014 0.0376 0.000551
0.0014 0.0378 0.000284
0.0014 0.038 0.000084
0.0014 0.0382 0.000084
0.0014 0.0384 0.000468
0.0014 0.0386 0.000284
0.0014 0.0388 0.000501
0.0014 0.039 0.000518
0.0014 0.0392 0.000468
0.0014 0.0394 0.000484
0.0014 0.0396 0.000167
0.0014 0.0398 0.000267
0.0014 0.04 0.000184
0.0014 0.0402 0.000451
0.0014 0.0404 0.000267
0.0014 0.0406 0.000418
0.0014 0.0408 0.000100
0.0014 0.041 0.000367
0.0014 0.0412 0.000367
0.0014 0.0414 0.000251
0.0014 0.0416 0.000167
0.0014 0.0418 0.000184
0.0014 0.042 0.000418
0.0014 0.0422 0.000367
0.0014 0.0424 0.000100
0.0014 0.0426 0.000234
0.0014 0.0428 0.000167
0.0014 0.043 0.000150
0.0014 0.0432 0.000100
0.0014 0.0434 0.000067
0.0014 0.0436 0.000084
0.0014 0.0438 0.000117
0.0014 0.044 0.000217
0.0014 0.0442 0.000418
0.0014 0.0444 0.000117
0.0014 0.0446 0.000568
0.0014 0.0448 0.000167
0.0014 0.045 0.000217
0.0014 0.0452 0.000067
0.0014 0.0454 0.000184
0.0014 0.0456 0.000618
0.0014 0.0458 0.000401
0.0014 0.046 0.000351
0.0014 0.0462 0.000284
0.0014 0.0464 0.000635
0.0014 0.0466 0.000351
0.0014 0.0468 0.000718
0.0014 0.047 0.000534
0.0014 0.0472 0.000351
0.0014 0.0474 0.000501
0.0014 0.0476 0.000301
0.0014 0.0478 0.000635
0.0014 0.048 0.001152
0.0014 0.0482 0.000651
0.0014 0.0484 0.000568
0.0014 0.0486 0.000835
0.0014 0.0488 0.000251
0.0014 0.049 0.000468
0.0014 0.0492 0.000351
0.0014 0.0494 0.000251
0.0014 0.0496 0.000501
0.0014 0.0498 0.000551
0.0014 0.05 0.000501
0.0014 0.0502 0.000267
0.0014 0.0504 0.000251
0.0014 0.0506 0.000351
0.0014 0.0508 0.000418
0.0014 0.051 0.000317
0.0014 0.0512 0.000401
0.0014 0.0514 0.000501
0.0014 0.0516 0.000167
0.0014 0.0518 0.000134
0.0014 0.052 0.000150
0.0014 0.0522 0.000234
0.0014 0.0524 0.000301
0.0014 0.0526 0.000117
0.0014 0.0528 0.000534
0.0014 0.053 0.000568
0.0014 0.0532 0.000134
0.0014 0.0534 0.000184
0.0014 0.0536 0.000785
0.0014 0.0538 0.000969
0.0014 0.054 0.000768
0.0014 0.0542 0.000351
0.0014 0.0544 0.000334
0.0014 0.0546 0.000200
0.0014 0.0548 0.000017
0.0014 0.055 0.000050
0.0014 0.0552 0.000200
0.0014 0.0554 0.000351
0.0014 0.0556 0.000518
0.0014 0.0558 0.000317
0.0014 0.056 0.000117
0.0014 0.0562 0.000351
0.0014 0.0564 0.000184
0.0014 0.0566 0.000484
0.0014 0.0568 0.000534
0.0014 0.057 0.000200
0.0014 0.0572 0.000084
0.0014 0.0574 0.000084
0.0014 0.0576 0.000134
0.0014 0.0578 0.000100
0.0014 0.058 0.000367
0.0014 0.0582 0.000217
0.0014 0.0584 0.000451
0.0014 0.0586 0.000167
0.0014 0.0588 0.000150
0.0014 0.059 0.000200
0.0014 0.0592 0.000200
0.0014 0.0594 0.000067
0.0014 0.0596 0.000200
0.0014 0.0598 0.000484
0.0014 0.06 0.000267
0.0014 0.0602 0.000434
0.0014 0.0604 0.000601
0.0014 0.0606 0.000418
0.0014 0.0608 0.000501
0.0014 0.061 0.000351
0.0014 0.0612 0.000284
0.0014 0.0614 0.000618
0.0014 0.0616 0.000200
0.0014 0.0618 0.000117
0.0014 0.062 0.000167
0.0014 0.0622 0.000117
0.0014 0.0624 0.000117
0.0014 0.0626 0.000084
0.0014 0.0628 0.000084
0.0014 0.063 0.000100
0.0014 0.0632 0.000150
0.0014 0.0634 0.000484
0.0014 0.0636 0.000200
0.0014 0.0638 0.000534
0.0014 0.064 0.000184
0.0014 0.0642 0.000434
0.0014 0.0644 0.000200
0.0014 0.0646 0.000451
0.0014 0.0648 0.000217
0.0014 0.065 0.000267
0.0014 0.0652 0.000301
0.0014 0.0654 0.000301
0.0014 0.0656 0.000284
0.0014 0.0658 0.000167
0.0014 0.066 0.000050
0.0014 0.0662 0.000100
0.0014 0.0664 0.000134
0.0014 0.0666 0.000200
0.0014 0.0668 0.000117
0.0014 0.067 0.000434
0.0014 0.0672 0.000601
0.0014 0.0674 0.000284
0.0014 0.0676 0.000284
0.0014 0.0678 0.000768
0.0014 0.068 0.000267
0.0014 0.0682 0.000200
0.0014 0.0684 0.000150
0.0014 0.0686 0.000117
0.0014 0.0688 0.000150
0.0014 0.069 0.000050
0.0014 0.0692 0.000084
0.0014 0.0694 0.000167
0.0014 0.0696 0.000184
0.0014 0.0698 0.000234
0.0014 0.07 0.000251
0.0014 0.0702 0.000351
0.0014 0.0704 0.000134
0.0014 0.0706 0.000267
0.0014 0.0708 0.000635
0.0014 0.071 0.000334
0.0014 0.0712 0.000267
0.0014 0.0714 0.000585
0.0014 0.0716 0.000367
0.0014 0.0718 0.000484
0.0014 0.072 0.000418
0.0014 0.0722 0.000301
0.0014 0.0724 0.000301
0.0014 0.0726 0.000251
0.0014 0.0728 0.000418
0.0014 0.073 0.000134
0.0014 0.0732 0.000251
0.0014 0.0734 0.000334
0.0014 0.0736 0.000317
0.0014 0.0738 0.000184
0.0014 0.074 0.000084
0.0014 0.0742 0.000284
0.0014 0.0744 0.000184
0.0014 0.0746 0.000167
0.0014 0.0748 0.000167
0.0014 0.075 0.000150
0.0014 0.0752 0.000184
0.0014 0.0754 0.000568
0.0014 0.0756 0.000601
0.0014 0.0758 0.000367
0.0014 0.076 0.000184
0.0014 0.0762 0.000334
0.0014 0.0764 0.000551
0.0014 0.0766 0.000701
0.0014 0.0768 0.000418
0.0014 0.077 0.000785
0.0014 0.0772 0.000267
0.0014 0.0774 0.000267
0.0014 0.0776 0.000969
0.0014 0.0778 0.001253
0.0014 0.078 0.000284
0.0014 0.0782 0.000401
0.0014 0.0784 0.000301
0.0014 0.0786 0.000084
0.0014 0.0788 0.000117
0.0014 0.079 0.000033
0.0014 0.0792 0.000200
0.0014 0.0794 0.000418
0.0014 0.0796 0.000534
0.0014 0.0798 0.000184
0.0014 0.08 0.000217
0.0014 0.0802 0.000284
0.0014 0.0804 0.000484
0.0014 0.0806 0.000484
0.0014 0.0808 0.001136
0.0014 0.081 0.000852
0.0014 0.0812 0.000952
0.0014 0.0814 0.000251
0.0014 0.0816 0.000251
0.0014 0.0818 0.000518
0.0014 0.082 0.000167
0.0014 0.0822 0.000217
0.0014 0.0824 0.000267
0.0014 0.0826 0.000317
0.0014 0.0828 0.000618
0.0014 0.083 0.000468
0.0014 0.0832 0.000234
0.0014 0.0834 0.000150
0.0014 0.0836 0.000267
0.0014 0.0838 0.000301
0.0014 0.084 0.000484
0.0014 0.0842 0.000468
0.0014 0.0844 0.000401
0.0014 0.0846 0.000568
0.0014 0.0848 0.000301
0.0014 0.085 0.000200
0.0014 0.0852 0.000284
0.0014 0.0854 0.000167
0.0014 0.0856 0.000067
0.0014 0.0858 0.000067
0.0014 0.086 0.000251
0.0014 0.0862 0.000351
0.0014 0.0864 0.000184
0.0014 0.0866 0.000551
0.0014 0.0868 0.000334
0.0014 0.087 0.000217
0.0014 0.0872 0.000084
0.0014 0.0874 0.000351
0.0014 0.0876 0.000184
0.0014 0.0878 0.000785
0.0014 0.088 0.001019
0.0014 0.0882 0.000284
0.0014 0.0884 0.000317
0.0014 0.0886 0.000200
0.0014 0.0888 0.000234
0.0014 0.089 0.000117
0.0014 0.0892 0.000184
0.0014 0.0894 0.000067
0.0014 0.0896 0.000117
0.0014 0.0898 0.000100
0.0014 0.09 0.000067
0.0014 0.0902 0.000117
0.0014 0.0904 0.000033
0.0014 0.0906 0.000084
0.0014 0.0908 0.000033
0.0014 0.091 0.000234
0.0014 0.0912 0.000150
0.0014 0.0914 0.000117
0.0014 0.0916 0.000367
0.0014 0.0918 0.000100
0.0014 0.092 0.000050
0.0014 0.0922 0.000050
0.0014 0.0924 0.000167
0.0014 0.0926 0.000117
0.0014 0.0928 0.000184
0.0014 0.093 0.000100
0.0014 0.0932 0.000234
0.0014 0.0934 0.000451
0.0014 0.0936 0.000184
0.0014 0.0938 0.000234
0.0014 0.094 0.000117
0.0014 0.0942 0.000117
0.0014 0.0944 0.000084
0.0014 0.0946 0.000084
0.0014 0.0948 0.000084
0.0014 0.095 0.000200
0.0014 0.0952 0.000484
0.0014 0.0954 0.000150
0.0014 0.0956 0.000084
0.0014 0.0958 0.000067
0.0014 0.096 0.000184
0.0014 0.0962 0.000518
0.0014 0.0964 0.000501
0.0014 0.0966 0.000601
0.0014 0.0968 0.000117
0.0014 0.097 0.000184
0.0014 0.0972 0.000468
0.0014 0.0974 0.000134
0.0014 0.0976 0.000100
0.0014 0.0978 0.000167
0.0014 0.098 0.000234
0.0014 0.0982 0.000050
0.0014 0.0984 0.000084
0.0014 0.0986 0.000084
0.0014 0.0988 0.000067
0.0014 0.099 0.000167
0.0014 0.0992 0.000134
0.0014 0.0994 0.000117
0.0014 0.0996 0.000134
0.0014 0.0998 0.000100
0.0016 0 0.007281
0.0016 0.0002 0.009669
0.0016 0.0004 0.009719
0.0016 0.0006 0.012592
0.0016 0.0008 0.017936
0.0016 0.001 0.027522
0.0016 0.0012 0.072812
0.0016 0.0014 0.327021
0.0016 0.0016 0.000000
0.0016 0.0018 0.330461
0.0016 0.002 0.068687
0.0016 0.0022 0.025752
0.0016 0.0024 0.012826
0.0016 0.0026 0.009352
0.0016 0.0028 0.007381
0.0016 0.003 0.005878
0.0016 0.0032 0.006530
0.0016 0.0034 0.008100
0.0016 0.0036 0.003891
0.0016 0.0038 0.002589
0.0016 0.004 0.002422
0.0016 0.0042 0.002054
0.0016 0.0044 0.002472
0.0016 0.0046 0.002104
0.0016 0.0048 0.001436
0.0016 0.005 0.002405
0.0016 0.0052 0.002338
0.0016 0.0054 0.002054
0.0016 0.0056 0.002538
0.0016 0.0058 0.002856
0.0016 0.006 0.001954
0.0016 0.0062 0.001954
0.0016 0.0064 0.002154
0.0016 0.0066 0.002739
0.0016 0.0068 0.001937
0.0016 0.007 0.001820
0.0016 0.0072 0.001169
0.0016 0.0074 0.001253
0.0016 0.0076 0.001069
0.0016 0.0078 0.001069
0.0016 0.008 0.000701
0.0016 0.0082 0.001052
0.0016 0.0084 0.001286
0.0016 0.0086 0.001286
0.0016 0.0088 0.001403
0.0016 0.009 0.001353
0.0016 0.0092 0.001486
0.0016 0.0094 0.000484
0.0016 0.0096 0.000768
0.0016 0.0098 0.000685
0.0016 0.01 0.000785
0.0016 0.0102 0.000785
0.0016 0.0104 0.000484
0.0016 0.0106 0.000785
0.0016 0.0108 0.001119
0.0016 0.011 0.001136
0.0016 0.0112 0.001269
0.0016 0.0114 0.001303
0.0016 0.0116 0.001637
0.0016 0.0118 0.000701
0.0016 0.012 0.001303
0.0016 0.0122 0.000451
0.0016 0.0124 0.000618
0.0016 0.0126 0.000701
0.0016 0.0128 0.000618
0.0016 0.013 0.000601
0.0016 0.0132 0.000919
0.0016 0.0134 0.001019
0.0016 0.0136 0.000985
0.0016 0.0138 0.001119
0.0016 0.014 0.000551
0.0016 0.0142 0.000785
0.0016 0.0144 0.000585
0.0016 0.0146 0.000902
0.0016 0.0148 0.000468
0.0016 0.015 0.000919
0.0016 0.0152 0.001219
0.0016 0.0154 0.001102
0.0016 0.0156 0.000568
0.0016 0.0158 0.000668
0.0016 0.016 0.000685
0.0016 0.0162 0.000351
0.0016 0.0164 0.000735
0.0016 0.0166 0.000885
0.0016 0.0168 0.000585
0.0016 0.017 0.000501
0.0016 0.0172 0.000785
0.0016 0.0174 0.000685
0.0016 0.0176 0.000468
0.0016 0.0178 0.000184
0.0016 0.018 0.000184
0.0016 0.0182 0.000685
0.0016 0.0184 0.000200
0.0016 0.0186 0.000367
0.0016 0.0188 0.000534
0.0016 0.019 0.000134
0.0016 0.0192 0.000919
0.0016 0.0194 0.000685
0.0016 0.0196 0.000334
0.0016 0.0198 0.000284
0.0016 0.02 0.000384
0.0016 0.0202 0.000685
0.0016 0.0204 0.001369
0.0016 0.0206 0.000935
0.0016 0.0208 0.000718
0.0016 0.021 0.000952
0.0016 0.0212 0.000267
0.0016 0.0214 0.000334
0.0016 0.0216 0.000785
0.0016 0.0218 0.000534
0.0016 0.022 0.000885
0.0016 0.0222 0.000768
0.0016 0.0224 0.000835
0.0016 0.0226 0.000768
0.0016 0.0228 0.000852
0.0016 0.023 0.000501
0.0016 0.0232 0.000418
0.0016 0.0234 0.001219
0.0016 0.0236 0.000718
0.0016 0.0238 0.000651
0.0016 0.024 0.000651
0.0016 0.0242 0.000685
0.0016 0.0244 0.000685
0.0016 0.0246 0.000935
0.0016 0.0248 0.000317
0.0016 0.025 0.000534
0.0016 0.0252 0.000935
0.0016 0.0254 0.000835
0.0016 0.0256 0.000351
0.0016 0.0258 0.000334
0.0016 0.026 0.000534
0.0016 0.0262 0.000501
0.0016 0.0264 0.000468
0.0016 0.0266 0.000518
0.0016 0.0268 0.000234
0.0016 0.027 0.000885
0.0016 0.0272 0.000685
0.0016 0.0274 0.000200
0.0016 0.0276 0.000551
0.0016 0.0278 0.000735
0.0016 0.028 0.000351
0.0016 0.0282 0.000451
0.0016 0.0284 0.000451
0.0016 0.0286 0.000251
0.0016 0.0288 0.000468
0.0016 0.029 0.000501
0.0016 0.0292 0.000418
0.0016 0.0294 0.000317
0.0016 0.0296 0.000668
0.0016 0.0298 0.000418
0.0016 0.03 0.000418
0.0016 0.0302 0.000334
0.0016 0.0304 0.000367
0.0016 0.0306 0.000317
0.0016 0.0308 0.000351
0.0016 0.031 0.000251
0.0016 0.0312 0.000301
0.0016 0.0314 0.000334
0.0016 0.0316 0.000518
0.0016 0.0318 0.000384
0.0016 0.032 0.000401
0.0016 0.0322 0.000434
0.0016 0.0324 0.000150
0.0016 0.0326 0.000601
0.0016 0.0328 0.000551
0.0016 0.033 0.000134
0.0016 0.0332 0.000334
0.0016 0.0334 0.000651
0.0016 0.0336 0.000735
0.0016 0.0338 0.000618
0.0016 0.034 0.000501
0.0016 0.0342 0.000919
0.0016 0.0344 0.000284
0.0016 0.0346 0.000501
0.0016 0.0348 0.000418
0.0016 0.035 0.000234
0.0016 0.0352 0.000167
0.0016 0.0354 0.000067
0.0016 0.0356 0.000084
0.0016 0.0358 0.000100
0.0016 0.036 0.000150
0.0016 0.0362 0.000351
0.0016 0.0364 0.000251
0.0016 0.0366 0.000184
0.0016 0.0368 0.000267
0.0016 0.037 0.000184
0.0016 0.0372 0.000134
0.0016 0.0374 0.000317
0.0016 0.0376 0.000434
0.0016 0.0378 0.000134
0.0016 0.038 0.000100
0.0016 0.0382 0.000117
0.0016 0.0384 0.000050
0.0016 0.0386 0.000150
0.0016 0.0388 0.000468
0.0016 0.039 0.000267
0.0016 0.0392 0.000251
0.0016 0.0394 0.000468
0.0016 0.0396 0.000267
0.0016 0.0398 0.000284
0.0016 0.04 0.000501
0.0016 0.0402 0.000234
0.0016 0.0404 0.000134
0.0016 0.0406 0.000134
0.0016 0.0408 0.000167
0.0016 0.041 0.000251
0.0016 0.0412 0.000601
0.0016 0.0414 0.000267
0.0016 0.0416 0.000184
0.0016 0.0418 0.000301
0.0016 0.042 0.000418
0.0016 0.0422 0.000384
0.0016 0.0424 0.000367
0.0016 0.0426 0.000451
0.0016 0.0428 0.000117
0.0016 0.043 0.000200
0.0016 0.0432 0.000585
0.0016 0.0434 0.000317
0.0016 0.0436 0.000451
0.0016 0.0438 0.000184
0.0016 0.044 0.000451
0.0016 0.0442 0.000351
0.0016 0.0444 0.000117
0.0016 0.0446 0.000635
0.0016 0.0448 0.000301
0.0016 0.045 0.000217
0.0016 0.0452 0.000601
0.0016 0.0454 0.000351
0.0016 0.0456 0.000200
0.0016 0.0458 0.000200
0.0016 0.046 0.000585
0.0016 0.0462 0.000150
0.0016 0.0464 0.000200
0.0016 0.0466 0.000217
0.0016 0.0468 0.000217
0.0016 0.047 0.000184
0.0016 0.0472 0.000234
0.0016 0.0474 0.000768
0.0016 0.0476 0.000334
0.0016 0.0478 0.000701
0.0016 0.048 0.000551
0.0016 0.0482 0.000685
0.0016 0.0484 0.000818
0.0016 0.0486 0.000334
0.0016 0.0488 0.000200
0.0016 0.049 0.000351
0.0016 0.0492 0.000685
0.0016 0.0494 0.000668
0.0016 0.0496 0.000585
0.0016 0.0498 0.000651
0.0016 0.05 0.000601
0.0016 0.0502 0.000184
0.0016 0.0504 0.000367
0.0016 0.0506 0.000200
0.0016 0.0508 0.000100
0.0016 0.051 0.000852
0.0016 0.0512 0.000501
0.0016 0.0514 0.000284
0.0016 0.0516 0.000451
0.0016 0.0518 0.000200
0.0016 0.052 0.000117
0.0016 0.0522 0.000050
0.0016 0.0524 0.000367
0.0016 0.0526 0.000217
0.0016 0.0528 0.000267
0.0016 0.053 0.000150
0.0016 0.0532 0.000217
0.0016 0.0534 0.000150
0.0016 0.0536 0.000718
0.0016 0.0538 0.000952
0.0016 0.054 0.000501
0.0016 0.0542 0.000484
0.0016 0.0544 0.000217
0.0016 0.0546 0.000434
0.0016 0.0548 0.000184
0.0016 0.055 0.000150
0.0016 0.0552 0.000568
0.0016 0.0554 0.000668
0.0016 0.0556 0.000451
0.0016 0.0558 0.000234
0.0016 0.056 0.000117
0.0016 0.0562 0.000100
0.0016 0.0564 0.000084
0.0016 0.0566 0.000150
0.0016 0.0568 0.000518
0.0016 0.057 0.000518
0.0016 0.0572 0.000134
0.0016 0.0574 0.000117
0.0016 0.0576 0.000234
0.0016 0.0578 0.000134
0.0016 0.058 0.000234
0.0016 0.0582 0.000284
0.0016 0.0584 0.000735
0.0016 0.0586 0.000317
0.0016 0.0588 0.000501
0.0016 0.059 0.000484
0.0016 0.0592 0.000585
0.0016 0.0594 0.000200
0.0016 0.0596 0.000117
0.0016 0.0598 0.000167
0.0016 0.06 0.000752
0.0016 0.0602 0.000534
0.0016 0.0604 0.000551
0.0016 0.0606 0.000351
0.0016 0.0608 0.000434
0.0016 0.061 0.000234
0.0016 0.0612 0.000217
0.0016 0.0614 0.000384
0.0016 0.0616 0.000468
0.0016 0.0618 0.000184
0.0016 0.062 0.000251
0.0016 0.0622 0.000284
0.0016 0.0624 0.000234
0.0016 0.0626 0.000217
0.0016 0.0628 0.000451
0.0016 0.063 0.000200
0.0016 0.0632 0.000785
0.0016 0.0634 0.000601
0.0016 0.0636 0.000167
0.0016 0.0638 0.000367
0.0016 0.064 0.000234
0.0016 0.0642 0.000234
0.0016 0.0644 0.000134
0.0016 0.0646 0.000167
0.0016 0.0648 0.000534
0.0016 0.065 0.000234
0.0016 0.0652 0.000334
0.0016 0.0654 0.000217
0.0016 0.0656 0.000267
0.0016 0.0658 0.000134
0.0016 0.066 0.000217
0.0016 0.0662 0.000351
0.0016 0.0664 0.000184
0.0016 0.0666 0.000534
0.0016 0.0668 0.000234
0.0016 0.067 0.000334
0.0016 0.0672 0.000551
0.0016 0.0674 0.000651
0.0016 0.0676 0.000434
0.0016 0.0678 0.000501
0.0016 0.068 0.000150
0.0016 0.0682 0.000100
0.0016 0.0684 0.000150
0.0016 0.0686 0.000184
0.0016 0.0688 0.000067
0.0016 0.069 0.000084
0.0016 0.0692 0.000067
0.0016 0.0694 0.000534
0.0016 0.0696 0.000251
0.0016 0.0698 0.000518
0.0016 0.07 0.000351
0.0016 0.0702 0.000451
0.0016 0.0704 0.000267
0.0016 0.0706 0.000367
0.0016 0.0708 0.000484
0.0016 0.071 0.000200
0.0016 0.0712 0.000200
0.0016 0.0714 0.000484
0.0016 0.0716 0.000484
0.0016 0.0718 0.000367
0.0016 0.072 0.000701
0.0016 0.0722 0.000418
0.0016 0.0724 0.000518
0.0016 0.0726 0.000284
0.0016 0.0728 0.000134
0.0016 0.073 0.000117
0.0016 0.0732 0.000234
0.0016 0.0734 0.000618
0.0016 0.0736 0.000451
0.0016 0.0738 0.000167
0.0016 0.074 0.000067
0.0016 0.0742 0.000017
0.0016 0.0744 0.000033
0.0016 0.0746 0.000084
0.0016 0.0748 0.000501
0.0016 0.075 0.000802
0.0016 0.0752 0.000418
0.0016 0.0754 0.000668
0.0016 0.0756 0.000534
0.0016 0.0758 0.000418
0.0016 0.076 0.000317
0.0016 0.0762 0.000150
0.0016 0.0764 0.000251
0.0016 0.0766 0.000601
0.0016 0.0768 0.000551
0.0016 0.077 0.000317
0.0016 0.0772 0.000451
0.0016 0.0774 0.000468
0.0016 0.0776 0.001336
0.0016 0.0778 0.000401
0.0016 0.078 0.000267
0.0016 0.0782 0.000685
0.0016 0.0784 0.000468
0.0016 0.0786 0.000150
0.0016 0.0788 0.000117
0.0016 0.079 0.000184
0.0016 0.0792 0.000234
0.0016 0.0794 0.000184
0.0016 0.0796 0.000100
0.0016 0.0798 0.000134
0.0016 0.08 0.000134
0.0016 0.0802 0.000251
0.0016 0.0804 0.000251
0.0016 0.0806 0.000768
0.0016 0.0808 0.000534
0.0016 0.081 0.000718
0.0016 0.0812 0.000868
0.0016 0.0814 0.000601
0.0016 0.0816 0.000668
0.0016 0.0818 0.000635
0.0016 0.082 0.000184
0.0016 0.0822 0.000234
0.0016 0.0824 0.000518
0.0016 0.0826 0.000568
0.0016 0.0828 0.000234
0.0016 0.083 0.000217
0.0016 0.0832 0.000301
0.0016 0.0834 0.000484
0.0016 0.0836 0.000451
0.0016 0.0838 0.000284
0.0016 0.084 0.000618
0.0016 0.0842 0.000334
0.0016 0.0844 0.001169
0.0016 0.0846 0.000785
0.0016 0.0848 0.000434
0.0016 0.085 0.000868
0.0016 0.0852 0.000301
0.0016 0.0854 0.000217
0.0016 0.0856 0.000184
0.0016 0.0858 0.000150
0.0016 0.086 0.000551
0.0016 0.0862 0.000084
0.0016 0.0864 0.000033
0.0016 0.0866 0.000134
0.0016 0.0868 0.000384
0.0016 0.087 0.000785
0.0016 0.0872 0.000200
0.0016 0.0874 0.000317
0.0016 0.0876 0.000551
0.0016 0.0878 0.000184
0.0016 0.088 0.000184
0.0016 0.0882 0.000184
0.0016 0.0884 0.000134
0.0016 0.0886 0.000117
0.0016 0.0888 0.000084
0.0016 0.089 0.000150
0.0016 0.0892 0.000919
0.0016 0.0894 0.000184
0.0016 0.0896 0.000067
0.0016 0.0898 0.000117
0.0016 0.09 0.000084
0.0016 0.0902 0.000084
0.0016 0.0904 0.000067
0.0016 0.0906 0.000050
0.0016 0.0908 0.000067
0.0016 0.091 0.000067
0.0016 0.0912 0.000050
0.0016 0.0914 0.000367
0.0016 0.0916 0.000251
0.0016 0.0918 0.000117
0.0016 0.092 0.000184
0.0016 0.0922 0.000401
0.0016 0.0924 0.000284
0.0016 0.0926 0.000234
0.0016 0.0928 0.000351
0.0016 0.093 0.000267
0.0016 0.0932 0.000150
0.0016 0.0934 0.000200
0.0016 0.0936 0.000635
0.0016 0.0938 0.000351
0.0016 0.094 0.000401
0.0016 0.0942 0.000134
0.0016 0.0944 0.000100
0.0016 0.0946 0.000117
0.0016 0.0948 0.000050
0.0016 0.095 0.000200
0.0016 0.0952 0.000234
0.0016 0.0954 0.000284
0.0016 0.0956 0.000267
0.0016 0.0958 0.000100
0.0016 0.096 0.000084
0.0016 0.0962 0.000100
0.0016 0.0964 0.000234
0.0016 0.0966 0.000468
0.0016 0.0968 0.000084
0.0016 0.097 0.000084
0.0016 0.0972 0.000117
0.0016 0.0974 0.000117
0.0016 0.0976 0.000117
0.0016 0.0978 0.000267
0.0016 0.098 0.000484
0.0016 0.0982 0.000084
0.0016 0.0984 0.000167
0.0016 0.0986 0.000033
0.0016 0.0988 0.000184
0.0016 0.099 0.000501
0.0016 0.0992 0.000234
0.0016 0.0994 0.000067
0.0016 0.0996 0.000100
0.0016 0.0998 0.000184
0.0018 0 0.005979
0.0018 0.0002 0.006513
0.0018 0.0004 0.009987
0.0018 0.0006 0.013878
0.0018 0.0008 0.013744
0.0018 0.001 0.015130
0.0018 0.0012 0.032365
0.0018 0.0014 0.075868
0.0018 0.0016 0.330461
0.0018 0.0018 0.000000
0.0018 0.002 0.326670
0.0018 0.0022 0.066132
0.0018 0.0024 0.026169
0.0018 0.0026 0.016984
0.0018 0.0028 0.010688
0.0018 0.003 0.007114
0.0018 0.0032 0.006480
0.0018 0.0034 0.005762
0.0018 0.0036 0.003908
0.0018 0.0038 0.003874
0.0018 0.004 0.003975
0.0018 0.0042 0.004626
0.0018 0.0044 0.003407
0.0018 0.0046 0.003874
0.0018 0.0048 0.001587
0.0018 0.005 0.001102
0.0018 0.0052 0.001687
0.0018 0.0054 0.001587
0.0018 0.0056 0.002321
0.0018 0.0058 0.002538
0.0018 0.006 0.002522
0.0018 0.0062 0.002104
0.0018 0.0064 0.002071
0.0018 0.0066 0.002121
0.0018 0.0068 0.001286
0.0018 0.007 0.001620
0.0018 0.0072 0.001820
0.0018 0.0074 0.001837
0.0018 0.0076 0.002037
0.0018 0.0078 0.001303
0.0018 0.008 0.000985
0.0018 0.0082 0.001286
0.0018 0.0084 0.000952
0.0018 0.0086 0.001787
0.0018 0.0088 0.001353
0.0018 0.009 0.002188
0.0018 0.0092 0.001152
0.0018 0.0094 0.000618
0.0018 0.0096 0.000618
0.0018 0.0098 0.000685
0.0018 0.01 0.000919
0.0018 0.0102 0.001754
0.0018 0.0104 0.000752
0.0018 0.0106 0.001002
0.0018 0.0108 0.001937
0.0018 0.011 0.001987
0.0018 0.0112 0.001687
0.0018 0.0114 0.000868
0.0018 0.0116 0.001637
0.0018 0.0118 0.000735
0.0018 0.012 0.001219
0.0018 0.0122 0.001069
0.0018 0.0124 0.001570
0.0018 0.0126 0.000752
0.0018 0.0128 0.000902
0.0018 0.013 0.000802
0.0018 0.0132 0.000818
0.0018 0.0134 0.000952
0.0018 0.0136 0.001136
0.0018 0.0138 0.000484
0.0018 0.014 0.000919
0.0018 0.0142 0.000418
0.0018 0.0144 0.000451
0.0018 0.0146 0.000701
0.0018 0.0148 0.000935
0.0018 0.015 0.000568
0.0018 0.0152 0.001069
0.0018 0.0154 0.000568
0.0018 0.0156 0.001086
0.0018 0.0158 0.000251
0.0018 0.016 0.000267
0.0018 0.0162 0.000434
0.0018 0.0164 0.000384
0.0018 0.0166 0.000284
0.0018 0.0168 0.000969
0.0018 0.017 0.000885
0.0018 0.0172 0.000351
0.0018 0.0174 0.000501
0.0018 0.0176 0.000752
0.0018 0.0178 0.000301
0.0018 0.018 0.000735
0.0018 0.0182 0.000234
0.0018 0.0184 0.000317
0.0018 0.0186 0.000351
0.0018 0.0188 0.000601
0.0018 0.019 0.000367
0.0018 0.0192 0.000668
0.0018 0.0194 0.000501
0.0018 0.0196 0.000468
0.0018 0.0198 0.000768
0.0018 0.02 0.001386
0.0018 0.0202 0.000919
0.0018 0.0204 0.001453
0.0018 0.0206 0.000384
0.0018 0.0208 0.000635
0.0018 0.021 0.000735
0.0018 0.0212 0.000501
0.0018 0.0214 0.000919
0.0018 0.0216 0.000935
0.0018 0.0218 0.000835
0.0018 0.022 0.000367
0.0018 0.0222 0.000701
0.0018 0.0224 0.000868
0.0018 0.0226 0.000534
0.0018 0.0228 0.000200
0.0018 0.023 0.000100
0.0018 0.0232 0.000919
0.0018 0.0234 0.000618
0.0018 0.0236 0.000284
0.0018 0.0238 0.000518
0.0018 0.024 0.001136
0.0018 0.0242 0.000518
0.0018 0.0244 0.000618
0.0018 0.0246 0.001136
0.0018 0.0248 0.000651
0.0018 0.025 0.000518
0.0018 0.0252 0.000585
0.0018 0.0254 0.000551
0.0018 0.0256 0.000234
0.0018 0.0258 0.000401
0.0018 0.026 0.000351
0.0018 0.0262 0.000217
0.0018 0.0264 0.000200
0.0018 0.0266 0.000251
0.0018 0.0268 0.000251
0.0018 0.027 0.000718
0.0018 0.0272 0.000317
0.0018 0.0274 0.000317
0.0018 0.0276 0.000267
0.0018 0.0278 0.000985
0.0018 0.028 0.000401
0.0018 0.0282 0.000868
0.0018 0.0284 0.000367
0.0018 0.0286 0.000184
0.0018 0.0288 0.000568
0.0018 0.029 0.000585
0.0018 0.0292 0.000735
0.0018 0.0294 0.000484
0.0018 0.0296 0.000551
0.0018 0.0298 0.000585
0.0018 0.03 0.000468
0.0018 0.0302 0.000752
0.0018 0.0304 0.000434
0.0018 0.0306 0.000301
0.0018 0.0308 0.000351
0.0018 0.031 0.000434
0.0018 0.0312 0.000518
0.0018 0.0314 0.000334
0.0018 0.0316 0.000635
0.0018 0.0318 0.000601
0.0018 0.032 0.000284
0.0018 0.0322 0.000200
0.0018 0.0324 0.000418
0.0018 0.0326 0.000251
0.0018 0.0328 0.000167
0.0018 0.033 0.000217
0.0018 0.0332 0.000484
0.0018 0.0334 0.000818
0.0018 0.0336 0.000301
0.0018 0.0338 0.000317
0.0018 0.034 0.000401
0.0018 0.0342 0.000418
0.0018 0.0344 0.000384
0.0018 0.0346 0.000167
0.0018 0.0348 0.000251
0.0018 0.035 0.000401
0.0018 0.0352 0.000267
0.0018 0.0354 0.000050
0.0018 0.0356 0.000167
0.0018 0.0358 0.000167
0.0018 0.036 0.000134
0.0018 0.0362 0.000334
0.0018 0.0364 0.000184
0.0018 0.0366 0.000084
0.0018 0.0368 0.000501
0.0018 0.037 0.000217
0.0018 0.0372 0.000167
0.0018 0.0374 0.000284
0.0018 0.0376 0.000217
0.0018 0.0378 0.000084
0.0018 0.038 0.000200
0.0018 0.0382 0.000351
0.0018 0.0384 0.000050
0.0018 0.0386 0.000267
0.0018 0.0388 0.000651
0.0018 0.039 0.000518
0.0018 0.0392 0.000167
0.0018 0.0394 0.000401
0.0018 0.0396 0.000651
0.0018 0.0398 0.000334
0.0018 0.04 0.000685
0.0018 0.0402 0.000184
0.0018 0.0404 0.000200
0.0018 0.0406 0.000084
0.0018 0.0408 0.000217
0.0018 0.041 0.000200
0.0018 0.0412 0.000518
0.0018 0.0414 0.000351
0.0018 0.0416 0.000117
0.0018 0.0418 0.000317
0.0018 0.042 0.000301
0.0018 0.0422 0.000418
0.0018 0.0424 0.000251
0.0018 0.0426 0.000150
0.0018 0.0428 0.000184
0.0018 0.043 0.000284
0.0018 0.0432 0.000301
0.0018 0.0434 0.000317
0.0018 0.0436 0.000200
0.0018 0.0438 0.000017
0.0018 0.044 0.000100
0.0018 0.0442 0.000134
0.0018 0.0444 0.000418
0.0018 0.0446 0.001086
0.0018 0.0448 0.000468
0.0018 0.045 0.000418
0.0018 0.0452 0.000184
0.0018 0.0454 0.000685
0.0018 0.0456 0.000217
0.0018 0.0458 0.000484
0.0018 0.046 0.000200
0.0018 0.0462 0.000234
0.0018 0.0464 0.000334
0.0018 0.0466 0.000301
0.0018 0.0468 0.000718
0.0018 0.047 0.000184
0.0018 0.0472 0.000217
0.0018 0.0474 0.000685
0.0018 0.0476 0.000401
0.0018 0.0478 0.000284
0.0018 0.048 0.000217
0.0018 0.0482 0.000551
0.0018 0.0484 0.000568
0.0018 0.0486 0.000651
0.0018 0.0488 0.000134
0.0018 0.049 0.000217
0.0018 0.0492 0.000367
0.0018 0.0494 0.000401
0.0018 0.0496 0.000234
0.0018 0.0498 0.000418
0.0018 0.05 0.000484
0.0018 0.0502 0.000284
0.0018 0.0504 0.000484
0.0018 0.0506 0.000184
0.0018 0.0508 0.000418
0.0018 0.051 0.000668
0.0018 0.0512 0.000284
0.0018 0.0514 0.000150
0.0018 0.0516 0.000217
0.0018 0.0518 0.000184
0.0018 0.052 0.000067
0.0018 0.0522 0.000134
0.0018 0.0524 0.000468
0.0018 0.0526 0.000484
0.0018 0.0528 0.000334
0.0018 0.053 0.000334
0.0018 0.0532 0.000451
0.0018 0.0534 0.000150
0.0018 0.0536 0.000434
0.0018 0.0538 0.000301
0.0018 0.054 0.000217
0.0018 0.0542 0.000150
0.0018 0.0544 0.000150
0.0018 0.0546 0.000217
0.0018 0.0548 0.000401
0.0018 0.055 0.000084
0.0018 0.0552 0.000601
0.0018 0.0554 0.000150
0.0018 0.0556 0.000167
0.0018 0.0558 0.000501
0.0018 0.056 0.000284
0.0018 0.0562 0.000134
0.0018 0.0564 0.000100
0.0018 0.0566 0.000534
0.0018 0.0568 0.000251
0.0018 0.057 0.000251
0.0018 0.0572 0.000301
0.0018 0.0574 0.000401
0.0018 0.0576 0.000685
0.0018 0.0578 0.000184
0.0018 0.058 0.000150
0.0018 0.0582 0.000117
0.0018 0.0584 0.000367
0.0018 0.0586 0.000267
0.0018 0.0588 0.000267
0.0018 0.059 0.000267
0.0018 0.0592 0.000200
0.0018 0.0594 0.000050
0.0018 0.0596 0.000067
0.0018 0.0598 0.000251
0.0018 0.06 0.000267
0.0018 0.0602 0.000534
0.0018 0.0604 0.000234
0.0018 0.0606 0.000317
0.0018 0.0608 0.000418
0.0018 0.061 0.000200
0.0018 0.0612 0.000200
0.0018 0.0614 0.000234
0.0018 0.0616 0.000351
0.0018 0.0618 0.000568
0.0018 0.062 0.000568
0.0018 0.0622 0.000635
0.0018 0.0624 0.000585
0.0018 0.0626 0.000635
0.0018 0.0628 0.000251
0.0018 0.063 0.000200
0.0018 0.0632 0.000484
0.0018 0.0634 0.000050
0.0018 0.0636 0.000217
0.0018 0.0638 0.000251
0.0018 0.064 0.000618
0.0018 0.0642 0.000200
0.0018 0.0644 0.000050
0.0018 0.0646 0.000184
0.0018 0.0648 0.000551
0.0018 0.065 0.000251
0.0018 0.0652 0.000184
0.0018 0.0654 0.000050
0.0018 0.0656 0.000134
0.0018 0.0658 0.000134
0.0018 0.066 0.000134
0.0018 0.0662 0.000401
0.0018 0.0664 0.000184
0.0018 0.0666 0.000468
0.0018 0.0668 0.000585
0.0018 0.067 0.000351
0.0018 0.0672 0.000818
0.0018 0.0674 0.000635
0.0018 0.0676 0.000468
0.0018 0.0678 0.000217
0.0018 0.068 0.000084
0.0018 0.0682 0.000033
0.0018 0.0684 0.000117
0.0018 0.0686 0.000184
0.0018 0.0688 0.000167
0.0018 0.069 0.000100
0.0018 0.0692 0.000100
0.0018 0.0694 0.000167
0.0018 0.0696 0.000484
0.0018 0.0698 0.000618
0.0018 0.07 0.000384
0.0018 0.0702 0.000551
0.0018 0.0704 0.000384
0.0018 0.0706 0.000317
0.0018 0.0708 0.000418
0.0018 0.071 0.000818
0.0018 0.0712 0.000651
0.0018 0.0714 0.000217
0.0018 0.0716 0.000200
0.0018 0.0718 0.000234
0.0018 0.072 0.000701
0.0018 0.0722 0.000284
0.0018 0.0724 0.001219
0.0018 0.0726 0.000534
0.0018 0.0728 0.000150
0.0018 0.073 0.000200
0.0018 0.0732 0.000418
0.0018 0.0734 0.000367
0.0018 0.0736 0.000301
0.0018 0.0738 0.000184
0.0018 0.074 0.000050
0.0018 0.0742 0.000100
0.0018 0.0744 0.000267
0.0018 0.0746 0.000217
0.0018 0.0748 0.000685
0.0018 0.075 0.000534
0.0018 0.0752 0.000367
0.0018 0.0754 0.000401
0.0018 0.0756 0.000752
0.0018 0.0758 0.000551
0.0018 0.076 0.000301
0.0018 0.0762 0.000167
0.0018 0.0764 0.000284
0.0018 0.0766 0.000601
0.0018 0.0768 0.000234
0.0018 0.077 0.000267
0.0018 0.0772 0.000868
0.0018 0.0774 0.000351
0.0018 0.0776 0.000267
0.0018 0.0778 0.000167
0.0018 0.078 0.000200
0.0018 0.0782 0.000334
0.0018 0.0784 0.000117
0.0018 0.0786 0.000100
0.0018 0.0788 0.000150
0.0018 0.079 0.000150
0.0018 0.0792 0.000234
0.0018 0.0794 0.000351
0.0018 0.0796 0.000585
0.0018 0.0798 0.000401
0.0018 0.08 0.000200
0.0018 0.0802 0.000150
0.0018 0.0804 0.000317
0.0018 0.0806 0.000585
0.0018 0.0808 0.000551
0.0018 0.081 0.000284
0.0018 0.0812 0.000200
0.0018 0.0814 0.000251
0.0018 0.0816 0.000367
0.0018 0.0818 0.000451
0.0018 0.082 0.000284
0.0018 0.0822 0.000768
0.0018 0.0824 0.000735
0.0018 0.0826 0.000284
0.0018 0.0828 0.000484
0.0018 0.083 0.000217
0.0018 0.0832 0.000484
0.0018 0.0834 0.001052
0.0018 0.0836 0.000384
0.0018 0.0838 0.000284
0.0018 0.084 0.000468
0.0018 0.0842 0.000935
0.0018 0.0844 0.000852
0.0018 0.0846 0.000885
0.0018 0.0848 0.000752
0.0018 0.085 0.000868
0.0018 0.0852 0.000317
0.0018 0.0854 0.000067
0.0018 0.0856 0.000317
0.0018 0.0858 0.000167
0.0018 0.086 0.000551
0.0018 0.0862 0.000401
0.0018 0.0864 0.000117
0.0018 0.0866 0.000117
0.0018 0.0868 0.000184
0.0018 0.087 0.000217
0.0018 0.0872 0.000367
0.0018 0.0874 0.000217
0.0018 0.0876 0.000234
0.0018 0.0878 0.000050
0.0018 0.088 0.000100
0.0018 0.0882 0.000084
0.0018 0.0884 0.000117
0.0018 0.0886 0.000050
0.0018 0.0888 0.000067
0.0018 0.089 0.000167
0.0018 0.0892 0.000334
0.0018 0.0894 0.000184
0.0018 0.0896 0.000117
0.0018 0.0898 0.000217
0.0018 0.09 0.000084
0.0018 0.0902 0.000100
0.0018 0.0904 0.000167
0.0018 0.0906 0.000084
0.0018 0.0908 0.000134
0.0018 0.091 0.000050
0.0018 0.0912 0.000150
0.0018 0.0914 0.000301
0.0018 0.0916 0.000401
0.0018 0.0918 0.000067
0.0018 0.092 0.000067
0.0018 0.0922 0.000234
0.0018 0.0924 0.000167
0.0018 0.0926 0.000167
0.0018 0.0928 0.000167
0.0018 0.093 0.000100
0.0018 0.0932 0.000251
0.0018 0.0934 0.000367
0.0018 0.0936 0.000267
0.0018 0.0938 0.000134
0.0018 0.094 0.000534
0.0018 0.0942 0.000334
0.0018 0.0944 0.000150
0.0018 0.0946 0.000184
0.0018 0.0948 0.000150
0.0018 0.095 0.000050
0.0018 0.0952 0.000434
0.0018 0.0954 0.000685
0.0018 0.0956 0.000668
0.0018 0.0958 0.000251
0.0018 0.096 0.000084
0.0018 0.0962 0.000117
0.0018 0.0964 0.000150
0.0018 0.0966 0.000184
0.0018 0.0968 0.000050
0.0018 0.097 0.000100
0.0018 0.0972 0.000184
0.0018 0.0974 0.000084
0.0018 0.0976 0.000100
0.0018 0.0978 0.000468
0.0018 0.098 0.000234
0.0018 0.0982 0.000134
0.0018 0.0984 0.000217
0.0018 0.0986 0.000150
0.0018 0.0988 0.000167
0.0018 0.099 0.000401
0.0018 0.0992 0.000501
0.0018 0.0994 0.000434
0.0018 0.0996 0.000150
0.0018 0.0998 0.000100
0.002 0 0.003841
0.002 0.0002 0.005912
0.002 0.0004 0.005478
0.002 0.0006 0.006430
0.002 0.0008 0.007398
0.002 0.001 0.010521
0.002 0.0012 0.015715
0.002 0.0014 0.026119
0.002 0.0016 0.068687
0.002 0.0018 0.326670
0.002 0.002 0.000000
0.002 0.0022 0.328373
0.002 0.0024 0.071075
0.002 0.0026 0.031112
0.002 0.0028 0.017184
0.002 0.003 0.011690
0.002 0.0032 0.007331
0.002 0.0034 0.005060
0.002 0.0036 0.005929
0.002 0.0038 0.006947
0.002 0.004 0.006797
0.002 0.0042 0.004843
0.002 0.0044 0.003808
0.002 0.0046 0.002789
0.002 0.0048 0.001854
0.002 0.005 0.002088
0.002 0.0052 0.001536
0.002 0.0054 0.001587
0.002 0.0056 0.000969
0.002 0.0058 0.001754
0.002 0.006 0.001570
0.002 0.0062 0.002321
0.002 0.0064 0.002021
0.002 0.0066 0.001236
0.002 0.0068 0.001219
0.002 0.007 0.001236
0.002 0.0072 0.002004
0.002 0.0074 0.002371
0.002 0.0076 0.001536
0.002 0.0078 0.001536
0.002 0.008 0.000802
0.002 0.0082 0.001369
0.002 0.0084 0.001219
0.002 0.0086 0.003257
0.002 0.0088 0.001002
0.002 0.009 0.001002
0.002 0.0092 0.000752
0.002 0.0094 0.001086
0.002 0.0096 0.001136
0.002 0.0098 0.001353
0.002 0.01 0.001453
0.002 0.0102 0.001536
0.002 0.0104 0.002756
0.002 0.0106 0.001971
0.002 0.0108 0.002538
0.002 0.011 0.001987
0.002 0.0112 0.001971
0.002 0.0114 0.001269
0.002 0.0116 0.002004
0.002 0.0118 0.002004
0.002 0.012 0.002021
0.002 0.0122 0.001336
0.002 0.0124 0.001603
0.002 0.0126 0.000568
0.002 0.0128 0.001603
0.002 0.013 0.001787
0.002 0.0132 0.001403
0.002 0.0134 0.000852
0.002 0.0136 0.001119
0.002 0.0138 0.000551
0.002 0.014 0.001403
0.002 0.0142 0.001136
0.002 0.0144 0.000768
0.002 0.0146 0.000534
0.002 0.0148 0.001587
0.002 0.015 0.000768
0.002 0.0152 0.001119
0.002 0.0154 0.000735
0.002 0.0156 0.000852
0.002 0.0158 0.000317
0.002 0.016 0.000484
0.002 0.0162 0.000818
0.002 0.0164 0.000468
0.002 0.0166 0.000384
0.002 0.0168 0.001069
0.002 0.017 0.000935
0.002 0.0172 0.000818
0.002 0.0174 0.000852
0.002 0.0176 0.000551
0.002 0.0178 0.000685
0.002 0.018 0.000868
0.002 0.0182 0.000718
0.002 0.0184 0.000501
0.002 0.0186 0.000735
0.002 0.0188 0.000919
0.002 0.019 0.000434
0.002 0.0192 0.000585
0.002 0.0194 0.000367
0.002 0.0196 0.000618
0.002 0.0198 0.000451
0.002 0.02 0.000785
0.002 0.0202 0.001336
0.002 0.0204 0.000618
0.002 0.0206 0.000301
0.002 0.0208 0.000468
0.002 0.021 0.000384
0.002 0.0212 0.000885
0.002 0.0214 0.001086
0.002 0.0216 0.000935
0.002 0.0218 0.000785
0.002 0.022 0.000418
0.002 0.0222 0.000317
0.002 0.0224 0.000251
0.002 0.0226 0.000150
0.002 0.0228 0.000184
0.002 0.023 0.000284
0.002 0.0232 0.000317
0.002 0.0234 0.000384
0.002 0.0236 0.000585
0.002 0.0238 0.000451
0.002 0.024 0.000868
0.002 0.0242 0.001152
0.002 0.0244 0.000651
0.002 0.0246 0.000484
0.002 0.0248 0.000518
0.002 0.025 0.000601
0.002 0.0252 0.000635
0.002 0.0254 0.000668
0.002 0.0256 0.000418
0.002 0.0258 0.000752
0.002 0.026 0.000534
0.002 0.0262 0.000150
0.002 0.0264 0.000167
0.002 0.0266 0.000718
0.002 0.0268 0.000367
0.002 0.027 0.000868
0.002 0.0272 0.000718
0.002 0.0274 0.000501
0.002 0.0276 0.000234
0.002 0.0278 0.000484
0.002 0.028 0.000585
0.002 0.0282 0.000768
0.002 0.0284 0.000434
0.002 0.0286 0.000518
0.002 0.0288 0.000301
0.002 0.029 0.000434
0.002 0.0292 0.000685
0.002 0.0294 0.000935
0.002 0.0296 0.000935
0.002 0.0298 0.000735
0.002 0.03 0.000935
0.002 0.0302 0.000367
0.002 0.0304 0.000284
0.002 0.0306 0.000251
0.002 0.0308 0.000852
0.002 0.031 0.000718
0.002 0.0312 0.000885
0.002 0.0314 0.000551
0.002 0.0316 0.000167
0.002 0.0318 0.000084
0.002 0.032 0.000551
0.002 0.0322 0.000267
0.002 0.0324 0.000568
0.002 0.0326 0.000184
0.002 0.0328 0.000150
0.002 0.033 0.000134
0.002 0.0332 0.000484
0.002 0.0334 0.000651
0.002 0.0336 0.000334
0.002 0.0338 0.000334
0.002 0.034 0.000134
0.002 0.0342 0.000451
0.002 0.0344 0.000251
0.002 0.0346 0.000284
0.002 0.0348 0.000685
0.002 0.035 0.000785
0.002 0.0352 0.000367
0.002 0.0354 0.000184
0.002 0.0356 0.000518
0.002 0.0358 0.000551
0.002 0.036 0.000217
0.002 0.0362 0.000067
0.002 0.0364 0.000117
0.002 0.0366 0.000251
0.002 0.0368 0.000518
0.002 0.037 0.000351
0.002 0.0372 0.000167
0.002 0.0374 0.000384
0.002 0.0376 0.000551
0.002 0.0378 0.000134
0.002 0.038 0.000084
0.002 0.0382 0.000200
0.002 0.0384 0.000033
0.002 0.0386 0.000150
0.002 0.0388 0.000501
0.002 0.039 0.000534
0.002 0.0392 0.000551
0.002 0.0394 0.000701
0.002 0.0396 0.000501
0.002 0.0398 0.000200
0.002 0.04 0.000184
0.002 0.0402 0.000084
0.002 0.0404 0.000150
0.002 0.0406 0.000401
0.002 0.0408 0.000234
0.002 0.041 0.000284
0.002 0.0412 0.000251
0.002 0.0414 0.000701
0.002 0.0416 0.000418
0.002 0.0418 0.000668
0.002 0.042 0.000568
0.002 0.0422 0.000334
0.002 0.0424 0.000251
0.002 0.0426 0.000367
0.002 0.0428 0.000401
0.002 0.043 0.000518
0.002 0.0432 0.000217
0.002 0.0434 0.000167
0.002 0.0436 0.000134
0.002 0.0438 0.000200
0.002 0.044 0.000434
0.002 0.0442 0.000585
0.002 0.0444 0.000150
0.002 0.0446 0.000351
0.002 0.0448 0.000301
0.002 0.045 0.000518
0.002 0.0452 0.000317
0.002 0.0454 0.000451
0.002 0.0456 0.000568
0.002 0.0458 0.000234
0.002 0.046 0.000134
0.002 0.0462 0.000718
0.002 0.0464 0.000251
0.002 0.0466 0.000184
0.002 0.0468 0.000518
0.002 0.047 0.000451
0.002 0.0472 0.000267
0.002 0.0474 0.000334
0.002 0.0476 0.000267
0.002 0.0478 0.000418
0.002 0.048 0.000267
0.002 0.0482 0.000234
0.002 0.0484 0.000568
0.002 0.0486 0.000785
0.002 0.0488 0.000434
0.002 0.049 0.000251
0.002 0.0492 0.000451
0.002 0.0494 0.000217
0.002 0.0496 0.000251
0.002 0.0498 0.000234
0.002 0.05 0.000902
0.002 0.0502 0.000200
0.002 0.0504 0.000284
0.002 0.0506 0.000217
0.002 0.0508 0.000234
0.002 0.051 0.000167
0.002 0.0512 0.000100
0.002 0.0514 0.000217
0.002 0.0516 0.000050
0.002 0.0518 0.000167
0.002 0.052 0.000117
0.002 0.0522 0.000134
0.002 0.0524 0.000534
0.002 0.0526 0.000200
0.002 0.0528 0.000251
0.002 0.053 0.000167
0.002 0.0532 0.000267
0.002 0.0534 0.000084
0.002 0.0536 0.000200
0.002 0.0538 0.000351
0.002 0.054 0.000100
0.002 0.0542 0.000134
0.002 0.0544 0.000067
0.002 0.0546 0.000033
0.002 0.0548 0.000084
0.002 0.055 0.000117
0.002 0.0552 0.000150
0.002 0.0554 0.000167
0.002 0.0556 0.000117
0.002 0.0558 0.000134
0.002 0.056 0.000184
0.002 0.0562 0.000468
0.002 0.0564 0.000117
0.002 0.0566 0.000301
0.002 0.0568 0.000217
0.002 0.057 0.000117
0.002 0.0572 0.000184
0.002 0.0574 0.000184
0.002 0.0576 0.000184
0.002 0.0578 0.000184
0.002 0.058 0.000184
0.002 0.0582 0.000200
0.002 0.0584 0.000067
0.002 0.0586 0.000200
0.002 0.0588 0.000585
0.002 0.059 0.000217
0.002 0.0592 0.000150
0.002 0.0594 0.000084
0.002 0.0596 0.000134
0.002 0.0598 0.000234
0.002 0.06 0.000284
0.002 0.0602 0.000267
0.002 0.0604 0.000384
0.002 0.0606 0.000484
0.002 0.0608 0.000200
0.002 0.061 0.000134
0.002 0.0612 0.000117
0.002 0.0614 0.000217
0.002 0.0616 0.000418
0.002 0.0618 0.000351
0.002 0.062 0.000601
0.002 0.0622 0.000484
0.002 0.0624 0.000969
0.002 0.0626 0.000367
0.002 0.0628 0.000217
0.002 0.063 0.000100
0.002 0.0632 0.000134
0.002 0.0634 0.000084
0.002 0.0636 0.000518
0.002 0.0638 0.000234
0.002 0.064 0.000718
0.002 0.0642 0.000534
0.002 0.0644 0.000117
0.002 0.0646 0.000167
0.002 0.0648 0.000534
0.002 0.065 0.000284
0.002 0.0652 0.000484
0.002 0.0654 0.000100
0.002 0.0656 0.000167
0.002 0.0658 0.000084
0.002 0.066 0.000217
0.002 0.0662 0.000852
0.002 0.0664 0.000835
0.002 0.0666 0.000585
0.002 0.0668 0.000367
0.002 0.067 0.000668
0.002 0.0672 0.000200
0.002 0.0674 0.000200
0.002 0.0676 0.000134
0.002 0.0678 0.000167
0.002 0.068 0.000117
0.002 0.0682 0.000234
0.002 0.0684 0.000200
0.002 0.0686 0.000217
0.002 0.0688 0.000067
0.002 0.069 0.000217
0.002 0.0692 0.000033
0.002 0.0694 0.000134
0.002 0.0696 0.000200
0.002 0.0698 0.000334
0.002 0.07 0.000351
0.002 0.0702 0.000701
0.002 0.0704 0.000534
0.002 0.0706 0.000484
0.002 0.0708 0.000718
0.002 0.071 0.001102
0.002 0.0712 0.000568
0.002 0.0714 0.000301
0.002 0.0716 0.000451
0.002 0.0718 0.000835
0.002 0.072 0.000701
0.002 0.0722 0.000518
0.002 0.0724 0.000251
0.002 0.0726 0.000267
0.002 0.0728 0.000200
0.002 0.073 0.000217
0.002 0.0732 0.000518
0.002 0.0734 0.000534
0.002 0.0736 0.000434
0.002 0.0738 0.000234
0.002 0.074 0.000084
0.002 0.0742 0.000184
0.002 0.0744 0.000234
0.002 0.0746 0.000451
0.002 0.0748 0.000818
0.002 0.075 0.000301
0.002 0.0752 0.000134
0.002 0.0754 0.000334
0.002 0.0756 0.000651
0.002 0.0758 0.000935
0.002 0.076 0.000484
0.002 0.0762 0.000334
0.002 0.0764 0.000251
0.002 0.0766 0.000451
0.002 0.0768 0.000434
0.002 0.077 0.000351
0.002 0.0772 0.000401
0.002 0.0774 0.000200
0.002 0.0776 0.000267
0.002 0.0778 0.000301
0.002 0.078 0.000451
0.002 0.0782 0.000818
0.002 0.0784 0.000234
0.002 0.0786 0.000150
0.002 0.0788 0.000067
0.002 0.079 0.000952
0.002 0.0792 0.000568
0.002 0.0794 0.000434
0.002 0.0796 0.000718
0.002 0.0798 0.000501
0.002 0.08 0.000267
0.002 0.0802 0.000284
0.002 0.0804 0.000117
0.002 0.0806 0.000084
0.002 0.0808 0.000217
0.002 0.081 0.000251
0.002 0.0812 0.000418
0.002 0.0814 0.000401
0.002 0.0816 0.000685
0.002 0.0818 0.000434
0.002 0.082 0.000902
0.002 0.0822 0.000267
0.002 0.0824 0.000367
0.002 0.0826 0.000150
0.002 0.0828 0.000651
0.002 0.083 0.000301
0.002 0.0832 0.000418
0.002 0.0834 0.000701
0.002 0.0836 0.000317
0.002 0.0838 0.000351
0.002 0.084 0.000651
0.002 0.0842 0.000952
0.002 0.0844 0.000635
0.002 0.0846 0.000418
0.002 0.0848 0.000468
0.002 0.085 0.000601
0.002 0.0852 0.000635
0.002 0.0854 0.000184
0.002 0.0856 0.000418
0.002 0.0858 0.000301
0.002 0.086 0.000234
0.002 0.0862 0.000184
0.002 0.0864 0.000117
0.002 0.0866 0.000301
0.002 0.0868 0.001019
0.002 0.087 0.000184
0.002 0.0872 0.000167
0.002 0.0874 0.000217
0.002 0.0876 0.000885
0.002 0.0878 0.000267
0.002 0.088 0.000200
0.002 0.0882 0.000084
0.002 0.0884 0.000167
0.002 0.0886 0.000084
0.002 0.0888 0.000150
0.002 0.089 0.000167
0.002 0.0892 0.000434
0.002 0.0894 0.000818
0.002 0.0896 0.000134
0.002 0.0898 0.000117
0.002 0.09 0.000117
0.002 0.0902 0.000100
0.002 0.0904 0.000317
0.002 0.0906 0.000117
0.002 0.0908 0.000084
0.002 0.091 0.000084
0.002 0.0912 0.000100
0.002 0.0914 0.000167
0.002 0.0916 0.000251
0.002 0.0918 0.000284
0.002 0.092 0.000200
0.002 0.0922 0.000150
0.002 0.0924 0.000134
0.002 0.0926 0.000217
0.002 0.0928 0.000234
0.002 0.093 0.000167
0.002 0.0932 0.000267
0.002 0.0934 0.000685
0.002 0.0936 0.000301
0.002 0.0938 0.000334
0.002 0.094 0.000585
0.002 0.0942 0.000284
0.002 0.0944 0.000084
0.002 0.0946 0.000685
0.002 0.0948 0.000167
0.002 0.095 0.000117
0.002 0.0952 0.000284
0.002 0.0954 0.000518
0.002 0.0956 0.000835
0.002 0.0958 0.000167
0.002 0.096 0.000418
0.002 0.0962 0.000217
0.002 0.0964 0.000534
0.002 0.0966 0.000418
0.002 0.0968 0.000100
0.002 0.097 0.000334
0.002 0.0972 0.000167
0.002 0.0974 0.000050
0.002 0.0976 0.000033
0.002 0.0978 0.000167
0.002 0.098 0.000117
0.002 0.0982 0.000200
0.002 0.0984 0.000768
0.002 0.0986 0.000100
0.002 0.0988 0.000100
0.002 0.099 0.000434
0.002 0.0992 0.000317
0.002 0.0994 0.000134
0.002 0.0996 0.000134
0.002 0.0998 0.000100
0.0022 0 0.003991
0.0022 0.0002 0.004309
0.0022 0.0004 0.004910
0.0022 0.0006 0.005595
0.0022 0.0008 0.006296
0.0022 0.001 0.008233
0.0022 0.0012 0.009218
0.0022 0.0014 0.015114
0.0022 0.0016 0.025752
0.0022 0.0018 0.066132
0.0022 0.002 0.328373
0.0022 0.0022 0.000000
0.0022 0.0024 0.330010
0.0022 0.0026 0.069890
0.0022 0.0028 0.027004
0.0022 0.003 0.014412
0.0022 0.0032 0.011907
0.0022 0.0034 0.010404
0.0022 0.0036 0.009035
0.0022 0.0038 0.006313
0.0022 0.004 0.007649
0.0022 0.0042 0.004643
0.0022 0.0044 0.004492
0.0022 0.0046 0.005027
0.0022 0.0048 0.003591
0.0022 0.005 0.005261
0.0022 0.0052 0.003173
0.0022 0.0054 0.002221
0.0022 0.0056 0.001336
0.0022 0.0058 0.003540
0.0022 0.006 0.002872
0.0022 0.0062 0.001987
0.0022 0.0064 0.001887
0.0022 0.0066 0.002371
0.0022 0.0068 0.001720
0.0022 0.007 0.001837
0.0022 0.0072 0.003223
0.0022 0.0074 0.001921
0.0022 0.0076 0.002338
0.0022 0.0078 0.001954
0.0022 0.008 0.001386
0.0022 0.0082 0.001937
0.0022 0.0084 0.001119
0.0022 0.0086 0.002021
0.0022 0.0088 0.001286
0.0022 0.009 0.000818
0.0022 0.0092 0.000768
0.0022 0.0094 0.001253
0.0022 0.0096 0.001202
0.0022 0.0098 0.001319
0.0022 0.01 0.001253
0.0022 0.0102 0.000785
0.0022 0.0104 0.001820
0.0022 0.0106 0.001653
0.0022 0.0108 0.001119
0.0022 0.011 0.000818
0.0022 0.0112 0.001570
0.0022 0.0114 0.000568
0.0022 0.0116 0.000985
0.0022 0.0118 0.000534
0.0022 0.012 0.001687
0.0022 0.0122 0.001754
0.0022 0.0124 0.000668
0.0022 0.0126 0.000952
0.0022 0.0128 0.001286
0.0022 0.013 0.001420
0.0022 0.0132 0.001236
0.0022 0.0134 0.000785
0.0022 0.0136 0.000585
0.0022 0.0138 0.000685
0.0022 0.014 0.001470
0.0022 0.0142 0.001670
0.0022 0.0144 0.000818
0.0022 0.0146 0.000902
0.0022 0.0148 0.000919
0.0022 0.015 0.000585
0.0022 0.0152 0.001052
0.0022 0.0154 0.000635
0.0022 0.0156 0.000952
0.0022 0.0158 0.000267
0.0022 0.016 0.000585
0.0022 0.0162 0.001186
0.0022 0.0164 0.000818
0.0022 0.0166 0.000585
0.0022 0.0168 0.001253
0.0022 0.017 0.000868
0.0022 0.0172 0.000668
0.0022 0.0174 0.000551
0.0022 0.0176 0.000284
0.0022 0.0178 0.000367
0.0022 0.018 0.000551
0.0022 0.0182 0.000518
0.0022 0.0184 0.000301
0.0022 0.0186 0.000752
0.0022 0.0188 0.000868
0.0022 0.019 0.000885
0.0022 0.0192 0.000184
0.0022 0.0194 0.000384
0.0022 0.0196 0.000251
0.0022 0.0198 0.000601
0.0022 0.02 0.000518
0.0022 0.0202 0.001637
0.0022 0.0204 0.000501
0.0022 0.0206 0.000367
0.0022 0.0208 0.000401
0.0022 0.021 0.000902
0.0022 0.0212 0.000635
0.0022 0.0214 0.001436
0.0022 0.0216 0.000451
0.0022 0.0218 0.000919
0.0022 0.022 0.000635
0.0022 0.0222 0.000735
0.0022 0.0224 0.000451
0.0022 0.0226 0.000651
0.0022 0.0228 0.000534
0.0022 0.023 0.000902
0.0022 0.0232 0.000668
0.0022 0.0234 0.000618
0.0022 0.0236 0.000985
0.0022 0.0238 0.000635
0.0022 0.024 0.000718
0.0022 0.0242 0.000852
0.0022 0.0244 0.000367
0.0022 0.0246 0.000451
0.0022 0.0248 0.000267
0.0022 0.025 0.000251
0.0022 0.0252 0.000334
0.0022 0.0254 0.000284
0.0022 0.0256 0.000752
0.0022 0.0258 0.000434
0.0022 0.026 0.000217
0.0022 0.0262 0.000150
0.0022 0.0264 0.000100
0.0022 0.0266 0.000167
0.0022 0.0268 0.000234
0.0022 0.027 0.000251
0.0022 0.0272 0.000601
0.0022 0.0274 0.000334
0.0022 0.0276 0.000317
0.0022 0.0278 0.000735
0.0022 0.028 0.000868
0.0022 0.0282 0.000367
0.0022 0.0284 0.000618
0.0022 0.0286 0.001186
0.0022 0.0288 0.000351
0.0022 0.029 0.000317
0.0022 0.0292 0.000601
0.0022 0.0294 0.000518
0.0022 0.0296 0.000885
0.0022 0.0298 0.000501
0.0022 0.03 0.000334
0.0022 0.0302 0.000301
0.0022 0.0304 0.000284
0.0022 0.0306 0.000251
0.0022 0.0308 0.000167
0.0022 0.031 0.000551
0.0022 0.0312 0.000518
0.0022 0.0314 0.001035
0.0022 0.0316 0.000501
0.0022 0.0318 0.000367
0.0022 0.032 0.000468
0.0022 0.0322 0.000685
0.0022 0.0324 0.000835
0.0022 0.0326 0.000468
0.0022 0.0328 0.000534
0.0022 0.033 0.000184
0.0022 0.0332 0.000234
0.0022 0.0334 0.000434
0.0022 0.0336 0.000534
0.0022 0.0338 0.000367
0.0022 0.034 0.000551
0.0022 0.0342 0.000434
0.0022 0.0344 0.000367
0.0022 0.0346 0.000217
0.0022 0.0348 0.000534
0.0022 0.035 0.001152
0.0022 0.0352 0.000200
0.0022 0.0354 0.000184
0.0022 0.0356 0.000585
0.0022 0.0358 0.000184
0.0022 0.036 0.000251
0.0022 0.0362 0.000184
0.0022 0.0364 0.000234
0.0022 0.0366 0.000117
0.0022 0.0368 0.000234
0.0022 0.037 0.000434
0.0022 0.0372 0.000200
0.0022 0.0374 0.000301
0.0022 0.0376 0.000251
0.0022 0.0378 0.000451
0.0022 0.038 0.000134
0.0022 0.0382 0.000100
0.0022 0.0384 0.000050
0.0022 0.0386 0.000084
0.0022 0.0388 0.000200
0.0022 0.039 0.000117
0.0022 0.0392 0.000200
0.0022 0.0394 0.000251
0.0022 0.0396 0.000167
0.0022 0.0398 0.000317
0.0022 0.04 0.000217
0.0022 0.0402 0.000117
0.0022 0.0404 0.000234
0.0022 0.0406 0.000301
0.0022 0.0408 0.000217
0.0022 0.041 0.000434
0.0022 0.0412 0.000200
0.0022 0.0414 0.000267
0.0022 0.0416 0.000351
0.0022 0.0418 0.000635
0.0022 0.042 0.000384
0.0022 0.0422 0.000735
0.0022 0.0424 0.000267
0.0022 0.0426 0.000284
0.0022 0.0428 0.000551
0.0022 0.043 0.000251
0.0022 0.0432 0.000100
0.0022 0.0434 0.000167
0.0022 0.0436 0.000134
0.0022 0.0438 0.000100
0.0022 0.044 0.000117
0.0022 0.0442 0.000134
0.0022 0.0444 0.000167
0.0022 0.0446 0.000200
0.0022 0.0448 0.000367
0.0022 0.045 0.000284
0.0022 0.0452 0.000484
0.0022 0.0454 0.001202
0.0022 0.0456 0.000384
0.0022 0.0458 0.000267
0.0022 0.046 0.000518
0.0022 0.0462 0.000301
0.0022 0.0464 0.000301
0.0022 0.0466 0.000284
0.0022 0.0468 0.000484
0.0022 0.047 0.000935
0.0022 0.0472 0.000251
0.0022 0.0474 0.000351
0.0022 0.0476 0.000752
0.0022 0.0478 0.000735
0.0022 0.048 0.000217
0.0022 0.0482 0.000367
0.0022 0.0484 0.000351
0.0022 0.0486 0.001319
0.0022 0.0488 0.000534
0.0022 0.049 0.000251
0.0022 0.0492 0.000200
0.0022 0.0494 0.000167
0.0022 0.0496 0.000217
0.0022 0.0498 0.000351
0.0022 0.05 0.000534
0.0022 0.0502 0.000217
0.0022 0.0504 0.000150
0.0022 0.0506 0.000167
0.0022 0.0508 0.000167
0.0022 0.051 0.000200
0.0022 0.0512 0.000217
0.0022 0.0514 0.000150
0.0022 0.0516 0.000217
0.0022 0.0518 0.000184
0.0022 0.052 0.000668
0.0022 0.0522 0.000217
0.0022 0.0524 0.000084
0.0022 0.0526 0.000167
0.0022 0.0528 0.000184
0.0022 0.053 0.000150
0.0022 0.0532 0.000685
0.0022 0.0534 0.000551
0.0022 0.0536 0.000167
0.0022 0.0538 0.000534
0.0022 0.054 0.000401
0.0022 0.0542 0.000284
0.0022 0.0544 0.000117
0.0022 0.0546 0.000117
0.0022 0.0548 0.000184
0.0022 0.055 0.000651
0.0022 0.0552 0.000451
0.0022 0.0554 0.000434
0.0022 0.0556 0.000568
0.0022 0.0558 0.000184
0.0022 0.056 0.000284
0.0022 0.0562 0.000167
0.0022 0.0564 0.000100
0.0022 0.0566 0.000234
0.0022 0.0568 0.000501
0.0022 0.057 0.000184
0.0022 0.0572 0.000267
0.0022 0.0574 0.000384
0.0022 0.0576 0.000484
0.0022 0.0578 0.000367
0.0022 0.058 0.000534
0.0022 0.0582 0.000317
0.0022 0.0584 0.000251
0.0022 0.0586 0.000167
0.0022 0.0588 0.001002
0.0022 0.059 0.000200
0.0022 0.0592 0.000084
0.0022 0.0594 0.000067
0.0022 0.0596 0.000134
0.0022 0.0598 0.000384
0.0022 0.06 0.000468
0.0022 0.0602 0.000217
0.0022 0.0604 0.000317
0.0022 0.0606 0.000234
0.0022 0.0608 0.000568
0.0022 0.061 0.000601
0.0022 0.0612 0.000234
0.0022 0.0614 0.000167
0.0022 0.0616 0.000284
0.0022 0.0618 0.000768
0.0022 0.062 0.000651
0.0022 0.0622 0.000217
0.0022 0.0624 0.000418
0.0022 0.0626 0.000568
0.0022 0.0628 0.000284
0.0022 0.063 0.000200
0.0022 0.0632 0.000367
0.0022 0.0634 0.000150
0.0022 0.0636 0.000434
0.0022 0.0638 0.000217
0.0022 0.064 0.000301
0.0022 0.0642 0.000184
0.0022 0.0644 0.000100
0.0022 0.0646 0.000117
0.0022 0.0648 0.000167
0.0022 0.065 0.000167
0.0022 0.0652 0.000150
0.0022 0.0654 0.000150
0.0022 0.0656 0.000084
0.0022 0.0658 0.000217
0.0022 0.066 0.000084
0.0022 0.0662 0.000251
0.0022 0.0664 0.000434
0.0022 0.0666 0.000234
0.0022 0.0668 0.000100
0.0022 0.067 0.000251
0.0022 0.0672 0.000418
0.0022 0.0674 0.000284
0.0022 0.0676 0.000217
0.0022 0.0678 0.000100
0.0022 0.068 0.000401
0.0022 0.0682 0.000351
0.0022 0.0684 0.000301
0.0022 0.0686 0.000568
0.0022 0.0688 0.000251
0.0022 0.069 0.000568
0.0022 0.0692 0.000217
0.0022 0.0694 0.000167
0.0022 0.0696 0.000167
0.0022 0.0698 0.000468
0.0022 0.07 0.000418
0.0022 0.0702 0.000251
0.0022 0.0704 0.000267
0.0022 0.0706 0.000434
0.0022 0.0708 0.000200
0.0022 0.071 0.000367
0.0022 0.0712 0.000317
0.0022 0.0714 0.000267
0.0022 0.0716 0.000401
0.0022 0.0718 0.000735
0.0022 0.072 0.000518
0.0022 0.0722 0.000251
0.0022 0.0724 0.000267
0.0022 0.0726 0.000150
0.0022 0.0728 0.000234
0.0022 0.073 0.000117
0.0022 0.0732 0.000317
0.0022 0.0734 0.000317
0.0022 0.0736 0.000200
0.0022 0.0738 0.000200
0.0022 0.074 0.000167
0.0022 0.0742 0.000701
0.0022 0.0744 0.000768
0.0022 0.0746 0.000802
0.0022 0.0748 0.000401
0.0022 0.075 0.000384
0.0022 0.0752 0.000334
0.0022 0.0754 0.000367
0.0022 0.0756 0.001386
0.0022 0.0758 0.000618
0.0022 0.076 0.000418
0.0022 0.0762 0.000284
0.0022 0.0764 0.000367
0.0022 0.0766 0.000251
0.0022 0.0768 0.000317
0.0022 0.077 0.000284
0.0022 0.0772 0.000351
0.0022 0.0774 0.000401
0.0022 0.0776 0.000434
0.0022 0.0778 0.000384
0.0022 0.078 0.000802
0.0022 0.0782 0.000785
0.0022 0.0784 0.000301
0.0022 0.0786 0.000267
0.0022 0.0788 0.000251
0.0022 0.079 0.000969
0.0022 0.0792 0.000935
0.0022 0.0794 0.000367
0.0022 0.0796 0.000418
0.0022 0.0798 0.000334
0.0022 0.08 0.000317
0.0022 0.0802 0.000568
0.0022 0.0804 0.000384
0.0022 0.0806 0.000134
0.0022 0.0808 0.000150
0.0022 0.081 0.000267
0.0022 0.0812 0.001086
0.0022 0.0814 0.000534
0.0022 0.0816 0.000651
0.0022 0.0818 0.001169
0.0022 0.082 0.001035
0.0022 0.0822 0.000418
0.0022 0.0824 0.000534
0.0022 0.0826 0.000468
0.0022 0.0828 0.000100
0.0022 0.083 0.000534
0.0022 0.0832 0.000167
0.0022 0.0834 0.000518
0.0022 0.0836 0.000401
0.0022 0.0838 0.000184
0.0022 0.084 0.000752
0.0022 0.0842 0.000752
0.0022 0.0844 0.000601
0.0022 0.0846 0.000317
0.0022 0.0848 0.000200
0.0022 0.085 0.000434
0.0022 0.0852 0.000267
0.0022 0.0854 0.000234
0.0022 0.0856 0.001002
0.0022 0.0858 0.000551
0.0022 0.086 0.000651
0.0022 0.0862 0.000367
0.0022 0.0864 0.000284
0.0022 0.0866 0.000134
0.0022 0.0868 0.000284
0.0022 0.087 0.000284
0.0022 0.0872 0.000167
0.0022 0.0874 0.000284
0.0022 0.0876 0.000384
0.0022 0.0878 0.000251
0.0022 0.088 0.000150
0.0022 0.0882 0.000217
0.0022 0.0884 0.000100
0.0022 0.0886 0.000100
0.0022 0.0888 0.000551
0.0022 0.089 0.000301
0.0022 0.0892 0.001319
0.0022 0.0894 0.000334
0.0022 0.0896 0.000167
0.0022 0.0898 0.000217
0.0022 0.09 0.000150
0.0022 0.0902 0.000150
0.0022 0.0904 0.000334
0.0022 0.0906 0.000217
0.0022 0.0908 0.000084
0.0022 0.091 0.000117
0.0022 0.0912 0.000067
0.0022 0.0914 0.000067
0.0022 0.0916 0.000150
0.0022 0.0918 0.000184
0.0022 0.092 0.000050
0.0022 0.0922 0.000134
0.0022 0.0924 0.000251
0.0022 0.0926 0.001336
0.0022 0.0928 0.000484
0.0022 0.093 0.000217
0.0022 0.0932 0.000117
0.0022 0.0934 0.000401
0.0022 0.0936 0.000351
0.0022 0.0938 0.000451
0.0022 0.094 0.000267
0.0022 0.0942 0.000150
0.0022 0.0944 0.000251
0.0022 0.0946 0.000234
0.0022 0.0948 0.000134
0.0022 0.095 0.000084
0.0022 0.0952 0.000033
0.0022 0.0954 0.000217
0.0022 0.0956 0.000551
0.0022 0.0958 0.000184
0.0022 0.096 0.000317
0.0022 0.0962 0.000568
0.0022 0.0964 0.000484
0.0022 0.0966 0.000451
0.0022 0.0968 0.000134
0.0022 0.097 0.000334
0.0022 0.0972 0.000084
0.0022 0.0974 0.000084
0.0022 0.0976 0.000050
0.0022 0.0978 0.000084
0.0022 0.098 0.000200
0.0022 0.0982 0.000267
0.0022 0.0984 0.000217
0.0022 0.0986 0.000100
0.0022 0.0988 0.000084
0.0022 0.099 0.000184
0.0022 0.0992 0.000451
0.0022 0.0994 0.000518
0.0022 0.0996 0.000084
0.0022 0.0998 0.000134
0.0024 0 0.003039
0.0024 0.0002 0.003073
0.0024 0.0004 0.003707
0.0024 0.0006 0.003524
0.0024 0.0008 0.005611
0.0024 0.001 0.006229
0.0024 0.0012 0.006263
0.0024 0.0014 0.008484
0.0024 0.0016 0.012826
0.0024 0.0018 0.026169
0.0024 0.002 0.071075
0.0024 0.0022 0.330010
0.0024 0.0024 0.000000
0.0024 0.0026 0.329442
0.0024 0.0028 0.068437
0.0024 0.003 0.028407
0.0024 0.0032 0.018069
0.0024 0.0034 0.013160
0.0024 0.0036 0.012124
0.0024 0.0038 0.009218
0.0024 0.004 0.008283
0.0024 0.0042 0.006597
0.0024 0.0044 0.004058
0.0024 0.0046 0.004509
0.0024 0.0048 0.003557
0.0024 0.005 0.004593
0.0024 0.0052 0.003991
0.0024 0.0054 0.003323
0.0024 0.0056 0.002054
0.0024 0.0058 0.003507
0.0024 0.006 0.003206
0.0024 0.0062 0.002605
0.0024 0.0064 0.002255
0.0024 0.0066 0.002872
0.0024 0.0068 0.002221
0.0024 0.007 0.002438
0.0024 0.0072 0.002455
0.0024 0.0074 0.001553
0.0024 0.0076 0.001520
0.0024 0.0078 0.002104
0.0024 0.008 0.002655
0.0024 0.0082 0.002054
0.0024 0.0084 0.001369
0.0024 0.0086 0.001720
0.0024 0.0088 0.001804
0.0024 0.009 0.001470
0.0024 0.0092 0.001570
0.0024 0.0094 0.001253
0.0024 0.0096 0.001369
0.0024 0.0098 0.001319
0.0024 0.01 0.001219
0.0024 0.0102 0.000969
0.0024 0.0104 0.001319
0.0024 0.0106 0.001687
0.0024 0.0108 0.001420
0.0024 0.011 0.001369
0.0024 0.0112 0.001052
0.0024 0.0114 0.001386
0.0024 0.0116 0.001286
0.0024 0.0118 0.000534
0.0024 0.012 0.000768
0.0024 0.0122 0.001202
0.0024 0.0124 0.000985
0.0024 0.0126 0.001520
0.0024 0.0128 0.001637
0.0024 0.013 0.001603
0.0024 0.0132 0.000718
0.0024 0.0134 0.001119
0.0024 0.0136 0.000685
0.0024 0.0138 0.000802
0.0024 0.014 0.000568
0.0024 0.0142 0.001236
0.0024 0.0144 0.000885
0.0024 0.0146 0.000685
0.0024 0.0148 0.000885
0.0024 0.015 0.000534
0.0024 0.0152 0.000802
0.0024 0.0154 0.000818
0.0024 0.0156 0.000718
0.0024 0.0158 0.000351
0.0024 0.016 0.000468
0.0024 0.0162 0.001019
0.0024 0.0164 0.000551
0.0024 0.0166 0.000835
0.0024 0.0168 0.000718
0.0024 0.017 0.001035
0.0024 0.0172 0.000451
0.0024 0.0174 0.000685
0.0024 0.0176 0.000401
0.0024 0.0178 0.000067
0.0024 0.018 0.000217
0.0024 0.0182 0.000134
0.0024 0.0184 0.000551
0.0024 0.0186 0.000267
0.0024 0.0188 0.000167
0.0024 0.019 0.000334
0.0024 0.0192 0.000418
0.0024 0.0194 0.000284
0.0024 0.0196 0.000267
0.0024 0.0198 0.000785
0.0024 0.02 0.000585
0.0024 0.0202 0.001536
0.0024 0.0204 0.000317
0.0024 0.0206 0.000284
0.0024 0.0208 0.001086
0.0024 0.021 0.001386
0.0024 0.0212 0.001587
0.0024 0.0214 0.001119
0.0024 0.0216 0.000518
0.0024 0.0218 0.000351
0.0024 0.022 0.000367
0.0024 0.0222 0.000468
0.0024 0.0224 0.000534
0.0024 0.0226 0.000351
0.0024 0.0228 0.000434
0.0024 0.023 0.000752
0.0024 0.0232 0.000334
0.0024 0.0234 0.000618
0.0024 0.0236 0.001002
0.0024 0.0238 0.001386
0.0024 0.024 0.000919
0.0024 0.0242 0.000484
0.0024 0.0244 0.000651
0.0024 0.0246 0.000818
0.0024 0.0248 0.000735
0.0024 0.025 0.000718
0.0024 0.0252 0.001002
0.0024 0.0254 0.000484
0.0024 0.0256 0.000969
0.0024 0.0258 0.000501
0.0024 0.026 0.000952
0.0024 0.0262 0.000284
0.0024 0.0264 0.000501
0.0024 0.0266 0.000384
0.0024 0.0268 0.000200
0.0024 0.027 0.000351
0.0024 0.0272 0.000501
0.0024 0.0274 0.000301
0.0024 0.0276 0.000234
0.0024 0.0278 0.000852
0.0024 0.028 0.000718
0.0024 0.0282 0.000434
0.0024 0.0284 0.000718
0.0024 0.0286 0.001102
0.0024 0.0288 0.000501
0.0024 0.029 0.000401
0.0024 0.0292 0.000468
0.0024 0.0294 0.000501
0.0024 0.0296 0.000885
0.0024 0.0298 0.000468
0.0024 0.03 0.000952
0.0024 0.0302 0.000568
0.0024 0.0304 0.000251
0.0024 0.0306 0.000167
0.0024 0.0308 0.000267
0.0024 0.031 0.000217
0.0024 0.0312 0.000484
0.0024 0.0314 0.000701
0.0024 0.0316 0.000568
0.0024 0.0318 0.000234
0.0024 0.032 0.000150
0.0024 0.0322 0.000200
0.0024 0.0324 0.000334
0.0024 0.0326 0.000501
0.0024 0.0328 0.001303
0.0024 0.033 0.000785
0.0024 0.0332 0.000418
0.0024 0.0334 0.000251
0.0024 0.0336 0.000651
0.0024 0.0338 0.000585
0.0024 0.034 0.000534
0.0024 0.0342 0.000635
0.0024 0.0344 0.000317
0.0024 0.0346 0.000117
0.0024 0.0348 0.000468
0.0024 0.035 0.000234
0.0024 0.0352 0.000150
0.0024 0.0354 0.000117
0.0024 0.0356 0.000167
0.0024 0.0358 0.000067
0.0024 0.036 0.000217
0.0024 0.0362 0.000301
0.0024 0.0364 0.000334
0.0024 0.0366 0.000167
0.0024 0.0368 0.000184
0.0024 0.037 0.000217
0.0024 0.0372 0.000150
0.0024 0.0374 0.000200
0.0024 0.0376 0.000117
0.0024 0.0378 0.000317
0.0024 0.038 0.000501
0.0024 0.0382 0.000217
0.0024 0.0384 0.000351
0.0024 0.0386 0.000785
0.0024 0.0388 0.000150
0.0024 0.039 0.000050
0.0024 0.0392 0.000084
0.0024 0.0394 0.000067
0.0024 0.0396 0.000284
0.0024 0.0398 0.000251
0.0024 0.04 0.000267
0.0024 0.0402 0.000301
0.0024 0.0404 0.000150
0.0024 0.0406 0.000601
0.0024 0.0408 0.000484
0.0024 0.041 0.000117
0.0024 0.0412 0.000167
0.0024 0.0414 0.000251
0.0024 0.0416 0.000267
0.0024 0.0418 0.000718
0.0024 0.042 0.000367
0.0024 0.0422 0.000351
0.0024 0.0424 0.000401
0.0024 0.0426 0.000284
0.0024 0.0428 0.000200
0.0024 0.043 0.000234
0.0024 0.0432 0.000184
0.0024 0.0434 0.000334
0.0024 0.0436 0.000685
0.0024 0.0438 0.000100
0.0024 0.044 0.000167
0.0024 0.0442 0.000084
0.0024 0.0444 0.000217
0.0024 0.0446 0.000234
0.0024 0.0448 0.000451
0.0024 0.045 0.000401
0.0024 0.0452 0.000384
0.0024 0.0454 0.000718
0.0024 0.0456 0.000518
0.0024 0.0458 0.000351
0.0024 0.046 0.000134
0.0024 0.0462 0.000167
0.0024 0.0464 0.000451
0.0024 0.0466 0.000217
0.0024 0.0468 0.000568
0.0024 0.047 0.000501
0.0024 0.0472 0.000635
0.0024 0.0474 0.000200
0.0024 0.0476 0.000635
0.0024 0.0478 0.000785
0.0024 0.048 0.000601
0.0024 0.0482 0.000284
0.0024 0.0484 0.000585
0.0024 0.0486 0.000601
0.0024 0.0488 0.000668
0.0024 0.049 0.000251
0.0024 0.0492 0.000084
0.0024 0.0494 0.000200
0.0024 0.0496 0.000200
0.0024 0.0498 0.000484
0.0024 0.05 0.000317
0.0024 0.0502 0.000200
0.0024 0.0504 0.000685
0.0024 0.0506 0.000434
0.0024 0.0508 0.000585
0.0024 0.051 0.000902
0.0024 0.0512 0.000367
0.0024 0.0514 0.000184
0.0024 0.0516 0.000100
0.0024 0.0518 0.000401
0.0024 0.052 0.000668
0.0024 0.0522 0.000200
0.0024 0.0524 0.000301
0.0024 0.0526 0.000351
0.0024 0.0528 0.000401
0.0024 0.053 0.000117
0.0024 0.0532 0.000701
0.0024 0.0534 0.000551
0.0024 0.0536 0.000200
0.0024 0.0538 0.000234
0.0024 0.054 0.000468
0.0024 0.0542 0.000100
0.0024 0.0544 0.000150
0.0024 0.0546 0.000618
0.0024 0.0548 0.000251
0.0024 0.055 0.000317
0.0024 0.0552 0.000301
0.0024 0.0554 0.000868
0.0024 0.0556 0.000468
0.0024 0.0558 0.000534
0.0024 0.056 0.000184
0.0024 0.0562 0.000267
0.0024 0.0564 0.000301
0.0024 0.0566 0.000752
0.0024 0.0568 0.000451
0.0024 0.057 0.000234
0.0024 0.0572 0.000317
0.0024 0.0574 0.000384
0.0024 0.0576 0.000334
0.0024 0.0578 0.000484
0.0024 0.058 0.000501
0.0024 0.0582 0.000334
0.0024 0.0584 0.000234
0.0024 0.0586 0.000200
0.0024 0.0588 0.000251
0.0024 0.059 0.000184
0.0024 0.0592 0.000334
0.0024 0.0594 0.000451
0.0024 0.0596 0.000150
0.0024 0.0598 0.000484
0.0024 0.06 0.000267
0.0024 0.0602 0.000100
0.0024 0.0604 0.000367
0.0024 0.0606 0.000635
0.0024 0.0608 0.000384
0.0024 0.061 0.000618
0.0024 0.0612 0.000518
0.0024 0.0614 0.000184
0.0024 0.0616 0.000134
0.0024 0.0618 0.000384
0.0024 0.062 0.000184
0.0024 0.0622 0.000184
0.0024 0.0624 0.000585
0.0024 0.0626 0.000501
0.0024 0.0628 0.000585
0.0024 0.063 0.000150
0.0024 0.0632 0.000150
0.0024 0.0634 0.000100
0.0024 0.0636 0.000234
0.0024 0.0638 0.000184
0.0024 0.064 0.000551
0.0024 0.0642 0.000267
0.0024 0.0644 0.000200
0.0024 0.0646 0.000100
0.0024 0.0648 0.000100
0.0024 0.065 0.000117
0.0024 0.0652 0.000117
0.0024 0.0654 0.000217
0.0024 0.0656 0.000117
0.0024 0.0658 0.000117
0.0024 0.066 0.000284
0.0024 0.0662 0.000568
0.0024 0.0664 0.000217
0.0024 0.0666 0.000134
0.0024 0.0668 0.000200
0.0024 0.067 0.000267
0.0024 0.0672 0.000217
0.0024 0.0674 0.000267
0.0024 0.0676 0.000601
0.0024 0.0678 0.000150
0.0024 0.068 0.000167
0.0024 0.0682 0.000200
0.0024 0.0684 0.000418
0.0024 0.0686 0.000418
0.0024 0.0688 0.000200
0.0024 0.069 0.000301
0.0024 0.0692 0.000184
0.0024 0.0694 0.000134
0.0024 0.0696 0.000267
0.0024 0.0698 0.000334
0.0024 0.07 0.000334
0.0024 0.0702 0.000418
0.0024 0.0704 0.000551
0.0024 0.0706 0.000117
0.0024 0.0708 0.000217
0.0024 0.071 0.000418
0.0024 0.0712 0.000768
0.0024 0.0714 0.000384
0.0024 0.0716 0.000401
0.0024 0.0718 0.000551
0.0024 0.072 0.000284
0.0024 0.0722 0.000150
0.0024 0.0724 0.000752
0.0024 0.0726 0.000184
0.0024 0.0728 0.000251
0.0024 0.073 0.000167
0.0024 0.0732 0.000167
0.0024 0.0734 0.000150
0.0024 0.0736 0.000234
0.0024 0.0738 0.000067
0.0024 0.074 0.000351
0.0024 0.0742 0.000418
0.0024 0.0744 0.000585
0.0024 0.0746 0.000284
0.0024 0.0748 0.000217
0.0024 0.075 0.000234
0.0024 0.0752 0.000200
0.0024 0.0754 0.000518
0.0024 0.0756 0.000518
0.0024 0.0758 0.000718
0.0024 0.076 0.000134
0.0024 0.0762 0.000184
0.0024 0.0764 0.000251
0.0024 0.0766 0.000267
0.0024 0.0768 0.000234
0.0024 0.077 0.000618
0.0024 0.0772 0.000401
0.0024 0.0774 0.000451
0.0024 0.0776 0.000351
0.0024 0.0778 0.000752
0.0024 0.078 0.000752
0.0024 0.0782 0.000568
0.0024 0.0784 0.000568
0.0024 0.0786 0.000384
0.0024 0.0788 0.000267
0.0024 0.079 0.000367
0.0024 0.0792 0.000952
0.0024 0.0794 0.000418
0.0024 0.0796 0.000384
0.0024 0.0798 0.000251
0.0024 0.08 0.000234
0.0024 0.0802 0.000802
0.0024 0.0804 0.000568
0.0024 0.0806 0.000251
0.0024 0.0808 0.000351
0.0024 0.081 0.000451
0.0024 0.0812 0.000418
0.0024 0.0814 0.000451
0.0024 0.0816 0.000768
0.0024 0.0818 0.000785
0.0024 0.082 0.000534
0.0024 0.0822 0.000418
0.0024 0.0824 0.000551
0.0024 0.0826 0.000401
0.0024 0.0828 0.000301
0.0024 0.083 0.000184
0.0024 0.0832 0.000251
0.0024 0.0834 0.000184
0.0024 0.0836 0.000284
0.0024 0.0838 0.000317
0.0024 0.084 0.000701
0.0024 0.0842 0.000701
0.0024 0.0844 0.000752
0.0024 0.0846 0.000217
0.0024 0.0848 0.000150
0.0024 0.085 0.000184
0.0024 0.0852 0.000301
0.0024 0.0854 0.000267
0.0024 0.0856 0.000301
0.0024 0.0858 0.000969
0.0024 0.086 0.000818
0.0024 0.0862 0.000301
0.0024 0.0864 0.000618
0.0024 0.0866 0.000184
0.0024 0.0868 0.000150
0.0024 0.087 0.000184
0.0024 0.0872 0.000184
0.0024 0.0874 0.000551
0.0024 0.0876 0.000200
0.0024 0.0878 0.000184
0.0024 0.088 0.000134
0.0024 0.0882 0.000100
0.0024 0.0884 0.000050
0.0024 0.0886 0.000100
0.0024 0.0888 0.000267
0.0024 0.089 0.000251
0.0024 0.0892 0.000351
0.0024 0.0894 0.000067
0.0024 0.0896 0.000351
0.0024 0.0898 0.000217
0.0024 0.09 0.000117
0.0024 0.0902 0.000384
0.0024 0.0904 0.000367
0.0024 0.0906 0.000167
0.0024 0.0908 0.000217
0.0024 0.091 0.000167
0.0024 0.0912 0.000167
0.0024 0.0914 0.000150
0.0024 0.0916 0.000167
0.0024 0.0918 0.000117
0.0024 0.092 0.000134
0.0024 0.0922 0.000301
0.0024 0.0924 0.000184
0.0024 0.0926 0.000334
0.0024 0.0928 0.000251
0.0024 0.093 0.000150
0.0024 0.0932 0.000234
0.0024 0.0934 0.000134
0.0024 0.0936 0.000184
0.0024 0.0938 0.000184
0.0024 0.094 0.000301
0.0024 0.0942 0.000418
0.0024 0.0944 0.000217
0.0024 0.0946 0.000384
0.0024 0.0948 0.000167
0.0024 0.095 0.000134
0.0024 0.0952 0.000117
0.0024 0.0954 0.000050
0.0024 0.0956 0.000084
0.0024 0.0958 0.000184
0.0024 0.096 0.000267
0.0024 0.0962 0.000217
0.0024 0.0964 0.000150
0.0024 0.0966 0.000184
0.0024 0.0968 0.000067
0.0024 0.097 0.000117
0.0024 0.0972 0.000100
0.0024 0.0974 0.000084
0.0024 0.0976 0.000033
0.0024 0.0978 0.000084
0.0024 0.098 0.000167
0.0024 0.0982 0.000200
0.0024 0.0984 0.000184
0.0024 0.0986 0.000100
0.0024 0.0988 0.000050
0.0024 0.099 0.000100
0.0024 0.0992 0.000134
0.0024 0.0994 0.000167
0.0024 0.0996 0.000150
0.0024 0.0998 0.000150
0.0026 0 0.002622
0.0026 0.0002 0.001937
0.0026 0.0004 0.002872
0.0026 0.0006 0.003791
0.0026 0.0008 0.004192
0.0026 0.001 0.003891
0.0026 0.0012 0.004542
0.0026 0.0014 0.006196
0.0026 0.0016 0.009352
0.0026 0.0018 0.016984
0.0026 0.002 0.031112
0.0026 0.0022 0.069890
0.0026 0.0024 0.329442
0.0026 0.0026 0.000000
0.0026 0.0028 0.329793
0.0026 0.003 0.065731
0.0026 0.0032 0.031563
0.0026 0.0034 0.018036
0.0026 0.0036 0.014579
0.0026 0.0038 0.011156
0.0026 0.004 0.008116
0.0026 0.0042 0.007732
0.0026 0.0044 0.006880
0.0026 0.0046 0.005444
0.0026 0.0048 0.002839
0.0026 0.005 0.003340
0.0026 0.0052 0.003323
0.0026 0.0054 0.003991
0.0026 0.0056 0.002906
0.0026 0.0058 0.003056
0.0026 0.006 0.003925
0.0026 0.0062 0.003457
0.0026 0.0064 0.003106
0.0026 0.0066 0.003524
0.0026 0.0068 0.002271
0.0026 0.007 0.003407
0.0026 0.0072 0.002505
0.0026 0.0074 0.001436
0.0026 0.0076 0.002221
0.0026 0.0078 0.002288
0.0026 0.008 0.002305
0.0026 0.0082 0.003039
0.0026 0.0084 0.002104
0.0026 0.0086 0.001670
0.0026 0.0088 0.001987
0.0026 0.009 0.002154
0.0026 0.0092 0.001670
0.0026 0.0094 0.001470
0.0026 0.0096 0.000768
0.0026 0.0098 0.001486
0.0026 0.01 0.001503
0.0026 0.0102 0.001820
0.0026 0.0104 0.000969
0.0026 0.0106 0.001286
0.0026 0.0108 0.001653
0.0026 0.011 0.002054
0.0026 0.0112 0.001536
0.0026 0.0114 0.001086
0.0026 0.0116 0.000785
0.0026 0.0118 0.001486
0.0026 0.012 0.001002
0.0026 0.0122 0.001119
0.0026 0.0124 0.001152
0.0026 0.0126 0.001653
0.0026 0.0128 0.001553
0.0026 0.013 0.001436
0.0026 0.0132 0.000785
0.0026 0.0134 0.001186
0.0026 0.0136 0.000701
0.0026 0.0138 0.001303
0.0026 0.014 0.001219
0.0026 0.0142 0.000902
0.0026 0.0144 0.001470
0.0026 0.0146 0.000752
0.0026 0.0148 0.000919
0.0026 0.015 0.000985
0.0026 0.0152 0.001186
0.0026 0.0154 0.000752
0.0026 0.0156 0.000284
0.0026 0.0158 0.000468
0.0026 0.016 0.001186
0.0026 0.0162 0.000868
0.0026 0.0164 0.000401
0.0026 0.0166 0.000468
0.0026 0.0168 0.000434
0.0026 0.017 0.000401
0.0026 0.0172 0.000635
0.0026 0.0174 0.000651
0.0026 0.0176 0.000484
0.0026 0.0178 0.000184
0.0026 0.018 0.000585
0.0026 0.0182 0.000735
0.0026 0.0184 0.001136
0.0026 0.0186 0.000434
0.0026 0.0188 0.000200
0.0026 0.019 0.000184
0.0026 0.0192 0.000468
0.0026 0.0194 0.000251
0.0026 0.0196 0.000251
0.0026 0.0198 0.000701
0.0026 0.02 0.000868
0.0026 0.0202 0.000484
0.0026 0.0204 0.000418
0.0026 0.0206 0.000551
0.0026 0.0208 0.000935
0.0026 0.021 0.001303
0.0026 0.0212 0.000701
0.0026 0.0214 0.000685
0.0026 0.0216 0.000418
0.0026 0.0218 0.000317
0.0026 0.022 0.000301
0.0026 0.0222 0.000150
0.0026 0.0224 0.000551
0.0026 0.0226 0.000718
0.0026 0.0228 0.000451
0.0026 0.023 0.000635
0.0026 0.0232 0.000568
0.0026 0.0234 0.001019
0.0026 0.0236 0.000401
0.0026 0.0238 0.001069
0.0026 0.024 0.000534
0.0026 0.0242 0.000401
0.0026 0.0244 0.000501
0.0026 0.0246 0.000334
0.0026 0.0248 0.000635
0.0026 0.025 0.000685
0.0026 0.0252 0.000668
0.0026 0.0254 0.000468
0.0026 0.0256 0.000484
0.0026 0.0258 0.000317
0.0026 0.026 0.000468
0.0026 0.0262 0.000551
0.0026 0.0264 0.000267
0.0026 0.0266 0.000568
0.0026 0.0268 0.000234
0.0026 0.027 0.000484
0.0026 0.0272 0.000301
0.0026 0.0274 0.000718
0.0026 0.0276 0.000635
0.0026 0.0278 0.000585
0.0026 0.028 0.000434
0.0026 0.0282 0.000735
0.0026 0.0284 0.000501
0.0026 0.0286 0.000919
0.0026 0.0288 0.001403
0.0026 0.029 0.000651
0.0026 0.0292 0.000418
0.0026 0.0294 0.000351
0.0026 0.0296 0.000785
0.0026 0.0298 0.000618
0.0026 0.03 0.000551
0.0026 0.0302 0.000367
0.0026 0.0304 0.000351
0.0026 0.0306 0.000234
0.0026 0.0308 0.000384
0.0026 0.031 0.000351
0.0026 0.0312 0.000618
0.0026 0.0314 0.000401
0.0026 0.0316 0.000484
0.0026 0.0318 0.000434
0.0026 0.032 0.000501
0.0026 0.0322 0.000501
0.0026 0.0324 0.000551
0.0026 0.0326 0.000301
0.0026 0.0328 0.000434
0.0026 0.033 0.001069
0.0026 0.0332 0.000752
0.0026 0.0334 0.000484
0.0026 0.0336 0.000835
0.0026 0.0338 0.000367
0.0026 0.034 0.000451
0.0026 0.0342 0.000184
0.0026 0.0344 0.000167
0.0026 0.0346 0.000384
0.0026 0.0348 0.000518
0.0026 0.035 0.000384
0.0026 0.0352 0.000618
0.0026 0.0354 0.000251
0.0026 0.0356 0.000334
0.0026 0.0358 0.000518
0.0026 0.036 0.000351
0.0026 0.0362 0.000251
0.0026 0.0364 0.000251
0.0026 0.0366 0.000217
0.0026 0.0368 0.000367
0.0026 0.037 0.000184
0.0026 0.0372 0.000301
0.0026 0.0374 0.000601
0.0026 0.0376 0.000718
0.0026 0.0378 0.000267
0.0026 0.038 0.000317
0.0026 0.0382 0.000418
0.0026 0.0384 0.000618
0.0026 0.0386 0.000735
0.0026 0.0388 0.000635
0.0026 0.039 0.000050
0.0026 0.0392 0.000117
0.0026 0.0394 0.000317
0.0026 0.0396 0.000534
0.0026 0.0398 0.000267
0.0026 0.04 0.000267
0.0026 0.0402 0.000267
0.0026 0.0404 0.000217
0.0026 0.0406 0.000501
0.0026 0.0408 0.000200
0.0026 0.041 0.000234
0.0026 0.0412 0.000284
0.0026 0.0414 0.000100
0.0026 0.0416 0.000217
0.0026 0.0418 0.001202
0.0026 0.042 0.000585
0.0026 0.0422 0.000367
0.0026 0.0424 0.000451
0.0026 0.0426 0.000284
0.0026 0.0428 0.000251
0.0026 0.043 0.000301
0.0026 0.0432 0.000217
0.0026 0.0434 0.000635
0.0026 0.0436 0.000969
0.0026 0.0438 0.000301
0.0026 0.044 0.000184
0.0026 0.0442 0.000217
0.0026 0.0444 0.000284
0.0026 0.0446 0.000301
0.0026 0.0448 0.000284
0.0026 0.045 0.000184
0.0026 0.0452 0.000184
0.0026 0.0454 0.000484
0.0026 0.0456 0.000084
0.0026 0.0458 0.000100
0.0026 0.046 0.000117
0.0026 0.0462 0.000150
0.0026 0.0464 0.000267
0.0026 0.0466 0.000351
0.0026 0.0468 0.000501
0.0026 0.047 0.000301
0.0026 0.0472 0.000902
0.0026 0.0474 0.000251
0.0026 0.0476 0.000284
0.0026 0.0478 0.000468
0.0026 0.048 0.000635
0.0026 0.0482 0.000317
0.0026 0.0484 0.000585
0.0026 0.0486 0.000117
0.0026 0.0488 0.000200
0.0026 0.049 0.000134
0.0026 0.0492 0.000251
0.0026 0.0494 0.000134
0.0026 0.0496 0.000217
0.0026 0.0498 0.000367
0.0026 0.05 0.000284
0.0026 0.0502 0.000184
0.0026 0.0504 0.000418
0.0026 0.0506 0.000534
0.0026 0.0508 0.000484
0.0026 0.051 0.000484
0.0026 0.0512 0.000217
0.0026 0.0514 0.000267
0.0026 0.0516 0.000384
0.0026 0.0518 0.000618
0.0026 0.052 0.000167
0.0026 0.0522 0.000284
0.0026 0.0524 0.000701
0.0026 0.0526 0.000468
0.0026 0.0528 0.000167
0.0026 0.053 0.000451
0.0026 0.0532 0.000267
0.0026 0.0534 0.000284
0.0026 0.0536 0.000117
0.0026 0.0538 0.000401
0.0026 0.054 0.000251
0.0026 0.0542 0.000084
0.0026 0.0544 0.000267
0.0026 0.0546 0.000284
0.0026 0.0548 0.000234
0.0026 0.055 0.000234
0.0026 0.0552 0.000284
0.0026 0.0554 0.000418
0.0026 0.0556 0.000518
0.0026 0.0558 0.000267
0.0026 0.056 0.000284
0.0026 0.0562 0.000384
0.0026 0.0564 0.000367
0.0026 0.0566 0.000534
0.0026 0.0568 0.000818
0.0026 0.057 0.000418
0.0026 0.0572 0.000367
0.0026 0.0574 0.000518
0.0026 0.0576 0.000401
0.0026 0.0578 0.000752
0.0026 0.058 0.000234
0.0026 0.0582 0.000251
0.0026 0.0584 0.000334
0.0026 0.0586 0.000267
0.0026 0.0588 0.000267
0.0026 0.059 0.000134
0.0026 0.0592 0.000585
0.0026 0.0594 0.000635
0.0026 0.0596 0.000167
0.0026 0.0598 0.000251
0.0026 0.06 0.000401
0.0026 0.0602 0.000150
0.0026 0.0604 0.000534
0.0026 0.0606 0.000301
0.0026 0.0608 0.000551
0.0026 0.061 0.000267
0.0026 0.0612 0.000100
0.0026 0.0614 0.000284
0.0026 0.0616 0.000217
0.0026 0.0618 0.000167
0.0026 0.062 0.000217
0.0026 0.0622 0.000200
0.0026 0.0624 0.000134
0.0026 0.0626 0.000301
0.0026 0.0628 0.000351
0.0026 0.063 0.000418
0.0026 0.0632 0.000184
0.0026 0.0634 0.000167
0.0026 0.0636 0.000150
0.0026 0.0638 0.000134
0.0026 0.064 0.000284
0.0026 0.0642 0.000351
0.0026 0.0644 0.000251
0.0026 0.0646 0.000184
0.0026 0.0648 0.000351
0.0026 0.065 0.000184
0.0026 0.0652 0.000150
0.0026 0.0654 0.000100
0.0026 0.0656 0.000150
0.0026 0.0658 0.000067
0.0026 0.066 0.000150
0.0026 0.0662 0.000150
0.0026 0.0664 0.000317
0.0026 0.0666 0.000150
0.0026 0.0668 0.000234
0.0026 0.067 0.000334
0.0026 0.0672 0.000117
0.0026 0.0674 0.000200
0.0026 0.0676 0.000451
0.0026 0.0678 0.000534
0.0026 0.068 0.000217
0.0026 0.0682 0.000468
0.0026 0.0684 0.000367
0.0026 0.0686 0.000434
0.0026 0.0688 0.000735
0.0026 0.069 0.000618
0.0026 0.0692 0.000401
0.0026 0.0694 0.000184
0.0026 0.0696 0.000585
0.0026 0.0698 0.000601
0.0026 0.07 0.000768
0.0026 0.0702 0.000184
0.0026 0.0704 0.000418
0.0026 0.0706 0.000451
0.0026 0.0708 0.000484
0.0026 0.071 0.000735
0.0026 0.0712 0.000601
0.0026 0.0714 0.000752
0.0026 0.0716 0.000434
0.0026 0.0718 0.000601
0.0026 0.072 0.000534
0.0026 0.0722 0.000418
0.0026 0.0724 0.000367
0.0026 0.0726 0.000167
0.0026 0.0728 0.000234
0.0026 0.073 0.000234
0.0026 0.0732 0.000217
0.0026 0.0734 0.000351
0.0026 0.0736 0.000451
0.0026 0.0738 0.000217
0.0026 0.074 0.000251
0.0026 0.0742 0.000284
0.0026 0.0744 0.000234
0.0026 0.0746 0.000100
0.0026 0.0748 0.000134
0.0026 0.075 0.000284
0.0026 0.0752 0.000334
0.0026 0.0754 0.000234
0.0026 0.0756 0.000301
0.0026 0.0758 0.000401
0.0026 0.076 0.000134
0.0026 0.0762 0.000234
0.0026 0.0764 0.000351
0.0026 0.0766 0.000150
0.0026 0.0768 0.000167
0.0026 0.077 0.000334
0.0026 0.0772 0.000818
0.0026 0.0774 0.001169
0.0026 0.0776 0.000234
0.0026 0.0778 0.000251
0.0026 0.078 0.000534
0.0026 0.0782 0.000484
0.0026 0.0784 0.000284
0.0026 0.0786 0.000184
0.0026 0.0788 0.000351
0.0026 0.079 0.000384
0.0026 0.0792 0.000251
0.0026 0.0794 0.000367
0.0026 0.0796 0.000234
0.0026 0.0798 0.000200
0.0026 0.08 0.000134
0.0026 0.0802 0.000668
0.0026 0.0804 0.000468
0.0026 0.0806 0.000418
0.0026 0.0808 0.000868
0.0026 0.081 0.000384
0.0026 0.0812 0.000134
0.0026 0.0814 0.000317
0.0026 0.0816 0.000284
0.0026 0.0818 0.000484
0.0026 0.082 0.000167
0.0026 0.0822 0.000301
0.0026 0.0824 0.000418
0.0026 0.0826 0.000768
0.0026 0.0828 0.000785
0.0026 0.083 0.000434
0.0026 0.0832 0.000150
0.0026 0.0834 0.000117
0.0026 0.0836 0.000301
0.0026 0.0838 0.000167
0.0026 0.084 0.000251
0.0026 0.0842 0.000451
0.0026 0.0844 0.000184
0.0026 0.0846 0.000601
0.0026 0.0848 0.000384
0.0026 0.085 0.000167
0.0026 0.0852 0.000184
0.0026 0.0854 0.000134
0.0026 0.0856 0.000267
0.0026 0.0858 0.000284
0.0026 0.086 0.000334
0.0026 0.0862 0.000251
0.0026 0.0864 0.000484
0.0026 0.0866 0.000718
0.0026 0.0868 0.000150
0.0026 0.087 0.000200
0.0026 0.0872 0.000234
0.0026 0.0874 0.000685
0.0026 0.0876 0.000284
0.0026 0.0878 0.000100
0.0026 0.088 0.000117
0.0026 0.0882 0.000367
0.0026 0.0884 0.000084
0.0026 0.0886 0.000117
0.0026 0.0888 0.000234
0.0026 0.089 0.000117
0.0026 0.0892 0.000134
0.0026 0.0894 0.000117
0.0026 0.0896 0.000501
0.0026 0.0898 0.000200
0.0026 0.09 0.000067
0.0026 0.0902 0.000167
0.0026 0.0904 0.000100
0.0026 0.0906 0.000134
0.0026 0.0908 0.000217
0.0026 0.091 0.000150
0.0026 0.0912 0.000251
0.0026 0.0914 0.000351
0.0026 0.0916 0.000134
0.0026 0.0918 0.000100
0.0026 0.092 0.000084
0.0026 0.0922 0.000100
0.0026 0.0924 0.000167
0.0026 0.0926 0.000200
0.0026 0.0928 0.000317
0.0026 0.093 0.000217
0.0026 0.0932 0.000117
0.0026 0.0934 0.000167
0.0026 0.0936 0.000501
0.0026 0.0938 0.000150
0.0026 0.094 0.000251
0.0026 0.0942 0.000251
0.0026 0.0944 0.000334
0.0026 0.0946 0.000418
0.0026 0.0948 0.000200
0.0026 0.095 0.000134
0.0026 0.0952 0.000067
0.0026 0.0954 0.000134
0.0026 0.0956 0.000134
0.0026 0.0958 0.000217
0.0026 0.096 0.000585
0.0026 0.0962 0.000217
0.0026 0.0964 0.000551
0.0026 0.0966 0.000301
0.0026 0.0968 0.000384
0.0026 0.097 0.000167
0.0026 0.0972 0.000367
0.0026 0.0974 0.000050
0.0026 0.0976 0.000134
0.0026 0.0978 0.000200
0.0026 0.098 0.000067
0.0026 0.0982 0.000067
0.0026 0.0984 0.000117
0.0026 0.0986 0.000301
0.0026 0.0988 0.000184
0.0026 0.099 0.000301
0.0026 0.0992 0.000067
0.0026 0.0994 0.000167
0.0026 0.0996 0.000084
0.0026 0.0998 0.000084
0.0028 0 0.002088
0.0028 0.0002 0.002104
0.0028 0.0004 0.003206
0.0028 0.0006 0.003173
0.0028 0.0008 0.003340
0.0028 0.001 0.004225
0.0028 0.0012 0.004526
0.0028 0.0014 0.005227
0.0028 0.0016 0.007381
0.0028 0.0018 0.010688
0.0028 0.002 0.017184
0.0028 0.0022 0.027004
0.0028 0.0024 0.068437
0.0028 0.0026 0.329793
0.0028 0.0028 0.000000
0.0028 0.003 0.331196
0.0028 0.0032 0.075802
0.0028 0.0034 0.029208
0.0028 0.0036 0.019957
0.0028 0.0038 0.014479
0.0028 0.004 0.012876
0.0028 0.0042 0.012425
0.0028 0.0044 0.009569
0.0028 0.0046 0.007949
0.0028 0.0048 0.005160
0.0028 0.005 0.004609
0.0028 0.0052 0.005010
0.0028 0.0054 0.003006
0.0028 0.0056 0.002538
0.0028 0.0058 0.001870
0.0028 0.006 0.002689
0.0028 0.0062 0.002939
0.0028 0.0064 0.003407
0.0028 0.0066 0.003390
0.0028 0.0068 0.003474
0.0028 0.007 0.003874
0.0028 0.0072 0.002321
0.0028 0.0074 0.001570
0.0028 0.0076 0.003123
0.0028 0.0078 0.003039
0.0028 0.008 0.002422
0.0028 0.0082 0.001804
0.0028 0.0084 0.001653
0.0028 0.0086 0.000919
0.0028 0.0088 0.001904
0.0028 0.009 0.001603
0.0028 0.0092 0.000852
0.0028 0.0094 0.001453
0.0028 0.0096 0.001052
0.0028 0.0098 0.001219
0.0028 0.01 0.001436
0.0028 0.0102 0.001637
0.0028 0.0104 0.000768
0.0028 0.0106 0.001102
0.0028 0.0108 0.001921
0.0028 0.011 0.002622
0.0028 0.0112 0.001303
0.0028 0.0114 0.001436
0.0028 0.0116 0.000685
0.0028 0.0118 0.000551
0.0028 0.012 0.001002
0.0028 0.0122 0.000635
0.0028 0.0124 0.001052
0.0028 0.0126 0.001570
0.0028 0.0128 0.000952
0.0028 0.013 0.000868
0.0028 0.0132 0.000601
0.0028 0.0134 0.001102
0.0028 0.0136 0.000618
0.0028 0.0138 0.000518
0.0028 0.014 0.001002
0.0028 0.0142 0.001219
0.0028 0.0144 0.000935
0.0028 0.0146 0.000534
0.0028 0.0148 0.000484
0.0028 0.015 0.000418
0.0028 0.0152 0.000685
0.0028 0.0154 0.000735
0.0028 0.0156 0.000518
0.0028 0.0158 0.000852
0.0028 0.016 0.000935
0.0028 0.0162 0.000668
0.0028 0.0164 0.000217
0.0028 0.0166 0.000518
0.0028 0.0168 0.000685
0.0028 0.017 0.000301
0.0028 0.0172 0.000301
0.0028 0.0174 0.000969
0.0028 0.0176 0.000685
0.0028 0.0178 0.000267
0.0028 0.018 0.001102
0.0028 0.0182 0.000685
0.0028 0.0184 0.001169
0.0028 0.0186 0.000468
0.0028 0.0188 0.000484
0.0028 0.019 0.000284
0.0028 0.0192 0.001202
0.0028 0.0194 0.000401
0.0028 0.0196 0.000284
0.0028 0.0198 0.000284
0.0028 0.02 0.000551
0.0028 0.0202 0.001236
0.0028 0.0204 0.000367
0.0028 0.0206 0.000434
0.0028 0.0208 0.000818
0.0028 0.021 0.000735
0.0028 0.0212 0.001019
0.0028 0.0214 0.000334
0.0028 0.0216 0.000785
0.0028 0.0218 0.000818
0.0028 0.022 0.000601
0.0028 0.0222 0.000434
0.0028 0.0224 0.000301
0.0028 0.0226 0.000267
0.0028 0.0228 0.000785
0.0028 0.023 0.000384
0.0028 0.0232 0.000701
0.0028 0.0234 0.000835
0.0028 0.0236 0.000568
0.0028 0.0238 0.000585
0.0028 0.024 0.001019
0.0028 0.0242 0.000501
0.0028 0.0244 0.000752
0.0028 0.0246 0.000534
0.0028 0.0248 0.000618
0.0028 0.025 0.000651
0.0028 0.0252 0.000585
0.0028 0.0254 0.000418
0.0028 0.0256 0.000317
0.0028 0.0258 0.000635
0.0028 0.026 0.001269
0.0028 0.0262 0.000618
0.0028 0.0264 0.000334
0.0028 0.0266 0.000701
0.0028 0.0268 0.000551
0.0028 0.027 0.000534
0.0028 0.0272 0.000317
0.0028 0.0274 0.000568
0.0028 0.0276 0.000367
0.0028 0.0278 0.000551
0.0028 0.028 0.000251
0.0028 0.0282 0.000367
0.0028 0.0284 0.000217
0.0028 0.0286 0.000818
0.0028 0.0288 0.000802
0.0028 0.029 0.000301
0.0028 0.0292 0.000334
0.0028 0.0294 0.000351
0.0028 0.0296 0.000635
0.0028 0.0298 0.000768
0.0028 0.03 0.000835
0.0028 0.0302 0.000701
0.0028 0.0304 0.000651
0.0028 0.0306 0.000618
0.0028 0.0308 0.000651
0.0028 0.031 0.000367
0.0028 0.0312 0.000518
0.0028 0.0314 0.000451
0.0028 0.0316 0.000217
0.0028 0.0318 0.000468
0.0028 0.032 0.000418
0.0028 0.0322 0.000200
0.0028 0.0324 0.000701
0.0028 0.0326 0.000585
0.0028 0.0328 0.000351
0.0028 0.033 0.000635
0.0028 0.0332 0.000618
0.0028 0.0334 0.000551
0.0028 0.0336 0.000919
0.0028 0.0338 0.000434
0.0028 0.034 0.000434
0.0028 0.0342 0.000568
0.0028 0.0344 0.000150
0.0028 0.0346 0.000551
0.0028 0.0348 0.000351
0.0028 0.035 0.000301
0.0028 0.0352 0.000384
0.0028 0.0354 0.000651
0.0028 0.0356 0.000284
0.0028 0.0358 0.000534
0.0028 0.036 0.000585
0.0028 0.0362 0.000468
0.0028 0.0364 0.000434
0.0028 0.0366 0.000167
0.0028 0.0368 0.000367
0.0028 0.037 0.000434
0.0028 0.0372 0.000685
0.0028 0.0374 0.000585
0.0028 0.0376 0.000334
0.0028 0.0378 0.000284
0.0028 0.038 0.000317
0.0028 0.0382 0.000852
0.0028 0.0384 0.000150
0.0028 0.0386 0.000184
0.0028 0.0388 0.000384
0.0028 0.039 0.000217
0.0028 0.0392 0.000167
0.0028 0.0394 0.000134
0.0028 0.0396 0.000651
0.0028 0.0398 0.000217
0.0028 0.04 0.000234
0.0028 0.0402 0.000167
0.0028 0.0404 0.000217
0.0028 0.0406 0.000568
0.0028 0.0408 0.000301
0.0028 0.041 0.000401
0.0028 0.0412 0.000568
0.0028 0.0414 0.000251
0.0028 0.0416 0.000301
0.0028 0.0418 0.000200
0.0028 0.042 0.000501
0.0028 0.0422 0.000167
0.0028 0.0424 0.000184
0.0028 0.0426 0.000301
0.0028 0.0428 0.000351
0.0028 0.043 0.000651
0.0028 0.0432 0.000484
0.0028 0.0434 0.001186
0.0028 0.0436 0.000434
0.0028 0.0438 0.000518
0.0028 0.044 0.000301
0.0028 0.0442 0.000384
0.0028 0.0444 0.000251
0.0028 0.0446 0.000167
0.0028 0.0448 0.000251
0.0028 0.045 0.000167
0.0028 0.0452 0.000384
0.0028 0.0454 0.000200
0.0028 0.0456 0.000167
0.0028 0.0458 0.000084
0.0028 0.046 0.000084
0.0028 0.0462 0.000451
0.0028 0.0464 0.000418
0.0028 0.0466 0.000952
0.0028 0.0468 0.000418
0.0028 0.047 0.000251
0.0028 0.0472 0.000367
0.0028 0.0474 0.000217
0.0028 0.0476 0.000134
0.0028 0.0478 0.000317
0.0028 0.048 0.000501
0.0028 0.0482 0.000234
0.0028 0.0484 0.000150
0.0028 0.0486 0.000150
0.0028 0.0488 0.000150
0.0028 0.049 0.000184
0.0028 0.0492 0.000451
0.0028 0.0494 0.000184
0.0028 0.0496 0.000234
0.0028 0.0498 0.000267
0.0028 0.05 0.000317
0.0028 0.0502 0.000367
0.0028 0.0504 0.000167
0.0028 0.0506 0.000150
0.0028 0.0508 0.000267
0.0028 0.051 0.000868
0.0028 0.0512 0.000367
0.0028 0.0514 0.000267
0.0028 0.0516 0.000150
0.0028 0.0518 0.000200
0.0028 0.052 0.000167
0.0028 0.0522 0.000200
0.0028 0.0524 0.000184
0.0028 0.0526 0.000117
0.0028 0.0528 0.000117
0.0028 0.053 0.000117
0.0028 0.0532 0.000150
0.0028 0.0534 0.000100
0.0028 0.0536 0.000184
0.0028 0.0538 0.000184
0.0028 0.054 0.000217
0.0028 0.0542 0.000217
0.0028 0.0544 0.000802
0.0028 0.0546 0.000484
0.0028 0.0548 0.000334
0.0028 0.055 0.000251
0.0028 0.0552 0.000317
0.0028 0.0554 0.001019
0.0028 0.0556 0.000251
0.0028 0.0558 0.000451
0.0028 0.056 0.000251
0.0028 0.0562 0.000184
0.0028 0.0564 0.000601
0.0028 0.0566 0.000434
0.0028 0.0568 0.000635
0.0028 0.057 0.000217
0.0028 0.0572 0.000668
0.0028 0.0574 0.000384
0.0028 0.0576 0.000234
0.0028 0.0578 0.000251
0.0028 0.058 0.000585
0.0028 0.0582 0.000785
0.0028 0.0584 0.000868
0.0028 0.0586 0.000752
0.0028 0.0588 0.000651
0.0028 0.059 0.000351
0.0028 0.0592 0.000451
0.0028 0.0594 0.000134
0.0028 0.0596 0.000134
0.0028 0.0598 0.000585
0.0028 0.06 0.000267
0.0028 0.0602 0.000167
0.0028 0.0604 0.000768
0.0028 0.0606 0.000501
0.0028 0.0608 0.000501
0.0028 0.061 0.000150
0.0028 0.0612 0.000084
0.0028 0.0614 0.000117
0.0028 0.0616 0.000234
0.0028 0.0618 0.000200
0.0028 0.062 0.000651
0.0028 0.0622 0.000351
0.0028 0.0624 0.000134
0.0028 0.0626 0.000468
0.0028 0.0628 0.000100
0.0028 0.063 0.000117
0.0028 0.0632 0.000200
0.0028 0.0634 0.000534
0.0028 0.0636 0.000351
0.0028 0.0638 0.000367
0.0028 0.064 0.000150
0.0028 0.0642 0.000150
0.0028 0.0644 0.000234
0.0028 0.0646 0.000518
0.0028 0.0648 0.000267
0.0028 0.065 0.000200
0.0028 0.0652 0.000434
0.0028 0.0654 0.000134
0.0028 0.0656 0.000150
0.0028 0.0658 0.000117
0.0028 0.066 0.000167
0.0028 0.0662 0.000117
0.0028 0.0664 0.000367
0.0028 0.0666 0.000251
0.0028 0.0668 0.000084
0.0028 0.067 0.000100
0.0028 0.0672 0.000084
0.0028 0.0674 0.000100
0.0028 0.0676 0.000134
0.0028 0.0678 0.000167
0.0028 0.068 0.000117
0.0028 0.0682 0.000200
0.0028 0.0684 0.000167
0.0028 0.0686 0.000351
0.0028 0.0688 0.000234
0.0028 0.069 0.000468
0.0028 0.0692 0.000184
0.0028 0.0694 0.000217
0.0028 0.0696 0.000551
0.0028 0.0698 0.000418
0.0028 0.07 0.000451
0.0028 0.0702 0.000367
0.0028 0.0704 0.000317
0.0028 0.0706 0.000284
0.0028 0.0708 0.000601
0.0028 0.071 0.000768
0.0028 0.0712 0.000484
0.0028 0.0714 0.000735
0.0028 0.0716 0.000618
0.0028 0.0718 0.000401
0.0028 0.072 0.000234
0.0028 0.0722 0.000768
0.0028 0.0724 0.000685
0.0028 0.0726 0.000234
0.0028 0.0728 0.000418
0.0028 0.073 0.000284
0.0028 0.0732 0.000601
0.0028 0.0734 0.000234
0.0028 0.0736 0.000351
0.0028 0.0738 0.000234
0.0028 0.074 0.000451
0.0028 0.0742 0.000568
0.0028 0.0744 0.000451
0.0028 0.0746 0.000067
0.0028 0.0748 0.000150
0.0028 0.075 0.000234
0.0028 0.0752 0.000585
0.0028 0.0754 0.000367
0.0028 0.0756 0.000384
0.0028 0.0758 0.000301
0.0028 0.076 0.000251
0.0028 0.0762 0.000167
0.0028 0.0764 0.000150
0.0028 0.0766 0.000117
0.0028 0.0768 0.000084
0.0028 0.077 0.000267
0.0028 0.0772 0.000518
0.0028 0.0774 0.001303
0.0028 0.0776 0.000267
0.0028 0.0778 0.000267
0.0028 0.078 0.000150
0.0028 0.0782 0.000167
0.0028 0.0784 0.000251
0.0028 0.0786 0.000635
0.0028 0.0788 0.000835
0.0028 0.079 0.000768
0.0028 0.0792 0.000301
0.0028 0.0794 0.000484
0.0028 0.0796 0.000367
0.0028 0.0798 0.000234
0.0028 0.08 0.000217
0.0028 0.0802 0.000484
0.0028 0.0804 0.000701
0.0028 0.0806 0.000367
0.0028 0.0808 0.000534
0.0028 0.081 0.000651
0.0028 0.0812 0.000334
0.0028 0.0814 0.000351
0.0028 0.0816 0.000618
0.0028 0.0818 0.000651
0.0028 0.082 0.000234
0.0028 0.0822 0.000267
0.0028 0.0824 0.000134
0.0028 0.0826 0.000568
0.0028 0.0828 0.000785
0.0028 0.083 0.000317
0.0028 0.0832 0.000084
0.0028 0.0834 0.000317
0.0028 0.0836 0.000651
0.0028 0.0838 0.000251
0.0028 0.084 0.000317
0.0028 0.0842 0.000451
0.0028 0.0844 0.000551
0.0028 0.0846 0.000651
0.0028 0.0848 0.000134
0.0028 0.085 0.000434
0.0028 0.0852 0.000217
0.0028 0.0854 0.000150
0.0028 0.0856 0.000351
0.0028 0.0858 0.000367
0.0028 0.086 0.000534
0.0028 0.0862 0.000184
0.0028 0.0864 0.000167
0.0028 0.0866 0.000468
0.0028 0.0868 0.000200
0.0028 0.087 0.000134
0.0028 0.0872 0.000434
0.0028 0.0874 0.000301
0.0028 0.0876 0.000184
0.0028 0.0878 0.000217
0.0028 0.088 0.000117
0.0028 0.0882 0.000484
0.0028 0.0884 0.000117
0.0028 0.0886 0.000117
0.0028 0.0888 0.000067
0.0028 0.089 0.000284
0.0028 0.0892 0.000117
0.0028 0.0894 0.000267
0.0028 0.0896 0.000234
0.0028 0.0898 0.000150
0.0028 0.09 0.000117
0.0028 0.0902 0.000184
0.0028 0.0904 0.000251
0.0028 0.0906 0.000167
0.0028 0.0908 0.000785
0.0028 0.091 0.000217
0.0028 0.0912 0.000100
0.0028 0.0914 0.000200
0.0028 0.0916 0.000084
0.0028 0.0918 0.000468
0.0028 0.092 0.000150
0.0028 0.0922 0.000067
0.0028 0.0924 0.000167
0.0028 0.0926 0.000251
0.0028 0.0928 0.000200
0.0028 0.093 0.000184
0.0028 0.0932 0.000184
0.0028 0.0934 0.000084
0.0028 0.0936 0.000100
0.0028 0.0938 0.000217
0.0028 0.094 0.000334
0.0028 0.0942 0.000301
0.0028 0.0944 0.000150
0.0028 0.0946 0.000234
0.0028 0.0948 0.000134
0.0028 0.095 0.000134
0.0028 0.0952 0.000117
0.0028 0.0954 0.000217
0.0028 0.0956 0.000251
0.0028 0.0958 0.000534
0.0028 0.096 0.000384
0.0028 0.0962 0.000234
0.0028 0.0964 0.000718
0.0028 0.0966 0.000468
0.0028 0.0968 0.000234
0.0028 0.097 0.000585
0.0028 0.0972 0.000501
0.0028 0.0974 0.000200
0.0028 0.0976 0.000735
0.0028 0.0978 0.000685
0.0028 0.098 0.000050
0.0028 0.0982 0.000050
0.0028 0.0984 0.000084
0.0028 0.0986 0.000100
0.0028 0.0988 0.000134
0.0028 0.099 0.000067
0.0028 0.0992 0.000100
0.0028 0.0994 0.000167
0.0028 0.0996 0.000067
0.0028 0.0998 0.000067
0.003 0 0.002338
0.003 0.0002 0.001637
0.003 0.0004 0.001804
0.003 0.0006 0.002021
0.003 0.0008 0.003123
0.003 0.001 0.003373
0.003 0.0012 0.004359
0.003 0.0014 0.004943
0.003 0.0016 0.005878
0.003 0.0018 0.007114
0.003 0.002 0.011690
0.003 0.0022 0.014412
0.003 0.0024 0.028407
0.003 0.0026 0.065731
0.003 0.0028 0.331196
0.003 0.003 0.000000
0.003 0.0032 0.331279
0.003 0.0034 0.072562
0.003 0.0036 0.032031
0.003 0.0038 0.023631
0.003 0.004 0.016249
0.003 0.0042 0.011389
0.003 0.0044 0.010905
0.003 0.0046 0.007532
0.003 0.0048 0.005544
0.003 0.005 0.004860
0.003 0.0052 0.005929
0.003 0.0054 0.004492
0.003 0.0056 0.005060
0.003 0.0058 0.003073
0.003 0.006 0.002973
0.003 0.0062 0.003741
0.003 0.0064 0.004927
0.003 0.0066 0.003240
0.003 0.0068 0.003006
0.003 0.007 0.003390
0.003 0.0072 0.002355
0.003 0.0074 0.001453
0.003 0.0076 0.002438
0.003 0.0078 0.003490
0.003 0.008 0.002555
0.003 0.0082 0.002672
0.003 0.0084 0.002589
0.003 0.0086 0.002238
0.003 0.0088 0.002989
0.003 0.009 0.000735
0.003 0.0092 0.001086
0.003 0.0094 0.001152
0.003 0.0096 0.000902
0.003 0.0098 0.001353
0.003 0.01 0.001436
0.003 0.0102 0.001653
0.003 0.0104 0.000902
0.003 0.0106 0.001152
0.003 0.0108 0.001503
0.003 0.011 0.003373
0.003 0.0112 0.001002
0.003 0.0114 0.001503
0.003 0.0116 0.002422
0.003 0.0118 0.000868
0.003 0.012 0.001503
0.003 0.0122 0.000952
0.003 0.0124 0.000585
0.003 0.0126 0.000668
0.003 0.0128 0.000334
0.003 0.013 0.001303
0.003 0.0132 0.001703
0.003 0.0134 0.001136
0.003 0.0136 0.000585
0.003 0.0138 0.000568
0.003 0.014 0.000802
0.003 0.0142 0.000818
0.003 0.0144 0.000735
0.003 0.0146 0.000601
0.003 0.0148 0.000234
0.003 0.015 0.000835
0.003 0.0152 0.000618
0.003 0.0154 0.000885
0.003 0.0156 0.000668
0.003 0.0158 0.001086
0.003 0.016 0.001269
0.003 0.0162 0.001035
0.003 0.0164 0.000668
0.003 0.0166 0.000518
0.003 0.0168 0.000785
0.003 0.017 0.000418
0.003 0.0172 0.000585
0.003 0.0174 0.000334
0.003 0.0176 0.000234
0.003 0.0178 0.000167
0.003 0.018 0.000418
0.003 0.0182 0.000568
0.003 0.0184 0.000785
0.003 0.0186 0.000501
0.003 0.0188 0.000434
0.003 0.019 0.000284
0.003 0.0192 0.000468
0.003 0.0194 0.000635
0.003 0.0196 0.000150
0.003 0.0198 0.000251
0.003 0.02 0.000301
0.003 0.0202 0.000384
0.003 0.0204 0.000284
0.003 0.0206 0.000317
0.003 0.0208 0.000451
0.003 0.021 0.000785
0.003 0.0212 0.000885
0.003 0.0214 0.000601
0.003 0.0216 0.001019
0.003 0.0218 0.001035
0.003 0.022 0.000401
0.003 0.0222 0.000251
0.003 0.0224 0.000401
0.003 0.0226 0.000768
0.003 0.0228 0.000735
0.003 0.023 0.000735
0.003 0.0232 0.000768
0.003 0.0234 0.000818
0.003 0.0236 0.001503
0.003 0.0238 0.000518
0.003 0.024 0.000401
0.003 0.0242 0.000401
0.003 0.0244 0.000601
0.003 0.0246 0.000301
0.003 0.0248 0.000234
0.003 0.025 0.000685
0.003 0.0252 0.000768
0.003 0.0254 0.000384
0.003 0.0256 0.000585
0.003 0.0258 0.000418
0.003 0.026 0.000418
0.003 0.0262 0.000301
0.003 0.0264 0.000434
0.003 0.0266 0.000585
0.003 0.0268 0.000852
0.003 0.027 0.000367
0.003 0.0272 0.000551
0.003 0.0274 0.000818
0.003 0.0276 0.000367
0.003 0.0278 0.000301
0.003 0.028 0.000251
0.003 0.0282 0.000317
0.003 0.0284 0.000367
0.003 0.0286 0.000434
0.003 0.0288 0.000468
0.003 0.029 0.000184
0.003 0.0292 0.000367
0.003 0.0294 0.000534
0.003 0.0296 0.000301
0.003 0.0298 0.000200
0.003 0.03 0.000384
0.003 0.0302 0.000334
0.003 0.0304 0.000585
0.003 0.0306 0.000701
0.003 0.0308 0.000418
0.003 0.031 0.000768
0.003 0.0312 0.000501
0.003 0.0314 0.000401
0.003 0.0316 0.000284
0.003 0.0318 0.000534
0.003 0.032 0.000501
0.003 0.0322 0.000234
0.003 0.0324 0.000251
0.003 0.0326 0.000284
0.003 0.0328 0.000184
0.003 0.033 0.000651
0.003 0.0332 0.000718
0.003 0.0334 0.000267
0.003 0.0336 0.000301
0.003 0.0338 0.000635
0.003 0.034 0.000367
0.003 0.0342 0.000484
0.003 0.0344 0.000468
0.003 0.0346 0.000351
0.003 0.0348 0.000317
0.003 0.035 0.000635
0.003 0.0352 0.000568
0.003 0.0354 0.000284
0.003 0.0356 0.000685
0.003 0.0358 0.000635
0.003 0.036 0.000635
0.003 0.0362 0.000434
0.003 0.0364 0.000184
0.003 0.0366 0.000150
0.003 0.0368 0.000468
0.003 0.037 0.000952
0.003 0.0372 0.000451
0.003 0.0374 0.000484
0.003 0.0376 0.000484
0.003 0.0378 0.000167
0.003 0.038 0.000200
0.003 0.0382 0.000184
0.003 0.0384 0.000033
0.003 0.0386 0.000067
0.003 0.0388 0.000134
0.003 0.039 0.000251
0.003 0.0392 0.000334
0.003 0.0394 0.000267
0.003 0.0396 0.000317
0.003 0.0398 0.000234
0.003 0.04 0.000167
0.003 0.0402 0.000184
0.003 0.0404 0.000301
0.003 0.0406 0.000334
0.003 0.0408 0.000267
0.003 0.041 0.000384
0.003 0.0412 0.000234
0.003 0.0414 0.000134
0.003 0.0416 0.000251
0.003 0.0418 0.000234
0.003 0.042 0.000351
0.003 0.0422 0.000217
0.003 0.0424 0.000251
0.003 0.0426 0.000618
0.003 0.0428 0.000367
0.003 0.043 0.000768
0.003 0.0432 0.000267
0.003 0.0434 0.000351
0.003 0.0436 0.000150
0.003 0.0438 0.000251
0.003 0.044 0.000251
0.003 0.0442 0.001002
0.003 0.0444 0.000401
0.003 0.0446 0.000251
0.003 0.0448 0.000334
0.003 0.045 0.000418
0.003 0.0452 0.000785
0.003 0.0454 0.000468
0.003 0.0456 0.000434
0.003 0.0458 0.000100
0.003 0.046 0.000234
0.003 0.0462 0.000284
0.003 0.0464 0.000150
0.003 0.0466 0.000184
0.003 0.0468 0.000134
0.003 0.047 0.000150
0.003 0.0472 0.000334
0.003 0.0474 0.000284
0.003 0.0476 0.000234
0.003 0.0478 0.000334
0.003 0.048 0.000251
0.003 0.0482 0.000618
0.003 0.0484 0.000167
0.003 0.0486 0.000134
0.003 0.0488 0.000100
0.003 0.049 0.000217
0.003 0.0492 0.000217
0.003 0.0494 0.000451
0.003 0.0496 0.000668
0.003 0.0498 0.000234
0.003 0.05 0.000167
0.003 0.0502 0.000150
0.003 0.0504 0.000067
0.003 0.0506 0.000200
0.003 0.0508 0.000434
0.003 0.051 0.000685
0.003 0.0512 0.000618
0.003 0.0514 0.000351
0.003 0.0516 0.000150
0.003 0.0518 0.000134
0.003 0.052 0.000317
0.003 0.0522 0.000401
0.003 0.0524 0.000234
0.003 0.0526 0.000301
0.003 0.0528 0.000167
0.003 0.053 0.000084
0.003 0.0532 0.000134
0.003 0.0534 0.000200
0.003 0.0536 0.000484
0.003 0.0538 0.000184
0.003 0.054 0.000585
0.003 0.0542 0.000317
0.003 0.0544 0.000234
0.003 0.0546 0.000718
0.003 0.0548 0.000150
0.003 0.055 0.000167
0.003 0.0552 0.000134
0.003 0.0554 0.000317
0.003 0.0556 0.000317
0.003 0.0558 0.000251
0.003 0.056 0.000284
0.003 0.0562 0.000317
0.003 0.0564 0.000317
0.003 0.0566 0.000184
0.003 0.0568 0.000468
0.003 0.057 0.000200
0.003 0.0572 0.000251
0.003 0.0574 0.000451
0.003 0.0576 0.000267
0.003 0.0578 0.000167
0.003 0.058 0.000267
0.003 0.0582 0.000150
0.003 0.0584 0.000301
0.003 0.0586 0.000317
0.003 0.0588 0.000184
0.003 0.059 0.000084
0.003 0.0592 0.000150
0.003 0.0594 0.000033
0.003 0.0596 0.000134
0.003 0.0598 0.000217
0.003 0.06 0.000134
0.003 0.0602 0.000150
0.003 0.0604 0.000501
0.003 0.0606 0.000100
0.003 0.0608 0.000167
0.003 0.061 0.000267
0.003 0.0612 0.000685
0.003 0.0614 0.000217
0.003 0.0616 0.000735
0.003 0.0618 0.000651
0.003 0.062 0.000284
0.003 0.0622 0.000267
0.003 0.0624 0.000117
0.003 0.0626 0.000568
0.003 0.0628 0.000200
0.003 0.063 0.000134
0.003 0.0632 0.000351
0.003 0.0634 0.000585
0.003 0.0636 0.000217
0.003 0.0638 0.000251
0.003 0.064 0.000217
0.003 0.0642 0.000100
0.003 0.0644 0.000167
0.003 0.0646 0.000418
0.003 0.0648 0.000601
0.003 0.065 0.000184
0.003 0.0652 0.000084
0.003 0.0654 0.000084
0.003 0.0656 0.000117
0.003 0.0658 0.000067
0.003 0.066 0.000200
0.003 0.0662 0.000067
0.003 0.0664 0.000267
0.003 0.0666 0.000134
0.003 0.0668 0.000117
0.003 0.067 0.000117
0.003 0.0672 0.000251
0.003 0.0674 0.000267
0.003 0.0676 0.000200
0.003 0.0678 0.000267
0.003 0.068 0.000468
0.003 0.0682 0.000184
0.003 0.0684 0.000184
0.003 0.0686 0.000150
0.003 0.0688 0.000184
0.003 0.069 0.000184
0.003 0.0692 0.000150
0.003 0.0694 0.000267
0.003 0.0696 0.000418
0.003 0.0698 0.000651
0.003 0.07 0.000351
0.003 0.0702 0.000200
0.003 0.0704 0.000534
0.003 0.0706 0.000217
0.003 0.0708 0.000434
0.003 0.071 0.000651
0.003 0.0712 0.000518
0.003 0.0714 0.000768
0.003 0.0716 0.000418
0.003 0.0718 0.000534
0.003 0.072 0.000334
0.003 0.0722 0.000351
0.003 0.0724 0.000267
0.003 0.0726 0.000184
0.003 0.0728 0.000200
0.003 0.073 0.000267
0.003 0.0732 0.000534
0.003 0.0734 0.000317
0.003 0.0736 0.000668
0.003 0.0738 0.000367
0.003 0.074 0.000234
0.003 0.0742 0.000668
0.003 0.0744 0.000267
0.003 0.0746 0.000100
0.003 0.0748 0.000418
0.003 0.075 0.000167
0.003 0.0752 0.000585
0.003 0.0754 0.000601
0.003 0.0756 0.000551
0.003 0.0758 0.000351
0.003 0.076 0.000351
0.003 0.0762 0.000351
0.003 0.0764 0.000635
0.003 0.0766 0.000234
0.003 0.0768 0.000217
0.003 0.077 0.000685
0.003 0.0772 0.000334
0.003 0.0774 0.000685
0.003 0.0776 0.000334
0.003 0.0778 0.000752
0.003 0.078 0.000200
0.003 0.0782 0.000167
0.003 0.0784 0.000334
0.003 0.0786 0.000301
0.003 0.0788 0.000334
0.003 0.079 0.000284
0.003 0.0792 0.000284
0.003 0.0794 0.000585
0.003 0.0796 0.000434
0.003 0.0798 0.000150
0.003 0.08 0.000200
0.003 0.0802 0.000284
0.003 0.0804 0.000267
0.003 0.0806 0.000267
0.003 0.0808 0.000501
0.003 0.081 0.000501
0.003 0.0812 0.000317
0.003 0.0814 0.000267
0.003 0.0816 0.000267
0.003 0.0818 0.000251
0.003 0.082 0.000117
0.003 0.0822 0.000117
0.003 0.0824 0.000301
0.003 0.0826 0.000351
0.003 0.0828 0.000685
0.003 0.083 0.000518
0.003 0.0832 0.000334
0.003 0.0834 0.000434
0.003 0.0836 0.001470
0.003 0.0838 0.000434
0.003 0.084 0.000184
0.003 0.0842 0.000267
0.003 0.0844 0.000367
0.003 0.0846 0.000284
0.003 0.0848 0.000718
0.003 0.085 0.000284
0.003 0.0852 0.000067
0.003 0.0854 0.000301
0.003 0.0856 0.001570
0.003 0.0858 0.000317
0.003 0.086 0.000868
0.003 0.0862 0.000267
0.003 0.0864 0.000267
0.003 0.0866 0.000301
0.003 0.0868 0.000100
0.003 0.087 0.000167
0.003 0.0872 0.000735
0.003 0.0874 0.000601
0.003 0.0876 0.000267
0.003 0.0878 0.000167
0.003 0.088 0.000067
0.003 0.0882 0.000167
0.003 0.0884 0.000100
0.003 0.0886 0.000050
0.003 0.0888 0.000117
0.003 0.089 0.000150
0.003 0.0892 0.000167
0.003 0.0894 0.000635
0.003 0.0896 0.000301
0.003 0.0898 0.000217
0.003 0.09 0.000150
0.003 0.0902 0.000334
0.003 0.0904 0.000852
0.003 0.0906 0.000150
0.003 0.0908 0.000067
0.003 0.091 0.000100
0.003 0.0912 0.000234
0.003 0.0914 0.000451
0.003 0.0916 0.000234
0.003 0.0918 0.000150
0.003 0.092 0.000234
0.003 0.0922 0.000084
0.003 0.0924 0.000217
0.003 0.0926 0.000217
0.003 0.0928 0.000501
0.003 0.093 0.000534
0.003 0.0932 0.000668
0.003 0.0934 0.000301
0.003 0.0936 0.000150
0.003 0.0938 0.000418
0.003 0.094 0.000267
0.003 0.0942 0.000451
0.003 0.0944 0.000234
0.003 0.0946 0.000752
0.003 0.0948 0.000284
0.003 0.095 0.000167
0.003 0.0952 0.000134
0.003 0.0954 0.000217
0.003 0.0956 0.000501
0.003 0.0958 0.000334
0.003 0.096 0.000150
0.003 0.0962 0.000150
0.003 0.0964 0.000351
0.003 0.0966 0.000568
0.003 0.0968 0.000768
0.003 0.097 0.000585
0.003 0.0972 0.000200
0.003 0.0974 0.000134
0.003 0.0976 0.000301
0.003 0.0978 0.000134
0.003 0.098 0.000050
0.003 0.0982 0.000084
0.003 0.0984 0.000117
0.003 0.0986 0.000301
0.003 0.0988 0.000184
0.003 0.099 0.000117
0.003 0.0992 0.000200
0.003 0.0994 0.000367
0.003 0.0996 0.000150
0.003 0.0998 0.000084
0.0032 0 0.001102
0.0032 0.0002 0.001670
0.0032 0.0004 0.002238
0.0032 0.0006 0.003507
0.0032 0.0008 0.002522
0.0032 0.001 0.002505
0.0032 0.0012 0.004609
0.0032 0.0014 0.004175
0.0032 0.0016 0.006530
0.0032 0.0018 0.006480
0.0032 0.002 0.007331
0.0032 0.0022 0.011907
0.0032 0.0024 0.018069
0.0032 0.0026 0.031563
0.0032 0.0028 0.075802
0.0032 0.003 0.331279
0.0032 0.0032 0.000000
0.0032 0.0034 0.327371
0.0032 0.0036 0.072228
0.0032 0.0038 0.029576
0.0032 0.004 0.021710
0.0032 0.0042 0.016483
0.0032 0.0044 0.011139
0.0032 0.0046 0.009018
0.0032 0.0048 0.007649
0.0032 0.005 0.006630
0.0032 0.0052 0.006546
0.0032 0.0054 0.006129
0.0032 0.0056 0.003874
0.0032 0.0058 0.002989
0.0032 0.006 0.003808
0.0032 0.0062 0.004058
0.0032 0.0064 0.003591
0.0032 0.0066 0.003641
0.0032 0.0068 0.003123
0.0032 0.007 0.001820
0.0032 0.0072 0.003574
0.0032 0.0074 0.002071
0.0032 0.0076 0.001987
0.0032 0.0078 0.002104
0.0032 0.008 0.002522
0.0032 0.0082 0.002121
0.0032 0.0084 0.001670
0.0032 0.0086 0.001937
0.0032 0.0088 0.002522
0.0032 0.009 0.001169
0.0032 0.0092 0.001670
0.0032 0.0094 0.001587
0.0032 0.0096 0.001253
0.0032 0.0098 0.002188
0.0032 0.01 0.002004
0.0032 0.0102 0.001002
0.0032 0.0104 0.000752
0.0032 0.0106 0.000969
0.0032 0.0108 0.001520
0.0032 0.011 0.001186
0.0032 0.0112 0.001553
0.0032 0.0114 0.001052
0.0032 0.0116 0.001987
0.0032 0.0118 0.000735
0.0032 0.012 0.000902
0.0032 0.0122 0.001787
0.0032 0.0124 0.000585
0.0032 0.0126 0.000585
0.0032 0.0128 0.000919
0.0032 0.013 0.000919
0.0032 0.0132 0.001286
0.0032 0.0134 0.001119
0.0032 0.0136 0.000484
0.0032 0.0138 0.000468
0.0032 0.014 0.000668
0.0032 0.0142 0.000969
0.0032 0.0144 0.000768
0.0032 0.0146 0.000635
0.0032 0.0148 0.000434
0.0032 0.015 0.001219
0.0032 0.0152 0.000935
0.0032 0.0154 0.000969
0.0032 0.0156 0.001136
0.0032 0.0158 0.000785
0.0032 0.016 0.000685
0.0032 0.0162 0.000768
0.0032 0.0164 0.000451
0.0032 0.0166 0.000484
0.0032 0.0168 0.000401
0.0032 0.017 0.000601
0.0032 0.0172 0.000618
0.0032 0.0174 0.000367
0.0032 0.0176 0.000200
0.0032 0.0178 0.000351
0.0032 0.018 0.000518
0.0032 0.0182 0.000418
0.0032 0.0184 0.000367
0.0032 0.0186 0.000418
0.0032 0.0188 0.000167
0.0032 0.019 0.000234
0.0032 0.0192 0.000401
0.0032 0.0194 0.000701
0.0032 0.0196 0.001052
0.0032 0.0198 0.000251
0.0032 0.02 0.000317
0.0032 0.0202 0.000334
0.0032 0.0204 0.000217
0.0032 0.0206 0.000718
0.0032 0.0208 0.000234
0.0032 0.021 0.000267
0.0032 0.0212 0.000334
0.0032 0.0214 0.000384
0.0032 0.0216 0.000818
0.0032 0.0218 0.000501
0.0032 0.022 0.000234
0.0032 0.0222 0.000301
0.0032 0.0224 0.000668
0.0032 0.0226 0.000418
0.0032 0.0228 0.000317
0.0032 0.023 0.000301
0.0032 0.0232 0.000418
0.0032 0.0234 0.000668
0.0032 0.0236 0.000418
0.0032 0.0238 0.000401
0.0032 0.024 0.000384
0.0032 0.0242 0.000418
0.0032 0.0244 0.000534
0.0032 0.0246 0.000568
0.0032 0.0248 0.000150
0.0032 0.025 0.000217
0.0032 0.0252 0.000251
0.0032 0.0254 0.000267
0.0032 0.0256 0.000685
0.0032 0.0258 0.000234
0.0032 0.026 0.000251
0.0032 0.0262 0.000234
0.0032 0.0264 0.000468
0.0032 0.0266 0.000919
0.0032 0.0268 0.000868
0.0032 0.027 0.000401
0.0032 0.0272 0.000401
0.0032 0.0274 0.001202
0.0032 0.0276 0.001570
0.0032 0.0278 0.000785
0.0032 0.028 0.000551
0.0032 0.0282 0.000284
0.0032 0.0284 0.000334
0.0032 0.0286 0.000434
0.0032 0.0288 0.000267
0.0032 0.029 0.000551
0.0032 0.0292 0.000668
0.0032 0.0294 0.000651
0.0032 0.0296 0.000217
0.0032 0.0298 0.000200
0.0032 0.03 0.000334
0.0032 0.0302 0.000852
0.0032 0.0304 0.000518
0.0032 0.0306 0.000718
0.0032 0.0308 0.000835
0.0032 0.031 0.000852
0.0032 0.0312 0.000601
0.0032 0.0314 0.000501
0.0032 0.0316 0.000534
0.0032 0.0318 0.001136
0.0032 0.032 0.000200
0.0032 0.0322 0.000134
0.0032 0.0324 0.000184
0.0032 0.0326 0.000267
0.0032 0.0328 0.000267
0.0032 0.033 0.000401
0.0032 0.0332 0.000351
0.0032 0.0334 0.000184
0.0032 0.0336 0.000334
0.0032 0.0338 0.000868
0.0032 0.034 0.000418
0.0032 0.0342 0.000367
0.0032 0.0344 0.000284
0.0032 0.0346 0.000651
0.0032 0.0348 0.000501
0.0032 0.035 0.000802
0.0032 0.0352 0.001035
0.0032 0.0354 0.001102
0.0032 0.0356 0.000484
0.0032 0.0358 0.000484
0.0032 0.036 0.000401
0.0032 0.0362 0.000768
0.0032 0.0364 0.000484
0.0032 0.0366 0.000367
0.0032 0.0368 0.000434
0.0032 0.037 0.000317
0.0032 0.0372 0.000534
0.0032 0.0374 0.000401
0.0032 0.0376 0.000251
0.0032 0.0378 0.000067
0.0032 0.038 0.000117
0.0032 0.0382 0.000150
0.0032 0.0384 0.000050
0.0032 0.0386 0.000134
0.0032 0.0388 0.000084
0.0032 0.039 0.000167
0.0032 0.0392 0.000267
0.0032 0.0394 0.000184
0.0032 0.0396 0.000234
0.0032 0.0398 0.000084
0.0032 0.04 0.000184
0.0032 0.0402 0.000334
0.0032 0.0404 0.000284
0.0032 0.0406 0.000150
0.0032 0.0408 0.000234
0.0032 0.041 0.000284
0.0032 0.0412 0.000434
0.0032 0.0414 0.000100
0.0032 0.0416 0.000134
0.0032 0.0418 0.000334
0.0032 0.042 0.000585
0.0032 0.0422 0.000317
0.0032 0.0424 0.000301
0.0032 0.0426 0.000451
0.0032 0.0428 0.000234
0.0032 0.043 0.000468
0.0032 0.0432 0.000384
0.0032 0.0434 0.000234
0.0032 0.0436 0.000267
0.0032 0.0438 0.000167
0.0032 0.044 0.000184
0.0032 0.0442 0.000484
0.0032 0.0444 0.000167
0.0032 0.0446 0.000284
0.0032 0.0448 0.000200
0.0032 0.045 0.000150
0.0032 0.0452 0.000150
0.0032 0.0454 0.000134
0.0032 0.0456 0.000401
0.0032 0.0458 0.000367
0.0032 0.046 0.000451
0.0032 0.0462 0.000301
0.0032 0.0464 0.000084
0.0032 0.0466 0.000150
0.0032 0.0468 0.000150
0.0032 0.047 0.000200
0.0032 0.0472 0.000267
0.0032 0.0474 0.000601
0.0032 0.0476 0.000301
0.0032 0.0478 0.000384
0.0032 0.048 0.000668
0.0032 0.0482 0.000735
0.0032 0.0484 0.000635
0.0032 0.0486 0.000217
0.0032 0.0488 0.000618
0.0032 0.049 0.000651
0.0032 0.0492 0.000785
0.0032 0.0494 0.000234
0.0032 0.0496 0.000351
0.0032 0.0498 0.000317
0.0032 0.05 0.000084
0.0032 0.0502 0.000084
0.0032 0.0504 0.000134
0.0032 0.0506 0.000150
0.0032 0.0508 0.000200
0.0032 0.051 0.000150
0.0032 0.0512 0.000251
0.0032 0.0514 0.000267
0.0032 0.0516 0.000184
0.0032 0.0518 0.000267
0.0032 0.052 0.000768
0.0032 0.0522 0.001069
0.0032 0.0524 0.000601
0.0032 0.0526 0.000401
0.0032 0.0528 0.000167
0.0032 0.053 0.000184
0.0032 0.0532 0.000184
0.0032 0.0534 0.000284
0.0032 0.0536 0.000184
0.0032 0.0538 0.000234
0.0032 0.054 0.000351
0.0032 0.0542 0.000451
0.0032 0.0544 0.000200
0.0032 0.0546 0.000484
0.0032 0.0548 0.000167
0.0032 0.055 0.000117
0.0032 0.0552 0.000217
0.0032 0.0554 0.000301
0.0032 0.0556 0.000217
0.0032 0.0558 0.000668
0.0032 0.056 0.000685
0.0032 0.0562 0.000334
0.0032 0.0564 0.000200
0.0032 0.0566 0.000150
0.0032 0.0568 0.000200
0.0032 0.057 0.000401
0.0032 0.0572 0.000267
0.0032 0.0574 0.000184
0.0032 0.0576 0.000301
0.0032 0.0578 0.000184
0.0032 0.058 0.000134
0.0032 0.0582 0.000217
0.0032 0.0584 0.000234
0.0032 0.0586 0.000251
0.0032 0.0588 0.000601
0.0032 0.059 0.000167
0.0032 0.0592 0.000150
0.0032 0.0594 0.000084
0.0032 0.0596 0.000117
0.0032 0.0598 0.000234
0.0032 0.06 0.000234
0.0032 0.0602 0.000217
0.0032 0.0604 0.000367
0.0032 0.0606 0.000200
0.0032 0.0608 0.000334
0.0032 0.061 0.000334
0.0032 0.0612 0.000468
0.0032 0.0614 0.000401
0.0032 0.0616 0.000685
0.0032 0.0618 0.000351
0.0032 0.062 0.000451
0.0032 0.0622 0.000551
0.0032 0.0624 0.000084
0.0032 0.0626 0.000184
0.0032 0.0628 0.000334
0.0032 0.063 0.000217
0.0032 0.0632 0.000284
0.0032 0.0634 0.000384
0.0032 0.0636 0.000468
0.0032 0.0638 0.000284
0.0032 0.064 0.000251
0.0032 0.0642 0.000200
0.0032 0.0644 0.000251
0.0032 0.0646 0.001236
0.0032 0.0648 0.000434
0.0032 0.065 0.000134
0.0032 0.0652 0.000067
0.0032 0.0654 0.000050
0.0032 0.0656 0.000067
0.0032 0.0658 0.000050
0.0032 0.066 0.000150
0.0032 0.0662 0.000033
0.0032 0.0664 0.000167
0.0032 0.0666 0.000150
0.0032 0.0668 0.000050
0.0032 0.067 0.000150
0.0032 0.0672 0.000301
0.0032 0.0674 0.000134
0.0032 0.0676 0.000134
0.0032 0.0678 0.000084
0.0032 0.068 0.000284
0.0032 0.0682 0.000217
0.0032 0.0684 0.000134
0.0032 0.0686 0.000234
0.0032 0.0688 0.000117
0.0032 0.069 0.000117
0.0032 0.0692 0.000084
0.0032 0.0694 0.000651
0.0032 0.0696 0.001035
0.0032 0.0698 0.000685
0.0032 0.07 0.000284
0.0032 0.0702 0.000184
0.0032 0.0704 0.000434
0.0032 0.0706 0.000251
0.0032 0.0708 0.000902
0.0032 0.071 0.000969
0.0032 0.0712 0.000384
0.0032 0.0714 0.000701
0.0032 0.0716 0.000401
0.0032 0.0718 0.000852
0.0032 0.072 0.000752
0.0032 0.0722 0.000267
0.0032 0.0724 0.000200
0.0032 0.0726 0.000551
0.0032 0.0728 0.000251
0.0032 0.073 0.000284
0.0032 0.0732 0.000935
0.0032 0.0734 0.000835
0.0032 0.0736 0.000484
0.0032 0.0738 0.000418
0.0032 0.074 0.000601
0.0032 0.0742 0.000785
0.0032 0.0744 0.000484
0.0032 0.0746 0.000601
0.0032 0.0748 0.000184
0.0032 0.075 0.000334
0.0032 0.0752 0.000451
0.0032 0.0754 0.000334
0.0032 0.0756 0.000317
0.0032 0.0758 0.000434
0.0032 0.076 0.000251
0.0032 0.0762 0.000802
0.0032 0.0764 0.000434
0.0032 0.0766 0.000317
0.0032 0.0768 0.000167
0.0032 0.077 0.000317
0.0032 0.0772 0.000234
0.0032 0.0774 0.000919
0.0032 0.0776 0.000451
0.0032 0.0778 0.000434
0.0032 0.078 0.000217
0.0032 0.0782 0.000117
0.0032 0.0784 0.000200
0.0032 0.0786 0.000234
0.0032 0.0788 0.000067
0.0032 0.079 0.000234
0.0032 0.0792 0.000284
0.0032 0.0794 0.000217
0.0032 0.0796 0.000685
0.0032 0.0798 0.000267
0.0032 0.08 0.000234
0.0032 0.0802 0.000217
0.0032 0.0804 0.000167
0.0032 0.0806 0.000084
0.0032 0.0808 0.000367
0.0032 0.081 0.001102
0.0032 0.0812 0.000384
0.0032 0.0814 0.000585
0.0032 0.0816 0.000484
0.0032 0.0818 0.000217
0.0032 0.082 0.000267
0.0032 0.0822 0.000367
0.0032 0.0824 0.000251
0.0032 0.0826 0.000501
0.0032 0.0828 0.000518
0.0032 0.083 0.000167
0.0032 0.0832 0.000217
0.0032 0.0834 0.000351
0.0032 0.0836 0.000384
0.0032 0.0838 0.000367
0.0032 0.084 0.000301
0.0032 0.0842 0.000150
0.0032 0.0844 0.000100
0.0032 0.0846 0.000351
0.0032 0.0848 0.000301
0.0032 0.085 0.000100
0.0032 0.0852 0.000117
0.0032 0.0854 0.000284
0.0032 0.0856 0.000418
0.0032 0.0858 0.000167
0.0032 0.086 0.000251
0.0032 0.0862 0.000167
0.0032 0.0864 0.000200
0.0032 0.0866 0.000217
0.0032 0.0868 0.000217
0.0032 0.087 0.000267
0.0032 0.0872 0.000184
0.0032 0.0874 0.000267
0.0032 0.0876 0.000234
0.0032 0.0878 0.000234
0.0032 0.088 0.000084
0.0032 0.0882 0.000134
0.0032 0.0884 0.000167
0.0032 0.0886 0.000084
0.0032 0.0888 0.000084
0.0032 0.089 0.000100
0.0032 0.0892 0.000167
0.0032 0.0894 0.000184
0.0032 0.0896 0.000234
0.0032 0.0898 0.000167
0.0032 0.09 0.000067
0.0032 0.0902 0.000134
0.0032 0.0904 0.000284
0.0032 0.0906 0.000100
0.0032 0.0908 0.000117
0.0032 0.091 0.000067
0.0032 0.0912 0.000117
0.0032 0.0914 0.000200
0.0032 0.0916 0.000601
0.0032 0.0918 0.000217
0.0032 0.092 0.000718
0.0032 0.0922 0.000234
0.0032 0.0924 0.000234
0.0032 0.0926 0.000100
0.0032 0.0928 0.000117
0.0032 0.093 0.000200
0.0032 0.0932 0.000484
0.0032 0.0934 0.000484
0.0032 0.0936 0.000267
0.0032 0.0938 0.000184
0.0032 0.094 0.000150
0.0032 0.0942 0.000301
0.0032 0.0944 0.000234
0.0032 0.0946 0.000334
0.0032 0.0948 0.000167
0.0032 0.095 0.000117
0.0032 0.0952 0.000100
0.0032 0.0954 0.000200
0.0032 0.0956 0.000184
0.0032 0.0958 0.000150
0.0032 0.096 0.000267
0.0032 0.0962 0.000301
0.0032 0.0964 0.000134
0.0032 0.0966 0.000234
0.0032 0.0968 0.000284
0.0032 0.097 0.000200
0.0032 0.0972 0.000100
0.0032 0.0974 0.000134
0.0032 0.0976 0.000134
0.0032 0.0978 0.000050
0.0032 0.098 0.000100
0.0032 0.0982 0.000134
0.0032 0.0984 0.000284
0.0032 0.0986 0.000351
0.0032 0.0988 0.000117
0.0032 0.099 0.000050
0.0032 0.0992 0.000100
0.0032 0.0994 0.000017
0.0032 0.0996 0.000033
0.0032 0.0998 0.000100
0.0034 0 0.002288
0.0034 0.0002 0.002171
0.0034 0.0004 0.002956
0.0034 0.0006 0.003557
0.0034 0.0008 0.004259
0.0034 0.001 0.003156
0.0034 0.0012 0.002639
0.0034 0.0014 0.004442
0.0034 0.0016 0.008100
0.0034 0.0018 0.005762
0.0034 0.002 0.005060
0.0034 0.0022 0.010404
0.0034 0.0024 0.013160
0.0034 0.0026 0.018036
0.0034 0.0028 0.029208
0.0034 0.003 0.072562
0.0034 0.0032 0.327371
0.0034 0.0034 0.000000
0.0034 0.0036 0.331964
0.0034 0.0038 0.069723
0.0034 0.004 0.033751
0.0034 0.0042 0.022562
0.0034 0.0044 0.011857
0.0034 0.0046 0.008985
0.0034 0.0048 0.007081
0.0034 0.005 0.007448
0.0034 0.0052 0.008183
0.0034 0.0054 0.007782
0.0034 0.0056 0.006029
0.0034 0.0058 0.003691
0.0034 0.006 0.004476
0.0034 0.0062 0.005077
0.0034 0.0064 0.004726
0.0034 0.0066 0.003340
0.0034 0.0068 0.001804
0.0034 0.007 0.003540
0.0034 0.0072 0.003173
0.0034 0.0074 0.002037
0.0034 0.0076 0.000969
0.0034 0.0078 0.002104
0.0034 0.008 0.001102
0.0034 0.0082 0.001570
0.0034 0.0084 0.001403
0.0034 0.0086 0.001236
0.0034 0.0088 0.001653
0.0034 0.009 0.001186
0.0034 0.0092 0.002221
0.0034 0.0094 0.001253
0.0034 0.0096 0.000969
0.0034 0.0098 0.002321
0.0034 0.01 0.000785
0.0034 0.0102 0.000852
0.0034 0.0104 0.002605
0.0034 0.0106 0.001937
0.0034 0.0108 0.001386
0.0034 0.011 0.001269
0.0034 0.0112 0.001219
0.0034 0.0114 0.000685
0.0034 0.0116 0.002021
0.0034 0.0118 0.000818
0.0034 0.012 0.001102
0.0034 0.0122 0.000835
0.0034 0.0124 0.000635
0.0034 0.0126 0.000635
0.0034 0.0128 0.000651
0.0034 0.013 0.001086
0.0034 0.0132 0.001520
0.0034 0.0134 0.001453
0.0034 0.0136 0.000518
0.0034 0.0138 0.000468
0.0034 0.014 0.000551
0.0034 0.0142 0.001052
0.0034 0.0144 0.000651
0.0034 0.0146 0.000635
0.0034 0.0148 0.001737
0.0034 0.015 0.002672
0.0034 0.0152 0.000969
0.0034 0.0154 0.000902
0.0034 0.0156 0.001319
0.0034 0.0158 0.000367
0.0034 0.016 0.000367
0.0034 0.0162 0.000334
0.0034 0.0164 0.000217
0.0034 0.0166 0.000501
0.0034 0.0168 0.000200
0.0034 0.017 0.000501
0.0034 0.0172 0.001102
0.0034 0.0174 0.000985
0.0034 0.0176 0.000234
0.0034 0.0178 0.000501
0.0034 0.018 0.001820
0.0034 0.0182 0.000668
0.0034 0.0184 0.000401
0.0034 0.0186 0.000367
0.0034 0.0188 0.000200
0.0034 0.019 0.000234
0.0034 0.0192 0.000251
0.0034 0.0194 0.000718
0.0034 0.0196 0.001303
0.0034 0.0198 0.000484
0.0034 0.02 0.001269
0.0034 0.0202 0.000267
0.0034 0.0204 0.000150
0.0034 0.0206 0.000317
0.0034 0.0208 0.000317
0.0034 0.021 0.000334
0.0034 0.0212 0.000952
0.0034 0.0214 0.000518
0.0034 0.0216 0.000451
0.0034 0.0218 0.000367
0.0034 0.022 0.000267
0.0034 0.0222 0.000284
0.0034 0.0224 0.000685
0.0034 0.0226 0.001253
0.0034 0.0228 0.000334
0.0034 0.023 0.000150
0.0034 0.0232 0.000301
0.0034 0.0234 0.000568
0.0034 0.0236 0.000384
0.0034 0.0238 0.000317
0.0034 0.024 0.000234
0.0034 0.0242 0.000401
0.0034 0.0244 0.000401
0.0034 0.0246 0.000200
0.0034 0.0248 0.000384
0.0034 0.025 0.000234
0.0034 0.0252 0.000200
0.0034 0.0254 0.000785
0.0034 0.0256 0.000334
0.0034 0.0258 0.000150
0.0034 0.026 0.000251
0.0034 0.0262 0.000317
0.0034 0.0264 0.000434
0.0034 0.0266 0.000434
0.0034 0.0268 0.000401
0.0034 0.027 0.000184
0.0034 0.0272 0.000267
0.0034 0.0274 0.000484
0.0034 0.0276 0.001319
0.0034 0.0278 0.000384
0.0034 0.028 0.000301
0.0034 0.0282 0.000868
0.0034 0.0284 0.000434
0.0034 0.0286 0.000301
0.0034 0.0288 0.000301
0.0034 0.029 0.000284
0.0034 0.0292 0.000534
0.0034 0.0294 0.001119
0.0034 0.0296 0.000752
0.0034 0.0298 0.000484
0.0034 0.03 0.000701
0.0034 0.0302 0.000668
0.0034 0.0304 0.001169
0.0034 0.0306 0.000618
0.0034 0.0308 0.001219
0.0034 0.031 0.001453
0.0034 0.0312 0.000317
0.0034 0.0314 0.000434
0.0034 0.0316 0.000217
0.0034 0.0318 0.000434
0.0034 0.032 0.000184
0.0034 0.0322 0.000217
0.0034 0.0324 0.000150
0.0034 0.0326 0.000217
0.0034 0.0328 0.000301
0.0034 0.033 0.000434
0.0034 0.0332 0.000334
0.0034 0.0334 0.000334
0.0034 0.0336 0.000334
0.0034 0.0338 0.000301
0.0034 0.034 0.000501
0.0034 0.0342 0.001052
0.0034 0.0344 0.000334
0.0034 0.0346 0.000334
0.0034 0.0348 0.000418
0.0034 0.035 0.000334
0.0034 0.0352 0.000317
0.0034 0.0354 0.000668
0.0034 0.0356 0.000351
0.0034 0.0358 0.001052
0.0034 0.036 0.000651
0.0034 0.0362 0.001804
0.0034 0.0364 0.000568
0.0034 0.0366 0.000635
0.0034 0.0368 0.001286
0.0034 0.037 0.000434
0.0034 0.0372 0.000284
0.0034 0.0374 0.000234
0.0034 0.0376 0.000200
0.0034 0.0378 0.000100
0.0034 0.038 0.000217
0.0034 0.0382 0.000267
0.0034 0.0384 0.000184
0.0034 0.0386 0.000150
0.0034 0.0388 0.000117
0.0034 0.039 0.000184
0.0034 0.0392 0.000117
0.0034 0.0394 0.000184
0.0034 0.0396 0.000351
0.0034 0.0398 0.000167
0.0034 0.04 0.000334
0.0034 0.0402 0.000534
0.0034 0.0404 0.001637
0.0034 0.0406 0.000234
0.0034 0.0408 0.000200
0.0034 0.041 0.000217
0.0034 0.0412 0.000351
0.0034 0.0414 0.000134
0.0034 0.0416 0.000100
0.0034 0.0418 0.000117
0.0034 0.042 0.000184
0.0034 0.0422 0.000184
0.0034 0.0424 0.000351
0.0034 0.0426 0.000434
0.0034 0.0428 0.000284
0.0034 0.043 0.001186
0.0034 0.0432 0.000635
0.0034 0.0434 0.000234
0.0034 0.0436 0.000167
0.0034 0.0438 0.000167
0.0034 0.044 0.000301
0.0034 0.0442 0.000852
0.0034 0.0444 0.000317
0.0034 0.0446 0.000468
0.0034 0.0448 0.000301
0.0034 0.045 0.000150
0.0034 0.0452 0.000084
0.0034 0.0454 0.000184
0.0034 0.0456 0.000317
0.0034 0.0458 0.000301
0.0034 0.046 0.000334
0.0034 0.0462 0.000217
0.0034 0.0464 0.000117
0.0034 0.0466 0.000184
0.0034 0.0468 0.000117
0.0034 0.047 0.000167
0.0034 0.0472 0.000200
0.0034 0.0474 0.000217
0.0034 0.0476 0.000284
0.0034 0.0478 0.000351
0.0034 0.048 0.001286
0.0034 0.0482 0.000534
0.0034 0.0484 0.000351
0.0034 0.0486 0.000134
0.0034 0.0488 0.000267
0.0034 0.049 0.000301
0.0034 0.0492 0.000317
0.0034 0.0494 0.000367
0.0034 0.0496 0.001152
0.0034 0.0498 0.001019
0.0034 0.05 0.000334
0.0034 0.0502 0.000685
0.0034 0.0504 0.000167
0.0034 0.0506 0.000251
0.0034 0.0508 0.000267
0.0034 0.051 0.000200
0.0034 0.0512 0.000167
0.0034 0.0514 0.000200
0.0034 0.0516 0.000150
0.0034 0.0518 0.000050
0.0034 0.052 0.000317
0.0034 0.0522 0.000384
0.0034 0.0524 0.000518
0.0034 0.0526 0.001470
0.0034 0.0528 0.000518
0.0034 0.053 0.000134
0.0034 0.0532 0.000334
0.0034 0.0534 0.000668
0.0034 0.0536 0.000251
0.0034 0.0538 0.000251
0.0034 0.054 0.000267
0.0034 0.0542 0.000351
0.0034 0.0544 0.000167
0.0034 0.0546 0.000284
0.0034 0.0548 0.000234
0.0034 0.055 0.000117
0.0034 0.0552 0.000434
0.0034 0.0554 0.001035
0.0034 0.0556 0.000384
0.0034 0.0558 0.000184
0.0034 0.056 0.000334
0.0034 0.0562 0.000251
0.0034 0.0564 0.000301
0.0034 0.0566 0.000251
0.0034 0.0568 0.000401
0.0034 0.057 0.001703
0.0034 0.0572 0.000601
0.0034 0.0574 0.000234
0.0034 0.0576 0.000334
0.0034 0.0578 0.000167
0.0034 0.058 0.000384
0.0034 0.0582 0.000134
0.0034 0.0584 0.000351
0.0034 0.0586 0.000200
0.0034 0.0588 0.000200
0.0034 0.059 0.000134
0.0034 0.0592 0.000167
0.0034 0.0594 0.000134
0.0034 0.0596 0.000217
0.0034 0.0598 0.000301
0.0034 0.06 0.000852
0.0034 0.0602 0.000367
0.0034 0.0604 0.000284
0.0034 0.0606 0.000351
0.0034 0.0608 0.001035
0.0034 0.061 0.000434
0.0034 0.0612 0.000167
0.0034 0.0614 0.000200
0.0034 0.0616 0.000167
0.0034 0.0618 0.000217
0.0034 0.062 0.000451
0.0034 0.0622 0.000835
0.0034 0.0624 0.000234
0.0034 0.0626 0.000284
0.0034 0.0628 0.000200
0.0034 0.063 0.000234
0.0034 0.0632 0.000301
0.0034 0.0634 0.000969
0.0034 0.0636 0.000284
0.0034 0.0638 0.000234
0.0034 0.064 0.000184
0.0034 0.0642 0.000167
0.0034 0.0644 0.000134
0.0034 0.0646 0.000167
0.0034 0.0648 0.000217
0.0034 0.065 0.000167
0.0034 0.0652 0.000084
0.0034 0.0654 0.000134
0.0034 0.0656 0.000134
0.0034 0.0658 0.000134
0.0034 0.066 0.000167
0.0034 0.0662 0.000033
0.0034 0.0664 0.000150
0.0034 0.0666 0.000084
0.0034 0.0668 0.000050
0.0034 0.067 0.000167
0.0034 0.0672 0.000251
0.0034 0.0674 0.000067
0.0034 0.0676 0.000117
0.0034 0.0678 0.000367
0.0034 0.068 0.000468
0.0034 0.0682 0.000685
0.0034 0.0684 0.000200
0.0034 0.0686 0.000134
0.0034 0.0688 0.000134
0.0034 0.069 0.000200
0.0034 0.0692 0.000251
0.0034 0.0694 0.000367
0.0034 0.0696 0.000267
0.0034 0.0698 0.000351
0.0034 0.07 0.000217
0.0034 0.0702 0.000251
0.0034 0.0704 0.000217
0.0034 0.0706 0.000217
0.0034 0.0708 0.000317
0.0034 0.071 0.000351
0.0034 0.0712 0.000167
0.0034 0.0714 0.000401
0.0034 0.0716 0.001236
0.0034 0.0718 0.000718
0.0034 0.072 0.000418
0.0034 0.0722 0.000234
0.0034 0.0724 0.000367
0.0034 0.0726 0.000301
0.0034 0.0728 0.000217
0.0034 0.073 0.000217
0.0034 0.0732 0.001119
0.0034 0.0734 0.000818
0.0034 0.0736 0.001169
0.0034 0.0738 0.000501
0.0034 0.074 0.000434
0.0034 0.0742 0.000568
0.0034 0.0744 0.001035
0.0034 0.0746 0.000251
0.0034 0.0748 0.000317
0.0034 0.075 0.000818
0.0034 0.0752 0.000418
0.0034 0.0754 0.000234
0.0034 0.0756 0.000919
0.0034 0.0758 0.000367
0.0034 0.076 0.000200
0.0034 0.0762 0.000384
0.0034 0.0764 0.000267
0.0034 0.0766 0.000200
0.0034 0.0768 0.000367
0.0034 0.077 0.000334
0.0034 0.0772 0.000802
0.0034 0.0774 0.003290
0.0034 0.0776 0.000718
0.0034 0.0778 0.000284
0.0034 0.078 0.000167
0.0034 0.0782 0.000334
0.0034 0.0784 0.000284
0.0034 0.0786 0.000217
0.0034 0.0788 0.000150
0.0034 0.079 0.000100
0.0034 0.0792 0.000150
0.0034 0.0794 0.000217
0.0034 0.0796 0.000251
0.0034 0.0798 0.000234
0.0034 0.08 0.000267
0.0034 0.0802 0.000234
0.0034 0.0804 0.000217
0.0034 0.0806 0.000184
0.0034 0.0808 0.000084
0.0034 0.081 0.000200
0.0034 0.0812 0.000150
0.0034 0.0814 0.000167
0.0034 0.0816 0.000284
0.0034 0.0818 0.000267
0.0034 0.082 0.000167
0.0034 0.0822 0.000134
0.0034 0.0824 0.000184
0.0034 0.0826 0.000685
0.0034 0.0828 0.000701
0.0034 0.083 0.000267
0.0034 0.0832 0.000351
0.0034 0.0834 0.000718
0.0034 0.0836 0.000150
0.0034 0.0838 0.000200
0.0034 0.084 0.000184
0.0034 0.0842 0.000150
0.0034 0.0844 0.000217
0.0034 0.0846 0.000184
0.0034 0.0848 0.000217
0.0034 0.085 0.000200
0.0034 0.0852 0.000100
0.0034 0.0854 0.000251
0.0034 0.0856 0.000534
0.0034 0.0858 0.000267
0.0034 0.086 0.000217
0.0034 0.0862 0.000184
0.0034 0.0864 0.000301
0.0034 0.0866 0.001102
0.0034 0.0868 0.000284
0.0034 0.087 0.000084
0.0034 0.0872 0.000251
0.0034 0.0874 0.000351
0.0034 0.0876 0.000284
0.0034 0.0878 0.000284
0.0034 0.088 0.000100
0.0034 0.0882 0.000184
0.0034 0.0884 0.000117
0.0034 0.0886 0.000084
0.0034 0.0888 0.000067
0.0034 0.089 0.000150
0.0034 0.0892 0.000217
0.0034 0.0894 0.000150
0.0034 0.0896 0.000251
0.0034 0.0898 0.000117
0.0034 0.09 0.000100
0.0034 0.0902 0.000200
0.0034 0.0904 0.000251
0.0034 0.0906 0.000134
0.0034 0.0908 0.000017
0.0034 0.091 0.000084
0.0034 0.0912 0.000100
0.0034 0.0914 0.000150
0.0034 0.0916 0.000234
0.0034 0.0918 0.000167
0.0034 0.092 0.000217
0.0034 0.0922 0.000100
0.0034 0.0924 0.000084
0.0034 0.0926 0.000067
0.0034 0.0928 0.000251
0.0034 0.093 0.000217
0.0034 0.0932 0.000217
0.0034 0.0934 0.000367
0.0034 0.0936 0.000685
0.0034 0.0938 0.000184
0.0034 0.094 0.000267
0.0034 0.0942 0.001086
0.0034 0.0944 0.000367
0.0034 0.0946 0.000184
0.0034 0.0948 0.000167
0.0034 0.095 0.000117
0.0034 0.0952 0.000134
0.0034 0.0954 0.000217
0.0034 0.0956 0.000401
0.0034 0.0958 0.000184
0.0034 0.096 0.001019
0.0034 0.0962 0.000868
0.0034 0.0964 0.000234
0.0034 0.0966 0.000150
0.0034 0.0968 0.000251
0.0034 0.097 0.000251
0.0034 0.0972 0.000134
0.0034 0.0974 0.000134
0.0034 0.0976 0.000067
0.0034 0.0978 0.000067
0.0034 0.098 0.000033
0.0034 0.0982 0.000234
0.0034 0.0984 0.000768
0.0034 0.0986 0.000184
0.0034 0.0988 0.000033
0.0034 0.099 0.000050
0.0034 0.0992 0.000067
0.0034 0.0994 0.000017
0.0034 0.0996 0.000117
0.0034 0.0998 0.000017
0.0036 0 0.001954
0.0036 0.0002 0.001219
0.0036 0.0004 0.001570
0.0036 0.0006 0.001954
0.0036 0.0008 0.002171
0.0036 0.001 0.003424
0.0036 0.0012 0.003206
0.0036 0.0014 0.002622
0.0036 0.0016 0.003891
0.0036 0.0018 0.003908
0.0036 0.002 0.005929
0.0036 0.0022 0.009035
0.0036 0.0024 0.012124
0.0036 0.0026 0.014579
0.0036 0.0028 0.019957
0.0036 0.003 0.032031
0.0036 0.0032 0.072228
0.0036 0.0034 0.331964
0.0036 0.0036 0.000000
0.0036 0.0038 0.329509
0.0036 0.004 0.074115
0.0036 0.0042 0.034202
0.0036 0.0044 0.019589
0.0036 0.0046 0.014763
0.0036 0.0048 0.009603
0.0036 0.005 0.007999
0.0036 0.0052 0.010421
0.0036 0.0054 0.006329
0.0036 0.0056 0.004609
0.0036 0.0058 0.004643
0.0036 0.006 0.004559
0.0036 0.0062 0.004576
0.0036 0.0064 0.003039
0.0036 0.0066 0.002839
0.0036 0.0068 0.002872
0.0036 0.007 0.002238
0.0036 0.0072 0.002021
0.0036 0.0074 0.001870
0.0036 0.0076 0.002071
0.0036 0.0078 0.003373
0.0036 0.008 0.001403
0.0036 0.0082 0.001937
0.0036 0.0084 0.004843
0.0036 0.0086 0.001971
0.0036 0.0088 0.001603
0.0036 0.009 0.000701
0.0036 0.0092 0.001035
0.0036 0.0094 0.001369
0.0036 0.0096 0.001637
0.0036 0.0098 0.002388
0.0036 0.01 0.000752
0.0036 0.0102 0.001269
0.0036 0.0104 0.002655
0.0036 0.0106 0.001470
0.0036 0.0108 0.001202
0.0036 0.011 0.001369
0.0036 0.0112 0.001202
0.0036 0.0114 0.000501
0.0036 0.0116 0.000919
0.0036 0.0118 0.001319
0.0036 0.012 0.003090
0.0036 0.0122 0.001186
0.0036 0.0124 0.000585
0.0036 0.0126 0.001269
0.0036 0.0128 0.001269
0.0036 0.013 0.001820
0.0036 0.0132 0.000985
0.0036 0.0134 0.000969
0.0036 0.0136 0.000401
0.0036 0.0138 0.000501
0.0036 0.014 0.000868
0.0036 0.0142 0.001269
0.0036 0.0144 0.000534
0.0036 0.0146 0.000551
0.0036 0.0148 0.001369
0.0036 0.015 0.001069
0.0036 0.0152 0.000685
0.0036 0.0154 0.001052
0.0036 0.0156 0.001236
0.0036 0.0158 0.000518
0.0036 0.016 0.000568
0.0036 0.0162 0.000969
0.0036 0.0164 0.000534
0.0036 0.0166 0.001186
0.0036 0.0168 0.000735
0.0036 0.017 0.000384
0.0036 0.0172 0.000885
0.0036 0.0174 0.000451
0.0036 0.0176 0.000234
0.0036 0.0178 0.000217
0.0036 0.018 0.000418
0.0036 0.0182 0.000651
0.0036 0.0184 0.000868
0.0036 0.0186 0.000317
0.0036 0.0188 0.000167
0.0036 0.019 0.000184
0.0036 0.0192 0.000434
0.0036 0.0194 0.001186
0.0036 0.0196 0.000401
0.0036 0.0198 0.000200
0.0036 0.02 0.001136
0.0036 0.0202 0.000234
0.0036 0.0204 0.000317
0.0036 0.0206 0.000985
0.0036 0.0208 0.000451
0.0036 0.021 0.000852
0.0036 0.0212 0.000568
0.0036 0.0214 0.000418
0.0036 0.0216 0.000585
0.0036 0.0218 0.000618
0.0036 0.022 0.000384
0.0036 0.0222 0.000534
0.0036 0.0224 0.001002
0.0036 0.0226 0.000534
0.0036 0.0228 0.000835
0.0036 0.023 0.000184
0.0036 0.0232 0.000317
0.0036 0.0234 0.000935
0.0036 0.0236 0.000317
0.0036 0.0238 0.000317
0.0036 0.024 0.000317
0.0036 0.0242 0.000952
0.0036 0.0244 0.000868
0.0036 0.0246 0.001019
0.0036 0.0248 0.001787
0.0036 0.025 0.000334
0.0036 0.0252 0.000384
0.0036 0.0254 0.000351
0.0036 0.0256 0.000367
0.0036 0.0258 0.000301
0.0036 0.026 0.000301
0.0036 0.0262 0.000217
0.0036 0.0264 0.000317
0.0036 0.0266 0.000267
0.0036 0.0268 0.000234
0.0036 0.027 0.000301
0.0036 0.0272 0.000334
0.0036 0.0274 0.000434
0.0036 0.0276 0.000518
0.0036 0.0278 0.000418
0.0036 0.028 0.000317
0.0036 0.0282 0.000752
0.0036 0.0284 0.001152
0.0036 0.0286 0.000317
0.0036 0.0288 0.001136
0.0036 0.029 0.000585
0.0036 0.0292 0.000701
0.0036 0.0294 0.000301
0.0036 0.0296 0.000434
0.0036 0.0298 0.000301
0.0036 0.03 0.000685
0.0036 0.0302 0.000284
0.0036 0.0304 0.001086
0.0036 0.0306 0.000835
0.0036 0.0308 0.000818
0.0036 0.031 0.000718
0.0036 0.0312 0.000434
0.0036 0.0314 0.000334
0.0036 0.0316 0.000317
0.0036 0.0318 0.000468
0.0036 0.032 0.000301
0.0036 0.0322 0.000484
0.0036 0.0324 0.000284
0.0036 0.0326 0.000184
0.0036 0.0328 0.000418
0.0036 0.033 0.001002
0.0036 0.0332 0.000568
0.0036 0.0334 0.000868
0.0036 0.0336 0.000618
0.0036 0.0338 0.000351
0.0036 0.034 0.000234
0.0036 0.0342 0.000267
0.0036 0.0344 0.000167
0.0036 0.0346 0.000668
0.0036 0.0348 0.000501
0.0036 0.035 0.000785
0.0036 0.0352 0.000334
0.0036 0.0354 0.000317
0.0036 0.0356 0.000217
0.0036 0.0358 0.000267
0.0036 0.036 0.000317
0.0036 0.0362 0.000618
0.0036 0.0364 0.000484
0.0036 0.0366 0.000601
0.0036 0.0368 0.000985
0.0036 0.037 0.000367
0.0036 0.0372 0.000217
0.0036 0.0374 0.000367
0.0036 0.0376 0.000100
0.0036 0.0378 0.000134
0.0036 0.038 0.000301
0.0036 0.0382 0.000585
0.0036 0.0384 0.000234
0.0036 0.0386 0.000184
0.0036 0.0388 0.000100
0.0036 0.039 0.000200
0.0036 0.0392 0.000134
0.0036 0.0394 0.000184
0.0036 0.0396 0.000818
0.0036 0.0398 0.000284
0.0036 0.04 0.000200
0.0036 0.0402 0.000284
0.0036 0.0404 0.000501
0.0036 0.0406 0.000184
0.0036 0.0408 0.000134
0.0036 0.041 0.000267
0.0036 0.0412 0.000267
0.0036 0.0414 0.000217
0.0036 0.0416 0.000234
0.0036 0.0418 0.000167
0.0036 0.042 0.000251
0.0036 0.0422 0.000234
0.0036 0.0424 0.000200
0.0036 0.0426 0.000251
0.0036 0.0428 0.000217
0.0036 0.043 0.000384
0.0036 0.0432 0.001253
0.0036 0.0434 0.000234
0.0036 0.0436 0.000200
0.0036 0.0438 0.000301
0.0036 0.044 0.000351
0.0036 0.0442 0.000234
0.0036 0.0444 0.000267
0.0036 0.0446 0.000217
0.0036 0.0448 0.000451
0.0036 0.045 0.000367
0.0036 0.0452 0.000651
0.0036 0.0454 0.000217
0.0036 0.0456 0.000134
0.0036 0.0458 0.000267
0.0036 0.046 0.000334
0.0036 0.0462 0.000234
0.0036 0.0464 0.000117
0.0036 0.0466 0.000167
0.0036 0.0468 0.000234
0.0036 0.047 0.000084
0.0036 0.0472 0.000150
0.0036 0.0474 0.000184
0.0036 0.0476 0.000451
0.0036 0.0478 0.000167
0.0036 0.048 0.000401
0.0036 0.0482 0.000635
0.0036 0.0484 0.000167
0.0036 0.0486 0.000234
0.0036 0.0488 0.000317
0.0036 0.049 0.000334
0.0036 0.0492 0.000184
0.0036 0.0494 0.000367
0.0036 0.0496 0.000484
0.0036 0.0498 0.001086
0.0036 0.05 0.000317
0.0036 0.0502 0.000401
0.0036 0.0504 0.000167
0.0036 0.0506 0.000200
0.0036 0.0508 0.000234
0.0036 0.051 0.000217
0.0036 0.0512 0.000150
0.0036 0.0514 0.000067
0.0036 0.0516 0.000084
0.0036 0.0518 0.000134
0.0036 0.052 0.000351
0.0036 0.0522 0.000585
0.0036 0.0524 0.001136
0.0036 0.0526 0.000618
0.0036 0.0528 0.000284
0.0036 0.053 0.000284
0.0036 0.0532 0.000351
0.0036 0.0534 0.000284
0.0036 0.0536 0.000184
0.0036 0.0538 0.000351
0.0036 0.054 0.000835
0.0036 0.0542 0.000384
0.0036 0.0544 0.000100
0.0036 0.0546 0.000284
0.0036 0.0548 0.000802
0.0036 0.055 0.000451
0.0036 0.0552 0.000484
0.0036 0.0554 0.000367
0.0036 0.0556 0.000200
0.0036 0.0558 0.000184
0.0036 0.056 0.000200
0.0036 0.0562 0.000852
0.0036 0.0564 0.000985
0.0036 0.0566 0.000601
0.0036 0.0568 0.000384
0.0036 0.057 0.001019
0.0036 0.0572 0.000301
0.0036 0.0574 0.000167
0.0036 0.0576 0.000100
0.0036 0.0578 0.000184
0.0036 0.058 0.000251
0.0036 0.0582 0.000267
0.0036 0.0584 0.000251
0.0036 0.0586 0.000351
0.0036 0.0588 0.000200
0.0036 0.059 0.000267
0.0036 0.0592 0.000852
0.0036 0.0594 0.000802
0.0036 0.0596 0.000200
0.0036 0.0598 0.000267
0.0036 0.06 0.000284
0.0036 0.0602 0.000217
0.0036 0.0604 0.000134
0.0036 0.0606 0.000367
0.0036 0.0608 0.001470
0.0036 0.061 0.000351
0.0036 0.0612 0.000284
0.0036 0.0614 0.000351
0.0036 0.0616 0.000367
0.0036 0.0618 0.000150
0.0036 0.062 0.000117
0.0036 0.0622 0.000301
0.0036 0.0624 0.000117
0.0036 0.0626 0.000200
0.0036 0.0628 0.000184
0.0036 0.063 0.000668
0.0036 0.0632 0.000434
0.0036 0.0634 0.000501
0.0036 0.0636 0.000351
0.0036 0.0638 0.000635
0.0036 0.064 0.000251
0.0036 0.0642 0.000200
0.0036 0.0644 0.000200
0.0036 0.0646 0.000134
0.0036 0.0648 0.000134
0.0036 0.065 0.000117
0.0036 0.0652 0.000117
0.0036 0.0654 0.000184
0.0036 0.0656 0.000367
0.0036 0.0658 0.000117
0.0036 0.066 0.000084
0.0036 0.0662 0.000050
0.0036 0.0664 0.000117
0.0036 0.0666 0.000150
0.0036 0.0668 0.000117
0.0036 0.067 0.000200
0.0036 0.0672 0.000134
0.0036 0.0674 0.000100
0.0036 0.0676 0.000267
0.0036 0.0678 0.000651
0.0036 0.068 0.000284
0.0036 0.0682 0.000167
0.0036 0.0684 0.000217
0.0036 0.0686 0.000150
0.0036 0.0688 0.000150
0.0036 0.069 0.000200
0.0036 0.0692 0.000351
0.0036 0.0694 0.000334
0.0036 0.0696 0.000401
0.0036 0.0698 0.000217
0.0036 0.07 0.000317
0.0036 0.0702 0.000234
0.0036 0.0704 0.000217
0.0036 0.0706 0.000367
0.0036 0.0708 0.000301
0.0036 0.071 0.000167
0.0036 0.0712 0.000184
0.0036 0.0714 0.000150
0.0036 0.0716 0.000267
0.0036 0.0718 0.000150
0.0036 0.072 0.000418
0.0036 0.0722 0.000184
0.0036 0.0724 0.000251
0.0036 0.0726 0.000317
0.0036 0.0728 0.000217
0.0036 0.073 0.000267
0.0036 0.0732 0.000251
0.0036 0.0734 0.000267
0.0036 0.0736 0.000468
0.0036 0.0738 0.000200
0.0036 0.074 0.000334
0.0036 0.0742 0.000234
0.0036 0.0744 0.000785
0.0036 0.0746 0.000167
0.0036 0.0748 0.000184
0.0036 0.075 0.000301
0.0036 0.0752 0.000902
0.0036 0.0754 0.000434
0.0036 0.0756 0.001186
0.0036 0.0758 0.000685
0.0036 0.076 0.000518
0.0036 0.0762 0.000167
0.0036 0.0764 0.000134
0.0036 0.0766 0.000200
0.0036 0.0768 0.000200
0.0036 0.077 0.000301
0.0036 0.0772 0.001102
0.0036 0.0774 0.001152
0.0036 0.0776 0.000635
0.0036 0.0778 0.000518
0.0036 0.078 0.000668
0.0036 0.0782 0.001219
0.0036 0.0784 0.000768
0.0036 0.0786 0.000351
0.0036 0.0788 0.000167
0.0036 0.079 0.000217
0.0036 0.0792 0.000267
0.0036 0.0794 0.000468
0.0036 0.0796 0.000635
0.0036 0.0798 0.000551
0.0036 0.08 0.000768
0.0036 0.0802 0.000267
0.0036 0.0804 0.000468
0.0036 0.0806 0.000334
0.0036 0.0808 0.000117
0.0036 0.081 0.000167
0.0036 0.0812 0.000100
0.0036 0.0814 0.000150
0.0036 0.0816 0.000200
0.0036 0.0818 0.000217
0.0036 0.082 0.000284
0.0036 0.0822 0.000184
0.0036 0.0824 0.000217
0.0036 0.0826 0.000835
0.0036 0.0828 0.000334
0.0036 0.083 0.000401
0.0036 0.0832 0.000234
0.0036 0.0834 0.000267
0.0036 0.0836 0.000284
0.0036 0.0838 0.000251
0.0036 0.084 0.000234
0.0036 0.0842 0.000334
0.0036 0.0844 0.000534
0.0036 0.0846 0.000284
0.0036 0.0848 0.000635
0.0036 0.085 0.000468
0.0036 0.0852 0.000217
0.0036 0.0854 0.000434
0.0036 0.0856 0.001804
0.0036 0.0858 0.000651
0.0036 0.086 0.000284
0.0036 0.0862 0.000134
0.0036 0.0864 0.000167
0.0036 0.0866 0.000401
0.0036 0.0868 0.000184
0.0036 0.087 0.000234
0.0036 0.0872 0.000434
0.0036 0.0874 0.000401
0.0036 0.0876 0.000367
0.0036 0.0878 0.001319
0.0036 0.088 0.000317
0.0036 0.0882 0.000217
0.0036 0.0884 0.000084
0.0036 0.0886 0.000067
0.0036 0.0888 0.000100
0.0036 0.089 0.000100
0.0036 0.0892 0.000117
0.0036 0.0894 0.000150
0.0036 0.0896 0.000134
0.0036 0.0898 0.000100
0.0036 0.09 0.000134
0.0036 0.0902 0.001019
0.0036 0.0904 0.000267
0.0036 0.0906 0.000067
0.0036 0.0908 0.000050
0.0036 0.091 0.000084
0.0036 0.0912 0.000217
0.0036 0.0914 0.000217
0.0036 0.0916 0.000651
0.0036 0.0918 0.000284
0.0036 0.092 0.000134
0.0036 0.0922 0.000017
0.0036 0.0924 0.000134
0.0036 0.0926 0.000117
0.0036 0.0928 0.000134
0.0036 0.093 0.000618
0.0036 0.0932 0.000184
0.0036 0.0934 0.000284
0.0036 0.0936 0.000167
0.0036 0.0938 0.000100
0.0036 0.094 0.000284
0.0036 0.0942 0.001019
0.0036 0.0944 0.000217
0.0036 0.0946 0.000184
0.0036 0.0948 0.000084
0.0036 0.095 0.000134
0.0036 0.0952 0.000200
0.0036 0.0954 0.000284
0.0036 0.0956 0.000735
0.0036 0.0958 0.000234
0.0036 0.096 0.000434
0.0036 0.0962 0.000434
0.0036 0.0964 0.000251
0.0036 0.0966 0.000351
0.0036 0.0968 0.000150
0.0036 0.097 0.000334
0.0036 0.0972 0.000585
0.0036 0.0974 0.000651
0.0036 0.0976 0.000184
0.0036 0.0978 0.000084
0.0036 0.098 0.000017
0.0036 0.0982 0.000184
0.0036 0.0984 0.000351
0.0036 0.0986 0.000284
0.0036 0.0988 0.000100
0.0036 0.099 0.000017
0.0036 0.0992 0.000084
0.0036 0.0994 0.000050
0.0036 0.0996 0.000017
0.0036 0.0998 0.000067
0.0038 0 0.001520
0.0038 0.0002 0.001870
0.0038 0.0004 0.001520
0.0038 0.0006 0.001820
0.0038 0.0008 0.001971
0.0038 0.001 0.002171
0.0038 0.0012 0.001253
0.0038 0.0014 0.002204
0.0038 0.0016 0.002589
0.0038 0.0018 0.003874
0.0038 0.002 0.006947
0.0038 0.0022 0.006313
0.0038 0.0024 0.009218
0.0038 0.0026 0.011156
0.0038 0.0028 0.014479
0.0038 0.003 0.023631
0.0038 0.0032 0.029576
0.0038 0.0034 0.069723
0.0038 0.0036 0.329509
0.0038 0.0038 0.000000
0.0038 0.004 0.336156
0.0038 0.0042 0.070291
0.0038 0.0044 0.029793
0.0038 0.0046 0.017719
0.0038 0.0048 0.011840
0.0038 0.005 0.013143
0.0038 0.0052 0.013527
0.0038 0.0054 0.009118
0.0038 0.0056 0.008968
0.0038 0.0058 0.007532
0.0038 0.006 0.006062
0.0038 0.0062 0.005043
0.0038 0.0064 0.004175
0.0038 0.0066 0.003657
0.0038 0.0068 0.003574
0.0038 0.007 0.003874
0.0038 0.0072 0.004041
0.0038 0.0074 0.002288
0.0038 0.0076 0.002488
0.0038 0.0078 0.002138
0.0038 0.008 0.001670
0.0038 0.0082 0.001587
0.0038 0.0084 0.002589
0.0038 0.0086 0.001269
0.0038 0.0088 0.000785
0.0038 0.009 0.000668
0.0038 0.0092 0.000919
0.0038 0.0094 0.001102
0.0038 0.0096 0.001236
0.0038 0.0098 0.001553
0.0038 0.01 0.001369
0.0038 0.0102 0.001336
0.0038 0.0104 0.002505
0.0038 0.0106 0.001119
0.0038 0.0108 0.001954
0.0038 0.011 0.001804
0.0038 0.0112 0.001202
0.0038 0.0114 0.001403
0.0038 0.0116 0.000852
0.0038 0.0118 0.001169
0.0038 0.012 0.001086
0.0038 0.0122 0.001236
0.0038 0.0124 0.000752
0.0038 0.0126 0.000935
0.0038 0.0128 0.001336
0.0038 0.013 0.001236
0.0038 0.0132 0.000551
0.0038 0.0134 0.000668
0.0038 0.0136 0.000484
0.0038 0.0138 0.000718
0.0038 0.014 0.000484
0.0038 0.0142 0.000351
0.0038 0.0144 0.000434
0.0038 0.0146 0.000301
0.0038 0.0148 0.000334
0.0038 0.015 0.001286
0.0038 0.0152 0.000818
0.0038 0.0154 0.000484
0.0038 0.0156 0.000785
0.0038 0.0158 0.000635
0.0038 0.016 0.000301
0.0038 0.0162 0.000351
0.0038 0.0164 0.000234
0.0038 0.0166 0.000367
0.0038 0.0168 0.000484
0.0038 0.017 0.000568
0.0038 0.0172 0.000685
0.0038 0.0174 0.000301
0.0038 0.0176 0.000234
0.0038 0.0178 0.000251
0.0038 0.018 0.000785
0.0038 0.0182 0.000568
0.0038 0.0184 0.000301
0.0038 0.0186 0.000217
0.0038 0.0188 0.000200
0.0038 0.019 0.000184
0.0038 0.0192 0.000685
0.0038 0.0194 0.000551
0.0038 0.0196 0.000100
0.0038 0.0198 0.000100
0.0038 0.02 0.000234
0.0038 0.0202 0.000935
0.0038 0.0204 0.000501
0.0038 0.0206 0.000468
0.0038 0.0208 0.000701
0.0038 0.021 0.000434
0.0038 0.0212 0.001319
0.0038 0.0214 0.001420
0.0038 0.0216 0.000434
0.0038 0.0218 0.000718
0.0038 0.022 0.000518
0.0038 0.0222 0.000451
0.0038 0.0224 0.001002
0.0038 0.0226 0.000234
0.0038 0.0228 0.000367
0.0038 0.023 0.000451
0.0038 0.0232 0.000534
0.0038 0.0234 0.000835
0.0038 0.0236 0.000768
0.0038 0.0238 0.000267
0.0038 0.024 0.000501
0.0038 0.0242 0.000635
0.0038 0.0244 0.000518
0.0038 0.0246 0.001754
0.0038 0.0248 0.000852
0.0038 0.025 0.000484
0.0038 0.0252 0.001119
0.0038 0.0254 0.000284
0.0038 0.0256 0.000267
0.0038 0.0258 0.000267
0.0038 0.026 0.000367
0.0038 0.0262 0.000852
0.0038 0.0264 0.000267
0.0038 0.0266 0.000284
0.0038 0.0268 0.000234
0.0038 0.027 0.000969
0.0038 0.0272 0.001286
0.0038 0.0274 0.000284
0.0038 0.0276 0.000484
0.0038 0.0278 0.001386
0.0038 0.028 0.000217
0.0038 0.0282 0.000852
0.0038 0.0284 0.000551
0.0038 0.0286 0.000384
0.0038 0.0288 0.000601
0.0038 0.029 0.000451
0.0038 0.0292 0.000284
0.0038 0.0294 0.000167
0.0038 0.0296 0.000434
0.0038 0.0298 0.000267
0.0038 0.03 0.000401
0.0038 0.0302 0.000551
0.0038 0.0304 0.000551
0.0038 0.0306 0.001035
0.0038 0.0308 0.000501
0.0038 0.031 0.000184
0.0038 0.0312 0.000284
0.0038 0.0314 0.000785
0.0038 0.0316 0.000785
0.0038 0.0318 0.000401
0.0038 0.032 0.000635
0.0038 0.0322 0.000351
0.0038 0.0324 0.000534
0.0038 0.0326 0.000468
0.0038 0.0328 0.000251
0.0038 0.033 0.000351
0.0038 0.0332 0.000384
0.0038 0.0334 0.000935
0.0038 0.0336 0.000451
0.0038 0.0338 0.000468
0.0038 0.034 0.000234
0.0038 0.0342 0.000301
0.0038 0.0344 0.000301
0.0038 0.0346 0.000351
0.0038 0.0348 0.000267
0.0038 0.035 0.000701
0.0038 0.0352 0.000317
0.0038 0.0354 0.001019
0.0038 0.0356 0.000718
0.0038 0.0358 0.000167
0.0038 0.036 0.000418
0.0038 0.0362 0.000234
0.0038 0.0364 0.000234
0.0038 0.0366 0.000284
0.0038 0.0368 0.000601
0.0038 0.037 0.000200
0.0038 0.0372 0.000200
0.0038 0.0374 0.000100
0.0038 0.0376 0.000167
0.0038 0.0378 0.000167
0.0038 0.038 0.000184
0.0038 0.0382 0.000351
0.0038 0.0384 0.000134
0.0038 0.0386 0.000150
0.0038 0.0388 0.000150
0.0038 0.039 0.000134
0.0038 0.0392 0.000200
0.0038 0.0394 0.000267
0.0038 0.0396 0.000267
0.0038 0.0398 0.000200
0.0038 0.04 0.000267
0.0038 0.0402 0.000150
0.0038 0.0404 0.000317
0.0038 0.0406 0.000468
0.0038 0.0408 0.000117
0.0038 0.041 0.000334
0.0038 0.0412 0.000651
0.0038 0.0414 0.000200
0.0038 0.0416 0.000251
0.0038 0.0418 0.000284
0.0038 0.042 0.000367
0.0038 0.0422 0.000351
0.0038 0.0424 0.000601
0.0038 0.0426 0.000267
0.0038 0.0428 0.000451
0.0038 0.043 0.000852
0.0038 0.0432 0.000418
0.0038 0.0434 0.000351
0.0038 0.0436 0.000568
0.0038 0.0438 0.000301
0.0038 0.044 0.000568
0.0038 0.0442 0.000367
0.0038 0.0444 0.000367
0.0038 0.0446 0.000284
0.0038 0.0448 0.000551
0.0038 0.045 0.000267
0.0038 0.0452 0.000685
0.0038 0.0454 0.000251
0.0038 0.0456 0.000284
0.0038 0.0458 0.000668
0.0038 0.046 0.000267
0.0038 0.0462 0.000334
0.0038 0.0464 0.000367
0.0038 0.0466 0.000167
0.0038 0.0468 0.000117
0.0038 0.047 0.000167
0.0038 0.0472 0.000334
0.0038 0.0474 0.000317
0.0038 0.0476 0.000401
0.0038 0.0478 0.000334
0.0038 0.048 0.000384
0.0038 0.0482 0.000551
0.0038 0.0484 0.000334
0.0038 0.0486 0.000251
0.0038 0.0488 0.000518
0.0038 0.049 0.000568
0.0038 0.0492 0.000234
0.0038 0.0494 0.000568
0.0038 0.0496 0.000284
0.0038 0.0498 0.000267
0.0038 0.05 0.000267
0.0038 0.0502 0.000418
0.0038 0.0504 0.000735
0.0038 0.0506 0.000685
0.0038 0.0508 0.000251
0.0038 0.051 0.000418
0.0038 0.0512 0.000134
0.0038 0.0514 0.000167
0.0038 0.0516 0.000084
0.0038 0.0518 0.000134
0.0038 0.052 0.000317
0.0038 0.0522 0.000868
0.0038 0.0524 0.000501
0.0038 0.0526 0.001019
0.0038 0.0528 0.000434
0.0038 0.053 0.000484
0.0038 0.0532 0.000902
0.0038 0.0534 0.000301
0.0038 0.0536 0.000234
0.0038 0.0538 0.000685
0.0038 0.054 0.000768
0.0038 0.0542 0.000351
0.0038 0.0544 0.000184
0.0038 0.0546 0.000100
0.0038 0.0548 0.000267
0.0038 0.055 0.000484
0.0038 0.0552 0.000534
0.0038 0.0554 0.000618
0.0038 0.0556 0.000217
0.0038 0.0558 0.000518
0.0038 0.056 0.000534
0.0038 0.0562 0.001102
0.0038 0.0564 0.000267
0.0038 0.0566 0.000618
0.0038 0.0568 0.000451
0.0038 0.057 0.000451
0.0038 0.0572 0.000267
0.0038 0.0574 0.000150
0.0038 0.0576 0.000317
0.0038 0.0578 0.000267
0.0038 0.058 0.000267
0.0038 0.0582 0.000251
0.0038 0.0584 0.000184
0.0038 0.0586 0.000985
0.0038 0.0588 0.000384
0.0038 0.059 0.000701
0.0038 0.0592 0.000434
0.0038 0.0594 0.000217
0.0038 0.0596 0.000050
0.0038 0.0598 0.000167
0.0038 0.06 0.000418
0.0038 0.0602 0.000785
0.0038 0.0604 0.000518
0.0038 0.0606 0.000785
0.0038 0.0608 0.000618
0.0038 0.061 0.000351
0.0038 0.0612 0.000301
0.0038 0.0614 0.000134
0.0038 0.0616 0.000735
0.0038 0.0618 0.000484
0.0038 0.062 0.000384
0.0038 0.0622 0.000501
0.0038 0.0624 0.000284
0.0038 0.0626 0.000551
0.0038 0.0628 0.000200
0.0038 0.063 0.000551
0.0038 0.0632 0.000267
0.0038 0.0634 0.000184
0.0038 0.0636 0.000200
0.0038 0.0638 0.000351
0.0038 0.064 0.000217
0.0038 0.0642 0.000251
0.0038 0.0644 0.000117
0.0038 0.0646 0.000084
0.0038 0.0648 0.000217
0.0038 0.065 0.000150
0.0038 0.0652 0.000200
0.0038 0.0654 0.000818
0.0038 0.0656 0.000200
0.0038 0.0658 0.000150
0.0038 0.066 0.000167
0.0038 0.0662 0.000100
0.0038 0.0664 0.000067
0.0038 0.0666 0.000251
0.0038 0.0668 0.000184
0.0038 0.067 0.000434
0.0038 0.0672 0.000050
0.0038 0.0674 0.000067
0.0038 0.0676 0.000150
0.0038 0.0678 0.000134
0.0038 0.068 0.000167
0.0038 0.0682 0.000200
0.0038 0.0684 0.000251
0.0038 0.0686 0.000935
0.0038 0.0688 0.000885
0.0038 0.069 0.000251
0.0038 0.0692 0.000534
0.0038 0.0694 0.000100
0.0038 0.0696 0.000234
0.0038 0.0698 0.000284
0.0038 0.07 0.000635
0.0038 0.0702 0.000418
0.0038 0.0704 0.000551
0.0038 0.0706 0.000351
0.0038 0.0708 0.000117
0.0038 0.071 0.000134
0.0038 0.0712 0.000234
0.0038 0.0714 0.000284
0.0038 0.0716 0.000267
0.0038 0.0718 0.000284
0.0038 0.072 0.000217
0.0038 0.0722 0.000301
0.0038 0.0724 0.000418
0.0038 0.0726 0.000701
0.0038 0.0728 0.000568
0.0038 0.073 0.000217
0.0038 0.0732 0.000234
0.0038 0.0734 0.000301
0.0038 0.0736 0.000518
0.0038 0.0738 0.000200
0.0038 0.074 0.000167
0.0038 0.0742 0.000167
0.0038 0.0744 0.000568
0.0038 0.0746 0.000284
0.0038 0.0748 0.000251
0.0038 0.075 0.000251
0.0038 0.0752 0.000317
0.0038 0.0754 0.000484
0.0038 0.0756 0.000668
0.0038 0.0758 0.000701
0.0038 0.076 0.000451
0.0038 0.0762 0.000568
0.0038 0.0764 0.000468
0.0038 0.0766 0.000267
0.0038 0.0768 0.000217
0.0038 0.077 0.000334
0.0038 0.0772 0.000618
0.0038 0.0774 0.000501
0.0038 0.0776 0.000518
0.0038 0.0778 0.001253
0.0038 0.078 0.000468
0.0038 0.0782 0.000484
0.0038 0.0784 0.000401
0.0038 0.0786 0.000267
0.0038 0.0788 0.000685
0.0038 0.079 0.000167
0.0038 0.0792 0.000234
0.0038 0.0794 0.000351
0.0038 0.0796 0.000418
0.0038 0.0798 0.000534
0.0038 0.08 0.000852
0.0038 0.0802 0.000768
0.0038 0.0804 0.001286
0.0038 0.0806 0.000852
0.0038 0.0808 0.000084
0.0038 0.081 0.000184
0.0038 0.0812 0.000184
0.0038 0.0814 0.000267
0.0038 0.0816 0.000484
0.0038 0.0818 0.000334
0.0038 0.082 0.000651
0.0038 0.0822 0.000518
0.0038 0.0824 0.000217
0.0038 0.0826 0.000367
0.0038 0.0828 0.000317
0.0038 0.083 0.000635
0.0038 0.0832 0.000284
0.0038 0.0834 0.000217
0.0038 0.0836 0.000234
0.0038 0.0838 0.000167
0.0038 0.084 0.000100
0.0038 0.0842 0.000534
0.0038 0.0844 0.000551
0.0038 0.0846 0.000234
0.0038 0.0848 0.000334
0.0038 0.085 0.000384
0.0038 0.0852 0.000902
0.0038 0.0854 0.000401
0.0038 0.0856 0.000468
0.0038 0.0858 0.000551
0.0038 0.086 0.000568
0.0038 0.0862 0.000484
0.0038 0.0864 0.000200
0.0038 0.0866 0.000150
0.0038 0.0868 0.000217
0.0038 0.087 0.000200
0.0038 0.0872 0.000568
0.0038 0.0874 0.000418
0.0038 0.0876 0.000334
0.0038 0.0878 0.000084
0.0038 0.088 0.000117
0.0038 0.0882 0.000267
0.0038 0.0884 0.000167
0.0038 0.0886 0.000117
0.0038 0.0888 0.000117
0.0038 0.089 0.000067
0.0038 0.0892 0.000050
0.0038 0.0894 0.000134
0.0038 0.0896 0.000251
0.0038 0.0898 0.000134
0.0038 0.09 0.000150
0.0038 0.0902 0.000167
0.0038 0.0904 0.000100
0.0038 0.0906 0.000084
0.0038 0.0908 0.000100
0.0038 0.091 0.000084
0.0038 0.0912 0.000150
0.0038 0.0914 0.000150
0.0038 0.0916 0.000217
0.0038 0.0918 0.000184
0.0038 0.092 0.000217
0.0038 0.0922 0.000150
0.0038 0.0924 0.000117
0.0038 0.0926 0.000084
0.0038 0.0928 0.000200
0.0038 0.093 0.000150
0.0038 0.0932 0.000084
0.0038 0.0934 0.000134
0.0038 0.0936 0.000150
0.0038 0.0938 0.000117
0.0038 0.094 0.000067
0.0038 0.0942 0.000200
0.0038 0.0944 0.000084
0.0038 0.0946 0.000084
0.0038 0.0948 0.000033
0.0038 0.095 0.000150
0.0038 0.0952 0.000251
0.0038 0.0954 0.000234
0.0038 0.0956 0.000534
0.0038 0.0958 0.000184
0.0038 0.096 0.000217
0.0038 0.0962 0.000301
0.0038 0.0964 0.000685
0.0038 0.0966 0.000752
0.0038 0.0968 0.000367
0.0038 0.097 0.000334
0.0038 0.0972 0.000200
0.0038 0.0974 0.000117
0.0038 0.0976 0.000100
0.0038 0.0978 0.000117
0.0038 0.098 0.000050
0.0038 0.0982 0.000367
0.0038 0.0984 0.000484
0.0038 0.0986 0.000418
0.0038 0.0988 0.000050
0.0038 0.099 0.000184
0.0038 0.0992 0.000067
0.0038 0.0994 0.000084
0.0038 0.0996 0.000017
0.0038 0.0998 0.000050
0.004 0 0.001971
0.004 0.0002 0.001386
0.004 0.0004 0.000919
0.004 0.0006 0.001587
0.004 0.0008 0.001520
0.004 0.001 0.001837
0.004 0.0012 0.002522
0.004 0.0014 0.003323
0.004 0.0016 0.002422
0.004 0.0018 0.003975
0.004 0.002 0.006797
0.004 0.0022 0.007649
0.004 0.0024 0.008283
0.004 0.0026 0.008116
0.004 0.0028 0.012876
0.004 0.003 0.016249
0.004 0.0032 0.021710
0.004 0.0034 0.033751
0.004 0.0036 0.074115
0.004 0.0038 0.336156
0.004 0.004 0.000000
0.004 0.0042 0.332882
0.004 0.0044 0.071009
0.004 0.0046 0.032164
0.004 0.0048 0.020675
0.004 0.005 0.015197
0.004 0.0052 0.011974
0.004 0.0054 0.009402
0.004 0.0056 0.010070
0.004 0.0058 0.006580
0.004 0.006 0.004893
0.004 0.0062 0.004309
0.004 0.0064 0.003607
0.004 0.0066 0.004492
0.004 0.0068 0.004108
0.004 0.007 0.003206
0.004 0.0072 0.003340
0.004 0.0074 0.003173
0.004 0.0076 0.002655
0.004 0.0078 0.002472
0.004 0.008 0.002538
0.004 0.0082 0.002522
0.004 0.0084 0.003557
0.004 0.0086 0.002872
0.004 0.0088 0.001553
0.004 0.009 0.000718
0.004 0.0092 0.001420
0.004 0.0094 0.001486
0.004 0.0096 0.001253
0.004 0.0098 0.001169
0.004 0.01 0.001052
0.004 0.0102 0.000919
0.004 0.0104 0.001386
0.004 0.0106 0.000668
0.004 0.0108 0.001253
0.004 0.011 0.001219
0.004 0.0112 0.001336
0.004 0.0114 0.001403
0.004 0.0116 0.001670
0.004 0.0118 0.003624
0.004 0.012 0.001520
0.004 0.0122 0.001403
0.004 0.0124 0.001102
0.004 0.0126 0.000802
0.004 0.0128 0.000668
0.004 0.013 0.001086
0.004 0.0132 0.000501
0.004 0.0134 0.000518
0.004 0.0136 0.000902
0.004 0.0138 0.001202
0.004 0.014 0.001069
0.004 0.0142 0.001453
0.004 0.0144 0.000752
0.004 0.0146 0.000468
0.004 0.0148 0.000217
0.004 0.015 0.000752
0.004 0.0152 0.000952
0.004 0.0154 0.000334
0.004 0.0156 0.000852
0.004 0.0158 0.000518
0.004 0.016 0.000284
0.004 0.0162 0.000451
0.004 0.0164 0.000184
0.004 0.0166 0.000217
0.004 0.0168 0.000534
0.004 0.017 0.000568
0.004 0.0172 0.000718
0.004 0.0174 0.000317
0.004 0.0176 0.000301
0.004 0.0178 0.000551
0.004 0.018 0.000752
0.004 0.0182 0.000902
0.004 0.0184 0.000585
0.004 0.0186 0.000367
0.004 0.0188 0.000468
0.004 0.019 0.000418
0.004 0.0192 0.000401
0.004 0.0194 0.000618
0.004 0.0196 0.000401
0.004 0.0198 0.000184
0.004 0.02 0.000150
0.004 0.0202 0.000551
0.004 0.0204 0.000418
0.004 0.0206 0.000585
0.004 0.0208 0.000568
0.004 0.021 0.000501
0.004 0.0212 0.000685
0.004 0.0214 0.000601
0.004 0.0216 0.000251
0.004 0.0218 0.001019
0.004 0.022 0.000251
0.004 0.0222 0.000267
0.004 0.0224 0.000184
0.004 0.0226 0.000184
0.004 0.0228 0.000334
0.004 0.023 0.001269
0.004 0.0232 0.000401
0.004 0.0234 0.000351
0.004 0.0236 0.000451
0.004 0.0238 0.000935
0.004 0.024 0.000685
0.004 0.0242 0.000418
0.004 0.0244 0.000484
0.004 0.0246 0.001035
0.004 0.0248 0.000718
0.004 0.025 0.000551
0.004 0.0252 0.000484
0.004 0.0254 0.000317
0.004 0.0256 0.000301
0.004 0.0258 0.000217
0.004 0.026 0.000200
0.004 0.0262 0.000484
0.004 0.0264 0.000267
0.004 0.0266 0.000434
0.004 0.0268 0.000284
0.004 0.027 0.000835
0.004 0.0272 0.001019
0.004 0.0274 0.000835
0.004 0.0276 0.000868
0.004 0.0278 0.000802
0.004 0.028 0.000284
0.004 0.0282 0.000251
0.004 0.0284 0.000150
0.004 0.0286 0.000234
0.004 0.0288 0.000251
0.004 0.029 0.000434
0.004 0.0292 0.000384
0.004 0.0294 0.000367
0.004 0.0296 0.000167
0.004 0.0298 0.000351
0.004 0.03 0.000351
0.004 0.0302 0.000317
0.004 0.0304 0.000418
0.004 0.0306 0.001136
0.004 0.0308 0.000518
0.004 0.031 0.000551
0.004 0.0312 0.000184
0.004 0.0314 0.000451
0.004 0.0316 0.000852
0.004 0.0318 0.000351
0.004 0.032 0.000585
0.004 0.0322 0.000100
0.004 0.0324 0.000317
0.004 0.0326 0.000384
0.004 0.0328 0.000317
0.004 0.033 0.000217
0.004 0.0332 0.000267
0.004 0.0334 0.000217
0.004 0.0336 0.000985
0.004 0.0338 0.001136
0.004 0.034 0.000802
0.004 0.0342 0.000935
0.004 0.0344 0.000551
0.004 0.0346 0.000451
0.004 0.0348 0.000267
0.004 0.035 0.000534
0.004 0.0352 0.000367
0.004 0.0354 0.000685
0.004 0.0356 0.000301
0.004 0.0358 0.000167
0.004 0.036 0.000084
0.004 0.0362 0.000100
0.004 0.0364 0.000117
0.004 0.0366 0.000084
0.004 0.0368 0.000134
0.004 0.037 0.000234
0.004 0.0372 0.000217
0.004 0.0374 0.000534
0.004 0.0376 0.000217
0.004 0.0378 0.000150
0.004 0.038 0.000267
0.004 0.0382 0.000284
0.004 0.0384 0.000167
0.004 0.0386 0.000067
0.004 0.0388 0.000200
0.004 0.039 0.000317
0.004 0.0392 0.000217
0.004 0.0394 0.000317
0.004 0.0396 0.000401
0.004 0.0398 0.000284
0.004 0.04 0.000267
0.004 0.0402 0.000251
0.004 0.0404 0.000317
0.004 0.0406 0.000251
0.004 0.0408 0.000251
0.004 0.041 0.000384
0.004 0.0412 0.000601
0.004 0.0414 0.000518
0.004 0.0416 0.000518
0.004 0.0418 0.000067
0.004 0.042 0.000200
0.004 0.0422 0.000284
0.004 0.0424 0.000468
0.004 0.0426 0.000267
0.004 0.0428 0.000568
0.004 0.043 0.000401
0.004 0.0432 0.000200
0.004 0.0434 0.000184
0.004 0.0436 0.000234
0.004 0.0438 0.000301
0.004 0.044 0.000317
0.004 0.0442 0.000184
0.004 0.0444 0.000251
0.004 0.0446 0.000551
0.004 0.0448 0.000651
0.004 0.045 0.000401
0.004 0.0452 0.000334
0.004 0.0454 0.000351
0.004 0.0456 0.000267
0.004 0.0458 0.000785
0.004 0.046 0.000635
0.004 0.0462 0.000468
0.004 0.0464 0.000184
0.004 0.0466 0.000284
0.004 0.0468 0.000384
0.004 0.047 0.000835
0.004 0.0472 0.000468
0.004 0.0474 0.001202
0.004 0.0476 0.000818
0.004 0.0478 0.000367
0.004 0.048 0.000802
0.004 0.0482 0.000735
0.004 0.0484 0.000317
0.004 0.0486 0.000150
0.004 0.0488 0.000451
0.004 0.049 0.000317
0.004 0.0492 0.000317
0.004 0.0494 0.000317
0.004 0.0496 0.000267
0.004 0.0498 0.000367
0.004 0.05 0.000167
0.004 0.0502 0.000534
0.004 0.0504 0.000334
0.004 0.0506 0.000568
0.004 0.0508 0.000534
0.004 0.051 0.000167
0.004 0.0512 0.000033
0.004 0.0514 0.000251
0.004 0.0516 0.000150
0.004 0.0518 0.000251
0.004 0.052 0.000284
0.004 0.0522 0.000534
0.004 0.0524 0.000251
0.004 0.0526 0.000234
0.004 0.0528 0.000635
0.004 0.053 0.000267
0.004 0.0532 0.000367
0.004 0.0534 0.000334
0.004 0.0536 0.000134
0.004 0.0538 0.000384
0.004 0.054 0.000885
0.004 0.0542 0.000117
0.004 0.0544 0.000150
0.004 0.0546 0.000100
0.004 0.0548 0.000251
0.004 0.055 0.000534
0.004 0.0552 0.000301
0.004 0.0554 0.000200
0.004 0.0556 0.000184
0.004 0.0558 0.000301
0.004 0.056 0.000284
0.004 0.0562 0.000301
0.004 0.0564 0.000284
0.004 0.0566 0.000484
0.004 0.0568 0.000551
0.004 0.057 0.000334
0.004 0.0572 0.000134
0.004 0.0574 0.000351
0.004 0.0576 0.000418
0.004 0.0578 0.000518
0.004 0.058 0.000668
0.004 0.0582 0.000367
0.004 0.0584 0.000251
0.004 0.0586 0.000317
0.004 0.0588 0.000200
0.004 0.059 0.000184
0.004 0.0592 0.000150
0.004 0.0594 0.000184
0.004 0.0596 0.000067
0.004 0.0598 0.000184
0.004 0.06 0.000200
0.004 0.0602 0.000785
0.004 0.0604 0.000384
0.004 0.0606 0.000484
0.004 0.0608 0.000401
0.004 0.061 0.000184
0.004 0.0612 0.000184
0.004 0.0614 0.000200
0.004 0.0616 0.000518
0.004 0.0618 0.000501
0.004 0.062 0.000234
0.004 0.0622 0.000434
0.004 0.0624 0.000434
0.004 0.0626 0.000200
0.004 0.0628 0.000685
0.004 0.063 0.000267
0.004 0.0632 0.000234
0.004 0.0634 0.000217
0.004 0.0636 0.000351
0.004 0.0638 0.001019
0.004 0.064 0.000367
0.004 0.0642 0.000468
0.004 0.0644 0.000184
0.004 0.0646 0.000167
0.004 0.0648 0.000351
0.004 0.065 0.000434
0.004 0.0652 0.000117
0.004 0.0654 0.000217
0.004 0.0656 0.000451
0.004 0.0658 0.000184
0.004 0.066 0.000167
0.004 0.0662 0.000200
0.004 0.0664 0.000167
0.004 0.0666 0.000134
0.004 0.0668 0.000050
0.004 0.067 0.000184
0.004 0.0672 0.000084
0.004 0.0674 0.000117
0.004 0.0676 0.000150
0.004 0.0678 0.000434
0.004 0.068 0.000418
0.004 0.0682 0.000868
0.004 0.0684 0.000284
0.004 0.0686 0.000735
0.004 0.0688 0.000334
0.004 0.069 0.000351
0.004 0.0692 0.000384
0.004 0.0694 0.000518
0.004 0.0696 0.000301
0.004 0.0698 0.000384
0.004 0.07 0.000384
0.004 0.0702 0.000217
0.004 0.0704 0.000334
0.004 0.0706 0.000234
0.004 0.0708 0.000200
0.004 0.071 0.000351
0.004 0.0712 0.000284
0.004 0.0714 0.000518
0.004 0.0716 0.000184
0.004 0.0718 0.000351
0.004 0.072 0.000668
0.004 0.0722 0.000317
0.004 0.0724 0.000468
0.004 0.0726 0.000234
0.004 0.0728 0.000251
0.004 0.073 0.000217
0.004 0.0732 0.000468
0.004 0.0734 0.000184
0.004 0.0736 0.000301
0.004 0.0738 0.000367
0.004 0.074 0.000351
0.004 0.0742 0.000184
0.004 0.0744 0.000267
0.004 0.0746 0.000317
0.004 0.0748 0.000401
0.004 0.075 0.000251
0.004 0.0752 0.000267
0.004 0.0754 0.001303
0.004 0.0756 0.000468
0.004 0.0758 0.000484
0.004 0.076 0.000284
0.004 0.0762 0.000501
0.004 0.0764 0.000234
0.004 0.0766 0.000184
0.004 0.0768 0.000184
0.004 0.077 0.000167
0.004 0.0772 0.000367
0.004 0.0774 0.000367
0.004 0.0776 0.000585
0.004 0.0778 0.000434
0.004 0.078 0.000267
0.004 0.0782 0.000217
0.004 0.0784 0.000167
0.004 0.0786 0.000117
0.004 0.0788 0.000150
0.004 0.079 0.000184
0.004 0.0792 0.000351
0.004 0.0794 0.000601
0.004 0.0796 0.000384
0.004 0.0798 0.000351
0.004 0.08 0.000251
0.004 0.0802 0.000251
0.004 0.0804 0.000301
0.004 0.0806 0.000317
0.004 0.0808 0.000100
0.004 0.081 0.000367
0.004 0.0812 0.000050
0.004 0.0814 0.000184
0.004 0.0816 0.000217
0.004 0.0818 0.000234
0.004 0.082 0.000167
0.004 0.0822 0.000251
0.004 0.0824 0.000284
0.004 0.0826 0.000802
0.004 0.0828 0.000568
0.004 0.083 0.000217
0.004 0.0832 0.000334
0.004 0.0834 0.000418
0.004 0.0836 0.000351
0.004 0.0838 0.000251
0.004 0.084 0.000317
0.004 0.0842 0.000551
0.004 0.0844 0.001052
0.004 0.0846 0.000718
0.004 0.0848 0.000184
0.004 0.085 0.000334
0.004 0.0852 0.000351
0.004 0.0854 0.000267
0.004 0.0856 0.000334
0.004 0.0858 0.000317
0.004 0.086 0.000852
0.004 0.0862 0.000434
0.004 0.0864 0.000284
0.004 0.0866 0.000134
0.004 0.0868 0.000284
0.004 0.087 0.000384
0.004 0.0872 0.000969
0.004 0.0874 0.000418
0.004 0.0876 0.000234
0.004 0.0878 0.000234
0.004 0.088 0.000200
0.004 0.0882 0.000117
0.004 0.0884 0.000100
0.004 0.0886 0.000100
0.004 0.0888 0.000100
0.004 0.089 0.000150
0.004 0.0892 0.000067
0.004 0.0894 0.000100
0.004 0.0896 0.000117
0.004 0.0898 0.000167
0.004 0.09 0.000117
0.004 0.0902 0.000067
0.004 0.0904 0.000117
0.004 0.0906 0.000100
0.004 0.0908 0.000033
0.004 0.091 0.000100
0.004 0.0912 0.000067
0.004 0.0914 0.000050
0.004 0.0916 0.000067
0.004 0.0918 0.000167
0.004 0.092 0.000418
0.004 0.0922 0.000718
0.004 0.0924 0.000200
0.004 0.0926 0.000084
0.004 0.0928 0.000134
0.004 0.093 0.000117
0.004 0.0932 0.000117
0.004 0.0934 0.000585
0.004 0.0936 0.000418
0.004 0.0938 0.000267
0.004 0.094 0.000167
0.004 0.0942 0.000134
0.004 0.0944 0.000150
0.004 0.0946 0.000150
0.004 0.0948 0.000100
0.004 0.095 0.000184
0.004 0.0952 0.000818
0.004 0.0954 0.000301
0.004 0.0956 0.000367
0.004 0.0958 0.000117
0.004 0.096 0.000200
0.004 0.0962 0.000284
0.004 0.0964 0.000301
0.004 0.0966 0.000284
0.004 0.0968 0.000167
0.004 0.097 0.000251
0.004 0.0972 0.000351
0.004 0.0974 0.000200
0.004 0.0976 0.000067
0.004 0.0978 0.000134
0.004 0.098 0.000050
0.004 0.0982 0.000050
0.004 0.0984 0.000050
0.004 0.0986 0.000518
0.004 0.0988 0.000084
0.004 0.099 0.000067
0.004 0.0992 0.000067
0.004 0.0994 0.000084
0.004 0.0996 0.000017
0.004 0.0998 0.000084
0.0042 0 0.001086
0.0042 0.0002 0.001086
0.0042 0.0004 0.001202
0.0042 0.0006 0.002204
0.0042 0.0008 0.001052
0.0042 0.001 0.001904
0.0042 0.0012 0.002355
0.0042 0.0014 0.003023
0.0042 0.0016 0.002054
0.0042 0.0018 0.004626
0.0042 0.002 0.004843
0.0042 0.0022 0.004643
0.0042 0.0024 0.006597
0.0042 0.0026 0.007732
0.0042 0.0028 0.012425
0.0042 0.003 0.011389
0.0042 0.0032 0.016483
0.0042 0.0034 0.022562
0.0042 0.0036 0.034202
0.0042 0.0038 0.070291
0.0042 0.004 0.332882
0.0042 0.0042 0.000000
0.0042 0.0044 0.331263
0.0042 0.0046 0.071092
0.0042 0.0048 0.028156
0.0042 0.005 0.019923
0.0042 0.0052 0.015013
0.0042 0.0054 0.013694
0.0042 0.0056 0.011306
0.0042 0.0058 0.008851
0.0042 0.006 0.008467
0.0042 0.0062 0.006079
0.0042 0.0064 0.004643
0.0042 0.0066 0.004659
0.0042 0.0068 0.002705
0.0042 0.007 0.004793
0.0042 0.0072 0.002689
0.0042 0.0074 0.002939
0.0042 0.0076 0.003373
0.0042 0.0078 0.004075
0.0042 0.008 0.002956
0.0042 0.0082 0.002221
0.0042 0.0084 0.002839
0.0042 0.0086 0.003073
0.0042 0.0088 0.001152
0.0042 0.009 0.000902
0.0042 0.0092 0.002271
0.0042 0.0094 0.002071
0.0042 0.0096 0.001887
0.0042 0.0098 0.001653
0.0042 0.01 0.000818
0.0042 0.0102 0.000818
0.0042 0.0104 0.000952
0.0042 0.0106 0.000985
0.0042 0.0108 0.001186
0.0042 0.011 0.001353
0.0042 0.0112 0.001102
0.0042 0.0114 0.000952
0.0042 0.0116 0.001353
0.0042 0.0118 0.001820
0.0042 0.012 0.001069
0.0042 0.0122 0.001804
0.0042 0.0124 0.001136
0.0042 0.0126 0.001319
0.0042 0.0128 0.001052
0.0042 0.013 0.000935
0.0042 0.0132 0.000852
0.0042 0.0134 0.000635
0.0042 0.0136 0.000434
0.0042 0.0138 0.000952
0.0042 0.014 0.001086
0.0042 0.0142 0.001553
0.0042 0.0144 0.000969
0.0042 0.0146 0.000434
0.0042 0.0148 0.000835
0.0042 0.015 0.001319
0.0042 0.0152 0.000651
0.0042 0.0154 0.000668
0.0042 0.0156 0.000618
0.0042 0.0158 0.000618
0.0042 0.016 0.000468
0.0042 0.0162 0.000367
0.0042 0.0164 0.000317
0.0042 0.0166 0.000200
0.0042 0.0168 0.000334
0.0042 0.017 0.000451
0.0042 0.0172 0.000785
0.0042 0.0174 0.000317
0.0042 0.0176 0.000534
0.0042 0.0178 0.000551
0.0042 0.018 0.000284
0.0042 0.0182 0.000317
0.0042 0.0184 0.000451
0.0042 0.0186 0.000685
0.0042 0.0188 0.000802
0.0042 0.019 0.000401
0.0042 0.0192 0.000284
0.0042 0.0194 0.000418
0.0042 0.0196 0.000802
0.0042 0.0198 0.000418
0.0042 0.02 0.000668
0.0042 0.0202 0.000367
0.0042 0.0204 0.000585
0.0042 0.0206 0.000902
0.0042 0.0208 0.000635
0.0042 0.021 0.000518
0.0042 0.0212 0.000401
0.0042 0.0214 0.001136
0.0042 0.0216 0.000484
0.0042 0.0218 0.000534
0.0042 0.022 0.000367
0.0042 0.0222 0.000701
0.0042 0.0224 0.000418
0.0042 0.0226 0.000384
0.0042 0.0228 0.000635
0.0042 0.023 0.000885
0.0042 0.0232 0.000902
0.0042 0.0234 0.000752
0.0042 0.0236 0.000551
0.0042 0.0238 0.000317
0.0042 0.024 0.000768
0.0042 0.0242 0.000484
0.0042 0.0244 0.000534
0.0042 0.0246 0.001069
0.0042 0.0248 0.001186
0.0042 0.025 0.000551
0.0042 0.0252 0.000618
0.0042 0.0254 0.000384
0.0042 0.0256 0.000601
0.0042 0.0258 0.000351
0.0042 0.026 0.000284
0.0042 0.0262 0.000301
0.0042 0.0264 0.000401
0.0042 0.0266 0.000601
0.0042 0.0268 0.000234
0.0042 0.027 0.000434
0.0042 0.0272 0.000868
0.0042 0.0274 0.000651
0.0042 0.0276 0.001286
0.0042 0.0278 0.001286
0.0042 0.028 0.000668
0.0042 0.0282 0.000284
0.0042 0.0284 0.000217
0.0042 0.0286 0.000100
0.0042 0.0288 0.001186
0.0042 0.029 0.000518
0.0042 0.0292 0.000317
0.0042 0.0294 0.000334
0.0042 0.0296 0.000167
0.0042 0.0298 0.000651
0.0042 0.03 0.000768
0.0042 0.0302 0.000635
0.0042 0.0304 0.000952
0.0042 0.0306 0.000601
0.0042 0.0308 0.000334
0.0042 0.031 0.000217
0.0042 0.0312 0.000184
0.0042 0.0314 0.000167
0.0042 0.0316 0.000384
0.0042 0.0318 0.000685
0.0042 0.032 0.000167
0.0042 0.0322 0.000468
0.0042 0.0324 0.000685
0.0042 0.0326 0.000701
0.0042 0.0328 0.000267
0.0042 0.033 0.000267
0.0042 0.0332 0.000217
0.0042 0.0334 0.000167
0.0042 0.0336 0.000301
0.0042 0.0338 0.000985
0.0042 0.034 0.000785
0.0042 0.0342 0.000301
0.0042 0.0344 0.000217
0.0042 0.0346 0.000468
0.0042 0.0348 0.001119
0.0042 0.035 0.000701
0.0042 0.0352 0.000568
0.0042 0.0354 0.000351
0.0042 0.0356 0.000267
0.0042 0.0358 0.000367
0.0042 0.036 0.000134
0.0042 0.0362 0.000100
0.0042 0.0364 0.000117
0.0042 0.0366 0.000167
0.0042 0.0368 0.000518
0.0042 0.037 0.000134
0.0042 0.0372 0.000134
0.0042 0.0374 0.000301
0.0042 0.0376 0.000067
0.0042 0.0378 0.000134
0.0042 0.038 0.000468
0.0042 0.0382 0.000668
0.0042 0.0384 0.000301
0.0042 0.0386 0.000150
0.0042 0.0388 0.000184
0.0042 0.039 0.000184
0.0042 0.0392 0.000067
0.0042 0.0394 0.000384
0.0042 0.0396 0.000167
0.0042 0.0398 0.000200
0.0042 0.04 0.000651
0.0042 0.0402 0.000301
0.0042 0.0404 0.000184
0.0042 0.0406 0.000200
0.0042 0.0408 0.000200
0.0042 0.041 0.000251
0.0042 0.0412 0.000217
0.0042 0.0414 0.000668
0.0042 0.0416 0.000484
0.0042 0.0418 0.000100
0.0042 0.042 0.000184
0.0042 0.0422 0.000317
0.0042 0.0424 0.000501
0.0042 0.0426 0.000284
0.0042 0.0428 0.000434
0.0042 0.043 0.000768
0.0042 0.0432 0.000234
0.0042 0.0434 0.000100
0.0042 0.0436 0.000334
0.0042 0.0438 0.000668
0.0042 0.044 0.000935
0.0042 0.0442 0.000484
0.0042 0.0444 0.000184
0.0042 0.0446 0.000301
0.0042 0.0448 0.000401
0.0042 0.045 0.000351
0.0042 0.0452 0.000484
0.0042 0.0454 0.000301
0.0042 0.0456 0.000301
0.0042 0.0458 0.000200
0.0042 0.046 0.000518
0.0042 0.0462 0.000451
0.0042 0.0464 0.000267
0.0042 0.0466 0.000752
0.0042 0.0468 0.000317
0.0042 0.047 0.000351
0.0042 0.0472 0.000418
0.0042 0.0474 0.000217
0.0042 0.0476 0.000084
0.0042 0.0478 0.000267
0.0042 0.048 0.000568
0.0042 0.0482 0.000484
0.0042 0.0484 0.000234
0.0042 0.0486 0.000234
0.0042 0.0488 0.000418
0.0042 0.049 0.000117
0.0042 0.0492 0.000200
0.0042 0.0494 0.000217
0.0042 0.0496 0.000418
0.0042 0.0498 0.000534
0.0042 0.05 0.000334
0.0042 0.0502 0.000301
0.0042 0.0504 0.000234
0.0042 0.0506 0.000134
0.0042 0.0508 0.000200
0.0042 0.051 0.000167
0.0042 0.0512 0.000451
0.0042 0.0514 0.000284
0.0042 0.0516 0.000117
0.0042 0.0518 0.000217
0.0042 0.052 0.000150
0.0042 0.0522 0.000217
0.0042 0.0524 0.000601
0.0042 0.0526 0.000167
0.0042 0.0528 0.000317
0.0042 0.053 0.000167
0.0042 0.0532 0.000200
0.0042 0.0534 0.000200
0.0042 0.0536 0.000200
0.0042 0.0538 0.000301
0.0042 0.054 0.000384
0.0042 0.0542 0.000184
0.0042 0.0544 0.000084
0.0042 0.0546 0.000451
0.0042 0.0548 0.000084
0.0042 0.055 0.000200
0.0042 0.0552 0.000534
0.0042 0.0554 0.000551
0.0042 0.0556 0.000284
0.0042 0.0558 0.000451
0.0042 0.056 0.000618
0.0042 0.0562 0.000150
0.0042 0.0564 0.000601
0.0042 0.0566 0.000618
0.0042 0.0568 0.000351
0.0042 0.057 0.000334
0.0042 0.0572 0.000267
0.0042 0.0574 0.000150
0.0042 0.0576 0.000251
0.0042 0.0578 0.000084
0.0042 0.058 0.000334
0.0042 0.0582 0.000217
0.0042 0.0584 0.000167
0.0042 0.0586 0.000434
0.0042 0.0588 0.000251
0.0042 0.059 0.000251
0.0042 0.0592 0.000234
0.0042 0.0594 0.000200
0.0042 0.0596 0.000117
0.0042 0.0598 0.000334
0.0042 0.06 0.000184
0.0042 0.0602 0.000635
0.0042 0.0604 0.000184
0.0042 0.0606 0.000317
0.0042 0.0608 0.000484
0.0042 0.061 0.000718
0.0042 0.0612 0.000200
0.0042 0.0614 0.000100
0.0042 0.0616 0.000301
0.0042 0.0618 0.000117
0.0042 0.062 0.000167
0.0042 0.0622 0.000401
0.0042 0.0624 0.000284
0.0042 0.0626 0.000234
0.0042 0.0628 0.000534
0.0042 0.063 0.000284
0.0042 0.0632 0.000150
0.0042 0.0634 0.000134
0.0042 0.0636 0.000234
0.0042 0.0638 0.000668
0.0042 0.064 0.000251
0.0042 0.0642 0.000217
0.0042 0.0644 0.000267
0.0042 0.0646 0.000301
0.0042 0.0648 0.000434
0.0042 0.065 0.000601
0.0042 0.0652 0.000200
0.0042 0.0654 0.000200
0.0042 0.0656 0.000100
0.0042 0.0658 0.000117
0.0042 0.066 0.000150
0.0042 0.0662 0.000284
0.0042 0.0664 0.000418
0.0042 0.0666 0.000267
0.0042 0.0668 0.000184
0.0042 0.067 0.000067
0.0042 0.0672 0.000084
0.0042 0.0674 0.000134
0.0042 0.0676 0.000351
0.0042 0.0678 0.000451
0.0042 0.068 0.000251
0.0042 0.0682 0.000585
0.0042 0.0684 0.000251
0.0042 0.0686 0.000251
0.0042 0.0688 0.000334
0.0042 0.069 0.000534
0.0042 0.0692 0.000818
0.0042 0.0694 0.000868
0.0042 0.0696 0.000785
0.0042 0.0698 0.000334
0.0042 0.07 0.000301
0.0042 0.0702 0.000351
0.0042 0.0704 0.001186
0.0042 0.0706 0.000718
0.0042 0.0708 0.000234
0.0042 0.071 0.000267
0.0042 0.0712 0.000284
0.0042 0.0714 0.000551
0.0042 0.0716 0.000852
0.0042 0.0718 0.000418
0.0042 0.072 0.000134
0.0042 0.0722 0.000401
0.0042 0.0724 0.000217
0.0042 0.0726 0.000317
0.0042 0.0728 0.000251
0.0042 0.073 0.000084
0.0042 0.0732 0.000134
0.0042 0.0734 0.000134
0.0042 0.0736 0.000134
0.0042 0.0738 0.000802
0.0042 0.074 0.000668
0.0042 0.0742 0.000534
0.0042 0.0744 0.000217
0.0042 0.0746 0.000234
0.0042 0.0748 0.000601
0.0042 0.075 0.000668
0.0042 0.0752 0.000919
0.0042 0.0754 0.000401
0.0042 0.0756 0.000501
0.0042 0.0758 0.000200
0.0042 0.076 0.000150
0.0042 0.0762 0.000384
0.0042 0.0764 0.000451
0.0042 0.0766 0.000117
0.0042 0.0768 0.000267
0.0042 0.077 0.000451
0.0042 0.0772 0.000685
0.0042 0.0774 0.000468
0.0042 0.0776 0.001603
0.0042 0.0778 0.000434
0.0042 0.078 0.000167
0.0042 0.0782 0.000150
0.0042 0.0784 0.000100
0.0042 0.0786 0.000134
0.0042 0.0788 0.000100
0.0042 0.079 0.000167
0.0042 0.0792 0.000284
0.0042 0.0794 0.000468
0.0042 0.0796 0.000317
0.0042 0.0798 0.000184
0.0042 0.08 0.000184
0.0042 0.0802 0.000351
0.0042 0.0804 0.000451
0.0042 0.0806 0.000351
0.0042 0.0808 0.000167
0.0042 0.081 0.000384
0.0042 0.0812 0.000317
0.0042 0.0814 0.000501
0.0042 0.0816 0.000334
0.0042 0.0818 0.000534
0.0042 0.082 0.000334
0.0042 0.0822 0.000184
0.0042 0.0824 0.000267
0.0042 0.0826 0.000601
0.0042 0.0828 0.000451
0.0042 0.083 0.000200
0.0042 0.0832 0.000251
0.0042 0.0834 0.000735
0.0042 0.0836 0.000752
0.0042 0.0838 0.000334
0.0042 0.084 0.001202
0.0042 0.0842 0.000919
0.0042 0.0844 0.000367
0.0042 0.0846 0.000418
0.0042 0.0848 0.000200
0.0042 0.085 0.000434
0.0042 0.0852 0.000301
0.0042 0.0854 0.000284
0.0042 0.0856 0.000184
0.0042 0.0858 0.000217
0.0042 0.086 0.000718
0.0042 0.0862 0.000885
0.0042 0.0864 0.000234
0.0042 0.0866 0.000150
0.0042 0.0868 0.000134
0.0042 0.087 0.000317
0.0042 0.0872 0.000384
0.0042 0.0874 0.000367
0.0042 0.0876 0.000117
0.0042 0.0878 0.000050
0.0042 0.088 0.000084
0.0042 0.0882 0.000100
0.0042 0.0884 0.000033
0.0042 0.0886 0.000100
0.0042 0.0888 0.000100
0.0042 0.089 0.000067
0.0042 0.0892 0.000084
0.0042 0.0894 0.000084
0.0042 0.0896 0.000117
0.0042 0.0898 0.000117
0.0042 0.09 0.000100
0.0042 0.0902 0.000067
0.0042 0.0904 0.000117
0.0042 0.0906 0.000084
0.0042 0.0908 0.000050
0.0042 0.091 0.000084
0.0042 0.0912 0.000117
0.0042 0.0914 0.000067
0.0042 0.0916 0.000134
0.0042 0.0918 0.000100
0.0042 0.092 0.000150
0.0042 0.0922 0.000167
0.0042 0.0924 0.000100
0.0042 0.0926 0.000100
0.0042 0.0928 0.000134
0.0042 0.093 0.000117
0.0042 0.0932 0.000100
0.0042 0.0934 0.000351
0.0042 0.0936 0.000701
0.0042 0.0938 0.000501
0.0042 0.094 0.000284
0.0042 0.0942 0.000167
0.0042 0.0944 0.000150
0.0042 0.0946 0.000067
0.0042 0.0948 0.000067
0.0042 0.095 0.000134
0.0042 0.0952 0.000217
0.0042 0.0954 0.000150
0.0042 0.0956 0.000251
0.0042 0.0958 0.000267
0.0042 0.096 0.000551
0.0042 0.0962 0.000651
0.0042 0.0964 0.000100
0.0042 0.0966 0.000451
0.0042 0.0968 0.000167
0.0042 0.097 0.000167
0.0042 0.0972 0.000150
0.0042 0.0974 0.000134
0.0042 0.0976 0.000033
0.0042 0.0978 0.000050
0.0042 0.098 0.000050
0.0042 0.0982 0.000117
0.0042 0.0984 0.000301
0.0042 0.0986 0.000150
0.0042 0.0988 0.000184
0.0042 0.099 0.000334
0.0042 0.0992 0.000184
0.0042 0.0994 0.000067
0.0042 0.0996 0.000084
0.0042 0.0998 0.000084
0.0044 0 0.001587
0.0044 0.0002 0.001553
0.0044 0.0004 0.002238
0.0044 0.0006 0.001787
0.0044 0.0008 0.001269
0.0044 0.001 0.001854
0.0044 0.0012 0.001620
0.0044 0.0014 0.002004
0.0044 0.0016 0.002472
0.0044 0.0018 0.003407
0.0044 0.002 0.003808
0.0044 0.0022 0.004492
0.0044 0.0024 0.004058
0.0044 0.0026 0.006880
0.0044 0.0028 0.009569
0.0044 0.003 0.010905
0.0044 0.0032 0.011139
0.0044 0.0034 0.011857
0.0044 0.0036 0.019589
0.0044 0.0038 0.029793
0.0044 0.004 0.071009
0.0044 0.0042 0.331263
0.0044 0.0044 0.000000
0.0044 0.0046 0.328524
0.0044 0.0048 0.069038
0.0044 0.005 0.032448
0.0044 0.0052 0.023781
0.0044 0.0054 0.021075
0.0044 0.0056 0.013093
0.0044 0.0058 0.009820
0.0044 0.006 0.008100
0.0044 0.0062 0.007098
0.0044 0.0064 0.007064
0.0044 0.0066 0.006546
0.0044 0.0068 0.003691
0.0044 0.007 0.004793
0.0044 0.0072 0.003574
0.0044 0.0074 0.003323
0.0044 0.0076 0.003925
0.0044 0.0078 0.004576
0.0044 0.008 0.003941
0.0044 0.0082 0.003140
0.0044 0.0084 0.003941
0.0044 0.0086 0.003724
0.0044 0.0088 0.001486
0.0044 0.009 0.001820
0.0044 0.0092 0.001737
0.0044 0.0094 0.002321
0.0044 0.0096 0.001670
0.0044 0.0098 0.001353
0.0044 0.01 0.001470
0.0044 0.0102 0.001570
0.0044 0.0104 0.001670
0.0044 0.0106 0.001202
0.0044 0.0108 0.001520
0.0044 0.011 0.001503
0.0044 0.0112 0.000835
0.0044 0.0114 0.000952
0.0044 0.0116 0.001136
0.0044 0.0118 0.001019
0.0044 0.012 0.001553
0.0044 0.0122 0.001002
0.0044 0.0124 0.000468
0.0044 0.0126 0.000935
0.0044 0.0128 0.000919
0.0044 0.013 0.000768
0.0044 0.0132 0.000969
0.0044 0.0134 0.001086
0.0044 0.0136 0.000718
0.0044 0.0138 0.000685
0.0044 0.014 0.000551
0.0044 0.0142 0.000317
0.0044 0.0144 0.000401
0.0044 0.0146 0.000334
0.0044 0.0148 0.000718
0.0044 0.015 0.000868
0.0044 0.0152 0.000785
0.0044 0.0154 0.000468
0.0044 0.0156 0.000401
0.0044 0.0158 0.000334
0.0044 0.016 0.000551
0.0044 0.0162 0.000852
0.0044 0.0164 0.000551
0.0044 0.0166 0.000685
0.0044 0.0168 0.000401
0.0044 0.017 0.000919
0.0044 0.0172 0.000852
0.0044 0.0174 0.000785
0.0044 0.0176 0.000301
0.0044 0.0178 0.000367
0.0044 0.018 0.000334
0.0044 0.0182 0.000601
0.0044 0.0184 0.000351
0.0044 0.0186 0.000768
0.0044 0.0188 0.000902
0.0044 0.019 0.001152
0.0044 0.0192 0.000251
0.0044 0.0194 0.000217
0.0044 0.0196 0.000234
0.0044 0.0198 0.000334
0.0044 0.02 0.000334
0.0044 0.0202 0.001169
0.0044 0.0204 0.001035
0.0044 0.0206 0.000418
0.0044 0.0208 0.000434
0.0044 0.021 0.000384
0.0044 0.0212 0.000251
0.0044 0.0214 0.000234
0.0044 0.0216 0.000251
0.0044 0.0218 0.000384
0.0044 0.022 0.000935
0.0044 0.0222 0.000935
0.0044 0.0224 0.000317
0.0044 0.0226 0.001152
0.0044 0.0228 0.000367
0.0044 0.023 0.001453
0.0044 0.0232 0.001202
0.0044 0.0234 0.000334
0.0044 0.0236 0.000367
0.0044 0.0238 0.000534
0.0044 0.024 0.000367
0.0044 0.0242 0.000251
0.0044 0.0244 0.000351
0.0044 0.0246 0.001136
0.0044 0.0248 0.000701
0.0044 0.025 0.000367
0.0044 0.0252 0.001102
0.0044 0.0254 0.000601
0.0044 0.0256 0.000551
0.0044 0.0258 0.000451
0.0044 0.026 0.000384
0.0044 0.0262 0.000919
0.0044 0.0264 0.000317
0.0044 0.0266 0.000251
0.0044 0.0268 0.000601
0.0044 0.027 0.000367
0.0044 0.0272 0.000468
0.0044 0.0274 0.000451
0.0044 0.0276 0.000301
0.0044 0.0278 0.000534
0.0044 0.028 0.000484
0.0044 0.0282 0.000501
0.0044 0.0284 0.000234
0.0044 0.0286 0.000067
0.0044 0.0288 0.000284
0.0044 0.029 0.000501
0.0044 0.0292 0.000551
0.0044 0.0294 0.000351
0.0044 0.0296 0.000301
0.0044 0.0298 0.000551
0.0044 0.03 0.000618
0.0044 0.0302 0.000401
0.0044 0.0304 0.000802
0.0044 0.0306 0.000885
0.0044 0.0308 0.000234
0.0044 0.031 0.000200
0.0044 0.0312 0.000551
0.0044 0.0314 0.000150
0.0044 0.0316 0.000050
0.0044 0.0318 0.000451
0.0044 0.032 0.000200
0.0044 0.0322 0.000534
0.0044 0.0324 0.000468
0.0044 0.0326 0.000251
0.0044 0.0328 0.000217
0.0044 0.033 0.000401
0.0044 0.0332 0.000401
0.0044 0.0334 0.000367
0.0044 0.0336 0.000200
0.0044 0.0338 0.000685
0.0044 0.034 0.000251
0.0044 0.0342 0.000217
0.0044 0.0344 0.000234
0.0044 0.0346 0.000317
0.0044 0.0348 0.000551
0.0044 0.035 0.000551
0.0044 0.0352 0.000785
0.0044 0.0354 0.000284
0.0044 0.0356 0.000418
0.0044 0.0358 0.000735
0.0044 0.036 0.000150
0.0044 0.0362 0.000067
0.0044 0.0364 0.000167
0.0044 0.0366 0.000551
0.0044 0.0368 0.000451
0.0044 0.037 0.000167
0.0044 0.0372 0.000150
0.0044 0.0374 0.000167
0.0044 0.0376 0.000117
0.0044 0.0378 0.000084
0.0044 0.038 0.000167
0.0044 0.0382 0.000100
0.0044 0.0384 0.000150
0.0044 0.0386 0.000134
0.0044 0.0388 0.000100
0.0044 0.039 0.000267
0.0044 0.0392 0.000184
0.0044 0.0394 0.000100
0.0044 0.0396 0.000134
0.0044 0.0398 0.000167
0.0044 0.04 0.000200
0.0044 0.0402 0.000134
0.0044 0.0404 0.000167
0.0044 0.0406 0.000167
0.0044 0.0408 0.000234
0.0044 0.041 0.000501
0.0044 0.0412 0.000251
0.0044 0.0414 0.000534
0.0044 0.0416 0.000284
0.0044 0.0418 0.000134
0.0044 0.042 0.000167
0.0044 0.0422 0.000317
0.0044 0.0424 0.000785
0.0044 0.0426 0.000401
0.0044 0.0428 0.000217
0.0044 0.043 0.000234
0.0044 0.0432 0.000184
0.0044 0.0434 0.000134
0.0044 0.0436 0.000251
0.0044 0.0438 0.000284
0.0044 0.044 0.000301
0.0044 0.0442 0.000184
0.0044 0.0444 0.000134
0.0044 0.0446 0.000200
0.0044 0.0448 0.000184
0.0044 0.045 0.000184
0.0044 0.0452 0.000518
0.0044 0.0454 0.000184
0.0044 0.0456 0.000134
0.0044 0.0458 0.000150
0.0044 0.046 0.000601
0.0044 0.0462 0.000768
0.0044 0.0464 0.000317
0.0044 0.0466 0.001019
0.0044 0.0468 0.000418
0.0044 0.047 0.000217
0.0044 0.0472 0.000334
0.0044 0.0474 0.000434
0.0044 0.0476 0.000401
0.0044 0.0478 0.000284
0.0044 0.048 0.000367
0.0044 0.0482 0.000618
0.0044 0.0484 0.000384
0.0044 0.0486 0.000217
0.0044 0.0488 0.000401
0.0044 0.049 0.000234
0.0044 0.0492 0.000100
0.0044 0.0494 0.000367
0.0044 0.0496 0.000301
0.0044 0.0498 0.000551
0.0044 0.05 0.000200
0.0044 0.0502 0.000351
0.0044 0.0504 0.000251
0.0044 0.0506 0.000134
0.0044 0.0508 0.000184
0.0044 0.051 0.000150
0.0044 0.0512 0.000284
0.0044 0.0514 0.000167
0.0044 0.0516 0.000217
0.0044 0.0518 0.000217
0.0044 0.052 0.000384
0.0044 0.0522 0.000167
0.0044 0.0524 0.000267
0.0044 0.0526 0.000150
0.0044 0.0528 0.001303
0.0044 0.053 0.000618
0.0044 0.0532 0.000150
0.0044 0.0534 0.000334
0.0044 0.0536 0.000334
0.0044 0.0538 0.000234
0.0044 0.054 0.000150
0.0044 0.0542 0.000200
0.0044 0.0544 0.000184
0.0044 0.0546 0.000167
0.0044 0.0548 0.000200
0.0044 0.055 0.000317
0.0044 0.0552 0.000534
0.0044 0.0554 0.000685
0.0044 0.0556 0.000134
0.0044 0.0558 0.000267
0.0044 0.056 0.000534
0.0044 0.0562 0.000418
0.0044 0.0564 0.000217
0.0044 0.0566 0.000518
0.0044 0.0568 0.000150
0.0044 0.057 0.000284
0.0044 0.0572 0.000234
0.0044 0.0574 0.000167
0.0044 0.0576 0.000418
0.0044 0.0578 0.000317
0.0044 0.058 0.000217
0.0044 0.0582 0.000184
0.0044 0.0584 0.000251
0.0044 0.0586 0.000384
0.0044 0.0588 0.000484
0.0044 0.059 0.000651
0.0044 0.0592 0.000317
0.0044 0.0594 0.000150
0.0044 0.0596 0.000200
0.0044 0.0598 0.000134
0.0044 0.06 0.000167
0.0044 0.0602 0.000367
0.0044 0.0604 0.000100
0.0044 0.0606 0.000251
0.0044 0.0608 0.000718
0.0044 0.061 0.000919
0.0044 0.0612 0.000284
0.0044 0.0614 0.000251
0.0044 0.0616 0.000317
0.0044 0.0618 0.000267
0.0044 0.062 0.000184
0.0044 0.0622 0.000668
0.0044 0.0624 0.000217
0.0044 0.0626 0.000401
0.0044 0.0628 0.000468
0.0044 0.063 0.000251
0.0044 0.0632 0.000117
0.0044 0.0634 0.000134
0.0044 0.0636 0.000184
0.0044 0.0638 0.000484
0.0044 0.064 0.000301
0.0044 0.0642 0.000701
0.0044 0.0644 0.000585
0.0044 0.0646 0.000367
0.0044 0.0648 0.001219
0.0044 0.065 0.000551
0.0044 0.0652 0.000284
0.0044 0.0654 0.000351
0.0044 0.0656 0.000150
0.0044 0.0658 0.000217
0.0044 0.066 0.000401
0.0044 0.0662 0.000735
0.0044 0.0664 0.000217
0.0044 0.0666 0.000150
0.0044 0.0668 0.000117
0.0044 0.067 0.000100
0.0044 0.0672 0.000184
0.0044 0.0674 0.000200
0.0044 0.0676 0.000919
0.0044 0.0678 0.000401
0.0044 0.068 0.000451
0.0044 0.0682 0.000501
0.0044 0.0684 0.000367
0.0044 0.0686 0.000217
0.0044 0.0688 0.000484
0.0044 0.069 0.000284
0.0044 0.0692 0.000334
0.0044 0.0694 0.000334
0.0044 0.0696 0.000668
0.0044 0.0698 0.000735
0.0044 0.07 0.000568
0.0044 0.0702 0.000752
0.0044 0.0704 0.000902
0.0044 0.0706 0.000785
0.0044 0.0708 0.000501
0.0044 0.071 0.000334
0.0044 0.0712 0.000317
0.0044 0.0714 0.000384
0.0044 0.0716 0.000468
0.0044 0.0718 0.000234
0.0044 0.072 0.000284
0.0044 0.0722 0.000367
0.0044 0.0724 0.000200
0.0044 0.0726 0.000334
0.0044 0.0728 0.000167
0.0044 0.073 0.000150
0.0044 0.0732 0.000217
0.0044 0.0734 0.000134
0.0044 0.0736 0.000267
0.0044 0.0738 0.000301
0.0044 0.074 0.000434
0.0044 0.0742 0.000534
0.0044 0.0744 0.000267
0.0044 0.0746 0.000234
0.0044 0.0748 0.000284
0.0044 0.075 0.000785
0.0044 0.0752 0.000868
0.0044 0.0754 0.000484
0.0044 0.0756 0.000585
0.0044 0.0758 0.000334
0.0044 0.076 0.000217
0.0044 0.0762 0.000601
0.0044 0.0764 0.000301
0.0044 0.0766 0.000267
0.0044 0.0768 0.000217
0.0044 0.077 0.000985
0.0044 0.0772 0.000701
0.0044 0.0774 0.000200
0.0044 0.0776 0.000267
0.0044 0.0778 0.000134
0.0044 0.078 0.000217
0.0044 0.0782 0.000067
0.0044 0.0784 0.000150
0.0044 0.0786 0.000150
0.0044 0.0788 0.000067
0.0044 0.079 0.000184
0.0044 0.0792 0.000184
0.0044 0.0794 0.000601
0.0044 0.0796 0.000301
0.0044 0.0798 0.000134
0.0044 0.08 0.000134
0.0044 0.0802 0.000067
0.0044 0.0804 0.000184
0.0044 0.0806 0.000401
0.0044 0.0808 0.000635
0.0044 0.081 0.000351
0.0044 0.0812 0.000434
0.0044 0.0814 0.000484
0.0044 0.0816 0.000785
0.0044 0.0818 0.000418
0.0044 0.082 0.000718
0.0044 0.0822 0.000668
0.0044 0.0824 0.000451
0.0044 0.0826 0.000802
0.0044 0.0828 0.000334
0.0044 0.083 0.000167
0.0044 0.0832 0.000468
0.0044 0.0834 0.000484
0.0044 0.0836 0.000301
0.0044 0.0838 0.000367
0.0044 0.084 0.000952
0.0044 0.0842 0.000568
0.0044 0.0844 0.000668
0.0044 0.0846 0.000418
0.0044 0.0848 0.000267
0.0044 0.085 0.000217
0.0044 0.0852 0.000317
0.0044 0.0854 0.000117
0.0044 0.0856 0.000167
0.0044 0.0858 0.000200
0.0044 0.086 0.000752
0.0044 0.0862 0.000351
0.0044 0.0864 0.000150
0.0044 0.0866 0.000084
0.0044 0.0868 0.000167
0.0044 0.087 0.000367
0.0044 0.0872 0.000251
0.0044 0.0874 0.000317
0.0044 0.0876 0.000100
0.0044 0.0878 0.000100
0.0044 0.088 0.000067
0.0044 0.0882 0.000084
0.0044 0.0884 0.000100
0.0044 0.0886 0.000033
0.0044 0.0888 0.000084
0.0044 0.089 0.000050
0.0044 0.0892 0.000033
0.0044 0.0894 0.000067
0.0044 0.0896 0.000150
0.0044 0.0898 0.000150
0.0044 0.09 0.000117
0.0044 0.0902 0.000067
0.0044 0.0904 0.000084
0.0044 0.0906 0.000050
0.0044 0.0908 0.000150
0.0044 0.091 0.000184
0.0044 0.0912 0.000067
0.0044 0.0914 0.000067
0.0044 0.0916 0.000334
0.0044 0.0918 0.000167
0.0044 0.092 0.000150
0.0044 0.0922 0.000100
0.0044 0.0924 0.000117
0.0044 0.0926 0.000100
0.0044 0.0928 0.000418
0.0044 0.093 0.000117
0.0044 0.0932 0.000150
0.0044 0.0934 0.000267
0.0044 0.0936 0.001269
0.0044 0.0938 0.000434
0.0044 0.094 0.000685
0.0044 0.0942 0.000685
0.0044 0.0944 0.000100
0.0044 0.0946 0.000100
0.0044 0.0948 0.000050
0.0044 0.095 0.000134
0.0044 0.0952 0.000067
0.0044 0.0954 0.000284
0.0044 0.0956 0.000251
0.0044 0.0958 0.000301
0.0044 0.096 0.000184
0.0044 0.0962 0.000267
0.0044 0.0964 0.000635
0.0044 0.0966 0.000134
0.0044 0.0968 0.000100
0.0044 0.097 0.000100
0.0044 0.0972 0.000100
0.0044 0.0974 0.000084
0.0044 0.0976 0.000033
0.0044 0.0978 0.000067
0.0044 0.098 0.000067
0.0044 0.0982 0.000050
0.0044 0.0984 0.000167
0.0044 0.0986 0.000217
0.0044 0.0988 0.000367
0.0044 0.099 0.000033
0.0044 0.0992 0.000084
0.0044 0.0994 0.000117
0.0044 0.0996 0.000033
0.0044 0.0998 0.000033
0.0046 0 0.001303
0.0046 0.0002 0.000902
0.0046 0.0004 0.000768
0.0046 0.0006 0.001236
0.0046 0.0008 0.001369
0.0046 0.001 0.001536
0.0046 0.0012 0.001670
0.0046 0.0014 0.001820
0.0046 0.0016 0.002104
0.0046 0.0018 0.003874
0.0046 0.002 0.002789
0.0046 0.0022 0.005027
0.0046 0.0024 0.004509
0.0046 0.0026 0.005444
0.0046 0.0028 0.007949
0.0046 0.003 0.007532
0.0046 0.0032 0.009018
0.0046 0.0034 0.008985
0.0046 0.0036 0.014763
0.0046 0.0038 0.017719
0.0046 0.004 0.032164
0.0046 0.0042 0.071092
0.0046 0.0044 0.328524
0.0046 0.0046 0.000000
0.0046 0.0048 0.331196
0.0046 0.005 0.074866
0.0046 0.0052 0.033834
0.0046 0.0054 0.023063
0.0046 0.0056 0.015364
0.0046 0.0058 0.012108
0.0046 0.006 0.011239
0.0046 0.0062 0.009669
0.0046 0.0064 0.010104
0.0046 0.0066 0.006613
0.0046 0.0068 0.003891
0.0046 0.007 0.005277
0.0046 0.0072 0.003824
0.0046 0.0074 0.003657
0.0046 0.0076 0.002522
0.0046 0.0078 0.003874
0.0046 0.008 0.002989
0.0046 0.0082 0.005244
0.0046 0.0084 0.005444
0.0046 0.0086 0.004058
0.0046 0.0088 0.002422
0.0046 0.009 0.002789
0.0046 0.0092 0.001820
0.0046 0.0094 0.001269
0.0046 0.0096 0.001303
0.0046 0.0098 0.001653
0.0046 0.01 0.002288
0.0046 0.0102 0.000919
0.0046 0.0104 0.001136
0.0046 0.0106 0.001787
0.0046 0.0108 0.002438
0.0046 0.011 0.001403
0.0046 0.0112 0.001587
0.0046 0.0114 0.002639
0.0046 0.0116 0.000952
0.0046 0.0118 0.001303
0.0046 0.012 0.002739
0.0046 0.0122 0.000802
0.0046 0.0124 0.001186
0.0046 0.0126 0.000451
0.0046 0.0128 0.000601
0.0046 0.013 0.001169
0.0046 0.0132 0.000785
0.0046 0.0134 0.001035
0.0046 0.0136 0.001319
0.0046 0.0138 0.000919
0.0046 0.014 0.000618
0.0046 0.0142 0.000701
0.0046 0.0144 0.000818
0.0046 0.0146 0.001319
0.0046 0.0148 0.000668
0.0046 0.015 0.001052
0.0046 0.0152 0.000969
0.0046 0.0154 0.000718
0.0046 0.0156 0.000468
0.0046 0.0158 0.000768
0.0046 0.016 0.000568
0.0046 0.0162 0.000401
0.0046 0.0164 0.000434
0.0046 0.0166 0.000601
0.0046 0.0168 0.000351
0.0046 0.017 0.000651
0.0046 0.0172 0.000484
0.0046 0.0174 0.000802
0.0046 0.0176 0.000451
0.0046 0.0178 0.000434
0.0046 0.018 0.000334
0.0046 0.0182 0.001035
0.0046 0.0184 0.000735
0.0046 0.0186 0.000718
0.0046 0.0188 0.000818
0.0046 0.019 0.000384
0.0046 0.0192 0.000317
0.0046 0.0194 0.000200
0.0046 0.0196 0.000150
0.0046 0.0198 0.000885
0.0046 0.02 0.000367
0.0046 0.0202 0.000384
0.0046 0.0204 0.000317
0.0046 0.0206 0.000501
0.0046 0.0208 0.001152
0.0046 0.021 0.000685
0.0046 0.0212 0.000317
0.0046 0.0214 0.000217
0.0046 0.0216 0.000234
0.0046 0.0218 0.000317
0.0046 0.022 0.000568
0.0046 0.0222 0.000601
0.0046 0.0224 0.000234
0.0046 0.0226 0.000267
0.0046 0.0228 0.000351
0.0046 0.023 0.000885
0.0046 0.0232 0.000635
0.0046 0.0234 0.000234
0.0046 0.0236 0.000701
0.0046 0.0238 0.001035
0.0046 0.024 0.000434
0.0046 0.0242 0.000284
0.0046 0.0244 0.000251
0.0046 0.0246 0.000418
0.0046 0.0248 0.000618
0.0046 0.025 0.000818
0.0046 0.0252 0.000919
0.0046 0.0254 0.000367
0.0046 0.0256 0.000384
0.0046 0.0258 0.000334
0.0046 0.026 0.000217
0.0046 0.0262 0.000167
0.0046 0.0264 0.000251
0.0046 0.0266 0.000434
0.0046 0.0268 0.000351
0.0046 0.027 0.000384
0.0046 0.0272 0.000284
0.0046 0.0274 0.000434
0.0046 0.0276 0.000367
0.0046 0.0278 0.000267
0.0046 0.028 0.000401
0.0046 0.0282 0.000217
0.0046 0.0284 0.000217
0.0046 0.0286 0.000117
0.0046 0.0288 0.000150
0.0046 0.029 0.000200
0.0046 0.0292 0.000184
0.0046 0.0294 0.000551
0.0046 0.0296 0.000635
0.0046 0.0298 0.000501
0.0046 0.03 0.000418
0.0046 0.0302 0.000251
0.0046 0.0304 0.000334
0.0046 0.0306 0.000601
0.0046 0.0308 0.000384
0.0046 0.031 0.000317
0.0046 0.0312 0.000518
0.0046 0.0314 0.000150
0.0046 0.0316 0.000084
0.0046 0.0318 0.000251
0.0046 0.032 0.000251
0.0046 0.0322 0.000267
0.0046 0.0324 0.000484
0.0046 0.0326 0.000267
0.0046 0.0328 0.000618
0.0046 0.033 0.000551
0.0046 0.0332 0.001136
0.0046 0.0334 0.000401
0.0046 0.0336 0.000618
0.0046 0.0338 0.000701
0.0046 0.034 0.000200
0.0046 0.0342 0.000284
0.0046 0.0344 0.000134
0.0046 0.0346 0.000551
0.0046 0.0348 0.000668
0.0046 0.035 0.000384
0.0046 0.0352 0.000167
0.0046 0.0354 0.000150
0.0046 0.0356 0.000301
0.0046 0.0358 0.000267
0.0046 0.036 0.000134
0.0046 0.0362 0.000167
0.0046 0.0364 0.000150
0.0046 0.0366 0.000234
0.0046 0.0368 0.000284
0.0046 0.037 0.000451
0.0046 0.0372 0.000100
0.0046 0.0374 0.000200
0.0046 0.0376 0.000468
0.0046 0.0378 0.000267
0.0046 0.038 0.000150
0.0046 0.0382 0.000167
0.0046 0.0384 0.000100
0.0046 0.0386 0.000134
0.0046 0.0388 0.000150
0.0046 0.039 0.000534
0.0046 0.0392 0.000317
0.0046 0.0394 0.000067
0.0046 0.0396 0.000267
0.0046 0.0398 0.000234
0.0046 0.04 0.000367
0.0046 0.0402 0.000150
0.0046 0.0404 0.000167
0.0046 0.0406 0.000167
0.0046 0.0408 0.000401
0.0046 0.041 0.000451
0.0046 0.0412 0.000167
0.0046 0.0414 0.000251
0.0046 0.0416 0.000234
0.0046 0.0418 0.000184
0.0046 0.042 0.000100
0.0046 0.0422 0.000234
0.0046 0.0424 0.000418
0.0046 0.0426 0.000401
0.0046 0.0428 0.000251
0.0046 0.043 0.000100
0.0046 0.0432 0.000184
0.0046 0.0434 0.000117
0.0046 0.0436 0.000418
0.0046 0.0438 0.000267
0.0046 0.044 0.000284
0.0046 0.0442 0.000150
0.0046 0.0444 0.000251
0.0046 0.0446 0.000234
0.0046 0.0448 0.000484
0.0046 0.045 0.000434
0.0046 0.0452 0.000100
0.0046 0.0454 0.000033
0.0046 0.0456 0.000050
0.0046 0.0458 0.000134
0.0046 0.046 0.000117
0.0046 0.0462 0.000267
0.0046 0.0464 0.000150
0.0046 0.0466 0.000267
0.0046 0.0468 0.000134
0.0046 0.047 0.000334
0.0046 0.0472 0.000301
0.0046 0.0474 0.001202
0.0046 0.0476 0.000351
0.0046 0.0478 0.000251
0.0046 0.048 0.000334
0.0046 0.0482 0.000534
0.0046 0.0484 0.000251
0.0046 0.0486 0.000852
0.0046 0.0488 0.000384
0.0046 0.049 0.000334
0.0046 0.0492 0.000234
0.0046 0.0494 0.000919
0.0046 0.0496 0.000351
0.0046 0.0498 0.000234
0.0046 0.05 0.000234
0.0046 0.0502 0.000551
0.0046 0.0504 0.000200
0.0046 0.0506 0.000267
0.0046 0.0508 0.000267
0.0046 0.051 0.000200
0.0046 0.0512 0.000217
0.0046 0.0514 0.000150
0.0046 0.0516 0.000134
0.0046 0.0518 0.000267
0.0046 0.052 0.000267
0.0046 0.0522 0.000134
0.0046 0.0524 0.000234
0.0046 0.0526 0.000334
0.0046 0.0528 0.001737
0.0046 0.053 0.000418
0.0046 0.0532 0.000200
0.0046 0.0534 0.000217
0.0046 0.0536 0.000334
0.0046 0.0538 0.000367
0.0046 0.054 0.000251
0.0046 0.0542 0.000267
0.0046 0.0544 0.000150
0.0046 0.0546 0.000150
0.0046 0.0548 0.000301
0.0046 0.055 0.000401
0.0046 0.0552 0.000217
0.0046 0.0554 0.000251
0.0046 0.0556 0.000084
0.0046 0.0558 0.000434
0.0046 0.056 0.000418
0.0046 0.0562 0.000618
0.0046 0.0564 0.000351
0.0046 0.0566 0.000134
0.0046 0.0568 0.000117
0.0046 0.057 0.000200
0.0046 0.0572 0.000167
0.0046 0.0574 0.000200
0.0046 0.0576 0.000401
0.0046 0.0578 0.000301
0.0046 0.058 0.000451
0.0046 0.0582 0.000301
0.0046 0.0584 0.000200
0.0046 0.0586 0.000184
0.0046 0.0588 0.000718
0.0046 0.059 0.000367
0.0046 0.0592 0.000251
0.0046 0.0594 0.000234
0.0046 0.0596 0.000134
0.0046 0.0598 0.000184
0.0046 0.06 0.000184
0.0046 0.0602 0.000100
0.0046 0.0604 0.000184
0.0046 0.0606 0.000217
0.0046 0.0608 0.000284
0.0046 0.061 0.000234
0.0046 0.0612 0.000301
0.0046 0.0614 0.000184
0.0046 0.0616 0.000534
0.0046 0.0618 0.000735
0.0046 0.062 0.000301
0.0046 0.0622 0.000084
0.0046 0.0624 0.000200
0.0046 0.0626 0.000234
0.0046 0.0628 0.000200
0.0046 0.063 0.000117
0.0046 0.0632 0.000167
0.0046 0.0634 0.000100
0.0046 0.0636 0.000067
0.0046 0.0638 0.000200
0.0046 0.064 0.000167
0.0046 0.0642 0.000184
0.0046 0.0644 0.000334
0.0046 0.0646 0.000752
0.0046 0.0648 0.000418
0.0046 0.065 0.000334
0.0046 0.0652 0.000234
0.0046 0.0654 0.000267
0.0046 0.0656 0.000301
0.0046 0.0658 0.000601
0.0046 0.066 0.000468
0.0046 0.0662 0.000384
0.0046 0.0664 0.000117
0.0046 0.0666 0.000084
0.0046 0.0668 0.000100
0.0046 0.067 0.000384
0.0046 0.0672 0.000701
0.0046 0.0674 0.000167
0.0046 0.0676 0.000334
0.0046 0.0678 0.000284
0.0046 0.068 0.000518
0.0046 0.0682 0.000401
0.0046 0.0684 0.000468
0.0046 0.0686 0.000267
0.0046 0.0688 0.000551
0.0046 0.069 0.000134
0.0046 0.0692 0.000167
0.0046 0.0694 0.000200
0.0046 0.0696 0.000301
0.0046 0.0698 0.000384
0.0046 0.07 0.000284
0.0046 0.0702 0.000451
0.0046 0.0704 0.000267
0.0046 0.0706 0.000534
0.0046 0.0708 0.000752
0.0046 0.071 0.000551
0.0046 0.0712 0.000418
0.0046 0.0714 0.000701
0.0046 0.0716 0.000802
0.0046 0.0718 0.000334
0.0046 0.072 0.000685
0.0046 0.0722 0.000150
0.0046 0.0724 0.000100
0.0046 0.0726 0.000184
0.0046 0.0728 0.000084
0.0046 0.073 0.000084
0.0046 0.0732 0.000100
0.0046 0.0734 0.000100
0.0046 0.0736 0.000284
0.0046 0.0738 0.000334
0.0046 0.074 0.000551
0.0046 0.0742 0.000351
0.0046 0.0744 0.000434
0.0046 0.0746 0.000134
0.0046 0.0748 0.000217
0.0046 0.075 0.000434
0.0046 0.0752 0.000768
0.0046 0.0754 0.000401
0.0046 0.0756 0.000301
0.0046 0.0758 0.000251
0.0046 0.076 0.000334
0.0046 0.0762 0.000301
0.0046 0.0764 0.000301
0.0046 0.0766 0.000551
0.0046 0.0768 0.000117
0.0046 0.077 0.000234
0.0046 0.0772 0.000150
0.0046 0.0774 0.000284
0.0046 0.0776 0.000217
0.0046 0.0778 0.000167
0.0046 0.078 0.000117
0.0046 0.0782 0.000100
0.0046 0.0784 0.000217
0.0046 0.0786 0.000134
0.0046 0.0788 0.000050
0.0046 0.079 0.000200
0.0046 0.0792 0.000200
0.0046 0.0794 0.000234
0.0046 0.0796 0.000184
0.0046 0.0798 0.000334
0.0046 0.08 0.000167
0.0046 0.0802 0.000234
0.0046 0.0804 0.000200
0.0046 0.0806 0.000351
0.0046 0.0808 0.000367
0.0046 0.081 0.000384
0.0046 0.0812 0.000919
0.0046 0.0814 0.000534
0.0046 0.0816 0.000484
0.0046 0.0818 0.000418
0.0046 0.082 0.000384
0.0046 0.0822 0.000635
0.0046 0.0824 0.000334
0.0046 0.0826 0.000284
0.0046 0.0828 0.000117
0.0046 0.083 0.000234
0.0046 0.0832 0.000885
0.0046 0.0834 0.000551
0.0046 0.0836 0.000284
0.0046 0.0838 0.000217
0.0046 0.084 0.000267
0.0046 0.0842 0.000251
0.0046 0.0844 0.000167
0.0046 0.0846 0.000367
0.0046 0.0848 0.000484
0.0046 0.085 0.000234
0.0046 0.0852 0.000401
0.0046 0.0854 0.000284
0.0046 0.0856 0.000200
0.0046 0.0858 0.000167
0.0046 0.086 0.000184
0.0046 0.0862 0.000267
0.0046 0.0864 0.000100
0.0046 0.0866 0.000117
0.0046 0.0868 0.000084
0.0046 0.087 0.000200
0.0046 0.0872 0.000217
0.0046 0.0874 0.000167
0.0046 0.0876 0.000150
0.0046 0.0878 0.000100
0.0046 0.088 0.000100
0.0046 0.0882 0.000050
0.0046 0.0884 0.000067
0.0046 0.0886 0.000084
0.0046 0.0888 0.000067
0.0046 0.089 0.000084
0.0046 0.0892 0.000134
0.0046 0.0894 0.000134
0.0046 0.0896 0.000050
0.0046 0.0898 0.000000
0.0046 0.09 0.000100
0.0046 0.0902 0.000100
0.0046 0.0904 0.000033
0.0046 0.0906 0.000033
0.0046 0.0908 0.000067
0.0046 0.091 0.000050
0.0046 0.0912 0.000050
0.0046 0.0914 0.000067
0.0046 0.0916 0.000117
0.0046 0.0918 0.000134
0.0046 0.092 0.000150
0.0046 0.0922 0.000134
0.0046 0.0924 0.000100
0.0046 0.0926 0.000217
0.0046 0.0928 0.000484
0.0046 0.093 0.000134
0.0046 0.0932 0.000100
0.0046 0.0934 0.000117
0.0046 0.0936 0.000067
0.0046 0.0938 0.000050
0.0046 0.094 0.000184
0.0046 0.0942 0.000234
0.0046 0.0944 0.000217
0.0046 0.0946 0.000117
0.0046 0.0948 0.000050
0.0046 0.095 0.000117
0.0046 0.0952 0.000150
0.0046 0.0954 0.000134
0.0046 0.0956 0.000434
0.0046 0.0958 0.000150
0.0046 0.096 0.000117
0.0046 0.0962 0.000150
0.0046 0.0964 0.000334
0.0046 0.0966 0.000267
0.0046 0.0968 0.000067
0.0046 0.097 0.000367
0.0046 0.0972 0.000267
0.0046 0.0974 0.000067
0.0046 0.0976 0.000084
0.0046 0.0978 0.000033
0.0046 0.098 0.000067
0.0046 0.0982 0.000117
0.0046 0.0984 0.000434
0.0046 0.0986 0.000150
0.0046 0.0988 0.000117
0.0046 0.099 0.000017
0.0046 0.0992 0.000017
0.0046 0.0994 0.000050
0.0046 0.0996 0.000033
0.0046 0.0998 0.000033
0.0048 0 0.000785
0.0048 0.0002 0.001286
0.0048 0.0004 0.001236
0.0048 0.0006 0.001570
0.0048 0.0008 0.001369
0.0048 0.001 0.001653
0.0048 0.0012 0.001420
0.0048 0.0014 0.001854
0.0048 0.0016 0.001436
0.0048 0.0018 0.001587
0.0048 0.002 0.001854
0.0048 0.0022 0.003591
0.0048 0.0024 0.003557
0.0048 0.0026 0.002839
0.0048 0.0028 0.005160
0.0048 0.003 0.005544
0.0048 0.0032 0.007649
0.0048 0.0034 0.007081
0.0048 0.0036 0.009603
0.0048 0.0038 0.011840
0.0048 0.004 0.020675
0.0048 0.0042 0.028156
0.0048 0.0044 0.069038
0.0048 0.0046 0.331196
0.0048 0.0048 0.000000
0.0048 0.005 0.331146
0.0048 0.0052 0.068687
0.0048 0.0054 0.032248
0.0048 0.0056 0.019790
0.0048 0.0058 0.018788
0.0048 0.006 0.014078
0.0048 0.0062 0.010805
0.0048 0.0064 0.011757
0.0048 0.0066 0.007732
0.0048 0.0068 0.005210
0.0048 0.007 0.006329
0.0048 0.0072 0.004693
0.0048 0.0074 0.004776
0.0048 0.0076 0.004008
0.0048 0.0078 0.004092
0.0048 0.008 0.003941
0.0048 0.0082 0.006563
0.0048 0.0084 0.004876
0.0048 0.0086 0.002655
0.0048 0.0088 0.002906
0.0048 0.009 0.001937
0.0048 0.0092 0.002572
0.0048 0.0094 0.001503
0.0048 0.0096 0.001637
0.0048 0.0098 0.001553
0.0048 0.01 0.001403
0.0048 0.0102 0.002238
0.0048 0.0104 0.001369
0.0048 0.0106 0.000668
0.0048 0.0108 0.000735
0.0048 0.011 0.001520
0.0048 0.0112 0.001603
0.0048 0.0114 0.002021
0.0048 0.0116 0.000685
0.0048 0.0118 0.000752
0.0048 0.012 0.001420
0.0048 0.0122 0.001403
0.0048 0.0124 0.001420
0.0048 0.0126 0.000701
0.0048 0.0128 0.000868
0.0048 0.013 0.001703
0.0048 0.0132 0.001369
0.0048 0.0134 0.001536
0.0048 0.0136 0.001453
0.0048 0.0138 0.001921
0.0048 0.014 0.001069
0.0048 0.0142 0.001319
0.0048 0.0144 0.000267
0.0048 0.0146 0.000384
0.0048 0.0148 0.000384
0.0048 0.015 0.000718
0.0048 0.0152 0.000969
0.0048 0.0154 0.000852
0.0048 0.0156 0.000434
0.0048 0.0158 0.000668
0.0048 0.016 0.000451
0.0048 0.0162 0.000551
0.0048 0.0164 0.000635
0.0048 0.0166 0.001703
0.0048 0.0168 0.000985
0.0048 0.017 0.000718
0.0048 0.0172 0.001219
0.0048 0.0174 0.000351
0.0048 0.0176 0.000668
0.0048 0.0178 0.000418
0.0048 0.018 0.000334
0.0048 0.0182 0.000868
0.0048 0.0184 0.000601
0.0048 0.0186 0.000434
0.0048 0.0188 0.001269
0.0048 0.019 0.000251
0.0048 0.0192 0.000985
0.0048 0.0194 0.000551
0.0048 0.0196 0.000234
0.0048 0.0198 0.000501
0.0048 0.02 0.000217
0.0048 0.0202 0.000217
0.0048 0.0204 0.000818
0.0048 0.0206 0.000401
0.0048 0.0208 0.000651
0.0048 0.021 0.000551
0.0048 0.0212 0.000317
0.0048 0.0214 0.000117
0.0048 0.0216 0.000568
0.0048 0.0218 0.000868
0.0048 0.022 0.001002
0.0048 0.0222 0.000919
0.0048 0.0224 0.001253
0.0048 0.0226 0.000501
0.0048 0.0228 0.000251
0.0048 0.023 0.000401
0.0048 0.0232 0.000518
0.0048 0.0234 0.000167
0.0048 0.0236 0.000150
0.0048 0.0238 0.000451
0.0048 0.024 0.000251
0.0048 0.0242 0.000601
0.0048 0.0244 0.000150
0.0048 0.0246 0.000384
0.0048 0.0248 0.001236
0.0048 0.025 0.000668
0.0048 0.0252 0.000685
0.0048 0.0254 0.000401
0.0048 0.0256 0.000351
0.0048 0.0258 0.000251
0.0048 0.026 0.000401
0.0048 0.0262 0.000167
0.0048 0.0264 0.000100
0.0048 0.0266 0.000334
0.0048 0.0268 0.000334
0.0048 0.027 0.000317
0.0048 0.0272 0.000735
0.0048 0.0274 0.000351
0.0048 0.0276 0.000384
0.0048 0.0278 0.000367
0.0048 0.028 0.000401
0.0048 0.0282 0.000451
0.0048 0.0284 0.000267
0.0048 0.0286 0.000134
0.0048 0.0288 0.000150
0.0048 0.029 0.000501
0.0048 0.0292 0.000384
0.0048 0.0294 0.000251
0.0048 0.0296 0.000117
0.0048 0.0298 0.000267
0.0048 0.03 0.000267
0.0048 0.0302 0.000184
0.0048 0.0304 0.000217
0.0048 0.0306 0.000351
0.0048 0.0308 0.000251
0.0048 0.031 0.000601
0.0048 0.0312 0.000585
0.0048 0.0314 0.000284
0.0048 0.0316 0.000718
0.0048 0.0318 0.000468
0.0048 0.032 0.000818
0.0048 0.0322 0.000301
0.0048 0.0324 0.000868
0.0048 0.0326 0.000752
0.0048 0.0328 0.000518
0.0048 0.033 0.000434
0.0048 0.0332 0.000585
0.0048 0.0334 0.000434
0.0048 0.0336 0.000618
0.0048 0.0338 0.000718
0.0048 0.034 0.000184
0.0048 0.0342 0.000134
0.0048 0.0344 0.000134
0.0048 0.0346 0.000150
0.0048 0.0348 0.000451
0.0048 0.035 0.000167
0.0048 0.0352 0.000084
0.0048 0.0354 0.000251
0.0048 0.0356 0.000301
0.0048 0.0358 0.000184
0.0048 0.036 0.000134
0.0048 0.0362 0.000084
0.0048 0.0364 0.000117
0.0048 0.0366 0.000067
0.0048 0.0368 0.000184
0.0048 0.037 0.000167
0.0048 0.0372 0.000100
0.0048 0.0374 0.000134
0.0048 0.0376 0.000184
0.0048 0.0378 0.000367
0.0048 0.038 0.000267
0.0048 0.0382 0.000150
0.0048 0.0384 0.000200
0.0048 0.0386 0.000084
0.0048 0.0388 0.000200
0.0048 0.039 0.000534
0.0048 0.0392 0.000418
0.0048 0.0394 0.000200
0.0048 0.0396 0.000735
0.0048 0.0398 0.000768
0.0048 0.04 0.000150
0.0048 0.0402 0.000234
0.0048 0.0404 0.000234
0.0048 0.0406 0.000200
0.0048 0.0408 0.000217
0.0048 0.041 0.000267
0.0048 0.0412 0.000534
0.0048 0.0414 0.000635
0.0048 0.0416 0.000301
0.0048 0.0418 0.000184
0.0048 0.042 0.000301
0.0048 0.0422 0.000234
0.0048 0.0424 0.000200
0.0048 0.0426 0.000317
0.0048 0.0428 0.000167
0.0048 0.043 0.000301
0.0048 0.0432 0.000969
0.0048 0.0434 0.000251
0.0048 0.0436 0.000334
0.0048 0.0438 0.000184
0.0048 0.044 0.000200
0.0048 0.0442 0.000217
0.0048 0.0444 0.000668
0.0048 0.0446 0.000484
0.0048 0.0448 0.000668
0.0048 0.045 0.000301
0.0048 0.0452 0.000200
0.0048 0.0454 0.000117
0.0048 0.0456 0.000100
0.0048 0.0458 0.000100
0.0048 0.046 0.000150
0.0048 0.0462 0.000334
0.0048 0.0464 0.000150
0.0048 0.0466 0.000267
0.0048 0.0468 0.000134
0.0048 0.047 0.000150
0.0048 0.0472 0.000284
0.0048 0.0474 0.000818
0.0048 0.0476 0.000284
0.0048 0.0478 0.000317
0.0048 0.048 0.000200
0.0048 0.0482 0.000317
0.0048 0.0484 0.000284
0.0048 0.0486 0.000651
0.0048 0.0488 0.000618
0.0048 0.049 0.000651
0.0048 0.0492 0.000317
0.0048 0.0494 0.000551
0.0048 0.0496 0.000601
0.0048 0.0498 0.000384
0.0048 0.05 0.000267
0.0048 0.0502 0.000200
0.0048 0.0504 0.000234
0.0048 0.0506 0.000317
0.0048 0.0508 0.000568
0.0048 0.051 0.000200
0.0048 0.0512 0.000217
0.0048 0.0514 0.000067
0.0048 0.0516 0.000251
0.0048 0.0518 0.000267
0.0048 0.052 0.000167
0.0048 0.0522 0.000117
0.0048 0.0524 0.000084
0.0048 0.0526 0.000117
0.0048 0.0528 0.000284
0.0048 0.053 0.000551
0.0048 0.0532 0.000234
0.0048 0.0534 0.000117
0.0048 0.0536 0.000167
0.0048 0.0538 0.000267
0.0048 0.054 0.000184
0.0048 0.0542 0.000418
0.0048 0.0544 0.000251
0.0048 0.0546 0.000200
0.0048 0.0548 0.000868
0.0048 0.055 0.001219
0.0048 0.0552 0.000501
0.0048 0.0554 0.000284
0.0048 0.0556 0.000551
0.0048 0.0558 0.000317
0.0048 0.056 0.000668
0.0048 0.0562 0.000601
0.0048 0.0564 0.000184
0.0048 0.0566 0.000150
0.0048 0.0568 0.000150
0.0048 0.057 0.000134
0.0048 0.0572 0.000150
0.0048 0.0574 0.000184
0.0048 0.0576 0.000351
0.0048 0.0578 0.000284
0.0048 0.058 0.000267
0.0048 0.0582 0.000334
0.0048 0.0584 0.000150
0.0048 0.0586 0.000301
0.0048 0.0588 0.000835
0.0048 0.059 0.000234
0.0048 0.0592 0.000351
0.0048 0.0594 0.000251
0.0048 0.0596 0.000134
0.0048 0.0598 0.000200
0.0048 0.06 0.000251
0.0048 0.0602 0.000134
0.0048 0.0604 0.000418
0.0048 0.0606 0.000217
0.0048 0.0608 0.000217
0.0048 0.061 0.000217
0.0048 0.0612 0.000217
0.0048 0.0614 0.000184
0.0048 0.0616 0.000134
0.0048 0.0618 0.000334
0.0048 0.062 0.000234
0.0048 0.0622 0.000184
0.0048 0.0624 0.000117
0.0048 0.0626 0.000167
0.0048 0.0628 0.000234
0.0048 0.063 0.000334
0.0048 0.0632 0.000167
0.0048 0.0634 0.000150
0.0048 0.0636 0.000200
0.0048 0.0638 0.000200
0.0048 0.064 0.000317
0.0048 0.0642 0.000184
0.0048 0.0644 0.000635
0.0048 0.0646 0.000317
0.0048 0.0648 0.000200
0.0048 0.065 0.000067
0.0048 0.0652 0.000117
0.0048 0.0654 0.000200
0.0048 0.0656 0.000451
0.0048 0.0658 0.000267
0.0048 0.066 0.000234
0.0048 0.0662 0.000267
0.0048 0.0664 0.000084
0.0048 0.0666 0.000017
0.0048 0.0668 0.000100
0.0048 0.067 0.000084
0.0048 0.0672 0.000134
0.0048 0.0674 0.000200
0.0048 0.0676 0.000501
0.0048 0.0678 0.000518
0.0048 0.068 0.000585
0.0048 0.0682 0.000367
0.0048 0.0684 0.000267
0.0048 0.0686 0.000117
0.0048 0.0688 0.000234
0.0048 0.069 0.000084
0.0048 0.0692 0.000184
0.0048 0.0694 0.000117
0.0048 0.0696 0.000200
0.0048 0.0698 0.000251
0.0048 0.07 0.000084
0.0048 0.0702 0.000134
0.0048 0.0704 0.000184
0.0048 0.0706 0.000184
0.0048 0.0708 0.000434
0.0048 0.071 0.000585
0.0048 0.0712 0.000284
0.0048 0.0714 0.000301
0.0048 0.0716 0.000334
0.0048 0.0718 0.000217
0.0048 0.072 0.000251
0.0048 0.0722 0.000184
0.0048 0.0724 0.000384
0.0048 0.0726 0.000852
0.0048 0.0728 0.000384
0.0048 0.073 0.000117
0.0048 0.0732 0.000117
0.0048 0.0734 0.000067
0.0048 0.0736 0.000150
0.0048 0.0738 0.000150
0.0048 0.074 0.000401
0.0048 0.0742 0.000518
0.0048 0.0744 0.000251
0.0048 0.0746 0.000184
0.0048 0.0748 0.000234
0.0048 0.075 0.000301
0.0048 0.0752 0.000551
0.0048 0.0754 0.000301
0.0048 0.0756 0.000200
0.0048 0.0758 0.000167
0.0048 0.076 0.000317
0.0048 0.0762 0.000601
0.0048 0.0764 0.000317
0.0048 0.0766 0.000234
0.0048 0.0768 0.000117
0.0048 0.077 0.000100
0.0048 0.0772 0.000134
0.0048 0.0774 0.000117
0.0048 0.0776 0.000100
0.0048 0.0778 0.000150
0.0048 0.078 0.000050
0.0048 0.0782 0.000150
0.0048 0.0784 0.000651
0.0048 0.0786 0.000284
0.0048 0.0788 0.000084
0.0048 0.079 0.000134
0.0048 0.0792 0.000367
0.0048 0.0794 0.000184
0.0048 0.0796 0.000150
0.0048 0.0798 0.000367
0.0048 0.08 0.000167
0.0048 0.0802 0.000217
0.0048 0.0804 0.000301
0.0048 0.0806 0.000251
0.0048 0.0808 0.000251
0.0048 0.081 0.000284
0.0048 0.0812 0.000451
0.0048 0.0814 0.000284
0.0048 0.0816 0.000418
0.0048 0.0818 0.000484
0.0048 0.082 0.000685
0.0048 0.0822 0.000484
0.0048 0.0824 0.000351
0.0048 0.0826 0.000251
0.0048 0.0828 0.000184
0.0048 0.083 0.000167
0.0048 0.0832 0.000334
0.0048 0.0834 0.000167
0.0048 0.0836 0.000150
0.0048 0.0838 0.000150
0.0048 0.084 0.000985
0.0048 0.0842 0.001202
0.0048 0.0844 0.000267
0.0048 0.0846 0.000534
0.0048 0.0848 0.000418
0.0048 0.085 0.000200
0.0048 0.0852 0.000401
0.0048 0.0854 0.000267
0.0048 0.0856 0.000618
0.0048 0.0858 0.000217
0.0048 0.086 0.000167
0.0048 0.0862 0.000251
0.0048 0.0864 0.000351
0.0048 0.0866 0.000267
0.0048 0.0868 0.000200
0.0048 0.087 0.000117
0.0048 0.0872 0.000234
0.0048 0.0874 0.000150
0.0048 0.0876 0.000167
0.0048 0.0878 0.000084
0.0048 0.088 0.000134
0.0048 0.0882 0.000267
0.0048 0.0884 0.000084
0.0048 0.0886 0.000134
0.0048 0.0888 0.000117
0.0048 0.089 0.000067
0.0048 0.0892 0.000167
0.0048 0.0894 0.000134
0.0048 0.0896 0.000050
0.0048 0.0898 0.000050
0.0048 0.09 0.000067
0.0048 0.0902 0.000050
0.0048 0.0904 0.000084
0.0048 0.0906 0.000117
0.0048 0.0908 0.000000
0.0048 0.091 0.000100
0.0048 0.0912 0.000100
0.0048 0.0914 0.000134
0.0048 0.0916 0.000117
0.0048 0.0918 0.000067
0.0048 0.092 0.000234
0.0048 0.0922 0.000100
0.0048 0.0924 0.000134
0.0048 0.0926 0.000284
0.0048 0.0928 0.000668
0.0048 0.093 0.000150
0.0048 0.0932 0.000084
0.0048 0.0934 0.000351
0.0048 0.0936 0.000084
0.0048 0.0938 0.000017
0.0048 0.094 0.000117
0.0048 0.0942 0.000167
0.0048 0.0944 0.000067
0.0048 0.0946 0.000067
0.0048 0.0948 0.000050
0.0048 0.095 0.000117
0.0048 0.0952 0.000117
0.0048 0.0954 0.000251
0.0048 0.0956 0.000585
0.0048 0.0958 0.000484
0.0048 0.096 0.000184
0.0048 0.0962 0.000234
0.0048 0.0964 0.000200
0.0048 0.0966 0.000317
0.0048 0.0968 0.000067
0.0048 0.097 0.000317
0.0048 0.0972 0.000184
0.0048 0.0974 0.000100
0.0048 0.0976 0.000050
0.0048 0.0978 0.000033
0.0048 0.098 0.000050
0.0048 0.0982 0.000150
0.0048 0.0984 0.000117
0.0048 0.0986 0.000067
0.0048 0.0988 0.000050
0.0048 0.099 0.000033
0.0048 0.0992 0.000000
0.0048 0.0994 0.000067
0.0048 0.0996 0.000033
0.0048 0.0998 0.000050
0.005 0 0.001553
0.005 0.0002 0.001971
0.005 0.0004 0.000568
0.005 0.0006 0.001186
0.005 0.0008 0.001486
0.005 0.001 0.002054
0.005 0.0012 0.001253
0.005 0.0014 0.002538
0.005 0.0016 0.002405
0.005 0.0018 0.001102
0.005 0.002 0.002088
0.005 0.0022 0.005261
0.005 0.0024 0.004593
0.005 0.0026 0.003340
0.005 0.0028 0.004609
0.005 0.003 0.004860
0.005 0.0032 0.006630
0.005 0.0034 0.007448
0.005 0.0036 0.007999
0.005 0.0038 0.013143
0.005 0.004 0.015197
0.005 0.0042 0.019923
0.005 0.0044 0.032448
0.005 0.0046 0.074866
0.005 0.0048 0.331146
0.005 0.005 0.000000
0.005 0.0052 0.332966
0.005 0.0054 0.072545
0.005 0.0056 0.035855
0.005 0.0058 0.018687
0.005 0.006 0.015514
0.005 0.0062 0.013611
0.005 0.0064 0.011306
0.005 0.0066 0.009552
0.005 0.0068 0.007649
0.005 0.007 0.005561
0.005 0.0072 0.007047
0.005 0.0074 0.005361
0.005 0.0076 0.004910
0.005 0.0078 0.004893
0.005 0.008 0.005411
0.005 0.0082 0.005077
0.005 0.0084 0.005428
0.005 0.0086 0.002271
0.005 0.0088 0.002054
0.005 0.009 0.001102
0.005 0.0092 0.001520
0.005 0.0094 0.001035
0.005 0.0096 0.001720
0.005 0.0098 0.001353
0.005 0.01 0.001770
0.005 0.0102 0.001236
0.005 0.0104 0.000701
0.005 0.0106 0.001119
0.005 0.0108 0.000935
0.005 0.011 0.001236
0.005 0.0112 0.001002
0.005 0.0114 0.001269
0.005 0.0116 0.000902
0.005 0.0118 0.001136
0.005 0.012 0.000785
0.005 0.0122 0.001470
0.005 0.0124 0.002422
0.005 0.0126 0.001403
0.005 0.0128 0.001587
0.005 0.013 0.002054
0.005 0.0132 0.000818
0.005 0.0134 0.000668
0.005 0.0136 0.001019
0.005 0.0138 0.001052
0.005 0.014 0.001921
0.005 0.0142 0.000802
0.005 0.0144 0.000418
0.005 0.0146 0.000367
0.005 0.0148 0.000868
0.005 0.015 0.000551
0.005 0.0152 0.001219
0.005 0.0154 0.000885
0.005 0.0156 0.000484
0.005 0.0158 0.000718
0.005 0.016 0.001002
0.005 0.0162 0.000985
0.005 0.0164 0.000868
0.005 0.0166 0.000451
0.005 0.0168 0.000468
0.005 0.017 0.000618
0.005 0.0172 0.000334
0.005 0.0174 0.000184
0.005 0.0176 0.000351
0.005 0.0178 0.000818
0.005 0.018 0.000317
0.005 0.0182 0.000184
0.005 0.0184 0.000234
0.005 0.0186 0.000484
0.005 0.0188 0.000585
0.005 0.019 0.000317
0.005 0.0192 0.000217
0.005 0.0194 0.000418
0.005 0.0196 0.000284
0.005 0.0198 0.000317
0.005 0.02 0.000267
0.005 0.0202 0.000184
0.005 0.0204 0.000317
0.005 0.0206 0.000150
0.005 0.0208 0.000401
0.005 0.021 0.001035
0.005 0.0212 0.000334
0.005 0.0214 0.000217
0.005 0.0216 0.000384
0.005 0.0218 0.000351
0.005 0.022 0.000618
0.005 0.0222 0.000301
0.005 0.0224 0.000284
0.005 0.0226 0.000334
0.005 0.0228 0.000184
0.005 0.023 0.000184
0.005 0.0232 0.000601
0.005 0.0234 0.000351
0.005 0.0236 0.000234
0.005 0.0238 0.000284
0.005 0.024 0.000518
0.005 0.0242 0.000334
0.005 0.0244 0.000184
0.005 0.0246 0.000200
0.005 0.0248 0.000518
0.005 0.025 0.000785
0.005 0.0252 0.000635
0.005 0.0254 0.001286
0.005 0.0256 0.000434
0.005 0.0258 0.000618
0.005 0.026 0.000484
0.005 0.0262 0.000334
0.005 0.0264 0.000267
0.005 0.0266 0.000217
0.005 0.0268 0.000267
0.005 0.027 0.000635
0.005 0.0272 0.000267
0.005 0.0274 0.000234
0.005 0.0276 0.000167
0.005 0.0278 0.000284
0.005 0.028 0.000284
0.005 0.0282 0.000184
0.005 0.0284 0.000234
0.005 0.0286 0.000117
0.005 0.0288 0.000184
0.005 0.029 0.000367
0.005 0.0292 0.000668
0.005 0.0294 0.000367
0.005 0.0296 0.000234
0.005 0.0298 0.000150
0.005 0.03 0.000117
0.005 0.0302 0.000367
0.005 0.0304 0.000351
0.005 0.0306 0.000718
0.005 0.0308 0.000635
0.005 0.031 0.000484
0.005 0.0312 0.000367
0.005 0.0314 0.000184
0.005 0.0316 0.000518
0.005 0.0318 0.000200
0.005 0.032 0.000451
0.005 0.0322 0.000434
0.005 0.0324 0.000718
0.005 0.0326 0.000418
0.005 0.0328 0.000401
0.005 0.033 0.000534
0.005 0.0332 0.000685
0.005 0.0334 0.000501
0.005 0.0336 0.000301
0.005 0.0338 0.000367
0.005 0.034 0.000418
0.005 0.0342 0.000200
0.005 0.0344 0.000167
0.005 0.0346 0.000200
0.005 0.0348 0.000267
0.005 0.035 0.000184
0.005 0.0352 0.000200
0.005 0.0354 0.000718
0.005 0.0356 0.000150
0.005 0.0358 0.000050
0.005 0.036 0.000134
0.005 0.0362 0.000351
0.005 0.0364 0.000200
0.005 0.0366 0.000601
0.005 0.0368 0.000835
0.005 0.037 0.000251
0.005 0.0372 0.000117
0.005 0.0374 0.000117
0.005 0.0376 0.000284
0.005 0.0378 0.001269
0.005 0.038 0.000718
0.005 0.0382 0.000100
0.005 0.0384 0.000217
0.005 0.0386 0.000050
0.005 0.0388 0.000100
0.005 0.039 0.000150
0.005 0.0392 0.000167
0.005 0.0394 0.000167
0.005 0.0396 0.000167
0.005 0.0398 0.000351
0.005 0.04 0.000167
0.005 0.0402 0.000200
0.005 0.0404 0.000067
0.005 0.0406 0.000251
0.005 0.0408 0.000117
0.005 0.041 0.000134
0.005 0.0412 0.000100
0.005 0.0414 0.000802
0.005 0.0416 0.000284
0.005 0.0418 0.000150
0.005 0.042 0.000367
0.005 0.0422 0.000167
0.005 0.0424 0.000601
0.005 0.0426 0.000718
0.005 0.0428 0.000184
0.005 0.043 0.000100
0.005 0.0432 0.000284
0.005 0.0434 0.000050
0.005 0.0436 0.000217
0.005 0.0438 0.000251
0.005 0.044 0.000150
0.005 0.0442 0.000084
0.005 0.0444 0.000167
0.005 0.0446 0.000217
0.005 0.0448 0.000134
0.005 0.045 0.000200
0.005 0.0452 0.000200
0.005 0.0454 0.000251
0.005 0.0456 0.000134
0.005 0.0458 0.000150
0.005 0.046 0.000234
0.005 0.0462 0.000451
0.005 0.0464 0.000301
0.005 0.0466 0.000551
0.005 0.0468 0.000134
0.005 0.047 0.000150
0.005 0.0472 0.000317
0.005 0.0474 0.000251
0.005 0.0476 0.000351
0.005 0.0478 0.000985
0.005 0.048 0.000251
0.005 0.0482 0.000468
0.005 0.0484 0.000484
0.005 0.0486 0.000351
0.005 0.0488 0.000401
0.005 0.049 0.000184
0.005 0.0492 0.000367
0.005 0.0494 0.000434
0.005 0.0496 0.000251
0.005 0.0498 0.000184
0.005 0.05 0.000267
0.005 0.0502 0.000601
0.005 0.0504 0.000384
0.005 0.0506 0.000334
0.005 0.0508 0.000334
0.005 0.051 0.000852
0.005 0.0512 0.000234
0.005 0.0514 0.000117
0.005 0.0516 0.000150
0.005 0.0518 0.000234
0.005 0.052 0.000184
0.005 0.0522 0.000117
0.005 0.0524 0.000067
0.005 0.0526 0.000100
0.005 0.0528 0.000317
0.005 0.053 0.000134
0.005 0.0532 0.000150
0.005 0.0534 0.000084
0.005 0.0536 0.000200
0.005 0.0538 0.000200
0.005 0.054 0.000200
0.005 0.0542 0.000568
0.005 0.0544 0.000317
0.005 0.0546 0.000217
0.005 0.0548 0.000217
0.005 0.055 0.000334
0.005 0.0552 0.000284
0.005 0.0554 0.000134
0.005 0.0556 0.000150
0.005 0.0558 0.000267
0.005 0.056 0.000150
0.005 0.0562 0.000234
0.005 0.0564 0.000100
0.005 0.0566 0.000100
0.005 0.0568 0.000067
0.005 0.057 0.000167
0.005 0.0572 0.000117
0.005 0.0574 0.000150
0.005 0.0576 0.000267
0.005 0.0578 0.000134
0.005 0.058 0.000301
0.005 0.0582 0.000969
0.005 0.0584 0.000200
0.005 0.0586 0.000134
0.005 0.0588 0.000267
0.005 0.059 0.001019
0.005 0.0592 0.000200
0.005 0.0594 0.000134
0.005 0.0596 0.000117
0.005 0.0598 0.000100
0.005 0.06 0.000100
0.005 0.0602 0.000117
0.005 0.0604 0.000100
0.005 0.0606 0.000084
0.005 0.0608 0.000117
0.005 0.061 0.000134
0.005 0.0612 0.000134
0.005 0.0614 0.000251
0.005 0.0616 0.000217
0.005 0.0618 0.000501
0.005 0.062 0.000267
0.005 0.0622 0.000217
0.005 0.0624 0.000284
0.005 0.0626 0.000134
0.005 0.0628 0.000251
0.005 0.063 0.000167
0.005 0.0632 0.000251
0.005 0.0634 0.000284
0.005 0.0636 0.000167
0.005 0.0638 0.000167
0.005 0.064 0.000200
0.005 0.0642 0.000100
0.005 0.0644 0.000200
0.005 0.0646 0.000334
0.005 0.0648 0.000251
0.005 0.065 0.000150
0.005 0.0652 0.000084
0.005 0.0654 0.000033
0.005 0.0656 0.000267
0.005 0.0658 0.000167
0.005 0.066 0.000100
0.005 0.0662 0.000200
0.005 0.0664 0.000217
0.005 0.0666 0.000200
0.005 0.0668 0.000167
0.005 0.067 0.000150
0.005 0.0672 0.000150
0.005 0.0674 0.000100
0.005 0.0676 0.000217
0.005 0.0678 0.000234
0.005 0.068 0.000351
0.005 0.0682 0.000234
0.005 0.0684 0.000317
0.005 0.0686 0.000317
0.005 0.0688 0.000267
0.005 0.069 0.000451
0.005 0.0692 0.000367
0.005 0.0694 0.000134
0.005 0.0696 0.000167
0.005 0.0698 0.000200
0.005 0.07 0.000134
0.005 0.0702 0.000301
0.005 0.0704 0.000184
0.005 0.0706 0.000134
0.005 0.0708 0.000267
0.005 0.071 0.000167
0.005 0.0712 0.000200
0.005 0.0714 0.000701
0.005 0.0716 0.000618
0.005 0.0718 0.000902
0.005 0.072 0.000234
0.005 0.0722 0.000100
0.005 0.0724 0.000217
0.005 0.0726 0.000167
0.005 0.0728 0.000334
0.005 0.073 0.000334
0.005 0.0732 0.000301
0.005 0.0734 0.000117
0.005 0.0736 0.000184
0.005 0.0738 0.000184
0.005 0.074 0.000251
0.005 0.0742 0.000501
0.005 0.0744 0.000184
0.005 0.0746 0.000200
0.005 0.0748 0.000551
0.005 0.075 0.000384
0.005 0.0752 0.000919
0.005 0.0754 0.000267
0.005 0.0756 0.000117
0.005 0.0758 0.000184
0.005 0.076 0.000217
0.005 0.0762 0.000534
0.005 0.0764 0.000451
0.005 0.0766 0.000251
0.005 0.0768 0.000217
0.005 0.077 0.000067
0.005 0.0772 0.000117
0.005 0.0774 0.000117
0.005 0.0776 0.000067
0.005 0.0778 0.000017
0.005 0.078 0.000050
0.005 0.0782 0.000117
0.005 0.0784 0.000134
0.005 0.0786 0.000050
0.005 0.0788 0.000217
0.005 0.079 0.000301
0.005 0.0792 0.001202
0.005 0.0794 0.001069
0.005 0.0796 0.000367
0.005 0.0798 0.000217
0.005 0.08 0.000200
0.005 0.0802 0.000084
0.005 0.0804 0.000367
0.005 0.0806 0.000835
0.005 0.0808 0.001052
0.005 0.081 0.000468
0.005 0.0812 0.001486
0.005 0.0814 0.000301
0.005 0.0816 0.000367
0.005 0.0818 0.000518
0.005 0.082 0.000735
0.005 0.0822 0.000234
0.005 0.0824 0.000367
0.005 0.0826 0.000518
0.005 0.0828 0.000217
0.005 0.083 0.000234
0.005 0.0832 0.000251
0.005 0.0834 0.000184
0.005 0.0836 0.000050
0.005 0.0838 0.000150
0.005 0.084 0.000384
0.005 0.0842 0.000367
0.005 0.0844 0.000301
0.005 0.0846 0.000501
0.005 0.0848 0.000418
0.005 0.085 0.000451
0.005 0.0852 0.000200
0.005 0.0854 0.000518
0.005 0.0856 0.002154
0.005 0.0858 0.000418
0.005 0.086 0.000317
0.005 0.0862 0.000384
0.005 0.0864 0.000367
0.005 0.0866 0.000752
0.005 0.0868 0.000117
0.005 0.087 0.000117
0.005 0.0872 0.000150
0.005 0.0874 0.000167
0.005 0.0876 0.000100
0.005 0.0878 0.000134
0.005 0.088 0.000301
0.005 0.0882 0.000284
0.005 0.0884 0.000317
0.005 0.0886 0.000117
0.005 0.0888 0.000050
0.005 0.089 0.000050
0.005 0.0892 0.000033
0.005 0.0894 0.000067
0.005 0.0896 0.000134
0.005 0.0898 0.000184
0.005 0.09 0.000150
0.005 0.0902 0.000134
0.005 0.0904 0.000100
0.005 0.0906 0.000117
0.005 0.0908 0.000134
0.005 0.091 0.000084
0.005 0.0912 0.000067
0.005 0.0914 0.000818
0.005 0.0916 0.000184
0.005 0.0918 0.000150
0.005 0.092 0.000217
0.005 0.0922 0.000067
0.005 0.0924 0.000050
0.005 0.0926 0.000067
0.005 0.0928 0.000117
0.005 0.093 0.000033
0.005 0.0932 0.000033
0.005 0.0934 0.000050
0.005 0.0936 0.000117
0.005 0.0938 0.000150
0.005 0.094 0.000100
0.005 0.0942 0.000701
0.005 0.0944 0.000167
0.005 0.0946 0.000017
0.005 0.0948 0.000117
0.005 0.095 0.000100
0.005 0.0952 0.000117
0.005 0.0954 0.000117
0.005 0.0956 0.000134
0.005 0.0958 0.000200
0.005 0.096 0.000100
0.005 0.0962 0.000100
0.005 0.0964 0.000184
0.005 0.0966 0.000150
0.005 0.0968 0.000200
0.005 0.097 0.000284
0.005 0.0972 0.000134
0.005 0.0974 0.000017
0.005 0.0976 0.000134
0.005 0.0978 0.000084
0.005 0.098 0.000084
0.005 0.0982 0.000134
0.005 0.0984 0.000067
0.005 0.0986 0.000017
0.005 0.0988 0.000033
0.005 0.099 0.000033
0.005 0.0992 0.000067
0.005 0.0994 0.000100
0.005 0.0996 0.000067
0.005 0.0998 0.000067
0.0052 0 0.000618
0.0052 0.0002 0.000768
0.0052 0.0004 0.001069
0.0052 0.0006 0.001253
0.0052 0.0008 0.001186
0.0052 0.001 0.001152
0.0052 0.0012 0.002321
0.0052 0.0014 0.002104
0.0052 0.0016 0.002338
0.0052 0.0018 0.001687
0.0052 0.002 0.001536
0.0052 0.0022 0.003173
0.0052 0.0024 0.003991
0.0052 0.0026 0.003323
0.0052 0.0028 0.005010
0.0052 0.003 0.005929
0.0052 0.0032 0.006546
0.0052 0.0034 0.008183
0.0052 0.0036 0.010421
0.0052 0.0038 0.013527
0.0052 0.004 0.011974
0.0052 0.0042 0.015013
0.0052 0.0044 0.023781
0.0052 0.0046 0.033834
0.0052 0.0048 0.068687
0.0052 0.005 0.332966
0.0052 0.0052 0.000000
0.0052 0.0054 0.333717
0.0052 0.0056 0.075150
0.0052 0.0058 0.033935
0.0052 0.006 0.024399
0.0052 0.0062 0.016266
0.0052 0.0064 0.009619
0.0052 0.0066 0.008884
0.0052 0.0068 0.007782
0.0052 0.007 0.006096
0.0052 0.0072 0.007331
0.0052 0.0074 0.005795
0.0052 0.0076 0.005444
0.0052 0.0078 0.004893
0.0052 0.008 0.007181
0.0052 0.0082 0.004659
0.0052 0.0084 0.004058
0.0052 0.0086 0.001971
0.0052 0.0088 0.001820
0.0052 0.009 0.000885
0.0052 0.0092 0.000802
0.0052 0.0094 0.000852
0.0052 0.0096 0.001620
0.0052 0.0098 0.001787
0.0052 0.01 0.000969
0.0052 0.0102 0.001169
0.0052 0.0104 0.000735
0.0052 0.0106 0.000685
0.0052 0.0108 0.000935
0.0052 0.011 0.002188
0.0052 0.0112 0.001687
0.0052 0.0114 0.001620
0.0052 0.0116 0.001035
0.0052 0.0118 0.001820
0.0052 0.012 0.001804
0.0052 0.0122 0.001603
0.0052 0.0124 0.001436
0.0052 0.0126 0.003140
0.0052 0.0128 0.001253
0.0052 0.013 0.001119
0.0052 0.0132 0.000668
0.0052 0.0134 0.000952
0.0052 0.0136 0.000367
0.0052 0.0138 0.000852
0.0052 0.014 0.000451
0.0052 0.0142 0.000317
0.0052 0.0144 0.000568
0.0052 0.0146 0.000668
0.0052 0.0148 0.000735
0.0052 0.015 0.001136
0.0052 0.0152 0.001152
0.0052 0.0154 0.000284
0.0052 0.0156 0.000251
0.0052 0.0158 0.000351
0.0052 0.016 0.000952
0.0052 0.0162 0.000835
0.0052 0.0164 0.000451
0.0052 0.0166 0.000384
0.0052 0.0168 0.000317
0.0052 0.017 0.000568
0.0052 0.0172 0.000317
0.0052 0.0174 0.000334
0.0052 0.0176 0.000150
0.0052 0.0178 0.000234
0.0052 0.018 0.000484
0.0052 0.0182 0.000167
0.0052 0.0184 0.000134
0.0052 0.0186 0.000167
0.0052 0.0188 0.000251
0.0052 0.019 0.000234
0.0052 0.0192 0.000334
0.0052 0.0194 0.000317
0.0052 0.0196 0.000267
0.0052 0.0198 0.000651
0.0052 0.02 0.000251
0.0052 0.0202 0.000067
0.0052 0.0204 0.000234
0.0052 0.0206 0.000284
0.0052 0.0208 0.000651
0.0052 0.021 0.000217
0.0052 0.0212 0.000317
0.0052 0.0214 0.000234
0.0052 0.0216 0.000234
0.0052 0.0218 0.000434
0.0052 0.022 0.000768
0.0052 0.0222 0.000334
0.0052 0.0224 0.000718
0.0052 0.0226 0.000351
0.0052 0.0228 0.000184
0.0052 0.023 0.000167
0.0052 0.0232 0.000701
0.0052 0.0234 0.000234
0.0052 0.0236 0.000317
0.0052 0.0238 0.000501
0.0052 0.024 0.000818
0.0052 0.0242 0.000251
0.0052 0.0244 0.000267
0.0052 0.0246 0.000902
0.0052 0.0248 0.000334
0.0052 0.025 0.000701
0.0052 0.0252 0.000451
0.0052 0.0254 0.000585
0.0052 0.0256 0.000434
0.0052 0.0258 0.001202
0.0052 0.026 0.000551
0.0052 0.0262 0.000718
0.0052 0.0264 0.000468
0.0052 0.0266 0.000668
0.0052 0.0268 0.000718
0.0052 0.027 0.000985
0.0052 0.0272 0.000418
0.0052 0.0274 0.000418
0.0052 0.0276 0.000685
0.0052 0.0278 0.000468
0.0052 0.028 0.000468
0.0052 0.0282 0.000267
0.0052 0.0284 0.000267
0.0052 0.0286 0.000134
0.0052 0.0288 0.001052
0.0052 0.029 0.000484
0.0052 0.0292 0.000885
0.0052 0.0294 0.000534
0.0052 0.0296 0.000334
0.0052 0.0298 0.000518
0.0052 0.03 0.000301
0.0052 0.0302 0.000267
0.0052 0.0304 0.000585
0.0052 0.0306 0.000568
0.0052 0.0308 0.000668
0.0052 0.031 0.000451
0.0052 0.0312 0.000768
0.0052 0.0314 0.000317
0.0052 0.0316 0.000367
0.0052 0.0318 0.000267
0.0052 0.032 0.000200
0.0052 0.0322 0.000217
0.0052 0.0324 0.000768
0.0052 0.0326 0.001136
0.0052 0.0328 0.000384
0.0052 0.033 0.000418
0.0052 0.0332 0.000718
0.0052 0.0334 0.001152
0.0052 0.0336 0.000868
0.0052 0.0338 0.000601
0.0052 0.034 0.000484
0.0052 0.0342 0.000150
0.0052 0.0344 0.000167
0.0052 0.0346 0.000217
0.0052 0.0348 0.000200
0.0052 0.035 0.000167
0.0052 0.0352 0.000200
0.0052 0.0354 0.000952
0.0052 0.0356 0.000301
0.0052 0.0358 0.000184
0.0052 0.036 0.000067
0.0052 0.0362 0.000200
0.0052 0.0364 0.000184
0.0052 0.0366 0.000200
0.0052 0.0368 0.000150
0.0052 0.037 0.000167
0.0052 0.0372 0.000167
0.0052 0.0374 0.000167
0.0052 0.0376 0.000251
0.0052 0.0378 0.001035
0.0052 0.038 0.000468
0.0052 0.0382 0.000117
0.0052 0.0384 0.000117
0.0052 0.0386 0.000050
0.0052 0.0388 0.000150
0.0052 0.039 0.000301
0.0052 0.0392 0.000134
0.0052 0.0394 0.000067
0.0052 0.0396 0.000167
0.0052 0.0398 0.000100
0.0052 0.04 0.000184
0.0052 0.0402 0.000651
0.0052 0.0404 0.000200
0.0052 0.0406 0.000134
0.0052 0.0408 0.000117
0.0052 0.041 0.000150
0.0052 0.0412 0.000234
0.0052 0.0414 0.000351
0.0052 0.0416 0.000718
0.0052 0.0418 0.000251
0.0052 0.042 0.000284
0.0052 0.0422 0.000251
0.0052 0.0424 0.000117
0.0052 0.0426 0.000234
0.0052 0.0428 0.000251
0.0052 0.043 0.000050
0.0052 0.0432 0.000100
0.0052 0.0434 0.000267
0.0052 0.0436 0.000468
0.0052 0.0438 0.000134
0.0052 0.044 0.000100
0.0052 0.0442 0.000067
0.0052 0.0444 0.000167
0.0052 0.0446 0.000434
0.0052 0.0448 0.000484
0.0052 0.045 0.000301
0.0052 0.0452 0.000334
0.0052 0.0454 0.000167
0.0052 0.0456 0.000167
0.0052 0.0458 0.000100
0.0052 0.046 0.000217
0.0052 0.0462 0.000651
0.0052 0.0464 0.000468
0.0052 0.0466 0.001069
0.0052 0.0468 0.000217
0.0052 0.047 0.000084
0.0052 0.0472 0.000167
0.0052 0.0474 0.000184
0.0052 0.0476 0.000150
0.0052 0.0478 0.000301
0.0052 0.048 0.000434
0.0052 0.0482 0.000067
0.0052 0.0484 0.000184
0.0052 0.0486 0.000167
0.0052 0.0488 0.000685
0.0052 0.049 0.000802
0.0052 0.0492 0.000301
0.0052 0.0494 0.000902
0.0052 0.0496 0.000234
0.0052 0.0498 0.000367
0.0052 0.05 0.000200
0.0052 0.0502 0.000518
0.0052 0.0504 0.000785
0.0052 0.0506 0.000501
0.0052 0.0508 0.000367
0.0052 0.051 0.000885
0.0052 0.0512 0.000284
0.0052 0.0514 0.000234
0.0052 0.0516 0.000267
0.0052 0.0518 0.000150
0.0052 0.052 0.000167
0.0052 0.0522 0.000100
0.0052 0.0524 0.000017
0.0052 0.0526 0.000050
0.0052 0.0528 0.000050
0.0052 0.053 0.000117
0.0052 0.0532 0.000134
0.0052 0.0534 0.000067
0.0052 0.0536 0.000134
0.0052 0.0538 0.000217
0.0052 0.054 0.000251
0.0052 0.0542 0.000150
0.0052 0.0544 0.000902
0.0052 0.0546 0.000134
0.0052 0.0548 0.000384
0.0052 0.055 0.000434
0.0052 0.0552 0.000618
0.0052 0.0554 0.000134
0.0052 0.0556 0.000317
0.0052 0.0558 0.000200
0.0052 0.056 0.000184
0.0052 0.0562 0.000150
0.0052 0.0564 0.000234
0.0052 0.0566 0.000468
0.0052 0.0568 0.000334
0.0052 0.057 0.000200
0.0052 0.0572 0.000217
0.0052 0.0574 0.000134
0.0052 0.0576 0.000234
0.0052 0.0578 0.000752
0.0052 0.058 0.000217
0.0052 0.0582 0.000217
0.0052 0.0584 0.000117
0.0052 0.0586 0.000084
0.0052 0.0588 0.000167
0.0052 0.059 0.000501
0.0052 0.0592 0.000217
0.0052 0.0594 0.000084
0.0052 0.0596 0.000117
0.0052 0.0598 0.000167
0.0052 0.06 0.000134
0.0052 0.0602 0.000134
0.0052 0.0604 0.000134
0.0052 0.0606 0.000117
0.0052 0.0608 0.000234
0.0052 0.061 0.000150
0.0052 0.0612 0.000217
0.0052 0.0614 0.000351
0.0052 0.0616 0.000434
0.0052 0.0618 0.000534
0.0052 0.062 0.000184
0.0052 0.0622 0.000167
0.0052 0.0624 0.000184
0.0052 0.0626 0.000267
0.0052 0.0628 0.000234
0.0052 0.063 0.000317
0.0052 0.0632 0.000367
0.0052 0.0634 0.000418
0.0052 0.0636 0.000134
0.0052 0.0638 0.000084
0.0052 0.064 0.000184
0.0052 0.0642 0.000200
0.0052 0.0644 0.000150
0.0052 0.0646 0.000100
0.0052 0.0648 0.000184
0.0052 0.065 0.000050
0.0052 0.0652 0.000084
0.0052 0.0654 0.000100
0.0052 0.0656 0.000334
0.0052 0.0658 0.000351
0.0052 0.066 0.000134
0.0052 0.0662 0.000501
0.0052 0.0664 0.000351
0.0052 0.0666 0.000150
0.0052 0.0668 0.000167
0.0052 0.067 0.000501
0.0052 0.0672 0.000234
0.0052 0.0674 0.000251
0.0052 0.0676 0.000100
0.0052 0.0678 0.000601
0.0052 0.068 0.000735
0.0052 0.0682 0.000434
0.0052 0.0684 0.000451
0.0052 0.0686 0.000701
0.0052 0.0688 0.000217
0.0052 0.069 0.000267
0.0052 0.0692 0.000384
0.0052 0.0694 0.000184
0.0052 0.0696 0.000284
0.0052 0.0698 0.000451
0.0052 0.07 0.000134
0.0052 0.0702 0.000267
0.0052 0.0704 0.000518
0.0052 0.0706 0.000334
0.0052 0.0708 0.000418
0.0052 0.071 0.000618
0.0052 0.0712 0.000251
0.0052 0.0714 0.000100
0.0052 0.0716 0.000200
0.0052 0.0718 0.000534
0.0052 0.072 0.000367
0.0052 0.0722 0.000084
0.0052 0.0724 0.000217
0.0052 0.0726 0.000200
0.0052 0.0728 0.000701
0.0052 0.073 0.000367
0.0052 0.0732 0.000434
0.0052 0.0734 0.000150
0.0052 0.0736 0.000150
0.0052 0.0738 0.000284
0.0052 0.074 0.000434
0.0052 0.0742 0.000351
0.0052 0.0744 0.000534
0.0052 0.0746 0.000802
0.0052 0.0748 0.000868
0.0052 0.075 0.000401
0.0052 0.0752 0.000601
0.0052 0.0754 0.000217
0.0052 0.0756 0.000234
0.0052 0.0758 0.000184
0.0052 0.076 0.000184
0.0052 0.0762 0.000100
0.0052 0.0764 0.000100
0.0052 0.0766 0.000401
0.0052 0.0768 0.000685
0.0052 0.077 0.000267
0.0052 0.0772 0.000234
0.0052 0.0774 0.000117
0.0052 0.0776 0.000084
0.0052 0.0778 0.000134
0.0052 0.078 0.000100
0.0052 0.0782 0.000150
0.0052 0.0784 0.000067
0.0052 0.0786 0.000084
0.0052 0.0788 0.000150
0.0052 0.079 0.000217
0.0052 0.0792 0.000384
0.0052 0.0794 0.000284
0.0052 0.0796 0.000150
0.0052 0.0798 0.000267
0.0052 0.08 0.000267
0.0052 0.0802 0.000267
0.0052 0.0804 0.000267
0.0052 0.0806 0.000351
0.0052 0.0808 0.000184
0.0052 0.081 0.000134
0.0052 0.0812 0.000367
0.0052 0.0814 0.000251
0.0052 0.0816 0.000401
0.0052 0.0818 0.000651
0.0052 0.082 0.000200
0.0052 0.0822 0.000317
0.0052 0.0824 0.000885
0.0052 0.0826 0.000184
0.0052 0.0828 0.000150
0.0052 0.083 0.000067
0.0052 0.0832 0.000050
0.0052 0.0834 0.000100
0.0052 0.0836 0.000117
0.0052 0.0838 0.000234
0.0052 0.084 0.000367
0.0052 0.0842 0.000401
0.0052 0.0844 0.000284
0.0052 0.0846 0.001086
0.0052 0.0848 0.000551
0.0052 0.085 0.000234
0.0052 0.0852 0.000200
0.0052 0.0854 0.000134
0.0052 0.0856 0.000351
0.0052 0.0858 0.000317
0.0052 0.086 0.000701
0.0052 0.0862 0.000802
0.0052 0.0864 0.000217
0.0052 0.0866 0.000301
0.0052 0.0868 0.000050
0.0052 0.087 0.000217
0.0052 0.0872 0.000184
0.0052 0.0874 0.000384
0.0052 0.0876 0.000267
0.0052 0.0878 0.000117
0.0052 0.088 0.000234
0.0052 0.0882 0.000768
0.0052 0.0884 0.000301
0.0052 0.0886 0.000200
0.0052 0.0888 0.000084
0.0052 0.089 0.000084
0.0052 0.0892 0.000033
0.0052 0.0894 0.000100
0.0052 0.0896 0.000100
0.0052 0.0898 0.000217
0.0052 0.09 0.000150
0.0052 0.0902 0.000284
0.0052 0.0904 0.000200
0.0052 0.0906 0.000184
0.0052 0.0908 0.000033
0.0052 0.091 0.000217
0.0052 0.0912 0.000301
0.0052 0.0914 0.000468
0.0052 0.0916 0.000150
0.0052 0.0918 0.000100
0.0052 0.092 0.000084
0.0052 0.0922 0.000084
0.0052 0.0924 0.000050
0.0052 0.0926 0.000033
0.0052 0.0928 0.000033
0.0052 0.093 0.000084
0.0052 0.0932 0.000134
0.0052 0.0934 0.000134
0.0052 0.0936 0.000167
0.0052 0.0938 0.000167
0.0052 0.094 0.000150
0.0052 0.0942 0.000200
0.0052 0.0944 0.000084
0.0052 0.0946 0.000200
0.0052 0.0948 0.000685
0.0052 0.095 0.000134
0.0052 0.0952 0.000084
0.0052 0.0954 0.000100
0.0052 0.0956 0.000150
0.0052 0.0958 0.000317
0.0052 0.096 0.000100
0.0052 0.0962 0.000134
0.0052 0.0964 0.000084
0.0052 0.0966 0.000084
0.0052 0.0968 0.000100
0.0052 0.097 0.000117
0.0052 0.0972 0.000184
0.0052 0.0974 0.000100
0.0052 0.0976 0.000050
0.0052 0.0978 0.000067
0.0052 0.098 0.000134
0.0052 0.0982 0.000134
0.0052 0.0984 0.000017
0.0052 0.0986 0.000100
0.0052 0.0988 0.000050
0.0052 0.099 0.000050
0.0052 0.0992 0.000150
0.0052 0.0994 0.000050
0.0052 0.0996 0.000050
0.0052 0.0998 0.000050
0.0054 0 0.000785
0.0054 0.0002 0.000635
0.0054 0.0004 0.000852
0.0054 0.0006 0.001286
0.0054 0.0008 0.000568
0.0054 0.001 0.001102
0.0054 0.0012 0.001503
0.0054 0.0014 0.002655
0.0054 0.0016 0.002054
0.0054 0.0018 0.001587
0.0054 0.002 0.001587
0.0054 0.0022 0.002221
0.0054 0.0024 0.003323
0.0054 0.0026 0.003991
0.0054 0.0028 0.003006
0.0054 0.003 0.004492
0.0054 0.0032 0.006129
0.0054 0.0034 0.007782
0.0054 0.0036 0.006329
0.0054 0.0038 0.009118
0.0054 0.004 0.009402
0.0054 0.0042 0.013694
0.0054 0.0044 0.021075
0.0054 0.0046 0.023063
0.0054 0.0048 0.032248
0.0054 0.005 0.072545
0.0054 0.0052 0.333717
0.0054 0.0054 0.000000
0.0054 0.0056 0.333935
0.0054 0.0058 0.074766
0.0054 0.006 0.033383
0.0054 0.0062 0.026937
0.0054 0.0064 0.018337
0.0054 0.0066 0.011055
0.0054 0.0068 0.009085
0.0054 0.007 0.009736
0.0054 0.0072 0.007164
0.0054 0.0074 0.007465
0.0054 0.0076 0.004626
0.0054 0.0078 0.003874
0.0054 0.008 0.004058
0.0054 0.0082 0.004275
0.0054 0.0084 0.003240
0.0054 0.0086 0.001420
0.0054 0.0088 0.001787
0.0054 0.009 0.000902
0.0054 0.0092 0.001603
0.0054 0.0094 0.001169
0.0054 0.0096 0.001603
0.0054 0.0098 0.001620
0.0054 0.01 0.002288
0.0054 0.0102 0.002305
0.0054 0.0104 0.002004
0.0054 0.0106 0.001253
0.0054 0.0108 0.001453
0.0054 0.011 0.002405
0.0054 0.0112 0.001369
0.0054 0.0114 0.001236
0.0054 0.0116 0.002488
0.0054 0.0118 0.001353
0.0054 0.012 0.001603
0.0054 0.0122 0.001520
0.0054 0.0124 0.001737
0.0054 0.0126 0.001587
0.0054 0.0128 0.001253
0.0054 0.013 0.001186
0.0054 0.0132 0.001002
0.0054 0.0134 0.001937
0.0054 0.0136 0.000551
0.0054 0.0138 0.000484
0.0054 0.014 0.000484
0.0054 0.0142 0.000334
0.0054 0.0144 0.000534
0.0054 0.0146 0.000919
0.0054 0.0148 0.000284
0.0054 0.015 0.000835
0.0054 0.0152 0.001787
0.0054 0.0154 0.000685
0.0054 0.0156 0.000468
0.0054 0.0158 0.000317
0.0054 0.016 0.001019
0.0054 0.0162 0.000468
0.0054 0.0164 0.000534
0.0054 0.0166 0.000635
0.0054 0.0168 0.000434
0.0054 0.017 0.000351
0.0054 0.0172 0.000150
0.0054 0.0174 0.000267
0.0054 0.0176 0.000618
0.0054 0.0178 0.000919
0.0054 0.018 0.001286
0.0054 0.0182 0.000919
0.0054 0.0184 0.000401
0.0054 0.0186 0.000301
0.0054 0.0188 0.000585
0.0054 0.019 0.000551
0.0054 0.0192 0.001219
0.0054 0.0194 0.000251
0.0054 0.0196 0.000217
0.0054 0.0198 0.000267
0.0054 0.02 0.000184
0.0054 0.0202 0.000284
0.0054 0.0204 0.000985
0.0054 0.0206 0.000351
0.0054 0.0208 0.000234
0.0054 0.021 0.000267
0.0054 0.0212 0.000384
0.0054 0.0214 0.000284
0.0054 0.0216 0.000434
0.0054 0.0218 0.000384
0.0054 0.022 0.000301
0.0054 0.0222 0.000401
0.0054 0.0224 0.000501
0.0054 0.0226 0.000835
0.0054 0.0228 0.000401
0.0054 0.023 0.000184
0.0054 0.0232 0.000301
0.0054 0.0234 0.000618
0.0054 0.0236 0.000601
0.0054 0.0238 0.001035
0.0054 0.024 0.000685
0.0054 0.0242 0.000367
0.0054 0.0244 0.000284
0.0054 0.0246 0.000501
0.0054 0.0248 0.000317
0.0054 0.025 0.000418
0.0054 0.0252 0.000501
0.0054 0.0254 0.000384
0.0054 0.0256 0.000317
0.0054 0.0258 0.000868
0.0054 0.026 0.000902
0.0054 0.0262 0.000735
0.0054 0.0264 0.000317
0.0054 0.0266 0.000468
0.0054 0.0268 0.000618
0.0054 0.027 0.001052
0.0054 0.0272 0.000518
0.0054 0.0274 0.000902
0.0054 0.0276 0.000802
0.0054 0.0278 0.001286
0.0054 0.028 0.000334
0.0054 0.0282 0.000234
0.0054 0.0284 0.000167
0.0054 0.0286 0.000401
0.0054 0.0288 0.001637
0.0054 0.029 0.000935
0.0054 0.0292 0.000635
0.0054 0.0294 0.000534
0.0054 0.0296 0.000468
0.0054 0.0298 0.000434
0.0054 0.03 0.000451
0.0054 0.0302 0.000301
0.0054 0.0304 0.000401
0.0054 0.0306 0.000835
0.0054 0.0308 0.000501
0.0054 0.031 0.000534
0.0054 0.0312 0.000200
0.0054 0.0314 0.000384
0.0054 0.0316 0.000184
0.0054 0.0318 0.000501
0.0054 0.032 0.000301
0.0054 0.0322 0.000534
0.0054 0.0324 0.000635
0.0054 0.0326 0.000735
0.0054 0.0328 0.000401
0.0054 0.033 0.000367
0.0054 0.0332 0.000718
0.0054 0.0334 0.000835
0.0054 0.0336 0.000534
0.0054 0.0338 0.000551
0.0054 0.034 0.000134
0.0054 0.0342 0.000200
0.0054 0.0344 0.000167
0.0054 0.0346 0.000301
0.0054 0.0348 0.000284
0.0054 0.035 0.000301
0.0054 0.0352 0.000351
0.0054 0.0354 0.000317
0.0054 0.0356 0.000451
0.0054 0.0358 0.000167
0.0054 0.036 0.000150
0.0054 0.0362 0.000267
0.0054 0.0364 0.000067
0.0054 0.0366 0.000551
0.0054 0.0368 0.000401
0.0054 0.037 0.000117
0.0054 0.0372 0.000134
0.0054 0.0374 0.000200
0.0054 0.0376 0.000284
0.0054 0.0378 0.000351
0.0054 0.038 0.000167
0.0054 0.0382 0.000217
0.0054 0.0384 0.000200
0.0054 0.0386 0.000067
0.0054 0.0388 0.000150
0.0054 0.039 0.000084
0.0054 0.0392 0.000117
0.0054 0.0394 0.000150
0.0054 0.0396 0.000301
0.0054 0.0398 0.000134
0.0054 0.04 0.000134
0.0054 0.0402 0.000317
0.0054 0.0404 0.000217
0.0054 0.0406 0.000167
0.0054 0.0408 0.000100
0.0054 0.041 0.000184
0.0054 0.0412 0.000100
0.0054 0.0414 0.000701
0.0054 0.0416 0.000752
0.0054 0.0418 0.000401
0.0054 0.042 0.000351
0.0054 0.0422 0.000184
0.0054 0.0424 0.000084
0.0054 0.0426 0.000234
0.0054 0.0428 0.000651
0.0054 0.043 0.000384
0.0054 0.0432 0.000418
0.0054 0.0434 0.001002
0.0054 0.0436 0.000251
0.0054 0.0438 0.000150
0.0054 0.044 0.000067
0.0054 0.0442 0.000134
0.0054 0.0444 0.000084
0.0054 0.0446 0.000117
0.0054 0.0448 0.000301
0.0054 0.045 0.000434
0.0054 0.0452 0.000234
0.0054 0.0454 0.000150
0.0054 0.0456 0.000134
0.0054 0.0458 0.000117
0.0054 0.046 0.000184
0.0054 0.0462 0.000301
0.0054 0.0464 0.000234
0.0054 0.0466 0.000668
0.0054 0.0468 0.000117
0.0054 0.047 0.000184
0.0054 0.0472 0.000234
0.0054 0.0474 0.000585
0.0054 0.0476 0.000251
0.0054 0.0478 0.000267
0.0054 0.048 0.000234
0.0054 0.0482 0.000100
0.0054 0.0484 0.000067
0.0054 0.0486 0.000150
0.0054 0.0488 0.000451
0.0054 0.049 0.000668
0.0054 0.0492 0.000200
0.0054 0.0494 0.000234
0.0054 0.0496 0.000501
0.0054 0.0498 0.001019
0.0054 0.05 0.000317
0.0054 0.0502 0.000384
0.0054 0.0504 0.000334
0.0054 0.0506 0.000134
0.0054 0.0508 0.000184
0.0054 0.051 0.000802
0.0054 0.0512 0.000217
0.0054 0.0514 0.000284
0.0054 0.0516 0.000351
0.0054 0.0518 0.000351
0.0054 0.052 0.000200
0.0054 0.0522 0.000067
0.0054 0.0524 0.000100
0.0054 0.0526 0.000084
0.0054 0.0528 0.000100
0.0054 0.053 0.000134
0.0054 0.0532 0.000117
0.0054 0.0534 0.000067
0.0054 0.0536 0.000100
0.0054 0.0538 0.000017
0.0054 0.054 0.000200
0.0054 0.0542 0.000117
0.0054 0.0544 0.000100
0.0054 0.0546 0.000033
0.0054 0.0548 0.000635
0.0054 0.055 0.000384
0.0054 0.0552 0.000518
0.0054 0.0554 0.000317
0.0054 0.0556 0.000568
0.0054 0.0558 0.000200
0.0054 0.056 0.000234
0.0054 0.0562 0.000167
0.0054 0.0564 0.000234
0.0054 0.0566 0.000635
0.0054 0.0568 0.000267
0.0054 0.057 0.000334
0.0054 0.0572 0.000685
0.0054 0.0574 0.000150
0.0054 0.0576 0.000117
0.0054 0.0578 0.000134
0.0054 0.058 0.000150
0.0054 0.0582 0.000117
0.0054 0.0584 0.000200
0.0054 0.0586 0.000067
0.0054 0.0588 0.000167
0.0054 0.059 0.000200
0.0054 0.0592 0.000117
0.0054 0.0594 0.000084
0.0054 0.0596 0.000084
0.0054 0.0598 0.000200
0.0054 0.06 0.000134
0.0054 0.0602 0.000117
0.0054 0.0604 0.000084
0.0054 0.0606 0.000217
0.0054 0.0608 0.000534
0.0054 0.061 0.000150
0.0054 0.0612 0.000134
0.0054 0.0614 0.000167
0.0054 0.0616 0.000167
0.0054 0.0618 0.000167
0.0054 0.062 0.000568
0.0054 0.0622 0.000301
0.0054 0.0624 0.000150
0.0054 0.0626 0.000100
0.0054 0.0628 0.000618
0.0054 0.063 0.000301
0.0054 0.0632 0.000134
0.0054 0.0634 0.000167
0.0054 0.0636 0.000451
0.0054 0.0638 0.000117
0.0054 0.064 0.000351
0.0054 0.0642 0.000134
0.0054 0.0644 0.000134
0.0054 0.0646 0.000217
0.0054 0.0648 0.000150
0.0054 0.065 0.000100
0.0054 0.0652 0.000050
0.0054 0.0654 0.000150
0.0054 0.0656 0.000484
0.0054 0.0658 0.000618
0.0054 0.066 0.000184
0.0054 0.0662 0.000401
0.0054 0.0664 0.000668
0.0054 0.0666 0.000100
0.0054 0.0668 0.000134
0.0054 0.067 0.000484
0.0054 0.0672 0.000301
0.0054 0.0674 0.000434
0.0054 0.0676 0.000217
0.0054 0.0678 0.000501
0.0054 0.068 0.000167
0.0054 0.0682 0.000284
0.0054 0.0684 0.000334
0.0054 0.0686 0.000234
0.0054 0.0688 0.000167
0.0054 0.069 0.000267
0.0054 0.0692 0.000217
0.0054 0.0694 0.000251
0.0054 0.0696 0.000234
0.0054 0.0698 0.000351
0.0054 0.07 0.000167
0.0054 0.0702 0.000334
0.0054 0.0704 0.000618
0.0054 0.0706 0.000601
0.0054 0.0708 0.000384
0.0054 0.071 0.000317
0.0054 0.0712 0.000100
0.0054 0.0714 0.000167
0.0054 0.0716 0.000150
0.0054 0.0718 0.000167
0.0054 0.072 0.000217
0.0054 0.0722 0.000184
0.0054 0.0724 0.000885
0.0054 0.0726 0.000451
0.0054 0.0728 0.000134
0.0054 0.073 0.000167
0.0054 0.0732 0.000251
0.0054 0.0734 0.000468
0.0054 0.0736 0.000802
0.0054 0.0738 0.000301
0.0054 0.074 0.000184
0.0054 0.0742 0.000234
0.0054 0.0744 0.000534
0.0054 0.0746 0.000501
0.0054 0.0748 0.000601
0.0054 0.075 0.000534
0.0054 0.0752 0.000418
0.0054 0.0754 0.000351
0.0054 0.0756 0.000501
0.0054 0.0758 0.000568
0.0054 0.076 0.000267
0.0054 0.0762 0.000100
0.0054 0.0764 0.000084
0.0054 0.0766 0.000134
0.0054 0.0768 0.000200
0.0054 0.077 0.000334
0.0054 0.0772 0.000150
0.0054 0.0774 0.000117
0.0054 0.0776 0.000167
0.0054 0.0778 0.000785
0.0054 0.078 0.000251
0.0054 0.0782 0.000401
0.0054 0.0784 0.000100
0.0054 0.0786 0.000067
0.0054 0.0788 0.000084
0.0054 0.079 0.000367
0.0054 0.0792 0.000501
0.0054 0.0794 0.000434
0.0054 0.0796 0.000284
0.0054 0.0798 0.000501
0.0054 0.08 0.000501
0.0054 0.0802 0.000568
0.0054 0.0804 0.000468
0.0054 0.0806 0.000585
0.0054 0.0808 0.000234
0.0054 0.081 0.000150
0.0054 0.0812 0.000267
0.0054 0.0814 0.000267
0.0054 0.0816 0.000217
0.0054 0.0818 0.000551
0.0054 0.082 0.000184
0.0054 0.0822 0.000451
0.0054 0.0824 0.000301
0.0054 0.0826 0.000200
0.0054 0.0828 0.000184
0.0054 0.083 0.000167
0.0054 0.0832 0.000351
0.0054 0.0834 0.000150
0.0054 0.0836 0.000150
0.0054 0.0838 0.000267
0.0054 0.084 0.001002
0.0054 0.0842 0.000317
0.0054 0.0844 0.000284
0.0054 0.0846 0.000718
0.0054 0.0848 0.000167
0.0054 0.085 0.000200
0.0054 0.0852 0.000184
0.0054 0.0854 0.000117
0.0054 0.0856 0.000150
0.0054 0.0858 0.000301
0.0054 0.086 0.000117
0.0054 0.0862 0.000217
0.0054 0.0864 0.000284
0.0054 0.0866 0.000635
0.0054 0.0868 0.000234
0.0054 0.087 0.000100
0.0054 0.0872 0.000067
0.0054 0.0874 0.000067
0.0054 0.0876 0.000167
0.0054 0.0878 0.000100
0.0054 0.088 0.000117
0.0054 0.0882 0.000651
0.0054 0.0884 0.000251
0.0054 0.0886 0.000868
0.0054 0.0888 0.000184
0.0054 0.089 0.000134
0.0054 0.0892 0.000084
0.0054 0.0894 0.000067
0.0054 0.0896 0.000084
0.0054 0.0898 0.000100
0.0054 0.09 0.000234
0.0054 0.0902 0.000718
0.0054 0.0904 0.000267
0.0054 0.0906 0.000501
0.0054 0.0908 0.000117
0.0054 0.091 0.000150
0.0054 0.0912 0.000384
0.0054 0.0914 0.000852
0.0054 0.0916 0.000534
0.0054 0.0918 0.000084
0.0054 0.092 0.000134
0.0054 0.0922 0.000100
0.0054 0.0924 0.000067
0.0054 0.0926 0.000084
0.0054 0.0928 0.000084
0.0054 0.093 0.000067
0.0054 0.0932 0.000084
0.0054 0.0934 0.000117
0.0054 0.0936 0.000484
0.0054 0.0938 0.000117
0.0054 0.094 0.000150
0.0054 0.0942 0.000251
0.0054 0.0944 0.000117
0.0054 0.0946 0.000200
0.0054 0.0948 0.000768
0.0054 0.095 0.000150
0.0054 0.0952 0.000084
0.0054 0.0954 0.000033
0.0054 0.0956 0.000100
0.0054 0.0958 0.000100
0.0054 0.096 0.000067
0.0054 0.0962 0.000134
0.0054 0.0964 0.000134
0.0054 0.0966 0.000150
0.0054 0.0968 0.000251
0.0054 0.097 0.000351
0.0054 0.0972 0.000401
0.0054 0.0974 0.000150
0.0054 0.0976 0.000067
0.0054 0.0978 0.000033
0.0054 0.098 0.000067
0.0054 0.0982 0.000084
0.0054 0.0984 0.000017
0.0054 0.0986 0.000084
0.0054 0.0988 0.000050
0.0054 0.099 0.000033
0.0054 0.0992 0.000284
0.0054 0.0994 0.000067
0.0054 0.0996 0.000050
0.0054 0.0998 0.000050
0.0056 0 0.000635
0.0056 0.0002 0.002088
0.0056 0.0004 0.000701
0.0056 0.0006 0.001236
0.0056 0.0008 0.001169
0.0056 0.001 0.000902
0.0056 0.0012 0.001102
0.0056 0.0014 0.001570
0.0056 0.0016 0.002538
0.0056 0.0018 0.002321
0.0056 0.002 0.000969
0.0056 0.0022 0.001336
0.0056 0.0024 0.002054
0.0056 0.0026 0.002906
0.0056 0.0028 0.002538
0.0056 0.003 0.005060
0.0056 0.0032 0.003874
0.0056 0.0034 0.006029
0.0056 0.0036 0.004609
0.0056 0.0038 0.008968
0.0056 0.004 0.010070
0.0056 0.0042 0.011306
0.0056 0.0044 0.013093
0.0056 0.0046 0.015364
0.0056 0.0048 0.019790
0.0056 0.005 0.035855
0.0056 0.0052 0.075150
0.0056 0.0054 0.333935
0.0056 0.0056 0.000000
0.0056 0.0058 0.333200
0.0056 0.006 0.078173
0.0056 0.0062 0.038978
0.0056 0.0064 0.023614
0.0056 0.0066 0.011456
0.0056 0.0068 0.010705
0.0056 0.007 0.007799
0.0056 0.0072 0.007749
0.0056 0.0074 0.007599
0.0056 0.0076 0.006880
0.0056 0.0078 0.006880
0.0056 0.008 0.004426
0.0056 0.0082 0.003474
0.0056 0.0084 0.002405
0.0056 0.0086 0.002722
0.0056 0.0088 0.001319
0.0056 0.009 0.001052
0.0056 0.0092 0.001854
0.0056 0.0094 0.001587
0.0056 0.0096 0.001386
0.0056 0.0098 0.001202
0.0056 0.01 0.001937
0.0056 0.0102 0.002188
0.0056 0.0104 0.000919
0.0056 0.0106 0.001603
0.0056 0.0108 0.001319
0.0056 0.011 0.000852
0.0056 0.0112 0.001052
0.0056 0.0114 0.000969
0.0056 0.0116 0.003056
0.0056 0.0118 0.001286
0.0056 0.012 0.001420
0.0056 0.0122 0.001553
0.0056 0.0124 0.001470
0.0056 0.0126 0.001319
0.0056 0.0128 0.001921
0.0056 0.013 0.001002
0.0056 0.0132 0.000752
0.0056 0.0134 0.000969
0.0056 0.0136 0.000468
0.0056 0.0138 0.000585
0.0056 0.014 0.000752
0.0056 0.0142 0.001236
0.0056 0.0144 0.000418
0.0056 0.0146 0.000952
0.0056 0.0148 0.000317
0.0056 0.015 0.000501
0.0056 0.0152 0.000752
0.0056 0.0154 0.000468
0.0056 0.0156 0.000334
0.0056 0.0158 0.000518
0.0056 0.016 0.000334
0.0056 0.0162 0.000434
0.0056 0.0164 0.000735
0.0056 0.0166 0.002188
0.0056 0.0168 0.000301
0.0056 0.017 0.000334
0.0056 0.0172 0.000301
0.0056 0.0174 0.000167
0.0056 0.0176 0.000618
0.0056 0.0178 0.000969
0.0056 0.018 0.000601
0.0056 0.0182 0.000618
0.0056 0.0184 0.000351
0.0056 0.0186 0.000568
0.0056 0.0188 0.000919
0.0056 0.019 0.001202
0.0056 0.0192 0.001336
0.0056 0.0194 0.000384
0.0056 0.0196 0.000200
0.0056 0.0198 0.000384
0.0056 0.02 0.000284
0.0056 0.0202 0.000251
0.0056 0.0204 0.000317
0.0056 0.0206 0.000284
0.0056 0.0208 0.000334
0.0056 0.021 0.000134
0.0056 0.0212 0.000468
0.0056 0.0214 0.001687
0.0056 0.0216 0.000518
0.0056 0.0218 0.000551
0.0056 0.022 0.000384
0.0056 0.0222 0.000501
0.0056 0.0224 0.000451
0.0056 0.0226 0.000334
0.0056 0.0228 0.000217
0.0056 0.023 0.000301
0.0056 0.0232 0.000969
0.0056 0.0234 0.001470
0.0056 0.0236 0.000568
0.0056 0.0238 0.000384
0.0056 0.024 0.000384
0.0056 0.0242 0.000251
0.0056 0.0244 0.000534
0.0056 0.0246 0.001086
0.0056 0.0248 0.000434
0.0056 0.025 0.000902
0.0056 0.0252 0.000501
0.0056 0.0254 0.000351
0.0056 0.0256 0.000117
0.0056 0.0258 0.000234
0.0056 0.026 0.000451
0.0056 0.0262 0.000367
0.0056 0.0264 0.000317
0.0056 0.0266 0.000518
0.0056 0.0268 0.000317
0.0056 0.027 0.000468
0.0056 0.0272 0.001253
0.0056 0.0274 0.001486
0.0056 0.0276 0.001453
0.0056 0.0278 0.000451
0.0056 0.028 0.000384
0.0056 0.0282 0.000685
0.0056 0.0284 0.000401
0.0056 0.0286 0.000484
0.0056 0.0288 0.000802
0.0056 0.029 0.000401
0.0056 0.0292 0.000718
0.0056 0.0294 0.000668
0.0056 0.0296 0.000334
0.0056 0.0298 0.000334
0.0056 0.03 0.000234
0.0056 0.0302 0.000234
0.0056 0.0304 0.000251
0.0056 0.0306 0.000635
0.0056 0.0308 0.000768
0.0056 0.031 0.000067
0.0056 0.0312 0.000217
0.0056 0.0314 0.000284
0.0056 0.0316 0.000334
0.0056 0.0318 0.000468
0.0056 0.032 0.000484
0.0056 0.0322 0.000267
0.0056 0.0324 0.000434
0.0056 0.0326 0.000267
0.0056 0.0328 0.000401
0.0056 0.033 0.000484
0.0056 0.0332 0.000868
0.0056 0.0334 0.000618
0.0056 0.0336 0.000284
0.0056 0.0338 0.000301
0.0056 0.034 0.000167
0.0056 0.0342 0.000100
0.0056 0.0344 0.000167
0.0056 0.0346 0.000150
0.0056 0.0348 0.000134
0.0056 0.035 0.000818
0.0056 0.0352 0.000551
0.0056 0.0354 0.000401
0.0056 0.0356 0.000200
0.0056 0.0358 0.000134
0.0056 0.036 0.000117
0.0056 0.0362 0.000033
0.0056 0.0364 0.000117
0.0056 0.0366 0.000033
0.0056 0.0368 0.000167
0.0056 0.037 0.000100
0.0056 0.0372 0.000084
0.0056 0.0374 0.000084
0.0056 0.0376 0.000150
0.0056 0.0378 0.000284
0.0056 0.038 0.000418
0.0056 0.0382 0.000718
0.0056 0.0384 0.000117
0.0056 0.0386 0.000167
0.0056 0.0388 0.000117
0.0056 0.039 0.000134
0.0056 0.0392 0.000084
0.0056 0.0394 0.000134
0.0056 0.0396 0.000768
0.0056 0.0398 0.000317
0.0056 0.04 0.000200
0.0056 0.0402 0.000317
0.0056 0.0404 0.000200
0.0056 0.0406 0.000084
0.0056 0.0408 0.000100
0.0056 0.041 0.000184
0.0056 0.0412 0.000167
0.0056 0.0414 0.000217
0.0056 0.0416 0.000768
0.0056 0.0418 0.000418
0.0056 0.042 0.000184
0.0056 0.0422 0.000451
0.0056 0.0424 0.000100
0.0056 0.0426 0.000117
0.0056 0.0428 0.000434
0.0056 0.043 0.001002
0.0056 0.0432 0.000150
0.0056 0.0434 0.000434
0.0056 0.0436 0.000935
0.0056 0.0438 0.000752
0.0056 0.044 0.000501
0.0056 0.0442 0.000184
0.0056 0.0444 0.000167
0.0056 0.0446 0.000067
0.0056 0.0448 0.000351
0.0056 0.045 0.000301
0.0056 0.0452 0.000518
0.0056 0.0454 0.000267
0.0056 0.0456 0.000267
0.0056 0.0458 0.000200
0.0056 0.046 0.000301
0.0056 0.0462 0.000217
0.0056 0.0464 0.000117
0.0056 0.0466 0.000167
0.0056 0.0468 0.000134
0.0056 0.047 0.000251
0.0056 0.0472 0.000418
0.0056 0.0474 0.000351
0.0056 0.0476 0.000134
0.0056 0.0478 0.000134
0.0056 0.048 0.000134
0.0056 0.0482 0.000100
0.0056 0.0484 0.000084
0.0056 0.0486 0.000100
0.0056 0.0488 0.000200
0.0056 0.049 0.000351
0.0056 0.0492 0.000334
0.0056 0.0494 0.000351
0.0056 0.0496 0.000451
0.0056 0.0498 0.000434
0.0056 0.05 0.000251
0.0056 0.0502 0.000217
0.0056 0.0504 0.000184
0.0056 0.0506 0.000284
0.0056 0.0508 0.000317
0.0056 0.051 0.000251
0.0056 0.0512 0.000117
0.0056 0.0514 0.000334
0.0056 0.0516 0.000985
0.0056 0.0518 0.000251
0.0056 0.052 0.000150
0.0056 0.0522 0.000100
0.0056 0.0524 0.000084
0.0056 0.0526 0.000200
0.0056 0.0528 0.000117
0.0056 0.053 0.000251
0.0056 0.0532 0.000434
0.0056 0.0534 0.000150
0.0056 0.0536 0.000084
0.0056 0.0538 0.000100
0.0056 0.054 0.000100
0.0056 0.0542 0.000050
0.0056 0.0544 0.000217
0.0056 0.0546 0.000150
0.0056 0.0548 0.000234
0.0056 0.055 0.000418
0.0056 0.0552 0.000418
0.0056 0.0554 0.000217
0.0056 0.0556 0.000184
0.0056 0.0558 0.000167
0.0056 0.056 0.000200
0.0056 0.0562 0.000217
0.0056 0.0564 0.000084
0.0056 0.0566 0.000234
0.0056 0.0568 0.000284
0.0056 0.057 0.000217
0.0056 0.0572 0.000735
0.0056 0.0574 0.000217
0.0056 0.0576 0.000184
0.0056 0.0578 0.000117
0.0056 0.058 0.000184
0.0056 0.0582 0.000200
0.0056 0.0584 0.001486
0.0056 0.0586 0.000401
0.0056 0.0588 0.000084
0.0056 0.059 0.000117
0.0056 0.0592 0.000150
0.0056 0.0594 0.000000
0.0056 0.0596 0.000050
0.0056 0.0598 0.000084
0.0056 0.06 0.000167
0.0056 0.0602 0.000150
0.0056 0.0604 0.000284
0.0056 0.0606 0.000919
0.0056 0.0608 0.000418
0.0056 0.061 0.000885
0.0056 0.0612 0.000150
0.0056 0.0614 0.000167
0.0056 0.0616 0.000251
0.0056 0.0618 0.000117
0.0056 0.062 0.000234
0.0056 0.0622 0.000451
0.0056 0.0624 0.000100
0.0056 0.0626 0.000651
0.0056 0.0628 0.000334
0.0056 0.063 0.000367
0.0056 0.0632 0.000150
0.0056 0.0634 0.000167
0.0056 0.0636 0.000134
0.0056 0.0638 0.000084
0.0056 0.064 0.000134
0.0056 0.0642 0.000084
0.0056 0.0644 0.000134
0.0056 0.0646 0.001019
0.0056 0.0648 0.000785
0.0056 0.065 0.000200
0.0056 0.0652 0.000084
0.0056 0.0654 0.000033
0.0056 0.0656 0.000084
0.0056 0.0658 0.000067
0.0056 0.066 0.000184
0.0056 0.0662 0.000267
0.0056 0.0664 0.000167
0.0056 0.0666 0.000234
0.0056 0.0668 0.000134
0.0056 0.067 0.000117
0.0056 0.0672 0.000167
0.0056 0.0674 0.000167
0.0056 0.0676 0.000200
0.0056 0.0678 0.000200
0.0056 0.068 0.000167
0.0056 0.0682 0.000768
0.0056 0.0684 0.001052
0.0056 0.0686 0.000317
0.0056 0.0688 0.000284
0.0056 0.069 0.000768
0.0056 0.0692 0.000301
0.0056 0.0694 0.000200
0.0056 0.0696 0.000184
0.0056 0.0698 0.000267
0.0056 0.07 0.000317
0.0056 0.0702 0.000217
0.0056 0.0704 0.000217
0.0056 0.0706 0.000084
0.0056 0.0708 0.000484
0.0056 0.071 0.000351
0.0056 0.0712 0.000234
0.0056 0.0714 0.000251
0.0056 0.0716 0.000117
0.0056 0.0718 0.000050
0.0056 0.072 0.000184
0.0056 0.0722 0.000234
0.0056 0.0724 0.000334
0.0056 0.0726 0.000785
0.0056 0.0728 0.000117
0.0056 0.073 0.000100
0.0056 0.0732 0.000217
0.0056 0.0734 0.000217
0.0056 0.0736 0.000234
0.0056 0.0738 0.000418
0.0056 0.074 0.000167
0.0056 0.0742 0.000184
0.0056 0.0744 0.000418
0.0056 0.0746 0.000301
0.0056 0.0748 0.001069
0.0056 0.075 0.001420
0.0056 0.0752 0.001102
0.0056 0.0754 0.000969
0.0056 0.0756 0.000284
0.0056 0.0758 0.000317
0.0056 0.076 0.000434
0.0056 0.0762 0.000334
0.0056 0.0764 0.000251
0.0056 0.0766 0.000367
0.0056 0.0768 0.000301
0.0056 0.077 0.001336
0.0056 0.0772 0.000284
0.0056 0.0774 0.000351
0.0056 0.0776 0.000200
0.0056 0.0778 0.000267
0.0056 0.078 0.000167
0.0056 0.0782 0.000184
0.0056 0.0784 0.000167
0.0056 0.0786 0.000284
0.0056 0.0788 0.000334
0.0056 0.079 0.000418
0.0056 0.0792 0.000518
0.0056 0.0794 0.000167
0.0056 0.0796 0.000150
0.0056 0.0798 0.000251
0.0056 0.08 0.000401
0.0056 0.0802 0.000267
0.0056 0.0804 0.000317
0.0056 0.0806 0.000134
0.0056 0.0808 0.000317
0.0056 0.081 0.000167
0.0056 0.0812 0.000251
0.0056 0.0814 0.000685
0.0056 0.0816 0.000334
0.0056 0.0818 0.000267
0.0056 0.082 0.000184
0.0056 0.0822 0.000284
0.0056 0.0824 0.000251
0.0056 0.0826 0.000150
0.0056 0.0828 0.000367
0.0056 0.083 0.000234
0.0056 0.0832 0.000167
0.0056 0.0834 0.000217
0.0056 0.0836 0.000167
0.0056 0.0838 0.000200
0.0056 0.084 0.000267
0.0056 0.0842 0.000351
0.0056 0.0844 0.000518
0.0056 0.0846 0.000401
0.0056 0.0848 0.000334
0.0056 0.085 0.000267
0.0056 0.0852 0.000167
0.0056 0.0854 0.000184
0.0056 0.0856 0.000167
0.0056 0.0858 0.000117
0.0056 0.086 0.000234
0.0056 0.0862 0.000150
0.0056 0.0864 0.000084
0.0056 0.0866 0.000200
0.0056 0.0868 0.000200
0.0056 0.087 0.000084
0.0056 0.0872 0.000017
0.0056 0.0874 0.000033
0.0056 0.0876 0.000100
0.0056 0.0878 0.000050
0.0056 0.088 0.000150
0.0056 0.0882 0.000117
0.0056 0.0884 0.000117
0.0056 0.0886 0.000251
0.0056 0.0888 0.000084
0.0056 0.089 0.000084
0.0056 0.0892 0.000084
0.0056 0.0894 0.000100
0.0056 0.0896 0.000050
0.0056 0.0898 0.000100
0.0056 0.09 0.000117
0.0056 0.0902 0.000167
0.0056 0.0904 0.000117
0.0056 0.0906 0.000251
0.0056 0.0908 0.000267
0.0056 0.091 0.000635
0.0056 0.0912 0.000301
0.0056 0.0914 0.000317
0.0056 0.0916 0.000134
0.0056 0.0918 0.000134
0.0056 0.092 0.000134
0.0056 0.0922 0.000100
0.0056 0.0924 0.000134
0.0056 0.0926 0.000033
0.0056 0.0928 0.000067
0.0056 0.093 0.000167
0.0056 0.0932 0.000067
0.0056 0.0934 0.000117
0.0056 0.0936 0.000217
0.0056 0.0938 0.000284
0.0056 0.094 0.000334
0.0056 0.0942 0.000768
0.0056 0.0944 0.000134
0.0056 0.0946 0.000084
0.0056 0.0948 0.000117
0.0056 0.095 0.000117
0.0056 0.0952 0.000100
0.0056 0.0954 0.000017
0.0056 0.0956 0.000100
0.0056 0.0958 0.000184
0.0056 0.096 0.000050
0.0056 0.0962 0.000167
0.0056 0.0964 0.000050
0.0056 0.0966 0.000167
0.0056 0.0968 0.000251
0.0056 0.097 0.000518
0.0056 0.0972 0.000251
0.0056 0.0974 0.000167
0.0056 0.0976 0.000150
0.0056 0.0978 0.000067
0.0056 0.098 0.000017
0.0056 0.0982 0.000134
0.0056 0.0984 0.000117
0.0056 0.0986 0.000134
0.0056 0.0988 0.000134
0.0056 0.099 0.000050
0.0056 0.0992 0.000100
0.0056 0.0994 0.000050
0.0056 0.0996 0.000100
0.0056 0.0998 0.000084
0.0058 0 0.000818
0.0058 0.0002 0.000952
0.0058 0.0004 0.000367
0.0058 0.0006 0.000384
0.0058 0.0008 0.000935
0.0058 0.001 0.001069
0.0058 0.0012 0.001169
0.0058 0.0014 0.001854
0.0058 0.0016 0.002856
0.0058 0.0018 0.002538
0.0058 0.002 0.001754
0.0058 0.0022 0.003540
0.0058 0.0024 0.003507
0.0058 0.0026 0.003056
0.0058 0.0028 0.001870
0.0058 0.003 0.003073
0.0058 0.0032 0.002989
0.0058 0.0034 0.003691
0.0058 0.0036 0.004643
0.0058 0.0038 0.007532
0.0058 0.004 0.006580
0.0058 0.0042 0.008851
0.0058 0.0044 0.009820
0.0058 0.0046 0.012108
0.0058 0.0048 0.018788
0.0058 0.005 0.018687
0.0058 0.0052 0.033935
0.0058 0.0054 0.074766
0.0058 0.0056 0.333200
0.0058 0.0058 0.000000
0.0058 0.006 0.337809
0.0058 0.0062 0.082949
0.0058 0.0064 0.032064
0.0058 0.0066 0.018988
0.0058 0.0068 0.017435
0.0058 0.007 0.009937
0.0058 0.0072 0.007615
0.0058 0.0074 0.010070
0.0058 0.0076 0.008016
0.0058 0.0078 0.006062
0.0058 0.008 0.005511
0.0058 0.0082 0.004876
0.0058 0.0084 0.003808
0.0058 0.0086 0.004459
0.0058 0.0088 0.003307
0.0058 0.009 0.002739
0.0058 0.0092 0.002288
0.0058 0.0094 0.001904
0.0058 0.0096 0.001870
0.0058 0.0098 0.001319
0.0058 0.01 0.001436
0.0058 0.0102 0.002572
0.0058 0.0104 0.002371
0.0058 0.0106 0.002037
0.0058 0.0108 0.002522
0.0058 0.011 0.001670
0.0058 0.0112 0.000969
0.0058 0.0114 0.001286
0.0058 0.0116 0.003206
0.0058 0.0118 0.002054
0.0058 0.012 0.000785
0.0058 0.0122 0.001019
0.0058 0.0124 0.001754
0.0058 0.0126 0.000985
0.0058 0.0128 0.001269
0.0058 0.013 0.000701
0.0058 0.0132 0.000468
0.0058 0.0134 0.000785
0.0058 0.0136 0.001152
0.0058 0.0138 0.001687
0.0058 0.014 0.001620
0.0058 0.0142 0.000835
0.0058 0.0144 0.000752
0.0058 0.0146 0.000551
0.0058 0.0148 0.000334
0.0058 0.015 0.001086
0.0058 0.0152 0.000334
0.0058 0.0154 0.000868
0.0058 0.0156 0.000200
0.0058 0.0158 0.000301
0.0058 0.016 0.000351
0.0058 0.0162 0.001353
0.0058 0.0164 0.000451
0.0058 0.0166 0.000468
0.0058 0.0168 0.000484
0.0058 0.017 0.000334
0.0058 0.0172 0.000585
0.0058 0.0174 0.000434
0.0058 0.0176 0.000184
0.0058 0.0178 0.000267
0.0058 0.018 0.000451
0.0058 0.0182 0.000885
0.0058 0.0184 0.000902
0.0058 0.0186 0.000668
0.0058 0.0188 0.000701
0.0058 0.019 0.000351
0.0058 0.0192 0.000418
0.0058 0.0194 0.000317
0.0058 0.0196 0.000251
0.0058 0.0198 0.000184
0.0058 0.02 0.000200
0.0058 0.0202 0.000067
0.0058 0.0204 0.000117
0.0058 0.0206 0.000184
0.0058 0.0208 0.000234
0.0058 0.021 0.000217
0.0058 0.0212 0.000284
0.0058 0.0214 0.000401
0.0058 0.0216 0.000251
0.0058 0.0218 0.000484
0.0058 0.022 0.001369
0.0058 0.0222 0.000568
0.0058 0.0224 0.000234
0.0058 0.0226 0.000317
0.0058 0.0228 0.000902
0.0058 0.023 0.000484
0.0058 0.0232 0.001353
0.0058 0.0234 0.000668
0.0058 0.0236 0.000651
0.0058 0.0238 0.000585
0.0058 0.024 0.001687
0.0058 0.0242 0.000735
0.0058 0.0244 0.000568
0.0058 0.0246 0.000484
0.0058 0.0248 0.000418
0.0058 0.025 0.000601
0.0058 0.0252 0.000401
0.0058 0.0254 0.000518
0.0058 0.0256 0.000301
0.0058 0.0258 0.000301
0.0058 0.026 0.000468
0.0058 0.0262 0.000651
0.0058 0.0264 0.000952
0.0058 0.0266 0.000618
0.0058 0.0268 0.000267
0.0058 0.027 0.000217
0.0058 0.0272 0.000668
0.0058 0.0274 0.001169
0.0058 0.0276 0.000534
0.0058 0.0278 0.000234
0.0058 0.028 0.000334
0.0058 0.0282 0.000451
0.0058 0.0284 0.000184
0.0058 0.0286 0.000852
0.0058 0.0288 0.000468
0.0058 0.029 0.000618
0.0058 0.0292 0.000484
0.0058 0.0294 0.000134
0.0058 0.0296 0.000117
0.0058 0.0298 0.000251
0.0058 0.03 0.000568
0.0058 0.0302 0.000251
0.0058 0.0304 0.000200
0.0058 0.0306 0.000501
0.0058 0.0308 0.000251
0.0058 0.031 0.000167
0.0058 0.0312 0.000167
0.0058 0.0314 0.000217
0.0058 0.0316 0.000852
0.0058 0.0318 0.000718
0.0058 0.032 0.000217
0.0058 0.0322 0.000267
0.0058 0.0324 0.000284
0.0058 0.0326 0.000551
0.0058 0.0328 0.001119
0.0058 0.033 0.000401
0.0058 0.0332 0.000668
0.0058 0.0334 0.000852
0.0058 0.0336 0.000334
0.0058 0.0338 0.000384
0.0058 0.034 0.000184
0.0058 0.0342 0.000150
0.0058 0.0344 0.000100
0.0058 0.0346 0.000217
0.0058 0.0348 0.000267
0.0058 0.035 0.000518
0.0058 0.0352 0.000902
0.0058 0.0354 0.000401
0.0058 0.0356 0.000251
0.0058 0.0358 0.000184
0.0058 0.036 0.000100
0.0058 0.0362 0.000117
0.0058 0.0364 0.000100
0.0058 0.0366 0.000367
0.0058 0.0368 0.000117
0.0058 0.037 0.000150
0.0058 0.0372 0.000134
0.0058 0.0374 0.000134
0.0058 0.0376 0.000618
0.0058 0.0378 0.000234
0.0058 0.038 0.000117
0.0058 0.0382 0.000184
0.0058 0.0384 0.000067
0.0058 0.0386 0.000100
0.0058 0.0388 0.000033
0.0058 0.039 0.000200
0.0058 0.0392 0.000167
0.0058 0.0394 0.000317
0.0058 0.0396 0.000468
0.0058 0.0398 0.000802
0.0058 0.04 0.000200
0.0058 0.0402 0.000284
0.0058 0.0404 0.000200
0.0058 0.0406 0.000317
0.0058 0.0408 0.000184
0.0058 0.041 0.000100
0.0058 0.0412 0.000334
0.0058 0.0414 0.000284
0.0058 0.0416 0.000284
0.0058 0.0418 0.000418
0.0058 0.042 0.000134
0.0058 0.0422 0.000100
0.0058 0.0424 0.000184
0.0058 0.0426 0.000184
0.0058 0.0428 0.000217
0.0058 0.043 0.000217
0.0058 0.0432 0.000184
0.0058 0.0434 0.000217
0.0058 0.0436 0.000418
0.0058 0.0438 0.000200
0.0058 0.044 0.000200
0.0058 0.0442 0.000200
0.0058 0.0444 0.000167
0.0058 0.0446 0.000084
0.0058 0.0448 0.000217
0.0058 0.045 0.000534
0.0058 0.0452 0.000484
0.0058 0.0454 0.000384
0.0058 0.0456 0.000184
0.0058 0.0458 0.000367
0.0058 0.046 0.001303
0.0058 0.0462 0.000200
0.0058 0.0464 0.000117
0.0058 0.0466 0.000184
0.0058 0.0468 0.000167
0.0058 0.047 0.000367
0.0058 0.0472 0.001136
0.0058 0.0474 0.000334
0.0058 0.0476 0.000084
0.0058 0.0478 0.000117
0.0058 0.048 0.000084
0.0058 0.0482 0.000234
0.0058 0.0484 0.000200
0.0058 0.0486 0.000134
0.0058 0.0488 0.000217
0.0058 0.049 0.000167
0.0058 0.0492 0.000551
0.0058 0.0494 0.000935
0.0058 0.0496 0.000401
0.0058 0.0498 0.000167
0.0058 0.05 0.000234
0.0058 0.0502 0.000150
0.0058 0.0504 0.000301
0.0058 0.0506 0.001052
0.0058 0.0508 0.000434
0.0058 0.051 0.000301
0.0058 0.0512 0.000234
0.0058 0.0514 0.000184
0.0058 0.0516 0.000117
0.0058 0.0518 0.000150
0.0058 0.052 0.000217
0.0058 0.0522 0.000117
0.0058 0.0524 0.000117
0.0058 0.0526 0.000084
0.0058 0.0528 0.000150
0.0058 0.053 0.000184
0.0058 0.0532 0.000818
0.0058 0.0534 0.000267
0.0058 0.0536 0.000184
0.0058 0.0538 0.000184
0.0058 0.054 0.000200
0.0058 0.0542 0.000117
0.0058 0.0544 0.000217
0.0058 0.0546 0.000167
0.0058 0.0548 0.000284
0.0058 0.055 0.000167
0.0058 0.0552 0.000200
0.0058 0.0554 0.000284
0.0058 0.0556 0.000200
0.0058 0.0558 0.000217
0.0058 0.056 0.000234
0.0058 0.0562 0.000067
0.0058 0.0564 0.000134
0.0058 0.0566 0.000084
0.0058 0.0568 0.000167
0.0058 0.057 0.000267
0.0058 0.0572 0.000234
0.0058 0.0574 0.000117
0.0058 0.0576 0.000150
0.0058 0.0578 0.000067
0.0058 0.058 0.000167
0.0058 0.0582 0.000150
0.0058 0.0584 0.000468
0.0058 0.0586 0.000284
0.0058 0.0588 0.000184
0.0058 0.059 0.000117
0.0058 0.0592 0.000084
0.0058 0.0594 0.000100
0.0058 0.0596 0.000167
0.0058 0.0598 0.000033
0.0058 0.06 0.000117
0.0058 0.0602 0.000234
0.0058 0.0604 0.000367
0.0058 0.0606 0.000251
0.0058 0.0608 0.000251
0.0058 0.061 0.000317
0.0058 0.0612 0.000234
0.0058 0.0614 0.000100
0.0058 0.0616 0.000234
0.0058 0.0618 0.000117
0.0058 0.062 0.000134
0.0058 0.0622 0.000184
0.0058 0.0624 0.000184
0.0058 0.0626 0.000518
0.0058 0.0628 0.000484
0.0058 0.063 0.000200
0.0058 0.0632 0.000084
0.0058 0.0634 0.000084
0.0058 0.0636 0.000468
0.0058 0.0638 0.000334
0.0058 0.064 0.000100
0.0058 0.0642 0.000117
0.0058 0.0644 0.000200
0.0058 0.0646 0.000217
0.0058 0.0648 0.000217
0.0058 0.065 0.000367
0.0058 0.0652 0.000167
0.0058 0.0654 0.000050
0.0058 0.0656 0.000067
0.0058 0.0658 0.000200
0.0058 0.066 0.000050
0.0058 0.0662 0.000150
0.0058 0.0664 0.000100
0.0058 0.0666 0.000100
0.0058 0.0668 0.000384
0.0058 0.067 0.000084
0.0058 0.0672 0.000134
0.0058 0.0674 0.000134
0.0058 0.0676 0.000084
0.0058 0.0678 0.000134
0.0058 0.068 0.000134
0.0058 0.0682 0.000351
0.0058 0.0684 0.000651
0.0058 0.0686 0.000367
0.0058 0.0688 0.000217
0.0058 0.069 0.000251
0.0058 0.0692 0.000251
0.0058 0.0694 0.000184
0.0058 0.0696 0.000585
0.0058 0.0698 0.000768
0.0058 0.07 0.000167
0.0058 0.0702 0.000351
0.0058 0.0704 0.000184
0.0058 0.0706 0.000134
0.0058 0.0708 0.000200
0.0058 0.071 0.000501
0.0058 0.0712 0.000384
0.0058 0.0714 0.000701
0.0058 0.0716 0.000200
0.0058 0.0718 0.000150
0.0058 0.072 0.000150
0.0058 0.0722 0.000234
0.0058 0.0724 0.000200
0.0058 0.0726 0.000301
0.0058 0.0728 0.000234
0.0058 0.073 0.000184
0.0058 0.0732 0.000217
0.0058 0.0734 0.000134
0.0058 0.0736 0.000251
0.0058 0.0738 0.000267
0.0058 0.074 0.000351
0.0058 0.0742 0.000651
0.0058 0.0744 0.000184
0.0058 0.0746 0.000117
0.0058 0.0748 0.000401
0.0058 0.075 0.000835
0.0058 0.0752 0.000534
0.0058 0.0754 0.000367
0.0058 0.0756 0.000351
0.0058 0.0758 0.000184
0.0058 0.076 0.000284
0.0058 0.0762 0.000518
0.0058 0.0764 0.000501
0.0058 0.0766 0.000251
0.0058 0.0768 0.000885
0.0058 0.077 0.000685
0.0058 0.0772 0.000334
0.0058 0.0774 0.000217
0.0058 0.0776 0.000217
0.0058 0.0778 0.000117
0.0058 0.078 0.000100
0.0058 0.0782 0.000117
0.0058 0.0784 0.000184
0.0058 0.0786 0.000752
0.0058 0.0788 0.000952
0.0058 0.079 0.000384
0.0058 0.0792 0.000301
0.0058 0.0794 0.000317
0.0058 0.0796 0.000334
0.0058 0.0798 0.000752
0.0058 0.08 0.000334
0.0058 0.0802 0.000434
0.0058 0.0804 0.000217
0.0058 0.0806 0.000200
0.0058 0.0808 0.000117
0.0058 0.081 0.000217
0.0058 0.0812 0.000334
0.0058 0.0814 0.000317
0.0058 0.0816 0.000651
0.0058 0.0818 0.000317
0.0058 0.082 0.000234
0.0058 0.0822 0.000200
0.0058 0.0824 0.000200
0.0058 0.0826 0.000167
0.0058 0.0828 0.000251
0.0058 0.083 0.000200
0.0058 0.0832 0.000184
0.0058 0.0834 0.000167
0.0058 0.0836 0.000184
0.0058 0.0838 0.000150
0.0058 0.084 0.000301
0.0058 0.0842 0.000251
0.0058 0.0844 0.000351
0.0058 0.0846 0.000317
0.0058 0.0848 0.000184
0.0058 0.085 0.000100
0.0058 0.0852 0.000150
0.0058 0.0854 0.000267
0.0058 0.0856 0.000184
0.0058 0.0858 0.000267
0.0058 0.086 0.000033
0.0058 0.0862 0.000100
0.0058 0.0864 0.000167
0.0058 0.0866 0.000134
0.0058 0.0868 0.000134
0.0058 0.087 0.000100
0.0058 0.0872 0.000100
0.0058 0.0874 0.000117
0.0058 0.0876 0.000100
0.0058 0.0878 0.000167
0.0058 0.088 0.000284
0.0058 0.0882 0.000167
0.0058 0.0884 0.000033
0.0058 0.0886 0.000033
0.0058 0.0888 0.000033
0.0058 0.089 0.000117
0.0058 0.0892 0.000134
0.0058 0.0894 0.000100
0.0058 0.0896 0.000134
0.0058 0.0898 0.000134
0.0058 0.09 0.000384
0.0058 0.0902 0.000184
0.0058 0.0904 0.000084
0.0058 0.0906 0.000167
0.0058 0.0908 0.000401
0.0058 0.091 0.002639
0.0058 0.0912 0.000518
0.0058 0.0914 0.000200
0.0058 0.0916 0.000117
0.0058 0.0918 0.000100
0.0058 0.092 0.000200
0.0058 0.0922 0.000117
0.0058 0.0924 0.000100
0.0058 0.0926 0.000084
0.0058 0.0928 0.000317
0.0058 0.093 0.000685
0.0058 0.0932 0.000184
0.0058 0.0934 0.000100
0.0058 0.0936 0.000217
0.0058 0.0938 0.000752
0.0058 0.094 0.000484
0.0058 0.0942 0.000167
0.0058 0.0944 0.000100
0.0058 0.0946 0.000100
0.0058 0.0948 0.000117
0.0058 0.095 0.000067
0.0058 0.0952 0.000050
0.0058 0.0954 0.000134
0.0058 0.0956 0.000150
0.0058 0.0958 0.000501
0.0058 0.096 0.000117
0.0058 0.0962 0.000134
0.0058 0.0964 0.000100
0.0058 0.0966 0.000200
0.0058 0.0968 0.000100
0.0058 0.097 0.000184
0.0058 0.0972 0.000117
0.0058 0.0974 0.000033
0.0058 0.0976 0.000084
0.0058 0.0978 0.000100
0.0058 0.098 0.000050
0.0058 0.0982 0.000050
0.0058 0.0984 0.000050
0.0058 0.0986 0.000184
0.0058 0.0988 0.000401
0.0058 0.099 0.000234
0.0058 0.0992 0.000084
0.0058 0.0994 0.000050
0.0058 0.0996 0.000033
0.0058 0.0998 0.000117
0.006 0 0.001102
0.006 0.0002 0.000551
0.006 0.0004 0.001019
0.006 0.0006 0.000735
0.006 0.0008 0.000885
0.006 0.001 0.001269
0.006 0.0012 0.000985
0.006 0.0014 0.000985
0.006 0.0016 0.001954
0.006 0.0018 0.002522
0.006 0.002 0.001570
0.006 0.0022 0.002872
0.006 0.0024 0.003206
0.006 0.0026 0.003925
0.006 0.0028 0.002689
0.006 0.003 0.002973
0.006 0.0032 0.003808
0.006 0.0034 0.004476
0.006 0.0036 0.004559
0.006 0.0038 0.006062
0.006 0.004 0.004893
0.006 0.0042 0.008467
0.006 0.0044 0.008100
0.006 0.0046 0.011239
0.006 0.0048 0.014078
0.006 0.005 0.015514
0.006 0.0052 0.024399
0.006 0.0054 0.033383
0.006 0.0056 0.078173
0.006 0.0058 0.337809
0.006 0.006 0.000000
0.006 0.0062 0.337358
0.006 0.0064 0.075200
0.006 0.0066 0.032532
0.006 0.0068 0.021326
0.006 0.007 0.012425
0.006 0.0072 0.011139
0.006 0.0074 0.008300
0.006 0.0076 0.006931
0.006 0.0078 0.006613
0.006 0.008 0.005711
0.006 0.0082 0.005895
0.006 0.0084 0.005745
0.006 0.0086 0.004208
0.006 0.0088 0.002572
0.006 0.009 0.004142
0.006 0.0092 0.001921
0.006 0.0094 0.001737
0.006 0.0096 0.001603
0.006 0.0098 0.001286
0.006 0.01 0.001804
0.006 0.0102 0.001637
0.006 0.0104 0.002321
0.006 0.0106 0.002255
0.006 0.0108 0.001921
0.006 0.011 0.001102
0.006 0.0112 0.001019
0.006 0.0114 0.000902
0.006 0.0116 0.002004
0.006 0.0118 0.002906
0.006 0.012 0.001503
0.006 0.0122 0.001136
0.006 0.0124 0.000668
0.006 0.0126 0.000852
0.006 0.0128 0.000668
0.006 0.013 0.000501
0.006 0.0132 0.000384
0.006 0.0134 0.000919
0.006 0.0136 0.000818
0.006 0.0138 0.000969
0.006 0.014 0.000568
0.006 0.0142 0.000401
0.006 0.0144 0.000768
0.006 0.0146 0.000852
0.006 0.0148 0.000484
0.006 0.015 0.000685
0.006 0.0152 0.000367
0.006 0.0154 0.000618
0.006 0.0156 0.000618
0.006 0.0158 0.000267
0.006 0.016 0.000635
0.006 0.0162 0.000367
0.006 0.0164 0.000351
0.006 0.0166 0.000401
0.006 0.0168 0.000351
0.006 0.017 0.000217
0.006 0.0172 0.000267
0.006 0.0174 0.000367
0.006 0.0176 0.000234
0.006 0.0178 0.000518
0.006 0.018 0.000317
0.006 0.0182 0.000835
0.006 0.0184 0.001152
0.006 0.0186 0.000601
0.006 0.0188 0.000534
0.006 0.019 0.000284
0.006 0.0192 0.000217
0.006 0.0194 0.000251
0.006 0.0196 0.000301
0.006 0.0198 0.000184
0.006 0.02 0.000184
0.006 0.0202 0.000184
0.006 0.0204 0.000134
0.006 0.0206 0.000100
0.006 0.0208 0.000484
0.006 0.021 0.000484
0.006 0.0212 0.000200
0.006 0.0214 0.000200
0.006 0.0216 0.000501
0.006 0.0218 0.000835
0.006 0.022 0.000802
0.006 0.0222 0.000167
0.006 0.0224 0.000134
0.006 0.0226 0.000251
0.006 0.0228 0.000568
0.006 0.023 0.000317
0.006 0.0232 0.000534
0.006 0.0234 0.000668
0.006 0.0236 0.000902
0.006 0.0238 0.000985
0.006 0.024 0.000868
0.006 0.0242 0.000551
0.006 0.0244 0.000451
0.006 0.0246 0.001019
0.006 0.0248 0.000768
0.006 0.025 0.000768
0.006 0.0252 0.000468
0.006 0.0254 0.000384
0.006 0.0256 0.000534
0.006 0.0258 0.000484
0.006 0.026 0.000267
0.006 0.0262 0.000484
0.006 0.0264 0.000768
0.006 0.0266 0.000484
0.006 0.0268 0.000284
0.006 0.027 0.000735
0.006 0.0272 0.000351
0.006 0.0274 0.000518
0.006 0.0276 0.000351
0.006 0.0278 0.000301
0.006 0.028 0.000418
0.006 0.0282 0.000351
0.006 0.0284 0.000585
0.006 0.0286 0.000301
0.006 0.0288 0.000167
0.006 0.029 0.000568
0.006 0.0292 0.000401
0.006 0.0294 0.000301
0.006 0.0296 0.000317
0.006 0.0298 0.000501
0.006 0.03 0.000635
0.006 0.0302 0.000418
0.006 0.0304 0.000401
0.006 0.0306 0.000468
0.006 0.0308 0.000367
0.006 0.031 0.000401
0.006 0.0312 0.000868
0.006 0.0314 0.000150
0.006 0.0316 0.000267
0.006 0.0318 0.000200
0.006 0.032 0.000351
0.006 0.0322 0.000084
0.006 0.0324 0.000267
0.006 0.0326 0.000802
0.006 0.0328 0.000952
0.006 0.033 0.000752
0.006 0.0332 0.000401
0.006 0.0334 0.000701
0.006 0.0336 0.000284
0.006 0.0338 0.000334
0.006 0.034 0.000117
0.006 0.0342 0.000167
0.006 0.0344 0.000167
0.006 0.0346 0.000635
0.006 0.0348 0.000401
0.006 0.035 0.000284
0.006 0.0352 0.000301
0.006 0.0354 0.000501
0.006 0.0356 0.000234
0.006 0.0358 0.000384
0.006 0.036 0.000100
0.006 0.0362 0.000067
0.006 0.0364 0.000084
0.006 0.0366 0.000718
0.006 0.0368 0.000100
0.006 0.037 0.000100
0.006 0.0372 0.000117
0.006 0.0374 0.000084
0.006 0.0376 0.000150
0.006 0.0378 0.000217
0.006 0.038 0.000234
0.006 0.0382 0.000067
0.006 0.0384 0.000167
0.006 0.0386 0.000067
0.006 0.0388 0.000100
0.006 0.039 0.000067
0.006 0.0392 0.000134
0.006 0.0394 0.000184
0.006 0.0396 0.000234
0.006 0.0398 0.000217
0.006 0.04 0.000200
0.006 0.0402 0.000284
0.006 0.0404 0.000818
0.006 0.0406 0.000434
0.006 0.0408 0.000184
0.006 0.041 0.000117
0.006 0.0412 0.000217
0.006 0.0414 0.000234
0.006 0.0416 0.000284
0.006 0.0418 0.000351
0.006 0.042 0.000618
0.006 0.0422 0.000100
0.006 0.0424 0.000351
0.006 0.0426 0.000267
0.006 0.0428 0.000117
0.006 0.043 0.000100
0.006 0.0432 0.000084
0.006 0.0434 0.000267
0.006 0.0436 0.000200
0.006 0.0438 0.000184
0.006 0.044 0.000167
0.006 0.0442 0.000200
0.006 0.0444 0.000134
0.006 0.0446 0.000100
0.006 0.0448 0.000267
0.006 0.045 0.000351
0.006 0.0452 0.000651
0.006 0.0454 0.000317
0.006 0.0456 0.000418
0.006 0.0458 0.000718
0.006 0.046 0.000534
0.006 0.0462 0.000167
0.006 0.0464 0.000167
0.006 0.0466 0.000100
0.006 0.0468 0.000067
0.006 0.047 0.000200
0.006 0.0472 0.000418
0.006 0.0474 0.000267
0.006 0.0476 0.000067
0.006 0.0478 0.000084
0.006 0.048 0.000150
0.006 0.0482 0.000468
0.006 0.0484 0.000134
0.006 0.0486 0.000033
0.006 0.0488 0.000234
0.006 0.049 0.000117
0.006 0.0492 0.000301
0.006 0.0494 0.000301
0.006 0.0496 0.000534
0.006 0.0498 0.000267
0.006 0.05 0.000167
0.006 0.0502 0.000351
0.006 0.0504 0.000167
0.006 0.0506 0.000451
0.006 0.0508 0.000785
0.006 0.051 0.000251
0.006 0.0512 0.000334
0.006 0.0514 0.000217
0.006 0.0516 0.000167
0.006 0.0518 0.000150
0.006 0.052 0.000451
0.006 0.0522 0.000084
0.006 0.0524 0.000050
0.006 0.0526 0.000084
0.006 0.0528 0.000150
0.006 0.053 0.000117
0.006 0.0532 0.000167
0.006 0.0534 0.000134
0.006 0.0536 0.000200
0.006 0.0538 0.000217
0.006 0.054 0.000384
0.006 0.0542 0.000167
0.006 0.0544 0.000568
0.006 0.0546 0.000351
0.006 0.0548 0.000351
0.006 0.055 0.000534
0.006 0.0552 0.000551
0.006 0.0554 0.000217
0.006 0.0556 0.000317
0.006 0.0558 0.000401
0.006 0.056 0.000117
0.006 0.0562 0.000267
0.006 0.0564 0.000200
0.006 0.0566 0.000267
0.006 0.0568 0.000251
0.006 0.057 0.000217
0.006 0.0572 0.000451
0.006 0.0574 0.000084
0.006 0.0576 0.000100
0.006 0.0578 0.000117
0.006 0.058 0.000150
0.006 0.0582 0.000167
0.006 0.0584 0.000284
0.006 0.0586 0.000150
0.006 0.0588 0.000084
0.006 0.059 0.000100
0.006 0.0592 0.000167
0.006 0.0594 0.000317
0.006 0.0596 0.000267
0.006 0.0598 0.000067
0.006 0.06 0.000134
0.006 0.0602 0.000150
0.006 0.0604 0.000134
0.006 0.0606 0.000367
0.006 0.0608 0.000150
0.006 0.061 0.000217
0.006 0.0612 0.000150
0.006 0.0614 0.000134
0.006 0.0616 0.000217
0.006 0.0618 0.000150
0.006 0.062 0.000217
0.006 0.0622 0.000167
0.006 0.0624 0.000351
0.006 0.0626 0.000284
0.006 0.0628 0.000301
0.006 0.063 0.000351
0.006 0.0632 0.000251
0.006 0.0634 0.000217
0.006 0.0636 0.000618
0.006 0.0638 0.000284
0.006 0.064 0.000234
0.006 0.0642 0.000167
0.006 0.0644 0.000217
0.006 0.0646 0.000184
0.006 0.0648 0.000150
0.006 0.065 0.000117
0.006 0.0652 0.000084
0.006 0.0654 0.000200
0.006 0.0656 0.000100
0.006 0.0658 0.000117
0.006 0.066 0.000367
0.006 0.0662 0.000501
0.006 0.0664 0.000251
0.006 0.0666 0.000134
0.006 0.0668 0.000301
0.006 0.067 0.000100
0.006 0.0672 0.000100
0.006 0.0674 0.000150
0.006 0.0676 0.000234
0.006 0.0678 0.000184
0.006 0.068 0.000100
0.006 0.0682 0.000167
0.006 0.0684 0.000217
0.006 0.0686 0.000150
0.006 0.0688 0.000551
0.006 0.069 0.000251
0.006 0.0692 0.000134
0.006 0.0694 0.000200
0.006 0.0696 0.000134
0.006 0.0698 0.000184
0.006 0.07 0.000200
0.006 0.0702 0.000601
0.006 0.0704 0.000518
0.006 0.0706 0.000217
0.006 0.0708 0.000284
0.006 0.071 0.000267
0.006 0.0712 0.000384
0.006 0.0714 0.000367
0.006 0.0716 0.000184
0.006 0.0718 0.000267
0.006 0.072 0.000184
0.006 0.0722 0.000284
0.006 0.0724 0.000217
0.006 0.0726 0.000184
0.006 0.0728 0.000117
0.006 0.073 0.000234
0.006 0.0732 0.000367
0.006 0.0734 0.000251
0.006 0.0736 0.000117
0.006 0.0738 0.000200
0.006 0.074 0.000267
0.006 0.0742 0.000251
0.006 0.0744 0.000384
0.006 0.0746 0.000234
0.006 0.0748 0.000234
0.006 0.075 0.000351
0.006 0.0752 0.000284
0.006 0.0754 0.000301
0.006 0.0756 0.000317
0.006 0.0758 0.000367
0.006 0.076 0.000284
0.006 0.0762 0.000301
0.006 0.0764 0.000267
0.006 0.0766 0.000317
0.006 0.0768 0.000167
0.006 0.077 0.000301
0.006 0.0772 0.000200
0.006 0.0774 0.000200
0.006 0.0776 0.000117
0.006 0.0778 0.000100
0.006 0.078 0.000150
0.006 0.0782 0.000067
0.006 0.0784 0.000134
0.006 0.0786 0.000301
0.006 0.0788 0.000434
0.006 0.079 0.000267
0.006 0.0792 0.000384
0.006 0.0794 0.000601
0.006 0.0796 0.000251
0.006 0.0798 0.000301
0.006 0.08 0.000384
0.006 0.0802 0.000167
0.006 0.0804 0.000251
0.006 0.0806 0.000200
0.006 0.0808 0.000234
0.006 0.081 0.000200
0.006 0.0812 0.000301
0.006 0.0814 0.000451
0.006 0.0816 0.000551
0.006 0.0818 0.000334
0.006 0.082 0.000284
0.006 0.0822 0.000217
0.006 0.0824 0.000200
0.006 0.0826 0.000234
0.006 0.0828 0.000234
0.006 0.083 0.000200
0.006 0.0832 0.000134
0.006 0.0834 0.000184
0.006 0.0836 0.000150
0.006 0.0838 0.000167
0.006 0.084 0.000217
0.006 0.0842 0.000367
0.006 0.0844 0.000251
0.006 0.0846 0.000551
0.006 0.0848 0.000317
0.006 0.085 0.000167
0.006 0.0852 0.000518
0.006 0.0854 0.000351
0.006 0.0856 0.000217
0.006 0.0858 0.000969
0.006 0.086 0.000284
0.006 0.0862 0.000217
0.006 0.0864 0.000317
0.006 0.0866 0.000184
0.006 0.0868 0.000067
0.006 0.087 0.000184
0.006 0.0872 0.000184
0.006 0.0874 0.000050
0.006 0.0876 0.000117
0.006 0.0878 0.000284
0.006 0.088 0.000818
0.006 0.0882 0.000217
0.006 0.0884 0.000150
0.006 0.0886 0.000067
0.006 0.0888 0.000017
0.006 0.089 0.000100
0.006 0.0892 0.000117
0.006 0.0894 0.000084
0.006 0.0896 0.000067
0.006 0.0898 0.000200
0.006 0.09 0.000184
0.006 0.0902 0.000217
0.006 0.0904 0.000084
0.006 0.0906 0.000100
0.006 0.0908 0.000184
0.006 0.091 0.000551
0.006 0.0912 0.000167
0.006 0.0914 0.000167
0.006 0.0916 0.000150
0.006 0.0918 0.000067
0.006 0.092 0.000284
0.006 0.0922 0.000150
0.006 0.0924 0.000150
0.006 0.0926 0.000117
0.006 0.0928 0.000117
0.006 0.093 0.000200
0.006 0.0932 0.000117
0.006 0.0934 0.000134
0.006 0.0936 0.000050
0.006 0.0938 0.000200
0.006 0.094 0.000100
0.006 0.0942 0.000117
0.006 0.0944 0.000100
0.006 0.0946 0.000100
0.006 0.0948 0.000084
0.006 0.095 0.000017
0.006 0.0952 0.000033
0.006 0.0954 0.000067
0.006 0.0956 0.000117
0.006 0.0958 0.000401
0.006 0.096 0.000251
0.006 0.0962 0.000301
0.006 0.0964 0.000267
0.006 0.0966 0.000084
0.006 0.0968 0.000067
0.006 0.097 0.000167
0.006 0.0972 0.000434
0.006 0.0974 0.000184
0.006 0.0976 0.000067
0.006 0.0978 0.000084
0.006 0.098 0.000067
0.006 0.0982 0.000117
0.006 0.0984 0.000117
0.006 0.0986 0.000033
0.006 0.0988 0.000217
0.006 0.099 0.000451
0.006 0.0992 0.000150
0.006 0.0994 0.000100
0.006 0.0996 0.000050
0.006 0.0998 0.000067
0.0062 0 0.001202
0.0062 0.0002 0.000534
0.0062 0.0004 0.000501
0.0062 0.0006 0.000935
0.0062 0.0008 0.000802
0.0062 0.001 0.000818
0.0062 0.0012 0.001804
0.0062 0.0014 0.001052
0.0062 0.0016 0.001954
0.0062 0.0018 0.002104
0.0062 0.002 0.002321
0.0062 0.0022 0.001987
0.0062 0.0024 0.002605
0.0062 0.0026 0.003457
0.0062 0.0028 0.002939
0.0062 0.003 0.003741
0.0062 0.0032 0.004058
0.0062 0.0034 0.005077
0.0062 0.0036 0.004576
0.0062 0.0038 0.005043
0.0062 0.004 0.004309
0.0062 0.0042 0.006079
0.0062 0.0044 0.007098
0.0062 0.0046 0.009669
0.0062 0.0048 0.010805
0.0062 0.005 0.013611
0.0062 0.0052 0.016266
0.0062 0.0054 0.026937
0.0062 0.0056 0.038978
0.0062 0.0058 0.082949
0.0062 0.006 0.337358
0.0062 0.0062 0.000000
0.0062 0.0064 0.332498
0.0062 0.0066 0.067886
0.0062 0.0068 0.029910
0.0062 0.007 0.017602
0.0062 0.0072 0.013844
0.0062 0.0074 0.011156
0.0062 0.0076 0.008818
0.0062 0.0078 0.007432
0.0062 0.008 0.006546
0.0062 0.0082 0.005762
0.0062 0.0084 0.004643
0.0062 0.0086 0.005210
0.0062 0.0088 0.002171
0.0062 0.009 0.004075
0.0062 0.0092 0.001954
0.0062 0.0094 0.002822
0.0062 0.0096 0.001470
0.0062 0.0098 0.000868
0.0062 0.01 0.001202
0.0062 0.0102 0.000985
0.0062 0.0104 0.000919
0.0062 0.0106 0.002221
0.0062 0.0108 0.001637
0.0062 0.011 0.001035
0.0062 0.0112 0.001403
0.0062 0.0114 0.001971
0.0062 0.0116 0.001653
0.0062 0.0118 0.002021
0.0062 0.012 0.000818
0.0062 0.0122 0.001219
0.0062 0.0124 0.000985
0.0062 0.0126 0.000868
0.0062 0.0128 0.001052
0.0062 0.013 0.001119
0.0062 0.0132 0.000685
0.0062 0.0134 0.001453
0.0062 0.0136 0.001436
0.0062 0.0138 0.001236
0.0062 0.014 0.000902
0.0062 0.0142 0.000184
0.0062 0.0144 0.000701
0.0062 0.0146 0.000651
0.0062 0.0148 0.000401
0.0062 0.015 0.000301
0.0062 0.0152 0.000434
0.0062 0.0154 0.000484
0.0062 0.0156 0.000952
0.0062 0.0158 0.000501
0.0062 0.016 0.000768
0.0062 0.0162 0.000251
0.0062 0.0164 0.000351
0.0062 0.0166 0.000284
0.0062 0.0168 0.000234
0.0062 0.017 0.000618
0.0062 0.0172 0.000835
0.0062 0.0174 0.000267
0.0062 0.0176 0.000484
0.0062 0.0178 0.000601
0.0062 0.018 0.000668
0.0062 0.0182 0.000601
0.0062 0.0184 0.000401
0.0062 0.0186 0.000585
0.0062 0.0188 0.000668
0.0062 0.019 0.001303
0.0062 0.0192 0.000384
0.0062 0.0194 0.001102
0.0062 0.0196 0.001119
0.0062 0.0198 0.000267
0.0062 0.02 0.000167
0.0062 0.0202 0.000150
0.0062 0.0204 0.000100
0.0062 0.0206 0.000084
0.0062 0.0208 0.000184
0.0062 0.021 0.000317
0.0062 0.0212 0.000200
0.0062 0.0214 0.000184
0.0062 0.0216 0.000317
0.0062 0.0218 0.001202
0.0062 0.022 0.000868
0.0062 0.0222 0.000234
0.0062 0.0224 0.000217
0.0062 0.0226 0.000301
0.0062 0.0228 0.000518
0.0062 0.023 0.000351
0.0062 0.0232 0.000752
0.0062 0.0234 0.000484
0.0062 0.0236 0.000451
0.0062 0.0238 0.000985
0.0062 0.024 0.000802
0.0062 0.0242 0.000718
0.0062 0.0244 0.000551
0.0062 0.0246 0.000301
0.0062 0.0248 0.000217
0.0062 0.025 0.000317
0.0062 0.0252 0.000785
0.0062 0.0254 0.000902
0.0062 0.0256 0.000852
0.0062 0.0258 0.000919
0.0062 0.026 0.000534
0.0062 0.0262 0.000518
0.0062 0.0264 0.000384
0.0062 0.0266 0.000401
0.0062 0.0268 0.000534
0.0062 0.027 0.000418
0.0062 0.0272 0.000852
0.0062 0.0274 0.000301
0.0062 0.0276 0.000200
0.0062 0.0278 0.000251
0.0062 0.028 0.000217
0.0062 0.0282 0.000200
0.0062 0.0284 0.000317
0.0062 0.0286 0.000234
0.0062 0.0288 0.000150
0.0062 0.029 0.000217
0.0062 0.0292 0.000618
0.0062 0.0294 0.000217
0.0062 0.0296 0.000217
0.0062 0.0298 0.000301
0.0062 0.03 0.000367
0.0062 0.0302 0.000768
0.0062 0.0304 0.000434
0.0062 0.0306 0.000952
0.0062 0.0308 0.000434
0.0062 0.031 0.000601
0.0062 0.0312 0.001086
0.0062 0.0314 0.000334
0.0062 0.0316 0.000184
0.0062 0.0318 0.000234
0.0062 0.032 0.000100
0.0062 0.0322 0.000134
0.0062 0.0324 0.000635
0.0062 0.0326 0.000601
0.0062 0.0328 0.000601
0.0062 0.033 0.000551
0.0062 0.0332 0.000317
0.0062 0.0334 0.000284
0.0062 0.0336 0.001186
0.0062 0.0338 0.000618
0.0062 0.034 0.000802
0.0062 0.0342 0.000217
0.0062 0.0344 0.000217
0.0062 0.0346 0.000334
0.0062 0.0348 0.000351
0.0062 0.035 0.000217
0.0062 0.0352 0.000251
0.0062 0.0354 0.000134
0.0062 0.0356 0.000134
0.0062 0.0358 0.000134
0.0062 0.036 0.000100
0.0062 0.0362 0.000050
0.0062 0.0364 0.000150
0.0062 0.0366 0.000184
0.0062 0.0368 0.000117
0.0062 0.037 0.000167
0.0062 0.0372 0.000033
0.0062 0.0374 0.000067
0.0062 0.0376 0.000000
0.0062 0.0378 0.000251
0.0062 0.038 0.000501
0.0062 0.0382 0.000167
0.0062 0.0384 0.000184
0.0062 0.0386 0.000084
0.0062 0.0388 0.000134
0.0062 0.039 0.000301
0.0062 0.0392 0.000451
0.0062 0.0394 0.000334
0.0062 0.0396 0.000184
0.0062 0.0398 0.000234
0.0062 0.04 0.000451
0.0062 0.0402 0.000301
0.0062 0.0404 0.000317
0.0062 0.0406 0.000050
0.0062 0.0408 0.000067
0.0062 0.041 0.000117
0.0062 0.0412 0.000134
0.0062 0.0414 0.000184
0.0062 0.0416 0.000284
0.0062 0.0418 0.000534
0.0062 0.042 0.000418
0.0062 0.0422 0.000084
0.0062 0.0424 0.000234
0.0062 0.0426 0.000351
0.0062 0.0428 0.000100
0.0062 0.043 0.000184
0.0062 0.0432 0.000217
0.0062 0.0434 0.000100
0.0062 0.0436 0.000217
0.0062 0.0438 0.000251
0.0062 0.044 0.000167
0.0062 0.0442 0.000451
0.0062 0.0444 0.000267
0.0062 0.0446 0.000100
0.0062 0.0448 0.000468
0.0062 0.045 0.000401
0.0062 0.0452 0.000351
0.0062 0.0454 0.000351
0.0062 0.0456 0.000518
0.0062 0.0458 0.000251
0.0062 0.046 0.000217
0.0062 0.0462 0.000200
0.0062 0.0464 0.000234
0.0062 0.0466 0.000084
0.0062 0.0468 0.000100
0.0062 0.047 0.000167
0.0062 0.0472 0.000184
0.0062 0.0474 0.000150
0.0062 0.0476 0.000084
0.0062 0.0478 0.000100
0.0062 0.048 0.000217
0.0062 0.0482 0.000251
0.0062 0.0484 0.000067
0.0062 0.0486 0.000117
0.0062 0.0488 0.000334
0.0062 0.049 0.000184
0.0062 0.0492 0.000217
0.0062 0.0494 0.000251
0.0062 0.0496 0.000585
0.0062 0.0498 0.000251
0.0062 0.05 0.000100
0.0062 0.0502 0.000284
0.0062 0.0504 0.000167
0.0062 0.0506 0.000150
0.0062 0.0508 0.000484
0.0062 0.051 0.000367
0.0062 0.0512 0.000301
0.0062 0.0514 0.000601
0.0062 0.0516 0.000384
0.0062 0.0518 0.000167
0.0062 0.052 0.000167
0.0062 0.0522 0.000117
0.0062 0.0524 0.000100
0.0062 0.0526 0.000100
0.0062 0.0528 0.000084
0.0062 0.053 0.000084
0.0062 0.0532 0.000200
0.0062 0.0534 0.000100
0.0062 0.0536 0.000067
0.0062 0.0538 0.000084
0.0062 0.054 0.000134
0.0062 0.0542 0.000200
0.0062 0.0544 0.000184
0.0062 0.0546 0.000518
0.0062 0.0548 0.000885
0.0062 0.055 0.000251
0.0062 0.0552 0.000251
0.0062 0.0554 0.000134
0.0062 0.0556 0.000284
0.0062 0.0558 0.000284
0.0062 0.056 0.000150
0.0062 0.0562 0.000267
0.0062 0.0564 0.000251
0.0062 0.0566 0.000284
0.0062 0.0568 0.000234
0.0062 0.057 0.000217
0.0062 0.0572 0.000167
0.0062 0.0574 0.000067
0.0062 0.0576 0.000117
0.0062 0.0578 0.000067
0.0062 0.058 0.000117
0.0062 0.0582 0.000167
0.0062 0.0584 0.000167
0.0062 0.0586 0.000100
0.0062 0.0588 0.000184
0.0062 0.059 0.000067
0.0062 0.0592 0.000334
0.0062 0.0594 0.000134
0.0062 0.0596 0.000150
0.0062 0.0598 0.000067
0.0062 0.06 0.000100
0.0062 0.0602 0.000117
0.0062 0.0604 0.000184
0.0062 0.0606 0.000251
0.0062 0.0608 0.000167
0.0062 0.061 0.000251
0.0062 0.0612 0.000100
0.0062 0.0614 0.000134
0.0062 0.0616 0.000451
0.0062 0.0618 0.000251
0.0062 0.062 0.000484
0.0062 0.0622 0.000217
0.0062 0.0624 0.000468
0.0062 0.0626 0.000217
0.0062 0.0628 0.000434
0.0062 0.063 0.000184
0.0062 0.0632 0.000234
0.0062 0.0634 0.000200
0.0062 0.0636 0.000184
0.0062 0.0638 0.000100
0.0062 0.064 0.000084
0.0062 0.0642 0.000117
0.0062 0.0644 0.000852
0.0062 0.0646 0.000284
0.0062 0.0648 0.000167
0.0062 0.065 0.000384
0.0062 0.0652 0.000200
0.0062 0.0654 0.000501
0.0062 0.0656 0.000117
0.0062 0.0658 0.000100
0.0062 0.066 0.000084
0.0062 0.0662 0.000067
0.0062 0.0664 0.000167
0.0062 0.0666 0.000050
0.0062 0.0668 0.000117
0.0062 0.067 0.000150
0.0062 0.0672 0.000384
0.0062 0.0674 0.000117
0.0062 0.0676 0.000267
0.0062 0.0678 0.000150
0.0062 0.068 0.000100
0.0062 0.0682 0.000200
0.0062 0.0684 0.000084
0.0062 0.0686 0.000084
0.0062 0.0688 0.000167
0.0062 0.069 0.000067
0.0062 0.0692 0.000100
0.0062 0.0694 0.000117
0.0062 0.0696 0.000100
0.0062 0.0698 0.000351
0.0062 0.07 0.000251
0.0062 0.0702 0.000501
0.0062 0.0704 0.000401
0.0062 0.0706 0.000484
0.0062 0.0708 0.000451
0.0062 0.071 0.000251
0.0062 0.0712 0.000217
0.0062 0.0714 0.000501
0.0062 0.0716 0.000167
0.0062 0.0718 0.000150
0.0062 0.072 0.000251
0.0062 0.0722 0.000167
0.0062 0.0724 0.000150
0.0062 0.0726 0.000200
0.0062 0.0728 0.000167
0.0062 0.073 0.000217
0.0062 0.0732 0.000835
0.0062 0.0734 0.000317
0.0062 0.0736 0.000518
0.0062 0.0738 0.000367
0.0062 0.074 0.000668
0.0062 0.0742 0.000317
0.0062 0.0744 0.000167
0.0062 0.0746 0.000167
0.0062 0.0748 0.000284
0.0062 0.075 0.000367
0.0062 0.0752 0.000351
0.0062 0.0754 0.000167
0.0062 0.0756 0.000301
0.0062 0.0758 0.000601
0.0062 0.076 0.000284
0.0062 0.0762 0.000117
0.0062 0.0764 0.000384
0.0062 0.0766 0.000234
0.0062 0.0768 0.000184
0.0062 0.077 0.000267
0.0062 0.0772 0.000150
0.0062 0.0774 0.000184
0.0062 0.0776 0.000184
0.0062 0.0778 0.000067
0.0062 0.078 0.000200
0.0062 0.0782 0.000100
0.0062 0.0784 0.000184
0.0062 0.0786 0.000251
0.0062 0.0788 0.000117
0.0062 0.079 0.000150
0.0062 0.0792 0.000835
0.0062 0.0794 0.001202
0.0062 0.0796 0.000668
0.0062 0.0798 0.000401
0.0062 0.08 0.000501
0.0062 0.0802 0.000301
0.0062 0.0804 0.000167
0.0062 0.0806 0.000167
0.0062 0.0808 0.000200
0.0062 0.081 0.000251
0.0062 0.0812 0.000367
0.0062 0.0814 0.000234
0.0062 0.0816 0.000718
0.0062 0.0818 0.000718
0.0062 0.082 0.000651
0.0062 0.0822 0.000200
0.0062 0.0824 0.000251
0.0062 0.0826 0.000451
0.0062 0.0828 0.000217
0.0062 0.083 0.000551
0.0062 0.0832 0.000367
0.0062 0.0834 0.000251
0.0062 0.0836 0.000234
0.0062 0.0838 0.000234
0.0062 0.084 0.000601
0.0062 0.0842 0.000351
0.0062 0.0844 0.000418
0.0062 0.0846 0.000484
0.0062 0.0848 0.000301
0.0062 0.085 0.000301
0.0062 0.0852 0.000084
0.0062 0.0854 0.000184
0.0062 0.0856 0.000117
0.0062 0.0858 0.000184
0.0062 0.086 0.000134
0.0062 0.0862 0.000167
0.0062 0.0864 0.000518
0.0062 0.0866 0.000351
0.0062 0.0868 0.000234
0.0062 0.087 0.000735
0.0062 0.0872 0.000234
0.0062 0.0874 0.000267
0.0062 0.0876 0.000217
0.0062 0.0878 0.000284
0.0062 0.088 0.000384
0.0062 0.0882 0.000084
0.0062 0.0884 0.000134
0.0062 0.0886 0.000084
0.0062 0.0888 0.000084
0.0062 0.089 0.000200
0.0062 0.0892 0.000234
0.0062 0.0894 0.000301
0.0062 0.0896 0.000084
0.0062 0.0898 0.000167
0.0062 0.09 0.000100
0.0062 0.0902 0.000184
0.0062 0.0904 0.000150
0.0062 0.0906 0.000117
0.0062 0.0908 0.000134
0.0062 0.091 0.000134
0.0062 0.0912 0.000084
0.0062 0.0914 0.000050
0.0062 0.0916 0.000150
0.0062 0.0918 0.000050
0.0062 0.092 0.000200
0.0062 0.0922 0.000100
0.0062 0.0924 0.000134
0.0062 0.0926 0.000100
0.0062 0.0928 0.000100
0.0062 0.093 0.000084
0.0062 0.0932 0.000084
0.0062 0.0934 0.000134
0.0062 0.0936 0.000534
0.0062 0.0938 0.000434
0.0062 0.094 0.000184
0.0062 0.0942 0.000050
0.0062 0.0944 0.000100
0.0062 0.0946 0.000084
0.0062 0.0948 0.000067
0.0062 0.095 0.000084
0.0062 0.0952 0.000251
0.0062 0.0954 0.000334
0.0062 0.0956 0.000033
0.0062 0.0958 0.000217
0.0062 0.096 0.000418
0.0062 0.0962 0.000150
0.0062 0.0964 0.000100
0.0062 0.0966 0.000134
0.0062 0.0968 0.000134
0.0062 0.097 0.000067
0.0062 0.0972 0.000518
0.0062 0.0974 0.000134
0.0062 0.0976 0.000117
0.0062 0.0978 0.000150
0.0062 0.098 0.000551
0.0062 0.0982 0.000301
0.0062 0.0984 0.000150
0.0062 0.0986 0.000117
0.0062 0.0988 0.000150
0.0062 0.099 0.000301
0.0062 0.0992 0.000200
0.0062 0.0994 0.000301
0.0062 0.0996 0.000150
0.0062 0.0998 0.000150
0.0064 0 0.001436
0.0064 0.0002 0.000651
0.0064 0.0004 0.001837
0.0064 0.0006 0.000902
0.0064 0.0008 0.000401
0.0064 0.001 0.000701
0.0064 0.0012 0.001303
0.0064 0.0014 0.001286
0.0064 0.0016 0.002154
0.0064 0.0018 0.002071
0.0064 0.002 0.002021
0.0064 0.0022 0.001887
0.0064 0.0024 0.002255
0.0064 0.0026 0.003106
0.0064 0.0028 0.003407
0.0064 0.003 0.004927
0.0064 0.0032 0.003591
0.0064 0.0034 0.004726
0.0064 0.0036 0.003039
0.0064 0.0038 0.004175
0.0064 0.004 0.003607
0.0064 0.0042 0.004643
0.0064 0.0044 0.007064
0.0064 0.0046 0.010104
0.0064 0.0048 0.011757
0.0064 0.005 0.011306
0.0064 0.0052 0.009619
0.0064 0.0054 0.018337
0.0064 0.0056 0.023614
0.0064 0.0058 0.032064
0.0064 0.006 0.075200
0.0064 0.0062 0.332498
0.0064 0.0064 0.000000
0.0064 0.0066 0.330361
0.0064 0.0068 0.073714
0.0064 0.007 0.033100
0.0064 0.0072 0.019522
0.0064 0.0074 0.014479
0.0064 0.0076 0.008851
0.0064 0.0078 0.008617
0.0064 0.008 0.006546
0.0064 0.0082 0.005043
0.0064 0.0084 0.005277
0.0064 0.0086 0.005043
0.0064 0.0088 0.003307
0.0064 0.009 0.003056
0.0064 0.0092 0.001102
0.0064 0.0094 0.001804
0.0064 0.0096 0.000818
0.0064 0.0098 0.000752
0.0064 0.01 0.001386
0.0064 0.0102 0.001770
0.0064 0.0104 0.000885
0.0064 0.0106 0.001653
0.0064 0.0108 0.002021
0.0064 0.011 0.001403
0.0064 0.0112 0.001152
0.0064 0.0114 0.000852
0.0064 0.0116 0.000568
0.0064 0.0118 0.000601
0.0064 0.012 0.000551
0.0064 0.0122 0.000585
0.0064 0.0124 0.000701
0.0064 0.0126 0.001887
0.0064 0.0128 0.000969
0.0064 0.013 0.000752
0.0064 0.0132 0.001035
0.0064 0.0134 0.000668
0.0064 0.0136 0.000451
0.0064 0.0138 0.000484
0.0064 0.014 0.000969
0.0064 0.0142 0.000551
0.0064 0.0144 0.000868
0.0064 0.0146 0.001019
0.0064 0.0148 0.000267
0.0064 0.015 0.000418
0.0064 0.0152 0.000518
0.0064 0.0154 0.000685
0.0064 0.0156 0.001169
0.0064 0.0158 0.000267
0.0064 0.016 0.000701
0.0064 0.0162 0.000401
0.0064 0.0164 0.000301
0.0064 0.0166 0.000267
0.0064 0.0168 0.000267
0.0064 0.017 0.000451
0.0064 0.0172 0.000384
0.0064 0.0174 0.000551
0.0064 0.0176 0.000134
0.0064 0.0178 0.000234
0.0064 0.018 0.000351
0.0064 0.0182 0.000200
0.0064 0.0184 0.000167
0.0064 0.0186 0.000418
0.0064 0.0188 0.000301
0.0064 0.019 0.001186
0.0064 0.0192 0.000551
0.0064 0.0194 0.000551
0.0064 0.0196 0.000351
0.0064 0.0198 0.000351
0.0064 0.02 0.000334
0.0064 0.0202 0.000251
0.0064 0.0204 0.000100
0.0064 0.0206 0.000200
0.0064 0.0208 0.000200
0.0064 0.021 0.000117
0.0064 0.0212 0.000317
0.0064 0.0214 0.000234
0.0064 0.0216 0.000468
0.0064 0.0218 0.001169
0.0064 0.022 0.001136
0.0064 0.0222 0.000351
0.0064 0.0224 0.000267
0.0064 0.0226 0.000200
0.0064 0.0228 0.000301
0.0064 0.023 0.000334
0.0064 0.0232 0.000601
0.0064 0.0234 0.001002
0.0064 0.0236 0.000585
0.0064 0.0238 0.000919
0.0064 0.024 0.000568
0.0064 0.0242 0.000351
0.0064 0.0244 0.000167
0.0064 0.0246 0.000351
0.0064 0.0248 0.000301
0.0064 0.025 0.000384
0.0064 0.0252 0.000334
0.0064 0.0254 0.000969
0.0064 0.0256 0.000802
0.0064 0.0258 0.001069
0.0064 0.026 0.000668
0.0064 0.0262 0.000134
0.0064 0.0264 0.000251
0.0064 0.0266 0.000468
0.0064 0.0268 0.000501
0.0064 0.027 0.000401
0.0064 0.0272 0.000451
0.0064 0.0274 0.000267
0.0064 0.0276 0.000334
0.0064 0.0278 0.000301
0.0064 0.028 0.000184
0.0064 0.0282 0.000134
0.0064 0.0284 0.000267
0.0064 0.0286 0.000167
0.0064 0.0288 0.000251
0.0064 0.029 0.000234
0.0064 0.0292 0.000518
0.0064 0.0294 0.000284
0.0064 0.0296 0.000167
0.0064 0.0298 0.000267
0.0064 0.03 0.000802
0.0064 0.0302 0.000534
0.0064 0.0304 0.000468
0.0064 0.0306 0.001336
0.0064 0.0308 0.000451
0.0064 0.031 0.000868
0.0064 0.0312 0.001319
0.0064 0.0314 0.001887
0.0064 0.0316 0.000651
0.0064 0.0318 0.000217
0.0064 0.032 0.000067
0.0064 0.0322 0.000317
0.0064 0.0324 0.000434
0.0064 0.0326 0.000952
0.0064 0.0328 0.001086
0.0064 0.033 0.000985
0.0064 0.0332 0.000317
0.0064 0.0334 0.000534
0.0064 0.0336 0.001369
0.0064 0.0338 0.000718
0.0064 0.034 0.000752
0.0064 0.0342 0.000334
0.0064 0.0344 0.000251
0.0064 0.0346 0.001102
0.0064 0.0348 0.000484
0.0064 0.035 0.000334
0.0064 0.0352 0.000217
0.0064 0.0354 0.000150
0.0064 0.0356 0.000367
0.0064 0.0358 0.000167
0.0064 0.036 0.000084
0.0064 0.0362 0.000033
0.0064 0.0364 0.000117
0.0064 0.0366 0.000134
0.0064 0.0368 0.000184
0.0064 0.037 0.000100
0.0064 0.0372 0.000167
0.0064 0.0374 0.000084
0.0064 0.0376 0.000033
0.0064 0.0378 0.000167
0.0064 0.038 0.000184
0.0064 0.0382 0.000100
0.0064 0.0384 0.000200
0.0064 0.0386 0.000150
0.0064 0.0388 0.000184
0.0064 0.039 0.000184
0.0064 0.0392 0.000200
0.0064 0.0394 0.000134
0.0064 0.0396 0.000134
0.0064 0.0398 0.000150
0.0064 0.04 0.000301
0.0064 0.0402 0.000184
0.0064 0.0404 0.000150
0.0064 0.0406 0.000117
0.0064 0.0408 0.000050
0.0064 0.041 0.000150
0.0064 0.0412 0.000067
0.0064 0.0414 0.000234
0.0064 0.0416 0.000234
0.0064 0.0418 0.000267
0.0064 0.042 0.000251
0.0064 0.0422 0.000200
0.0064 0.0424 0.000217
0.0064 0.0426 0.000334
0.0064 0.0428 0.000117
0.0064 0.043 0.000267
0.0064 0.0432 0.000184
0.0064 0.0434 0.000234
0.0064 0.0436 0.000217
0.0064 0.0438 0.000150
0.0064 0.044 0.000117
0.0064 0.0442 0.000134
0.0064 0.0444 0.000184
0.0064 0.0446 0.000084
0.0064 0.0448 0.000301
0.0064 0.045 0.000234
0.0064 0.0452 0.000334
0.0064 0.0454 0.000351
0.0064 0.0456 0.000701
0.0064 0.0458 0.000434
0.0064 0.046 0.000284
0.0064 0.0462 0.000317
0.0064 0.0464 0.000718
0.0064 0.0466 0.000217
0.0064 0.0468 0.000167
0.0064 0.047 0.000167
0.0064 0.0472 0.000150
0.0064 0.0474 0.000200
0.0064 0.0476 0.000117
0.0064 0.0478 0.000234
0.0064 0.048 0.000701
0.0064 0.0482 0.000167
0.0064 0.0484 0.000150
0.0064 0.0486 0.000100
0.0064 0.0488 0.000234
0.0064 0.049 0.000234
0.0064 0.0492 0.000200
0.0064 0.0494 0.000334
0.0064 0.0496 0.000401
0.0064 0.0498 0.000384
0.0064 0.05 0.000184
0.0064 0.0502 0.000317
0.0064 0.0504 0.000217
0.0064 0.0506 0.000267
0.0064 0.0508 0.000618
0.0064 0.051 0.001286
0.0064 0.0512 0.000518
0.0064 0.0514 0.001787
0.0064 0.0516 0.000434
0.0064 0.0518 0.000184
0.0064 0.052 0.000267
0.0064 0.0522 0.000134
0.0064 0.0524 0.000134
0.0064 0.0526 0.000134
0.0064 0.0528 0.000184
0.0064 0.053 0.000067
0.0064 0.0532 0.000150
0.0064 0.0534 0.000134
0.0064 0.0536 0.000117
0.0064 0.0538 0.000184
0.0064 0.054 0.000100
0.0064 0.0542 0.000284
0.0064 0.0544 0.000100
0.0064 0.0546 0.000267
0.0064 0.0548 0.000251
0.0064 0.055 0.000301
0.0064 0.0552 0.000802
0.0064 0.0554 0.000217
0.0064 0.0556 0.000134
0.0064 0.0558 0.000150
0.0064 0.056 0.000902
0.0064 0.0562 0.000334
0.0064 0.0564 0.000234
0.0064 0.0566 0.000217
0.0064 0.0568 0.000317
0.0064 0.057 0.000518
0.0064 0.0572 0.000234
0.0064 0.0574 0.000334
0.0064 0.0576 0.000200
0.0064 0.0578 0.000200
0.0064 0.058 0.000167
0.0064 0.0582 0.000084
0.0064 0.0584 0.000134
0.0064 0.0586 0.000117
0.0064 0.0588 0.000251
0.0064 0.059 0.000635
0.0064 0.0592 0.001052
0.0064 0.0594 0.000150
0.0064 0.0596 0.000167
0.0064 0.0598 0.000184
0.0064 0.06 0.000084
0.0064 0.0602 0.000100
0.0064 0.0604 0.000217
0.0064 0.0606 0.000284
0.0064 0.0608 0.000301
0.0064 0.061 0.000150
0.0064 0.0612 0.000134
0.0064 0.0614 0.000351
0.0064 0.0616 0.000651
0.0064 0.0618 0.000301
0.0064 0.062 0.000301
0.0064 0.0622 0.000134
0.0064 0.0624 0.000117
0.0064 0.0626 0.000150
0.0064 0.0628 0.000251
0.0064 0.063 0.000418
0.0064 0.0632 0.000668
0.0064 0.0634 0.000785
0.0064 0.0636 0.000200
0.0064 0.0638 0.000117
0.0064 0.064 0.000134
0.0064 0.0642 0.000117
0.0064 0.0644 0.000234
0.0064 0.0646 0.000317
0.0064 0.0648 0.000651
0.0064 0.065 0.000134
0.0064 0.0652 0.000084
0.0064 0.0654 0.000267
0.0064 0.0656 0.000050
0.0064 0.0658 0.000150
0.0064 0.066 0.000735
0.0064 0.0662 0.000234
0.0064 0.0664 0.000167
0.0064 0.0666 0.000167
0.0064 0.0668 0.000084
0.0064 0.067 0.000134
0.0064 0.0672 0.001453
0.0064 0.0674 0.000351
0.0064 0.0676 0.000184
0.0064 0.0678 0.000150
0.0064 0.068 0.000084
0.0064 0.0682 0.000084
0.0064 0.0684 0.000100
0.0064 0.0686 0.000084
0.0064 0.0688 0.000050
0.0064 0.069 0.000184
0.0064 0.0692 0.000117
0.0064 0.0694 0.000184
0.0064 0.0696 0.000167
0.0064 0.0698 0.000167
0.0064 0.07 0.000251
0.0064 0.0702 0.000284
0.0064 0.0704 0.000852
0.0064 0.0706 0.000267
0.0064 0.0708 0.000284
0.0064 0.071 0.000534
0.0064 0.0712 0.000234
0.0064 0.0714 0.000200
0.0064 0.0716 0.000200
0.0064 0.0718 0.000100
0.0064 0.072 0.000167
0.0064 0.0722 0.000084
0.0064 0.0724 0.000200
0.0064 0.0726 0.000084
0.0064 0.0728 0.000134
0.0064 0.073 0.000334
0.0064 0.0732 0.000184
0.0064 0.0734 0.000134
0.0064 0.0736 0.000184
0.0064 0.0738 0.000200
0.0064 0.074 0.000518
0.0064 0.0742 0.000234
0.0064 0.0744 0.000200
0.0064 0.0746 0.000267
0.0064 0.0748 0.000367
0.0064 0.075 0.000651
0.0064 0.0752 0.000384
0.0064 0.0754 0.000351
0.0064 0.0756 0.000267
0.0064 0.0758 0.000484
0.0064 0.076 0.000468
0.0064 0.0762 0.000284
0.0064 0.0764 0.000200
0.0064 0.0766 0.000117
0.0064 0.0768 0.000117
0.0064 0.077 0.000200
0.0064 0.0772 0.000117
0.0064 0.0774 0.000084
0.0064 0.0776 0.000100
0.0064 0.0778 0.000100
0.0064 0.078 0.000084
0.0064 0.0782 0.000084
0.0064 0.0784 0.000117
0.0064 0.0786 0.000284
0.0064 0.0788 0.000367
0.0064 0.079 0.000234
0.0064 0.0792 0.000384
0.0064 0.0794 0.000384
0.0064 0.0796 0.000418
0.0064 0.0798 0.000301
0.0064 0.08 0.000284
0.0064 0.0802 0.000234
0.0064 0.0804 0.000167
0.0064 0.0806 0.000217
0.0064 0.0808 0.000217
0.0064 0.081 0.000401
0.0064 0.0812 0.001236
0.0064 0.0814 0.000334
0.0064 0.0816 0.001169
0.0064 0.0818 0.000501
0.0064 0.082 0.000518
0.0064 0.0822 0.000735
0.0064 0.0824 0.000267
0.0064 0.0826 0.000301
0.0064 0.0828 0.000317
0.0064 0.083 0.001169
0.0064 0.0832 0.000551
0.0064 0.0834 0.000167
0.0064 0.0836 0.000367
0.0064 0.0838 0.000635
0.0064 0.084 0.002672
0.0064 0.0842 0.000768
0.0064 0.0844 0.001035
0.0064 0.0846 0.000401
0.0064 0.0848 0.000301
0.0064 0.085 0.000150
0.0064 0.0852 0.000200
0.0064 0.0854 0.000084
0.0064 0.0856 0.000167
0.0064 0.0858 0.000184
0.0064 0.086 0.000217
0.0064 0.0862 0.000117
0.0064 0.0864 0.000150
0.0064 0.0866 0.000234
0.0064 0.0868 0.000134
0.0064 0.087 0.000267
0.0064 0.0872 0.000251
0.0064 0.0874 0.000167
0.0064 0.0876 0.000100
0.0064 0.0878 0.000234
0.0064 0.088 0.000418
0.0064 0.0882 0.000067
0.0064 0.0884 0.000167
0.0064 0.0886 0.000117
0.0064 0.0888 0.000100
0.0064 0.089 0.000184
0.0064 0.0892 0.000184
0.0064 0.0894 0.001102
0.0064 0.0896 0.000251
0.0064 0.0898 0.000134
0.0064 0.09 0.000100
0.0064 0.0902 0.000134
0.0064 0.0904 0.000284
0.0064 0.0906 0.000317
0.0064 0.0908 0.000167
0.0064 0.091 0.000167
0.0064 0.0912 0.000067
0.0064 0.0914 0.000134
0.0064 0.0916 0.000100
0.0064 0.0918 0.000117
0.0064 0.092 0.000117
0.0064 0.0922 0.000100
0.0064 0.0924 0.000251
0.0064 0.0926 0.000150
0.0064 0.0928 0.000117
0.0064 0.093 0.000067
0.0064 0.0932 0.000033
0.0064 0.0934 0.000150
0.0064 0.0936 0.000184
0.0064 0.0938 0.000251
0.0064 0.094 0.000084
0.0064 0.0942 0.000067
0.0064 0.0944 0.000100
0.0064 0.0946 0.000050
0.0064 0.0948 0.000084
0.0064 0.095 0.000033
0.0064 0.0952 0.000200
0.0064 0.0954 0.000167
0.0064 0.0956 0.000050
0.0064 0.0958 0.000117
0.0064 0.096 0.000067
0.0064 0.0962 0.000150
0.0064 0.0964 0.000067
0.0064 0.0966 0.000134
0.0064 0.0968 0.000184
0.0064 0.097 0.000100
0.0064 0.0972 0.000267
0.0064 0.0974 0.000217
0.0064 0.0976 0.000200
0.0064 0.0978 0.000234
0.0064 0.098 0.000635
0.0064 0.0982 0.000334
0.0064 0.0984 0.000117
0.0064 0.0986 0.000117
0.0064 0.0988 0.000067
0.0064 0.099 0.000150
0.0064 0.0992 0.000067
0.0064 0.0994 0.000017
0.0064 0.0996 0.000050
0.0064 0.0998 0.000033
0.0066 0 0.001119
0.0066 0.0002 0.000651
0.0066 0.0004 0.000868
0.0066 0.0006 0.000985
0.0066 0.0008 0.001102
0.0066 0.001 0.001102
0.0066 0.0012 0.000635
0.0066 0.0014 0.002455
0.0066 0.0016 0.002739
0.0066 0.0018 0.002121
0.0066 0.002 0.001236
0.0066 0.0022 0.002371
0.0066 0.0024 0.002872
0.0066 0.0026 0.003524
0.0066 0.0028 0.003390
0.0066 0.003 0.003240
0.0066 0.0032 0.003641
0.0066 0.0034 0.003340
0.0066 0.0036 0.002839
0.0066 0.0038 0.003657
0.0066 0.004 0.004492
0.0066 0.0042 0.004659
0.0066 0.0044 0.006546
0.0066 0.0046 0.006613
0.0066 0.0048 0.007732
0.0066 0.005 0.009552
0.0066 0.0052 0.008884
0.0066 0.0054 0.011055
0.0066 0.0056 0.011456
0.0066 0.0058 0.018988
0.0066 0.006 0.032532
0.0066 0.0062 0.067886
0.0066 0.0064 0.330361
0.0066 0.0066 0.000000
0.0066 0.0068 0.332983
0.0066 0.007 0.072729
0.0066 0.0072 0.031630
0.0066 0.0074 0.020708
0.0066 0.0076 0.012625
0.0066 0.0078 0.007599
0.0066 0.008 0.007465
0.0066 0.0082 0.007498
0.0066 0.0084 0.008734
0.0066 0.0086 0.006847
0.0066 0.0088 0.003307
0.0066 0.009 0.002488
0.0066 0.0092 0.002488
0.0066 0.0094 0.002856
0.0066 0.0096 0.001403
0.0066 0.0098 0.001436
0.0066 0.01 0.001286
0.0066 0.0102 0.001503
0.0066 0.0104 0.001236
0.0066 0.0106 0.000969
0.0066 0.0108 0.001369
0.0066 0.011 0.001052
0.0066 0.0112 0.002204
0.0066 0.0114 0.001403
0.0066 0.0116 0.002088
0.0066 0.0118 0.000818
0.0066 0.012 0.000501
0.0066 0.0122 0.000668
0.0066 0.0124 0.001403
0.0066 0.0126 0.001987
0.0066 0.0128 0.001653
0.0066 0.013 0.000835
0.0066 0.0132 0.000768
0.0066 0.0134 0.000902
0.0066 0.0136 0.000418
0.0066 0.0138 0.000501
0.0066 0.014 0.000651
0.0066 0.0142 0.000317
0.0066 0.0144 0.000635
0.0066 0.0146 0.000935
0.0066 0.0148 0.000351
0.0066 0.015 0.000952
0.0066 0.0152 0.000735
0.0066 0.0154 0.000484
0.0066 0.0156 0.000651
0.0066 0.0158 0.001019
0.0066 0.016 0.000484
0.0066 0.0162 0.000618
0.0066 0.0164 0.000284
0.0066 0.0166 0.000334
0.0066 0.0168 0.000668
0.0066 0.017 0.000835
0.0066 0.0172 0.000618
0.0066 0.0174 0.000317
0.0066 0.0176 0.001019
0.0066 0.0178 0.000451
0.0066 0.018 0.000234
0.0066 0.0182 0.000685
0.0066 0.0184 0.000551
0.0066 0.0186 0.000317
0.0066 0.0188 0.000334
0.0066 0.019 0.000518
0.0066 0.0192 0.001086
0.0066 0.0194 0.000785
0.0066 0.0196 0.001253
0.0066 0.0198 0.000434
0.0066 0.02 0.000284
0.0066 0.0202 0.000117
0.0066 0.0204 0.000200
0.0066 0.0206 0.000317
0.0066 0.0208 0.000117
0.0066 0.021 0.000200
0.0066 0.0212 0.000768
0.0066 0.0214 0.000267
0.0066 0.0216 0.000334
0.0066 0.0218 0.000551
0.0066 0.022 0.000568
0.0066 0.0222 0.000852
0.0066 0.0224 0.000334
0.0066 0.0226 0.000267
0.0066 0.0228 0.000234
0.0066 0.023 0.000668
0.0066 0.0232 0.000534
0.0066 0.0234 0.001152
0.0066 0.0236 0.000802
0.0066 0.0238 0.001086
0.0066 0.024 0.000585
0.0066 0.0242 0.000585
0.0066 0.0244 0.000601
0.0066 0.0246 0.000451
0.0066 0.0248 0.000701
0.0066 0.025 0.000251
0.0066 0.0252 0.000251
0.0066 0.0254 0.000367
0.0066 0.0256 0.000534
0.0066 0.0258 0.000635
0.0066 0.026 0.000835
0.0066 0.0262 0.000251
0.0066 0.0264 0.000284
0.0066 0.0266 0.000568
0.0066 0.0268 0.000367
0.0066 0.027 0.000401
0.0066 0.0272 0.000685
0.0066 0.0274 0.000251
0.0066 0.0276 0.000351
0.0066 0.0278 0.001052
0.0066 0.028 0.000317
0.0066 0.0282 0.000234
0.0066 0.0284 0.000367
0.0066 0.0286 0.000334
0.0066 0.0288 0.000251
0.0066 0.029 0.000301
0.0066 0.0292 0.000167
0.0066 0.0294 0.000317
0.0066 0.0296 0.000284
0.0066 0.0298 0.000317
0.0066 0.03 0.000568
0.0066 0.0302 0.000484
0.0066 0.0304 0.000551
0.0066 0.0306 0.000601
0.0066 0.0308 0.000618
0.0066 0.031 0.000501
0.0066 0.0312 0.000434
0.0066 0.0314 0.000668
0.0066 0.0316 0.000351
0.0066 0.0318 0.000451
0.0066 0.032 0.000200
0.0066 0.0322 0.000251
0.0066 0.0324 0.000451
0.0066 0.0326 0.000568
0.0066 0.0328 0.000785
0.0066 0.033 0.000384
0.0066 0.0332 0.000468
0.0066 0.0334 0.000367
0.0066 0.0336 0.001002
0.0066 0.0338 0.000451
0.0066 0.034 0.000317
0.0066 0.0342 0.000367
0.0066 0.0344 0.000418
0.0066 0.0346 0.000768
0.0066 0.0348 0.000334
0.0066 0.035 0.000267
0.0066 0.0352 0.000267
0.0066 0.0354 0.000134
0.0066 0.0356 0.000217
0.0066 0.0358 0.000217
0.0066 0.036 0.000134
0.0066 0.0362 0.000150
0.0066 0.0364 0.000150
0.0066 0.0366 0.000167
0.0066 0.0368 0.000117
0.0066 0.037 0.000167
0.0066 0.0372 0.000184
0.0066 0.0374 0.000117
0.0066 0.0376 0.000317
0.0066 0.0378 0.000284
0.0066 0.038 0.000100
0.0066 0.0382 0.000167
0.0066 0.0384 0.000150
0.0066 0.0386 0.000184
0.0066 0.0388 0.000234
0.0066 0.039 0.000167
0.0066 0.0392 0.000251
0.0066 0.0394 0.000601
0.0066 0.0396 0.000134
0.0066 0.0398 0.000167
0.0066 0.04 0.000251
0.0066 0.0402 0.000217
0.0066 0.0404 0.000217
0.0066 0.0406 0.000184
0.0066 0.0408 0.000100
0.0066 0.041 0.000184
0.0066 0.0412 0.000217
0.0066 0.0414 0.000134
0.0066 0.0416 0.000100
0.0066 0.0418 0.000184
0.0066 0.042 0.000635
0.0066 0.0422 0.000835
0.0066 0.0424 0.000351
0.0066 0.0426 0.000317
0.0066 0.0428 0.000518
0.0066 0.043 0.000418
0.0066 0.0432 0.000401
0.0066 0.0434 0.000785
0.0066 0.0436 0.000217
0.0066 0.0438 0.000117
0.0066 0.044 0.000184
0.0066 0.0442 0.000134
0.0066 0.0444 0.000200
0.0066 0.0446 0.000117
0.0066 0.0448 0.000317
0.0066 0.045 0.000802
0.0066 0.0452 0.000601
0.0066 0.0454 0.000317
0.0066 0.0456 0.000418
0.0066 0.0458 0.000618
0.0066 0.046 0.001086
0.0066 0.0462 0.000334
0.0066 0.0464 0.000317
0.0066 0.0466 0.000134
0.0066 0.0468 0.000134
0.0066 0.047 0.000217
0.0066 0.0472 0.000167
0.0066 0.0474 0.000284
0.0066 0.0476 0.000184
0.0066 0.0478 0.000184
0.0066 0.048 0.000150
0.0066 0.0482 0.000150
0.0066 0.0484 0.000217
0.0066 0.0486 0.000084
0.0066 0.0488 0.000251
0.0066 0.049 0.000234
0.0066 0.0492 0.000251
0.0066 0.0494 0.000701
0.0066 0.0496 0.000635
0.0066 0.0498 0.000585
0.0066 0.05 0.000451
0.0066 0.0502 0.000752
0.0066 0.0504 0.000234
0.0066 0.0506 0.000317
0.0066 0.0508 0.000200
0.0066 0.051 0.000217
0.0066 0.0512 0.000501
0.0066 0.0514 0.000518
0.0066 0.0516 0.000418
0.0066 0.0518 0.000551
0.0066 0.052 0.000184
0.0066 0.0522 0.000150
0.0066 0.0524 0.000117
0.0066 0.0526 0.000601
0.0066 0.0528 0.000384
0.0066 0.053 0.000651
0.0066 0.0532 0.000200
0.0066 0.0534 0.000150
0.0066 0.0536 0.000200
0.0066 0.0538 0.000167
0.0066 0.054 0.000618
0.0066 0.0542 0.000234
0.0066 0.0544 0.000200
0.0066 0.0546 0.000234
0.0066 0.0548 0.000568
0.0066 0.055 0.000317
0.0066 0.0552 0.000351
0.0066 0.0554 0.000134
0.0066 0.0556 0.000234
0.0066 0.0558 0.000117
0.0066 0.056 0.000618
0.0066 0.0562 0.000317
0.0066 0.0564 0.000167
0.0066 0.0566 0.000284
0.0066 0.0568 0.000635
0.0066 0.057 0.001269
0.0066 0.0572 0.000367
0.0066 0.0574 0.000902
0.0066 0.0576 0.000150
0.0066 0.0578 0.000167
0.0066 0.058 0.000167
0.0066 0.0582 0.000100
0.0066 0.0584 0.000150
0.0066 0.0586 0.000217
0.0066 0.0588 0.000217
0.0066 0.059 0.000768
0.0066 0.0592 0.000919
0.0066 0.0594 0.000585
0.0066 0.0596 0.000301
0.0066 0.0598 0.000134
0.0066 0.06 0.000251
0.0066 0.0602 0.000384
0.0066 0.0604 0.000468
0.0066 0.0606 0.000418
0.0066 0.0608 0.000234
0.0066 0.061 0.000284
0.0066 0.0612 0.000067
0.0066 0.0614 0.000150
0.0066 0.0616 0.000184
0.0066 0.0618 0.000284
0.0066 0.062 0.000167
0.0066 0.0622 0.000267
0.0066 0.0624 0.000200
0.0066 0.0626 0.000217
0.0066 0.0628 0.000618
0.0066 0.063 0.000852
0.0066 0.0632 0.000718
0.0066 0.0634 0.000835
0.0066 0.0636 0.000434
0.0066 0.0638 0.000167
0.0066 0.064 0.000184
0.0066 0.0642 0.000150
0.0066 0.0644 0.000150
0.0066 0.0646 0.000134
0.0066 0.0648 0.000367
0.0066 0.065 0.000150
0.0066 0.0652 0.000251
0.0066 0.0654 0.000534
0.0066 0.0656 0.000084
0.0066 0.0658 0.000033
0.0066 0.066 0.000251
0.0066 0.0662 0.000117
0.0066 0.0664 0.000067
0.0066 0.0666 0.000234
0.0066 0.0668 0.000484
0.0066 0.067 0.000217
0.0066 0.0672 0.000301
0.0066 0.0674 0.000217
0.0066 0.0676 0.000150
0.0066 0.0678 0.000117
0.0066 0.068 0.000117
0.0066 0.0682 0.000150
0.0066 0.0684 0.000134
0.0066 0.0686 0.000200
0.0066 0.0688 0.000184
0.0066 0.069 0.000200
0.0066 0.0692 0.000050
0.0066 0.0694 0.000167
0.0066 0.0696 0.000301
0.0066 0.0698 0.000134
0.0066 0.07 0.000050
0.0066 0.0702 0.000317
0.0066 0.0704 0.000217
0.0066 0.0706 0.000150
0.0066 0.0708 0.000100
0.0066 0.071 0.000234
0.0066 0.0712 0.000217
0.0066 0.0714 0.000167
0.0066 0.0716 0.000084
0.0066 0.0718 0.000234
0.0066 0.072 0.000317
0.0066 0.0722 0.000134
0.0066 0.0724 0.000184
0.0066 0.0726 0.000150
0.0066 0.0728 0.000200
0.0066 0.073 0.000184
0.0066 0.0732 0.000234
0.0066 0.0734 0.000167
0.0066 0.0736 0.000167
0.0066 0.0738 0.000184
0.0066 0.074 0.000317
0.0066 0.0742 0.000484
0.0066 0.0744 0.000200
0.0066 0.0746 0.000251
0.0066 0.0748 0.000317
0.0066 0.075 0.000752
0.0066 0.0752 0.000468
0.0066 0.0754 0.000701
0.0066 0.0756 0.000200
0.0066 0.0758 0.000301
0.0066 0.076 0.000468
0.0066 0.0762 0.000635
0.0066 0.0764 0.000284
0.0066 0.0766 0.000150
0.0066 0.0768 0.000234
0.0066 0.077 0.000167
0.0066 0.0772 0.000267
0.0066 0.0774 0.000200
0.0066 0.0776 0.000184
0.0066 0.0778 0.000117
0.0066 0.078 0.000084
0.0066 0.0782 0.000150
0.0066 0.0784 0.000217
0.0066 0.0786 0.000651
0.0066 0.0788 0.000969
0.0066 0.079 0.000317
0.0066 0.0792 0.000251
0.0066 0.0794 0.000267
0.0066 0.0796 0.000200
0.0066 0.0798 0.000200
0.0066 0.08 0.000284
0.0066 0.0802 0.000234
0.0066 0.0804 0.000184
0.0066 0.0806 0.000234
0.0066 0.0808 0.000301
0.0066 0.081 0.000601
0.0066 0.0812 0.001687
0.0066 0.0814 0.001136
0.0066 0.0816 0.001035
0.0066 0.0818 0.000418
0.0066 0.082 0.000351
0.0066 0.0822 0.000334
0.0066 0.0824 0.000301
0.0066 0.0826 0.000134
0.0066 0.0828 0.000251
0.0066 0.083 0.000367
0.0066 0.0832 0.000434
0.0066 0.0834 0.000284
0.0066 0.0836 0.000351
0.0066 0.0838 0.000384
0.0066 0.084 0.000601
0.0066 0.0842 0.000852
0.0066 0.0844 0.000718
0.0066 0.0846 0.000518
0.0066 0.0848 0.000301
0.0066 0.085 0.000150
0.0066 0.0852 0.000200
0.0066 0.0854 0.000134
0.0066 0.0856 0.000084
0.0066 0.0858 0.000084
0.0066 0.086 0.000100
0.0066 0.0862 0.000067
0.0066 0.0864 0.000200
0.0066 0.0866 0.000568
0.0066 0.0868 0.000284
0.0066 0.087 0.000317
0.0066 0.0872 0.000267
0.0066 0.0874 0.000384
0.0066 0.0876 0.000284
0.0066 0.0878 0.000351
0.0066 0.088 0.001119
0.0066 0.0882 0.000217
0.0066 0.0884 0.000117
0.0066 0.0886 0.000084
0.0066 0.0888 0.000100
0.0066 0.089 0.000067
0.0066 0.0892 0.000167
0.0066 0.0894 0.000401
0.0066 0.0896 0.000217
0.0066 0.0898 0.000117
0.0066 0.09 0.000084
0.0066 0.0902 0.000184
0.0066 0.0904 0.001035
0.0066 0.0906 0.000334
0.0066 0.0908 0.000150
0.0066 0.091 0.000117
0.0066 0.0912 0.000067
0.0066 0.0914 0.000167
0.0066 0.0916 0.000017
0.0066 0.0918 0.000150
0.0066 0.092 0.000184
0.0066 0.0922 0.000017
0.0066 0.0924 0.000084
0.0066 0.0926 0.000017
0.0066 0.0928 0.000050
0.0066 0.093 0.000100
0.0066 0.0932 0.000084
0.0066 0.0934 0.000184
0.0066 0.0936 0.000351
0.0066 0.0938 0.000701
0.0066 0.094 0.000167
0.0066 0.0942 0.000217
0.0066 0.0944 0.000084
0.0066 0.0946 0.000100
0.0066 0.0948 0.000067
0.0066 0.095 0.000134
0.0066 0.0952 0.000317
0.0066 0.0954 0.000134
0.0066 0.0956 0.000084
0.0066 0.0958 0.000100
0.0066 0.096 0.000401
0.0066 0.0962 0.000501
0.0066 0.0964 0.000117
0.0066 0.0966 0.000167
0.0066 0.0968 0.000150
0.0066 0.097 0.000150
0.0066 0.0972 0.000100
0.0066 0.0974 0.000217
0.0066 0.0976 0.000167
0.0066 0.0978 0.000100
0.0066 0.098 0.000167
0.0066 0.0982 0.000217
0.0066 0.0984 0.000084
0.0066 0.0986 0.000050
0.0066 0.0988 0.000033
0.0066 0.099 0.000084
0.0066 0.0992 0.000150
0.0066 0.0994 0.000033
0.0066 0.0996 0.000084
0.0066 0.0998 0.000117
0.0068 0 0.000384
0.0068 0.0002 0.000484
0.0068 0.0004 0.000768
0.0068 0.0006 0.000484
0.0068 0.0008 0.001052
0.0068 0.001 0.001536
0.0068 0.0012 0.001670
0.0068 0.0014 0.001787
0.0068 0.0016 0.001937
0.0068 0.0018 0.001286
0.0068 0.002 0.001219
0.0068 0.0022 0.001720
0.0068 0.0024 0.002221
0.0068 0.0026 0.002271
0.0068 0.0028 0.003474
0.0068 0.003 0.003006
0.0068 0.0032 0.003123
0.0068 0.0034 0.001804
0.0068 0.0036 0.002872
0.0068 0.0038 0.003574
0.0068 0.004 0.004108
0.0068 0.0042 0.002705
0.0068 0.0044 0.003691
0.0068 0.0046 0.003891
0.0068 0.0048 0.005210
0.0068 0.005 0.007649
0.0068 0.0052 0.007782
0.0068 0.0054 0.009085
0.0068 0.0056 0.010705
0.0068 0.0058 0.017435
0.0068 0.006 0.021326
0.0068 0.0062 0.029910
0.0068 0.0064 0.073714
0.0068 0.0066 0.332983
0.0068 0.0068 0.000000
0.0068 0.007 0.330862
0.0068 0.0072 0.070591
0.0068 0.0074 0.029709
0.0068 0.0076 0.019372
0.0068 0.0078 0.011907
0.0068 0.008 0.011506
0.0068 0.0082 0.007532
0.0068 0.0084 0.006947
0.0068 0.0086 0.003975
0.0068 0.0088 0.002138
0.0068 0.009 0.002422
0.0068 0.0092 0.002756
0.0068 0.0094 0.002589
0.0068 0.0096 0.003240
0.0068 0.0098 0.002405
0.0068 0.01 0.001737
0.0068 0.0102 0.001670
0.0068 0.0104 0.002438
0.0068 0.0106 0.001486
0.0068 0.0108 0.002188
0.0068 0.011 0.001453
0.0068 0.0112 0.001570
0.0068 0.0114 0.001470
0.0068 0.0116 0.002655
0.0068 0.0118 0.001052
0.0068 0.012 0.000919
0.0068 0.0122 0.001670
0.0068 0.0124 0.001403
0.0068 0.0126 0.000935
0.0068 0.0128 0.001369
0.0068 0.013 0.001152
0.0068 0.0132 0.000518
0.0068 0.0134 0.000484
0.0068 0.0136 0.000802
0.0068 0.0138 0.000585
0.0068 0.014 0.000635
0.0068 0.0142 0.000534
0.0068 0.0144 0.000919
0.0068 0.0146 0.001219
0.0068 0.0148 0.000301
0.0068 0.015 0.000534
0.0068 0.0152 0.000334
0.0068 0.0154 0.001152
0.0068 0.0156 0.000885
0.0068 0.0158 0.001253
0.0068 0.016 0.000718
0.0068 0.0162 0.000351
0.0068 0.0164 0.000551
0.0068 0.0166 0.000668
0.0068 0.0168 0.000818
0.0068 0.017 0.000651
0.0068 0.0172 0.000835
0.0068 0.0174 0.000735
0.0068 0.0176 0.000718
0.0068 0.0178 0.000384
0.0068 0.018 0.000234
0.0068 0.0182 0.000384
0.0068 0.0184 0.000317
0.0068 0.0186 0.000317
0.0068 0.0188 0.000317
0.0068 0.019 0.000451
0.0068 0.0192 0.001136
0.0068 0.0194 0.001052
0.0068 0.0196 0.000701
0.0068 0.0198 0.000518
0.0068 0.02 0.000802
0.0068 0.0202 0.000418
0.0068 0.0204 0.001620
0.0068 0.0206 0.000568
0.0068 0.0208 0.000651
0.0068 0.021 0.000317
0.0068 0.0212 0.000418
0.0068 0.0214 0.000351
0.0068 0.0216 0.000518
0.0068 0.0218 0.000835
0.0068 0.022 0.001152
0.0068 0.0222 0.000484
0.0068 0.0224 0.000718
0.0068 0.0226 0.000451
0.0068 0.0228 0.000952
0.0068 0.023 0.000835
0.0068 0.0232 0.000451
0.0068 0.0234 0.001119
0.0068 0.0236 0.001069
0.0068 0.0238 0.001353
0.0068 0.024 0.000885
0.0068 0.0242 0.000468
0.0068 0.0244 0.000768
0.0068 0.0246 0.001052
0.0068 0.0248 0.000534
0.0068 0.025 0.000284
0.0068 0.0252 0.000167
0.0068 0.0254 0.000317
0.0068 0.0256 0.000718
0.0068 0.0258 0.000985
0.0068 0.026 0.000251
0.0068 0.0262 0.000234
0.0068 0.0264 0.000134
0.0068 0.0266 0.000668
0.0068 0.0268 0.000635
0.0068 0.027 0.000585
0.0068 0.0272 0.000585
0.0068 0.0274 0.000701
0.0068 0.0276 0.000418
0.0068 0.0278 0.000701
0.0068 0.028 0.000852
0.0068 0.0282 0.000367
0.0068 0.0284 0.001319
0.0068 0.0286 0.000384
0.0068 0.0288 0.000284
0.0068 0.029 0.000451
0.0068 0.0292 0.000985
0.0068 0.0294 0.000251
0.0068 0.0296 0.000685
0.0068 0.0298 0.000618
0.0068 0.03 0.000451
0.0068 0.0302 0.001219
0.0068 0.0304 0.000601
0.0068 0.0306 0.000401
0.0068 0.0308 0.000418
0.0068 0.031 0.000635
0.0068 0.0312 0.000301
0.0068 0.0314 0.000317
0.0068 0.0316 0.000301
0.0068 0.0318 0.000835
0.0068 0.032 0.000468
0.0068 0.0322 0.000367
0.0068 0.0324 0.000384
0.0068 0.0326 0.001086
0.0068 0.0328 0.001035
0.0068 0.033 0.000451
0.0068 0.0332 0.000384
0.0068 0.0334 0.000501
0.0068 0.0336 0.000735
0.0068 0.0338 0.000451
0.0068 0.034 0.000835
0.0068 0.0342 0.000551
0.0068 0.0344 0.001236
0.0068 0.0346 0.000685
0.0068 0.0348 0.000501
0.0068 0.035 0.000534
0.0068 0.0352 0.000384
0.0068 0.0354 0.000601
0.0068 0.0356 0.000284
0.0068 0.0358 0.000518
0.0068 0.036 0.000184
0.0068 0.0362 0.000067
0.0068 0.0364 0.000100
0.0068 0.0366 0.000134
0.0068 0.0368 0.000217
0.0068 0.037 0.000284
0.0068 0.0372 0.000418
0.0068 0.0374 0.000484
0.0068 0.0376 0.000217
0.0068 0.0378 0.000401
0.0068 0.038 0.000184
0.0068 0.0382 0.000418
0.0068 0.0384 0.000251
0.0068 0.0386 0.000150
0.0068 0.0388 0.000167
0.0068 0.039 0.000084
0.0068 0.0392 0.000167
0.0068 0.0394 0.000301
0.0068 0.0396 0.000184
0.0068 0.0398 0.000184
0.0068 0.04 0.000451
0.0068 0.0402 0.000601
0.0068 0.0404 0.000484
0.0068 0.0406 0.000284
0.0068 0.0408 0.000100
0.0068 0.041 0.000167
0.0068 0.0412 0.000251
0.0068 0.0414 0.000150
0.0068 0.0416 0.000117
0.0068 0.0418 0.000167
0.0068 0.042 0.000534
0.0068 0.0422 0.000935
0.0068 0.0424 0.000919
0.0068 0.0426 0.000752
0.0068 0.0428 0.000651
0.0068 0.043 0.000434
0.0068 0.0432 0.000284
0.0068 0.0434 0.000200
0.0068 0.0436 0.000200
0.0068 0.0438 0.000117
0.0068 0.044 0.000150
0.0068 0.0442 0.000217
0.0068 0.0444 0.000150
0.0068 0.0446 0.000367
0.0068 0.0448 0.000601
0.0068 0.045 0.001186
0.0068 0.0452 0.000534
0.0068 0.0454 0.000752
0.0068 0.0456 0.000384
0.0068 0.0458 0.000284
0.0068 0.046 0.000418
0.0068 0.0462 0.000234
0.0068 0.0464 0.000334
0.0068 0.0466 0.000134
0.0068 0.0468 0.000134
0.0068 0.047 0.000251
0.0068 0.0472 0.000150
0.0068 0.0474 0.000284
0.0068 0.0476 0.000301
0.0068 0.0478 0.000418
0.0068 0.048 0.000200
0.0068 0.0482 0.000534
0.0068 0.0484 0.000568
0.0068 0.0486 0.000200
0.0068 0.0488 0.000434
0.0068 0.049 0.000468
0.0068 0.0492 0.000534
0.0068 0.0494 0.000935
0.0068 0.0496 0.000701
0.0068 0.0498 0.000651
0.0068 0.05 0.000534
0.0068 0.0502 0.000351
0.0068 0.0504 0.000200
0.0068 0.0506 0.000134
0.0068 0.0508 0.000150
0.0068 0.051 0.000217
0.0068 0.0512 0.000351
0.0068 0.0514 0.000601
0.0068 0.0516 0.001019
0.0068 0.0518 0.000301
0.0068 0.052 0.000184
0.0068 0.0522 0.000134
0.0068 0.0524 0.000150
0.0068 0.0526 0.000267
0.0068 0.0528 0.000284
0.0068 0.053 0.000568
0.0068 0.0532 0.000067
0.0068 0.0534 0.000167
0.0068 0.0536 0.000434
0.0068 0.0538 0.000167
0.0068 0.054 0.000184
0.0068 0.0542 0.000167
0.0068 0.0544 0.000084
0.0068 0.0546 0.000150
0.0068 0.0548 0.000284
0.0068 0.055 0.000434
0.0068 0.0552 0.000902
0.0068 0.0554 0.000217
0.0068 0.0556 0.000468
0.0068 0.0558 0.000184
0.0068 0.056 0.000451
0.0068 0.0562 0.000685
0.0068 0.0564 0.000217
0.0068 0.0566 0.000100
0.0068 0.0568 0.000284
0.0068 0.057 0.000401
0.0068 0.0572 0.000117
0.0068 0.0574 0.000251
0.0068 0.0576 0.000184
0.0068 0.0578 0.000200
0.0068 0.058 0.000050
0.0068 0.0582 0.000067
0.0068 0.0584 0.000150
0.0068 0.0586 0.000200
0.0068 0.0588 0.000117
0.0068 0.059 0.000234
0.0068 0.0592 0.000301
0.0068 0.0594 0.000551
0.0068 0.0596 0.000685
0.0068 0.0598 0.000534
0.0068 0.06 0.000167
0.0068 0.0602 0.000451
0.0068 0.0604 0.000167
0.0068 0.0606 0.000100
0.0068 0.0608 0.000267
0.0068 0.061 0.000167
0.0068 0.0612 0.000200
0.0068 0.0614 0.000167
0.0068 0.0616 0.000200
0.0068 0.0618 0.000251
0.0068 0.062 0.000985
0.0068 0.0622 0.000401
0.0068 0.0624 0.000167
0.0068 0.0626 0.000301
0.0068 0.0628 0.000384
0.0068 0.063 0.000418
0.0068 0.0632 0.000267
0.0068 0.0634 0.000234
0.0068 0.0636 0.000267
0.0068 0.0638 0.000117
0.0068 0.064 0.000134
0.0068 0.0642 0.000251
0.0068 0.0644 0.000284
0.0068 0.0646 0.000651
0.0068 0.0648 0.000451
0.0068 0.065 0.000150
0.0068 0.0652 0.000184
0.0068 0.0654 0.000167
0.0068 0.0656 0.000067
0.0068 0.0658 0.000084
0.0068 0.066 0.000084
0.0068 0.0662 0.000217
0.0068 0.0664 0.000150
0.0068 0.0666 0.000451
0.0068 0.0668 0.000284
0.0068 0.067 0.000084
0.0068 0.0672 0.000117
0.0068 0.0674 0.000484
0.0068 0.0676 0.000334
0.0068 0.0678 0.000084
0.0068 0.068 0.000100
0.0068 0.0682 0.000150
0.0068 0.0684 0.000401
0.0068 0.0686 0.000150
0.0068 0.0688 0.000134
0.0068 0.069 0.000334
0.0068 0.0692 0.000334
0.0068 0.0694 0.000100
0.0068 0.0696 0.000468
0.0068 0.0698 0.000067
0.0068 0.07 0.000117
0.0068 0.0702 0.000401
0.0068 0.0704 0.000150
0.0068 0.0706 0.000418
0.0068 0.0708 0.000184
0.0068 0.071 0.000267
0.0068 0.0712 0.000785
0.0068 0.0714 0.000301
0.0068 0.0716 0.000084
0.0068 0.0718 0.000351
0.0068 0.072 0.000251
0.0068 0.0722 0.000217
0.0068 0.0724 0.000134
0.0068 0.0726 0.000167
0.0068 0.0728 0.000167
0.0068 0.073 0.000217
0.0068 0.0732 0.000317
0.0068 0.0734 0.000301
0.0068 0.0736 0.000184
0.0068 0.0738 0.000251
0.0068 0.074 0.000484
0.0068 0.0742 0.000251
0.0068 0.0744 0.000367
0.0068 0.0746 0.000384
0.0068 0.0748 0.000334
0.0068 0.075 0.000317
0.0068 0.0752 0.000184
0.0068 0.0754 0.000167
0.0068 0.0756 0.000217
0.0068 0.0758 0.000551
0.0068 0.076 0.000952
0.0068 0.0762 0.000401
0.0068 0.0764 0.000100
0.0068 0.0766 0.000251
0.0068 0.0768 0.000217
0.0068 0.077 0.000150
0.0068 0.0772 0.000150
0.0068 0.0774 0.000217
0.0068 0.0776 0.000200
0.0068 0.0778 0.000284
0.0068 0.078 0.000200
0.0068 0.0782 0.000618
0.0068 0.0784 0.000317
0.0068 0.0786 0.000351
0.0068 0.0788 0.000284
0.0068 0.079 0.000284
0.0068 0.0792 0.000651
0.0068 0.0794 0.000317
0.0068 0.0796 0.000134
0.0068 0.0798 0.000134
0.0068 0.08 0.000418
0.0068 0.0802 0.000384
0.0068 0.0804 0.000418
0.0068 0.0806 0.001002
0.0068 0.0808 0.000317
0.0068 0.081 0.000601
0.0068 0.0812 0.000401
0.0068 0.0814 0.000468
0.0068 0.0816 0.000251
0.0068 0.0818 0.000217
0.0068 0.082 0.000234
0.0068 0.0822 0.000217
0.0068 0.0824 0.000184
0.0068 0.0826 0.000267
0.0068 0.0828 0.000217
0.0068 0.083 0.000668
0.0068 0.0832 0.000384
0.0068 0.0834 0.000184
0.0068 0.0836 0.000251
0.0068 0.0838 0.000401
0.0068 0.084 0.000601
0.0068 0.0842 0.000752
0.0068 0.0844 0.000434
0.0068 0.0846 0.000200
0.0068 0.0848 0.000234
0.0068 0.085 0.000301
0.0068 0.0852 0.000334
0.0068 0.0854 0.000100
0.0068 0.0856 0.000084
0.0068 0.0858 0.000117
0.0068 0.086 0.000100
0.0068 0.0862 0.000134
0.0068 0.0864 0.000134
0.0068 0.0866 0.000150
0.0068 0.0868 0.000234
0.0068 0.087 0.000317
0.0068 0.0872 0.000317
0.0068 0.0874 0.000585
0.0068 0.0876 0.000167
0.0068 0.0878 0.000267
0.0068 0.088 0.001236
0.0068 0.0882 0.000251
0.0068 0.0884 0.000067
0.0068 0.0886 0.000184
0.0068 0.0888 0.000200
0.0068 0.089 0.000150
0.0068 0.0892 0.000167
0.0068 0.0894 0.000251
0.0068 0.0896 0.000251
0.0068 0.0898 0.000134
0.0068 0.09 0.000100
0.0068 0.0902 0.000200
0.0068 0.0904 0.000334
0.0068 0.0906 0.000635
0.0068 0.0908 0.000167
0.0068 0.091 0.000084
0.0068 0.0912 0.000117
0.0068 0.0914 0.000050
0.0068 0.0916 0.000033
0.0068 0.0918 0.000150
0.0068 0.092 0.000100
0.0068 0.0922 0.000100
0.0068 0.0924 0.000117
0.0068 0.0926 0.000284
0.0068 0.0928 0.000134
0.0068 0.093 0.000184
0.0068 0.0932 0.000117
0.0068 0.0934 0.000117
0.0068 0.0936 0.000067
0.0068 0.0938 0.000351
0.0068 0.094 0.000167
0.0068 0.0942 0.000084
0.0068 0.0944 0.000134
0.0068 0.0946 0.000100
0.0068 0.0948 0.000050
0.0068 0.095 0.000033
0.0068 0.0952 0.000084
0.0068 0.0954 0.000050
0.0068 0.0956 0.000117
0.0068 0.0958 0.000150
0.0068 0.096 0.000217
0.0068 0.0962 0.000184
0.0068 0.0964 0.000852
0.0068 0.0966 0.000150
0.0068 0.0968 0.000484
0.0068 0.097 0.000084
0.0068 0.0972 0.000217
0.0068 0.0974 0.000534
0.0068 0.0976 0.000251
0.0068 0.0978 0.000251
0.0068 0.098 0.000451
0.0068 0.0982 0.000167
0.0068 0.0984 0.000084
0.0068 0.0986 0.000084
0.0068 0.0988 0.000100
0.0068 0.099 0.000251
0.0068 0.0992 0.000084
0.0068 0.0994 0.000033
0.0068 0.0996 0.000067
0.0068 0.0998 0.000117
0.007 0 0.000752
0.007 0.0002 0.000384
0.007 0.0004 0.000618
0.007 0.0006 0.001520
0.007 0.0008 0.001069
0.007 0.001 0.002321
0.007 0.0012 0.002021
0.007 0.0014 0.001136
0.007 0.0016 0.001820
0.007 0.0018 0.001620
0.007 0.002 0.001236
0.007 0.0022 0.001837
0.007 0.0024 0.002438
0.007 0.0026 0.003407
0.007 0.0028 0.003874
0.007 0.003 0.003390
0.007 0.0032 0.001820
0.007 0.0034 0.003540
0.007 0.0036 0.002238
0.007 0.0038 0.003874
0.007 0.004 0.003206
0.007 0.0042 0.004793
0.007 0.0044 0.004793
0.007 0.0046 0.005277
0.007 0.0048 0.006329
0.007 0.005 0.005561
0.007 0.0052 0.006096
0.007 0.0054 0.009736
0.007 0.0056 0.007799
0.007 0.0058 0.009937
0.007 0.006 0.012425
0.007 0.0062 0.017602
0.007 0.0064 0.033100
0.007 0.0066 0.072729
0.007 0.0068 0.330862
0.007 0.007 0.000000
0.007 0.0072 0.330728
0.007 0.0074 0.068838
0.007 0.0076 0.030194
0.007 0.0078 0.021443
0.007 0.008 0.015214
0.007 0.0082 0.011289
0.007 0.0084 0.010421
0.007 0.0086 0.007782
0.007 0.0088 0.004058
0.007 0.009 0.003607
0.007 0.0092 0.003691
0.007 0.0094 0.002388
0.007 0.0096 0.003474
0.007 0.0098 0.001770
0.007 0.01 0.002538
0.007 0.0102 0.002422
0.007 0.0104 0.003557
0.007 0.0106 0.002321
0.007 0.0108 0.003440
0.007 0.011 0.001303
0.007 0.0112 0.001904
0.007 0.0114 0.001954
0.007 0.0116 0.002405
0.007 0.0118 0.000868
0.007 0.012 0.000802
0.007 0.0122 0.001119
0.007 0.0124 0.001687
0.007 0.0126 0.001253
0.007 0.0128 0.001102
0.007 0.013 0.000651
0.007 0.0132 0.001219
0.007 0.0134 0.000835
0.007 0.0136 0.001653
0.007 0.0138 0.000534
0.007 0.014 0.000551
0.007 0.0142 0.000334
0.007 0.0144 0.000685
0.007 0.0146 0.000418
0.007 0.0148 0.000351
0.007 0.015 0.000234
0.007 0.0152 0.000484
0.007 0.0154 0.000451
0.007 0.0156 0.000468
0.007 0.0158 0.000935
0.007 0.016 0.000251
0.007 0.0162 0.000534
0.007 0.0164 0.000551
0.007 0.0166 0.000451
0.007 0.0168 0.000718
0.007 0.017 0.000418
0.007 0.0172 0.000401
0.007 0.0174 0.000718
0.007 0.0176 0.000651
0.007 0.0178 0.000117
0.007 0.018 0.000150
0.007 0.0182 0.000234
0.007 0.0184 0.000267
0.007 0.0186 0.000568
0.007 0.0188 0.000384
0.007 0.019 0.000251
0.007 0.0192 0.000418
0.007 0.0194 0.000534
0.007 0.0196 0.000885
0.007 0.0198 0.000802
0.007 0.02 0.001770
0.007 0.0202 0.000501
0.007 0.0204 0.000601
0.007 0.0206 0.001319
0.007 0.0208 0.000568
0.007 0.021 0.000217
0.007 0.0212 0.000367
0.007 0.0214 0.000418
0.007 0.0216 0.000818
0.007 0.0218 0.000701
0.007 0.022 0.001052
0.007 0.0222 0.001019
0.007 0.0224 0.001436
0.007 0.0226 0.000501
0.007 0.0228 0.000351
0.007 0.023 0.000384
0.007 0.0232 0.001286
0.007 0.0234 0.000885
0.007 0.0236 0.000802
0.007 0.0238 0.002221
0.007 0.024 0.001236
0.007 0.0242 0.000534
0.007 0.0244 0.000618
0.007 0.0246 0.000284
0.007 0.0248 0.000969
0.007 0.025 0.000718
0.007 0.0252 0.000334
0.007 0.0254 0.000334
0.007 0.0256 0.000635
0.007 0.0258 0.001052
0.007 0.026 0.000351
0.007 0.0262 0.000150
0.007 0.0264 0.000167
0.007 0.0266 0.000384
0.007 0.0268 0.000267
0.007 0.027 0.000468
0.007 0.0272 0.000585
0.007 0.0274 0.000835
0.007 0.0276 0.000418
0.007 0.0278 0.000468
0.007 0.028 0.000902
0.007 0.0282 0.000935
0.007 0.0284 0.000718
0.007 0.0286 0.000752
0.007 0.0288 0.000534
0.007 0.029 0.000835
0.007 0.0292 0.000802
0.007 0.0294 0.000718
0.007 0.0296 0.001169
0.007 0.0298 0.000434
0.007 0.03 0.000585
0.007 0.0302 0.000317
0.007 0.0304 0.000585
0.007 0.0306 0.000601
0.007 0.0308 0.000651
0.007 0.031 0.000585
0.007 0.0312 0.000468
0.007 0.0314 0.001269
0.007 0.0316 0.000418
0.007 0.0318 0.000585
0.007 0.032 0.000401
0.007 0.0322 0.000384
0.007 0.0324 0.000568
0.007 0.0326 0.000551
0.007 0.0328 0.000434
0.007 0.033 0.000651
0.007 0.0332 0.000267
0.007 0.0334 0.000351
0.007 0.0336 0.000401
0.007 0.0338 0.000852
0.007 0.034 0.000718
0.007 0.0342 0.000601
0.007 0.0344 0.001169
0.007 0.0346 0.000718
0.007 0.0348 0.000317
0.007 0.035 0.000251
0.007 0.0352 0.000301
0.007 0.0354 0.000334
0.007 0.0356 0.000267
0.007 0.0358 0.000334
0.007 0.036 0.000217
0.007 0.0362 0.000167
0.007 0.0364 0.000384
0.007 0.0366 0.000484
0.007 0.0368 0.000167
0.007 0.037 0.000234
0.007 0.0372 0.000267
0.007 0.0374 0.000367
0.007 0.0376 0.000317
0.007 0.0378 0.000167
0.007 0.038 0.000301
0.007 0.0382 0.000267
0.007 0.0384 0.000919
0.007 0.0386 0.000534
0.007 0.0388 0.000200
0.007 0.039 0.000117
0.007 0.0392 0.000418
0.007 0.0394 0.000251
0.007 0.0396 0.000267
0.007 0.0398 0.000317
0.007 0.04 0.000334
0.007 0.0402 0.000418
0.007 0.0404 0.001002
0.007 0.0406 0.000518
0.007 0.0408 0.000234
0.007 0.041 0.000384
0.007 0.0412 0.000301
0.007 0.0414 0.000301
0.007 0.0416 0.000334
0.007 0.0418 0.000301
0.007 0.042 0.001002
0.007 0.0422 0.000668
0.007 0.0424 0.000150
0.007 0.0426 0.000317
0.007 0.0428 0.000518
0.007 0.043 0.000835
0.007 0.0432 0.000301
0.007 0.0434 0.000117
0.007 0.0436 0.000100
0.007 0.0438 0.000117
0.007 0.044 0.000317
0.007 0.0442 0.000234
0.007 0.0444 0.000267
0.007 0.0446 0.000551
0.007 0.0448 0.000367
0.007 0.045 0.000752
0.007 0.0452 0.000284
0.007 0.0454 0.000334
0.007 0.0456 0.000200
0.007 0.0458 0.000100
0.007 0.046 0.000317
0.007 0.0462 0.000301
0.007 0.0464 0.001169
0.007 0.0466 0.000284
0.007 0.0468 0.000217
0.007 0.047 0.000150
0.007 0.0472 0.000200
0.007 0.0474 0.000701
0.007 0.0476 0.000334
0.007 0.0478 0.000434
0.007 0.048 0.000334
0.007 0.0482 0.001152
0.007 0.0484 0.000334
0.007 0.0486 0.000384
0.007 0.0488 0.000885
0.007 0.049 0.000468
0.007 0.0492 0.000468
0.007 0.0494 0.001236
0.007 0.0496 0.000785
0.007 0.0498 0.000184
0.007 0.05 0.000134
0.007 0.0502 0.000217
0.007 0.0504 0.000184
0.007 0.0506 0.000217
0.007 0.0508 0.000234
0.007 0.051 0.000200
0.007 0.0512 0.000217
0.007 0.0514 0.001102
0.007 0.0516 0.000334
0.007 0.0518 0.000134
0.007 0.052 0.000334
0.007 0.0522 0.000117
0.007 0.0524 0.000284
0.007 0.0526 0.000768
0.007 0.0528 0.000418
0.007 0.053 0.000434
0.007 0.0532 0.000384
0.007 0.0534 0.000351
0.007 0.0536 0.000518
0.007 0.0538 0.000150
0.007 0.054 0.000234
0.007 0.0542 0.000067
0.007 0.0544 0.000184
0.007 0.0546 0.000184
0.007 0.0548 0.000100
0.007 0.055 0.000251
0.007 0.0552 0.000134
0.007 0.0554 0.000050
0.007 0.0556 0.000100
0.007 0.0558 0.000200
0.007 0.056 0.000134
0.007 0.0562 0.000585
0.007 0.0564 0.000351
0.007 0.0566 0.000150
0.007 0.0568 0.000585
0.007 0.057 0.000284
0.007 0.0572 0.000134
0.007 0.0574 0.000200
0.007 0.0576 0.000351
0.007 0.0578 0.000200
0.007 0.058 0.000100
0.007 0.0582 0.000117
0.007 0.0584 0.000117
0.007 0.0586 0.000217
0.007 0.0588 0.000267
0.007 0.059 0.000184
0.007 0.0592 0.000117
0.007 0.0594 0.000167
0.007 0.0596 0.000134
0.007 0.0598 0.000351
0.007 0.06 0.000267
0.007 0.0602 0.000134
0.007 0.0604 0.000100
0.007 0.0606 0.000184
0.007 0.0608 0.000200
0.007 0.061 0.000351
0.007 0.0612 0.001035
0.007 0.0614 0.000267
0.007 0.0616 0.000184
0.007 0.0618 0.000167
0.007 0.062 0.000601
0.007 0.0622 0.000251
0.007 0.0624 0.000284
0.007 0.0626 0.000718
0.007 0.0628 0.000267
0.007 0.063 0.000267
0.007 0.0632 0.000284
0.007 0.0634 0.000317
0.007 0.0636 0.000167
[truncated: 5,237,012 more chars]
