# Supplementary material for: Predicting scale-dependent chromatin polymer properties from systematic coarse-graining
Source: Nat Commun. 2023 Jul 11;14:4108. doi: 10.1038/s41467-023-39907-2 (PMC10336007; doi:10.1038/s41467-023-39907-2)
Supplement: Supplementary file 4 — Source Data [file 41467_2023_39907_MOESM4_ESM.zip › source_data/source_data_supplementary/source_data_supplementary_fig_4/source_data_supplementary_fig4e/Sox2_exp_pc_vs_s.txt]

0 -nan
0.2 1.000000
0.4 0.040063
0.6 0.030924
0.8 0.025421
1 0.019532
1.2 0.015560
1.4 0.012903
1.6 0.010324
1.8 0.009469
2 0.007692
2.2 0.006957
2.4 0.005866
2.6 0.005104
2.8 0.005020
3 0.004422
3.2 0.004042
3.4 0.003459
3.6 0.003329
3.8 0.003104
4 0.002490
4.2 0.002447
4.4 0.002501
4.6 0.002370
4.8 0.001862
5 0.001781
5.2 0.002058
5.4 0.001985
5.6 0.001718
5.8 0.001666
6 0.001411
6.2 0.001402
6.4 0.001328
6.6 0.001275
6.8 0.001271
7 0.001231
7.2 0.001329
7.4 0.001246
7.6 0.001194
7.8 0.001075
8 0.001006
8.2 0.000974
8.4 0.000804
8.6 0.000991
8.8 0.000981
9 0.000952
9.2 0.000898
9.4 0.000823
9.6 0.000927
9.8 0.000898
10 0.000868
10.2 0.000758
10.4 0.000793
10.6 0.000771
10.8 0.000670
11 0.000783
11.2 0.000727
11.4 0.000704
11.6 0.000627
11.8 0.000849
12 0.000650
12.2 0.000698
12.4 0.000638
12.6 0.000542
12.8 0.000555
13 0.000573
13.2 0.000470
13.4 0.000542
13.6 0.000560
13.8 0.000545
14 0.000543
14.2 0.000688
14.4 0.000439
14.6 0.000429
14.8 0.000387
15 0.000606
15.2 0.000536
15.4 0.000533
15.6 0.000397
15.8 0.000447
16 0.000578
16.2 0.000435
16.4 0.000453
16.6 0.000484
16.8 0.000717
17 0.000521
17.2 0.000386
17.4 0.000454
17.6 0.000321
17.8 0.000318
18 0.000354
18.2 0.000349
18.4 0.000349
18.6 0.000360
18.8 0.000465
19 0.000410
19.2 0.000396
19.4 0.000382
19.6 0.000297
19.8 0.000348
20 0.000325
20.2 0.000256
20.4 0.000331
20.6 0.000311
20.8 0.000348
21 0.000278
21.2 0.000273
21.4 0.000290
21.6 0.000360
21.8 0.000286
22 0.000273
22.2 0.000359
22.4 0.000310
22.6 0.000278
22.8 0.000297
23 0.000310
23.2 0.000323
23.4 0.000277
23.6 0.000312
23.8 0.000377
24 0.000324
24.2 0.000347
24.4 0.000313
24.6 0.000238
24.8 0.000231
25 0.000299
25.2 0.000222
25.4 0.000270
25.6 0.000342
25.8 0.000217
26 0.000225
26.2 0.000273
26.4 0.000205
26.6 0.000280
26.8 0.000209
27 0.000255
27.2 0.000205
27.4 0.000233
27.6 0.000250
27.8 0.000269
28 0.000231
28.2 0.000264
28.4 0.000283
28.6 0.000303
28.8 0.000303
29 0.000208
29.2 0.000234
29.4 0.000246
29.6 0.000295
29.8 0.000248
30 0.000233
30.2 0.000181
30.4 0.000153
30.6 0.000200
30.8 0.000193
31 0.000289
31.2 0.000208
31.4 0.000236
31.6 0.000223
31.8 0.000164
32 0.000211
32.2 0.000216
32.4 0.000183
32.6 0.000243
32.8 0.000231
33 0.000181
33.2 0.000197
33.4 0.000241
33.6 0.000166
33.8 0.000177
34 0.000235
34.2 0.000242
34.4 0.000150
34.6 0.000150
34.8 0.000190
35 0.000253
35.2 0.000193
35.4 0.000183
35.6 0.000223
35.8 0.000187
36 0.000215
36.2 0.000185
36.4 0.000169
36.6 0.000149
36.8 0.000165
37 0.000312
37.2 0.000175
37.4 0.000210
37.6 0.000172
37.8 0.000217
38 0.000186
38.2 0.000211
38.4 0.000158
38.6 0.000266
38.8 0.000167
39 0.000428
39.2 0.000140
39.4 0.000208
39.6 0.000132
39.8 0.000127
40 0.000192
40.2 0.000153
40.4 0.000175
40.6 0.000164
40.8 0.000124
41 0.000199
41.2 0.000145
41.4 0.000209
41.6 0.000247
41.8 0.000149
42 0.000117
42.2 0.000150
42.4 0.000210
42.6 0.000201
42.8 0.000148
43 0.000162
43.2 0.000155
43.4 0.000139
43.6 0.000166
43.8 0.000253
44 0.000130
44.2 0.000354
44.4 0.000170
44.6 0.000187
44.8 0.000164
45 0.000185
45.2 0.000222
45.4 0.000127
45.6 0.000175
45.8 0.000188
46 0.000202
46.2 0.000124
46.4 0.000081
46.6 0.000200
46.8 0.000191
47 0.000188
47.2 0.000134
47.4 0.000227
47.6 0.000169
47.8 0.000134
48 0.000078
48.2 0.000221
48.4 0.000132
48.6 0.000138
48.8 0.000140
49 0.000181
49.2 0.000145
49.4 0.000191
49.6 0.000163
49.8 0.000108
50 0.000177
50.2 0.000183
50.4 0.000148
50.6 0.000206
50.8 0.000144
51 0.000095
51.2 0.000208
51.4 0.000167
51.6 0.000239
51.8 0.000134
52 0.000168
52.2 0.000155
52.4 0.000085
52.6 0.000077
52.8 0.000123
53 0.000130
53.2 0.000159
53.4 0.000114
53.6 0.000119
53.8 0.000274
54 0.000134
54.2 0.000104
54.4 0.000162
54.6 0.000123
54.8 0.000127
55 0.000121
55.2 0.000193
55.4 0.000143
55.6 0.000160
55.8 0.000126
56 0.000183
56.2 0.000167
56.4 0.000103
56.6 0.000156
56.8 0.000190
57 0.000217
57.2 0.000106
57.4 0.000177
57.6 0.000187
57.8 0.000191
58 0.000165
58.2 0.000089
58.4 0.000157
58.6 0.000144
58.8 0.000117
59 0.000132
59.2 0.000117
59.4 0.000165
59.6 0.000140
59.8 0.000114
60 0.000127
60.2 0.000179
60.4 0.000243
60.6 0.000113
60.8 0.000266
61 0.000148
61.2 0.000232
61.4 0.000174
61.6 0.000174
61.8 0.000196
62 0.000122
62.2 0.000146
62.4 0.000114
62.6 0.000097
62.8 0.000230
63 0.000084
63.2 0.000104
63.4 0.000091
63.6 0.000229
63.8 0.000103
64 0.000154
64.2 0.000182
64.4 0.000243
64.6 0.000210
64.8 0.000129
65 0.000102
65.2 0.000183
65.4 0.000179
65.6 0.000086
65.8 0.000302
66 0.000138
66.2 0.000126
66.4 0.000093
66.6 0.000090
66.8 0.000129
67 0.000238
67.2 0.000124
67.4 0.000164
67.6 0.000216
67.8 0.000161
68 0.000091
68.2 0.000172
68.4 0.000246
68.6 0.000150
68.8 0.000188
69 0.000115
69.2 0.000084
69.4 0.000175
69.6 0.000140
69.8 0.000118
70 0.000203
70.2 0.000157
70.4 0.000161
70.6 0.000102
70.8 0.000118
71 0.000108
71.2 0.000155
71.4 0.000146
71.6 0.000108
71.8 0.000275
72 0.000115
72.2 0.000204
72.4 0.000148
72.6 0.000129
72.8 0.000139
73 0.000150
73.2 0.000102
73.4 0.000125
73.6 0.000123
73.8 0.000144
74 0.000118
74.2 0.000240
74.4 0.000040
74.6 0.000186
74.8 0.000138
75 0.000120
75.2 0.000186
75.4 0.000109
75.6 0.000120
75.8 0.000168
76 0.000106
76.2 0.000155
76.4 0.000170
76.6 0.000123
76.8 0.000114
77 0.000121
77.2 0.000112
77.4 0.000143
77.6 0.000118
77.8 0.000121
78 0.000249
78.2 0.000098
78.4 0.000227
78.6 0.000263
78.8 0.000076
79 0.000224
79.2 0.000142
79.4 0.000151
79.6 0.000149
79.8 0.000152
80 0.000200
80.2 0.000166
80.4 0.000182
80.6 0.000177
80.8 0.000125
81 0.000120
81.2 0.000183
81.4 0.000179
81.6 0.000107
81.8 0.000167
82 0.000150
82.2 0.000110
82.4 0.000143
82.6 0.000170
82.8 0.000166
83 0.000065
83.2 0.000156
83.4 0.000120
83.6 0.000158
83.8 0.000158
84 0.000083
84.2 0.000130
84.4 0.000172
84.6 0.000133
84.8 0.000125
85 0.000076
85.2 0.000119
85.4 0.000143
85.6 0.000093
85.8 0.000088
86 0.000179
86.2 0.000103
86.4 0.000113
86.6 0.000201
86.8 0.000121
87 0.000109
87.2 0.000185
87.4 0.000118
87.6 0.000078
87.8 0.000171
88 0.000238
88.2 0.000154
88.4 0.000188
88.6 0.000168
88.8 0.000114
89 0.000255
89.2 0.000160
89.4 0.000264
89.6 0.000102
89.8 0.000158
90 0.000167
90.2 0.000264
90.4 0.000169
90.6 0.000166
90.8 0.000140
91 0.000184
91.2 0.000061
91.4 0.000150
91.6 0.000166
91.8 0.000154
92 0.000213
92.2 0.000160
92.4 0.000261
92.6 0.000202
92.8 0.000164
93 0.000207
93.2 0.000172
93.4 0.000206
93.6 0.000183
93.8 0.000248
94 0.000240
94.2 0.000158
94.4 0.000154
94.6 0.000164
94.8 0.000190
95 0.000259
95.2 0.000168
95.4 0.000165
95.6 0.000147
95.8 0.000209
96 0.000235
96.2 0.000187
96.4 0.000184
96.6 0.000230
96.8 0.000252
97 0.000219
97.2 0.000181
97.4 0.000191
97.6 0.000266
97.8 0.000188
98 0.000178
98.2 0.000257
98.4 0.000138
98.6 0.000180
98.8 0.000235
99 0.000239
99.2 0.000097
99.4 0.000160
99.6 0.000180
99.8 0.000227
100 0.000133
100.2 0.000149
100.4 0.000118
100.6 0.000156
100.8 0.000141
101 0.000139
101.2 0.000163
101.4 0.000176
101.6 0.000181
101.8 0.000241
102 0.000190
102.2 0.000155
102.4 0.000077
102.6 0.000285
102.8 0.000216
103 0.000260
103.2 0.000149
103.4 0.000246
103.6 0.000213
103.8 0.000258
104 0.000220
104.2 0.000160
104.4 0.000218
104.6 0.000215
104.8 0.000317
105 0.000244
105.2 0.000226
105.4 0.000196
105.6 0.000188
105.8 0.000164
106 0.000158
106.2 0.000252
106.4 0.000177
106.6 0.000230
106.8 0.000222
107 0.000261
107.2 0.000105
107.4 0.000210
107.6 0.000310
107.8 0.000180
108 0.000212
108.2 0.000236
108.4 0.000154
108.6 0.000232
108.8 0.000266
109 0.000187
109.2 0.000185
109.4 0.000175
109.6 0.000221
109.8 0.000279
110 0.000324
110.2 0.000217
110.4 0.000237
110.6 0.000187
110.8 0.000147
111 0.000232
111.2 0.000132
111.4 0.000118
111.6 0.000182
111.8 0.000277
112 0.000249
112.2 0.000231
112.4 0.000182
112.6 0.000136
112.8 0.000169
113 0.000167
113.2 0.000297
113.4 0.000092
113.6 0.000183
113.8 0.000345
114 0.000203
114.2 0.000255
114.4 0.000218
114.6 0.000205
114.8 0.000285
115 0.000206
115.2 0.000175
115.4 0.000208
115.6 0.000237
115.8 0.000267
116 0.000091
116.2 0.000346
116.4 0.000258
116.6 0.000195
116.8 0.000108
117 0.000131
117.2 0.000227
117.4 0.000157
117.6 0.000121
117.8 0.000254
118 0.000218
118.2 0.000185
118.4 0.000149
118.6 0.000317
118.8 0.000186
119 0.000136
119.2 0.000222
119.4 0.000092
119.6 0.000138
119.8 0.000092
120 0.000215
120.2 0.000156
120.4 0.000273
120.6 0.000143
120.8 0.000231
121 0.000184
121.2 0.000141
121.4 0.000072
121.6 0.000109
121.8 0.000117
122 0.000098
122.2 0.000136
122.4 0.000123
122.6 0.000056
122.8 0.000178
123 0.000142
123.2 0.000211
123.4 0.000181
123.6 0.000152
123.8 0.000093
124 0.000247
124.2 0.000219
124.4 0.000094
124.6 0.000055
124.8 0.000069
125 0.000163
125.2 0.000135
125.4 0.000263
125.6 0.000103
125.8 0.000154
126 0.000069
126.2 0.000079
126.4 0.000133
126.6 0.000044
126.8 0.000122
127 0.000169
127.2 0.000153
127.4 0.000092
127.6 0.000099
127.8 0.000237
128 0.000119
128.2 0.000235
128.4 0.000124
128.6 0.000064
128.8 0.000050
129 0.000026
129.2 0.000184
129.4 0.000085
129.6 0.000193
129.8 0.000155
130 0.000276
130.2 0.000248
130.4 0.000211
130.6 0.000041
130.8 0.000194
131 0.000030
131.2 0.000070
131.4 0.000305
131.6 0.000050
131.8 0.000121
132 0.000196
132.2 0.000239
132.4 0.000043
132.6 0.000028
132.8 0.000064
133 0.000106
133.2 0.000226
133.4 0.000191
133.6 0.000403
133.8 0.000139
134 0.000169
134.2 0.000091
134.4 0.000194
134.6 0.000147
134.8 0.000000
135 0.000081
135.2 0.000086
135.4 0.000288
135.6 0.000000
135.8 0.000046
136 0.000339
136.2 0.000113
136.4 0.000077
136.6 0.000132
136.8 0.000071
137 0.000080
137.2 0.000166
137.4 0.000066
137.6 0.000157
137.8 0.000110
138 0.000047
138.2 0.000058
138.4 0.000000
138.6 0.000278
138.8 0.000000
139 0.000195
139.2 0.000050
139.4 0.000025
139.6 0.000000
139.8 0.000113
140 0.000172
140.2 0.000122
140.4 0.000108
140.6 0.000077
140.8 0.000091
141 0.000171
141.2 0.000120
141.4 0.000000
141.6 0.000098
141.8 0.000095
142 0.000000
142.2 0.000033
142.4 0.000106
142.6 0.000365
142.8 0.000000
143 0.000189
143.2 0.000522
143.4 0.000118
143.6 0.000081
143.8 0.000050
144 0.000091
144.2 0.000000
144.4 0.000130
144.6 0.000188
144.8 0.000000
145 0.000000
145.2 0.000000
145.4 0.000000
145.6 0.000000
145.8 0.000212
146 0.000000
146.2 0.000116
146.4 0.000000
146.6 0.000262
146.8 0.000000
147 0.000000
147.2 0.000000
147.4 0.000000
147.6 0.000000
147.8 0.000296
148 0.000000
148.2 0.000000
148.4 0.000282
148.6 0.000000
148.8 0.000000
149 0.000000
149.2 0.000000
149.4 0.000000
149.6 0.000000
149.8 0.000000
