# Supplementary material for: Predicting scale-dependent chromatin polymer properties from systematic coarse-graining
Source: Nat Commun. 2023 Jul 11;14:4108. doi: 10.1038/s41467-023-39907-2 (PMC10336007; doi:10.1038/s41467-023-39907-2)
Supplement: Supplementary file 4 — Source Data [file 41467_2023_39907_MOESM4_ESM.zip › source_data/source_data_supplementary/source_data_supplementary_fig_4/source_data_supplementary_fig4e/Cbx8_exp_pc_vs_s.txt]

0 -nan
0.2 1.000000
0.4 0.043486
0.6 0.031472
0.8 0.024262
1 0.019655
1.2 0.015667
1.4 0.012921
1.6 0.010566
1.8 0.008876
2 0.007796
2.2 0.006778
2.4 0.005765
2.6 0.005197
2.8 0.004515
3 0.004313
3.2 0.003671
3.4 0.003536
3.6 0.003231
3.8 0.002977
4 0.002741
4.2 0.002619
4.4 0.002414
4.6 0.002361
4.8 0.002071
5 0.001928
5.2 0.001868
5.4 0.001754
5.6 0.001668
5.8 0.001553
6 0.001626
6.2 0.001653
6.4 0.001520
6.6 0.001224
6.8 0.001326
7 0.001231
7.2 0.001096
7.4 0.001112
7.6 0.001189
7.8 0.001188
8 0.001113
8.2 0.001035
8.4 0.001077
8.6 0.001006
8.8 0.000883
9 0.000906
9.2 0.000972
9.4 0.000795
9.6 0.000834
9.8 0.000902
10 0.000794
10.2 0.000776
10.4 0.000702
10.6 0.000761
10.8 0.000750
11 0.000688
11.2 0.000709
11.4 0.000705
11.6 0.000695
11.8 0.000703
12 0.000633
12.2 0.000714
12.4 0.000587
12.6 0.000625
12.8 0.000603
13 0.000535
13.2 0.000647
13.4 0.000670
13.6 0.000642
13.8 0.000582
14 0.000565
14.2 0.000498
14.4 0.000550
14.6 0.000546
14.8 0.000518
15 0.000554
15.2 0.000527
15.4 0.000505
15.6 0.000481
15.8 0.000603
16 0.000526
16.2 0.000472
16.4 0.000451
16.6 0.000466
16.8 0.000455
17 0.000570
17.2 0.000478
17.4 0.000419
17.6 0.000432
17.8 0.000375
18 0.000403
18.2 0.000410
18.4 0.000425
18.6 0.000429
18.8 0.000401
19 0.000403
19.2 0.000389
19.4 0.000338
19.6 0.000383
19.8 0.000377
20 0.000394
20.2 0.000384
20.4 0.000371
20.6 0.000384
20.8 0.000346
21 0.000440
21.2 0.000365
21.4 0.000365
21.6 0.000355
21.8 0.000386
22 0.000340
22.2 0.000360
22.4 0.000284
22.6 0.000334
22.8 0.000293
23 0.000334
23.2 0.000351
23.4 0.000310
23.6 0.000325
23.8 0.000276
24 0.000194
24.2 0.000282
24.4 0.000326
24.6 0.000281
24.8 0.000341
25 0.000304
25.2 0.000325
25.4 0.000284
25.6 0.000229
25.8 0.000278
26 0.000303
26.2 0.000329
26.4 0.000275
26.6 0.000361
26.8 0.000298
27 0.000324
27.2 0.000272
27.4 0.000255
27.6 0.000297
27.8 0.000295
28 0.000328
28.2 0.000277
28.4 0.000325
28.6 0.000280
28.8 0.000299
29 0.000239
29.2 0.000334
29.4 0.000291
29.6 0.000310
29.8 0.000320
30 0.000327
30.2 0.000313
30.4 0.000303
30.6 0.000379
30.8 0.000325
31 0.000302
31.2 0.000275
31.4 0.000271
31.6 0.000261
31.8 0.000321
32 0.000286
32.2 0.000382
32.4 0.000280
32.6 0.000268
32.8 0.000391
33 0.000398
33.2 0.000345
33.4 0.000292
33.6 0.000320
33.8 0.000336
34 0.000334
34.2 0.000274
34.4 0.000314
34.6 0.000254
34.8 0.000286
35 0.000278
35.2 0.000334
35.4 0.000283
35.6 0.000257
35.8 0.000233
36 0.000311
36.2 0.000307
36.4 0.000286
36.6 0.000309
36.8 0.000289
37 0.000284
37.2 0.000296
37.4 0.000241
37.6 0.000250
37.8 0.000277
38 0.000318
38.2 0.000261
38.4 0.000240
38.6 0.000235
38.8 0.000248
39 0.000284
39.2 0.000273
39.4 0.000268
39.6 0.000274
39.8 0.000284
40 0.000311
40.2 0.000242
40.4 0.000237
40.6 0.000237
40.8 0.000211
41 0.000239
41.2 0.000234
41.4 0.000257
41.6 0.000256
41.8 0.000252
42 0.000287
42.2 0.000266
42.4 0.000281
42.6 0.000265
42.8 0.000351
43 0.000293
43.2 0.000294
43.4 0.000290
43.6 0.000260
43.8 0.000253
44 0.000213
44.2 0.000256
44.4 0.000303
44.6 0.000316
44.8 0.000328
45 0.000328
45.2 0.000254
45.4 0.000327
45.6 0.000338
45.8 0.000306
46 0.000282
46.2 0.000275
46.4 0.000301
46.6 0.000293
46.8 0.000273
47 0.000274
47.2 0.000350
47.4 0.000341
47.6 0.000399
47.8 0.000326
48 0.000266
48.2 0.000364
48.4 0.000286
48.6 0.000304
48.8 0.000286
49 0.000234
49.2 0.000256
49.4 0.000252
49.6 0.000312
49.8 0.000294
50 0.000276
50.2 0.000262
50.4 0.000251
50.6 0.000273
50.8 0.000281
51 0.000237
51.2 0.000264
51.4 0.000244
51.6 0.000282
51.8 0.000275
52 0.000282
52.2 0.000220
52.4 0.000251
52.6 0.000167
52.8 0.000253
53 0.000266
53.2 0.000232
53.4 0.000223
53.6 0.000226
53.8 0.000195
54 0.000206
54.2 0.000222
54.4 0.000266
54.6 0.000225
54.8 0.000207
55 0.000254
55.2 0.000288
55.4 0.000261
55.6 0.000252
55.8 0.000316
56 0.000211
56.2 0.000135
56.4 0.000201
56.6 0.000212
56.8 0.000195
57 0.000178
57.2 0.000173
57.4 0.000152
57.6 0.000168
57.8 0.000215
58 0.000189
58.2 0.000230
58.4 0.000127
58.6 0.000125
58.8 0.000192
59 0.000179
59.2 0.000177
59.4 0.000202
59.6 0.000118
59.8 0.000198
60 0.000135
60.2 0.000193
60.4 0.000143
60.6 0.000131
60.8 0.000184
61 0.000119
61.2 0.000163
61.4 0.000110
61.6 0.000152
61.8 0.000154
62 0.000297
62.2 0.000174
62.4 0.000210
62.6 0.000168
62.8 0.000163
63 0.000143
63.2 0.000215
63.4 0.000337
63.6 0.000172
63.8 0.000179
64 0.000182
64.2 0.000174
64.4 0.000168
64.6 0.000203
64.8 0.000122
65 0.000221
65.2 0.000171
65.4 0.000136
65.6 0.000321
65.8 0.000187
66 0.000163
66.2 0.000146
66.4 0.000197
66.6 0.000124
66.8 0.000126
67 0.000116
67.2 0.000172
67.4 0.000153
67.6 0.000175
67.8 0.000152
68 0.000192
68.2 0.000194
68.4 0.000066
68.6 0.000162
68.8 0.000129
69 0.000117
69.2 0.000224
69.4 0.000133
69.6 0.000101
69.8 0.000129
70 0.000149
70.2 0.000074
70.4 0.000088
70.6 0.000121
70.8 0.000123
71 0.000155
71.2 0.000117
71.4 0.000141
71.6 0.000091
71.8 0.000136
72 0.000127
72.2 0.000141
72.4 0.000112
72.6 0.000066
72.8 0.000138
73 0.000138
73.2 0.000085
73.4 0.000125
73.6 0.000096
73.8 0.000123
74 0.000125
74.2 0.000073
74.4 0.000067
74.6 0.000082
74.8 0.000127
75 0.000154
75.2 0.000129
75.4 0.000065
75.6 0.000199
75.8 0.000078
76 0.000104
76.2 0.000056
76.4 0.000181
76.6 0.000074
76.8 0.000099
77 0.000112
77.2 0.000139
77.4 0.000094
77.6 0.000154
77.8 0.000123
78 0.000105
78.2 0.000102
78.4 0.000088
78.6 0.000083
78.8 0.000100
79 0.000155
79.2 0.000103
79.4 0.000079
79.6 0.000125
79.8 0.000161
80 0.000153
80.2 0.000091
80.4 0.000135
80.6 0.000156
80.8 0.000068
81 0.000142
81.2 0.000190
81.4 0.000010
81.6 0.000104
81.8 0.000111
82 0.000096
82.2 0.000158
82.4 0.000143
82.6 0.000144
82.8 0.000071
83 0.000173
83.2 0.000134
83.4 0.000054
83.6 0.000102
83.8 0.000097
84 0.000059
84.2 0.000180
84.4 0.000080
84.6 0.000028
84.8 0.000115
85 0.000098
85.2 0.000023
85.4 0.000163
85.6 0.000071
85.8 0.000040
86 0.000153
86.2 0.000129
86.4 0.000078
86.6 0.000116
86.8 0.000019
87 0.000035
87.2 0.000071
87.4 0.000096
87.6 0.000109
87.8 0.000093
88 0.000041
88.2 0.000109
88.4 0.000044
88.6 0.000110
88.8 0.000161
89 0.000059
89.2 0.000081
89.4 0.000153
89.6 0.000098
89.8 0.000181
90 0.000163
90.2 0.000028
90.4 0.000215
90.6 0.000067
90.8 0.000352
91 0.000088
91.2 0.000048
91.4 0.000073
91.6 0.000113
91.8 0.000036
92 0.000038
92.2 0.000116
92.4 0.000115
92.6 0.000150
92.8 0.000046
93 0.000078
93.2 0.000077
93.4 0.000133
93.6 0.000114
93.8 0.000087
94 0.000095
94.2 0.000027
94.4 0.000216
94.6 0.000242
94.8 0.000214
95 0.000097
95.2 0.000041
95.4 0.000000
95.6 0.000105
95.8 0.000205
96 0.000175
96.2 0.000189
96.4 0.000044
96.6 0.000000
96.8 0.000076
97 0.000000
97.2 0.000000
97.4 0.000174
97.6 0.000156
97.8 0.000000
98 0.000000
98.2 0.000000
98.4 0.000000
98.6 0.000592
98.8 0.000000
99 0.000000
99.2 0.000000
99.4 0.000000
99.6 0.000000
99.8 0.000000
