# Supplementary material for: Predicting scale-dependent chromatin polymer properties from systematic coarse-graining
Source: Nat Commun. 2023 Jul 11;14:4108. doi: 10.1038/s41467-023-39907-2 (PMC10336007; doi:10.1038/s41467-023-39907-2)
Supplement: Supplementary file 4 — Source Data [file 41467_2023_39907_MOESM4_ESM.zip › source_data/source_data_supplementary/source_data_supplementary_fig_4/source_data_supplementary_fig4e/Ppm1g_exp_pc_vs_s.txt]

0 -nan
0.2 1.000000
0.4 0.044463
0.6 0.033899
0.8 0.029512
1 0.022758
1.2 0.018356
1.4 0.014795
1.6 0.012824
1.8 0.010490
2 0.009334
2.2 0.007058
2.4 0.007147
2.6 0.005770
2.8 0.005717
3 0.004394
3.2 0.004327
3.4 0.003946
3.6 0.003326
3.8 0.003009
4 0.002913
4.2 0.002328
4.4 0.002819
4.6 0.002447
4.8 0.002450
5 0.001895
5.2 0.001784
5.4 0.002212
5.6 0.001951
5.8 0.002195
6 0.001395
6.2 0.001322
6.4 0.001272
6.6 0.001530
6.8 0.001647
7 0.001235
7.2 0.001015
7.4 0.001499
7.6 0.001377
7.8 0.001284
8 0.001093
8.2 0.000985
8.4 0.000965
8.6 0.001038
8.8 0.000979
9 0.000669
9.2 0.001167
9.4 0.000888
9.6 0.000984
9.8 0.000817
10 0.000761
10.2 0.000562
10.4 0.000584
10.6 0.000771
10.8 0.000678
11 0.000759
11.2 0.000779
11.4 0.000808
11.6 0.000725
11.8 0.000995
12 0.000616
12.2 0.000774
12.4 0.000672
12.6 0.000552
12.8 0.000506
13 0.000342
13.2 0.000544
13.4 0.000681
13.6 0.000593
13.8 0.000638
14 0.000542
14.2 0.000450
14.4 0.000518
14.6 0.000662
14.8 0.000397
15 0.000401
15.2 0.000513
15.4 0.000392
15.6 0.000458
15.8 0.000305
16 0.000388
16.2 0.000565
16.4 0.000366
16.6 0.000573
16.8 0.000267
17 0.000461
17.2 0.000494
17.4 0.000461
17.6 0.000402
17.8 0.000341
18 0.000374
18.2 0.000367
18.4 0.000448
18.6 0.000541
18.8 0.000238
19 0.000380
19.2 0.000446
19.4 0.000442
19.6 0.000195
19.8 0.000324
20 0.000354
20.2 0.000297
20.4 0.000364
20.6 0.000419
20.8 0.000459
21 0.000341
21.2 0.000408
21.4 0.000232
21.6 0.000463
21.8 0.000329
22 0.000383
22.2 0.000257
22.4 0.000399
22.6 0.000314
22.8 0.000356
23 0.000241
23.2 0.000204
23.4 0.000296
23.6 0.000245
23.8 0.000127
24 0.000249
24.2 0.000374
24.4 0.000413
24.6 0.000247
24.8 0.000293
25 0.000320
25.2 0.000357
25.4 0.000410
25.6 0.000284
25.8 0.000141
26 0.000214
26.2 0.000285
26.4 0.000242
26.6 0.000316
26.8 0.000291
27 0.000377
27.2 0.000275
27.4 0.000288
27.6 0.000274
27.8 0.000320
28 0.000297
28.2 0.000187
28.4 0.000182
28.6 0.000135
28.8 0.000288
29 0.000137
29.2 0.000262
29.4 0.000274
29.6 0.000190
29.8 0.000288
30 0.000178
30.2 0.000288
30.4 0.000282
30.6 0.000218
30.8 0.000284
31 0.000240
31.2 0.000280
31.4 0.000176
31.6 0.000185
31.8 0.000325
32 0.000184
32.2 0.000208
32.4 0.000168
32.6 0.000244
32.8 0.000215
33 0.000051
33.2 0.000177
33.4 0.000222
33.6 0.000129
33.8 0.000206
34 0.000111
34.2 0.000228
34.4 0.000146
34.6 0.000170
34.8 0.000113
35 0.000539
35.2 0.000184
35.4 0.000221
35.6 0.000214
35.8 0.000240
36 0.000308
36.2 0.000187
36.4 0.000184
36.6 0.000120
36.8 0.000074
37 0.000151
37.2 0.000153
37.4 0.000047
37.6 0.000087
37.8 0.000083
38 0.000122
38.2 0.000217
38.4 0.000181
38.6 0.000166
38.8 0.000278
39 0.000172
39.2 0.000248
39.4 0.000207
39.6 0.000069
39.8 0.000112
40 0.000202
40.2 0.000174
40.4 0.000249
40.6 0.000067
40.8 0.000219
41 0.000122
41.2 0.000234
41.4 0.000281
41.6 0.000148
41.8 0.000212
42 0.000136
42.2 0.000150
42.4 0.000146
42.6 0.000326
42.8 0.000197
43 0.000212
43.2 0.000318
43.4 0.000118
43.6 0.000093
43.8 0.000124
44 0.000056
44.2 0.000185
44.4 0.000117
44.6 0.000170
44.8 0.000160
45 0.000214
45.2 0.000104
45.4 0.000038
45.6 0.000087
45.8 0.000069
46 0.000093
46.2 0.000173
46.4 0.000112
46.6 0.000115
46.8 0.000186
47 0.000061
47.2 0.000030
47.4 0.000082
47.6 0.000257
47.8 0.000157
48 0.000084
48.2 0.000087
48.4 0.000143
48.6 0.000106
48.8 0.000033
49 0.000311
49.2 0.000039
49.4 0.000111
49.6 0.000072
49.8 0.000166
50 0.000116
50.2 0.000018
50.4 0.000026
50.6 0.000213
50.8 0.000024
51 0.000035
51.2 0.000061
51.4 0.000046
51.6 0.000098
51.8 0.000061
52 0.000067
52.2 0.000133
52.4 0.000117
52.6 0.000085
52.8 0.000113
53 0.000078
53.2 0.000043
53.4 0.000095
53.6 0.000123
53.8 0.000156
54 0.000020
54.2 0.000141
54.4 0.000037
54.6 0.000170
54.8 0.000122
55 0.000201
55.2 0.000088
55.4 0.000128
55.6 0.000158
55.8 0.000187
56 0.000112
56.2 0.000000
56.4 0.000077
56.6 0.000107
56.8 0.000197
57 0.000057
57.2 0.000033
57.4 0.000159
57.6 0.000081
57.8 0.000174
58 0.000000
58.2 0.000128
58.4 0.000082
58.6 0.000089
58.8 0.000021
59 0.000189
59.2 0.000312
59.4 0.000018
59.6 0.000075
59.8 0.000048
60 0.000088
60.2 0.000077
60.4 0.000105
60.6 0.000121
60.8 0.000150
61 0.000098
61.2 0.000363
61.4 0.000153
61.6 0.000094
61.8 0.000050
62 0.000071
62.2 0.000257
62.4 0.000118
62.6 0.000051
62.8 0.000227
63 0.000142
63.2 0.000088
63.4 0.000173
63.6 0.000596
63.8 0.000146
64 0.000049
64.2 0.000094
64.4 0.000000
64.6 0.000000
64.8 0.000151
65 0.000000
65.2 0.000175
65.4 0.000030
65.6 0.000069
65.8 0.000087
66 0.000020
66.2 0.000016
66.4 0.000064
66.6 0.000297
66.8 0.000042
67 0.000000
67.2 0.000058
67.4 0.000000
67.6 0.000043
67.8 0.000186
68 0.000021
68.2 0.000140
68.4 0.000000
68.6 0.000000
68.8 0.000043
69 0.000178
69.2 0.000000
69.4 0.000042
69.6 0.000058
69.8 0.000000
70 0.000000
70.2 0.000123
70.4 0.000272
70.6 0.000000
70.8 0.000074
71 0.000217
71.2 0.000034
71.4 0.000192
71.6 0.000000
71.8 0.000029
72 0.000032
72.2 0.000046
72.4 0.000078
72.6 0.000173
72.8 0.000000
73 0.000680
73.2 0.000103
73.4 0.000054
73.6 0.000000
73.8 0.000000
74 0.000144
74.2 0.000268
74.4 0.000476
74.6 0.000165
74.8 0.000081
75 0.000000
75.2 0.000185
75.4 0.000205
75.6 0.000000
75.8 0.000000
76 0.000374
76.2 0.000000
76.4 0.000000
76.6 0.000000
76.8 0.000000
77 0.000000
77.2 0.000278
77.4 0.000000
77.6 0.000000
77.8 0.000000
78 0.000000
78.2 0.000000
78.4 0.000000
78.6 0.000000
78.8 0.000945
79 0.000000
79.2 0.000000
79.4 0.000000
79.6 0.000000
79.8 0.000000
