# Supplementary material for: Predicting scale-dependent chromatin polymer properties from systematic coarse-graining
Source: Nat Commun. 2023 Jul 11;14:4108. doi: 10.1038/s41467-023-39907-2 (PMC10336007; doi:10.1038/s41467-023-39907-2)
Supplement: Supplementary file 4 — Source Data [file 41467_2023_39907_MOESM4_ESM.zip › source_data/source_data_supplementary/source_data_supplementary_fig_4/source_data_supplementary_fig4e/Hoxb_exp_pc_vs_s.txt]

0 -nan
0.2 1.000000
0.4 0.042778
0.6 0.030085
0.8 0.023463
1 0.018129
1.2 0.014822
1.4 0.012024
1.6 0.010173
1.8 0.008563
2 0.007186
2.2 0.006295
2.4 0.005732
2.6 0.005069
2.8 0.004384
3 0.004138
3.2 0.003576
3.4 0.003463
3.6 0.003223
3.8 0.002829
4 0.002635
4.2 0.002718
4.4 0.002385
4.6 0.002231
4.8 0.002241
5 0.002009
5.2 0.001868
5.4 0.001843
5.6 0.001769
5.8 0.001683
6 0.001719
6.2 0.001520
6.4 0.001641
6.6 0.001535
6.8 0.001382
7 0.001350
7.2 0.001310
7.4 0.001330
7.6 0.001223
7.8 0.001083
8 0.001102
8.2 0.001100
8.4 0.001147
8.6 0.001157
8.8 0.001064
9 0.001111
9.2 0.001042
9.4 0.000955
9.6 0.001007
9.8 0.000886
10 0.000901
10.2 0.000887
10.4 0.000877
10.6 0.000855
10.8 0.000821
11 0.000807
11.2 0.000755
11.4 0.000815
11.6 0.000719
11.8 0.000821
12 0.000860
12.2 0.000823
12.4 0.000767
12.6 0.000789
12.8 0.000711
13 0.000715
13.2 0.000713
13.4 0.000766
13.6 0.000719
13.8 0.000716
14 0.000629
14.2 0.000647
14.4 0.000647
14.6 0.000674
14.8 0.000565
15 0.000646
15.2 0.000666
15.4 0.000625
15.6 0.000683
15.8 0.000627
16 0.000647
16.2 0.000563
16.4 0.000594
16.6 0.000536
16.8 0.000555
17 0.000495
17.2 0.000628
17.4 0.000547
17.6 0.000461
17.8 0.000600
18 0.000477
18.2 0.000526
18.4 0.000591
18.6 0.000524
18.8 0.000511
19 0.000451
19.2 0.000535
19.4 0.000517
19.6 0.000590
19.8 0.000498
20 0.000452
20.2 0.000464
20.4 0.000490
20.6 0.000428
20.8 0.000480
21 0.000429
21.2 0.000511
21.4 0.000535
21.6 0.000463
21.8 0.000488
22 0.000420
22.2 0.000422
22.4 0.000450
22.6 0.000445
22.8 0.000442
23 0.000424
23.2 0.000462
23.4 0.000500
23.6 0.000352
23.8 0.000439
24 0.000454
24.2 0.000468
24.4 0.000512
24.6 0.000474
24.8 0.000509
25 0.000494
25.2 0.000422
25.4 0.000423
25.6 0.000439
25.8 0.000430
26 0.000455
26.2 0.000433
26.4 0.000376
26.6 0.000378
26.8 0.000412
27 0.000449
27.2 0.000443
27.4 0.000408
27.6 0.000471
27.8 0.000400
28 0.000375
28.2 0.000424
28.4 0.000367
28.6 0.000374
28.8 0.000427
29 0.000398
29.2 0.000359
29.4 0.000368
29.6 0.000334
29.8 0.000404
30 0.000376
30.2 0.000299
30.4 0.000359
30.6 0.000363
30.8 0.000387
31 0.000388
31.2 0.000321
31.4 0.000353
31.6 0.000341
31.8 0.000304
32 0.000424
32.2 0.000284
32.4 0.000384
32.6 0.000349
32.8 0.000441
33 0.000312
33.2 0.000342
33.4 0.000336
33.6 0.000280
33.8 0.000387
34 0.000377
34.2 0.000378
34.4 0.000308
34.6 0.000408
34.8 0.000340
35 0.000315
35.2 0.000407
35.4 0.000304
35.6 0.000309
35.8 0.000342
36 0.000276
36.2 0.000224
36.4 0.000320
36.6 0.000277
36.8 0.000285
37 0.000358
37.2 0.000260
37.4 0.000329
37.6 0.000310
37.8 0.000341
38 0.000299
38.2 0.000295
38.4 0.000290
38.6 0.000309
38.8 0.000370
39 0.000290
39.2 0.000316
39.4 0.000284
39.6 0.000354
39.8 0.000328
40 0.000294
40.2 0.000365
40.4 0.000288
40.6 0.000376
40.8 0.000383
41 0.000330
41.2 0.000311
41.4 0.000282
41.6 0.000315
41.8 0.000288
42 0.000369
42.2 0.000313
42.4 0.000382
42.6 0.000354
42.8 0.000292
43 0.000306
43.2 0.000233
43.4 0.000350
43.6 0.000258
43.8 0.000356
44 0.000285
44.2 0.000314
44.4 0.000306
44.6 0.000304
44.8 0.000302
45 0.000370
45.2 0.000324
45.4 0.000317
45.6 0.000303
45.8 0.000332
46 0.000325
46.2 0.000363
46.4 0.000374
46.6 0.000365
46.8 0.000330
47 0.000335
47.2 0.000293
47.4 0.000246
47.6 0.000314
47.8 0.000303
48 0.000307
48.2 0.000300
48.4 0.000382
48.6 0.000288
48.8 0.000323
49 0.000238
49.2 0.000350
49.4 0.000404
49.6 0.000364
49.8 0.000330
50 0.000317
50.2 0.000310
50.4 0.000345
50.6 0.000334
50.8 0.000306
51 0.000234
51.2 0.000318
51.4 0.000282
51.6 0.000455
51.8 0.000272
52 0.000344
52.2 0.000386
52.4 0.000235
52.6 0.000356
52.8 0.000292
53 0.000261
53.2 0.000259
53.4 0.000280
53.6 0.000239
53.8 0.000323
54 0.000298
54.2 0.000215
54.4 0.000311
54.6 0.000345
54.8 0.000295
55 0.000242
55.2 0.000331
55.4 0.000350
55.6 0.000313
55.8 0.000393
56 0.000304
56.2 0.000286
56.4 0.000282
56.6 0.000392
56.8 0.000330
57 0.000353
57.2 0.000271
57.4 0.000308
57.6 0.000316
57.8 0.000307
58 0.000270
58.2 0.000277
58.4 0.000309
58.6 0.000412
58.8 0.000377
59 0.000248
59.2 0.000375
59.4 0.000269
59.6 0.000348
59.8 0.000360
60 0.000291
60.2 0.000391
60.4 0.000291
60.6 0.000256
60.8 0.000290
61 0.000313
61.2 0.000353
61.4 0.000282
61.6 0.000364
61.8 0.000263
62 0.000302
62.2 0.000372
62.4 0.000199
62.6 0.000312
62.8 0.000355
63 0.000344
63.2 0.000415
63.4 0.000356
63.6 0.000199
63.8 0.000306
64 0.000322
64.2 0.000308
64.4 0.000322
64.6 0.000257
64.8 0.000272
65 0.000333
65.2 0.000213
65.4 0.000301
65.6 0.000355
65.8 0.000235
66 0.000341
66.2 0.000246
66.4 0.000279
66.6 0.000266
66.8 0.000287
67 0.000281
67.2 0.000313
67.4 0.000257
67.6 0.000203
67.8 0.000335
68 0.000216
68.2 0.000226
68.4 0.000217
68.6 0.000217
68.8 0.000331
69 0.000327
69.2 0.000299
69.4 0.000302
69.6 0.000395
69.8 0.000310
70 0.000346
70.2 0.000309
70.4 0.000322
70.6 0.000312
70.8 0.000236
71 0.000257
71.2 0.000290
71.4 0.000341
71.6 0.000193
71.8 0.000180
72 0.000397
72.2 0.000202
72.4 0.000215
72.6 0.000206
72.8 0.000205
73 0.000321
73.2 0.000151
73.4 0.000241
73.6 0.000209
73.8 0.000202
74 0.000357
74.2 0.000177
74.4 0.000187
74.6 0.000336
74.8 0.000291
75 0.000189
75.2 0.000171
75.4 0.000184
75.6 0.000209
75.8 0.000371
76 0.000188
76.2 0.000266
76.4 0.000316
76.6 0.000340
76.8 0.000160
77 0.000224
77.2 0.000276
77.4 0.000192
77.6 0.000289
77.8 0.000199
78 0.000213
78.2 0.000147
78.4 0.000131
78.6 0.000212
78.8 0.000159
79 0.000208
79.2 0.000208
79.4 0.000232
79.6 0.000269
79.8 0.000208
80 0.000219
80.2 0.000146
80.4 0.000206
80.6 0.000196
80.8 0.000189
81 0.000127
81.2 0.000184
81.4 0.000279
81.6 0.000204
81.8 0.000244
82 0.000419
82.2 0.000156
82.4 0.000100
82.6 0.000337
82.8 0.000328
83 0.000227
83.2 0.000261
83.4 0.000260
83.6 0.000106
83.8 0.000187
84 0.000183
84.2 0.000166
84.4 0.000094
84.6 0.000183
84.8 0.000277
85 0.000188
85.2 0.000293
85.4 0.000183
85.6 0.000137
85.8 0.000162
86 0.000230
86.2 0.000056
86.4 0.000276
86.6 0.000199
86.8 0.000040
87 0.000122
87.2 0.000157
87.4 0.000142
87.6 0.000111
87.8 0.000135
88 0.000189
88.2 0.000153
88.4 0.000173
88.6 0.000138
88.8 0.000171
89 0.000058
89.2 0.000179
89.4 0.000192
89.6 0.000172
89.8 0.000386
90 0.000095
90.2 0.000210
90.4 0.000105
90.6 0.000163
90.8 0.000154
91 0.000119
91.2 0.000247
91.4 0.000108
91.6 0.000163
91.8 0.000207
92 0.000157
92.2 0.000111
92.4 0.000121
92.6 0.000159
92.8 0.000071
93 0.000142
93.2 0.000155
93.4 0.000147
93.6 0.000247
93.8 0.000237
94 0.000063
94.2 0.000224
94.4 0.000244
94.6 0.000222
94.8 0.000287
95 0.000351
95.2 0.000107
95.4 0.000219
95.6 0.000000
95.8 0.000102
96 0.000142
96.2 0.000223
96.4 0.000339
96.6 0.000090
96.8 0.000133
97 0.000141
97.2 0.000301
97.4 0.000220
97.6 0.000206
97.8 0.000000
98 0.000283
98.2 0.000074
98.4 0.000140
98.6 0.000000
98.8 0.000000
99 0.000334
99.2 0.000176
99.4 0.000000
99.6 0.000000
99.8 0.000000
