# Supplementary material for: Predicting scale-dependent chromatin polymer properties from systematic coarse-graining
Source: Nat Commun. 2023 Jul 11;14:4108. doi: 10.1038/s41467-023-39907-2 (PMC10336007; doi:10.1038/s41467-023-39907-2)
Supplement: Supplementary file 4 — Source Data [file 41467_2023_39907_MOESM4_ESM.zip › source_data/source_data_supplementary/source_data_supplementary_fig_4/source_data_supplementary_fig4e/Hoxc_exp_pc_vs_s.txt]

0 -nan
0.2 1.000000
0.4 0.042269
0.6 0.030188
0.8 0.023666
1 0.018991
1.2 0.015320
1.4 0.012817
1.6 0.010538
1.8 0.009267
2 0.007809
2.2 0.006923
2.4 0.005808
2.6 0.005710
2.8 0.004791
3 0.004443
3.2 0.004066
3.4 0.003408
3.6 0.003506
3.8 0.003208
4 0.002817
4.2 0.002574
4.4 0.002111
4.6 0.002539
4.8 0.002268
5 0.001999
5.2 0.001813
5.4 0.002025
5.6 0.001591
5.8 0.001751
6 0.001867
6.2 0.001589
6.4 0.001551
6.6 0.001512
6.8 0.001544
7 0.001492
7.2 0.001517
7.4 0.001417
7.6 0.001221
7.8 0.001212
8 0.001231
8.2 0.001399
8.4 0.001031
8.6 0.001118
8.8 0.001109
9 0.001066
9.2 0.001041
9.4 0.001011
9.6 0.000983
9.8 0.000918
10 0.000967
10.2 0.000968
10.4 0.000850
10.6 0.000872
10.8 0.000874
11 0.000866
11.2 0.000796
11.4 0.000872
11.6 0.000820
11.8 0.000726
12 0.000846
12.2 0.000902
12.4 0.000734
12.6 0.000642
12.8 0.000623
13 0.000764
13.2 0.000805
13.4 0.000640
13.6 0.000757
13.8 0.000697
14 0.000642
14.2 0.000659
14.4 0.000645
14.6 0.000712
14.8 0.000651
15 0.000553
15.2 0.000668
15.4 0.000624
15.6 0.000634
15.8 0.000610
16 0.000461
16.2 0.000549
16.4 0.000564
16.6 0.000620
16.8 0.000576
17 0.000612
17.2 0.000563
17.4 0.000552
17.6 0.000503
17.8 0.000523
18 0.000591
18.2 0.000517
18.4 0.000602
18.6 0.000555
18.8 0.000483
19 0.000460
19.2 0.000521
19.4 0.000461
19.6 0.000464
19.8 0.000478
20 0.000537
20.2 0.000460
20.4 0.000363
20.6 0.000475
20.8 0.000444
21 0.000439
21.2 0.000525
21.4 0.000410
21.6 0.000431
21.8 0.000436
22 0.000492
22.2 0.000522
22.4 0.000417
22.6 0.000617
22.8 0.000410
23 0.000388
23.2 0.000345
23.4 0.000409
23.6 0.000411
23.8 0.000449
24 0.000414
24.2 0.000442
24.4 0.000368
24.6 0.000432
24.8 0.000361
25 0.000371
25.2 0.000392
25.4 0.000406
25.6 0.000280
25.8 0.000345
26 0.000467
26.2 0.000439
26.4 0.000388
26.6 0.000479
26.8 0.000386
27 0.000396
27.2 0.000351
27.4 0.000354
27.6 0.000349
27.8 0.000363
28 0.000388
28.2 0.000393
28.4 0.000278
28.6 0.000393
28.8 0.000331
29 0.000318
29.2 0.000392
29.4 0.000372
29.6 0.000392
29.8 0.000310
30 0.000391
30.2 0.000319
30.4 0.000251
30.6 0.000358
30.8 0.000297
31 0.000330
31.2 0.000363
31.4 0.000304
31.6 0.000369
31.8 0.000281
32 0.000293
32.2 0.000296
32.4 0.000349
32.6 0.000292
32.8 0.000349
33 0.000311
33.2 0.000308
33.4 0.000333
33.6 0.000329
33.8 0.000380
34 0.000341
34.2 0.000302
34.4 0.000252
34.6 0.000302
34.8 0.000309
35 0.000393
35.2 0.000271
35.4 0.000343
35.6 0.000322
35.8 0.000328
36 0.000226
36.2 0.000208
36.4 0.000424
36.6 0.000271
36.8 0.000306
37 0.000280
37.2 0.000320
37.4 0.000326
37.6 0.000265
37.8 0.000261
38 0.000260
38.2 0.000347
38.4 0.000255
38.6 0.000323
38.8 0.000337
39 0.000288
39.2 0.000343
39.4 0.000255
39.6 0.000271
39.8 0.000236
40 0.000232
40.2 0.000288
40.4 0.000265
40.6 0.000279
40.8 0.000314
41 0.000229
41.2 0.000244
41.4 0.000292
41.6 0.000404
41.8 0.000270
42 0.000363
42.2 0.000362
42.4 0.000223
42.6 0.000299
42.8 0.000272
43 0.000343
43.2 0.000257
43.4 0.000262
43.6 0.000286
43.8 0.000334
44 0.000219
44.2 0.000234
44.4 0.000282
44.6 0.000300
44.8 0.000261
45 0.000192
45.2 0.000201
45.4 0.000218
45.6 0.000258
45.8 0.000233
46 0.000263
46.2 0.000309
46.4 0.000240
46.6 0.000221
46.8 0.000295
47 0.000224
47.2 0.000288
47.4 0.000262
47.6 0.000212
47.8 0.000254
48 0.000235
48.2 0.000196
48.4 0.000296
48.6 0.000260
48.8 0.000294
49 0.000272
49.2 0.000226
49.4 0.000261
49.6 0.000287
49.8 0.000205
50 0.000198
50.2 0.000253
50.4 0.000174
50.6 0.000225
50.8 0.000214
51 0.000190
51.2 0.000218
51.4 0.000221
51.6 0.000195
51.8 0.000306
52 0.000208
52.2 0.000209
52.4 0.000191
52.6 0.000258
52.8 0.000218
53 0.000209
53.2 0.000253
53.4 0.000225
53.6 0.000180
53.8 0.000173
54 0.000227
54.2 0.000227
54.4 0.000240
54.6 0.000247
54.8 0.000198
55 0.000206
55.2 0.000212
55.4 0.000186
55.6 0.000203
55.8 0.000187
56 0.000239
56.2 0.000132
56.4 0.000223
56.6 0.000204
56.8 0.000257
57 0.000203
57.2 0.000251
57.4 0.000202
57.6 0.000203
57.8 0.000224
58 0.000222
58.2 0.000218
58.4 0.000253
58.6 0.000195
58.8 0.000275
59 0.000249
59.2 0.000239
59.4 0.000162
59.6 0.000259
59.8 0.000156
60 0.000155
60.2 0.000209
60.4 0.000171
60.6 0.000133
60.8 0.000281
61 0.000205
61.2 0.000226
61.4 0.000149
61.6 0.000279
61.8 0.000234
62 0.000128
62.2 0.000204
62.4 0.000272
62.6 0.000225
62.8 0.000233
63 0.000245
63.2 0.000194
63.4 0.000127
63.6 0.000234
63.8 0.000230
64 0.000144
64.2 0.000135
64.4 0.000157
64.6 0.000168
64.8 0.000165
65 0.000145
65.2 0.000127
65.4 0.000213
65.6 0.000217
65.8 0.000148
66 0.000149
66.2 0.000162
66.4 0.000258
66.6 0.000219
66.8 0.000156
67 0.000183
67.2 0.000198
67.4 0.000187
67.6 0.000212
67.8 0.000189
68 0.000227
68.2 0.000184
68.4 0.000154
68.6 0.000150
68.8 0.000175
69 0.000150
69.2 0.000222
69.4 0.000135
69.6 0.000174
69.8 0.000171
70 0.000197
70.2 0.000165
70.4 0.000195
70.6 0.000166
70.8 0.000173
71 0.000201
71.2 0.000224
71.4 0.000156
71.6 0.000132
71.8 0.000090
72 0.000209
72.2 0.000193
72.4 0.000245
72.6 0.000164
72.8 0.000203
73 0.000188
73.2 0.000172
73.4 0.000169
73.6 0.000102
73.8 0.000153
74 0.000100
74.2 0.000170
74.4 0.000186
74.6 0.000186
74.8 0.000193
75 0.000125
75.2 0.000137
75.4 0.000134
75.6 0.000223
75.8 0.000148
76 0.000143
76.2 0.000122
76.4 0.000172
76.6 0.000120
76.8 0.000072
77 0.000204
77.2 0.000174
77.4 0.000208
77.6 0.000113
77.8 0.000129
78 0.000186
78.2 0.000123
78.4 0.000083
78.6 0.000161
78.8 0.000166
79 0.000178
79.2 0.000179
79.4 0.000150
79.6 0.000083
79.8 0.000096
80 0.000174
80.2 0.000191
80.4 0.000113
80.6 0.000174
80.8 0.000176
81 0.000177
81.2 0.000128
81.4 0.000136
81.6 0.000114
81.8 0.000157
82 0.000153
82.2 0.000134
82.4 0.000106
82.6 0.000154
82.8 0.000162
83 0.000126
83.2 0.000192
83.4 0.000087
83.6 0.000140
83.8 0.000149
84 0.000208
84.2 0.000180
84.4 0.000066
84.6 0.000136
84.8 0.000148
85 0.000180
85.2 0.000145
85.4 0.000181
85.6 0.000135
85.8 0.000201
86 0.000155
86.2 0.000082
86.4 0.000098
86.6 0.000086
86.8 0.000104
87 0.000108
87.2 0.000154
87.4 0.000141
87.6 0.000136
87.8 0.000061
88 0.000124
88.2 0.000145
88.4 0.000119
88.6 0.000131
88.8 0.000115
89 0.000114
89.2 0.000153
89.4 0.000078
89.6 0.000081
89.8 0.000094
90 0.000123
90.2 0.000158
90.4 0.000206
90.6 0.000168
90.8 0.000087
91 0.000162
91.2 0.000176
91.4 0.000143
91.6 0.000169
91.8 0.000046
92 0.000105
92.2 0.000106
92.4 0.000131
92.6 0.000127
92.8 0.000108
93 0.000151
93.2 0.000144
93.4 0.000055
93.6 0.000123
93.8 0.000088
94 0.000226
94.2 0.000143
94.4 0.000174
94.6 0.000117
94.8 0.000042
95 0.000157
95.2 0.000106
95.4 0.000087
95.6 0.000133
95.8 0.000083
96 0.000086
96.2 0.000164
96.4 0.000184
96.6 0.000074
96.8 0.000072
97 0.000143
97.2 0.000135
97.4 0.000092
97.6 0.000087
97.8 0.000160
98 0.000100
98.2 0.000221
98.4 0.000111
98.6 0.000100
98.8 0.000106
99 0.000140
99.2 0.000098
99.4 0.000072
99.6 0.000191
99.8 0.000163
100 0.000099
100.2 0.000073
100.4 0.000140
100.6 0.000162
100.8 0.000153
101 0.000127
101.2 0.000089
101.4 0.000182
101.6 0.000195
101.8 0.000132
102 0.000153
102.2 0.000137
102.4 0.000177
102.6 0.000115
102.8 0.000065
103 0.000147
103.2 0.000125
103.4 0.000123
103.6 0.000105
103.8 0.000092
104 0.000113
104.2 0.000170
104.4 0.000148
104.6 0.000071
104.8 0.000080
105 0.000099
105.2 0.000046
105.4 0.000100
105.6 0.000109
105.8 0.000187
106 0.000045
106.2 0.000161
106.4 0.000108
106.6 0.000117
106.8 0.000076
107 0.000056
107.2 0.000106
107.4 0.000126
107.6 0.000096
107.8 0.000091
108 0.000149
108.2 0.000121
108.4 0.000059
108.6 0.000084
108.8 0.000039
109 0.000073
109.2 0.000137
109.4 0.000316
109.6 0.000145
109.8 0.000138
110 0.000141
110.2 0.000193
110.4 0.000119
110.6 0.000059
110.8 0.000103
111 0.000023
111.2 0.000107
111.4 0.000080
111.6 0.000107
111.8 0.000119
112 0.000034
112.2 0.000088
112.4 0.000165
112.6 0.000116
112.8 0.000140
113 0.000113
113.2 0.000017
113.4 0.000129
113.6 0.000163
113.8 0.000021
114 0.000094
114.2 0.000053
114.4 0.000060
114.6 0.000075
114.8 0.000172
115 0.000051
115.2 0.000155
115.4 0.000068
115.6 0.000145
115.8 0.000075
116 0.000261
116.2 0.000241
116.4 0.000397
116.6 0.000081
116.8 0.000059
117 0.000055
117.2 0.000096
117.4 0.000078
117.6 0.000012
117.8 0.000146
118 0.000105
118.2 0.000039
118.4 0.000088
118.6 0.000060
118.8 0.000145
119 0.000140
119.2 0.000094
119.4 0.000110
119.6 0.000088
119.8 0.000049
120 0.000075
120.2 0.000103
120.4 0.000059
120.6 0.000072
120.8 0.000105
121 0.000060
121.2 0.000072
121.4 0.000148
121.6 0.000094
121.8 0.000082
122 0.000152
122.2 0.000052
122.4 0.000010
122.6 0.000109
122.8 0.000123
123 0.000085
123.2 0.000102
123.4 0.000105
123.6 0.000224
123.8 0.000023
124 0.000248
124.2 0.000037
124.4 0.000160
124.6 0.000111
124.8 0.000162
125 0.000115
125.2 0.000043
125.4 0.000155
125.6 0.000066
125.8 0.000076
126 0.000076
126.2 0.000168
126.4 0.000245
126.6 0.000064
126.8 0.000086
127 0.000121
127.2 0.000123
127.4 0.000242
127.6 0.000025
127.8 0.000032
128 0.000027
128.2 0.000000
128.4 0.000098
128.6 0.000150
128.8 0.000059
129 0.000013
129.2 0.000098
129.4 0.000132
129.6 0.000058
129.8 0.000055
130 0.000051
130.2 0.000108
130.4 0.000000
130.6 0.000082
130.8 0.000106
131 0.000062
131.2 0.000092
131.4 0.000151
131.6 0.000000
131.8 0.000011
132 0.000162
132.2 0.000049
132.4 0.000162
132.6 0.000039
132.8 0.000000
133 0.000151
133.2 0.000072
133.4 0.000236
133.6 0.000066
133.8 0.000000
134 0.000072
134.2 0.000000
134.4 0.000055
134.6 0.000048
134.8 0.000117
135 0.000130
135.2 0.000054
135.4 0.000073
135.6 0.000000
135.8 0.000121
136 0.000147
136.2 0.000275
136.4 0.000052
136.6 0.000000
136.8 0.000071
137 0.000095
137.2 0.000044
137.4 0.000090
137.6 0.000000
137.8 0.000405
138 0.000102
138.2 0.000219
138.4 0.000294
138.6 0.000131
138.8 0.000084
139 0.000000
139.2 0.000000
139.4 0.000000
139.6 0.000000
139.8 0.000000
140 0.000167
140.2 0.000092
140.4 0.000131
140.6 0.000278
140.8 0.000000
141 0.000000
141.2 0.000000
141.4 0.000000
141.6 0.000000
141.8 0.000000
142 0.000000
142.2 0.000000
142.4 0.000000
142.6 0.000154
142.8 0.000000
143 0.000000
143.2 0.000000
143.4 0.000000
143.6 0.000000
143.8 0.000578
144 0.000000
144.2 0.000000
144.4 0.000000
144.6 0.000000
144.8 0.000118
145 0.000000
145.2 0.000000
145.4 0.000000
145.6 0.000000
145.8 0.000000
146 0.000000
146.2 0.000000
146.4 0.000000
146.6 0.000000
146.8 0.000000
147 0.000000
147.2 0.000000
147.4 0.000251
147.6 0.000000
147.8 0.000000
148 0.000000
148.2 0.000000
148.4 0.000000
148.6 0.000000
148.8 0.000000
149 0.000000
149.2 0.000000
149.4 0.000000
149.6 0.000000
149.8 0.000000
