# Supplementary material for: Predicting scale-dependent chromatin polymer properties from systematic coarse-graining
Source: Nat Commun. 2023 Jul 11;14:4108. doi: 10.1038/s41467-023-39907-2 (PMC10336007; doi:10.1038/s41467-023-39907-2)
Supplement: Supplementary file 4 — Source Data [file 41467_2023_39907_MOESM4_ESM.zip › source_data/source_data_supplementary/source_data_supplementary_fig_4/source_data_supplementary_fig4e/Nanog_exp_pc_vs_s.txt]

0 -nan
0.2 1.000000
0.4 0.043147
0.6 0.031740
0.8 0.025781
1 0.021092
1.2 0.017163
1.4 0.013831
1.6 0.011439
1.8 0.009824
2 0.008653
2.2 0.007071
2.4 0.005850
2.6 0.005773
2.8 0.005282
3 0.004255
3.2 0.003945
3.4 0.003817
3.6 0.003330
3.8 0.002992
4 0.002828
4.2 0.002670
4.4 0.002355
4.6 0.002223
4.8 0.002223
5 0.002316
5.2 0.002039
5.4 0.001563
5.6 0.001916
5.8 0.001854
6 0.001537
6.2 0.001765
6.4 0.001574
6.6 0.001466
6.8 0.001367
7 0.001542
7.2 0.001330
7.4 0.001186
7.6 0.001208
7.8 0.001135
8 0.000979
8.2 0.001015
8.4 0.000930
8.6 0.000953
8.8 0.000988
9 0.000946
9.2 0.000829
9.4 0.000965
9.6 0.000852
9.8 0.000788
10 0.000772
10.2 0.000757
10.4 0.000869
10.6 0.000722
10.8 0.000757
11 0.000621
11.2 0.000767
11.4 0.000572
11.6 0.000587
11.8 0.000712
12 0.000664
12.2 0.000526
12.4 0.000843
12.6 0.000601
12.8 0.000683
13 0.000669
13.2 0.000546
13.4 0.000665
13.6 0.000600
13.8 0.000527
14 0.000539
14.2 0.000517
14.4 0.000535
14.6 0.000503
14.8 0.000461
15 0.000422
15.2 0.000403
15.4 0.000528
15.6 0.000525
15.8 0.000490
16 0.000477
16.2 0.000520
16.4 0.000455
16.6 0.000391
16.8 0.000516
17 0.000417
17.2 0.000478
17.4 0.000441
17.6 0.000475
17.8 0.000395
18 0.000482
18.2 0.000424
18.4 0.000478
18.6 0.000374
18.8 0.000457
19 0.000450
19.2 0.000438
19.4 0.000309
19.6 0.000312
19.8 0.000498
20 0.000484
20.2 0.000410
20.4 0.000390
20.6 0.000245
20.8 0.000359
21 0.000408
21.2 0.000357
21.4 0.000288
21.6 0.000359
21.8 0.000355
22 0.000351
22.2 0.000468
22.4 0.000219
22.6 0.000334
22.8 0.000395
23 0.000307
23.2 0.000245
23.4 0.000349
23.6 0.000307
23.8 0.000335
24 0.000231
24.2 0.000334
24.4 0.000328
24.6 0.000276
24.8 0.000336
25 0.000302
25.2 0.000274
25.4 0.000390
25.6 0.000228
25.8 0.000454
26 0.000293
26.2 0.000172
26.4 0.000157
26.6 0.000331
26.8 0.000135
27 0.000248
27.2 0.000275
27.4 0.000183
27.6 0.000257
27.8 0.000197
28 0.000298
28.2 0.000240
28.4 0.000309
28.6 0.000221
28.8 0.000299
29 0.000294
29.2 0.000164
29.4 0.000250
29.6 0.000239
29.8 0.000259
30 0.000238
30.2 0.000217
30.4 0.000279
30.6 0.000386
30.8 0.000273
31 0.000355
31.2 0.000240
31.4 0.000225
31.6 0.000224
31.8 0.000222
32 0.000191
32.2 0.000252
32.4 0.000200
32.6 0.000262
32.8 0.000188
33 0.000273
33.2 0.000166
33.4 0.000220
33.6 0.000178
33.8 0.000232
34 0.000172
34.2 0.000236
34.4 0.000308
34.6 0.000219
34.8 0.000277
35 0.000293
35.2 0.000261
35.4 0.000225
35.6 0.000163
35.8 0.000162
36 0.000268
36.2 0.000238
36.4 0.000197
36.6 0.000171
36.8 0.000233
37 0.000213
37.2 0.000184
37.4 0.000248
37.6 0.000234
37.8 0.000274
38 0.000305
38.2 0.000199
38.4 0.000214
38.6 0.000295
38.8 0.000181
39 0.000235
39.2 0.000201
39.4 0.000280
39.6 0.000343
39.8 0.000298
40 0.000292
40.2 0.000174
40.4 0.000192
40.6 0.000196
40.8 0.000268
41 0.000151
41.2 0.000205
41.4 0.000199
41.6 0.000215
41.8 0.000286
42 0.000386
42.2 0.000220
42.4 0.000180
42.6 0.000265
42.8 0.000206
43 0.000268
43.2 0.000268
43.4 0.000280
43.6 0.000192
43.8 0.000230
44 0.000139
44.2 0.000284
44.4 0.000316
44.6 0.000228
44.8 0.000216
45 0.000279
45.2 0.000299
45.4 0.000275
45.6 0.000213
45.8 0.000123
46 0.000291
46.2 0.000194
46.4 0.000333
46.6 0.000271
46.8 0.000266
47 0.000162
47.2 0.000244
47.4 0.000183
47.6 0.000182
47.8 0.000198
48 0.000131
48.2 0.000251
48.4 0.000208
48.6 0.000212
48.8 0.000241
49 0.000248
49.2 0.000353
49.4 0.000224
49.6 0.000199
49.8 0.000158
50 0.000268
50.2 0.000195
50.4 0.000194
50.6 0.000210
50.8 0.000334
51 0.000273
51.2 0.000282
51.4 0.000177
51.6 0.000223
51.8 0.000173
52 0.000226
52.2 0.000121
52.4 0.000159
52.6 0.000202
52.8 0.000214
53 0.000180
53.2 0.000323
53.4 0.000276
53.6 0.000185
53.8 0.000126
54 0.000124
54.2 0.000234
54.4 0.000207
54.6 0.000215
54.8 0.000119
55 0.000189
55.2 0.000120
55.4 0.000135
55.6 0.000091
55.8 0.000243
56 0.000087
56.2 0.000068
56.4 0.000208
56.6 0.000160
56.8 0.000204
57 0.000133
57.2 0.000443
57.4 0.000165
57.6 0.000257
57.8 0.000176
58 0.000156
58.2 0.000126
58.4 0.000287
58.6 0.000191
58.8 0.000099
59 0.000303
59.2 0.000109
59.4 0.000148
59.6 0.000159
59.8 0.000212
60 0.000163
60.2 0.000186
60.4 0.000164
60.6 0.000164
60.8 0.000226
61 0.000197
61.2 0.000156
61.4 0.000142
61.6 0.000088
61.8 0.000166
62 0.000097
62.2 0.000173
62.4 0.000148
62.6 0.000141
62.8 0.000200
63 0.000218
63.2 0.000172
63.4 0.000189
63.6 0.000137
63.8 0.000209
64 0.000107
64.2 0.000328
64.4 0.000263
64.6 0.000123
64.8 0.000082
65 0.000066
65.2 0.000110
65.4 0.000118
65.6 0.000159
65.8 0.000169
66 0.000088
66.2 0.000192
66.4 0.000188
66.6 0.000150
66.8 0.000121
67 0.000095
67.2 0.000166
67.4 0.000115
67.6 0.000089
67.8 0.000107
68 0.000172
68.2 0.000147
68.4 0.000086
68.6 0.000054
68.8 0.000130
69 0.000096
69.2 0.000176
69.4 0.000206
69.6 0.000133
69.8 0.000081
70 0.000069
70.2 0.000238
70.4 0.000114
70.6 0.000093
70.8 0.000189
71 0.000070
71.2 0.000159
71.4 0.000053
71.6 0.000138
71.8 0.000163
72 0.000147
72.2 0.000283
72.4 0.000067
72.6 0.000085
72.8 0.000172
73 0.000195
73.2 0.000150
73.4 0.000065
73.6 0.000129
73.8 0.000058
74 0.000076
74.2 0.000167
74.4 0.000235
74.6 0.000165
74.8 0.000124
75 0.000123
75.2 0.000287
75.4 0.000126
75.6 0.000261
75.8 0.000131
76 0.000127
76.2 0.000180
76.4 0.000056
76.6 0.000098
76.8 0.000167
77 0.000087
77.2 0.000088
77.4 0.000136
77.6 0.000117
77.8 0.000067
78 0.000026
78.2 0.000102
78.4 0.000152
78.6 0.000093
78.8 0.000152
79 0.000229
79.2 0.000088
79.4 0.000102
79.6 0.000063
79.8 0.000058
80 0.000169
80.2 0.000068
80.4 0.000111
80.6 0.000094
80.8 0.000252
81 0.000043
81.2 0.000213
81.4 0.000086
81.6 0.000085
81.8 0.000000
82 0.000187
82.2 0.000060
82.4 0.000147
82.6 0.000069
82.8 0.000039
83 0.000019
83.2 0.000097
83.4 0.000110
83.6 0.000086
83.8 0.000000
84 0.000000
84.2 0.000255
84.4 0.000180
84.6 0.000104
84.8 0.000113
85 0.000144
85.2 0.000067
85.4 0.000206
85.6 0.000057
85.8 0.000057
86 0.000186
86.2 0.000084
86.4 0.000047
86.6 0.000000
86.8 0.000041
87 0.000031
87.2 0.000083
87.4 0.000027
87.6 0.000016
87.8 0.000087
88 0.000029
88.2 0.000073
88.4 0.000000
88.6 0.000193
88.8 0.000087
89 0.000033
89.2 0.000000
89.4 0.000000
89.6 0.000128
89.8 0.000012
90 0.000064
90.2 0.000057
90.4 0.000034
90.6 0.000096
90.8 0.000000
91 0.000019
91.2 0.000000
91.4 0.000060
91.6 0.000081
91.8 0.000000
92 0.000015
92.2 0.000079
92.4 0.000036
92.6 0.000000
92.8 0.000153
93 0.000255
93.2 0.000115
93.4 0.000075
93.6 0.000045
93.8 0.000042
94 0.000027
94.2 0.000136
94.4 0.000212
94.6 0.000045
94.8 0.000029
95 0.000041
95.2 0.000000
95.4 0.000062
95.6 0.000067
95.8 0.000065
96 0.000000
96.2 0.000062
96.4 0.000188
96.6 0.000000
96.8 0.000104
97 0.000000
97.2 0.000247
97.4 0.000000
97.6 0.000000
97.8 0.000000
98 0.000134
98.2 0.000000
98.4 0.000166
98.6 0.000000
98.8 0.000000
99 0.000319
99.2 0.000000
99.4 0.000595
99.6 0.000000
99.8 0.000000
