# Supplementary material for: Predicting scale-dependent chromatin polymer properties from systematic coarse-graining
Source: Nat Commun. 2023 Jul 11;14:4108. doi: 10.1038/s41467-023-39907-2 (PMC10336007; doi:10.1038/s41467-023-39907-2)
Supplement: Supplementary file 4 — Source Data [file 41467_2023_39907_MOESM4_ESM.zip › source_data/source_data_supplementary/source_data_supplementary_fig_4/source_data_supplementary_fig4e/Gm29683_exp_pc_vs_s.txt]

0 -nan
0.2 1.000000
0.4 0.034755
0.6 0.026471
0.8 0.021732
1 0.016880
1.2 0.014277
1.4 0.011472
1.6 0.010269
1.8 0.008573
2 0.007317
2.2 0.006116
2.4 0.005564
2.6 0.005176
2.8 0.004339
3 0.003862
3.2 0.003647
3.4 0.003062
3.6 0.002864
3.8 0.002542
4 0.002380
4.2 0.002491
4.4 0.001977
4.6 0.002083
4.8 0.001964
5 0.001923
5.2 0.001863
5.4 0.001398
5.6 0.001337
5.8 0.001349
6 0.001553
6.2 0.001302
6.4 0.001475
6.6 0.001028
6.8 0.001185
7 0.001100
7.2 0.001108
7.4 0.001036
7.6 0.001019
7.8 0.001080
8 0.000904
8.2 0.000931
8.4 0.000805
8.6 0.000705
8.8 0.000781
9 0.000839
9.2 0.000726
9.4 0.000832
9.6 0.000806
9.8 0.000672
10 0.000660
10.2 0.000732
10.4 0.000614
10.6 0.000618
10.8 0.000741
11 0.000584
11.2 0.000602
11.4 0.000499
11.6 0.000580
11.8 0.000599
12 0.000583
12.2 0.000409
12.4 0.000563
12.6 0.000527
12.8 0.000522
13 0.000602
13.2 0.000542
13.4 0.000437
13.6 0.000485
13.8 0.000397
14 0.000435
14.2 0.000362
14.4 0.000478
14.6 0.000439
14.8 0.000354
15 0.000471
15.2 0.000486
15.4 0.000445
15.6 0.000391
15.8 0.000478
16 0.000337
16.2 0.000451
16.4 0.000385
16.6 0.000367
16.8 0.000348
17 0.000425
17.2 0.000380
17.4 0.000382
17.6 0.000343
17.8 0.000379
18 0.000344
18.2 0.000253
18.4 0.000380
18.6 0.000251
18.8 0.000328
19 0.000352
19.2 0.000276
19.4 0.000285
19.6 0.000263
19.8 0.000387
20 0.000290
20.2 0.000419
20.4 0.000363
20.6 0.000358
20.8 0.000318
21 0.000201
21.2 0.000351
21.4 0.000297
21.6 0.000314
21.8 0.000395
22 0.000241
22.2 0.000259
22.4 0.000246
22.6 0.000206
22.8 0.000316
23 0.000297
23.2 0.000277
23.4 0.000220
23.6 0.000304
23.8 0.000257
24 0.000301
24.2 0.000165
24.4 0.000238
24.6 0.000180
24.8 0.000227
25 0.000261
25.2 0.000217
25.4 0.000252
25.6 0.000304
25.8 0.000275
26 0.000246
26.2 0.000245
26.4 0.000147
26.6 0.000199
26.8 0.000266
27 0.000248
27.2 0.000234
27.4 0.000365
27.6 0.000212
27.8 0.000170
28 0.000213
28.2 0.000189
28.4 0.000195
28.6 0.000288
28.8 0.000202
29 0.000198
29.2 0.000221
29.4 0.000184
29.6 0.000218
29.8 0.000124
30 0.000294
30.2 0.000165
30.4 0.000162
30.6 0.000160
30.8 0.000198
31 0.000143
31.2 0.000134
31.4 0.000246
31.6 0.000237
31.8 0.000220
32 0.000274
32.2 0.000238
32.4 0.000196
32.6 0.000177
32.8 0.000208
33 0.000263
33.2 0.000172
33.4 0.000212
33.6 0.000145
33.8 0.000127
34 0.000218
34.2 0.000236
34.4 0.000166
34.6 0.000142
34.8 0.000199
35 0.000215
35.2 0.000195
35.4 0.000184
35.6 0.000264
35.8 0.000271
36 0.000117
36.2 0.000198
36.4 0.000195
36.6 0.000143
36.8 0.000185
37 0.000196
37.2 0.000290
37.4 0.000170
37.6 0.000205
37.8 0.000209
38 0.000160
38.2 0.000146
38.4 0.000171
38.6 0.000118
38.8 0.000142
39 0.000187
39.2 0.000238
39.4 0.000158
39.6 0.000207
39.8 0.000121
40 0.000170
40.2 0.000143
40.4 0.000186
40.6 0.000191
40.8 0.000181
41 0.000113
41.2 0.000125
41.4 0.000142
41.6 0.000175
41.8 0.000158
42 0.000184
42.2 0.000188
42.4 0.000179
42.6 0.000143
42.8 0.000152
43 0.000185
43.2 0.000222
43.4 0.000167
43.6 0.000160
43.8 0.000182
44 0.000144
44.2 0.000170
44.4 0.000144
44.6 0.000220
44.8 0.000115
45 0.000199
45.2 0.000125
45.4 0.000117
45.6 0.000157
45.8 0.000126
46 0.000175
46.2 0.000163
46.4 0.000119
46.6 0.000116
46.8 0.000183
47 0.000135
47.2 0.000201
47.4 0.000163
47.6 0.000183
47.8 0.000173
48 0.000129
48.2 0.000118
48.4 0.000140
48.6 0.000172
48.8 0.000167
49 0.000120
49.2 0.000075
49.4 0.000216
49.6 0.000230
49.8 0.000141
50 0.000165
50.2 0.000138
50.4 0.000159
50.6 0.000147
50.8 0.000138
51 0.000086
51.2 0.000200
51.4 0.000141
51.6 0.000153
51.8 0.000236
52 0.000155
52.2 0.000109
52.4 0.000127
52.6 0.000140
52.8 0.000116
53 0.000168
53.2 0.000081
53.4 0.000127
53.6 0.000130
53.8 0.000219
54 0.000148
54.2 0.000206
54.4 0.000110
54.6 0.000179
54.8 0.000182
55 0.000223
55.2 0.000092
55.4 0.000152
55.6 0.000152
55.8 0.000173
56 0.000147
56.2 0.000128
56.4 0.000158
56.6 0.000128
56.8 0.000086
57 0.000105
57.2 0.000170
57.4 0.000186
57.6 0.000105
57.8 0.000080
58 0.000125
58.2 0.000139
58.4 0.000115
58.6 0.000198
58.8 0.000127
59 0.000178
59.2 0.000135
59.4 0.000176
59.6 0.000122
59.8 0.000174
60 0.000123
60.2 0.000112
60.4 0.000158
60.6 0.000131
60.8 0.000085
61 0.000097
61.2 0.000150
61.4 0.000071
61.6 0.000169
61.8 0.000121
62 0.000169
62.2 0.000080
62.4 0.000109
62.6 0.000090
62.8 0.000114
63 0.000081
63.2 0.000136
63.4 0.000180
63.6 0.000104
63.8 0.000175
64 0.000212
64.2 0.000121
64.4 0.000171
64.6 0.000072
64.8 0.000069
65 0.000128
65.2 0.000101
65.4 0.000128
65.6 0.000145
65.8 0.000172
66 0.000096
66.2 0.000130
66.4 0.000116
66.6 0.000141
66.8 0.000119
67 0.000166
67.2 0.000084
67.4 0.000132
67.6 0.000131
67.8 0.000218
68 0.000077
68.2 0.000095
68.4 0.000078
68.6 0.000090
68.8 0.000099
69 0.000088
69.2 0.000095
69.4 0.000111
69.6 0.000124
69.8 0.000165
70 0.000130
70.2 0.000185
70.4 0.000153
70.6 0.000084
70.8 0.000044
71 0.000137
71.2 0.000118
71.4 0.000099
71.6 0.000123
71.8 0.000065
72 0.000056
72.2 0.000140
72.4 0.000079
72.6 0.000130
72.8 0.000074
73 0.000073
73.2 0.000163
73.4 0.000106
73.6 0.000065
73.8 0.000171
74 0.000131
74.2 0.000092
74.4 0.000107
74.6 0.000150
74.8 0.000061
75 0.000054
75.2 0.000106
75.4 0.000091
75.6 0.000143
75.8 0.000089
76 0.000071
76.2 0.000147
76.4 0.000089
76.6 0.000109
76.8 0.000145
77 0.000081
77.2 0.000144
77.4 0.000095
77.6 0.000105
77.8 0.000048
78 0.000077
78.2 0.000133
78.4 0.000096
78.6 0.000079
78.8 0.000066
79 0.000103
79.2 0.000062
79.4 0.000123
79.6 0.000071
79.8 0.000105
80 0.000078
80.2 0.000063
80.4 0.000108
80.6 0.000042
80.8 0.000079
81 0.000082
81.2 0.000066
81.4 0.000128
81.6 0.000156
81.8 0.000079
82 0.000162
82.2 0.000134
82.4 0.000132
82.6 0.000168
82.8 0.000126
83 0.000193
83.2 0.000067
83.4 0.000223
83.6 0.000081
83.8 0.000041
84 0.000088
84.2 0.000236
84.4 0.000148
84.6 0.000056
84.8 0.000178
85 0.000133
85.2 0.000109
85.4 0.000081
85.6 0.000235
85.8 0.000071
86 0.000107
86.2 0.000027
86.4 0.000134
86.6 0.000162
86.8 0.000100
87 0.000082
87.2 0.000063
87.4 0.000069
87.6 0.000109
87.8 0.000052
88 0.000051
88.2 0.000139
88.4 0.000157
88.6 0.000033
88.8 0.000072
89 0.000076
89.2 0.000057
89.4 0.000183
89.6 0.000146
89.8 0.000144
90 0.000081
90.2 0.000051
90.4 0.000031
90.6 0.000080
90.8 0.000070
91 0.000179
91.2 0.000139
91.4 0.000091
91.6 0.000075
91.8 0.000139
92 0.000073
92.2 0.000092
92.4 0.000074
92.6 0.000092
92.8 0.000080
93 0.000048
93.2 0.000109
93.4 0.000070
93.6 0.000063
93.8 0.000039
94 0.000127
94.2 0.000088
94.4 0.000081
94.6 0.000034
94.8 0.000019
95 0.000021
95.2 0.000061
95.4 0.000129
95.6 0.000100
95.8 0.000043
96 0.000079
96.2 0.000058
96.4 0.000038
96.6 0.000082
96.8 0.000059
97 0.000141
97.2 0.000037
97.4 0.000029
97.6 0.000045
97.8 0.000088
98 0.000106
98.2 0.000136
98.4 0.000060
98.6 0.000027
98.8 0.000107
99 0.000079
99.2 0.000165
99.4 0.000027
99.6 0.000028
99.8 0.000120
100 0.000000
100.2 0.000070
100.4 0.000010
100.6 0.000020
100.8 0.000016
101 0.000110
101.2 0.000055
101.4 0.000032
101.6 0.000082
101.8 0.000035
102 0.000024
102.2 0.000049
102.4 0.000063
102.6 0.000000
102.8 0.000124
103 0.000032
103.2 0.000051
103.4 0.000011
103.6 0.000097
103.8 0.000119
104 0.000094
104.2 0.000051
104.4 0.000075
104.6 0.000135
104.8 0.000000
105 0.000083
105.2 0.000089
105.4 0.000000
105.6 0.000133
105.8 0.000051
106 0.000055
106.2 0.000014
106.4 0.000026
106.6 0.000038
106.8 0.000033
107 0.000108
107.2 0.000054
107.4 0.000026
107.6 0.000084
107.8 0.000023
108 0.000017
108.2 0.000047
108.4 0.000010
108.6 0.000015
108.8 0.000040
109 0.000056
109.2 0.000078
109.4 0.000014
109.6 0.000056
109.8 0.000065
110 0.000033
110.2 0.000016
110.4 0.000057
110.6 0.000069
110.8 0.000031
111 0.000040
111.2 0.000047
111.4 0.000033
111.6 0.000169
111.8 0.000015
112 0.000000
112.2 0.000024
112.4 0.000116
112.6 0.000025
112.8 0.000023
113 0.000120
113.2 0.000092
113.4 0.000118
113.6 0.000020
113.8 0.000094
114 0.000024
114.2 0.000066
114.4 0.000040
114.6 0.000053
114.8 0.000000
115 0.000046
115.2 0.000098
115.4 0.000059
115.6 0.000000
115.8 0.000047
116 0.000051
116.2 0.000038
116.4 0.000000
116.6 0.000124
116.8 0.000040
117 0.000024
117.2 0.000031
117.4 0.000070
117.6 0.000037
117.8 0.000014
118 0.000106
118.2 0.000044
118.4 0.000012
118.6 0.000017
118.8 0.000071
119 0.000182
119.2 0.000031
119.4 0.000067
119.6 0.000027
119.8 0.000076
120 0.000127
120.2 0.000096
120.4 0.000027
120.6 0.000076
120.8 0.000191
121 0.000036
121.2 0.000085
121.4 0.000034
121.6 0.000052
121.8 0.000059
122 0.000074
122.2 0.000125
122.4 0.000000
122.6 0.000109
122.8 0.000097
123 0.000034
123.2 0.000000
123.4 0.000029
123.6 0.000015
123.8 0.000035
124 0.000050
124.2 0.000000
124.4 0.000033
124.6 0.000017
124.8 0.000100
125 0.000000
125.2 0.000012
125.4 0.000024
125.6 0.000041
125.8 0.000000
126 0.000000
126.2 0.000000
126.4 0.000000
126.6 0.000000
126.8 0.000000
127 0.000000
127.2 0.000024
127.4 0.000029
127.6 0.000094
127.8 0.000022
128 0.000115
128.2 0.000071
128.4 0.000249
128.6 0.000220
128.8 0.000000
129 0.000000
129.2 0.000085
129.4 0.000000
129.6 0.000142
129.8 0.000075
130 0.000046
130.2 0.000050
130.4 0.000131
130.6 0.000039
130.8 0.000040
131 0.000091
131.2 0.000065
131.4 0.000071
131.6 0.000017
131.8 0.000041
132 0.000100
132.2 0.000000
132.4 0.000267
132.6 0.000000
132.8 0.000000
133 0.000075
133.2 0.000105
133.4 0.000000
133.6 0.000000
133.8 0.000000
134 0.000258
134.2 0.000028
134.4 0.000086
134.6 0.000151
134.8 0.000067
135 0.000000
135.2 0.000000
135.4 0.000066
135.6 0.000027
135.8 0.000000
136 0.000110
136.2 0.000000
136.4 0.000117
136.6 0.000124
136.8 0.000034
137 0.000062
137.2 0.000000
137.4 0.000029
137.6 0.000160
137.8 0.000039
138 0.000089
138.2 0.000063
138.4 0.000088
138.6 0.000000
138.8 0.000036
139 0.000037
139.2 0.000067
139.4 0.000000
139.6 0.000000
139.8 0.000067
140 0.000000
140.2 0.000000
140.4 0.000036
140.6 0.000033
140.8 0.000122
141 0.000000
141.2 0.000090
141.4 0.000070
141.6 0.000000
141.8 0.000082
142 0.000000
142.2 0.000034
142.4 0.000142
142.6 0.000118
142.8 0.000000
143 0.000000
143.2 0.000056
143.4 0.000000
143.6 0.000000
143.8 0.000000
144 0.000000
144.2 0.000000
144.4 0.000107
144.6 0.000034
144.8 0.000000
145 0.000000
145.2 0.000000
145.4 0.000000
145.6 0.000073
145.8 0.000000
146 0.000000
146.2 0.000236
146.4 0.000000
146.6 0.000224
146.8 0.000000
147 0.000000
147.2 0.000000
147.4 0.000000
147.6 0.000000
147.8 0.000077
148 0.000000
148.2 0.000000
148.4 0.000000
148.6 0.000150
148.8 0.000093
149 0.000000
149.2 0.000000
149.4 0.000000
149.6 0.000131
149.8 0.000000
150 0.000000
150.2 0.000000
150.4 0.000000
150.6 0.000000
150.8 0.000000
151 0.000000
151.2 0.000000
151.4 0.000000
151.6 0.000000
151.8 0.000000
152 0.000238
152.2 0.000000
152.4 0.000000
152.6 0.000000
152.8 0.000000
153 0.000000
153.2 0.000000
153.4 0.000000
153.6 0.000000
153.8 0.000000
154 0.000000
154.2 0.000000
154.4 0.000000
154.6 0.000000
154.8 0.000000
155 0.000000
155.2 0.000000
155.4 0.000000
155.6 0.000000
155.8 0.000000
156 0.000000
156.2 0.000000
156.4 0.000000
156.6 0.000000
156.8 0.000000
157 0.000739
157.2 0.000000
157.4 0.000000
157.6 0.000000
157.8 0.000000
158 0.000000
158.2 0.000000
158.4 0.000000
158.6 0.000000
158.8 0.000000
159 0.000000
159.2 0.000000
159.4 0.000000
159.6 0.000000
159.8 0.000000
