# Supplementary material for: Predicting scale-dependent chromatin polymer properties from systematic coarse-graining
Source: Nat Commun. 2023 Jul 11;14:4108. doi: 10.1038/s41467-023-39907-2 (PMC10336007; doi:10.1038/s41467-023-39907-2)
Supplement: Supplementary file 4 — Source Data [file 41467_2023_39907_MOESM4_ESM.zip › source_data/source_data_supplementary/source_data_supplementary_fig_4/source_data_supplementary_fig4e/Hoxa_exp_pc_vs_s.txt]

0 -nan
0.2 1.000000
0.4 0.041242
0.6 0.030207
0.8 0.022895
1 0.017974
1.2 0.014574
1.4 0.012216
1.6 0.010354
1.8 0.008770
2 0.007720
2.2 0.006626
2.4 0.005686
2.6 0.005006
2.8 0.004355
3 0.004157
3.2 0.003740
3.4 0.003552
3.6 0.003177
3.8 0.002930
4 0.002694
4.2 0.002530
4.4 0.002276
4.6 0.002237
4.8 0.002106
5 0.002136
5.2 0.001779
5.4 0.001959
5.6 0.001860
5.8 0.001574
6 0.001653
6.2 0.001596
6.4 0.001546
6.6 0.001564
6.8 0.001229
7 0.001318
7.2 0.001265
7.4 0.001172
7.6 0.001162
7.8 0.001232
8 0.001122
8.2 0.001115
8.4 0.000928
8.6 0.001005
8.8 0.000970
9 0.000955
9.2 0.000818
9.4 0.000916
9.6 0.000947
9.8 0.000838
10 0.000914
10.2 0.000834
10.4 0.000810
10.6 0.000721
10.8 0.000758
11 0.000734
11.2 0.000778
11.4 0.000715
11.6 0.000806
11.8 0.000693
12 0.000739
12.2 0.000795
12.4 0.000824
12.6 0.000706
12.8 0.000618
13 0.000685
13.2 0.000674
13.4 0.000618
13.6 0.000609
13.8 0.000607
14 0.000605
14.2 0.000696
14.4 0.000593
14.6 0.000548
14.8 0.000493
15 0.000518
15.2 0.000602
15.4 0.000529
15.6 0.000537
15.8 0.000519
16 0.000487
16.2 0.000463
16.4 0.000412
16.6 0.000396
16.8 0.000520
17 0.000464
17.2 0.000432
17.4 0.000462
17.6 0.000448
17.8 0.000444
18 0.000475
18.2 0.000428
18.4 0.000442
18.6 0.000357
18.8 0.000429
19 0.000526
19.2 0.000380
19.4 0.000435
19.6 0.000363
19.8 0.000338
20 0.000361
20.2 0.000396
20.4 0.000448
20.6 0.000302
20.8 0.000406
21 0.000409
21.2 0.000358
21.4 0.000427
21.6 0.000410
21.8 0.000354
22 0.000360
22.2 0.000444
22.4 0.000319
22.6 0.000378
22.8 0.000386
23 0.000304
23.2 0.000292
23.4 0.000413
23.6 0.000293
23.8 0.000351
24 0.000331
24.2 0.000441
24.4 0.000394
24.6 0.000324
24.8 0.000313
25 0.000390
25.2 0.000326
25.4 0.000359
25.6 0.000290
25.8 0.000411
26 0.000331
26.2 0.000236
26.4 0.000376
26.6 0.000292
26.8 0.000435
27 0.000273
27.2 0.000336
27.4 0.000281
27.6 0.000306
27.8 0.000282
28 0.000310
28.2 0.000320
28.4 0.000261
28.6 0.000292
28.8 0.000289
29 0.000293
29.2 0.000322
29.4 0.000260
29.6 0.000275
29.8 0.000337
30 0.000352
30.2 0.000266
30.4 0.000300
30.6 0.000278
30.8 0.000247
31 0.000246
31.2 0.000234
31.4 0.000221
31.6 0.000317
31.8 0.000245
32 0.000255
32.2 0.000254
32.4 0.000264
32.6 0.000240
32.8 0.000340
33 0.000314
33.2 0.000257
33.4 0.000288
33.6 0.000245
33.8 0.000255
34 0.000233
34.2 0.000286
34.4 0.000207
34.6 0.000223
34.8 0.000197
35 0.000279
35.2 0.000298
35.4 0.000248
35.6 0.000259
35.8 0.000233
36 0.000276
36.2 0.000225
36.4 0.000267
36.6 0.000212
36.8 0.000254
37 0.000280
37.2 0.000264
37.4 0.000308
37.6 0.000242
37.8 0.000212
38 0.000248
38.2 0.000251
38.4 0.000200
38.6 0.000203
38.8 0.000258
39 0.000208
39.2 0.000260
39.4 0.000174
39.6 0.000246
39.8 0.000219
40 0.000235
40.2 0.000235
40.4 0.000248
40.6 0.000231
40.8 0.000189
41 0.000198
41.2 0.000230
41.4 0.000216
41.6 0.000207
41.8 0.000278
42 0.000188
42.2 0.000231
42.4 0.000276
42.6 0.000196
42.8 0.000218
43 0.000240
43.2 0.000281
43.4 0.000268
43.6 0.000217
43.8 0.000282
44 0.000177
44.2 0.000229
44.4 0.000210
44.6 0.000214
44.8 0.000229
45 0.000186
45.2 0.000172
45.4 0.000198
45.6 0.000222
45.8 0.000237
46 0.000204
46.2 0.000218
46.4 0.000249
46.6 0.000266
46.8 0.000203
47 0.000255
47.2 0.000232
47.4 0.000189
47.6 0.000243
47.8 0.000221
48 0.000224
48.2 0.000155
48.4 0.000188
48.6 0.000199
48.8 0.000164
49 0.000230
49.2 0.000182
49.4 0.000229
49.6 0.000229
49.8 0.000187
50 0.000233
50.2 0.000226
50.4 0.000160
50.6 0.000169
50.8 0.000256
51 0.000207
51.2 0.000286
51.4 0.000236
51.6 0.000264
51.8 0.000252
52 0.000237
52.2 0.000280
52.4 0.000230
52.6 0.000205
52.8 0.000159
53 0.000199
53.2 0.000228
53.4 0.000213
53.6 0.000194
53.8 0.000179
54 0.000205
54.2 0.000202
54.4 0.000181
54.6 0.000176
54.8 0.000233
55 0.000228
55.2 0.000186
55.4 0.000199
55.6 0.000220
55.8 0.000157
56 0.000184
56.2 0.000197
56.4 0.000192
56.6 0.000128
56.8 0.000291
57 0.000256
57.2 0.000160
57.4 0.000183
57.6 0.000212
57.8 0.000207
58 0.000217
58.2 0.000188
58.4 0.000175
58.6 0.000189
58.8 0.000230
59 0.000150
59.2 0.000144
59.4 0.000217
59.6 0.000248
59.8 0.000230
60 0.000169
60.2 0.000193
60.4 0.000166
60.6 0.000184
60.8 0.000237
61 0.000187
61.2 0.000208
61.4 0.000157
61.6 0.000235
61.8 0.000178
62 0.000172
62.2 0.000217
62.4 0.000227
62.6 0.000141
62.8 0.000161
63 0.000129
63.2 0.000134
63.4 0.000166
63.6 0.000181
63.8 0.000228
64 0.000159
64.2 0.000210
64.4 0.000184
64.6 0.000143
64.8 0.000142
65 0.000173
65.2 0.000202
65.4 0.000186
65.6 0.000135
65.8 0.000189
66 0.000195
66.2 0.000184
66.4 0.000108
66.6 0.000177
66.8 0.000179
67 0.000171
67.2 0.000161
67.4 0.000167
67.6 0.000135
67.8 0.000127
68 0.000129
68.2 0.000105
68.4 0.000129
68.6 0.000139
68.8 0.000115
69 0.000115
69.2 0.000137
69.4 0.000123
69.6 0.000125
69.8 0.000165
70 0.000193
70.2 0.000159
70.4 0.000148
70.6 0.000163
70.8 0.000137
71 0.000119
71.2 0.000186
71.4 0.000134
71.6 0.000126
71.8 0.000168
72 0.000166
72.2 0.000167
72.4 0.000173
72.6 0.000111
72.8 0.000151
73 0.000161
73.2 0.000142
73.4 0.000146
73.6 0.000112
73.8 0.000102
74 0.000152
74.2 0.000141
74.4 0.000132
74.6 0.000124
74.8 0.000134
75 0.000113
75.2 0.000090
75.4 0.000128
75.6 0.000192
75.8 0.000143
76 0.000150
76.2 0.000126
76.4 0.000107
76.6 0.000191
76.8 0.000135
77 0.000138
77.2 0.000112
77.4 0.000110
77.6 0.000101
77.8 0.000200
78 0.000144
78.2 0.000130
78.4 0.000110
78.6 0.000145
78.8 0.000097
79 0.000105
79.2 0.000085
79.4 0.000150
79.6 0.000173
79.8 0.000122
80 0.000143
80.2 0.000101
80.4 0.000107
80.6 0.000117
80.8 0.000125
81 0.000095
81.2 0.000141
81.4 0.000139
81.6 0.000074
81.8 0.000128
82 0.000117
82.2 0.000095
82.4 0.000093
82.6 0.000108
82.8 0.000122
83 0.000111
83.2 0.000153
83.4 0.000143
83.6 0.000181
83.8 0.000088
84 0.000105
84.2 0.000124
84.4 0.000094
84.6 0.000124
84.8 0.000133
85 0.000092
85.2 0.000136
85.4 0.000108
85.6 0.000121
85.8 0.000119
86 0.000086
86.2 0.000114
86.4 0.000101
86.6 0.000135
86.8 0.000065
87 0.000071
87.2 0.000069
87.4 0.000097
87.6 0.000167
87.8 0.000073
88 0.000071
88.2 0.000102
88.4 0.000097
88.6 0.000112
88.8 0.000085
89 0.000128
89.2 0.000092
89.4 0.000112
89.6 0.000145
89.8 0.000140
90 0.000079
90.2 0.000085
90.4 0.000114
90.6 0.000076
90.8 0.000073
91 0.000139
91.2 0.000107
91.4 0.000128
91.6 0.000076
91.8 0.000073
92 0.000103
92.2 0.000058
92.4 0.000069
92.6 0.000072
92.8 0.000083
93 0.000123
93.2 0.000050
93.4 0.000077
93.6 0.000108
93.8 0.000049
94 0.000044
94.2 0.000058
94.4 0.000075
94.6 0.000067
94.8 0.000099
95 0.000108
95.2 0.000115
95.4 0.000067
95.6 0.000068
95.8 0.000073
96 0.000077
96.2 0.000075
96.4 0.000087
96.6 0.000097
96.8 0.000060
97 0.000045
97.2 0.000055
97.4 0.000069
97.6 0.000056
97.8 0.000070
98 0.000050
98.2 0.000036
98.4 0.000035
98.6 0.000050
98.8 0.000077
99 0.000091
99.2 0.000053
99.4 0.000066
99.6 0.000098
99.8 0.000097
100 0.000065
100.2 0.000039
100.4 0.000054
100.6 0.000045
100.8 0.000094
101 0.000070
101.2 0.000098
101.4 0.000063
101.6 0.000100
101.8 0.000068
102 0.000077
102.2 0.000079
102.4 0.000065
102.6 0.000051
102.8 0.000075
103 0.000080
103.2 0.000066
103.4 0.000081
103.6 0.000129
103.8 0.000062
104 0.000016
104.2 0.000091
104.4 0.000050
104.6 0.000062
104.8 0.000063
105 0.000027
105.2 0.000059
105.4 0.000063
105.6 0.000086
105.8 0.000051
106 0.000073
106.2 0.000058
106.4 0.000082
106.6 0.000041
106.8 0.000056
107 0.000041
107.2 0.000035
107.4 0.000095
107.6 0.000056
107.8 0.000056
108 0.000036
108.2 0.000081
108.4 0.000056
108.6 0.000025
108.8 0.000046
109 0.000048
109.2 0.000089
109.4 0.000105
109.6 0.000035
109.8 0.000074
110 0.000034
110.2 0.000093
110.4 0.000064
110.6 0.000029
110.8 0.000039
111 0.000081
111.2 0.000034
111.4 0.000033
111.6 0.000053
111.8 0.000048
112 0.000035
112.2 0.000027
112.4 0.000047
112.6 0.000043
112.8 0.000049
113 0.000034
113.2 0.000035
113.4 0.000125
113.6 0.000087
113.8 0.000161
114 0.000027
114.2 0.000080
114.4 0.000077
114.6 0.000064
114.8 0.000059
115 0.000091
115.2 0.000027
115.4 0.000024
115.6 0.000058
115.8 0.000088
116 0.000081
116.2 0.000035
116.4 0.000023
116.6 0.000061
116.8 0.000056
117 0.000044
117.2 0.000041
117.4 0.000034
117.6 0.000053
117.8 0.000038
118 0.000072
118.2 0.000052
118.4 0.000017
118.6 0.000051
118.8 0.000024
119 0.000072
119.2 0.000087
119.4 0.000023
119.6 0.000055
119.8 0.000037
120 0.000117
120.2 0.000092
120.4 0.000082
120.6 0.000138
120.8 0.000063
121 0.000045
121.2 0.000066
121.4 0.000018
121.6 0.000034
121.8 0.000035
122 0.000051
122.2 0.000116
122.4 0.000045
122.6 0.000058
122.8 0.000037
123 0.000026
123.2 0.000026
123.4 0.000016
123.6 0.000093
123.8 0.000047
124 0.000107
124.2 0.000039
124.4 0.000030
124.6 0.000048
124.8 0.000068
125 0.000030
125.2 0.000028
125.4 0.000036
125.6 0.000095
125.8 0.000043
126 0.000193
126.2 0.000054
126.4 0.000041
126.6 0.000049
126.8 0.000094
127 0.000028
127.2 0.000070
127.4 0.000023
127.6 0.000028
127.8 0.000023
128 0.000013
128.2 0.000057
128.4 0.000061
128.6 0.000054
128.8 0.000076
129 0.000060
129.2 0.000044
129.4 0.000027
129.6 0.000077
129.8 0.000058
130 0.000063
130.2 0.000085
130.4 0.000040
130.6 0.000040
130.8 0.000027
131 0.000116
131.2 0.000038
131.4 0.000031
131.6 0.000062
131.8 0.000066
132 0.000045
132.2 0.000062
132.4 0.000044
132.6 0.000047
132.8 0.000007
133 0.000202
133.2 0.000060
133.4 0.000018
133.6 0.000058
133.8 0.000042
134 0.000049
134.2 0.000086
134.4 0.000066
134.6 0.000024
134.8 0.000063
135 0.000014
135.2 0.000006
135.4 0.000064
135.6 0.000049
135.8 0.000051
136 0.000052
136.2 0.000034
136.4 0.000060
136.6 0.000051
136.8 0.000041
137 0.000081
137.2 0.000082
137.4 0.000047
137.6 0.000034
137.8 0.000036
138 0.000046
138.2 0.000039
138.4 0.000067
138.6 0.000039
138.8 0.000066
139 0.000098
139.2 0.000083
139.4 0.000071
139.6 0.000044
139.8 0.000040
140 0.000073
140.2 0.000015
140.4 0.000059
140.6 0.000033
140.8 0.000028
141 0.000109
141.2 0.000040
141.4 0.000072
141.6 0.000060
141.8 0.000032
142 0.000113
142.2 0.000048
142.4 0.000052
142.6 0.000054
142.8 0.000031
143 0.000035
143.2 0.000082
143.4 0.000042
143.6 0.000043
143.8 0.000073
144 0.000097
144.2 0.000054
144.4 0.000043
144.6 0.000058
144.8 0.000090
145 0.000044
145.2 0.000066
145.4 0.000049
145.6 0.000055
145.8 0.000079
146 0.000077
146.2 0.000052
146.4 0.000028
146.6 0.000042
146.8 0.000100
147 0.000011
147.2 0.000041
147.4 0.000022
147.6 0.000030
147.8 0.000050
148 0.000048
148.2 0.000071
148.4 0.000049
148.6 0.000024
148.8 0.000020
149 0.000072
149.2 0.000012
149.4 0.000117
149.6 0.000044
149.8 0.000078
150 0.000039
150.2 0.000051
150.4 0.000036
150.6 0.000007
150.8 0.000090
151 0.000048
151.2 0.000037
151.4 0.000078
151.6 0.000094
151.8 0.000048
152 0.000034
152.2 0.000031
152.4 0.000115
152.6 0.000093
152.8 0.000047
153 0.000042
153.2 0.000082
153.4 0.000050
153.6 0.000030
153.8 0.000101
154 0.000073
154.2 0.000032
154.4 0.000105
154.6 0.000058
154.8 0.000063
155 0.000023
155.2 0.000025
155.4 0.000035
155.6 0.000050
155.8 0.000050
156 0.000022
156.2 0.000020
156.4 0.000060
156.6 0.000015
156.8 0.000042
157 0.000035
157.2 0.000037
157.4 0.000134
157.6 0.000062
157.8 0.000046
158 0.000064
158.2 0.000057
158.4 0.000081
158.6 0.000123
158.8 0.000088
159 0.000028
159.2 0.000034
159.4 0.000032
159.6 0.000038
159.8 0.000092
160 0.000000
160.2 0.000032
160.4 0.000011
160.6 0.000034
160.8 0.000017
161 0.000000
161.2 0.000006
161.4 0.000021
161.6 0.000083
161.8 0.000022
162 0.000020
162.2 0.000029
162.4 0.000039
162.6 0.000015
162.8 0.000076
163 0.000062
163.2 0.000027
163.4 0.000051
163.6 0.000048
163.8 0.000045
164 0.000006
164.2 0.000054
164.4 0.000142
164.6 0.000000
164.8 0.000000
165 0.000000
165.2 0.000087
165.4 0.000099
165.6 0.000056
165.8 0.000000
166 0.000006
166.2 0.000017
166.4 0.000022
166.6 0.000079
166.8 0.000040
167 0.000048
167.2 0.000000
167.4 0.000042
167.6 0.000028
167.8 0.000000
168 0.000040
168.2 0.000046
168.4 0.000000
168.6 0.000047
168.8 0.000037
169 0.000029
169.2 0.000016
169.4 0.000012
169.6 0.000070
169.8 0.000006
170 0.000006
170.2 0.000014
170.4 0.000049
170.6 0.000000
170.8 0.000205
171 0.000015
171.2 0.000000
171.4 0.000046
171.6 0.000044
171.8 0.000012
172 0.000000
172.2 0.000045
172.4 0.000105
172.6 0.000038
172.8 0.000000
173 0.000039
173.2 0.000031
173.4 0.000012
173.6 0.000000
173.8 0.000000
174 0.000000
174.2 0.000068
174.4 0.000000
174.6 0.000000
174.8 0.000016
175 0.000064
175.2 0.000084
175.4 0.000000
175.6 0.000000
175.8 0.000000
176 0.000000
176.2 0.000036
176.4 0.000087
176.6 0.000050
176.8 0.000011
177 0.000018
177.2 0.000000
177.4 0.000000
177.6 0.000068
177.8 0.000000
178 0.000000
178.2 0.000018
178.4 0.000027
178.6 0.000209
178.8 0.000060
179 0.000000
179.2 0.000032
179.4 0.000069
179.6 0.000074
179.8 0.000000
180 0.000000
180.2 0.000053
180.4 0.000000
180.6 0.000000
180.8 0.000000
181 0.000028
181.2 0.000000
181.4 0.000057
181.6 0.000015
181.8 0.000000
182 0.000000
182.2 0.000024
182.4 0.000000
182.6 0.000044
182.8 0.000000
183 0.000000
183.2 0.000025
183.4 0.000051
183.6 0.000000
183.8 0.000000
184 0.000038
184.2 0.000040
184.4 0.000065
184.6 0.000000
184.8 0.000000
185 0.000000
185.2 0.000054
185.4 0.000000
185.6 0.000000
185.8 0.000000
186 0.000000
186.2 0.000169
186.4 0.000000
186.6 0.000000
186.8 0.000028
187 0.000159
187.2 0.000000
187.4 0.000000
187.6 0.000092
187.8 0.000092
188 0.000000
188.2 0.000000
188.4 0.000000
188.6 0.000000
188.8 0.000000
189 0.000000
189.2 0.000000
189.4 0.000000
189.6 0.000060
189.8 0.000000
190 0.000000
190.2 0.000000
190.4 0.000051
190.6 0.000056
190.8 0.000000
191 0.000000
191.2 0.000000
191.4 0.000035
191.6 0.000000
191.8 0.000000
192 0.000000
192.2 0.000000
192.4 0.000000
192.6 0.000000
192.8 0.000000
193 0.000000
193.2 0.000000
193.4 0.000000
193.6 0.000000
193.8 0.000123
194 0.000000
194.2 0.000000
194.4 0.000000
194.6 0.000000
194.8 0.000000
195 0.000000
195.2 0.000000
195.4 0.000000
195.6 0.000000
195.8 0.000000
196 0.000000
196.2 0.000000
196.4 0.000000
196.6 0.000000
196.8 0.000000
197 0.000000
197.2 0.000000
197.4 0.000000
197.6 0.000000
197.8 0.000226
198 0.000000
198.2 0.000000
198.4 0.000000
198.6 0.000000
198.8 0.000000
199 0.000000
199.2 0.000000
199.4 0.000000
199.6 0.000000
199.8 0.000000
