# Supplementary material for: Predicting scale-dependent chromatin polymer properties from systematic coarse-graining
Source: Nat Commun. 2023 Jul 11;14:4108. doi: 10.1038/s41467-023-39907-2 (PMC10336007; doi:10.1038/s41467-023-39907-2)
Supplement: Supplementary file 4 — Source Data [file 41467_2023_39907_MOESM4_ESM.zip › source_data/source_data_supplementary/source_data_supplementary_fig_4/source_data_supplementary_fig4e/Arsg_exp_pc_vs_s.txt]

0 -nan
0.2 1.000000
0.4 0.037010
0.6 0.029137
0.8 0.023587
1 0.018945
1.2 0.015449
1.4 0.012519
1.6 0.010634
1.8 0.008987
2 0.007724
2.2 0.006373
2.4 0.005653
2.6 0.004866
2.8 0.004191
3 0.003925
3.2 0.003593
3.4 0.003200
3.6 0.002898
3.8 0.002681
4 0.002431
4.2 0.002222
4.4 0.002111
4.6 0.001965
4.8 0.001815
5 0.001748
5.2 0.001712
5.4 0.001528
5.6 0.001551
5.8 0.001339
6 0.001438
6.2 0.001149
6.4 0.001245
6.6 0.001093
6.8 0.001113
7 0.001013
7.2 0.001096
7.4 0.001123
7.6 0.001081
7.8 0.000969
8 0.000900
8.2 0.000899
8.4 0.000953
8.6 0.000806
8.8 0.000841
9 0.000799
9.2 0.000758
9.4 0.000844
9.6 0.000783
9.8 0.000698
10 0.000671
10.2 0.000640
10.4 0.000682
10.6 0.000723
10.8 0.000602
11 0.000602
11.2 0.000633
11.4 0.000571
11.6 0.000623
11.8 0.000586
12 0.000612
12.2 0.000628
12.4 0.000545
12.6 0.000522
12.8 0.000463
13 0.000551
13.2 0.000472
13.4 0.000493
13.6 0.000471
13.8 0.000442
14 0.000452
14.2 0.000479
14.4 0.000468
14.6 0.000494
14.8 0.000406
15 0.000408
15.2 0.000441
15.4 0.000381
15.6 0.000420
15.8 0.000394
16 0.000414
16.2 0.000418
16.4 0.000446
16.6 0.000373
16.8 0.000411
17 0.000368
17.2 0.000319
17.4 0.000346
17.6 0.000396
17.8 0.000336
18 0.000363
18.2 0.000330
18.4 0.000275
18.6 0.000290
18.8 0.000333
19 0.000311
19.2 0.000303
19.4 0.000298
19.6 0.000305
19.8 0.000324
20 0.000345
20.2 0.000308
20.4 0.000370
20.6 0.000298
20.8 0.000306
21 0.000255
21.2 0.000265
21.4 0.000294
21.6 0.000273
21.8 0.000263
22 0.000258
22.2 0.000308
22.4 0.000271
22.6 0.000288
22.8 0.000264
23 0.000304
23.2 0.000248
23.4 0.000278
23.6 0.000287
23.8 0.000251
24 0.000281
24.2 0.000226
24.4 0.000270
24.6 0.000286
24.8 0.000224
25 0.000232
25.2 0.000244
25.4 0.000264
25.6 0.000262
25.8 0.000259
26 0.000222
26.2 0.000261
26.4 0.000259
26.6 0.000274
26.8 0.000284
27 0.000187
27.2 0.000223
27.4 0.000243
27.6 0.000236
27.8 0.000262
28 0.000234
28.2 0.000185
28.4 0.000256
28.6 0.000219
28.8 0.000206
29 0.000189
29.2 0.000227
29.4 0.000231
29.6 0.000226
29.8 0.000198
30 0.000202
30.2 0.000194
30.4 0.000207
30.6 0.000154
30.8 0.000207
31 0.000201
31.2 0.000204
31.4 0.000160
31.6 0.000194
31.8 0.000169
32 0.000202
32.2 0.000212
32.4 0.000193
32.6 0.000134
32.8 0.000152
33 0.000182
33.2 0.000181
33.4 0.000208
33.6 0.000153
33.8 0.000171
34 0.000209
34.2 0.000161
34.4 0.000226
34.6 0.000173
34.8 0.000191
35 0.000162
35.2 0.000184
35.4 0.000197
35.6 0.000164
35.8 0.000165
36 0.000179
36.2 0.000168
36.4 0.000158
36.6 0.000150
36.8 0.000175
37 0.000166
37.2 0.000142
37.4 0.000174
37.6 0.000136
37.8 0.000179
38 0.000164
38.2 0.000173
38.4 0.000157
38.6 0.000131
38.8 0.000164
39 0.000142
39.2 0.000152
39.4 0.000164
39.6 0.000164
39.8 0.000137
40 0.000195
40.2 0.000167
40.4 0.000160
40.6 0.000140
40.8 0.000187
41 0.000133
41.2 0.000161
41.4 0.000167
41.6 0.000179
41.8 0.000169
42 0.000183
42.2 0.000158
42.4 0.000186
42.6 0.000114
42.8 0.000156
43 0.000176
43.2 0.000210
43.4 0.000134
43.6 0.000131
43.8 0.000113
44 0.000124
44.2 0.000135
44.4 0.000123
44.6 0.000150
44.8 0.000116
45 0.000153
45.2 0.000130
45.4 0.000121
45.6 0.000162
45.8 0.000128
46 0.000129
46.2 0.000124
46.4 0.000118
46.6 0.000143
46.8 0.000116
47 0.000124
47.2 0.000151
47.4 0.000141
47.6 0.000117
47.8 0.000118
48 0.000123
48.2 0.000142
48.4 0.000106
48.6 0.000134
48.8 0.000140
49 0.000129
49.2 0.000120
49.4 0.000144
49.6 0.000141
49.8 0.000126
50 0.000114
50.2 0.000117
50.4 0.000132
50.6 0.000125
50.8 0.000109
51 0.000134
51.2 0.000131
51.4 0.000120
51.6 0.000113
51.8 0.000139
52 0.000108
52.2 0.000110
52.4 0.000155
52.6 0.000128
52.8 0.000132
53 0.000159
53.2 0.000147
53.4 0.000139
53.6 0.000111
53.8 0.000111
54 0.000097
54.2 0.000140
54.4 0.000107
54.6 0.000098
54.8 0.000118
55 0.000106
55.2 0.000134
55.4 0.000107
55.6 0.000125
55.8 0.000109
56 0.000108
56.2 0.000132
56.4 0.000107
56.6 0.000125
56.8 0.000103
57 0.000115
57.2 0.000130
57.4 0.000099
57.6 0.000111
57.8 0.000113
58 0.000116
58.2 0.000108
58.4 0.000103
58.6 0.000111
58.8 0.000135
59 0.000106
59.2 0.000093
59.4 0.000130
59.6 0.000124
59.8 0.000127
60 0.000119
60.2 0.000113
60.4 0.000113
60.6 0.000110
60.8 0.000109
61 0.000096
61.2 0.000077
61.4 0.000078
61.6 0.000110
61.8 0.000085
62 0.000068
62.2 0.000118
62.4 0.000076
62.6 0.000114
62.8 0.000135
63 0.000105
63.2 0.000108
63.4 0.000102
63.6 0.000139
63.8 0.000109
64 0.000084
64.2 0.000122
64.4 0.000080
64.6 0.000118
64.8 0.000120
65 0.000101
65.2 0.000112
65.4 0.000102
65.6 0.000089
65.8 0.000063
66 0.000079
66.2 0.000088
66.4 0.000106
66.6 0.000094
66.8 0.000092
67 0.000089
67.2 0.000127
67.4 0.000109
67.6 0.000128
67.8 0.000095
68 0.000099
68.2 0.000093
68.4 0.000088
68.6 0.000086
68.8 0.000105
69 0.000117
69.2 0.000087
69.4 0.000116
69.6 0.000148
69.8 0.000117
70 0.000076
70.2 0.000102
70.4 0.000101
70.6 0.000079
70.8 0.000075
71 0.000080
71.2 0.000081
71.4 0.000117
71.6 0.000091
71.8 0.000079
72 0.000113
72.2 0.000088
72.4 0.000100
72.6 0.000103
72.8 0.000094
73 0.000072
73.2 0.000089
73.4 0.000081
73.6 0.000099
73.8 0.000059
74 0.000111
74.2 0.000090
74.4 0.000055
74.6 0.000099
74.8 0.000111
75 0.000096
75.2 0.000106
75.4 0.000094
75.6 0.000086
75.8 0.000087
76 0.000089
76.2 0.000103
76.4 0.000087
76.6 0.000092
76.8 0.000115
77 0.000085
77.2 0.000075
77.4 0.000081
77.6 0.000072
77.8 0.000071
78 0.000095
78.2 0.000092
78.4 0.000094
78.6 0.000067
78.8 0.000092
79 0.000111
79.2 0.000114
79.4 0.000103
79.6 0.000105
79.8 0.000106
80 0.000094
80.2 0.000087
80.4 0.000080
80.6 0.000105
80.8 0.000073
81 0.000089
81.2 0.000079
81.4 0.000083
81.6 0.000085
81.8 0.000089
82 0.000091
82.2 0.000128
82.4 0.000070
82.6 0.000090
82.8 0.000082
83 0.000099
83.2 0.000093
83.4 0.000096
83.6 0.000083
83.8 0.000083
84 0.000092
84.2 0.000079
84.4 0.000091
84.6 0.000121
84.8 0.000104
85 0.000095
85.2 0.000075
85.4 0.000087
85.6 0.000086
85.8 0.000091
86 0.000074
86.2 0.000074
86.4 0.000107
86.6 0.000080
86.8 0.000062
87 0.000083
87.2 0.000102
87.4 0.000092
87.6 0.000072
87.8 0.000083
88 0.000140
88.2 0.000125
88.4 0.000102
88.6 0.000064
88.8 0.000096
89 0.000078
89.2 0.000095
89.4 0.000113
89.6 0.000083
89.8 0.000085
90 0.000080
90.2 0.000092
90.4 0.000084
90.6 0.000073
90.8 0.000076
91 0.000085
91.2 0.000080
91.4 0.000078
91.6 0.000095
91.8 0.000071
92 0.000080
92.2 0.000089
92.4 0.000088
92.6 0.000087
92.8 0.000083
93 0.000070
93.2 0.000059
93.4 0.000065
93.6 0.000078
93.8 0.000053
94 0.000098
94.2 0.000082
94.4 0.000097
94.6 0.000075
94.8 0.000103
95 0.000112
95.2 0.000081
95.4 0.000081
95.6 0.000083
95.8 0.000099
96 0.000091
96.2 0.000097
96.4 0.000072
96.6 0.000074
96.8 0.000070
97 0.000064
97.2 0.000100
97.4 0.000053
97.6 0.000057
97.8 0.000078
98 0.000087
98.2 0.000069
98.4 0.000063
98.6 0.000080
98.8 0.000083
99 0.000082
99.2 0.000101
99.4 0.000082
99.6 0.000065
99.8 0.000077
100 0.000073
100.2 0.000042
100.4 0.000077
100.6 0.000079
100.8 0.000078
101 0.000073
101.2 0.000114
101.4 0.000085
101.6 0.000075
101.8 0.000086
102 0.000072
102.2 0.000063
102.4 0.000078
102.6 0.000087
102.8 0.000059
103 0.000078
103.2 0.000088
103.4 0.000078
103.6 0.000070
103.8 0.000086
104 0.000124
104.2 0.000098
104.4 0.000061
104.6 0.000074
104.8 0.000092
105 0.000085
105.2 0.000036
105.4 0.000068
105.6 0.000099
105.8 0.000073
106 0.000078
106.2 0.000059
106.4 0.000068
106.6 0.000094
106.8 0.000077
107 0.000113
107.2 0.000094
107.4 0.000101
107.6 0.000048
107.8 0.000110
108 0.000099
108.2 0.000085
108.4 0.000070
108.6 0.000089
108.8 0.000083
109 0.000078
109.2 0.000051
109.4 0.000090
109.6 0.000104
109.8 0.000093
110 0.000096
110.2 0.000101
110.4 0.000098
110.6 0.000065
110.8 0.000088
111 0.000152
111.2 0.000085
111.4 0.000091
111.6 0.000081
111.8 0.000094
112 0.000075
112.2 0.000082
112.4 0.000076
112.6 0.000074
112.8 0.000091
113 0.000095
113.2 0.000073
113.4 0.000131
113.6 0.000158
113.8 0.000098
114 0.000071
114.2 0.000089
114.4 0.000077
114.6 0.000109
114.8 0.000061
115 0.000083
115.2 0.000087
115.4 0.000096
115.6 0.000064
115.8 0.000110
116 0.000086
116.2 0.000096
116.4 0.000090
116.6 0.000082
116.8 0.000060
117 0.000069
117.2 0.000070
117.4 0.000107
117.6 0.000087
117.8 0.000108
118 0.000086
118.2 0.000107
118.4 0.000099
118.6 0.000084
118.8 0.000121
119 0.000083
119.2 0.000062
119.4 0.000091
119.6 0.000068
119.8 0.000082
120 0.000075
120.2 0.000095
120.4 0.000091
120.6 0.000189
120.8 0.000088
121 0.000076
121.2 0.000080
121.4 0.000101
121.6 0.000102
121.8 0.000076
122 0.000057
122.2 0.000053
122.4 0.000102
122.6 0.000099
122.8 0.000078
123 0.000106
123.2 0.000070
123.4 0.000099
123.6 0.000075
123.8 0.000100
124 0.000107
124.2 0.000116
124.4 0.000099
124.6 0.000088
124.8 0.000078
125 0.000055
125.2 0.000079
125.4 0.000080
125.6 0.000087
125.8 0.000079
126 0.000054
126.2 0.000109
126.4 0.000058
126.6 0.000041
126.8 0.000094
127 0.000108
127.2 0.000087
127.4 0.000080
127.6 0.000055
127.8 0.000104
128 0.000113
128.2 0.000066
128.4 0.000098
128.6 0.000087
128.8 0.000104
129 0.000058
129.2 0.000071
129.4 0.000060
129.6 0.000091
129.8 0.000066
130 0.000126
130.2 0.000054
130.4 0.000099
130.6 0.000080
130.8 0.000079
131 0.000085
131.2 0.000109
131.4 0.000119
131.6 0.000123
131.8 0.000108
132 0.000094
132.2 0.000080
132.4 0.000106
132.6 0.000079
132.8 0.000170
133 0.000103
133.2 0.000089
133.4 0.000086
133.6 0.000077
133.8 0.000111
134 0.000171
134.2 0.000108
134.4 0.000099
134.6 0.000075
134.8 0.000105
135 0.000112
135.2 0.000144
135.4 0.000128
135.6 0.000063
135.8 0.000133
136 0.000105
136.2 0.000105
136.4 0.000103
136.6 0.000092
136.8 0.000066
137 0.000137
137.2 0.000098
137.4 0.000115
137.6 0.000123
137.8 0.000101
138 0.000125
138.2 0.000114
138.4 0.000109
138.6 0.000097
138.8 0.000184
139 0.000142
139.2 0.000103
139.4 0.000078
139.6 0.000104
139.8 0.000132
140 0.000115
140.2 0.000155
140.4 0.000145
140.6 0.000131
140.8 0.000111
141 0.000158
141.2 0.000111
141.4 0.000112
141.6 0.000184
141.8 0.000118
142 0.000113
142.2 0.000092
142.4 0.000120
142.6 0.000098
142.8 0.000105
143 0.000081
143.2 0.000096
143.4 0.000095
143.6 0.000095
143.8 0.000102
144 0.000085
144.2 0.000152
144.4 0.000080
144.6 0.000115
144.8 0.000076
145 0.000099
145.2 0.000073
145.4 0.000083
145.6 0.000109
145.8 0.000087
146 0.000106
146.2 0.000121
146.4 0.000074
146.6 0.000111
146.8 0.000074
147 0.000080
147.2 0.000080
147.4 0.000066
147.6 0.000072
147.8 0.000115
148 0.000092
148.2 0.000066
148.4 0.000114
148.6 0.000109
148.8 0.000095
149 0.000084
149.2 0.000073
149.4 0.000139
149.6 0.000091
149.8 0.000067
150 0.000072
150.2 0.000043
150.4 0.000086
150.6 0.000051
150.8 0.000122
151 0.000079
151.2 0.000065
151.4 0.000076
151.6 0.000105
151.8 0.000071
152 0.000073
152.2 0.000116
152.4 0.000098
152.6 0.000070
152.8 0.000113
153 0.000102
153.2 0.000068
153.4 0.000096
153.6 0.000109
153.8 0.000092
154 0.000075
154.2 0.000062
154.4 0.000053
154.6 0.000072
154.8 0.000087
155 0.000098
155.2 0.000116
155.4 0.000064
155.6 0.000062
155.8 0.000098
156 0.000063
156.2 0.000043
156.4 0.000060
156.6 0.000140
156.8 0.000068
157 0.000079
157.2 0.000042
157.4 0.000061
157.6 0.000116
157.8 0.000093
158 0.000112
158.2 0.000095
158.4 0.000093
158.6 0.000098
158.8 0.000136
159 0.000049
159.2 0.000089
159.4 0.000056
159.6 0.000093
159.8 0.000087
160 0.000084
160.2 0.000133
160.4 0.000093
160.6 0.000097
160.8 0.000072
161 0.000091
161.2 0.000078
161.4 0.000077
161.6 0.000076
161.8 0.000077
162 0.000110
162.2 0.000113
162.4 0.000062
162.6 0.000091
162.8 0.000099
163 0.000056
163.2 0.000061
163.4 0.000074
163.6 0.000118
163.8 0.000111
164 0.000068
164.2 0.000081
164.4 0.000060
164.6 0.000072
164.8 0.000048
165 0.000122
165.2 0.000052
165.4 0.000063
165.6 0.000084
165.8 0.000107
166 0.000075
166.2 0.000077
166.4 0.000044
166.6 0.000044
166.8 0.000081
167 0.000106
167.2 0.000057
167.4 0.000091
167.6 0.000065
167.8 0.000086
168 0.000058
168.2 0.000083
168.4 0.000052
168.6 0.000087
168.8 0.000046
169 0.000054
169.2 0.000075
169.4 0.000056
169.6 0.000069
169.8 0.000073
170 0.000109
170.2 0.000062
170.4 0.000066
170.6 0.000074
170.8 0.000056
171 0.000132
171.2 0.000084
171.4 0.000065
171.6 0.000063
171.8 0.000053
172 0.000092
172.2 0.000098
172.4 0.000079
172.6 0.000123
172.8 0.000084
173 0.000159
173.2 0.000103
173.4 0.000162
173.6 0.000083
173.8 0.000121
174 0.000104
174.2 0.000078
174.4 0.000083
174.6 0.000084
174.8 0.000078
175 0.000080
175.2 0.000119
175.4 0.000092
175.6 0.000092
175.8 0.000051
176 0.000088
176.2 0.000100
176.4 0.000065
176.6 0.000094
176.8 0.000114
177 0.000068
177.2 0.000105
177.4 0.000108
177.6 0.000067
177.8 0.000073
178 0.000057
178.2 0.000109
178.4 0.000106
178.6 0.000086
178.8 0.000081
179 0.000069
179.2 0.000068
179.4 0.000075
179.6 0.000051
179.8 0.000098
180 0.000071
180.2 0.000070
180.4 0.000078
180.6 0.000078
180.8 0.000113
181 0.000079
181.2 0.000091
181.4 0.000071
181.6 0.000109
181.8 0.000044
182 0.000065
182.2 0.000077
182.4 0.000046
182.6 0.000033
182.8 0.000093
183 0.000058
183.2 0.000092
183.4 0.000116
183.6 0.000088
183.8 0.000106
184 0.000053
184.2 0.000093
184.4 0.000077
184.6 0.000114
184.8 0.000097
185 0.000056
185.2 0.000101
185.4 0.000108
185.6 0.000126
185.8 0.000165
186 0.000137
186.2 0.000117
186.4 0.000067
186.6 0.000115
186.8 0.000058
187 0.000050
187.2 0.000052
187.4 0.000066
187.6 0.000078
187.8 0.000086
188 0.000071
188.2 0.000075
188.4 0.000074
188.6 0.000086
188.8 0.000114
189 0.000053
189.2 0.000063
189.4 0.000083
189.6 0.000047
189.8 0.000042
190 0.000098
190.2 0.000096
190.4 0.000070
190.6 0.000098
190.8 0.000074
191 0.000035
191.2 0.000082
191.4 0.000086
191.6 0.000074
191.8 0.000075
192 0.000041
192.2 0.000046
192.4 0.000045
192.6 0.000090
192.8 0.000104
193 0.000100
193.2 0.000035
193.4 0.000042
193.6 0.000047
193.8 0.000054
194 0.000038
194.2 0.000064
194.4 0.000103
194.6 0.000039
194.8 0.000037
195 0.000044
195.2 0.000090
195.4 0.000054
195.6 0.000040
195.8 0.000061
196 0.000049
196.2 0.000078
196.4 0.000123
196.6 0.000069
196.8 0.000068
197 0.000088
197.2 0.000036
197.4 0.000076
197.6 0.000060
197.8 0.000055
198 0.000088
198.2 0.000054
198.4 0.000033
198.6 0.000015
198.8 0.000030
199 0.000113
199.2 0.000058
199.4 0.000077
199.6 0.000053
199.8 0.000046
200 0.000024
200.2 0.000047
200.4 0.000067
200.6 0.000115
200.8 0.000049
201 0.000081
201.2 0.000052
201.4 0.000062
201.6 0.000083
201.8 0.000080
202 0.000033
202.2 0.000051
202.4 0.000020
202.6 0.000042
202.8 0.000061
203 0.000065
203.2 0.000049
203.4 0.000039
203.6 0.000039
203.8 0.000092
204 0.000000
204.2 0.000093
204.4 0.000047
204.6 0.000059
204.8 0.000051
205 0.000034
205.2 0.000029
205.4 0.000054
205.6 0.000065
205.8 0.000077
206 0.000029
206.2 0.000006
206.4 0.000074
206.6 0.000077
206.8 0.000062
207 0.000072
207.2 0.000040
207.4 0.000082
207.6 0.000055
207.8 0.000075
208 0.000063
208.2 0.000033
208.4 0.000060
208.6 0.000043
208.8 0.000063
209 0.000039
209.2 0.000047
209.4 0.000015
209.6 0.000035
209.8 0.000067
210 0.000040
210.2 0.000036
210.4 0.000077
210.6 0.000052
210.8 0.000100
211 0.000032
211.2 0.000052
211.4 0.000042
211.6 0.000107
211.8 0.000068
212 0.000056
212.2 0.000016
212.4 0.000061
212.6 0.000092
212.8 0.000057
213 0.000138
213.2 0.000021
213.4 0.000041
213.6 0.000099
213.8 0.000024
214 0.000070
214.2 0.000060
214.4 0.000062
214.6 0.000095
214.8 0.000070
215 0.000089
215.2 0.000036
215.4 0.000169
215.6 0.000005
215.8 0.000109
216 0.000031
216.2 0.000041
216.4 0.000056
216.6 0.000045
216.8 0.000020
217 0.000102
217.2 0.000043
217.4 0.000038
217.6 0.000009
217.8 0.000022
218 0.000095
218.2 0.000014
218.4 0.000079
218.6 0.000042
218.8 0.000053
219 0.000076
219.2 0.000106
219.4 0.000061
219.6 0.000056
219.8 0.000049
220 0.000092
220.2 0.000021
220.4 0.000059
220.6 0.000061
220.8 0.000020
221 0.000033
221.2 0.000036
221.4 0.000045
221.6 0.000057
221.8 0.000060
222 0.000067
222.2 0.000045
222.4 0.000069
222.6 0.000064
222.8 0.000089
223 0.000039
223.2 0.000069
223.4 0.000059
223.6 0.000047
223.8 0.000098
224 0.000023
224.2 0.000010
224.4 0.000075
224.6 0.000095
224.8 0.000003
225 0.000164
225.2 0.000064
225.4 0.000050
225.6 0.000088
225.8 0.000064
226 0.000055
226.2 0.000004
226.4 0.000052
226.6 0.000028
226.8 0.000007
227 0.000066
227.2 0.000006
227.4 0.000067
227.6 0.000019
227.8 0.000124
228 0.000017
228.2 0.000064
228.4 0.000111
228.6 0.000055
228.8 0.000000
229 0.000113
229.2 0.000019
229.4 0.000114
229.6 0.000015
229.8 0.000017
230 0.000055
230.2 0.000000
230.4 0.000062
230.6 0.000010
230.8 0.000020
231 0.000016
231.2 0.000016
231.4 0.000048
231.6 0.000000
231.8 0.000048
232 0.000000
232.2 0.000034
232.4 0.000062
232.6 0.000024
232.8 0.000065
233 0.000071
233.2 0.000051
233.4 0.000022
233.6 0.000000
233.8 0.000000
234 0.000020
234.2 0.000037
234.4 0.000031
234.6 0.000013
234.8 0.000036
235 0.000025
235.2 0.000000
235.4 0.000032
235.6 0.000066
235.8 0.000063
236 0.000000
236.2 0.000055
236.4 0.000074
236.6 0.000039
236.8 0.000000
237 0.000135
237.2 0.000000
237.4 0.000000
237.6 0.000034
237.8 0.000000
238 0.000266
238.2 0.000000
238.4 0.000040
238.6 0.000000
238.8 0.000000
239 0.000032
239.2 0.000000
239.4 0.000054
239.6 0.000000
239.8 0.000000
240 0.000000
240.2 0.000096
240.4 0.000180
240.6 0.000050
240.8 0.000109
241 0.000100
241.2 0.000000
241.4 0.000138
241.6 0.000000
241.8 0.000036
242 0.000035
242.2 0.000000
242.4 0.000000
242.6 0.000032
242.8 0.000000
243 0.000000
243.2 0.000000
243.4 0.000091
243.6 0.000061
243.8 0.000047
244 0.000000
244.2 0.000000
244.4 0.000169
244.6 0.000000
244.8 0.000000
245 0.000000
245.2 0.000000
245.4 0.000000
245.6 0.000000
245.8 0.000000
246 0.000000
246.2 0.000000
246.4 0.000083
246.6 0.000000
246.8 0.000106
247 0.000139
247.2 0.000000
247.4 0.000000
247.6 0.000193
247.8 0.000000
248 0.000000
248.2 0.000298
248.4 0.000000
248.6 0.000000
248.8 0.000000
249 0.000000
249.2 0.000000
249.4 0.000000
249.6 0.000000
249.8 0.000000
