# Supplementary material for: Predicting scale-dependent chromatin polymer properties from systematic coarse-graining
Source: Nat Commun. 2023 Jul 11;14:4108. doi: 10.1038/s41467-023-39907-2 (PMC10336007; doi:10.1038/s41467-023-39907-2)
Supplement: Supplementary file 4 — Source Data [file 41467_2023_39907_MOESM4_ESM.zip › source_data/source_data_supplementary/source_data_supplementary_fig_4/source_data_supplementary_fig4e/alpha_globin_exp_pc_vs_s.txt]

0 -nan
0.2 1.000000
0.4 0.037561
0.6 0.029176
0.8 0.023696
1 0.019210
1.2 0.016006
1.4 0.012983
1.6 0.011040
1.8 0.009257
2 0.007792
2.2 0.006748
2.4 0.005803
2.6 0.005227
2.8 0.004718
3 0.003994
3.2 0.003540
3.4 0.003339
3.6 0.002976
3.8 0.002672
4 0.002566
4.2 0.002395
4.4 0.002330
4.6 0.002126
4.8 0.001908
5 0.001826
5.2 0.001689
5.4 0.001648
5.6 0.001620
5.8 0.001430
6 0.001393
6.2 0.001344
6.4 0.001235
6.6 0.001177
6.8 0.001181
7 0.001178
7.2 0.001091
7.4 0.001044
7.6 0.001009
7.8 0.001021
8 0.000986
8.2 0.000947
8.4 0.000886
8.6 0.000785
8.8 0.000898
9 0.000859
9.2 0.000791
9.4 0.000778
9.6 0.000740
9.8 0.000722
10 0.000714
10.2 0.000687
10.4 0.000730
10.6 0.000717
10.8 0.000637
11 0.000656
11.2 0.000673
11.4 0.000637
11.6 0.000651
11.8 0.000588
12 0.000548
12.2 0.000580
12.4 0.000560
12.6 0.000556
12.8 0.000525
13 0.000508
13.2 0.000537
13.4 0.000554
13.6 0.000550
13.8 0.000491
14 0.000507
14.2 0.000465
14.4 0.000482
14.6 0.000459
14.8 0.000447
15 0.000442
15.2 0.000438
15.4 0.000461
15.6 0.000468
15.8 0.000451
16 0.000437
16.2 0.000374
16.4 0.000392
16.6 0.000411
16.8 0.000410
17 0.000365
17.2 0.000387
17.4 0.000397
17.6 0.000419
17.8 0.000357
18 0.000401
18.2 0.000386
18.4 0.000363
18.6 0.000374
18.8 0.000359
19 0.000362
19.2 0.000322
19.4 0.000355
19.6 0.000364
19.8 0.000290
20 0.000344
20.2 0.000309
20.4 0.000331
20.6 0.000306
20.8 0.000291
21 0.000295
21.2 0.000344
21.4 0.000301
21.6 0.000299
21.8 0.000317
22 0.000306
22.2 0.000323
22.4 0.000293
22.6 0.000338
22.8 0.000257
23 0.000304
23.2 0.000232
23.4 0.000285
23.6 0.000261
23.8 0.000281
24 0.000291
24.2 0.000260
24.4 0.000247
24.6 0.000264
24.8 0.000258
25 0.000277
25.2 0.000310
25.4 0.000255
25.6 0.000247
25.8 0.000263
26 0.000251
26.2 0.000248
26.4 0.000268
26.6 0.000236
26.8 0.000232
27 0.000223
27.2 0.000229
27.4 0.000258
27.6 0.000224
27.8 0.000265
28 0.000241
28.2 0.000245
28.4 0.000243
28.6 0.000200
28.8 0.000217
29 0.000252
29.2 0.000214
29.4 0.000227
29.6 0.000250
29.8 0.000210
30 0.000237
30.2 0.000218
30.4 0.000185
30.6 0.000218
30.8 0.000177
31 0.000215
31.2 0.000197
31.4 0.000231
31.6 0.000187
31.8 0.000200
32 0.000197
32.2 0.000203
32.4 0.000181
32.6 0.000182
32.8 0.000205
33 0.000157
33.2 0.000212
33.4 0.000197
33.6 0.000199
33.8 0.000215
34 0.000188
34.2 0.000202
34.4 0.000169
34.6 0.000183
34.8 0.000192
35 0.000180
35.2 0.000182
35.4 0.000190
35.6 0.000171
35.8 0.000209
36 0.000185
36.2 0.000203
36.4 0.000175
36.6 0.000191
36.8 0.000166
37 0.000176
37.2 0.000158
37.4 0.000162
37.6 0.000135
37.8 0.000155
38 0.000133
38.2 0.000192
38.4 0.000181
38.6 0.000167
38.8 0.000180
39 0.000184
39.2 0.000174
39.4 0.000159
39.6 0.000178
39.8 0.000157
40 0.000171
40.2 0.000173
40.4 0.000177
40.6 0.000150
40.8 0.000158
41 0.000155
41.2 0.000155
41.4 0.000159
41.6 0.000204
41.8 0.000148
42 0.000135
42.2 0.000165
42.4 0.000181
42.6 0.000138
42.8 0.000161
43 0.000178
43.2 0.000164
43.4 0.000143
43.6 0.000151
43.8 0.000166
44 0.000137
44.2 0.000133
44.4 0.000162
44.6 0.000154
44.8 0.000133
45 0.000145
45.2 0.000166
45.4 0.000139
45.6 0.000177
45.8 0.000152
46 0.000116
46.2 0.000179
46.4 0.000128
46.6 0.000148
46.8 0.000122
47 0.000143
47.2 0.000144
47.4 0.000172
47.6 0.000145
47.8 0.000136
48 0.000135
48.2 0.000164
48.4 0.000115
48.6 0.000144
48.8 0.000131
49 0.000144
49.2 0.000125
49.4 0.000145
49.6 0.000127
49.8 0.000127
50 0.000143
50.2 0.000148
50.4 0.000133
50.6 0.000149
50.8 0.000132
51 0.000162
51.2 0.000149
51.4 0.000136
51.6 0.000138
51.8 0.000142
52 0.000130
52.2 0.000118
52.4 0.000137
52.6 0.000099
52.8 0.000135
53 0.000125
53.2 0.000097
53.4 0.000125
53.6 0.000125
53.8 0.000138
54 0.000133
54.2 0.000106
54.4 0.000107
54.6 0.000141
54.8 0.000135
55 0.000124
55.2 0.000117
55.4 0.000117
55.6 0.000137
55.8 0.000131
56 0.000139
56.2 0.000145
56.4 0.000137
56.6 0.000127
56.8 0.000137
57 0.000106
57.2 0.000120
57.4 0.000096
57.6 0.000140
57.8 0.000141
58 0.000131
58.2 0.000125
58.4 0.000108
58.6 0.000120
58.8 0.000107
59 0.000143
59.2 0.000120
59.4 0.000112
59.6 0.000108
59.8 0.000126
60 0.000118
60.2 0.000113
60.4 0.000128
60.6 0.000104
60.8 0.000108
61 0.000129
61.2 0.000108
61.4 0.000108
61.6 0.000105
61.8 0.000118
62 0.000115
62.2 0.000112
62.4 0.000162
62.6 0.000131
62.8 0.000136
63 0.000121
63.2 0.000105
63.4 0.000104
63.6 0.000098
63.8 0.000112
64 0.000099
64.2 0.000111
64.4 0.000125
64.6 0.000099
64.8 0.000108
65 0.000093
65.2 0.000098
65.4 0.000105
65.6 0.000099
65.8 0.000113
66 0.000118
66.2 0.000096
66.4 0.000091
66.6 0.000090
66.8 0.000098
67 0.000096
67.2 0.000093
67.4 0.000103
67.6 0.000109
67.8 0.000106
68 0.000105
68.2 0.000084
68.4 0.000097
68.6 0.000087
68.8 0.000106
69 0.000096
69.2 0.000094
69.4 0.000081
69.6 0.000105
69.8 0.000110
70 0.000113
70.2 0.000153
70.4 0.000107
70.6 0.000108
70.8 0.000094
71 0.000088
71.2 0.000123
71.4 0.000106
71.6 0.000097
71.8 0.000102
72 0.000106
72.2 0.000074
72.4 0.000110
72.6 0.000103
72.8 0.000088
73 0.000103
73.2 0.000114
73.4 0.000099
73.6 0.000102
73.8 0.000091
74 0.000095
74.2 0.000097
74.4 0.000069
74.6 0.000088
74.8 0.000086
75 0.000100
75.2 0.000092
75.4 0.000101
75.6 0.000095
75.8 0.000081
76 0.000083
76.2 0.000103
76.4 0.000092
76.6 0.000092
76.8 0.000124
77 0.000115
77.2 0.000109
77.4 0.000097
77.6 0.000092
77.8 0.000138
78 0.000108
78.2 0.000080
78.4 0.000091
78.6 0.000116
78.8 0.000066
79 0.000091
79.2 0.000098
79.4 0.000106
79.6 0.000110
79.8 0.000093
80 0.000088
80.2 0.000101
80.4 0.000084
80.6 0.000093
80.8 0.000072
81 0.000098
81.2 0.000088
81.4 0.000101
81.6 0.000090
81.8 0.000089
82 0.000100
82.2 0.000089
82.4 0.000109
82.6 0.000093
82.8 0.000093
83 0.000067
83.2 0.000067
83.4 0.000072
83.6 0.000089
83.8 0.000097
84 0.000098
84.2 0.000066
84.4 0.000083
84.6 0.000093
84.8 0.000081
85 0.000079
85.2 0.000074
85.4 0.000092
85.6 0.000101
85.8 0.000095
86 0.000081
86.2 0.000077
86.4 0.000093
86.6 0.000086
86.8 0.000075
87 0.000069
87.2 0.000074
87.4 0.000087
87.6 0.000089
87.8 0.000077
88 0.000071
88.2 0.000087
88.4 0.000091
88.6 0.000081
88.8 0.000080
89 0.000095
89.2 0.000082
89.4 0.000086
89.6 0.000093
89.8 0.000078
90 0.000072
90.2 0.000082
90.4 0.000070
90.6 0.000086
90.8 0.000069
91 0.000098
91.2 0.000078
91.4 0.000075
91.6 0.000076
91.8 0.000064
92 0.000115
92.2 0.000057
92.4 0.000096
92.6 0.000066
92.8 0.000075
93 0.000081
93.2 0.000072
93.4 0.000078
93.6 0.000068
93.8 0.000059
94 0.000076
94.2 0.000080
94.4 0.000068
94.6 0.000065
94.8 0.000067
95 0.000081
95.2 0.000068
95.4 0.000061
95.6 0.000073
95.8 0.000070
96 0.000073
96.2 0.000085
96.4 0.000086
96.6 0.000095
96.8 0.000070
97 0.000078
97.2 0.000091
97.4 0.000074
97.6 0.000056
97.8 0.000062
98 0.000070
98.2 0.000059
98.4 0.000090
98.6 0.000076
98.8 0.000076
99 0.000069
99.2 0.000087
99.4 0.000102
99.6 0.000074
99.8 0.000062
100 0.000053
100.2 0.000071
100.4 0.000080
100.6 0.000073
100.8 0.000073
101 0.000077
101.2 0.000080
101.4 0.000080
101.6 0.000080
101.8 0.000088
102 0.000101
102.2 0.000087
102.4 0.000067
102.6 0.000122
102.8 0.000094
103 0.000056
103.2 0.000089
103.4 0.000097
103.6 0.000074
103.8 0.000089
104 0.000088
104.2 0.000081
104.4 0.000090
104.6 0.000099
104.8 0.000097
105 0.000072
105.2 0.000094
105.4 0.000076
105.6 0.000080
105.8 0.000071
106 0.000084
106.2 0.000071
106.4 0.000061
106.6 0.000070
106.8 0.000085
107 0.000083
107.2 0.000093
107.4 0.000100
107.6 0.000068
107.8 0.000064
108 0.000065
108.2 0.000078
108.4 0.000065
108.6 0.000072
108.8 0.000067
109 0.000068
109.2 0.000051
109.4 0.000069
109.6 0.000065
109.8 0.000068
110 0.000079
110.2 0.000074
110.4 0.000093
110.6 0.000081
110.8 0.000072
111 0.000083
111.2 0.000069
111.4 0.000074
111.6 0.000075
111.8 0.000070
112 0.000066
112.2 0.000088
112.4 0.000055
112.6 0.000047
112.8 0.000081
113 0.000064
113.2 0.000066
113.4 0.000088
113.6 0.000083
113.8 0.000094
114 0.000041
114.2 0.000074
114.4 0.000053
114.6 0.000059
114.8 0.000059
115 0.000053
115.2 0.000057
115.4 0.000062
115.6 0.000075
115.8 0.000063
116 0.000070
116.2 0.000080
116.4 0.000048
116.6 0.000078
116.8 0.000070
117 0.000061
117.2 0.000073
117.4 0.000061
117.6 0.000066
117.8 0.000060
118 0.000047
118.2 0.000045
118.4 0.000073
118.6 0.000079
118.8 0.000065
119 0.000062
119.2 0.000046
119.4 0.000077
119.6 0.000066
119.8 0.000062
120 0.000079
120.2 0.000056
120.4 0.000063
120.6 0.000105
120.8 0.000069
121 0.000069
121.2 0.000067
121.4 0.000054
121.6 0.000055
121.8 0.000079
122 0.000065
122.2 0.000072
122.4 0.000060
122.6 0.000062
122.8 0.000065
123 0.000066
123.2 0.000058
123.4 0.000053
123.6 0.000050
123.8 0.000060
124 0.000076
124.2 0.000073
124.4 0.000071
124.6 0.000061
124.8 0.000042
125 0.000072
125.2 0.000068
125.4 0.000066
125.6 0.000082
125.8 0.000041
126 0.000069
126.2 0.000084
126.4 0.000073
126.6 0.000076
126.8 0.000089
127 0.000070
127.2 0.000057
127.4 0.000039
127.6 0.000058
127.8 0.000058
128 0.000078
128.2 0.000067
128.4 0.000070
128.6 0.000068
128.8 0.000046
129 0.000072
129.2 0.000042
129.4 0.000072
129.6 0.000061
129.8 0.000061
130 0.000047
130.2 0.000068
130.4 0.000047
130.6 0.000074
130.8 0.000045
131 0.000064
131.2 0.000068
131.4 0.000054
131.6 0.000041
131.8 0.000053
132 0.000071
132.2 0.000039
132.4 0.000067
132.6 0.000072
132.8 0.000047
133 0.000041
133.2 0.000045
133.4 0.000044
133.6 0.000062
133.8 0.000054
134 0.000054
134.2 0.000055
134.4 0.000041
134.6 0.000071
134.8 0.000070
135 0.000064
135.2 0.000062
135.4 0.000047
135.6 0.000057
135.8 0.000067
136 0.000057
136.2 0.000065
136.4 0.000069
136.6 0.000047
136.8 0.000050
137 0.000073
137.2 0.000082
137.4 0.000057
137.6 0.000063
137.8 0.000061
138 0.000052
138.2 0.000079
138.4 0.000061
138.6 0.000045
138.8 0.000077
139 0.000062
139.2 0.000059
139.4 0.000062
139.6 0.000062
139.8 0.000063
140 0.000055
140.2 0.000057
140.4 0.000051
140.6 0.000072
140.8 0.000072
141 0.000083
141.2 0.000054
141.4 0.000063
141.6 0.000048
141.8 0.000057
142 0.000062
142.2 0.000055
142.4 0.000083
142.6 0.000064
142.8 0.000070
143 0.000053
143.2 0.000061
143.4 0.000039
143.6 0.000060
143.8 0.000060
144 0.000056
144.2 0.000044
144.4 0.000051
144.6 0.000055
144.8 0.000047
145 0.000061
145.2 0.000064
145.4 0.000071
145.6 0.000048
145.8 0.000048
146 0.000054
146.2 0.000052
146.4 0.000067
146.6 0.000070
146.8 0.000049
147 0.000063
147.2 0.000063
147.4 0.000041
147.6 0.000064
147.8 0.000048
148 0.000070
148.2 0.000048
148.4 0.000067
148.6 0.000079
148.8 0.000039
149 0.000044
149.2 0.000048
149.4 0.000041
149.6 0.000056
149.8 0.000056
150 0.000049
150.2 0.000052
150.4 0.000049
150.6 0.000042
150.8 0.000041
151 0.000050
151.2 0.000048
151.4 0.000071
151.6 0.000037
151.8 0.000061
152 0.000049
152.2 0.000053
152.4 0.000038
152.6 0.000034
152.8 0.000047
153 0.000045
153.2 0.000044
153.4 0.000078
153.6 0.000068
153.8 0.000071
154 0.000055
154.2 0.000048
154.4 0.000041
154.6 0.000045
154.8 0.000047
155 0.000055
155.2 0.000043
155.4 0.000060
155.6 0.000046
155.8 0.000046
156 0.000050
156.2 0.000040
156.4 0.000073
156.6 0.000055
156.8 0.000045
157 0.000066
157.2 0.000033
157.4 0.000037
157.6 0.000053
157.8 0.000040
158 0.000063
158.2 0.000054
158.4 0.000058
158.6 0.000056
158.8 0.000052
159 0.000050
159.2 0.000044
159.4 0.000044
159.6 0.000045
159.8 0.000045
160 0.000059
160.2 0.000045
160.4 0.000055
160.6 0.000056
160.8 0.000057
161 0.000049
161.2 0.000049
161.4 0.000060
161.6 0.000039
161.8 0.000033
162 0.000042
162.2 0.000059
162.4 0.000035
162.6 0.000050
162.8 0.000068
163 0.000077
163.2 0.000052
163.4 0.000057
163.6 0.000031
163.8 0.000042
164 0.000055
164.2 0.000038
164.4 0.000053
164.6 0.000072
164.8 0.000054
165 0.000048
165.2 0.000041
165.4 0.000049
165.6 0.000043
165.8 0.000038
166 0.000032
166.2 0.000042
166.4 0.000071
166.6 0.000046
166.8 0.000043
167 0.000039
167.2 0.000042
167.4 0.000044
167.6 0.000043
167.8 0.000033
168 0.000040
168.2 0.000050
168.4 0.000041
168.6 0.000067
168.8 0.000033
169 0.000058
169.2 0.000048
169.4 0.000043
169.6 0.000042
169.8 0.000038
170 0.000051
170.2 0.000045
170.4 0.000039
170.6 0.000044
170.8 0.000040
171 0.000041
171.2 0.000032
171.4 0.000038
171.6 0.000034
171.8 0.000058
172 0.000045
172.2 0.000043
172.4 0.000039
172.6 0.000057
172.8 0.000040
173 0.000050
173.2 0.000068
173.4 0.000037
173.6 0.000051
173.8 0.000043
174 0.000037
174.2 0.000029
174.4 0.000035
174.6 0.000037
174.8 0.000044
175 0.000030
175.2 0.000022
175.4 0.000035
175.6 0.000030
175.8 0.000049
176 0.000028
176.2 0.000028
176.4 0.000059
176.6 0.000042
176.8 0.000073
177 0.000040
177.2 0.000032
177.4 0.000044
177.6 0.000036
177.8 0.000053
178 0.000037
178.2 0.000034
178.4 0.000034
178.6 0.000058
178.8 0.000041
179 0.000040
179.2 0.000045
179.4 0.000042
179.6 0.000036
179.8 0.000063
180 0.000049
180.2 0.000034
180.4 0.000029
180.6 0.000059
180.8 0.000043
181 0.000036
181.2 0.000031
181.4 0.000051
181.6 0.000033
181.8 0.000034
182 0.000040
182.2 0.000035
182.4 0.000057
182.6 0.000044
182.8 0.000037
183 0.000033
183.2 0.000037
183.4 0.000048
183.6 0.000042
183.8 0.000041
184 0.000055
184.2 0.000048
184.4 0.000031
184.6 0.000042
184.8 0.000032
185 0.000036
185.2 0.000029
185.4 0.000031
185.6 0.000032
185.8 0.000044
186 0.000035
186.2 0.000029
186.4 0.000051
186.6 0.000025
186.8 0.000042
187 0.000035
187.2 0.000043
187.4 0.000044
187.6 0.000026
187.8 0.000034
188 0.000046
188.2 0.000044
188.4 0.000052
188.6 0.000034
188.8 0.000045
189 0.000047
189.2 0.000028
189.4 0.000037
189.6 0.000046
189.8 0.000034
190 0.000030
190.2 0.000050
190.4 0.000049
190.6 0.000046
190.8 0.000041
191 0.000032
191.2 0.000073
191.4 0.000047
191.6 0.000035
191.8 0.000049
192 0.000034
192.2 0.000019
192.4 0.000052
192.6 0.000050
192.8 0.000032
193 0.000030
193.2 0.000038
193.4 0.000040
193.6 0.000040
193.8 0.000049
194 0.000045
194.2 0.000036
194.4 0.000031
194.6 0.000048
194.8 0.000046
195 0.000035
195.2 0.000046
195.4 0.000043
195.6 0.000030
195.8 0.000050
196 0.000041
196.2 0.000029
196.4 0.000012
196.6 0.000035
196.8 0.000040
197 0.000038
197.2 0.000036
197.4 0.000048
197.6 0.000028
197.8 0.000032
198 0.000035
198.2 0.000023
198.4 0.000041
198.6 0.000033
198.8 0.000029
199 0.000058
199.2 0.000056
199.4 0.000032
199.6 0.000036
199.8 0.000042
200 0.000022
200.2 0.000038
200.4 0.000031
200.6 0.000044
200.8 0.000042
201 0.000036
201.2 0.000044
201.4 0.000033
201.6 0.000033
201.8 0.000027
202 0.000013
202.2 0.000022
202.4 0.000044
202.6 0.000042
202.8 0.000033
203 0.000026
203.2 0.000021
203.4 0.000031
203.6 0.000019
203.8 0.000033
204 0.000033
204.2 0.000037
204.4 0.000031
204.6 0.000033
204.8 0.000015
205 0.000041
205.2 0.000059
205.4 0.000030
205.6 0.000027
205.8 0.000035
206 0.000028
206.2 0.000016
206.4 0.000039
206.6 0.000039
206.8 0.000035
207 0.000027
207.2 0.000036
207.4 0.000032
207.6 0.000038
207.8 0.000033
208 0.000035
208.2 0.000052
208.4 0.000028
208.6 0.000036
208.8 0.000026
209 0.000034
209.2 0.000026
209.4 0.000027
209.6 0.000032
209.8 0.000032
210 0.000019
210.2 0.000030
210.4 0.000026
210.6 0.000021
210.8 0.000053
211 0.000041
211.2 0.000023
211.4 0.000051
211.6 0.000041
211.8 0.000030
212 0.000034
212.2 0.000040
212.4 0.000026
212.6 0.000027
212.8 0.000042
213 0.000021
213.2 0.000030
213.4 0.000028
213.6 0.000034
213.8 0.000041
214 0.000018
214.2 0.000016
214.4 0.000024
214.6 0.000038
214.8 0.000032
215 0.000032
215.2 0.000035
215.4 0.000027
215.6 0.000027
215.8 0.000041
216 0.000025
216.2 0.000023
216.4 0.000048
216.6 0.000020
216.8 0.000034
217 0.000014
217.2 0.000043
217.4 0.000035
217.6 0.000025
217.8 0.000032
218 0.000030
218.2 0.000037
218.4 0.000034
218.6 0.000021
218.8 0.000034
219 0.000032
219.2 0.000032
219.4 0.000038
219.6 0.000022
219.8 0.000020
220 0.000043
220.2 0.000036
220.4 0.000025
220.6 0.000043
220.8 0.000035
221 0.000022
221.2 0.000025
221.4 0.000043
221.6 0.000033
221.8 0.000029
222 0.000033
222.2 0.000032
222.4 0.000040
222.6 0.000054
222.8 0.000038
223 0.000042
223.2 0.000034
223.4 0.000038
223.6 0.000029
223.8 0.000029
224 0.000026
224.2 0.000047
224.4 0.000028
224.6 0.000032
224.8 0.000037
225 0.000032
225.2 0.000033
225.4 0.000028
225.6 0.000035
225.8 0.000040
226 0.000047
226.2 0.000025
226.4 0.000018
226.6 0.000037
226.8 0.000031
227 0.000024
227.2 0.000035
227.4 0.000025
227.6 0.000042
227.8 0.000028
228 0.000033
228.2 0.000033
228.4 0.000027
228.6 0.000032
228.8 0.000028
229 0.000032
229.2 0.000029
229.4 0.000014
229.6 0.000023
229.8 0.000043
230 0.000027
230.2 0.000011
230.4 0.000033
230.6 0.000031
230.8 0.000030
231 0.000026
231.2 0.000032
231.4 0.000021
231.6 0.000035
231.8 0.000027
232 0.000032
232.2 0.000030
232.4 0.000033
232.6 0.000031
232.8 0.000028
233 0.000040
233.2 0.000017
233.4 0.000030
233.6 0.000026
233.8 0.000017
234 0.000025
234.2 0.000033
234.4 0.000023
234.6 0.000026
234.8 0.000027
235 0.000026
235.2 0.000045
235.4 0.000032
235.6 0.000019
235.8 0.000032
236 0.000034
236.2 0.000010
236.4 0.000035
236.6 0.000048
236.8 0.000027
237 0.000026
237.2 0.000020
237.4 0.000027
237.6 0.000056
237.8 0.000024
238 0.000029
238.2 0.000010
238.4 0.000042
238.6 0.000026
238.8 0.000035
239 0.000016
239.2 0.000035
239.4 0.000025
239.6 0.000022
239.8 0.000029
240 0.000029
240.2 0.000026
240.4 0.000024
240.6 0.000013
240.8 0.000034
241 0.000035
241.2 0.000020
241.4 0.000023
241.6 0.000054
241.8 0.000032
242 0.000013
242.2 0.000023
242.4 0.000024
242.6 0.000030
242.8 0.000034
243 0.000030
243.2 0.000040
243.4 0.000023
243.6 0.000021
243.8 0.000012
244 0.000015
244.2 0.000022
244.4 0.000036
244.6 0.000033
244.8 0.000022
245 0.000015
245.2 0.000042
245.4 0.000017
245.6 0.000038
245.8 0.000029
246 0.000030
246.2 0.000020
246.4 0.000026
246.6 0.000015
246.8 0.000041
247 0.000042
247.2 0.000032
247.4 0.000015
247.6 0.000037
247.8 0.000045
248 0.000030
248.2 0.000028
248.4 0.000045
248.6 0.000018
248.8 0.000055
249 0.000044
249.2 0.000032
249.4 0.000034
249.6 0.000026
249.8 0.000032
250 0.000025
250.2 0.000028
250.4 0.000019
250.6 0.000019
250.8 0.000031
251 0.000023
251.2 0.000029
251.4 0.000035
251.6 0.000036
251.8 0.000039
252 0.000020
252.2 0.000023
252.4 0.000019
252.6 0.000011
252.8 0.000022
253 0.000030
253.2 0.000010
253.4 0.000016
253.6 0.000031
253.8 0.000039
254 0.000013
254.2 0.000033
254.4 0.000022
254.6 0.000021
254.8 0.000018
255 0.000027
255.2 0.000044
255.4 0.000016
255.6 0.000019
255.8 0.000012
256 0.000028
256.2 0.000030
256.4 0.000034
256.6 0.000018
256.8 0.000028
257 0.000032
257.2 0.000032
257.4 0.000015
257.6 0.000031
257.8 0.000024
258 0.000031
258.2 0.000023
258.4 0.000021
258.6 0.000016
258.8 0.000029
259 0.000026
259.2 0.000028
259.4 0.000018
259.6 0.000017
259.8 0.000035
260 0.000037
260.2 0.000028
260.4 0.000030
260.6 0.000038
260.8 0.000040
261 0.000024
261.2 0.000016
261.4 0.000032
261.6 0.000036
261.8 0.000035
262 0.000040
262.2 0.000010
262.4 0.000026
262.6 0.000023
262.8 0.000031
263 0.000037
263.2 0.000027
263.4 0.000014
263.6 0.000018
263.8 0.000026
264 0.000012
264.2 0.000021
264.4 0.000025
264.6 0.000012
264.8 0.000012
265 0.000024
265.2 0.000034
265.4 0.000010
265.6 0.000022
265.8 0.000032
266 0.000028
266.2 0.000016
266.4 0.000029
266.6 0.000022
266.8 0.000028
267 0.000024
267.2 0.000009
267.4 0.000022
267.6 0.000015
267.8 0.000024
268 0.000048
268.2 0.000016
268.4 0.000027
268.6 0.000030
268.8 0.000022
269 0.000024
269.2 0.000045
269.4 0.000018
269.6 0.000020
269.8 0.000020
270 0.000020
270.2 0.000022
270.4 0.000020
270.6 0.000018
270.8 0.000016
271 0.000013
271.2 0.000038
271.4 0.000026
271.6 0.000022
271.8 0.000015
272 0.000039
272.2 0.000039
272.4 0.000029
272.6 0.000040
272.8 0.000019
273 0.000030
273.2 0.000035
273.4 0.000010
273.6 0.000003
273.8 0.000015
274 0.000019
274.2 0.000019
274.4 0.000024
274.6 0.000021
274.8 0.000018
275 0.000006
275.2 0.000021
275.4 0.000037
275.6 0.000041
275.8 0.000019
276 0.000011
276.2 0.000012
276.4 0.000019
276.6 0.000015
276.8 0.000047
277 0.000025
277.2 0.000038
277.4 0.000021
277.6 0.000026
277.8 0.000042
278 0.000016
278.2 0.000024
278.4 0.000026
278.6 0.000007
278.8 0.000014
279 0.000033
279.2 0.000011
279.4 0.000029
279.6 0.000029
279.8 0.000012
280 0.000021
280.2 0.000027
280.4 0.000024
280.6 0.000020
280.8 0.000034
281 0.000015
281.2 0.000017
281.4 0.000032
281.6 0.000030
281.8 0.000011
282 0.000008
282.2 0.000021
282.4 0.000025
282.6 0.000019
282.8 0.000014
283 0.000027
283.2 0.000015
283.4 0.000025
283.6 0.000016
283.8 0.000039
284 0.000015
284.2 0.000029
284.4 0.000025
284.6 0.000029
284.8 0.000014
285 0.000029
285.2 0.000024
285.4 0.000018
285.6 0.000021
285.8 0.000022
286 0.000035
286.2 0.000033
286.4 0.000019
286.6 0.000027
286.8 0.000020
287 0.000044
287.2 0.000014
287.4 0.000027
287.6 0.000034
287.8 0.000010
288 0.000032
288.2 0.000024
288.4 0.000024
288.6 0.000021
288.8 0.000017
289 0.000011
289.2 0.000020
289.4 0.000026
289.6 0.000041
289.8 0.000024
290 0.000032
290.2 0.000013
290.4 0.000015
290.6 0.000029
290.8 0.000025
291 0.000046
291.2 0.000021
291.4 0.000025
291.6 0.000020
291.8 0.000019
292 0.000016
292.2 0.000016
292.4 0.000028
292.6 0.000024
292.8 0.000019
293 0.000009
293.2 0.000035
293.4 0.000032
293.6 0.000012
293.8 0.000041
294 0.000017
294.2 0.000023
294.4 0.000015
294.6 0.000044
294.8 0.000022
295 0.000014
295.2 0.000035
295.4 0.000024
295.6 0.000023
295.8 0.000009
296 0.000031
296.2 0.000026
296.4 0.000020
296.6 0.000025
296.8 0.000009
297 0.000028
297.2 0.000018
297.4 0.000024
297.6 0.000024
297.8 0.000018
298 0.000024
298.2 0.000026
298.4 0.000025
298.6 0.000035
298.8 0.000037
299 0.000033
299.2 0.000022
299.4 0.000014
299.6 0.000006
299.8 0.000034
300 0.000021
300.2 0.000011
300.4 0.000010
300.6 0.000019
300.8 0.000015
301 0.000025
301.2 0.000018
301.4 0.000013
301.6 0.000021
301.8 0.000022
302 0.000032
302.2 0.000021
302.4 0.000042
302.6 0.000022
302.8 0.000049
303 0.000017
303.2 0.000017
303.4 0.000030
303.6 0.000025
303.8 0.000026
304 0.000022
304.2 0.000018
304.4 0.000026
304.6 0.000008
304.8 0.000014
305 0.000022
305.2 0.000013
305.4 0.000021
305.6 0.000022
305.8 0.000003
306 0.000015
306.2 0.000017
306.4 0.000000
306.6 0.000020
306.8 0.000020
307 0.000026
307.2 0.000022
307.4 0.000022
307.6 0.000013
307.8 0.000030
308 0.000017
308.2 0.000014
308.4 0.000017
308.6 0.000020
308.8 0.000028
309 0.000019
309.2 0.000025
309.4 0.000037
309.6 0.000012
309.8 0.000023
310 0.000035
310.2 0.000008
310.4 0.000010
310.6 0.000017
310.8 0.000012
311 0.000009
311.2 0.000017
311.4 0.000007
311.6 0.000046
311.8 0.000021
312 0.000031
312.2 0.000029
312.4 0.000014
312.6 0.000015
312.8 0.000012
313 0.000024
313.2 0.000018
313.4 0.000017
313.6 0.000035
313.8 0.000019
314 0.000050
314.2 0.000014
314.4 0.000026
314.6 0.000035
314.8 0.000014
315 0.000024
315.2 0.000019
315.4 0.000011
315.6 0.000034
315.8 0.000022
316 0.000018
316.2 0.000012
316.4 0.000023
316.6 0.000010
316.8 0.000012
317 0.000016
317.2 0.000027
317.4 0.000022
317.6 0.000009
317.8 0.000012
318 0.000010
318.2 0.000033
318.4 0.000027
318.6 0.000011
318.8 0.000011
319 0.000018
319.2 0.000015
319.4 0.000033
319.6 0.000013
319.8 0.000003
320 0.000028
320.2 0.000011
320.4 0.000038
320.6 0.000008
320.8 0.000019
321 0.000021
321.2 0.000013
321.4 0.000061
321.6 0.000017
321.8 0.000041
322 0.000012
322.2 0.000022
322.4 0.000018
322.6 0.000003
322.8 0.000006
323 0.000025
323.2 0.000027
323.4 0.000016
323.6 0.000043
323.8 0.000000
324 0.000025
324.2 0.000024
324.4 0.000024
324.6 0.000016
324.8 0.000009
325 0.000014
325.2 0.000017
325.4 0.000007
325.6 0.000008
325.8 0.000021
326 0.000019
326.2 0.000020
326.4 0.000020
326.6 0.000013
326.8 0.000007
327 0.000031
327.2 0.000017
327.4 0.000027
327.6 0.000005
327.8 0.000017
328 0.000024
328.2 0.000037
328.4 0.000015
328.6 0.000004
328.8 0.000028
329 0.000048
329.2 0.000015
329.4 0.000013
329.6 0.000022
329.8 0.000017
330 0.000005
330.2 0.000014
330.4 0.000003
330.6 0.000005
330.8 0.000038
331 0.000012
331.2 0.000005
331.4 0.000025
331.6 0.000015
331.8 0.000011
332 0.000018
332.2 0.000002
332.4 0.000004
332.6 0.000035
332.8 0.000045
333 0.000027
333.2 0.000014
333.4 0.000019
333.6 0.000012
333.8 0.000011
334 0.000008
334.2 0.000008
334.4 0.000028
334.6 0.000037
334.8 0.000012
335 0.000004
335.2 0.000013
335.4 0.000018
335.6 0.000018
335.8 0.000023
336 0.000010
336.2 0.000010
336.4 0.000019
336.6 0.000020
336.8 0.000018
337 0.000012
337.2 0.000019
337.4 0.000026
337.6 0.000009
337.8 0.000019
338 0.000042
338.2 0.000027
338.4 0.000021
338.6 0.000010
338.8 0.000025
339 0.000010
339.2 0.000014
339.4 0.000003
339.6 0.000013
339.8 0.000023
340 0.000011
340.2 0.000014
340.4 0.000010
340.6 0.000022
340.8 0.000016
341 0.000006
341.2 0.000015
341.4 0.000002
341.6 0.000016
341.8 0.000017
342 0.000009
342.2 0.000008
342.4 0.000028
342.6 0.000010
342.8 0.000008
343 0.000015
343.2 0.000021
343.4 0.000005
343.6 0.000011
343.8 0.000010
344 0.000023
344.2 0.000011
344.4 0.000017
344.6 0.000026
344.8 0.000017
345 0.000011
345.2 0.000017
345.4 0.000014
345.6 0.000043
345.8 0.000017
346 0.000045
346.2 0.000037
346.4 0.000004
346.6 0.000015
346.8 0.000005
347 0.000018
347.2 0.000017
347.4 0.000007
347.6 0.000031
347.8 0.000000
348 0.000007
348.2 0.000017
348.4 0.000023
348.6 0.000000
348.8 0.000037
349 0.000001
349.2 0.000011
349.4 0.000002
349.6 0.000014
349.8 0.000009
350 0.000010
350.2 0.000020
350.4 0.000003
350.6 0.000027
350.8 0.000008
351 0.000008
351.2 0.000010
351.4 0.000027
351.6 0.000017
351.8 0.000015
352 0.000023
352.2 0.000018
352.4 0.000010
352.6 0.000011
352.8 0.000010
353 0.000029
353.2 0.000025
353.4 0.000027
353.6 0.000013
353.8 0.000006
354 0.000010
354.2 0.000003
354.4 0.000006
354.6 0.000003
354.8 0.000032
355 0.000013
355.2 0.000010
355.4 0.000015
355.6 0.000020
355.8 0.000002
356 0.000011
356.2 0.000008
356.4 0.000018
356.6 0.000037
356.8 0.000014
357 0.000008
357.2 0.000018
357.4 0.000034
357.6 0.000019
357.8 0.000009
358 0.000008
358.2 0.000011
358.4 0.000009
358.6 0.000009
358.8 0.000024
359 0.000000
359.2 0.000005
359.4 0.000009
359.6 0.000014
359.8 0.000009
360 0.000007
360.2 0.000012
360.4 0.000045
360.6 0.000024
360.8 0.000012
361 0.000032
361.2 0.000017
361.4 0.000003
361.6 0.000011
361.8 0.000032
362 0.000000
362.2 0.000010
362.4 0.000010
362.6 0.000010
362.8 0.000014
363 0.000023
363.2 0.000004
363.4 0.000002
363.6 0.000019
363.8 0.000013
364 0.000025
364.2 0.000036
364.4 0.000025
364.6 0.000023
364.8 0.000014
365 0.000004
365.2 0.000003
365.4 0.000017
365.6 0.000009
365.8 0.000010
366 0.000000
366.2 0.000006
366.4 0.000004
366.6 0.000005
366.8 0.000009
367 0.000000
367.2 0.000029
367.4 0.000034
367.6 0.000014
367.8 0.000009
368 0.000015
368.2 0.000028
368.4 0.000000
368.6 0.000000
368.8 0.000033
369 0.000013
369.2 0.000016
369.4 0.000015
369.6 0.000003
369.8 0.000049
370 0.000008
370.2 0.000002
370.4 0.000009
370.6 0.000016
370.8 0.000006
371 0.000000
371.2 0.000032
371.4 0.000005
371.6 0.000018
371.8 0.000018
372 0.000016
372.2 0.000016
372.4 0.000029
372.6 0.000039
372.8 0.000000
373 0.000015
373.2 0.000012
373.4 0.000005
373.6 0.000014
373.8 0.000009
374 0.000000
374.2 0.000026
374.4 0.000000
374.6 0.000028
374.8 0.000006
375 0.000013
375.2 0.000019
375.4 0.000011
375.6 0.000013
375.8 0.000000
376 0.000019
376.2 0.000007
376.4 0.000013
376.6 0.000016
376.8 0.000002
377 0.000017
377.2 0.000026
377.4 0.000034
377.6 0.000027
377.8 0.000010
378 0.000000
378.2 0.000008
378.4 0.000004
378.6 0.000000
378.8 0.000000
379 0.000005
379.2 0.000009
379.4 0.000003
379.6 0.000036
379.8 0.000006
380 0.000024
380.2 0.000053
380.4 0.000000
380.6 0.000038
380.8 0.000000
381 0.000000
381.2 0.000004
381.4 0.000002
381.6 0.000010
381.8 0.000012
382 0.000012
382.2 0.000009
382.4 0.000005
382.6 0.000007
382.8 0.000031
383 0.000005
383.2 0.000005
383.4 0.000000
383.6 0.000027
383.8 0.000000
384 0.000049
384.2 0.000015
384.4 0.000020
384.6 0.000016
384.8 0.000014
385 0.000005
385.2 0.000007
385.4 0.000000
385.6 0.000000
385.8 0.000022
386 0.000017
386.2 0.000042
386.4 0.000025
386.6 0.000061
386.8 0.000011
387 0.000006
387.2 0.000053
387.4 0.000012
387.6 0.000003
387.8 0.000004
388 0.000022
388.2 0.000020
388.4 0.000013
388.6 0.000010
388.8 0.000000
389 0.000019
389.2 0.000020
389.4 0.000016
389.6 0.000000
389.8 0.000016
390 0.000000
390.2 0.000010
390.4 0.000017
390.6 0.000002
390.8 0.000013
391 0.000000
391.2 0.000000
391.4 0.000000
391.6 0.000019
391.8 0.000045
392 0.000009
392.2 0.000005
392.4 0.000016
392.6 0.000007
392.8 0.000000
393 0.000009
393.2 0.000005
393.4 0.000013
393.6 0.000025
393.8 0.000000
394 0.000013
394.2 0.000045
394.4 0.000023
394.6 0.000016
394.8 0.000015
395 0.000000
395.2 0.000023
395.4 0.000000
395.6 0.000000
395.8 0.000013
396 0.000018
396.2 0.000000
396.4 0.000000
396.6 0.000007
396.8 0.000018
397 0.000038
397.2 0.000010
397.4 0.000016
397.6 0.000000
397.8 0.000000
398 0.000000
398.2 0.000011
398.4 0.000019
398.6 0.000018
398.8 0.000008
399 0.000000
399.2 0.000000
399.4 0.000000
399.6 0.000015
399.8 0.000000
400 0.000011
400.2 0.000000
400.4 0.000000
400.6 0.000028
400.8 0.000000
401 0.000000
401.2 0.000000
401.4 0.000007
401.6 0.000007
401.8 0.000000
402 0.000004
402.2 0.000012
402.4 0.000029
402.6 0.000025
402.8 0.000000
403 0.000000
403.2 0.000027
403.4 0.000000
403.6 0.000008
403.8 0.000000
404 0.000000
404.2 0.000000
404.4 0.000009
404.6 0.000000
404.8 0.000000
405 0.000000
405.2 0.000011
405.4 0.000000
405.6 0.000015
405.8 0.000052
406 0.000010
406.2 0.000059
406.4 0.000023
406.6 0.000000
406.8 0.000013
407 0.000014
407.2 0.000023
407.4 0.000000
407.6 0.000032
407.8 0.000019
408 0.000018
408.2 0.000000
408.4 0.000007
408.6 0.000013
408.8 0.000000
409 0.000000
409.2 0.000053
409.4 0.000000
409.6 0.000010
409.8 0.000000
410 0.000000
410.2 0.000000
410.4 0.000000
410.6 0.000014
410.8 0.000000
411 0.000000
411.2 0.000024
411.4 0.000000
411.6 0.000016
411.8 0.000019
412 0.000000
412.2 0.000021
412.4 0.000043
412.6 0.000027
412.8 0.000000
413 0.000031
413.2 0.000000
413.4 0.000020
413.6 0.000008
413.8 0.000000
414 0.000000
414.2 0.000015
414.4 0.000000
414.6 0.000028
414.8 0.000017
415 0.000016
415.2 0.000051
415.4 0.000000
415.6 0.000022
415.8 0.000033
416 0.000000
416.2 0.000000
416.4 0.000000
416.6 0.000000
416.8 0.000007
417 0.000000
417.2 0.000016
417.4 0.000000
417.6 0.000000
417.8 0.000029
418 0.000000
418.2 0.000000
418.4 0.000013
418.6 0.000029
418.8 0.000000
419 0.000000
419.2 0.000010
419.4 0.000000
419.6 0.000100
419.8 0.000000
420 0.000052
420.2 0.000000
420.4 0.000000
420.6 0.000000
420.8 0.000028
421 0.000079
421.2 0.000000
421.4 0.000023
421.6 0.000036
421.8 0.000000
422 0.000000
422.2 0.000000
422.4 0.000016
422.6 0.000053
422.8 0.000054
423 0.000016
423.2 0.000016
423.4 0.000071
423.6 0.000000
423.8 0.000000
424 0.000000
424.2 0.000042
424.4 0.000037
424.6 0.000000
424.8 0.000017
425 0.000000
425.2 0.000000
425.4 0.000000
425.6 0.000044
425.8 0.000015
426 0.000000
426.2 0.000000
426.4 0.000000
426.6 0.000059
426.8 0.000032
427 0.000023
427.2 0.000072
427.4 0.000000
427.6 0.000033
427.8 0.000000
428 0.000000
428.2 0.000000
428.4 0.000018
428.6 0.000000
428.8 0.000025
429 0.000016
429.2 0.000032
429.4 0.000000
429.6 0.000032
429.8 0.000030
430 0.000000
430.2 0.000000
430.4 0.000000
430.6 0.000000
430.8 0.000072
431 0.000088
431.2 0.000000
431.4 0.000000
431.6 0.000000
431.8 0.000000
432 0.000000
432.2 0.000000
432.4 0.000029
432.6 0.000000
432.8 0.000000
433 0.000052
433.2 0.000000
433.4 0.000027
433.6 0.000063
433.8 0.000000
434 0.000000
434.2 0.000000
434.4 0.000000
434.6 0.000000
434.8 0.000000
435 0.000000
435.2 0.000032
435.4 0.000000
435.6 0.000000
435.8 0.000050
436 0.000000
436.2 0.000000
436.4 0.000037
436.6 0.000000
436.8 0.000000
437 0.000000
437.2 0.000000
437.4 0.000000
437.6 0.000000
437.8 0.000000
438 0.000000
438.2 0.000000
438.4 0.000000
438.6 0.000056
438.8 0.000000
439 0.000000
439.2 0.000151
439.4 0.000057
439.6 0.000027
439.8 0.000000
440 0.000000
440.2 0.000000
440.4 0.000000
440.6 0.000000
440.8 0.000058
441 0.000000
441.2 0.000000
441.4 0.000000
441.6 0.000000
441.8 0.000000
442 0.000000
442.2 0.000000
442.4 0.000000
442.6 0.000063
442.8 0.000000
443 0.000000
443.2 0.000000
443.4 0.000000
443.6 0.000000
443.8 0.000043
444 0.000000
444.2 0.000087
444.4 0.000000
444.6 0.000000
444.8 0.000000
445 0.000000
445.2 0.000044
445.4 0.000000
445.6 0.000000
445.8 0.000000
446 0.000000
446.2 0.000000
446.4 0.000000
446.6 0.000201
446.8 0.000000
447 0.000000
447.2 0.000000
447.4 0.000000
447.6 0.000000
447.8 0.000000
448 0.000000
448.2 0.000000
448.4 0.000000
448.6 0.000000
448.8 0.000000
449 0.000000
449.2 0.000000
449.4 0.000000
449.6 0.000000
449.8 0.000000
