# Supplementary material for: Predicting scale-dependent chromatin polymer properties from systematic coarse-graining
Source: Nat Commun. 2023 Jul 11;14:4108. doi: 10.1038/s41467-023-39907-2 (PMC10336007; doi:10.1038/s41467-023-39907-2)
Supplement: Supplementary file 4 — Source Data [file 41467_2023_39907_MOESM4_ESM.zip › source_data/source_data_supplementary/source_data_supplementary_fig_4/source_data_supplementary_fig4a/Ppm1g_sim_pc_vs_s.txt]

0 -nan
0.2 0.334131
0.4 0.076295
0.6 0.035010
0.8 0.023426
1 0.017300
1.2 0.013639
1.4 0.011047
1.6 0.009348
1.8 0.007919
2 0.006797
2.2 0.005751
2.4 0.005264
2.6 0.004650
2.8 0.004236
3 0.003701
3.2 0.003434
3.4 0.003148
3.6 0.002809
3.8 0.002587
4 0.002420
4.2 0.002211
4.4 0.002217
4.6 0.002102
4.8 0.001993
5 0.001802
5.2 0.001716
5.4 0.001752
5.6 0.001697
5.8 0.001656
6 0.001395
6.2 0.001304
6.4 0.001276
6.6 0.001307
6.8 0.001323
7 0.001185
7.2 0.001115
7.4 0.001205
7.6 0.001176
7.8 0.001114
8 0.001016
8.2 0.000967
8.4 0.000945
8.6 0.000941
8.8 0.000903
9 0.000818
9.2 0.000936
9.4 0.000851
9.6 0.000851
9.8 0.000804
10 0.000736
10.2 0.000680
10.4 0.000681
10.6 0.000721
10.8 0.000697
11 0.000715
11.2 0.000727
11.4 0.000719
11.6 0.000721
11.8 0.000762
12 0.000675
12.2 0.000661
12.4 0.000618
12.6 0.000569
12.8 0.000536
13 0.000496
13.2 0.000540
13.4 0.000565
13.6 0.000556
13.8 0.000565
14 0.000543
14.2 0.000508
14.4 0.000523
14.6 0.000532
14.8 0.000464
15 0.000455
15.2 0.000460
15.4 0.000445
15.6 0.000438
15.8 0.000415
16 0.000437
16.2 0.000491
16.4 0.000446
16.6 0.000465
16.8 0.000407
17 0.000447
17.2 0.000465
17.4 0.000444
17.6 0.000399
17.8 0.000396
18 0.000399
18.2 0.000411
18.4 0.000437
18.6 0.000438
18.8 0.000369
19 0.000392
19.2 0.000415
19.4 0.000387
19.6 0.000334
19.8 0.000348
20 0.000355
20.2 0.000364
20.4 0.000372
20.6 0.000386
20.8 0.000398
21 0.000367
21.2 0.000362
21.4 0.000331
21.6 0.000390
21.8 0.000357
22 0.000349
22.2 0.000331
22.4 0.000369
22.6 0.000337
22.8 0.000337
23 0.000296
23.2 0.000282
23.4 0.000295
23.6 0.000279
23.8 0.000266
24 0.000293
24.2 0.000339
24.4 0.000351
24.6 0.000302
24.8 0.000301
25 0.000316
25.2 0.000329
25.4 0.000338
25.6 0.000297
25.8 0.000250
26 0.000261
26.2 0.000274
26.4 0.000275
26.6 0.000306
26.8 0.000302
27 0.000311
27.2 0.000280
27.4 0.000293
27.6 0.000282
27.8 0.000283
28 0.000265
28.2 0.000235
28.4 0.000228
28.6 0.000219
28.8 0.000244
29 0.000215
29.2 0.000239
29.4 0.000246
29.6 0.000232
29.8 0.000239
30 0.000229
30.2 0.000246
30.4 0.000250
30.6 0.000239
30.8 0.000260
31 0.000242
31.2 0.000255
31.4 0.000227
31.6 0.000230
31.8 0.000248
32 0.000221
32.2 0.000221
32.4 0.000209
32.6 0.000213
32.8 0.000209
33 0.000168
33.2 0.000191
33.4 0.000201
33.6 0.000185
33.8 0.000195
34 0.000187
34.2 0.000205
34.4 0.000197
34.6 0.000199
34.8 0.000214
35 0.000298
35.2 0.000237
35.4 0.000219
35.6 0.000230
35.8 0.000233
36 0.000237
36.2 0.000203
36.4 0.000184
36.6 0.000170
36.8 0.000148
37 0.000161
37.2 0.000159
37.4 0.000130
37.6 0.000132
37.8 0.000146
38 0.000157
38.2 0.000178
38.4 0.000187
38.6 0.000191
38.8 0.000219
39 0.000184
39.2 0.000197
39.4 0.000180
39.6 0.000152
39.8 0.000148
40 0.000175
40.2 0.000172
40.4 0.000190
40.6 0.000145
40.8 0.000176
41 0.000170
41.2 0.000188
41.4 0.000213
41.6 0.000189
41.8 0.000190
42 0.000176
42.2 0.000174
42.4 0.000184
42.6 0.000223
42.8 0.000203
43 0.000205
43.2 0.000211
43.4 0.000164
43.6 0.000145
43.8 0.000141
44 0.000127
44.2 0.000151
44.4 0.000148
44.6 0.000162
44.8 0.000161
45 0.000170
45.2 0.000135
45.4 0.000115
45.6 0.000119
45.8 0.000115
46 0.000120
46.2 0.000148
46.4 0.000139
46.6 0.000139
46.8 0.000146
47 0.000113
47.2 0.000104
47.4 0.000120
47.6 0.000160
47.8 0.000145
48 0.000127
48.2 0.000127
48.4 0.000137
48.6 0.000129
48.8 0.000121
49 0.000169
49.2 0.000121
49.4 0.000118
49.6 0.000116
49.8 0.000133
50 0.000122
50.2 0.000092
50.4 0.000094
50.6 0.000129
50.8 0.000093
51 0.000084
51.2 0.000088
51.4 0.000090
51.6 0.000104
51.8 0.000103
52 0.000104
52.2 0.000114
52.4 0.000124
52.6 0.000116
52.8 0.000107
53 0.000103
53.2 0.000094
53.4 0.000105
53.6 0.000118
53.8 0.000118
54 0.000100
54.2 0.000118
54.4 0.000109
54.6 0.000146
54.8 0.000142
55 0.000147
55.2 0.000122
55.4 0.000133
55.6 0.000136
55.8 0.000134
56 0.000102
56.2 0.000083
56.4 0.000106
56.6 0.000118
56.8 0.000141
57 0.000101
57.2 0.000097
57.4 0.000116
57.6 0.000115
57.8 0.000140
58 0.000099
58.2 0.000109
58.4 0.000106
58.6 0.000101
58.8 0.000095
59 0.000140
59.2 0.000158
59.4 0.000100
59.6 0.000089
59.8 0.000087
60 0.000095
60.2 0.000108
60.4 0.000103
60.6 0.000110
60.8 0.000142
61 0.000142
61.2 0.000180
61.4 0.000144
61.6 0.000116
61.8 0.000106
62 0.000103
62.2 0.000156
62.4 0.000126
62.6 0.000119
62.8 0.000148
63 0.000140
63.2 0.000150
63.4 0.000188
63.6 0.000275
63.8 0.000179
64 0.000112
64.2 0.000099
64.4 0.000069
64.6 0.000070
64.8 0.000099
65 0.000077
65.2 0.000110
65.4 0.000078
65.6 0.000078
65.8 0.000081
66 0.000061
66.2 0.000064
66.4 0.000091
66.6 0.000131
66.8 0.000088
67 0.000075
67.2 0.000080
67.4 0.000084
67.6 0.000098
67.8 0.000113
68 0.000087
68.2 0.000096
68.4 0.000062
68.6 0.000054
68.8 0.000080
69 0.000102
69.2 0.000075
69.4 0.000068
69.6 0.000071
69.8 0.000067
70 0.000075
70.2 0.000114
70.4 0.000147
70.6 0.000098
70.8 0.000110
71 0.000149
71.2 0.000101
71.4 0.000109
71.6 0.000066
71.8 0.000059
72 0.000063
72.2 0.000085
72.4 0.000098
72.6 0.000117
72.8 0.000148
73 0.000260
73.2 0.000143
73.4 0.000099
73.6 0.000069
73.8 0.000075
74 0.000111
74.2 0.000203
74.4 0.000236
74.6 0.000146
74.8 0.000113
75 0.000097
75.2 0.000136
75.4 0.000136
75.6 0.000085
75.8 0.000107
76 0.000160
76.2 0.000090
76.4 0.000075
76.6 0.000050
76.8 0.000046
77 0.000063
77.2 0.000120
77.4 0.000077
77.6 0.000057
77.8 0.000058
78 0.000067
78.2 0.000063
78.4 0.000075
78.6 0.000136
78.8 0.000359
79 0.000190
79.2 0.000171
79.4 0.000078
79.6 0.000133
79.8 0.000184
