# Supplementary material for: Predicting scale-dependent chromatin polymer properties from systematic coarse-graining
Source: Nat Commun. 2023 Jul 11;14:4108. doi: 10.1038/s41467-023-39907-2 (PMC10336007; doi:10.1038/s41467-023-39907-2)
Supplement: Supplementary file 4 — Source Data [file 41467_2023_39907_MOESM4_ESM.zip › source_data/source_data_supplementary/source_data_supplementary_fig_4/source_data_supplementary_fig4b/Gm29683_sim_pc_vs_s.txt]

0 -nan
0.2 0.327634
0.4 0.069661
0.6 0.030392
0.8 0.019440
1 0.014301
1.2 0.011445
1.4 0.009409
1.6 0.008049
1.8 0.006880
2 0.005932
2.2 0.005141
2.4 0.004635
2.6 0.004243
2.8 0.003778
3 0.003406
3.2 0.003128
3.4 0.002828
3.6 0.002600
3.8 0.002384
4 0.002258
4.2 0.002185
4.4 0.002016
4.6 0.001960
4.8 0.001871
5 0.001809
5.2 0.001706
5.4 0.001531
5.6 0.001455
5.8 0.001440
6 0.001446
6.2 0.001374
6.4 0.001354
6.6 0.001227
6.8 0.001208
7 0.001179
7.2 0.001147
7.4 0.001112
7.6 0.001074
7.8 0.001066
8 0.001020
8.2 0.000986
8.4 0.000923
8.6 0.000871
8.8 0.000873
9 0.000877
9.2 0.000845
9.4 0.000858
9.6 0.000843
9.8 0.000793
10 0.000784
10.2 0.000786
10.4 0.000751
10.6 0.000745
10.8 0.000761
11 0.000717
11.2 0.000695
11.4 0.000654
11.6 0.000657
11.8 0.000668
12 0.000643
12.2 0.000605
12.4 0.000636
12.6 0.000627
12.8 0.000623
13 0.000627
13.2 0.000617
13.4 0.000573
13.6 0.000562
13.8 0.000546
14 0.000543
14.2 0.000529
14.4 0.000547
14.6 0.000531
14.8 0.000519
15 0.000547
15.2 0.000554
15.4 0.000539
15.6 0.000519
15.8 0.000526
16 0.000496
16.2 0.000514
16.4 0.000499
16.6 0.000482
16.8 0.000470
17 0.000481
17.2 0.000473
17.4 0.000468
17.6 0.000448
17.8 0.000443
18 0.000434
18.2 0.000417
18.4 0.000434
18.6 0.000405
18.8 0.000412
19 0.000417
19.2 0.000405
19.4 0.000403
19.6 0.000398
19.8 0.000420
20 0.000416
20.2 0.000428
20.4 0.000429
20.6 0.000418
20.8 0.000393
21 0.000366
21.2 0.000387
21.4 0.000384
21.6 0.000391
21.8 0.000401
22 0.000358
22.2 0.000356
22.4 0.000346
22.6 0.000338
22.8 0.000362
23 0.000362
23.2 0.000347
23.4 0.000341
23.6 0.000349
23.8 0.000340
24 0.000337
24.2 0.000306
24.4 0.000310
24.6 0.000299
24.8 0.000316
25 0.000325
25.2 0.000309
25.4 0.000310
25.6 0.000331
25.8 0.000334
26 0.000329
26.2 0.000314
26.4 0.000282
26.6 0.000299
26.8 0.000310
27 0.000311
27.2 0.000321
27.4 0.000345
27.6 0.000304
27.8 0.000280
28 0.000289
28.2 0.000285
28.4 0.000297
28.6 0.000315
28.8 0.000296
29 0.000287
29.2 0.000281
29.4 0.000271
29.6 0.000275
29.8 0.000264
30 0.000292
30.2 0.000264
30.4 0.000259
30.6 0.000255
30.8 0.000253
31 0.000242
31.2 0.000248
31.4 0.000280
31.6 0.000290
31.8 0.000290
32 0.000295
32.2 0.000284
32.4 0.000276
32.6 0.000265
32.8 0.000272
33 0.000286
33.2 0.000265
33.4 0.000262
33.6 0.000246
33.8 0.000240
34 0.000259
34.2 0.000261
34.4 0.000251
34.6 0.000242
34.8 0.000254
35 0.000263
35.2 0.000256
35.4 0.000258
35.6 0.000280
35.8 0.000282
36 0.000241
36.2 0.000246
36.4 0.000241
36.6 0.000231
36.8 0.000243
37 0.000258
37.2 0.000273
37.4 0.000258
37.6 0.000256
37.8 0.000251
38 0.000240
38.2 0.000230
38.4 0.000238
38.6 0.000223
38.8 0.000230
39 0.000237
39.2 0.000244
39.4 0.000229
39.6 0.000241
39.8 0.000224
40 0.000225
40.2 0.000216
40.4 0.000232
40.6 0.000234
40.8 0.000224
41 0.000206
41.2 0.000209
41.4 0.000215
41.6 0.000230
41.8 0.000231
42 0.000238
42.2 0.000236
42.4 0.000235
42.6 0.000223
42.8 0.000223
43 0.000230
43.2 0.000238
43.4 0.000231
43.6 0.000228
43.8 0.000219
44 0.000215
44.2 0.000227
44.4 0.000223
44.6 0.000230
44.8 0.000205
45 0.000223
45.2 0.000204
45.4 0.000198
45.6 0.000206
45.8 0.000204
46 0.000221
46.2 0.000218
46.4 0.000204
46.6 0.000197
46.8 0.000217
47 0.000213
47.2 0.000227
47.4 0.000216
47.6 0.000224
47.8 0.000224
48 0.000213
48.2 0.000207
48.4 0.000216
48.6 0.000219
48.8 0.000217
49 0.000194
49.2 0.000191
49.4 0.000230
49.6 0.000233
49.8 0.000211
50 0.000214
50.2 0.000209
50.4 0.000202
50.6 0.000208
50.8 0.000203
51 0.000190
51.2 0.000212
51.4 0.000196
51.6 0.000205
51.8 0.000217
52 0.000200
52.2 0.000178
52.4 0.000180
52.6 0.000188
52.8 0.000175
53 0.000185
53.2 0.000177
53.4 0.000182
53.6 0.000199
53.8 0.000213
54 0.000203
54.2 0.000208
54.4 0.000196
54.6 0.000210
54.8 0.000210
55 0.000216
55.2 0.000190
55.4 0.000198
55.6 0.000201
55.8 0.000198
56 0.000194
56.2 0.000186
56.4 0.000181
56.6 0.000173
56.8 0.000165
57 0.000169
57.2 0.000182
57.4 0.000190
57.6 0.000175
57.8 0.000160
58 0.000173
58.2 0.000174
58.4 0.000178
58.6 0.000197
58.8 0.000190
59 0.000204
59.2 0.000195
59.4 0.000194
59.6 0.000178
59.8 0.000184
60 0.000183
60.2 0.000176
60.4 0.000183
60.6 0.000173
60.8 0.000165
61 0.000159
61.2 0.000169
61.4 0.000158
61.6 0.000185
61.8 0.000176
62 0.000180
62.2 0.000159
62.4 0.000162
62.6 0.000156
62.8 0.000163
63 0.000166
63.2 0.000175
63.4 0.000185
63.6 0.000173
63.8 0.000186
64 0.000195
64.2 0.000179
64.4 0.000177
64.6 0.000153
64.8 0.000145
65 0.000158
65.2 0.000160
65.4 0.000168
65.6 0.000170
65.8 0.000177
66 0.000164
66.2 0.000167
66.4 0.000170
66.6 0.000165
66.8 0.000168
67 0.000173
67.2 0.000158
67.4 0.000167
67.6 0.000172
67.8 0.000184
68 0.000154
68.2 0.000149
68.4 0.000142
68.6 0.000146
68.8 0.000149
69 0.000149
69.2 0.000146
69.4 0.000150
69.6 0.000163
69.8 0.000171
70 0.000171
70.2 0.000177
70.4 0.000169
70.6 0.000150
70.8 0.000137
71 0.000156
71.2 0.000150
71.4 0.000147
71.6 0.000146
71.8 0.000132
72 0.000133
72.2 0.000146
72.4 0.000136
72.6 0.000145
72.8 0.000135
73 0.000132
73.2 0.000151
73.4 0.000146
73.6 0.000134
73.8 0.000158
74 0.000140
74.2 0.000130
74.4 0.000137
74.6 0.000144
74.8 0.000132
75 0.000127
75.2 0.000139
75.4 0.000143
75.6 0.000149
75.8 0.000134
76 0.000126
76.2 0.000140
76.4 0.000135
76.6 0.000143
76.8 0.000153
77 0.000140
77.2 0.000141
77.4 0.000134
77.6 0.000134
77.8 0.000118
78 0.000129
78.2 0.000139
78.4 0.000126
78.6 0.000126
78.8 0.000121
79 0.000131
79.2 0.000131
79.4 0.000135
79.6 0.000125
79.8 0.000127
80 0.000128
80.2 0.000118
80.4 0.000124
80.6 0.000118
80.8 0.000123
81 0.000130
81.2 0.000131
81.4 0.000141
81.6 0.000151
81.8 0.000143
82 0.000157
82.2 0.000152
82.4 0.000158
82.6 0.000159
82.8 0.000154
83 0.000163
83.2 0.000148
83.4 0.000172
83.6 0.000136
83.8 0.000129
84 0.000150
84.2 0.000178
84.4 0.000161
84.6 0.000143
84.8 0.000161
85 0.000164
85.2 0.000155
85.4 0.000149
85.6 0.000173
85.8 0.000140
86 0.000131
86.2 0.000121
86.4 0.000146
86.6 0.000155
86.8 0.000131
87 0.000122
87.2 0.000122
87.4 0.000120
87.6 0.000127
87.8 0.000115
88 0.000114
88.2 0.000137
88.4 0.000145
88.6 0.000110
88.8 0.000114
89 0.000120
89.2 0.000124
89.4 0.000150
89.6 0.000150
89.8 0.000143
90 0.000126
90.2 0.000113
90.4 0.000110
90.6 0.000119
90.8 0.000123
91 0.000144
91.2 0.000139
91.4 0.000122
91.6 0.000119
91.8 0.000118
92 0.000114
92.2 0.000114
92.4 0.000107
92.6 0.000106
92.8 0.000098
93 0.000100
93.2 0.000106
93.4 0.000102
93.6 0.000104
93.8 0.000101
94 0.000120
94.2 0.000110
94.4 0.000104
94.6 0.000088
94.8 0.000078
95 0.000082
95.2 0.000099
95.4 0.000117
95.6 0.000110
95.8 0.000093
96 0.000096
96.2 0.000090
96.4 0.000088
96.6 0.000103
96.8 0.000103
97 0.000113
97.2 0.000090
97.4 0.000089
97.6 0.000095
97.8 0.000107
98 0.000113
98.2 0.000109
98.4 0.000095
98.6 0.000081
98.8 0.000103
99 0.000099
99.2 0.000106
99.4 0.000084
99.6 0.000079
99.8 0.000091
100 0.000074
100.2 0.000076
100.4 0.000062
100.6 0.000068
100.8 0.000072
101 0.000088
101.2 0.000076
101.4 0.000072
101.6 0.000082
101.8 0.000077
102 0.000072
102.2 0.000075
102.4 0.000075
102.6 0.000071
102.8 0.000090
103 0.000075
103.2 0.000077
103.4 0.000072
103.6 0.000089
103.8 0.000098
104 0.000094
104.2 0.000082
104.4 0.000085
104.6 0.000101
104.8 0.000073
105 0.000090
105.2 0.000090
105.4 0.000069
105.6 0.000088
105.8 0.000075
106 0.000074
106.2 0.000061
106.4 0.000061
106.6 0.000067
106.8 0.000068
107 0.000083
107.2 0.000070
107.4 0.000064
107.6 0.000073
107.8 0.000061
108 0.000057
108.2 0.000061
108.4 0.000057
108.6 0.000058
108.8 0.000058
109 0.000065
109.2 0.000073
109.4 0.000059
109.6 0.000064
109.8 0.000068
110 0.000065
110.2 0.000060
110.4 0.000069
110.6 0.000072
110.8 0.000061
111 0.000063
111.2 0.000067
111.4 0.000064
111.6 0.000087
111.8 0.000059
112 0.000054
112.2 0.000056
112.4 0.000076
112.6 0.000067
112.8 0.000069
113 0.000091
113.2 0.000093
113.4 0.000092
113.6 0.000074
113.8 0.000078
114 0.000067
114.2 0.000068
114.4 0.000068
114.6 0.000063
114.8 0.000052
115 0.000066
115.2 0.000077
115.4 0.000069
115.6 0.000057
115.8 0.000061
116 0.000071
116.2 0.000065
116.4 0.000059
116.6 0.000083
116.8 0.000061
117 0.000063
117.2 0.000065
117.4 0.000068
117.6 0.000062
117.8 0.000061
118 0.000077
118.2 0.000061
118.4 0.000053
118.6 0.000061
118.8 0.000081
119 0.000112
119.2 0.000077
119.4 0.000077
119.6 0.000071
119.8 0.000082
120 0.000096
120.2 0.000082
120.4 0.000075
120.6 0.000085
120.8 0.000109
121 0.000087
121.2 0.000079
121.4 0.000074
121.6 0.000080
121.8 0.000079
122 0.000087
122.2 0.000086
122.4 0.000062
122.6 0.000088
122.8 0.000079
123 0.000066
123.2 0.000053
123.4 0.000059
123.6 0.000058
123.8 0.000060
124 0.000069
124.2 0.000051
124.4 0.000051
124.6 0.000052
124.8 0.000066
125 0.000044
125.2 0.000046
125.4 0.000051
125.6 0.000054
125.8 0.000050
126 0.000041
126.2 0.000044
126.4 0.000041
126.6 0.000042
126.8 0.000038
127 0.000042
127.2 0.000053
127.4 0.000063
127.6 0.000074
127.8 0.000068
128 0.000084
128.2 0.000094
128.4 0.000136
128.6 0.000124
128.8 0.000067
129 0.000064
129.2 0.000069
129.4 0.000062
129.6 0.000090
129.8 0.000085
130 0.000068
130.2 0.000073
130.4 0.000084
130.6 0.000072
130.8 0.000074
131 0.000078
131.2 0.000080
131.4 0.000073
131.6 0.000057
131.8 0.000070
132 0.000083
132.2 0.000075
132.4 0.000115
132.6 0.000068
132.8 0.000061
133 0.000077
133.2 0.000088
133.4 0.000062
133.6 0.000056
133.8 0.000067
134 0.000119
134.2 0.000093
134.4 0.000103
134.6 0.000107
134.8 0.000083
135 0.000060
135.2 0.000055
135.4 0.000067
135.6 0.000056
135.8 0.000058
136 0.000073
136.2 0.000066
136.4 0.000083
136.6 0.000085
136.8 0.000066
137 0.000064
137.2 0.000052
137.4 0.000061
137.6 0.000093
137.8 0.000082
138 0.000084
138.2 0.000072
138.4 0.000070
138.6 0.000056
138.8 0.000048
139 0.000050
139.2 0.000058
139.4 0.000039
139.6 0.000039
139.8 0.000047
140 0.000040
140.2 0.000038
140.4 0.000049
140.6 0.000060
140.8 0.000080
141 0.000062
141.2 0.000069
141.4 0.000073
141.6 0.000056
141.8 0.000070
142 0.000057
142.2 0.000064
142.4 0.000092
142.6 0.000079
142.8 0.000045
143 0.000043
143.2 0.000048
143.4 0.000042
143.6 0.000038
143.8 0.000037
144 0.000038
144.2 0.000040
144.4 0.000068
144.6 0.000058
144.8 0.000045
145 0.000039
145.2 0.000038
145.4 0.000041
145.6 0.000058
145.8 0.000049
146 0.000057
146.2 0.000099
146.4 0.000062
146.6 0.000103
146.8 0.000052
147 0.000032
147.2 0.000034
147.4 0.000028
147.6 0.000035
147.8 0.000049
148 0.000038
148.2 0.000036
148.4 0.000043
148.6 0.000079
148.8 0.000067
149 0.000038
149.2 0.000032
149.4 0.000036
149.6 0.000060
149.8 0.000038
150 0.000024
150.2 0.000025
150.4 0.000031
150.6 0.000030
150.8 0.000027
151 0.000029
151.2 0.000027
151.4 0.000024
151.6 0.000033
151.8 0.000054
152 0.000095
152.2 0.000050
152.4 0.000033
152.6 0.000026
152.8 0.000020
153 0.000030
153.2 0.000021
153.4 0.000020
153.6 0.000020
153.8 0.000025
154 0.000018
154.2 0.000022
154.4 0.000021
154.6 0.000015
154.8 0.000019
155 0.000021
155.2 0.000014
155.4 0.000017
155.6 0.000023
155.8 0.000025
156 0.000023
156.2 0.000026
156.4 0.000032
156.6 0.000032
156.8 0.000073
157 0.000204
157.2 0.000098
157.4 0.000038
157.6 0.000035
157.8 0.000029
158 0.000018
158.2 0.000024
158.4 0.000025
158.6 0.000024
158.8 0.000022
159 0.000050
159.2 0.000063
159.4 0.000061
159.6 0.000100
159.8 0.000167
